# Supplementary material for: Phylogeny of the plant receptor-like kinase (RLK) gene family and expression analysis of wheat RLK genes in response to biotic and abiotic stresses
Source: BMC Genomics. 2023 May 1;24:224. doi: 10.1186/s12864-023-09303-7 (PMC10152718; doi:10.1186/s12864-023-09303-7)
Supplement: Supplementary file 14 — Additional file 14: Table S1. Classifications of protein kinases (including RLKs) in 15 plants. Each classification of PKs from 15 plants was in sheets 1-15. [file 12864_2023_9303_MOESM14_ESM.xls]

## Sheet: Triticum aestivum
Table S1: Classifications of protein kinases (including RLK) in 15 plants.
HMM classification	E value of HMM classification	Gene ID
AGC_MAST	6.3e-177	TraesCS4A02G267800.1
AGC_MAST	7.3e-177	TraesCS4B02G046600.2
AGC_MAST	7.7e-177	TraesCS4D02G045500.2
AGC_MAST	1.2e-170	TraesCS5A02G025700.1
AGC_MAST	2.2e-171	TraesCS5B02G025000.1
AGC_MAST	3.5e-171	TraesCS5D02G033500.1
AGC_NDR	1.6e-158	TraesCS1A02G121700.4
AGC_NDR	3.9e-163	TraesCS1A02G153400.1
AGC_NDR	2.5e-163	TraesCS1A02G330500.4
AGC_NDR	4.2e-158	TraesCS1B02G140900.4
AGC_NDR	2.5e-163	TraesCS1B02G171500.1
AGC_NDR	2.5e-163	TraesCS1B02G344100.4
AGC_NDR	1.6e-158	TraesCS1D02G122500.4
AGC_NDR	7.5e-163	TraesCS1D02G151900.1
AGC_NDR	2.5e-163	TraesCS1D02G332900.4
AGC_NDR	3.1e-160	TraesCS3A02G110400.1
AGC_NDR	3e-160	TraesCS3B02G129500.1
AGC_NDR	3e-160	TraesCS3D02G112400.1
AGC_NDR	1.1e-163	TraesCS5A02G050100.1
AGC_NDR	1.1e-163	TraesCS5B02G055000.1
AGC_NDR	1.1e-163	TraesCS5D02G060900.1
AGC_PDK1	1.3e-149	TraesCS3A02G383400.1
AGC_PDK1	3.3e-149	TraesCS3B02G415800.1
AGC_PDK1	1.3e-149	TraesCS3D02G376500.1
AGC_PKA-PKG	2.3e-91	TraesCS6A02G191000.1
AGC_PKA-PKG	3.4e-92	TraesCS6B02G231400.1
AGC_PKA-PKG	3.3e-92	TraesCS6D02G174700.1
AGC_RSK-2	2.3e-128	TraesCS1A02G133200.1
AGC_RSK-2	3.5e-127	TraesCS1A02G218500.1
AGC_RSK-2	2e-128	TraesCS1B02G152700.1
AGC_RSK-2	3.8e-126	TraesCS1B02G232000.1
AGC_RSK-2	6.4e-124	TraesCS1D02G124200.2
AGC_RSK-2	4.8e-127	TraesCS1D02G220100.1
AGC_RSK-2	1.8e-127	TraesCS2A02G272400.1
AGC_RSK-2	7e-129	TraesCS2A02G292800.1
AGC_RSK-2	2.8e-96	TraesCS2A02G347400.1
AGC_RSK-2	2.7e-132	TraesCS2A02G392900.1
AGC_RSK-2	1.8e-127	TraesCS2B02G290500.1
AGC_RSK-2	7.7e-129	TraesCS2B02G309900.1
AGC_RSK-2	2e-96	TraesCS2B02G365900.1
AGC_RSK-2	2.7e-132	TraesCS2B02G411000.1
AGC_RSK-2	2.6e-127	TraesCS2D02G271600.1
AGC_RSK-2	6.7e-129	TraesCS2D02G291200.1
AGC_RSK-2	2.7e-132	TraesCS2D02G391000.1
AGC_RSK-2	2.6e-117	TraesCS3A02G128200.1
AGC_RSK-2	2.9e-130	TraesCS3A02G157100.1
AGC_RSK-2	3.2e-117	TraesCS3B02G147300.1
AGC_RSK-2	5e-130	TraesCS3B02G183500.2
AGC_RSK-2	2.7e-117	TraesCS3D02G129100.1
AGC_RSK-2	3.2e-130	TraesCS3D02G164700.1
AGC_RSK-2	7e-104	TraesCS4A02G082200.1.cds1
AGC_RSK-2	1.1e-103	TraesCS4B02G221800.1.cds1
AGC_RSK-2	7.5e-104	TraesCS4D02G222200.1.cds1
AGC_RSK-2	1.1e-115	TraesCS5A02G037100.1.cds1
AGC_RSK-2	2.5e-129	TraesCS5A02G107300.1
AGC_RSK-2	3.8e-120	TraesCS5A02G129700.1
AGC_RSK-2	2.3e-121	TraesCS5A02G157000.1
AGC_RSK-2	1.1e-131	TraesCS5A02G170100.1
AGC_RSK-2	3.1e-133	TraesCS5A02G253500.1
AGC_RSK-2	1.2e-99	TraesCS5A02G263600.1.cds1
AGC_RSK-2	2.3e-115	TraesCS5A02G375200.1.cds1
AGC_RSK-2	2.7e-128	TraesCS5A02G450900.1
AGC_RSK-2	4.3e-115	TraesCS5B02G037900.1.cds1
AGC_RSK-2	2.6e-129	TraesCS5B02G115200.1
AGC_RSK-2	4.3e-120	TraesCS5B02G128400.1
AGC_RSK-2	2.5e-127	TraesCS5B02G155200.4
AGC_RSK-2	1e-131	TraesCS5B02G166900.1
AGC_RSK-2	3.1e-133	TraesCS5B02G252500.1
AGC_RSK-2	5.8e-100	TraesCS5B02G263000.1.cds1
AGC_RSK-2	1.9e-115	TraesCS5B02G377300.1.cds1
AGC_RSK-2	1.6e-128	TraesCS5B02G459300.1
AGC_RSK-2	1e-115	TraesCS5D02G044800.1.cds1
AGC_RSK-2	1.6e-128	TraesCS5D02G122400.1
AGC_RSK-2	3e-120	TraesCS5D02G137200.1
AGC_RSK-2	1.6e-126	TraesCS5D02G162400.1
AGC_RSK-2	1.1e-131	TraesCS5D02G174500.1
AGC_RSK-2	3.1e-133	TraesCS5D02G261300.1
AGC_RSK-2	2.2e-99	TraesCS5D02G271200.1.cds1
AGC_RSK-2	1.4e-128	TraesCS5D02G460900.1
AGC_RSK-2	4.6e-91	TraesCS6A02G214800.1.cds1
AGC_RSK-2	1.8e-130	TraesCS6A02G242800.1
AGC_RSK-2	6.2e-90	TraesCS6B02G244600.1
AGC_RSK-2	3.3e-132	TraesCS6B02G281400.1
AGC_RSK-2	2.6e-91	TraesCS6D02G197300.1.cds1
AGC_RSK-2	2.6e-131	TraesCS6D02G225100.1
AGC_RSK-2	3.4e-131	TraesCS7A02G216200.1
AGC_RSK-2	3.3e-100	TraesCS7A02G244900.1.cds1
AGC_RSK-2	2.2e-131	TraesCS7B02G123400.1
AGC_RSK-2	5.1e-101	TraesCS7B02G146500.1.cds1
AGC_RSK-2	2.1e-131	TraesCS7D02G218000.1
AGC_RSK-2	3.5e-100	TraesCS7D02G243600.1.cds1
AGC-Pl	1.3e-159	TraesCS2A02G104500.1
AGC-Pl	7.8e-160	TraesCS2B02G121500.1
AGC-Pl	1.3e-159	TraesCS2D02G104200.1
AGC-Pl	1e-154	TraesCS4A02G134300.2
AGC-Pl	2.2e-159	TraesCS4B02G170700.1
AGC-Pl	2.2e-159	TraesCS4D02G172700.1
Aur	1.6e-142	TraesCS1A02G314000.1
Aur	9.7e-143	TraesCS1B02G326100.1
Aur	1.2e-142	TraesCS1D02G314400.1
Aur	3.7e-152	TraesCS3A02G107900.2
Aur	9.1e-153	TraesCS3B02G126500.1
Aur	3.8e-153	TraesCS3D02G109700.1
Aur	4e-135	TraesCS5A02G401900.3
Aur	8e-142	TraesCS5B02G406600.1
Aur	1.5e-140	TraesCS5D02G412100.1
BUB	1.1e-131	TraesCS2A02G226000.1
BUB	1.9e-131	TraesCS2B02G249400.1
CAMK_AMPK	1.9e-158	TraesCS1A02G350500.1
CAMK_AMPK	1.9e-158	TraesCS1B02G364800.1
CAMK_AMPK	1.9e-158	TraesCS1D02G353300.1
CAMK_AMPK	3e-156	TraesCS3A02G282800.1
CAMK_AMPK	3e-156	TraesCS3B02G316500.1
CAMK_AMPK	9.3e-120	TraesCS3B02G544300.1
CAMK_AMPK	4.7e-114	TraesCS3B02G544400.2
CAMK_AMPK	1.1e-140	TraesCS3B02G544700.1
CAMK_AMPK	5e-140	TraesCS3B02G545300.2
CAMK_AMPK	1.3e-139	TraesCS3B02G545400.1
CAMK_AMPK	3e-156	TraesCS3D02G282800.1
CAMK_AMPK	4.4e-140	TraesCS3D02G491900.2
CAMK_AMPK	7.3e-140	TraesCS3D02G492100.1
CAMK_AMPK	2.7e-147	TraesCS4A02G108700.1
CAMK_AMPK	5.3e-151	TraesCS4A02G108800.1
CAMK_AMPK	5.4e-151	TraesCS4B02G195900.1
CAMK_AMPK	5.3e-151	TraesCS4D02G196100.1
CAMK_CAMK1-DCAMKL	8.5e-136	TraesCS1A02G307200.1
CAMK_CAMK1-DCAMKL	2.3e-136	TraesCS1B02G318000.1
CAMK_CAMK1-DCAMKL	7.3e-136	TraesCS1D02G306600.1
CAMK_CAMKL-CHK1	2.9e-120	TraesCS1A02G080500.2
CAMK_CAMKL-CHK1	3.8e-120	TraesCS1A02G080600.1
CAMK_CAMKL-CHK1	9.7e-121	TraesCS1A02G080700.1
CAMK_CAMKL-CHK1	4.5e-131	TraesCS1A02G299600.1.cds1
CAMK_CAMKL-CHK1	6.1e-135	TraesCS1A02G333800.1.cds1
CAMK_CAMKL-CHK1	3.9e-120	TraesCS1B02G098600.1
CAMK_CAMKL-CHK1	4e-120	TraesCS1B02G098700.2
CAMK_CAMKL-CHK1	1.4e-130	TraesCS1B02G309400.1.cds1
CAMK_CAMKL-CHK1	6.1e-135	TraesCS1B02G347100.1.cds1
CAMK_CAMKL-CHK1	3.1e-117	TraesCS1D02G082200.1
CAMK_CAMKL-CHK1	3.5e-120	TraesCS1D02G082500.1
CAMK_CAMKL-CHK1	4.3e-120	TraesCS1D02G082600.1
CAMK_CAMKL-CHK1	4.3e-131	TraesCS1D02G298500.1.cds1
CAMK_CAMKL-CHK1	1.4e-130	TraesCS2A02G098300.1
CAMK_CAMKL-CHK1	5.7e-107	TraesCS2A02G106500.1.cds1
CAMK_CAMKL-CHK1	2.9e-112	TraesCS2A02G107000.1
CAMK_CAMKL-CHK1	1.9e-123	TraesCS2A02G150600.2
CAMK_CAMKL-CHK1	4e-142	TraesCS2A02G251800.1
CAMK_CAMKL-CHK1	1.3e-100	TraesCS2A02G536100.1.cds1
CAMK_CAMKL-CHK1	2.5e-131	TraesCS2B02G114000.1
CAMK_CAMKL-CHK1	5.9e-138	TraesCS2B02G123900.1.cds1
CAMK_CAMKL-CHK1	8e-109	TraesCS2B02G124100.1.cds1
CAMK_CAMKL-CHK1	1.8e-123	TraesCS2B02G175800.2
CAMK_CAMKL-CHK1	4e-142	TraesCS2B02G271700.1
CAMK_CAMKL-CHK1	4.3e-103	TraesCS2B02G566800.1.cds1
CAMK_CAMKL-CHK1	4.7e-72	TraesCS2B02G567900.1.cds1
CAMK_CAMKL-CHK1	2.4e-131	TraesCS2D02G097700.1
CAMK_CAMKL-CHK1	5.9e-138	TraesCS2D02G106800.1.cds1
CAMK_CAMKL-CHK1	7.6e-108	TraesCS2D02G107100.1.cds1
CAMK_CAMKL-CHK1	3.7e-124	TraesCS2D02G155700.1
CAMK_CAMKL-CHK1	1.1e-141	TraesCS2D02G252600.1
CAMK_CAMKL-CHK1	2.4e-102	TraesCS2D02G537400.1.cds1
CAMK_CAMKL-CHK1	1.5e-102	TraesCS2D02G537600.1.cds1
CAMK_CAMKL-CHK1	2.3e-137	TraesCS3A02G135500.1.cds1
CAMK_CAMKL-CHK1	4.3e-129	TraesCS3A02G135700.1.cds1
CAMK_CAMKL-CHK1	5.8e-126	TraesCS3A02G200900.1
CAMK_CAMKL-CHK1	1.3e-132	TraesCS3A02G305900.1.cds1
CAMK_CAMKL-CHK1	4.4e-128	TraesCS3A02G306000.1
CAMK_CAMKL-CHK1	1.1e-135	TraesCS3A02G346100.1.cds1
CAMK_CAMKL-CHK1	4.3e-106	TraesCS3A02G446800.1.cds1
CAMK_CAMKL-CHK1	2.7e-128	TraesCS3B02G153800.1.cds1
CAMK_CAMKL-CHK1	4.1e-138	TraesCS3B02G169300.1.cds1
CAMK_CAMKL-CHK1	5.2e-126	TraesCS3B02G225800.1
CAMK_CAMKL-CHK1	8.6e-128	TraesCS3B02G330500.1
CAMK_CAMKL-CHK1	1.5e-132	TraesCS3B02G330600.1
CAMK_CAMKL-CHK1	5.8e-135	TraesCS3B02G377800.1.cds1
CAMK_CAMKL-CHK1	2.4e-106	TraesCS3B02G482200.1.cds1
CAMK_CAMKL-CHK1	1.6e-129	TraesCS3D02G136700.1.cds1
CAMK_CAMKL-CHK1	5.2e-138	TraesCS3D02G151500.1.cds1
CAMK_CAMKL-CHK1	4.8e-126	TraesCS3D02G203000.4
CAMK_CAMKL-CHK1	3.8e-129	TraesCS3D02G295900.1
CAMK_CAMKL-CHK1	8.2e-135	TraesCS3D02G339800.1.cds1
CAMK_CAMKL-CHK1	1.1e-105	TraesCS3D02G439400.1.cds1
CAMK_CAMKL-CHK1	8.4e-134	TraesCS4A02G126800.3
CAMK_CAMKL-CHK1	4e-136	TraesCS4A02G136500.2
CAMK_CAMKL-CHK1	2.6e-137	TraesCS4A02G187300.1
CAMK_CAMKL-CHK1	2.7e-133	TraesCS4A02G194800.1.cds1
CAMK_CAMKL-CHK1	1.8e-130	TraesCS4A02G200000.1.cds1
CAMK_CAMKL-CHK1	2.1e-130	TraesCS4B02G115400.1.cds1
CAMK_CAMKL-CHK1	1.3e-133	TraesCS4B02G120400.1.cds1
CAMK_CAMKL-CHK1	9.8e-137	TraesCS4B02G131000.1
CAMK_CAMKL-CHK1	1.2e-92	TraesCS4B02G168200.1.cds1
CAMK_CAMKL-CHK1	7.2e-135	TraesCS4B02G178100.1
CAMK_CAMKL-CHK1	1.6e-133	TraesCS4B02G319900.1
CAMK_CAMKL-CHK1	5.3e-130	TraesCS4D02G113100.1.cds1
CAMK_CAMKL-CHK1	7.2e-133	TraesCS4D02G118500.2.cds1
CAMK_CAMKL-CHK1	2.6e-137	TraesCS4D02G126200.1
CAMK_CAMKL-CHK1	2.4e-135	TraesCS4D02G170700.1.cds1
CAMK_CAMKL-CHK1	7.3e-135	TraesCS4D02G179700.2
CAMK_CAMKL-CHK1	1.2e-133	TraesCS4D02G316500.1
CAMK_CAMKL-CHK1	1.6e-109	TraesCS5A02G057400.1.cds1
CAMK_CAMKL-CHK1	6.4e-132	TraesCS5A02G148000.1.cds1
CAMK_CAMKL-CHK1	4.7e-129	TraesCS5A02G225200.1.cds1
CAMK_CAMKL-CHK1	8.4e-125	TraesCS5A02G225300.1.cds1
CAMK_CAMKL-CHK1	1.7e-113	TraesCS5A02G377900.1.cds1
CAMK_CAMKL-CHK1	1.5e-133	TraesCS5A02G492000.1
CAMK_CAMKL-CHK1	1.8e-109	TraesCS5B02G059300.1.cds1
CAMK_CAMKL-CHK1	9.6e-132	TraesCS5B02G146500.1.cds1
CAMK_CAMKL-CHK1	7e-129	TraesCS5B02G223800.1.cds1
CAMK_CAMKL-CHK1	2.3e-124	TraesCS5B02G223900.1.cds1
CAMK_CAMKL-CHK1	4.3e-114	TraesCS5B02G381500.1.cds1
CAMK_CAMKL-CHK1	4.5e-109	TraesCS5D02G068700.1.cds1
CAMK_CAMKL-CHK1	1.5e-132	TraesCS5D02G144800.1.cds1
CAMK_CAMKL-CHK1	6.6e-112	TraesCS5D02G232500.1.cds1
CAMK_CAMKL-CHK1	2.2e-124	TraesCS5D02G232600.1.cds1
CAMK_CAMKL-CHK1	3.2e-114	TraesCS5D02G387900.1.cds1
CAMK_CAMKL-CHK1	2.3e-131	TraesCS6A02G135100.1.cds1
CAMK_CAMKL-CHK1	1e-109	TraesCS6A02G151000.1
CAMK_CAMKL-CHK1	5.2e-123	TraesCS6B02G006000.2
CAMK_CAMKL-CHK1	1.4e-99	TraesCS6B02G162900.1.cds1
CAMK_CAMKL-CHK1	5.3e-132	TraesCS6B02G163100.1.cds1
CAMK_CAMKL-CHK1	6.5e-116	TraesCS6B02G179100.1
CAMK_CAMKL-CHK1	1.6e-131	TraesCS6D02G124200.1.cds1
CAMK_CAMKL-CHK1	3.1e-115	TraesCS6D02G141000.1
CAMK_CAMKL-CHK1	2.6e-116	TraesCS7A02G352200.1
CAMK_CAMKL-CHK1	5e-126	TraesCS7A02G377600.1
CAMK_CAMKL-CHK1	1.2e-115	TraesCS7B02G275800.1.cds1
CAMK_CAMKL-CHK1	7.5e-126	TraesCS7B02G279300.1
CAMK_CAMKL-CHK1	2.4e-125	TraesCS7D02G374400.2
CAMK_CAMKL-LKB	2.5e-120	TraesCS1A02G443100.1
CAMK_CAMKL-LKB	3.3e-118	TraesCS1B02G477300.1
CAMK_CAMKL-LKB	1.1e-120	TraesCS1D02G451100.1
CAMK_CAMKL-LKB	5.8e-119	TraesCS4A02G268200.1
CAMK_CAMKL-LKB	7e-119	TraesCS4B02G046100.1
CAMK_CAMKL-LKB	6.2e-119	TraesCS4D02G045900.1
CAMK_CDPK	4.1e-118	TraesCS1A02G178400.1
CAMK_CDPK	5e-124	TraesCS1A02G292200.1
CAMK_CDPK	7.6e-126	TraesCS1A02G309400.2
CAMK_CDPK	7.7e-126	TraesCS1A02G424200.1
CAMK_CDPK	4e-118	TraesCS1B02G201900.1
CAMK_CDPK	4.8e-124	TraesCS1B02G301600.1
CAMK_CDPK	2e-125	TraesCS1B02G320400.1
CAMK_CDPK	4.1e-125	TraesCS1B02G456700.1
CAMK_CDPK	4.3e-118	TraesCS1D02G176900.1
CAMK_CDPK	4.9e-124	TraesCS1D02G290700.1
CAMK_CDPK	1e-125	TraesCS1D02G308800.1
CAMK_CDPK	6.8e-126	TraesCS1D02G433400.1
CAMK_CDPK	2.8e-120	TraesCS2A02G146200.2
CAMK_CDPK	1.6e-118	TraesCS2A02G165800.1
CAMK_CDPK	1.1e-127	TraesCS2A02G199700.1
CAMK_CDPK	2e-126	TraesCS2A02G223100.2
CAMK_CDPK	6.3e-113	TraesCS2A02G239900.1
CAMK_CDPK	2e-124	TraesCS2A02G248200.3
CAMK_CDPK	3.7e-85	TraesCS2A02G381600.1
CAMK_CDPK	6.1e-123	TraesCS2A02G407200.1
CAMK_CDPK	5.5e-124	TraesCS2A02G456100.1
CAMK_CDPK	2.8e-120	TraesCS2B02G171600.1
CAMK_CDPK	1.6e-118	TraesCS2B02G191800.1
CAMK_CDPK	1.1e-127	TraesCS2B02G227000.1
CAMK_CDPK	2e-126	TraesCS2B02G248700.2
CAMK_CDPK	2e-124	TraesCS2B02G269200.3
CAMK_CDPK	8e-86	TraesCS2B02G398900.1
CAMK_CDPK	2.2e-122	TraesCS2B02G424900.1
CAMK_CDPK	3.1e-124	TraesCS2B02G478100.1
CAMK_CDPK	2.8e-120	TraesCS2D02G150800.1
CAMK_CDPK	8.8e-119	TraesCS2D02G173100.1
CAMK_CDPK	4e-127	TraesCS2D02G207400.1
CAMK_CDPK	2e-126	TraesCS2D02G229100.2
CAMK_CDPK	2.7e-113	TraesCS2D02G245700.1
CAMK_CDPK	2e-124	TraesCS2D02G249900.2
CAMK_CDPK	2.1e-85	TraesCS2D02G378100.1
CAMK_CDPK	6e-123	TraesCS2D02G404200.1
CAMK_CDPK	3.1e-124	TraesCS2D02G456400.1
CAMK_CDPK	1.7e-123	TraesCS3A02G224900.1
CAMK_CDPK	2.1e-127	TraesCS3A02G334200.1
CAMK_CDPK	3.3e-126	TraesCS3A02G351300.1
CAMK_CDPK	1.7e-123	TraesCS3B02G254500.1
CAMK_CDPK	5.4e-127	TraesCS3B02G365200.1
CAMK_CDPK	3.8e-126	TraesCS3B02G383800.1
CAMK_CDPK	1.7e-123	TraesCS3D02G228700.1
CAMK_CDPK	3.9e-127	TraesCS3D02G327700.3
CAMK_CDPK	3.8e-126	TraesCS3D02G345500.1
CAMK_CDPK	5.3e-125	TraesCS4A02G187900.1
CAMK_CDPK	1.1e-124	TraesCS4A02G206200.2
CAMK_CDPK	2.3e-119	TraesCS4A02G283400.1
CAMK_CDPK	6.6e-109	TraesCS4A02G432300.1
CAMK_CDPK	1.4e-114	TraesCS4A02G458300.1
CAMK_CDPK	4.9e-119	TraesCS4B02G030100.1
CAMK_CDPK	1.1e-124	TraesCS4B02G109800.2
CAMK_CDPK	1.5e-124	TraesCS4B02G130300.1
CAMK_CDPK	1.4e-117	TraesCS4B02G321800.1
CAMK_CDPK	2e-119	TraesCS4D02G027600.1
CAMK_CDPK	1.1e-124	TraesCS4D02G107200.1
CAMK_CDPK	3.5e-125	TraesCS4D02G125500.1
CAMK_CDPK	1.1e-117	TraesCS4D02G318400.2
CAMK_CDPK	3.8e-118	TraesCS5A02G107900.1
CAMK_CDPK	4.2e-124	TraesCS5A02G118200.1
CAMK_CDPK	6.3e-123	TraesCS5A02G138300.1
CAMK_CDPK	2.5e-94	TraesCS5A02G246700.1
CAMK_CDPK	4.6e-117	TraesCS5A02G298500.1
CAMK_CDPK	1.5e-125	TraesCS5A02G426500.1
CAMK_CDPK	1.7e-125	TraesCS5A02G426800.2
CAMK_CDPK	2.7e-125	TraesCS5A02G463100.2
CAMK_CDPK	2.8e-117	TraesCS5A02G490200.1
CAMK_CDPK	1e-125	TraesCS5B02G109300.1
CAMK_CDPK	1.7e-125	TraesCS5B02G112900.1
CAMK_CDPK	3e-122	TraesCS5B02G115400.1
CAMK_CDPK	5.4e-122	TraesCS5B02G137600.1
CAMK_CDPK	1.8e-94	TraesCS5B02G243700.1
CAMK_CDPK	1.1e-116	TraesCS5B02G297700.1
CAMK_CDPK	1.5e-125	TraesCS5B02G428400.2
CAMK_CDPK	1.7e-125	TraesCS5B02G428700.1
CAMK_CDPK	2.3e-125	TraesCS5B02G474500.1
CAMK_CDPK	9.3e-125	TraesCS5D02G119100.2
CAMK_CDPK	1e-122	TraesCS5D02G122800.1
CAMK_CDPK	4.4e-125	TraesCS5D02G124000.1
CAMK_CDPK	1.3e-122	TraesCS5D02G153800.1
CAMK_CDPK	1.5e-94	TraesCS5D02G252900.1
CAMK_CDPK	1.1e-116	TraesCS5D02G305200.1
CAMK_CDPK	1.5e-125	TraesCS5D02G434500.2
CAMK_CDPK	2.2e-125	TraesCS5D02G434800.2
CAMK_CDPK	3.4e-125	TraesCS5D02G475900.1
CAMK_CDPK	8.1e-115	TraesCS6A02G089400.2
CAMK_CDPK	2.5e-86	TraesCS6A02G223500.1
CAMK_CDPK	9e-124	TraesCS6A02G261200.1
CAMK_CDPK	4.7e-90	TraesCS6A02G375800.1
CAMK_CDPK	1.2e-89	TraesCS6A02G375900.1
CAMK_CDPK	1.4e-119	TraesCS6A02G421000.1
CAMK_CDPK	8.1e-115	TraesCS6B02G111800.1
CAMK_CDPK	7.5e-86	TraesCS6B02G257800.1
CAMK_CDPK	9e-124	TraesCS6B02G288600.1
CAMK_CDPK	2.2e-89	TraesCS6B02G413500.1
CAMK_CDPK	5.4e-89	TraesCS6B02G413600.1
CAMK_CDPK	1.3e-118	TraesCS6B02G467300.1
CAMK_CDPK	6.8e-86	TraesCS6D02G211900.1
CAMK_CDPK	9e-124	TraesCS6D02G242000.2
CAMK_CDPK	2e-89	TraesCS6D02G360800.1
CAMK_CDPK	1.4e-89	TraesCS6D02G360900.1
CAMK_CDPK	1.6e-119	TraesCS6D02G404800.1
CAMK_CDPK	1.5e-113	TraesCS7A02G267000.1
CAMK_CDPK	3.3e-118	TraesCS7A02G384500.1
CAMK_CDPK	1.2e-114	TraesCS7B02G165200.1
CAMK_CDPK	3.3e-118	TraesCS7B02G287100.1
CAMK_CDPK	2.2e-110	TraesCS7D02G052900.1
CAMK_CDPK	6.1e-113	TraesCS7D02G267700.1
CAMK_CDPK	3.3e-118	TraesCS7D02G380900.1
CAMK_CDPK	8.2e-115	TraesCSU02G016900.1
CAMK_CDPK	1.3e-109	TraesCSU02G091900.1
CAMK_OST1L	8.9e-123	TraesCS1A02G215900.1
CAMK_OST1L	3e-122	TraesCS1A02G270800.1
CAMK_OST1L	9.2e-123	TraesCS1B02G229400.1
CAMK_OST1L	8.3e-122	TraesCS1B02G281100.1
CAMK_OST1L	9.4e-123	TraesCS1D02G218200.1
CAMK_OST1L	3.5e-122	TraesCS1D02G271000.1
CAMK_OST1L	5.6e-122	TraesCS2A02G163800.1
CAMK_OST1L	2.9e-125	TraesCS2A02G303900.1
CAMK_OST1L	3e-125	TraesCS2A02G493800.1
CAMK_OST1L	6.4e-125	TraesCS2A02G566700.1
CAMK_OST1L	2.9e-122	TraesCS2B02G189600.1
CAMK_OST1L	2.9e-125	TraesCS2B02G320500.1
CAMK_OST1L	7.5e-125	TraesCS2B02G521800.1
CAMK_OST1L	6.5e-125	TraesCS2B02G630000.1
CAMK_OST1L	1.3e-126	TraesCS2D02G170700.1
CAMK_OST1L	2.9e-125	TraesCS2D02G302500.1
CAMK_OST1L	4.6e-125	TraesCS2D02G493700.1
CAMK_OST1L	6.5e-125	TraesCS2D02G577000.1
CAMK_OST1L	7.1e-124	TraesCS3A02G381100.1
CAMK_OST1L	1.8e-124	TraesCS3B02G413800.1
CAMK_OST1L	1.2e-124	TraesCS3D02G374300.1
CAMK_OST1L	1.8e-127	TraesCS4A02G235600.2
CAMK_OST1L	1.8e-127	TraesCS4B02G079300.1
CAMK_OST1L	1.8e-127	TraesCS4D02G078100.2
CAMK_OST1L	2.1e-123	TraesCS5A02G069500.1
CAMK_OST1L	4.2e-126	TraesCS5A02G401700.1
CAMK_OST1L	5.4e-123	TraesCS5B02G075800.1
CAMK_OST1L	4.2e-126	TraesCS5B02G406400.1
CAMK_OST1L	6e-124	TraesCS5D02G081700.1
CAMK_OST1L	4.2e-126	TraesCS5D02G411900.1
CAMK_OST1L	7.9e-88	TraesCS7A02G539000.2
CAMK_OST1L	1.1e-88	TraesCS7D02G525100.1
CK1_CK1	1.1e-144	TraesCS1A02G442600.1
CK1_CK1	1.1e-144	TraesCS1B02G481100.2
CK1_CK1	1.1e-144	TraesCS1D02G450400.1
CK1_CK1	2.9e-107	TraesCS1D02G450800.1
CK1_CK1	5.2e-136	TraesCS3A02G155400.4
CK1_CK1	3.6e-144	TraesCS3A02G207000.2
CK1_CK1	1.8e-147	TraesCS3A02G251600.2
CK1_CK1	1.8e-136	TraesCS3B02G181900.3
CK1_CK1	3.5e-144	TraesCS3B02G238800.4
CK1_CK1	1.8e-147	TraesCS3B02G281100.2
CK1_CK1	9.7e-137	TraesCS3D02G162900.1
CK1_CK1	3.1e-144	TraesCS3D02G208900.6
CK1_CK1	1.8e-147	TraesCS3D02G252000.2
CK1_CK1	2e-108	TraesCS4A02G458900.1
CK1_CK1	6.8e-141	TraesCS5A02G426700.2
CK1_CK1	3e-141	TraesCS5B02G428600.3
CK1_CK1	3.4e-141	TraesCS5D02G434700.3
CK1_CK1	8.8e-141	TraesCS6A02G196400.2
CK1_CK1	6.9e-144	TraesCS6A02G225600.1
CK1_CK1	9.7e-147	TraesCS6A02G378000.1
CK1_CK1	8.4e-141	TraesCS6B02G218400.1
CK1_CK1	1.1e-143	TraesCS6B02G256000.1
CK1_CK1	9.9e-147	TraesCS6B02G415700.2
CK1_CK1	8.8e-141	TraesCS6D02G174800.2
CK1_CK1	6.8e-144	TraesCS6D02G210400.1
CK1_CK1	9.7e-147	TraesCS6D02G362500.1
CK1_CK1-Pl	5.1e-162	TraesCS1A02G123900.2
CK1_CK1-Pl	1.5e-162	TraesCS1B02G143100.4
CK1_CK1-Pl	4.5e-162	TraesCS1D02G130400.2
CK1_CK1-Pl	1.9e-158	TraesCS2A02G238600.1
CK1_CK1-Pl	7.2e-151	TraesCS2B02G260100.1
CK1_CK1-Pl	4.6e-158	TraesCS2D02G239500.1
CK1_CK1-Pl	2.2e-154	TraesCS3A02G275100.1
CK1_CK1-Pl	1.3e-155	TraesCS3A02G311600.3
CK1_CK1-Pl	7.8e-162	TraesCS3A02G323100.2
CK1_CK1-Pl	4.3e-152	TraesCS3B02G160600.1
CK1_CK1-Pl	2.1e-154	TraesCS3B02G308800.1
CK1_CK1-Pl	8.3e-162	TraesCS3B02G342600.2
CK1_CK1-Pl	4.3e-152	TraesCS3D02G142700.1
CK1_CK1-Pl	1.9e-154	TraesCS3D02G275000.1
CK1_CK1-Pl	8e-162	TraesCS3D02G308400.3
CK1_CK1-Pl	4e-153	TraesCS5A02G000600.2
CK1_CK1-Pl	1.1e-158	TraesCS5A02G431600.1
CK1_CK1-Pl	1.2e-153	TraesCS5B02G000400.2
CK1_CK1-Pl	1.8e-159	TraesCS5B02G433300.1
CK1_CK1-Pl	3.2e-122	TraesCS5B02G433800.1
CK1_CK1-Pl	6.3e-153	TraesCS5D02G000900.1
CK1_CK1-Pl	1.8e-159	TraesCS5D02G438800.1
CK1_CK1-Pl	6.2e-132	TraesCS5D02G439600.1
CMGC_CDK-CCRK	2.3e-123	TraesCS7A02G342900.1
CMGC_CDK-CCRK	1.8e-123	TraesCS7B02G240100.1
CMGC_CDK-CCRK	2.3e-122	TraesCS7D02G336500.1
CMGC_CDK-CDK7	3.5e-171	TraesCS1A02G245600.1
CMGC_CDK-CDK7	3.5e-171	TraesCS1B02G256600.1
CMGC_CDK-CDK7	3.5e-171	TraesCS1D02G245300.1
CMGC_CDK-CDK8	1.1e-195	TraesCS1A02G198100.2
CMGC_CDK-CDK8	4.6e-195	TraesCS1B02G212800.1
CMGC_CDK-CDK8	1.1e-195	TraesCS1D02G201600.1
CMGC_CDK-CRK7-CDK9	4.7e-144	TraesCS1A02G243300.1
CMGC_CDK-CRK7-CDK9	4.6e-144	TraesCS1B02G254800.1
CMGC_CDK-CRK7-CDK9	4.6e-144	TraesCS1D02G243300.1
CMGC_CDK-CRK7-CDK9	1.8e-156	TraesCS2A02G119300.1
CMGC_CDK-CRK7-CDK9	6.2e-150	TraesCS2A02G182800.1
CMGC_CDK-CRK7-CDK9	1.3e-156	TraesCS2B02G139000.1
CMGC_CDK-CRK7-CDK9	9.1e-151	TraesCS2B02G209300.1
CMGC_CDK-CRK7-CDK9	3.7e-154	TraesCS2D02G120200.1
CMGC_CDK-CRK7-CDK9	1.9e-151	TraesCS2D02G190600.1
CMGC_CDK-CRK7-CDK9	3.8e-156	TraesCS3A02G313300.1
CMGC_CDK-CRK7-CDK9	9.8e-139	TraesCS3A02G439200.1
CMGC_CDK-CRK7-CDK9	9.9e-145	TraesCS3A02G498200.1
CMGC_CDK-CRK7-CDK9	8.2e-157	TraesCS3B02G158600.1
CMGC_CDK-CRK7-CDK9	3.3e-140	TraesCS3B02G473100.1
CMGC_CDK-CRK7-CDK9	9.8e-145	TraesCS3B02G561200.1
CMGC_CDK-CRK7-CDK9	8.8e-157	TraesCS3D02G141000.1
CMGC_CDK-CRK7-CDK9	8.1e-140	TraesCS3D02G432000.1
CMGC_CDK-CRK7-CDK9	7.5e-157	TraesCS4A02G142300.1
CMGC_CDK-CRK7-CDK9	1.2e-145	TraesCS4A02G227200.2
CMGC_CDK-CRK7-CDK9	1.7e-144	TraesCS4B02G089100.3
CMGC_CDK-CRK7-CDK9	8.3e-157	TraesCS4B02G151800.1
CMGC_CDK-CRK7-CDK9	2.9e-144	TraesCS4D02G086800.1
CMGC_CDK-CRK7-CDK9	8.6e-157	TraesCS4D02G151100.1
CMGC_CDK-CRK7-CDK9	2.9e-135	TraesCS5A02G075200.1
CMGC_CDK-CRK7-CDK9	1.6e-149	TraesCS5A02G110100.1
CMGC_CDK-CRK7-CDK9	2.1e-135	TraesCS5B02G081500.1
CMGC_CDK-CRK7-CDK9	4.2e-135	TraesCS5D02G088700.2
CMGC_CDK-CRK7-CDK9	6.8e-149	TraesCS5D02G118300.1
CMGC_CDK-CRK7-CDK9	2.8e-151	TraesCS6A02G192900.2
CMGC_CDK-CRK7-CDK9	1.7e-151	TraesCS6B02G231200.2
CMGC_CDK-CRK7-CDK9	6.8e-152	TraesCS6D02G184000.1
CMGC_CDK-CRK7-CDK9	4.5e-153	TraesCS7A02G319500.1
CMGC_CDK-CRK7-CDK9	5.3e-153	TraesCS7B02G220500.1
CMGC_CDK-CRK7-CDK9	1.3e-128	TraesCS7B02G345800.1
CMGC_CDK-CRK7-CDK9	5.4e-153	TraesCS7D02G316100.1
CMGC_CDK-CRK7-CDK9	2.1e-127	TraesCS7D02G435700.1
CMGC_CDK-CRK7-CDK9	9.9e-145	TraesCSU02G058100.1
CMGC_CDKL-Os	1.1e-61	TraesCS1A02G091900.1.cds1
CMGC_CDKL-Os	2.6e-61	TraesCS1A02G092000.1.cds1
CMGC_CDKL-Os	2.6e-97	TraesCS1A02G092300.1.cds1
CMGC_CDKL-Os	1.6e-96	TraesCS1A02G092500.1.cds1
CMGC_CDKL-Os	3.8e-107	TraesCS1A02G315100.1.cds1
CMGC_CDKL-Os	1e-116	TraesCS1A02G359100.1.cds1
CMGC_CDKL-Os	8e-96	TraesCS1B02G119600.1.cds1
CMGC_CDKL-Os	5.8e-96	TraesCS1B02G119700.1.cds1
CMGC_CDKL-Os	9.2e-80	TraesCS1B02G120100.1.cds1
CMGC_CDKL-Os	2.1e-85	TraesCS1B02G133700.1.cds1
CMGC_CDKL-Os	1.1e-96	TraesCS1B02G252500.1.cds1
CMGC_CDKL-Os	2.3e-108	TraesCS1B02G327000.1.cds1
CMGC_CDKL-Os	7e-118	TraesCS1B02G375400.1.cds1
CMGC_CDKL-Os	2.8e-108	TraesCS1B02G401500.1.cds1
CMGC_CDKL-Os	5.8e-94	TraesCS1B02G410500.1.cds1
CMGC_CDKL-Os	6.3e-104	TraesCS1B02G410700.1.cds1
CMGC_CDKL-Os	4.8e-97	TraesCS1D02G100300.1.cds1
CMGC_CDKL-Os	3e-96	TraesCS1D02G101100.1.cds1
CMGC_CDKL-Os	7.4e-103	TraesCS1D02G115000.1.cds1
CMGC_CDKL-Os	4.1e-118	TraesCS1D02G363800.1.cds1
CMGC_CDKL-Os	2.6e-107	TraesCS1D02G386900.1.cds1
CMGC_CDKL-Os	1.2e-91	TraesCS1D02G392200.1.cds1
CMGC_CDKL-Os	1.2e-76	TraesCS2A02G480600.1.cds1
CMGC_CDKL-Os	9.3e-90	TraesCS2A02G502000.1.cds1
CMGC_CDKL-Os	8.9e-66	TraesCS2B02G506000.1.cds1
CMGC_CDKL-Os	1.1e-89	TraesCS2D02G502500.1.cds1
CMGC_CDKL-Os	1.3e-105	TraesCS3A02G031000.1.cds1
CMGC_CDKL-Os	8.3e-99	TraesCS3A02G133000.1.cds1
CMGC_CDKL-Os	2.6e-90	TraesCS3A02G178400.1.cds1
CMGC_CDKL-Os	3.4e-93	TraesCS3A02G247700.1.cds1
CMGC_CDKL-Os	7.7e-107	TraesCS3B02G031600.1.cds1
CMGC_CDKL-Os	9.3e-109	TraesCS3B02G053200.1.cds1
CMGC_CDKL-Os	6.3e-79	TraesCS3B02G166600.1.cds1
CMGC_CDKL-Os	9.1e-88	TraesCS3B02G206800.1.cds1
CMGC_CDKL-Os	3.4e-90	TraesCS3B02G206900.1.cds1
CMGC_CDKL-Os	4.3e-91	TraesCS3B02G271700.1.cds1
CMGC_CDKL-Os	4.9e-107	TraesCS3D02G028600.1.cds1
CMGC_CDKL-Os	5.1e-90	TraesCS3D02G182600.1.cds1
CMGC_CDKL-Os	3.8e-91	TraesCS3D02G243700.1.cds1
CMGC_CDKL-Os	3.6e-86	TraesCS4A02G046400.1.cds1
CMGC_CDKL-Os	3.6e-86	TraesCS4A02G047200.1.cds1
CMGC_CDKL-Os	1.1e-92	TraesCS4A02G047300.1.cds1
CMGC_CDKL-Os	1.1e-90	TraesCS4A02G049400.1.cds1
CMGC_CDKL-Os	7.9e-90	TraesCS4A02G054000.1.cds1
CMGC_CDKL-Os	7.9e-90	TraesCS4A02G054300.1.cds1
CMGC_CDKL-Os	3.5e-94	TraesCS4B02G086200.1.cds1
CMGC_CDKL-Os	1.9e-89	TraesCS4B02G250600.1.cds1
CMGC_CDKL-Os	5.4e-93	TraesCS4B02G257400.1.cds1
CMGC_CDKL-Os	9.7e-88	TraesCS4B02G257500.1.cds1
CMGC_CDKL-Os	9e-93	TraesCS4B02G258400.1.cds1
CMGC_CDKL-Os	3.9e-67	TraesCS4B02G260700.1.cds1
CMGC_CDKL-Os	1.5e-90	TraesCS4D02G250500.1.cds1
CMGC_CDKL-Os	2.5e-58	TraesCS4D02G250600.1.cds1
CMGC_CDKL-Os	1.6e-90	TraesCS4D02G255200.1.cds1
CMGC_CDKL-Os	1.4e-87	TraesCS4D02G255300.1
CMGC_CDKL-Os	1.3e-95	TraesCS4D02G255400.1
CMGC_CDKL-Os	6.3e-93	TraesCS4D02G257300.1.cds1
CMGC_CDKL-Os	2.5e-86	TraesCS4D02G257400.1.cds1
CMGC_CDKL-Os	7.9e-85	TraesCS4D02G257500.1.cds1
CMGC_CDKL-Os	3.7e-89	TraesCS4D02G258200.1.cds1
CMGC_CDKL-Os	5e-87	TraesCS4D02G258500.1.cds1
CMGC_CDKL-Os	2.4e-94	TraesCS4D02G294500.1.cds1
CMGC_CDKL-Os	5.3e-91	TraesCS5A02G052500.1.cds1
CMGC_CDKL-Os	2.6e-90	TraesCS5A02G167000.1.cds1
CMGC_CDKL-Os	7.9e-104	TraesCS5A02G231900.1.cds1
CMGC_CDKL-Os	1.3e-73	TraesCS5A02G255500.1.cds1
CMGC_CDKL-Os	1.9e-67	TraesCS5A02G255800.1
CMGC_CDKL-Os	1.7e-82	TraesCS5B02G053600.1.cds1
CMGC_CDKL-Os	6.1e-83	TraesCS5B02G064200.1.cds1
CMGC_CDKL-Os	5.7e-94	TraesCS5B02G064300.1.cds1
CMGC_CDKL-Os	1.3e-104	TraesCS5B02G230200.1.cds1
CMGC_CDKL-Os	2.3e-57	TraesCS5B02G254600.1.cds1
CMGC_CDKL-Os	3e-91	TraesCS5B02G254700.1.cds1
CMGC_CDKL-Os	1.9e-90	TraesCS5B02G255000.1.cds1
CMGC_CDKL-Os	1.6e-86	TraesCS5B02G448600.1.cds1
CMGC_CDKL-Os	1.2e-92	TraesCS5D02G063900.1.cds1
CMGC_CDKL-Os	8.2e-91	TraesCS5D02G171300.1.cds1
CMGC_CDKL-Os	5.5e-93	TraesCS5D02G263500.1.cds1
CMGC_CDKL-Os	1.2e-74	TraesCS5D02G263800.1.cds1
CMGC_CDKL-Os	1.8e-85	TraesCS5D02G451600.1.cds1
CMGC_CDKL-Os	2.6e-104	TraesCS6B02G426400.1.cds1
CMGC_CDKL-Os	6.2e-90	TraesCS7A02G249800.1.cds1
CMGC_CDKL-Os	7.7e-84	TraesCS7A02G314600.1.cds1
CMGC_CDKL-Os	1.1e-81	TraesCS7A02G314700.1.cds1
CMGC_CDKL-Os	2.8e-82	TraesCS7A02G315800.1.cds1
CMGC_CDKL-Os	1.3e-59	TraesCS7A02G437400.1
CMGC_CDKL-Os	7.5e-89	TraesCS7B02G141400.1.cds1
CMGC_CDKL-Os	1.2e-81	TraesCS7B02G215300.1.cds1
CMGC_CDKL-Os	2.4e-83	TraesCS7B02G215400.1.cds1
CMGC_CDKL-Os	2.4e-82	TraesCS7B02G216800.1.cds1
CMGC_CDKL-Os	3.4e-83	TraesCS7B02G216900.1.cds1
CMGC_CDKL-Os	1.8e-55	TraesCS7D02G248400.1.cds1
CMGC_CDKL-Os	8.7e-83	TraesCS7D02G311700.1.cds1
CMGC_CDKL-Os	3.6e-80	TraesCS7D02G311800.1.cds1
CMGC_CDKL-Os	1.2e-81	TraesCS7D02G311900.1.cds1
CMGC_CDKL-Os	3.1e-82	TraesCS7D02G312900.1.cds1
CMGC_CDKL-Os	2.6e-103	TraesCS7D02G423500.1.cds1
CMGC_CDK-PITSLRE	7e-176	TraesCS2A02G346500.1
CMGC_CDK-PITSLRE	7.2e-176	TraesCS2B02G364800.5
CMGC_CDK-PITSLRE	3.2e-176	TraesCS2D02G345200.4
CMGC_CDK-PITSLRE	6.2e-169	TraesCS6A02G214100.1
CMGC_CDK-PITSLRE	3.1e-169	TraesCS6B02G244100.1
CMGC_CDK-PITSLRE	1.4e-168	TraesCS6D02G196700.1
CMGC_CDK-Pl	6.7e-157	TraesCS4A02G192300.1
CMGC_CDK-Pl	8.6e-157	TraesCS4B02G123100.1
CMGC_CDK-Pl	1.8e-152	TraesCS4B02G353600.1
CMGC_CDK-Pl	1.4e-157	TraesCS4D02G121200.2
CMGC_CDK-Pl	1.8e-152	TraesCS4D02G347600.1
CMGC_CDK-Pl	1.8e-155	TraesCS5A02G145500.1
CMGC_CDK-Pl	1.4e-152	TraesCS5A02G521700.1
CMGC_CDK-Pl	6.2e-156	TraesCS5B02G144100.2
CMGC_CDK-Pl	9.1e-156	TraesCS5D02G147100.1
CMGC_CDK-Pl	2.7e-150	TraesCS6A02G078200.1
CMGC_CDK-Pl	6.7e-150	TraesCS6B02G105100.1
CMGC_CDK-Pl	2.2e-155	TraesCS7A02G248700.1
CMGC_CDK-Pl	2.2e-155	TraesCS7B02G142600.1
CMGC_CDK-Pl	2.2e-155	TraesCS7D02G247700.1
CMGC_CK2	2.4e-189	TraesCS2A02G263400.1
CMGC_CK2	5.5e-189	TraesCS2B02G278700.2
CMGC_CK2	2.2e-189	TraesCS2D02G260500.1
CMGC_CK2	7.4e-179	TraesCS4A02G049900.1
CMGC_CK2	2.4e-175	TraesCS4B02G254800.1
CMGC_CK2	4.7e-179	TraesCS4D02G254600.1
CMGC_CK2	2.2e-185	TraesCS5A02G400100.1
CMGC_CK2	5.9e-171	TraesCS5A02G400900.1
CMGC_CK2	3e-185	TraesCS5B02G404900.1
CMGC_CK2	4.6e-171	TraesCS5B02G405700.1
CMGC_CK2	2.2e-185	TraesCS5D02G410000.1
CMGC_CK2	8.9e-171	TraesCS5D02G411100.1
CMGC_CLK	3.7e-194	TraesCS3A02G212200.2
CMGC_CLK	3.6e-194	TraesCS3B02G242600.2
CMGC_CLK	3.6e-194	TraesCS3D02G214800.2
CMGC_CLK	4.5e-183	TraesCS5A02G369500.2
CMGC_CLK	4.5e-183	TraesCS5B02G371800.1
CMGC_CLK	3.7e-183	TraesCS5D02G378900.2
CMGC_CLK	2.1e-192	TraesCS6A02G210100.1
CMGC_CLK	1.9e-198	TraesCS6A02G241200.1
CMGC_CLK	6e-193	TraesCS6B02G238900.1
CMGC_CLK	4e-197	TraesCS6B02G283400.1
CMGC_CLK	7.4e-192	TraesCS6D02G193300.1
CMGC_CLK	1.1e-197	TraesCS6D02G223400.1
CMGC_DYRK-PRP4	2.1e-142	TraesCS1A02G292100.1
CMGC_DYRK-PRP4	1e-142	TraesCS1B02G301500.1
CMGC_DYRK-PRP4	3.2e-141	TraesCS1D02G290600.1
CMGC_DYRK-PRP4	6.8e-146	TraesCS3A02G351500.1
CMGC_DYRK-PRP4	1.7e-145	TraesCS3B02G384000.1
CMGC_DYRK-PRP4	1.1e-144	TraesCS3D02G345700.2
CMGC_DYRK-PRP4	8.2e-153	TraesCS4A02G263100.1
CMGC_DYRK-PRP4	6.2e-127	TraesCS4A02G269100.1
CMGC_DYRK-PRP4	4.8e-127	TraesCS4B02G044900.1
CMGC_DYRK-PRP4	6.1e-153	TraesCS4B02G051900.1
CMGC_DYRK-PRP4	1.4e-128	TraesCS4D02G044600.1
CMGC_DYRK-PRP4	7.1e-128	TraesCS4D02G044900.2
CMGC_DYRK-PRP4	6.7e-153	TraesCS4D02G052100.1
CMGC_DYRK-PRP4	2.4e-138	TraesCS5A02G000100.1
CMGC_DYRK-PRP4	2.5e-138	TraesCS5B02G001400.1
CMGC_DYRK-PRP4	1.5e-139	TraesCS5D02G000600.1
CMGC_DYRK-YAK	2.1e-174	TraesCS2A02G436800.1
CMGC_DYRK-YAK	1.2e-174	TraesCS2B02G456400.3
CMGC_DYRK-YAK	2.4e-174	TraesCS2D02G433100.1
CMGC_DYRK-YAK	2e-178	TraesCS6A02G270800.6
CMGC_DYRK-YAK	2.5e-177	TraesCS6B02G297900.11
CMGC_DYRK-YAK	1.2e-179	TraesCS6D02G244300.3
CMGC_GSK	7.7e-187	TraesCS1A02G077200.1
CMGC_GSK	6.7e-182	TraesCS1A02G125000.1
CMGC_GSK	3.4e-181	TraesCS1A02G189000.1
CMGC_GSK	2.2e-185	TraesCS1A02G407700.5
CMGC_GSK	7.8e-187	TraesCS1B02G095200.2
CMGC_GSK	4.3e-181	TraesCS1B02G142300.1
CMGC_GSK	3.8e-182	TraesCS1B02G196700.3
CMGC_GSK	7.7e-187	TraesCS1D02G079300.1
CMGC_GSK	1.5e-181	TraesCS1D02G129000.2
CMGC_GSK	1e-181	TraesCS1D02G187400.1
CMGC_GSK	3e-184	TraesCS3A02G136500.1
CMGC_GSK	7.3e-191	TraesCS3A02G164200.1
CMGC_GSK	7.3e-191	TraesCS3B02G201800.2
CMGC_GSK	3.6e-184	TraesCS3D02G137200.1
CMGC_GSK	7.3e-191	TraesCS3D02G177600.2
CMGC_GSK	1.1e-184	TraesCS4A02G345500.1
CMGC_GSK	5.1e-188	TraesCS4A02G361100.1
CMGC_GSK	5.2e-188	TraesCS5B02G511800.1
CMGC_GSK	2.2e-185	TraesCS5B02G529300.1
CMGC_GSK	2.7e-185	TraesCS5D02G512300.2
CMGC_GSK	2.2e-185	TraesCS5D02G528400.1
CMGC_GSKL	3.4e-124	TraesCS7A02G395000.1
CMGC_GSKL	3.4e-124	TraesCS7B02G297000.2
CMGC_GSKL	1.4e-123	TraesCS7D02G390600.1
CMGC_MAPK	2.6e-146	TraesCS1A02G086500.1
CMGC_MAPK	4.1e-143	TraesCS1A02G184500.1
CMGC_MAPK	4.2e-143	TraesCS1A02G402400.2
CMGC_MAPK	1.7e-143	TraesCS1A02G415300.1
CMGC_MAPK	2.7e-145	TraesCS1A02G421000.1
CMGC_MAPK	6.7e-146	TraesCS1B02G104900.1
CMGC_MAPK	4e-143	TraesCS1B02G192600.3
CMGC_MAPK	2.3e-142	TraesCS1B02G431400.2
CMGC_MAPK	8.1e-144	TraesCS1B02G445300.1
CMGC_MAPK	2.8e-145	TraesCS1B02G452200.1
CMGC_MAPK	1.8e-146	TraesCS1D02G088000.2
CMGC_MAPK	4e-143	TraesCS1D02G192200.1
CMGC_MAPK	1.7e-142	TraesCS1D02G410100.1
CMGC_MAPK	2e-143	TraesCS1D02G422800.1
CMGC_MAPK	2.7e-145	TraesCS1D02G428900.1
CMGC_MAPK	1e-147	TraesCS3A02G228000.1
CMGC_MAPK	2.5e-142	TraesCS3A02G231700.1
CMGC_MAPK	2.6e-145	TraesCS3A02G242100.1
CMGC_MAPK	9.7e-148	TraesCS3B02G256700.1
CMGC_MAPK	1.4e-142	TraesCS3B02G260900.1
CMGC_MAPK	4.3e-146	TraesCS3B02G270200.1
CMGC_MAPK	1.8e-141	TraesCS3D02G221700.1
CMGC_MAPK	1e-147	TraesCS3D02G225600.1
CMGC_MAPK	1.7e-146	TraesCS3D02G242200.2
CMGC_MAPK	8.2e-141	TraesCS4A02G106400.1
CMGC_MAPK	8.2e-141	TraesCS4B02G197800.1
CMGC_MAPK	3.1e-141	TraesCS4D02G198600.1
CMGC_MAPK	1.9e-119	TraesCS5A02G295800.1
CMGC_MAPK	2.7e-134	TraesCS5B02G295300.1
CMGC_MAPK	9.3e-100	TraesCS5D02G303300.1
CMGC_MAPK	5e-136	TraesCS6A02G099600.1
CMGC_MAPK	2.9e-137	TraesCS6A02G118100.1
CMGC_MAPK	5e-135	TraesCS6B02G127800.1
CMGC_MAPK	1.5e-142	TraesCS6B02G146300.1
CMGC_MAPK	2.7e-136	TraesCS6D02G082900.2
CMGC_MAPK	1e-136	TraesCS6D02G108100.1
CMGC_MAPK	9.4e-127	TraesCS7A02G029700.1
CMGC_MAPK	1.3e-145	TraesCS7A02G111300.1
CMGC_MAPK	2.1e-139	TraesCS7A02G299300.1
CMGC_MAPK	4.3e-145	TraesCS7A02G335300.2
CMGC_MAPK	5.4e-144	TraesCS7A02G410700.2
CMGC_MAPK	5.7e-141	TraesCS7A02G422500.1
CMGC_MAPK	1.2e-145	TraesCS7B02G009200.1
CMGC_MAPK	2.2e-139	TraesCS7B02G201000.1
CMGC_MAPK	4.3e-145	TraesCS7B02G246900.3
CMGC_MAPK	5.4e-144	TraesCS7B02G309900.1
CMGC_MAPK	1.2e-140	TraesCS7B02G322900.1
CMGC_MAPK	1.2e-145	TraesCS7D02G106400.1
CMGC_MAPK	2.7e-139	TraesCS7D02G295900.1
CMGC_MAPK	4.3e-145	TraesCS7D02G342800.3
CMGC_MAPK	5.4e-144	TraesCS7D02G403700.1
CMGC_MAPK	4.7e-141	TraesCS7D02G414700.1
CMGC_MAPK	1.8e-138	TraesCS7D02G414900.1
CMGC_Pl-Tthe	4e-158	TraesCS6A02G360100.2
CMGC_Pl-Tthe	4e-158	TraesCS6B02G393000.1
CMGC_Pl-Tthe	4.3e-158	TraesCS6D02G343100.1
CMGC_RCK	9.5e-152	TraesCS4A02G336800.2
CMGC_RCK	2.7e-162	TraesCS4A02G434800.1
CMGC_RCK	4.2e-152	TraesCS5B02G536500.1
CMGC_RCK	2.2e-152	TraesCS5D02G534000.2
CMGC_RCK	2.5e-163	TraesCS6A02G269400.1
CMGC_RCK	1.9e-163	TraesCS6B02G296700.2
CMGC_RCK	1.4e-163	TraesCS6D02G245500.3
CMGC_RCK	2.3e-158	TraesCS7A02G049000.1
CMGC_RCK	8.7e-163	TraesCS7D02G044100.1
CMGC_SRPK	7.6e-160	TraesCS2A02G244200.2
CMGC_SRPK	3.1e-160	TraesCS2B02G258500.1
CMGC_SRPK	5.1e-160	TraesCS2D02G246700.1
CMGC_SRPK	1.8e-167	TraesCS5A02G352900.1
CMGC_SRPK	2.2e-175	TraesCS5A02G387100.1
CMGC_SRPK	1.3e-166	TraesCS5B02G355100.1
CMGC_SRPK	2.2e-175	TraesCS5B02G392200.1
CMGC_SRPK	9.2e-167	TraesCS5D02G359900.2
CMGC_SRPK	2.2e-175	TraesCS5D02G397000.1
Group-Pl-2	9.2e-160	TraesCS1A02G217400.1
Group-Pl-2	6e-162	TraesCS1B02G230600.1
Group-Pl-2	1.4e-161	TraesCS1D02G219200.1
Group-Pl-3	9.8e-111	TraesCS2A02G577400.1
Group-Pl-3	4e-111	TraesCS2B02G610000.1
Group-Pl-3	1.8e-112	TraesCS2D02G588600.1
Group-Pl-3	1e-124	TraesCS4A02G093800.2
Group-Pl-3	6.6e-125	TraesCS4B02G210600.2
Group-Pl-3	3.2e-109	TraesCS4B02G347200.1
Group-Pl-3	6.9e-125	TraesCS4D02G211300.2
Group-Pl-3	1.4e-109	TraesCS4D02G342200.1
Group-Pl-3	5.6e-110	TraesCS5A02G515900.1
Group-Pl-4	6.3e-137	TraesCS1A02G301400.1
Group-Pl-4	2.3e-150	TraesCS1A02G369800.1
Group-Pl-4	1.6e-137	TraesCS1B02G311200.1
Group-Pl-4	2.1e-150	TraesCS1B02G388900.1
Group-Pl-4	3.1e-138	TraesCS1D02G301100.1
Group-Pl-4	1.5e-150	TraesCS1D02G376000.1
Group-Pl-4	1.4e-54	TraesCS3A02G237400.1
Group-Pl-4	3.3e-54	TraesCS3D02G237800.1
IRE1	1e-133	TraesCS6A02G374700.1
IRE1	1e-133	TraesCS6B02G412400.1
IRE1	1.1e-133	TraesCS6D02G358600.1
NAK	1.7e-111	TraesCS5A02G166000.1
NAK	6.7e-126	TraesCS5A02G173300.1
NAK	3.5e-121	TraesCS5A02G188500.1
NAK	1.1e-111	TraesCS5B02G163400.1
NAK	3e-123	TraesCS5B02G170700.1
NAK	1.1e-121	TraesCS5B02G195100.1
NAK	4.2e-111	TraesCS5D02G170600.1
NAK	8.9e-126	TraesCS5D02G177800.1
NAK	1.4e-119	TraesCS5D02G202500.1
NAK	9.5e-128	TraesCS6A02G200200.2
NAK	6.7e-126	TraesCS6B02G226000.1
NAK	9.2e-128	TraesCS6D02G189700.1
NEK	7e-122	TraesCS1A02G275400.1
NEK	6.9e-122	TraesCS1B02G284600.1
NEK	7e-122	TraesCS1D02G275000.1
NEK	1.1e-121	TraesCS3A02G376300.3
NEK	2.3e-119	TraesCS3B02G408800.3
NEK	6e-121	TraesCS3D02G369100.1
NEK	2.1e-122	TraesCS5A02G054700.1
NEK	2e-122	TraesCS5B02G061800.1
NEK	2e-122	TraesCS5D02G065900.1
NEK	6.3e-122	TraesCS6A02G063300.2
NEK	9.9e-119	TraesCS6A02G200300.1
NEK	5.4e-122	TraesCS6B02G084500.4
NEK	9.8e-119	TraesCS6B02G226200.1
NEK	4.2e-120	TraesCS6D02G061500.1
NEK	2.2e-117	TraesCS6D02G189600.2
PEK_GCN2	1e-174	TraesCS2A02G349200.3
PEK_GCN2	4.9e-176	TraesCS2B02G367600.4
PEK_GCN2	2.4e-175	TraesCS2D02G347600.2
PEK_PEK	7.8e-57	TraesCS7D02G470200.1
RLK-Pelle_C-LEC	1.4e-142	TraesCS3A02G078700.1
RLK-Pelle_C-LEC	1.4e-142	TraesCS3B02G093800.2
RLK-Pelle_C-LEC	1.6e-142	TraesCS3D02G079200.2
RLK-Pelle_CR4L	1.1e-106	TraesCS1A02G070600.1.cds1
RLK-Pelle_CR4L	5.8e-89	TraesCS1A02G242100.1.cds1
RLK-Pelle_CR4L	2e-106	TraesCS1B02G089100.1.cds1
RLK-Pelle_CR4L	1.1e-106	TraesCS1D02G073100.1.cds1
RLK-Pelle_CR4L	5.3e-89	TraesCS1D02G242000.1
RLK-Pelle_CR4L	9.1e-92	TraesCS2A02G024300.1
RLK-Pelle_CR4L	3.1e-95	TraesCS2A02G024400.1
RLK-Pelle_CR4L	2e-90	TraesCS2A02G040900.1
RLK-Pelle_CR4L	1.1e-104	TraesCS2A02G308400.1.cds1
RLK-Pelle_CR4L	2.3e-79	TraesCS2A02G508700.1
RLK-Pelle_CR4L	1.6e-86	TraesCS2A02G509600.1
RLK-Pelle_CR4L	6.6e-92	TraesCS2B02G036200.1
RLK-Pelle_CR4L	3e-66	TraesCS2B02G037300.1.cds1
RLK-Pelle_CR4L	1.5e-89	TraesCS2B02G053300.1
RLK-Pelle_CR4L	6.5e-105	TraesCS2B02G324900.1.cds1
RLK-Pelle_CR4L	1.3e-85	TraesCS2B02G537500.1
RLK-Pelle_CR4L	3.9e-95	TraesCS2D02G026600.1
RLK-Pelle_CR4L	9.8e-98	TraesCS2D02G062100.1
RLK-Pelle_CR4L	9.5e-105	TraesCS2D02G306700.1.cds1
RLK-Pelle_CR4L	1.7e-79	TraesCS2D02G510400.1
RLK-Pelle_CR4L	4e-67	TraesCS3A02G008800.1.cds1
RLK-Pelle_CR4L	3.4e-77	TraesCS3A02G008900.1.cds1
RLK-Pelle_CR4L	5.8e-69	TraesCS3A02G009000.1.cds1
RLK-Pelle_CR4L	1.1e-80	TraesCS3A02G009100.1.cds1
RLK-Pelle_CR4L	1.9e-83	TraesCS3A02G184400.1.cds1
RLK-Pelle_CR4L	6.4e-76	TraesCS3B02G214300.1.cds1
RLK-Pelle_CR4L	7.6e-89	TraesCS3B02G547600.1
RLK-Pelle_CR4L	2.3e-81	TraesCS3D02G002100.1.cds1
RLK-Pelle_CR4L	2.9e-73	TraesCS3D02G002200.1.cds1
RLK-Pelle_CR4L	5.1e-83	TraesCS3D02G188500.1.cds1
RLK-Pelle_CR4L	8.6e-89	TraesCS3D02G493600.1
RLK-Pelle_CR4L	2.8e-99	TraesCS4A02G205100.1.cds1
RLK-Pelle_CR4L	1.4e-99	TraesCS4B02G108900.1.cds1
RLK-Pelle_CR4L	5.2e-99	TraesCS4D02G106000.1.cds1
RLK-Pelle_CR4L	1.6e-103	TraesCS5B02G344100.2
RLK-Pelle_CR4L	6.8e-74	TraesCS5B02G457300.1.cds1
RLK-Pelle_CR4L	7e-147	TraesCS5D02G007100.1
RLK-Pelle_CR4L	6.5e-94	TraesCS5D02G456100.1
RLK-Pelle_CR4L	1.2e-108	TraesCS7A02G301300.1.cds1
RLK-Pelle_CR4L	2e-105	TraesCS7A02G321600.1.cds1
RLK-Pelle_CR4L	1.2e-108	TraesCS7B02G201600.1.cds1
RLK-Pelle_CR4L	2.4e-105	TraesCS7B02G222500.1.cds1
RLK-Pelle_CR4L	1.2e-108	TraesCS7D02G296700.1.cds1
RLK-Pelle_CR4L	6.2e-105	TraesCS7D02G318600.2
RLK-Pelle_CR4L	2.2e-81	TraesCSU02G041800.1.cds1
RLK-Pelle_CrRLK1L-1	4.3e-148	TraesCS1A02G108100.1.cds1
RLK-Pelle_CrRLK1L-1	1.1e-151	TraesCS1A02G227300.1.cds1
RLK-Pelle_CrRLK1L-1	2e-148	TraesCS1B02G130300.2.cds1
RLK-Pelle_CrRLK1L-1	1.1e-151	TraesCS1B02G241400.1.cds1
RLK-Pelle_CrRLK1L-1	7.5e-149	TraesCS1D02G110900.1
RLK-Pelle_CrRLK1L-1	1.1e-151	TraesCS1D02G228900.1.cds1
RLK-Pelle_CrRLK1L-1	1.4e-125	TraesCS2A02G079600.1.cds1
RLK-Pelle_CrRLK1L-1	9.4e-141	TraesCS2A02G253200.1.cds1
RLK-Pelle_CrRLK1L-1	1.9e-144	TraesCS2A02G463000.1.cds1
RLK-Pelle_CrRLK1L-1	2.1e-128	TraesCS2B02G094400.1
RLK-Pelle_CrRLK1L-1	7.5e-141	TraesCS2B02G272800.1.cds1
RLK-Pelle_CrRLK1L-1	1.8e-144	TraesCS2B02G484700.1.cds1
RLK-Pelle_CrRLK1L-1	1.7e-131	TraesCS2B02G536700.1.cds1
RLK-Pelle_CrRLK1L-1	6.1e-140	TraesCS2D02G253800.1.cds1
RLK-Pelle_CrRLK1L-1	1.8e-144	TraesCS2D02G463600.1.cds1
RLK-Pelle_CrRLK1L-1	1e-131	TraesCS2D02G509800.1.cds1
RLK-Pelle_CrRLK1L-1	2.8e-138	TraesCS3A02G072500.1
RLK-Pelle_CrRLK1L-1	3.3e-144	TraesCS3A02G171500.1.cds1
RLK-Pelle_CrRLK1L-1	8.6e-126	TraesCS3A02G308100.1.cds1
RLK-Pelle_CrRLK1L-1	3e-143	TraesCS3B02G086500.1.cds1
RLK-Pelle_CrRLK1L-1	1.2e-140	TraesCS3B02G086600.1
RLK-Pelle_CrRLK1L-1	1.6e-125	TraesCS3B02G151200.1.cds1
RLK-Pelle_CrRLK1L-1	3.6e-144	TraesCS3B02G202500.1
RLK-Pelle_CrRLK1L-1	7.1e-140	TraesCS3B02G567500.1.cds1
RLK-Pelle_CrRLK1L-1	2.3e-140	TraesCS3B02G571500.1
RLK-Pelle_CrRLK1L-1	9.1e-142	TraesCS3D02G072100.1.cds1
RLK-Pelle_CrRLK1L-1	1.4e-141	TraesCS3D02G072200.1.cds1
RLK-Pelle_CrRLK1L-1	7.7e-126	TraesCS3D02G134400.1.cds1
RLK-Pelle_CrRLK1L-1	1.7e-144	TraesCS3D02G178200.1.cds1
RLK-Pelle_CrRLK1L-1	6.6e-139	TraesCS3D02G512100.1.cds1
RLK-Pelle_CrRLK1L-1	7.1e-146	TraesCS4A02G001100.1.cds1
RLK-Pelle_CrRLK1L-1	1e-142	TraesCS4A02G102900.1.cds1
RLK-Pelle_CrRLK1L-1	9.7e-153	TraesCS4A02G133800.1.cds1
RLK-Pelle_CrRLK1L-1	9e-140	TraesCS4A02G441600.1.cds1
RLK-Pelle_CrRLK1L-1	5.9e-147	TraesCS4B02G002300.1.cds1
RLK-Pelle_CrRLK1L-1	9.7e-137	TraesCS4B02G003700.1.cds1
RLK-Pelle_CrRLK1L-1	9.8e-153	TraesCS4B02G171100.1.cds1
RLK-Pelle_CrRLK1L-1	7.3e-142	TraesCS4B02G201600.1.cds1
RLK-Pelle_CrRLK1L-1	5.8e-135	TraesCS4B02G345400.1.cds1
RLK-Pelle_CrRLK1L-1	1.3e-129	TraesCS4B02G367000.1
RLK-Pelle_CrRLK1L-1	5.9e-147	TraesCS4D02G001000.1.cds1
RLK-Pelle_CrRLK1L-1	1.2e-137	TraesCS4D02G004300.1.cds1
RLK-Pelle_CrRLK1L-1	1.1e-152	TraesCS4D02G173100.1.cds1
RLK-Pelle_CrRLK1L-1	3.2e-142	TraesCS4D02G202300.1.cds1
RLK-Pelle_CrRLK1L-1	4.7e-133	TraesCS4D02G340500.1.cds1
RLK-Pelle_CrRLK1L-1	1.3e-148	TraesCS5A02G330500.1.cds1
RLK-Pelle_CrRLK1L-1	6.1e-146	TraesCS5A02G397100.1.cds1
RLK-Pelle_CrRLK1L-1	7.5e-156	TraesCS5A02G449800.1.cds1
RLK-Pelle_CrRLK1L-1	1.1e-132	TraesCS5A02G514500.1.cds1
RLK-Pelle_CrRLK1L-1	1.2e-178	TraesCS5B02G005400.3
RLK-Pelle_CrRLK1L-1	3e-133	TraesCS5B02G015200.1
RLK-Pelle_CrRLK1L-1	5.3e-148	TraesCS5B02G330700.1.cds1
RLK-Pelle_CrRLK1L-1	5.4e-146	TraesCS5B02G402100.1.cds1
RLK-Pelle_CrRLK1L-1	1.1e-154	TraesCS5B02G457500.1.cds1
RLK-Pelle_CrRLK1L-1	1.2e-138	TraesCS5D02G094700.1.cds1
RLK-Pelle_CrRLK1L-1	1.1e-148	TraesCS5D02G336300.1.cds1
RLK-Pelle_CrRLK1L-1	2.3e-113	TraesCS5D02G385700.1.cds1
RLK-Pelle_CrRLK1L-1	8.8e-146	TraesCS5D02G406800.1.cds1
RLK-Pelle_CrRLK1L-1	9.8e-150	TraesCS5D02G459500.1.cds1
RLK-Pelle_CrRLK1L-1	4.1e-102	TraesCS5D02G459600.1.cds1
RLK-Pelle_CrRLK1L-1	6.5e-82	TraesCS6B02G352600.1.cds1
RLK-Pelle_CrRLK1L-1	2.9e-78	TraesCS6D02G301500.1.cds1
RLK-Pelle_CrRLK1L-1	7e-140	TraesCS7A02G055000.1.cds1
RLK-Pelle_CrRLK1L-1	2e-151	TraesCS7A02G340700.1
RLK-Pelle_CrRLK1L-1	2e-151	TraesCS7B02G241900.1
RLK-Pelle_CrRLK1L-1	8e-140	TraesCS7D02G050100.1.cds1
RLK-Pelle_CrRLK1L-1	2.2e-151	TraesCS7D02G338800.3
RLK-Pelle_CrRLK1L-1	2.3e-135	TraesCSU02G060700.1.cds1
RLK-Pelle_DLSV	8.5e-66	TraesCS1A02G002900.1
RLK-Pelle_DLSV	5.6e-72	TraesCS1A02G003900.1
RLK-Pelle_DLSV	1.2e-130	TraesCS1A02G030900.3
RLK-Pelle_DLSV	7.8e-109	TraesCS1A02G073300.1
RLK-Pelle_DLSV	8.9e-117	TraesCS1A02G100300.1
RLK-Pelle_DLSV	2e-116	TraesCS1A02G100400.1
RLK-Pelle_DLSV	2.3e-109	TraesCS1A02G159500.2
RLK-Pelle_DLSV	2.9e-79	TraesCS1A02G239500.1
RLK-Pelle_DLSV	1.5e-115	TraesCS1A02G273600.1
RLK-Pelle_DLSV	3.3e-123	TraesCS1A02G320900.2
RLK-Pelle_DLSV	4.7e-112	TraesCS1A02G422600.1
RLK-Pelle_DLSV	5.8e-121	TraesCS1A02G422700.2
RLK-Pelle_DLSV	2.9e-122	TraesCS1A02G422800.1
RLK-Pelle_DLSV	1.3e-68	TraesCS1B02G003200.1
RLK-Pelle_DLSV	2e-68	TraesCS1B02G003400.1
RLK-Pelle_DLSV	1.1e-64	TraesCS1B02G004000.3
RLK-Pelle_DLSV	6.2e-82	TraesCS1B02G036700.1
RLK-Pelle_DLSV	6e-134	TraesCS1B02G075800.1
RLK-Pelle_DLSV	4.7e-65	TraesCS1B02G076600.1
RLK-Pelle_DLSV	1.1e-40	TraesCS1B02G076700.1
RLK-Pelle_DLSV	7.9e-63	TraesCS1B02G076800.1
RLK-Pelle_DLSV	9.3e-109	TraesCS1B02G091900.1
RLK-Pelle_DLSV	6.5e-85	TraesCS1B02G093800.1
RLK-Pelle_DLSV	1.2e-116	TraesCS1B02G110600.1
RLK-Pelle_DLSV	2.3e-79	TraesCS1B02G110700.1
RLK-Pelle_DLSV	1.3e-96	TraesCS1B02G114100.1
RLK-Pelle_DLSV	3.9e-105	TraesCS1B02G175900.3
RLK-Pelle_DLSV	1.1e-94	TraesCS1B02G238400.1
RLK-Pelle_DLSV	3.9e-96	TraesCS1B02G251700.1
RLK-Pelle_DLSV	1.4e-117	TraesCS1B02G283400.1
RLK-Pelle_DLSV	7.8e-161	TraesCS1B02G294900.1
RLK-Pelle_DLSV	1.7e-122	TraesCS1B02G333300.5
RLK-Pelle_DLSV	6.3e-118	TraesCS1B02G341600.1
RLK-Pelle_DLSV	7.9e-85	TraesCS1B02G348800.1
RLK-Pelle_DLSV	2.7e-113	TraesCS1B02G377500.1
RLK-Pelle_DLSV	6.6e-78	TraesCS1B02G451600.1
RLK-Pelle_DLSV	4.8e-87	TraesCS1B02G451700.1
RLK-Pelle_DLSV	2.2e-121	TraesCS1B02G454000.2
RLK-Pelle_DLSV	5.9e-121	TraesCS1B02G454100.1
RLK-Pelle_DLSV	1.5e-110	TraesCS1B02G454400.1
RLK-Pelle_DLSV	2.6e-98	TraesCS1B02G454600.1
RLK-Pelle_DLSV	1.7e-122	TraesCS1B02G454700.1
RLK-Pelle_DLSV	4.7e-121	TraesCS1B02G454900.1
RLK-Pelle_DLSV	1.6e-72	TraesCS1B02G468000.1
RLK-Pelle_DLSV	2.1e-66	TraesCS1D02G030000.2
RLK-Pelle_DLSV	2.8e-135	TraesCS1D02G058900.1
RLK-Pelle_DLSV	9.3e-109	TraesCS1D02G076200.1
RLK-Pelle_DLSV	4.9e-61	TraesCS1D02G077800.1
RLK-Pelle_DLSV	7.1e-117	TraesCS1D02G092400.1
RLK-Pelle_DLSV	2.9e-109	TraesCS1D02G156900.1
RLK-Pelle_DLSV	6.7e-67	TraesCS1D02G200400.1
RLK-Pelle_DLSV	1.2e-100	TraesCS1D02G239700.1
RLK-Pelle_DLSV	6.5e-77	TraesCS1D02G271500.1
RLK-Pelle_DLSV	5.9e-118	TraesCS1D02G273600.1
RLK-Pelle_DLSV	3.5e-116	TraesCS1D02G273700.1
RLK-Pelle_DLSV	8.4e-117	TraesCS1D02G273800.2
RLK-Pelle_DLSV	6.6e-62	TraesCS1D02G284700.1
RLK-Pelle_DLSV	3.3e-123	TraesCS1D02G320800.3
RLK-Pelle_DLSV	4.7e-118	TraesCS1D02G330300.2
RLK-Pelle_DLSV	4.1e-113	TraesCS1D02G330400.1
RLK-Pelle_DLSV	1.7e-72	TraesCS1D02G419600.1
RLK-Pelle_DLSV	2.9e-69	TraesCS1D02G423700.1
RLK-Pelle_DLSV	2e-121	TraesCS1D02G430800.1
RLK-Pelle_DLSV	3.4e-111	TraesCS1D02G431000.2
RLK-Pelle_DLSV	2.5e-112	TraesCS1D02G431400.1
RLK-Pelle_DLSV	3.8e-81	TraesCS2A02G023700.1
RLK-Pelle_DLSV	3.9e-78	TraesCS2A02G023800.1
RLK-Pelle_DLSV	6.3e-72	TraesCS2A02G023900.1
RLK-Pelle_DLSV	1e-235	TraesCS2A02G024200.1
RLK-Pelle_DLSV	3.1e-89	TraesCS2A02G024700.1
RLK-Pelle_DLSV	2.6e-74	TraesCS2A02G024900.1
RLK-Pelle_DLSV	2.5e-97	TraesCS2A02G031900.1
RLK-Pelle_DLSV	1.7e-121	TraesCS2A02G032000.1
RLK-Pelle_DLSV	2.6e-120	TraesCS2A02G032100.1
RLK-Pelle_DLSV	1.6e-120	TraesCS2A02G032200.1
RLK-Pelle_DLSV	9.7e-84	TraesCS2A02G039100.1
RLK-Pelle_DLSV	1.2e-59	TraesCS2A02G043100.1
RLK-Pelle_DLSV	2.9e-73	TraesCS2A02G051200.1
RLK-Pelle_DLSV	1.3e-67	TraesCS2A02G061700.1
RLK-Pelle_DLSV	1.8e-69	TraesCS2A02G092000.1
RLK-Pelle_DLSV	1.7e-83	TraesCS2A02G184500.1
RLK-Pelle_DLSV	1.2e-123	TraesCS2A02G211200.4
RLK-Pelle_DLSV	1.4e-120	TraesCS2A02G211300.1
RLK-Pelle_DLSV	1.4e-120	TraesCS2A02G211900.1
RLK-Pelle_DLSV	3.8e-122	TraesCS2A02G215800.2
RLK-Pelle_DLSV	2.5e-118	TraesCS2A02G215900.1
RLK-Pelle_DLSV	1.1e-110	TraesCS2A02G216300.1
RLK-Pelle_DLSV	5.3e-125	TraesCS2A02G216400.1
RLK-Pelle_DLSV	2.2e-120	TraesCS2A02G216500.1
RLK-Pelle_DLSV	1.3e-103	TraesCS2A02G216600.1
RLK-Pelle_DLSV	2.9e-122	TraesCS2A02G216700.1
RLK-Pelle_DLSV	1.3e-119	TraesCS2A02G216900.1
RLK-Pelle_DLSV	3.5e-120	TraesCS2A02G217000.1
RLK-Pelle_DLSV	5.7e-122	TraesCS2A02G217200.1
RLK-Pelle_DLSV	9.1e-118	TraesCS2A02G217300.2
RLK-Pelle_DLSV	8.8e-117	TraesCS2A02G217600.1
RLK-Pelle_DLSV	2.8e-111	TraesCS2A02G418200.1
RLK-Pelle_DLSV	2.4e-111	TraesCS2A02G418300.1
RLK-Pelle_DLSV	4.9e-110	TraesCS2A02G418400.1
RLK-Pelle_DLSV	2.1e-104	TraesCS2A02G462700.1
RLK-Pelle_DLSV	3.5e-82	TraesCS2A02G465900.1
RLK-Pelle_DLSV	2.7e-105	TraesCS2A02G484900.1
RLK-Pelle_DLSV	1.2e-122	TraesCS2A02G485100.1
RLK-Pelle_DLSV	1.3e-120	TraesCS2A02G485200.1
RLK-Pelle_DLSV	3.1e-121	TraesCS2A02G485600.1
RLK-Pelle_DLSV	3.8e-103	TraesCS2A02G485700.2
RLK-Pelle_DLSV	3.6e-83	TraesCS2A02G486200.1
RLK-Pelle_DLSV	6.3e-88	TraesCS2A02G486400.1
RLK-Pelle_DLSV	1.8e-91	TraesCS2A02G486600.1
RLK-Pelle_DLSV	4.3e-108	TraesCS2A02G500700.1
RLK-Pelle_DLSV	1.2e-75	TraesCS2A02G532600.1
RLK-Pelle_DLSV	1.1e-119	TraesCS2A02G533000.1
RLK-Pelle_DLSV	1e-91	TraesCS2A02G533400.1
RLK-Pelle_DLSV	5e-75	TraesCS2A02G534100.1
RLK-Pelle_DLSV	4.2e-126	TraesCS2A02G534400.2
RLK-Pelle_DLSV	2e-123	TraesCS2A02G536400.1
RLK-Pelle_DLSV	6.4e-124	TraesCS2A02G536500.2
RLK-Pelle_DLSV	3.9e-62	TraesCS2A02G537000.1
RLK-Pelle_DLSV	4e-95	TraesCS2A02G537200.1
RLK-Pelle_DLSV	1.6e-115	TraesCS2A02G537700.1
RLK-Pelle_DLSV	1.4e-123	TraesCS2A02G537900.2
RLK-Pelle_DLSV	2.5e-124	TraesCS2A02G538100.1
RLK-Pelle_DLSV	7.5e-122	TraesCS2A02G538200.3
RLK-Pelle_DLSV	6.6e-121	TraesCS2A02G538300.1
RLK-Pelle_DLSV	2e-66	TraesCS2A02G547500.2
RLK-Pelle_DLSV	1.1e-67	TraesCS2A02G558300.1
RLK-Pelle_DLSV	2.9e-71	TraesCS2A02G558500.1
RLK-Pelle_DLSV	1.5e-68	TraesCS2A02G559000.1
RLK-Pelle_DLSV	3.6e-122	TraesCS2A02G562800.1
RLK-Pelle_DLSV	4.2e-82	TraesCS2A02G563400.1
RLK-Pelle_DLSV	1.1e-53	TraesCS2A02G568700.1
RLK-Pelle_DLSV	9.4e-77	TraesCS2A02G568900.1
RLK-Pelle_DLSV	4e-81	TraesCS2A02G569200.1
RLK-Pelle_DLSV	1.1e-81	TraesCS2A02G578900.1
RLK-Pelle_DLSV	1.6e-103	TraesCS2A02G589900.1
RLK-Pelle_DLSV	6.6e-75	TraesCS2B02G002200.1
RLK-Pelle_DLSV	3.2e-87	TraesCS2B02G021500.1
RLK-Pelle_DLSV	5.7e-67	TraesCS2B02G021800.2
RLK-Pelle_DLSV	1.8e-82	TraesCS2B02G021900.1
RLK-Pelle_DLSV	1.2e-67	TraesCS2B02G025500.1
RLK-Pelle_DLSV	4.9e-79	TraesCS2B02G026800.1
RLK-Pelle_DLSV	1.2e-83	TraesCS2B02G027000.1
RLK-Pelle_DLSV	1.5e-77	TraesCS2B02G030200.1
RLK-Pelle_DLSV	2.9e-75	TraesCS2B02G033500.1
RLK-Pelle_DLSV	4e-80	TraesCS2B02G033800.1
RLK-Pelle_DLSV	1.8e-83	TraesCS2B02G034000.1
RLK-Pelle_DLSV	4.4e-57	TraesCS2B02G034200.2
RLK-Pelle_DLSV	1.9e-81	TraesCS2B02G034300.1
RLK-Pelle_DLSV	2.2e-77	TraesCS2B02G034600.2
RLK-Pelle_DLSV	5.2e-82	TraesCS2B02G034700.1
RLK-Pelle_DLSV	3.8e-79	TraesCS2B02G035300.1
RLK-Pelle_DLSV	5.6e-82	TraesCS2B02G035400.1
RLK-Pelle_DLSV	6.5e-89	TraesCS2B02G036400.1
RLK-Pelle_DLSV	2.1e-73	TraesCS2B02G036600.1
RLK-Pelle_DLSV	4.4e-165	TraesCS2B02G036700.1
RLK-Pelle_DLSV	7.7e-77	TraesCS2B02G036800.1
RLK-Pelle_DLSV	9.6e-86	TraesCS2B02G038000.1
RLK-Pelle_DLSV	1.3e-121	TraesCS2B02G043400.1
RLK-Pelle_DLSV	1.2e-65	TraesCS2B02G051500.2
RLK-Pelle_DLSV	2.6e-70	TraesCS2B02G065600.1
RLK-Pelle_DLSV	2.7e-64	TraesCS2B02G071400.1
RLK-Pelle_DLSV	1.3e-68	TraesCS2B02G071900.1
RLK-Pelle_DLSV	8.3e-59	TraesCS2B02G100300.1
RLK-Pelle_DLSV	3.8e-116	TraesCS2B02G104400.1
RLK-Pelle_DLSV	5.4e-69	TraesCS2B02G163000.1
RLK-Pelle_DLSV	6e-83	TraesCS2B02G222900.1
RLK-Pelle_DLSV	7.4e-124	TraesCS2B02G236800.8
RLK-Pelle_DLSV	1.4e-120	TraesCS2B02G236900.1
RLK-Pelle_DLSV	3.3e-122	TraesCS2B02G240800.3
RLK-Pelle_DLSV	2.8e-119	TraesCS2B02G240900.1
RLK-Pelle_DLSV	1.4e-112	TraesCS2B02G241400.1
RLK-Pelle_DLSV	3.6e-125	TraesCS2B02G241500.1
RLK-Pelle_DLSV	4.5e-108	TraesCS2B02G241600.1
RLK-Pelle_DLSV	1.4e-119	TraesCS2B02G241700.1
RLK-Pelle_DLSV	1.3e-119	TraesCS2B02G241800.1
RLK-Pelle_DLSV	9.4e-113	TraesCS2B02G241900.1
RLK-Pelle_DLSV	6.5e-123	TraesCS2B02G242100.2
RLK-Pelle_DLSV	3.3e-120	TraesCS2B02G242300.1
RLK-Pelle_DLSV	5.7e-122	TraesCS2B02G242500.1
RLK-Pelle_DLSV	6.2e-117	TraesCS2B02G242600.1
RLK-Pelle_DLSV	9.9e-114	TraesCS2B02G243000.1
RLK-Pelle_DLSV	1.3e-118	TraesCS2B02G243100.1
RLK-Pelle_DLSV	7.6e-110	TraesCS2B02G437200.1
RLK-Pelle_DLSV	6.6e-112	TraesCS2B02G437300.2
RLK-Pelle_DLSV	5.8e-110	TraesCS2B02G437400.2
RLK-Pelle_DLSV	2.1e-104	TraesCS2B02G484300.1
RLK-Pelle_DLSV	9.3e-123	TraesCS2B02G510900.1
RLK-Pelle_DLSV	1.4e-122	TraesCS2B02G511200.1
RLK-Pelle_DLSV	3.3e-111	TraesCS2B02G511300.1
RLK-Pelle_DLSV	6.2e-122	TraesCS2B02G511600.1
RLK-Pelle_DLSV	8.1e-123	TraesCS2B02G511700.1
RLK-Pelle_DLSV	3.1e-122	TraesCS2B02G512000.1
RLK-Pelle_DLSV	1.1e-122	TraesCS2B02G512100.2
RLK-Pelle_DLSV	5.6e-119	TraesCS2B02G512200.1
RLK-Pelle_DLSV	4.7e-106	TraesCS2B02G512300.1
RLK-Pelle_DLSV	5.9e-108	TraesCS2B02G512400.1
RLK-Pelle_DLSV	2.7e-81	TraesCS2B02G512900.1
RLK-Pelle_DLSV	1.7e-80	TraesCS2B02G513000.1
RLK-Pelle_DLSV	5.1e-90	TraesCS2B02G513100.1
RLK-Pelle_DLSV	5.9e-91	TraesCS2B02G513600.1
RLK-Pelle_DLSV	4.9e-108	TraesCS2B02G528600.1
RLK-Pelle_DLSV	3.9e-116	TraesCS2B02G539800.1
RLK-Pelle_DLSV	2.7e-57	TraesCS2B02G552500.1
RLK-Pelle_DLSV	1e-89	TraesCS2B02G562100.1
RLK-Pelle_DLSV	4.6e-121	TraesCS2B02G562500.1
RLK-Pelle_DLSV	2.1e-92	TraesCS2B02G563400.1
RLK-Pelle_DLSV	1.7e-76	TraesCS2B02G564500.1
RLK-Pelle_DLSV	7.2e-60	TraesCS2B02G564600.1
RLK-Pelle_DLSV	1.2e-75	TraesCS2B02G564700.1
RLK-Pelle_DLSV	3.5e-126	TraesCS2B02G565000.1
RLK-Pelle_DLSV	3.4e-122	TraesCS2B02G566100.1
RLK-Pelle_DLSV	3.7e-124	TraesCS2B02G567000.1
RLK-Pelle_DLSV	2.9e-124	TraesCS2B02G567100.4
RLK-Pelle_DLSV	3e-124	TraesCS2B02G567500.2
RLK-Pelle_DLSV	1.6e-122	TraesCS2B02G567700.1
RLK-Pelle_DLSV	4e-121	TraesCS2B02G567800.1
RLK-Pelle_DLSV	5.8e-119	TraesCS2B02G568000.1
RLK-Pelle_DLSV	6.3e-123	TraesCS2B02G568500.1
RLK-Pelle_DLSV	1.3e-123	TraesCS2B02G568600.1
RLK-Pelle_DLSV	4.8e-84	TraesCS2B02G576600.2
RLK-Pelle_DLSV	5.1e-118	TraesCS2B02G578200.4
RLK-Pelle_DLSV	1.4e-102	TraesCS2B02G594100.1
RLK-Pelle_DLSV	8.6e-78	TraesCS2B02G606100.1
RLK-Pelle_DLSV	6.5e-74	TraesCS2B02G618000.1
RLK-Pelle_DLSV	4.2e-70	TraesCS2B02G621800.2
RLK-Pelle_DLSV	1.4e-72	TraesCS2B02G621900.1
RLK-Pelle_DLSV	3.5e-122	TraesCS2B02G623700.1
RLK-Pelle_DLSV	5.6e-103	TraesCS2B02G623900.1
RLK-Pelle_DLSV	7.4e-117	TraesCS2D02G003800.1
RLK-Pelle_DLSV	1.7e-116	TraesCS2D02G003900.1
RLK-Pelle_DLSV	3.1e-84	TraesCS2D02G019600.2
RLK-Pelle_DLSV	1.7e-56	TraesCS2D02G019800.1
RLK-Pelle_DLSV	2.6e-79	TraesCS2D02G024700.1
RLK-Pelle_DLSV	1.5e-82	TraesCS2D02G024900.1
RLK-Pelle_DLSV	3.6e-67	TraesCS2D02G025000.1
RLK-Pelle_DLSV	1.8e-73	TraesCS2D02G025400.2
RLK-Pelle_DLSV	1.9e-89	TraesCS2D02G025500.1
RLK-Pelle_DLSV	4e-75	TraesCS2D02G026500.1
RLK-Pelle_DLSV	2.4e-161	TraesCS2D02G026700.1
RLK-Pelle_DLSV	1.2e-119	TraesCS2D02G031600.1
RLK-Pelle_DLSV	8.7e-109	TraesCS2D02G050700.1
RLK-Pelle_DLSV	3.4e-108	TraesCS2D02G052900.1
RLK-Pelle_DLSV	2.2e-78	TraesCS2D02G057700.1
RLK-Pelle_DLSV	1.4e-51	TraesCS2D02G060900.1
RLK-Pelle_DLSV	2.3e-82	TraesCS2D02G068800.1
RLK-Pelle_DLSV	5.8e-73	TraesCS2D02G091100.1
RLK-Pelle_DLSV	1.2e-82	TraesCS2D02G203200.1
RLK-Pelle_DLSV	9.3e-124	TraesCS2D02G217400.1
RLK-Pelle_DLSV	2.5e-120	TraesCS2D02G217500.3
RLK-Pelle_DLSV	2.5e-120	TraesCS2D02G217600.1
RLK-Pelle_DLSV	1.7e-122	TraesCS2D02G221400.3
RLK-Pelle_DLSV	9e-119	TraesCS2D02G221500.4
RLK-Pelle_DLSV	5.3e-111	TraesCS2D02G221900.1
RLK-Pelle_DLSV	1.8e-125	TraesCS2D02G222000.1
RLK-Pelle_DLSV	3.3e-107	TraesCS2D02G222100.2
RLK-Pelle_DLSV	2.7e-120	TraesCS2D02G222300.2
RLK-Pelle_DLSV	2.9e-123	TraesCS2D02G222700.1
RLK-Pelle_DLSV	4e-120	TraesCS2D02G222900.1
RLK-Pelle_DLSV	5.5e-122	TraesCS2D02G223000.1
RLK-Pelle_DLSV	3.2e-114	TraesCS2D02G223100.3
RLK-Pelle_DLSV	5.1e-80	TraesCS2D02G223400.1
RLK-Pelle_DLSV	8.3e-52	TraesCS2D02G380700.1
RLK-Pelle_DLSV	3.3e-110	TraesCS2D02G415600.1
RLK-Pelle_DLSV	1.1e-111	TraesCS2D02G415700.1
RLK-Pelle_DLSV	1.9e-109	TraesCS2D02G415800.1
RLK-Pelle_DLSV	1.4e-104	TraesCS2D02G463100.1
RLK-Pelle_DLSV	4.5e-123	TraesCS2D02G484700.2
RLK-Pelle_DLSV	9.9e-117	TraesCS2D02G484800.1
RLK-Pelle_DLSV	3.6e-118	TraesCS2D02G485000.2
RLK-Pelle_DLSV	3e-123	TraesCS2D02G485200.2
RLK-Pelle_DLSV	1.7e-121	TraesCS2D02G485300.1
RLK-Pelle_DLSV	3.1e-74	TraesCS2D02G485400.1
RLK-Pelle_DLSV	4.1e-77	TraesCS2D02G485700.1
RLK-Pelle_DLSV	2.9e-83	TraesCS2D02G486200.1
RLK-Pelle_DLSV	5.5e-89	TraesCS2D02G486300.1
RLK-Pelle_DLSV	4.1e-93	TraesCS2D02G486400.1
RLK-Pelle_DLSV	2.2e-88	TraesCS2D02G486700.1
RLK-Pelle_DLSV	6e-91	TraesCS2D02G486800.1
RLK-Pelle_DLSV	2.5e-108	TraesCS2D02G500900.1
RLK-Pelle_DLSV	1.8e-53	TraesCS2D02G503400.1
RLK-Pelle_DLSV	9.6e-98	TraesCS2D02G512845.1
RLK-Pelle_DLSV	1.2e-115	TraesCS2D02G512900.1
RLK-Pelle_DLSV	6.1e-91	TraesCS2D02G534400.1
RLK-Pelle_DLSV	1.8e-119	TraesCS2D02G534800.1
RLK-Pelle_DLSV	1.4e-90	TraesCS2D02G535600.2
RLK-Pelle_DLSV	2.1e-93	TraesCS2D02G535900.1
RLK-Pelle_DLSV	2.5e-78	TraesCS2D02G536400.1
RLK-Pelle_DLSV	1e-126	TraesCS2D02G536900.3
RLK-Pelle_DLSV	1e-125	TraesCS2D02G537100.1
RLK-Pelle_DLSV	1.7e-123	TraesCS2D02G537700.8
RLK-Pelle_DLSV	4.5e-124	TraesCS2D02G537800.1
RLK-Pelle_DLSV	1.6e-124	TraesCS2D02G537900.1
RLK-Pelle_DLSV	3.4e-124	TraesCS2D02G538200.1
RLK-Pelle_DLSV	1.8e-123	TraesCS2D02G538400.1
RLK-Pelle_DLSV	4.3e-120	TraesCS2D02G538500.1
RLK-Pelle_DLSV	3.5e-120	TraesCS2D02G538900.1
RLK-Pelle_DLSV	1.7e-123	TraesCS2D02G539100.1
RLK-Pelle_DLSV	9.9e-121	TraesCS2D02G548600.4
RLK-Pelle_DLSV	1.6e-103	TraesCS2D02G564300.1
RLK-Pelle_DLSV	2.4e-80	TraesCS2D02G572000.2
RLK-Pelle_DLSV	1.6e-120	TraesCS2D02G572600.1
RLK-Pelle_DLSV	1.2e-68	TraesCS2D02G576600.1
RLK-Pelle_DLSV	1.1e-147	TraesCS2D02G579800.2
RLK-Pelle_DLSV	1.9e-81	TraesCS2D02G580000.1
RLK-Pelle_DLSV	3.6e-81	TraesCS2D02G598800.1
RLK-Pelle_DLSV	1.1e-79	TraesCS3A02G009800.1
RLK-Pelle_DLSV	1.9e-107	TraesCS3A02G021600.1
RLK-Pelle_DLSV	3.6e-117	TraesCS3A02G039100.1
RLK-Pelle_DLSV	7.4e-118	TraesCS3A02G039200.1
RLK-Pelle_DLSV	8.5e-120	TraesCS3A02G039300.1
RLK-Pelle_DLSV	3.1e-117	TraesCS3A02G039400.1
RLK-Pelle_DLSV	6.1e-118	TraesCS3A02G039500.1
RLK-Pelle_DLSV	1.1e-111	TraesCS3A02G045200.1
RLK-Pelle_DLSV	2.3e-85	TraesCS3A02G056300.1
RLK-Pelle_DLSV	2.2e-49	TraesCS3A02G073900.1
RLK-Pelle_DLSV	4.8e-74	TraesCS3A02G094800.1
RLK-Pelle_DLSV	6.8e-105	TraesCS3A02G096500.1
RLK-Pelle_DLSV	9.2e-120	TraesCS3A02G315100.1
RLK-Pelle_DLSV	3.6e-121	TraesCS3A02G323200.2
RLK-Pelle_DLSV	8.7e-121	TraesCS3A02G323400.1
RLK-Pelle_DLSV	1.7e-120	TraesCS3A02G323500.3
RLK-Pelle_DLSV	3e-122	TraesCS3A02G323700.2
RLK-Pelle_DLSV	1.1e-70	TraesCS3A02G444500.1
RLK-Pelle_DLSV	2.2e-118	TraesCS3A02G477300.1
RLK-Pelle_DLSV	3e-119	TraesCS3A02G485600.1
RLK-Pelle_DLSV	8.1e-71	TraesCS3A02G491400.1
RLK-Pelle_DLSV	2.9e-120	TraesCS3A02G493100.1
RLK-Pelle_DLSV	3.4e-120	TraesCS3A02G493300.1
RLK-Pelle_DLSV	5.8e-121	TraesCS3A02G493500.1
RLK-Pelle_DLSV	5.6e-121	TraesCS3A02G493600.1
RLK-Pelle_DLSV	1.4e-120	TraesCS3A02G493700.3
RLK-Pelle_DLSV	4.3e-121	TraesCS3A02G493800.1
RLK-Pelle_DLSV	2.3e-120	TraesCS3A02G493900.1
RLK-Pelle_DLSV	7.8e-77	TraesCS3A02G494100.1
RLK-Pelle_DLSV	1e-72	TraesCS3A02G521100.1
RLK-Pelle_DLSV	1.8e-56	TraesCS3A02G523400.1
RLK-Pelle_DLSV	4e-57	TraesCS3B02G001000.1
RLK-Pelle_DLSV	9.5e-66	TraesCS3B02G001200.1
RLK-Pelle_DLSV	1e-139	TraesCS3B02G005000.1
RLK-Pelle_DLSV	4e-78	TraesCS3B02G012600.1
RLK-Pelle_DLSV	1.7e-32	TraesCS3B02G021200.1
RLK-Pelle_DLSV	1.6e-53	TraesCS3B02G021300.1
RLK-Pelle_DLSV	7e-122	TraesCS3B02G022400.1
RLK-Pelle_DLSV	2.7e-108	TraesCS3B02G024100.1
RLK-Pelle_DLSV	1.1e-108	TraesCS3B02G024200.1
RLK-Pelle_DLSV	7.1e-113	TraesCS3B02G024300.1
RLK-Pelle_DLSV	9.2e-111	TraesCS3B02G024500.1
RLK-Pelle_DLSV	1.8e-111	TraesCS3B02G038900.1
RLK-Pelle_DLSV	4.5e-117	TraesCS3B02G043600.1
RLK-Pelle_DLSV	3.4e-114	TraesCS3B02G043700.1
RLK-Pelle_DLSV	7.5e-118	TraesCS3B02G044000.1
RLK-Pelle_DLSV	1e-111	TraesCS3B02G044100.1
RLK-Pelle_DLSV	7.6e-119	TraesCS3B02G044200.1
RLK-Pelle_DLSV	1.5e-116	TraesCS3B02G044300.1
RLK-Pelle_DLSV	2.6e-85	TraesCS3B02G094100.1
RLK-Pelle_DLSV	5.6e-78	TraesCS3B02G095200.2
RLK-Pelle_DLSV	1.5e-81	TraesCS3B02G095300.2
RLK-Pelle_DLSV	4.5e-74	TraesCS3B02G103500.2
RLK-Pelle_DLSV	9.4e-106	TraesCS3B02G112300.1
RLK-Pelle_DLSV	1.2e-108	TraesCS3B02G231200.1
RLK-Pelle_DLSV	3.8e-110	TraesCS3B02G351800.1
RLK-Pelle_DLSV	2.3e-121	TraesCS3B02G352300.1
RLK-Pelle_DLSV	9.3e-121	TraesCS3B02G352500.1
RLK-Pelle_DLSV	3.2e-121	TraesCS3B02G352700.1
RLK-Pelle_DLSV	1.2e-122	TraesCS3B02G352900.2
RLK-Pelle_DLSV	3.7e-104	TraesCS3B02G459200.1
RLK-Pelle_DLSV	4.6e-68	TraesCS3B02G478000.1
RLK-Pelle_DLSV	3.3e-69	TraesCS3B02G478400.1
RLK-Pelle_DLSV	9.3e-56	TraesCS3B02G478700.1
RLK-Pelle_DLSV	1.3e-71	TraesCS3B02G478900.1
RLK-Pelle_DLSV	1.1e-69	TraesCS3B02G479100.1
RLK-Pelle_DLSV	4.6e-60	TraesCS3B02G510500.1
RLK-Pelle_DLSV	1.8e-104	TraesCS3B02G533500.1
RLK-Pelle_DLSV	1.7e-110	TraesCS3B02G534400.1
RLK-Pelle_DLSV	3.8e-116	TraesCS3B02G554900.1
RLK-Pelle_DLSV	2.9e-116	TraesCS3B02G555100.1
RLK-Pelle_DLSV	2.5e-108	TraesCS3B02G555300.1
RLK-Pelle_DLSV	1.8e-120	TraesCS3B02G555500.2
RLK-Pelle_DLSV	3.6e-120	TraesCS3B02G555600.1
RLK-Pelle_DLSV	2.9e-121	TraesCS3B02G555700.2
RLK-Pelle_DLSV	1.4e-120	TraesCS3B02G555800.1
RLK-Pelle_DLSV	1.9e-69	TraesCS3B02G569900.1
RLK-Pelle_DLSV	2.6e-64	TraesCS3B02G570600.1
RLK-Pelle_DLSV	1.1e-69	TraesCS3B02G574400.1
RLK-Pelle_DLSV	8.8e-152	TraesCS3B02G578100.1
RLK-Pelle_DLSV	9.8e-72	TraesCS3B02G590500.1
RLK-Pelle_DLSV	5.3e-65	TraesCS3B02G593500.1
RLK-Pelle_DLSV	2.3e-65	TraesCS3B02G602400.1
RLK-Pelle_DLSV	9.1e-54	TraesCS3D02G022600.2
RLK-Pelle_DLSV	2.5e-57	TraesCS3D02G022700.2
RLK-Pelle_DLSV	1e-121	TraesCS3D02G023600.1
RLK-Pelle_DLSV	1.6e-108	TraesCS3D02G025100.1
RLK-Pelle_DLSV	6.9e-56	TraesCS3D02G025200.1
RLK-Pelle_DLSV	1.1e-53	TraesCS3D02G030400.1
RLK-Pelle_DLSV	6.4e-109	TraesCS3D02G036000.1
RLK-Pelle_DLSV	1.1e-117	TraesCS3D02G040300.1
RLK-Pelle_DLSV	9.5e-120	TraesCS3D02G040600.1
RLK-Pelle_DLSV	6.8e-117	TraesCS3D02G040700.1
RLK-Pelle_DLSV	8.3e-118	TraesCS3D02G040800.2
RLK-Pelle_DLSV	1.2e-77	TraesCS3D02G080500.1
RLK-Pelle_DLSV	8.4e-79	TraesCS3D02G080600.1
RLK-Pelle_DLSV	5.3e-74	TraesCS3D02G095000.1
RLK-Pelle_DLSV	2.7e-105	TraesCS3D02G097000.1
RLK-Pelle_DLSV	2.3e-118	TraesCS3D02G108500.1
RLK-Pelle_DLSV	5.8e-62	TraesCS3D02G153100.1
RLK-Pelle_DLSV	1.3e-119	TraesCS3D02G316400.1
RLK-Pelle_DLSV	3.6e-121	TraesCS3D02G316700.1
RLK-Pelle_DLSV	2.4e-117	TraesCS3D02G316800.1
RLK-Pelle_DLSV	7.3e-121	TraesCS3D02G316900.1
RLK-Pelle_DLSV	6.7e-120	TraesCS3D02G317000.1
RLK-Pelle_DLSV	1.1e-122	TraesCS3D02G317300.2
RLK-Pelle_DLSV	3.7e-107	TraesCS3D02G418900.2
RLK-Pelle_DLSV	3.9e-70	TraesCS3D02G436900.2
RLK-Pelle_DLSV	2.5e-70	TraesCS3D02G437100.2
RLK-Pelle_DLSV	4.1e-85	TraesCS3D02G439500.2
RLK-Pelle_DLSV	6.9e-120	TraesCS3D02G472000.1
RLK-Pelle_DLSV	7.3e-100	TraesCS3D02G481200.2
RLK-Pelle_DLSV	3.3e-120	TraesCS3D02G481800.1
RLK-Pelle_DLSV	1.5e-119	TraesCS3D02G498000.1
RLK-Pelle_DLSV	1e-119	TraesCS3D02G500800.1
RLK-Pelle_DLSV	1.3e-77	TraesCS3D02G500900.1
RLK-Pelle_DLSV	1e-119	TraesCS3D02G501000.1
RLK-Pelle_DLSV	7e-117	TraesCS3D02G501100.1
RLK-Pelle_DLSV	3.8e-120	TraesCS3D02G501200.1
RLK-Pelle_DLSV	5.6e-121	TraesCS3D02G501400.1
RLK-Pelle_DLSV	2.6e-74	TraesCS3D02G522300.1
RLK-Pelle_DLSV	4.1e-62	TraesCS3D02G526900.1
RLK-Pelle_DLSV	2e-69	TraesCS3D02G542400.1
RLK-Pelle_DLSV	4.3e-57	TraesCS4A02G026100.1
RLK-Pelle_DLSV	1.4e-74	TraesCS4A02G026300.1
RLK-Pelle_DLSV	1e-84	TraesCS4A02G026600.1
RLK-Pelle_DLSV	1.1e-107	TraesCS4A02G089700.1
RLK-Pelle_DLSV	2e-86	TraesCS4A02G223200.1
RLK-Pelle_DLSV	8.1e-86	TraesCS4A02G223600.1
RLK-Pelle_DLSV	7.1e-86	TraesCS4A02G223800.1
RLK-Pelle_DLSV	2.8e-40	TraesCS4A02G223900.1
RLK-Pelle_DLSV	6.1e-70	TraesCS4A02G224400.1
RLK-Pelle_DLSV	2.2e-94	TraesCS4A02G281900.1
RLK-Pelle_DLSV	8.3e-85	TraesCS4A02G282000.1
RLK-Pelle_DLSV	9e-111	TraesCS4A02G282300.1
RLK-Pelle_DLSV	1.2e-74	TraesCS4A02G309200.1
RLK-Pelle_DLSV	1.6e-111	TraesCS4A02G317500.1
RLK-Pelle_DLSV	1e-112	TraesCS4A02G317600.1
RLK-Pelle_DLSV	6.6e-116	TraesCS4A02G323400.1
RLK-Pelle_DLSV	3.8e-118	TraesCS4A02G323500.2
RLK-Pelle_DLSV	1e-111	TraesCS4A02G335000.1
RLK-Pelle_DLSV	5.2e-77	TraesCS4A02G335700.1
RLK-Pelle_DLSV	8.4e-65	TraesCS4A02G349800.1
RLK-Pelle_DLSV	7e-79	TraesCS4A02G357700.1
RLK-Pelle_DLSV	2e-122	TraesCS4A02G383000.1
RLK-Pelle_DLSV	4.7e-75	TraesCS4A02G389500.1
RLK-Pelle_DLSV	9.1e-68	TraesCS4A02G403900.1
RLK-Pelle_DLSV	1.2e-97	TraesCS4A02G433800.1
RLK-Pelle_DLSV	2.1e-52	TraesCS4A02G444100.1
RLK-Pelle_DLSV	1.9e-111	TraesCS4A02G449700.1
RLK-Pelle_DLSV	1.8e-118	TraesCS4A02G456900.1
RLK-Pelle_DLSV	1.1e-117	TraesCS4A02G457000.1
RLK-Pelle_DLSV	1.4e-69	TraesCS4A02G465000.1
RLK-Pelle_DLSV	1.8e-74	TraesCS4A02G465300.1
RLK-Pelle_DLSV	1.1e-76	TraesCS4A02G465600.1
RLK-Pelle_DLSV	3.5e-71	TraesCS4A02G465900.2
RLK-Pelle_DLSV	8.3e-74	TraesCS4A02G466800.1
RLK-Pelle_DLSV	1.1e-78	TraesCS4A02G467500.1
RLK-Pelle_DLSV	2.8e-75	TraesCS4A02G467700.1
RLK-Pelle_DLSV	3.9e-75	TraesCS4A02G467800.1
RLK-Pelle_DLSV	3.2e-68	TraesCS4A02G476000.1
RLK-Pelle_DLSV	2.5e-68	TraesCS4A02G479800.1
RLK-Pelle_DLSV	6.2e-125	TraesCS4A02G481200.1
RLK-Pelle_DLSV	7.9e-157	TraesCS4A02G481300.1
RLK-Pelle_DLSV	1.8e-111	TraesCS4A02G481600.1
RLK-Pelle_DLSV	1.4e-104	TraesCS4A02G484000.1
RLK-Pelle_DLSV	5.7e-65	TraesCS4A02G497800.1
RLK-Pelle_DLSV	4e-75	TraesCS4B02G004000.1
RLK-Pelle_DLSV	7.9e-110	TraesCS4B02G031100.1
RLK-Pelle_DLSV	3.4e-90	TraesCS4B02G092200.1
RLK-Pelle_DLSV	2.1e-88	TraesCS4B02G092400.1
RLK-Pelle_DLSV	2e-87	TraesCS4B02G092500.1
RLK-Pelle_DLSV	2.3e-84	TraesCS4B02G092700.1
RLK-Pelle_DLSV	8e-86	TraesCS4B02G092900.1
RLK-Pelle_DLSV	1.7e-107	TraesCS4B02G214600.1
RLK-Pelle_DLSV	2.3e-83	TraesCS4B02G301100.1
RLK-Pelle_DLSV	9.7e-70	TraesCS4B02G313900.2
RLK-Pelle_DLSV	2.9e-122	TraesCS4B02G337900.1
RLK-Pelle_DLSV	9e-80	TraesCS4B02G343100.1
RLK-Pelle_DLSV	3.3e-69	TraesCS4B02G343200.1
RLK-Pelle_DLSV	4.1e-70	TraesCS4B02G372400.1
RLK-Pelle_DLSV	4.7e-116	TraesCS4B02G375300.1
RLK-Pelle_DLSV	7.5e-115	TraesCS4B02G375400.1
RLK-Pelle_DLSV	2.3e-84	TraesCS4D02G028600.1
RLK-Pelle_DLSV	4.7e-112	TraesCS4D02G028700.1
RLK-Pelle_DLSV	3.9e-91	TraesCS4D02G089100.1
RLK-Pelle_DLSV	1.6e-88	TraesCS4D02G089200.2
RLK-Pelle_DLSV	2.2e-78	TraesCS4D02G089300.1
RLK-Pelle_DLSV	5.6e-86	TraesCS4D02G089600.1
RLK-Pelle_DLSV	1.2e-107	TraesCS4D02G215200.1
RLK-Pelle_DLSV	3.4e-70	TraesCS4D02G310900.1
RLK-Pelle_DLSV	2.8e-76	TraesCS4D02G348900.1
RLK-Pelle_DLSV	1.9e-115	TraesCS4D02G361600.1
RLK-Pelle_DLSV	1.2e-106	TraesCS5A02G048600.1
RLK-Pelle_DLSV	4.6e-102	TraesCS5A02G060300.2
RLK-Pelle_DLSV	4.1e-109	TraesCS5A02G186500.1
RLK-Pelle_DLSV	2.5e-74	TraesCS5A02G197100.1
RLK-Pelle_DLSV	7.3e-108	TraesCS5A02G206700.1
RLK-Pelle_DLSV	9.9e-86	TraesCS5A02G292500.1
RLK-Pelle_DLSV	1.1e-119	TraesCS5A02G338200.2
RLK-Pelle_DLSV	1.5e-118	TraesCS5A02G338300.1
RLK-Pelle_DLSV	9.6e-107	TraesCS5A02G338500.1
RLK-Pelle_DLSV	2.4e-117	TraesCS5A02G350800.1
RLK-Pelle_DLSV	1.7e-118	TraesCS5A02G351000.1
RLK-Pelle_DLSV	1.1e-77	TraesCS5A02G351100.1
RLK-Pelle_DLSV	8.1e-117	TraesCS5A02G351500.1
RLK-Pelle_DLSV	8.4e-121	TraesCS5A02G351600.2
RLK-Pelle_DLSV	2.9e-115	TraesCS5A02G351900.1
RLK-Pelle_DLSV	4e-118	TraesCS5A02G352000.1
RLK-Pelle_DLSV	1.1e-70	TraesCS5A02G367700.3
RLK-Pelle_DLSV	1.2e-85	TraesCS5A02G413900.1
RLK-Pelle_DLSV	7e-86	TraesCS5A02G433600.1
RLK-Pelle_DLSV	6.8e-117	TraesCS5A02G434300.1
RLK-Pelle_DLSV	1.3e-76	TraesCS5A02G444900.1
RLK-Pelle_DLSV	1.8e-70	TraesCS5A02G461000.2
RLK-Pelle_DLSV	5.9e-112	TraesCS5A02G465700.1
RLK-Pelle_DLSV	9.4e-51	TraesCS5A02G480900.1
RLK-Pelle_DLSV	2.1e-73	TraesCS5A02G524700.2
RLK-Pelle_DLSV	8e-114	TraesCS5A02G537700.1
RLK-Pelle_DLSV	7.7e-113	TraesCS5A02G537800.1
RLK-Pelle_DLSV	1.5e-113	TraesCS5A02G537900.1
RLK-Pelle_DLSV	1.1e-112	TraesCS5A02G558300.1
RLK-Pelle_DLSV	2.1e-75	TraesCS5B02G005700.1
RLK-Pelle_DLSV	2.4e-106	TraesCS5B02G053800.1
RLK-Pelle_DLSV	6.8e-73	TraesCS5B02G059000.1
RLK-Pelle_DLSV	2.7e-102	TraesCS5B02G067800.1
RLK-Pelle_DLSV	2.6e-109	TraesCS5B02G184900.1
RLK-Pelle_DLSV	4.1e-107	TraesCS5B02G204900.1
RLK-Pelle_DLSV	9.9e-84	TraesCS5B02G292000.2
RLK-Pelle_DLSV	1.3e-114	TraesCS5B02G353300.1
RLK-Pelle_DLSV	2.4e-117	TraesCS5B02G353400.1
RLK-Pelle_DLSV	3.3e-89	TraesCS5B02G353500.1
RLK-Pelle_DLSV	1.3e-122	TraesCS5B02G353600.1
RLK-Pelle_DLSV	1.2e-119	TraesCS5B02G353700.1
RLK-Pelle_DLSV	2.2e-77	TraesCS5B02G353800.1
RLK-Pelle_DLSV	5.6e-120	TraesCS5B02G353900.1
RLK-Pelle_DLSV	3.6e-118	TraesCS5B02G354000.1
RLK-Pelle_DLSV	2.5e-122	TraesCS5B02G354100.1
RLK-Pelle_DLSV	1e-119	TraesCS5B02G354200.1
RLK-Pelle_DLSV	1.5e-119	TraesCS5B02G354400.1
RLK-Pelle_DLSV	3.3e-82	TraesCS5B02G354500.1
RLK-Pelle_DLSV	2.5e-118	TraesCS5B02G354700.1
RLK-Pelle_DLSV	1.7e-84	TraesCS5B02G417000.1
RLK-Pelle_DLSV	4.3e-117	TraesCS5B02G437300.1
RLK-Pelle_DLSV	6.3e-72	TraesCS5B02G470900.1
RLK-Pelle_DLSV	1.1e-71	TraesCS5B02G494000.1
RLK-Pelle_DLSV	3.8e-53	TraesCS5B02G494100.1
RLK-Pelle_DLSV	2.7e-64	TraesCS5B02G521200.1
RLK-Pelle_DLSV	2e-122	TraesCS5B02G526200.1
RLK-Pelle_DLSV	3.8e-122	TraesCS5B02G526300.1
RLK-Pelle_DLSV	1.1e-63	TraesCS5B02G529200.1
RLK-Pelle_DLSV	2.8e-82	TraesCS5B02G534000.2
RLK-Pelle_DLSV	8.6e-69	TraesCS5B02G534900.1
RLK-Pelle_DLSV	2.8e-56	TraesCS5B02G535000.1
RLK-Pelle_DLSV	2.2e-76	TraesCS5B02G535200.1
RLK-Pelle_DLSV	4.2e-74	TraesCS5B02G535400.1
RLK-Pelle_DLSV	5.1e-80	TraesCS5B02G535500.1
RLK-Pelle_DLSV	5.5e-87	TraesCS5B02G544700.1
RLK-Pelle_DLSV	6.6e-119	TraesCS5B02G554900.1
RLK-Pelle_DLSV	1.6e-116	TraesCS5B02G555000.1
RLK-Pelle_DLSV	7.2e-73	TraesCS5D02G003500.1
RLK-Pelle_DLSV	9.4e-76	TraesCS5D02G005300.1
RLK-Pelle_DLSV	1.4e-75	TraesCS5D02G005400.1
RLK-Pelle_DLSV	2.6e-77	TraesCS5D02G005500.1
RLK-Pelle_DLSV	8.7e-144	TraesCS5D02G017400.1
RLK-Pelle_DLSV	1.7e-106	TraesCS5D02G059300.1
RLK-Pelle_DLSV	6.4e-73	TraesCS5D02G066900.1
RLK-Pelle_DLSV	4.3e-102	TraesCS5D02G071900.1
RLK-Pelle_DLSV	3.6e-96	TraesCS5D02G187500.2
RLK-Pelle_DLSV	1e-99	TraesCS5D02G187700.1
RLK-Pelle_DLSV	4.1e-109	TraesCS5D02G191800.1
RLK-Pelle_DLSV	4e-75	TraesCS5D02G194000.1
RLK-Pelle_DLSV	6.5e-108	TraesCS5D02G212900.1
RLK-Pelle_DLSV	1.7e-87	TraesCS5D02G299800.1
RLK-Pelle_DLSV	4.5e-196	TraesCS5D02G357700.1
RLK-Pelle_DLSV	2e-117	TraesCS5D02G357800.1
RLK-Pelle_DLSV	1.5e-122	TraesCS5D02G358000.1
RLK-Pelle_DLSV	5e-79	TraesCS5D02G358200.1
RLK-Pelle_DLSV	2.6e-118	TraesCS5D02G358600.1
RLK-Pelle_DLSV	1.4e-120	TraesCS5D02G358700.1
RLK-Pelle_DLSV	2.6e-122	TraesCS5D02G358900.1
RLK-Pelle_DLSV	2.2e-118	TraesCS5D02G359000.1
RLK-Pelle_DLSV	5e-119	TraesCS5D02G359200.1
RLK-Pelle_DLSV	1.3e-118	TraesCS5D02G359500.1
RLK-Pelle_DLSV	1.6e-71	TraesCS5D02G376600.2
RLK-Pelle_DLSV	1.8e-84	TraesCS5D02G422300.1
RLK-Pelle_DLSV	5.8e-68	TraesCS5D02G422600.1
RLK-Pelle_DLSV	1.4e-70	TraesCS5D02G473200.2
RLK-Pelle_DLSV	1.8e-114	TraesCS5D02G478700.1
RLK-Pelle_DLSV	6.2e-75	TraesCS5D02G494300.1
RLK-Pelle_DLSV	4.6e-73	TraesCS5D02G494400.1
RLK-Pelle_DLSV	3.1e-76	TraesCS5D02G502300.1
RLK-Pelle_DLSV	1.1e-86	TraesCS5D02G525000.1
RLK-Pelle_DLSV	7.4e-78	TraesCS5D02G532400.1
RLK-Pelle_DLSV	6.1e-73	TraesCS5D02G532500.1
RLK-Pelle_DLSV	2e-141	TraesCS5D02G537200.1
RLK-Pelle_DLSV	3.4e-87	TraesCS5D02G539100.3
RLK-Pelle_DLSV	1.3e-86	TraesCS5D02G543500.1
RLK-Pelle_DLSV	9.7e-116	TraesCS5D02G553900.1
RLK-Pelle_DLSV	5.7e-118	TraesCS5D02G554000.1
RLK-Pelle_DLSV	3.7e-112	TraesCS5D02G568100.1
RLK-Pelle_DLSV	1.3e-117	TraesCS6A02G000500.1
RLK-Pelle_DLSV	1.9e-158	TraesCS6A02G004500.1
RLK-Pelle_DLSV	2.1e-82	TraesCS6A02G041100.1
RLK-Pelle_DLSV	6.4e-86	TraesCS6A02G041200.1
RLK-Pelle_DLSV	2e-77	TraesCS6A02G114000.1
RLK-Pelle_DLSV	1.5e-102	TraesCS6A02G139400.2
RLK-Pelle_DLSV	4.8e-59	TraesCS6A02G269800.1
RLK-Pelle_DLSV	2e-114	TraesCS6A02G276300.1
RLK-Pelle_DLSV	6.8e-119	TraesCS6A02G294500.1
RLK-Pelle_DLSV	7.7e-118	TraesCS6A02G294600.1
RLK-Pelle_DLSV	2.8e-118	TraesCS6A02G294700.1
RLK-Pelle_DLSV	2.2e-107	TraesCS6A02G378900.1
RLK-Pelle_DLSV	1.7e-124	TraesCS6A02G390300.1
RLK-Pelle_DLSV	3.2e-122	TraesCS6A02G390400.1
RLK-Pelle_DLSV	1.8e-124	TraesCS6A02G390500.1
RLK-Pelle_DLSV	5e-68	TraesCS6A02G414700.1
RLK-Pelle_DLSV	4.1e-66	TraesCS6A02G414900.1
RLK-Pelle_DLSV	3.9e-73	TraesCS6B02G001300.1
RLK-Pelle_DLSV	7.1e-69	TraesCS6B02G004100.1
RLK-Pelle_DLSV	4.4e-70	TraesCS6B02G008400.1
RLK-Pelle_DLSV	2.3e-77	TraesCS6B02G044800.1
RLK-Pelle_DLSV	3.1e-85	TraesCS6B02G056200.1
RLK-Pelle_DLSV	1.5e-86	TraesCS6B02G056700.1
RLK-Pelle_DLSV	7.1e-85	TraesCS6B02G057200.1
RLK-Pelle_DLSV	7.9e-61	TraesCS6B02G057500.1
RLK-Pelle_DLSV	4.2e-73	TraesCS6B02G057600.1
RLK-Pelle_DLSV	3.5e-69	TraesCS6B02G057700.1
RLK-Pelle_DLSV	9.4e-100	TraesCS6B02G067800.1
RLK-Pelle_DLSV	8.5e-84	TraesCS6B02G082900.2
RLK-Pelle_DLSV	2.3e-77	TraesCS6B02G117100.2
RLK-Pelle_DLSV	2.8e-102	TraesCS6B02G167900.1
RLK-Pelle_DLSV	1e-118	TraesCS6B02G303800.1
RLK-Pelle_DLSV	3e-105	TraesCS6B02G399900.1
RLK-Pelle_DLSV	2.3e-109	TraesCS6B02G417000.1
RLK-Pelle_DLSV	1.7e-108	TraesCS6B02G417200.1
RLK-Pelle_DLSV	5e-105	TraesCS6B02G417300.1
RLK-Pelle_DLSV	2.9e-81	TraesCS6B02G430400.1
RLK-Pelle_DLSV	1e-121	TraesCS6B02G430800.1
RLK-Pelle_DLSV	2.6e-122	TraesCS6B02G430900.1
RLK-Pelle_DLSV	2.2e-102	TraesCS6B02G431300.1
RLK-Pelle_DLSV	1.8e-66	TraesCS6B02G442900.1
RLK-Pelle_DLSV	5.3e-31	TraesCS6B02G465600.2
RLK-Pelle_DLSV	2e-67	TraesCS6B02G465700.1
RLK-Pelle_DLSV	2.3e-67	TraesCS6B02G466000.1
RLK-Pelle_DLSV	7.1e-69	TraesCS6D02G007800.1
RLK-Pelle_DLSV	5.8e-121	TraesCS6D02G013400.1
RLK-Pelle_DLSV	1.2e-118	TraesCS6D02G013600.1
RLK-Pelle_DLSV	5.5e-76	TraesCS6D02G047500.2
RLK-Pelle_DLSV	1.8e-85	TraesCS6D02G047800.2
RLK-Pelle_DLSV	1.3e-76	TraesCS6D02G124000.1
RLK-Pelle_DLSV	1.7e-102	TraesCS6D02G129900.1
RLK-Pelle_DLSV	3.6e-55	TraesCS6D02G218100.1
RLK-Pelle_DLSV	4.8e-119	TraesCS6D02G256700.1
RLK-Pelle_DLSV	1.8e-85	TraesCS6D02G339600.1
RLK-Pelle_DLSV	1.6e-125	TraesCS6D02G348800.1
RLK-Pelle_DLSV	9.3e-109	TraesCS6D02G363200.1
RLK-Pelle_DLSV	8.9e-108	TraesCS6D02G363300.1
RLK-Pelle_DLSV	6.8e-125	TraesCS6D02G375700.1
RLK-Pelle_DLSV	1.3e-82	TraesCS6D02G375900.1
RLK-Pelle_DLSV	5.2e-122	TraesCS6D02G376600.1
RLK-Pelle_DLSV	3.9e-67	TraesCS6D02G400200.1
RLK-Pelle_DLSV	1.1e-105	TraesCS7A02G014800.1
RLK-Pelle_DLSV	3.1e-157	TraesCS7A02G015200.1
RLK-Pelle_DLSV	4.4e-123	TraesCS7A02G015300.1
RLK-Pelle_DLSV	1.9e-97	TraesCS7A02G015800.1
RLK-Pelle_DLSV	1.5e-117	TraesCS7A02G032600.1
RLK-Pelle_DLSV	1.5e-120	TraesCS7A02G032700.1
RLK-Pelle_DLSV	9.9e-111	TraesCS7A02G038600.1
RLK-Pelle_DLSV	7.4e-119	TraesCS7A02G044500.1
RLK-Pelle_DLSV	2.4e-119	TraesCS7A02G044600.1
RLK-Pelle_DLSV	1.2e-93	TraesCS7A02G056800.1
RLK-Pelle_DLSV	2.6e-108	TraesCS7A02G105100.1
RLK-Pelle_DLSV	3.1e-119	TraesCS7A02G152100.1
RLK-Pelle_DLSV	2.2e-119	TraesCS7A02G229600.2
RLK-Pelle_DLSV	4e-117	TraesCS7A02G229800.1
RLK-Pelle_DLSV	2e-94	TraesCS7A02G329200.1
RLK-Pelle_DLSV	4.5e-71	TraesCS7A02G361500.1
RLK-Pelle_DLSV	9.9e-68	TraesCS7A02G433100.1
RLK-Pelle_DLSV	1.1e-94	TraesCS7A02G433900.1
RLK-Pelle_DLSV	3.8e-98	TraesCS7A02G434100.1
RLK-Pelle_DLSV	3.6e-94	TraesCS7A02G434300.1
RLK-Pelle_DLSV	1.8e-70	TraesCS7A02G457000.1
RLK-Pelle_DLSV	1.5e-104	TraesCS7A02G463500.1
RLK-Pelle_DLSV	1.4e-123	TraesCS7A02G484800.1
RLK-Pelle_DLSV	6.9e-80	TraesCS7A02G490147.1
RLK-Pelle_DLSV	1.8e-83	TraesCS7A02G539100.1
RLK-Pelle_DLSV	2.7e-81	TraesCS7A02G539300.1
RLK-Pelle_DLSV	1.1e-72	TraesCS7A02G539900.1
RLK-Pelle_DLSV	2.2e-32	TraesCS7A02G540200.3
RLK-Pelle_DLSV	1e-72	TraesCS7A02G540300.1
RLK-Pelle_DLSV	4e-73	TraesCS7A02G540400.2
RLK-Pelle_DLSV	9.3e-60	TraesCS7A02G540700.1
RLK-Pelle_DLSV	1.4e-70	TraesCS7A02G540900.1
RLK-Pelle_DLSV	1.3e-75	TraesCS7A02G541000.1
RLK-Pelle_DLSV	4.9e-87	TraesCS7A02G541100.1
RLK-Pelle_DLSV	1.9e-67	TraesCS7A02G541200.1
RLK-Pelle_DLSV	8.8e-74	TraesCS7A02G541400.1
RLK-Pelle_DLSV	9.3e-65	TraesCS7A02G544600.1
RLK-Pelle_DLSV	3.2e-60	TraesCS7A02G561300.1
RLK-Pelle_DLSV	1.1e-71	TraesCS7A02G564900.2
RLK-Pelle_DLSV	8.1e-75	TraesCS7B02G002600.1
RLK-Pelle_DLSV	3.1e-95	TraesCS7B02G070000.2
RLK-Pelle_DLSV	1.5e-88	TraesCS7B02G071100.1
RLK-Pelle_DLSV	1e-119	TraesCS7B02G195500.1
RLK-Pelle_DLSV	2e-114	TraesCS7B02G195700.1
RLK-Pelle_DLSV	1.3e-94	TraesCS7B02G229900.1
RLK-Pelle_DLSV	2.4e-75	TraesCS7B02G266400.2
RLK-Pelle_DLSV	2.8e-65	TraesCS7B02G325900.1
RLK-Pelle_DLSV	1.7e-98	TraesCS7B02G326100.1
RLK-Pelle_DLSV	1.5e-93	TraesCS7B02G333500.1
RLK-Pelle_DLSV	3.8e-100	TraesCS7B02G333700.1
RLK-Pelle_DLSV	1.3e-93	TraesCS7B02G334100.1
RLK-Pelle_DLSV	1.9e-65	TraesCS7B02G353800.1
RLK-Pelle_DLSV	1.3e-75	TraesCS7B02G357700.1
RLK-Pelle_DLSV	1.8e-72	TraesCS7B02G357800.1
RLK-Pelle_DLSV	1.8e-104	TraesCS7B02G364100.1
RLK-Pelle_DLSV	3.6e-124	TraesCS7B02G388600.1
RLK-Pelle_DLSV	9.6e-79	TraesCS7B02G393400.1
RLK-Pelle_DLSV	7e-61	TraesCS7B02G407000.1
RLK-Pelle_DLSV	1.1e-74	TraesCS7B02G424500.1
RLK-Pelle_DLSV	1.8e-66	TraesCS7B02G427800.1
RLK-Pelle_DLSV	3.2e-73	TraesCS7B02G428000.1
RLK-Pelle_DLSV	2.7e-74	TraesCS7B02G430300.1
RLK-Pelle_DLSV	1.3e-82	TraesCS7B02G445400.2
RLK-Pelle_DLSV	1.2e-72	TraesCS7B02G446400.1
RLK-Pelle_DLSV	9.9e-123	TraesCS7B02G446500.1
RLK-Pelle_DLSV	5.7e-205	TraesCS7B02G446600.1
RLK-Pelle_DLSV	2.4e-82	TraesCS7B02G459500.1
RLK-Pelle_DLSV	3e-85	TraesCS7B02G459600.1
RLK-Pelle_DLSV	4.5e-87	TraesCS7B02G459700.1
RLK-Pelle_DLSV	1.2e-74	TraesCS7B02G459800.1
RLK-Pelle_DLSV	6e-74	TraesCS7B02G459900.1
RLK-Pelle_DLSV	8.6e-79	TraesCS7B02G460000.2
RLK-Pelle_DLSV	4e-75	TraesCS7B02G460100.2
RLK-Pelle_DLSV	1.6e-74	TraesCS7B02G460400.1
RLK-Pelle_DLSV	3.8e-74	TraesCS7B02G460600.1
RLK-Pelle_DLSV	9.2e-78	TraesCS7B02G460800.1
RLK-Pelle_DLSV	1.4e-72	TraesCS7B02G461000.2
RLK-Pelle_DLSV	9e-82	TraesCS7B02G461600.1
RLK-Pelle_DLSV	7.4e-83	TraesCS7B02G461900.1
RLK-Pelle_DLSV	2.1e-69	TraesCS7B02G462400.1
RLK-Pelle_DLSV	4.5e-74	TraesCS7B02G462600.1
RLK-Pelle_DLSV	2e-86	TraesCS7B02G462700.2
RLK-Pelle_DLSV	6.8e-84	TraesCS7B02G462900.3
RLK-Pelle_DLSV	3.6e-72	TraesCS7B02G463000.1
RLK-Pelle_DLSV	4.8e-64	TraesCS7B02G493400.1
RLK-Pelle_DLSV	4.1e-71	TraesCS7B02G494200.1
RLK-Pelle_DLSV	1.9e-150	TraesCS7B02G494500.1
RLK-Pelle_DLSV	9.1e-67	TraesCS7B02G495800.1
RLK-Pelle_DLSV	5.1e-72	TraesCS7B02G496300.2
RLK-Pelle_DLSV	4.4e-70	TraesCS7B02G496700.1
RLK-Pelle_DLSV	1e-71	TraesCS7B02G498000.1
RLK-Pelle_DLSV	1.2e-80	TraesCS7D02G000700.1
RLK-Pelle_DLSV	5.9e-72	TraesCS7D02G000800.1
RLK-Pelle_DLSV	4.9e-68	TraesCS7D02G002600.1
RLK-Pelle_DLSV	8.4e-72	TraesCS7D02G005800.2
RLK-Pelle_DLSV	4e-35	TraesCS7D02G005900.1
RLK-Pelle_DLSV	4.4e-67	TraesCS7D02G006600.1
RLK-Pelle_DLSV	1.5e-155	TraesCS7D02G011800.2
RLK-Pelle_DLSV	6.4e-159	TraesCS7D02G012400.1
RLK-Pelle_DLSV	6.8e-69	TraesCS7D02G013200.1
RLK-Pelle_DLSV	1.7e-74	TraesCS7D02G020600.2
RLK-Pelle_DLSV	9.7e-76	TraesCS7D02G021200.1
RLK-Pelle_DLSV	3.3e-54	TraesCS7D02G022000.1
RLK-Pelle_DLSV	8.6e-49	TraesCS7D02G022200.1
RLK-Pelle_DLSV	6.7e-118	TraesCS7D02G029200.1
RLK-Pelle_DLSV	5.1e-121	TraesCS7D02G029300.1
RLK-Pelle_DLSV	9.8e-111	TraesCS7D02G034800.1
RLK-Pelle_DLSV	2.5e-86	TraesCS7D02G038500.1
RLK-Pelle_DLSV	3.9e-73	TraesCS7D02G039300.1
RLK-Pelle_DLSV	8.5e-122	TraesCS7D02G079100.1
RLK-Pelle_DLSV	1e-76	TraesCS7D02G085400.1
RLK-Pelle_DLSV	2.7e-117	TraesCS7D02G099200.2
RLK-Pelle_DLSV	1.7e-117	TraesCS7D02G099300.1
RLK-Pelle_DLSV	2.3e-121	TraesCS7D02G153700.2
RLK-Pelle_DLSV	6.6e-122	TraesCS7D02G153800.1
RLK-Pelle_DLSV	1.5e-93	TraesCS7D02G166200.1
RLK-Pelle_DLSV	9.3e-120	TraesCS7D02G230200.1
RLK-Pelle_DLSV	3.6e-115	TraesCS7D02G230500.1
RLK-Pelle_DLSV	8e-95	TraesCS7D02G326100.1
RLK-Pelle_DLSV	7.5e-82	TraesCS7D02G361600.1
RLK-Pelle_DLSV	2.3e-90	TraesCS7D02G424800.2
RLK-Pelle_DLSV	2.5e-104	TraesCS7D02G451300.1
RLK-Pelle_DLSV	2.5e-83	TraesCS7D02G476500.2
RLK-Pelle_DLSV	2e-83	TraesCS7D02G486900.4
RLK-Pelle_DLSV	2.1e-104	TraesCS7D02G487900.1
RLK-Pelle_DLSV	1.4e-76	TraesCS7D02G503600.1
RLK-Pelle_DLSV	3.4e-78	TraesCS7D02G503700.2
RLK-Pelle_DLSV	1.5e-84	TraesCS7D02G525000.1
RLK-Pelle_DLSV	8.9e-78	TraesCS7D02G526200.1
RLK-Pelle_DLSV	4.5e-75	TraesCS7D02G526400.1
RLK-Pelle_DLSV	1.9e-75	TraesCS7D02G526500.1
RLK-Pelle_DLSV	1.5e-86	TraesCS7D02G526700.1
RLK-Pelle_DLSV	4.8e-85	TraesCS7D02G526800.1
RLK-Pelle_DLSV	1.2e-84	TraesCS7D02G527000.1
RLK-Pelle_DLSV	5.6e-66	TraesCS7D02G527100.1
RLK-Pelle_DLSV	1.4e-68	TraesCS7D02G531000.4
RLK-Pelle_DLSV	1.1e-69	TraesCS7D02G545800.1
RLK-Pelle_DLSV	3.9e-78	TraesCSU02G008100.1
RLK-Pelle_DLSV	1.9e-79	TraesCSU02G008200.1
RLK-Pelle_DLSV	1.7e-78	TraesCSU02G008300.1
RLK-Pelle_DLSV	1.4e-50	TraesCSU02G009400.1
RLK-Pelle_DLSV	1.1e-116	TraesCSU02G010800.1
RLK-Pelle_DLSV	5.8e-116	TraesCSU02G011500.1
RLK-Pelle_DLSV	1.4e-68	TraesCSU02G020600.1
RLK-Pelle_DLSV	1.4e-79	TraesCSU02G048300.1
RLK-Pelle_DLSV	1.2e-120	TraesCSU02G066200.1
RLK-Pelle_DLSV	5.4e-120	TraesCSU02G072500.1
RLK-Pelle_DLSV	1.7e-125	TraesCSU02G081800.1
RLK-Pelle_DLSV	2e-67	TraesCSU02G099300.1
RLK-Pelle_DLSV	6.7e-85	TraesCSU02G106200.1
RLK-Pelle_DLSV	1.2e-108	TraesCSU02G156600.1
RLK-Pelle_DLSV	9.7e-72	TraesCSU02G171300.1
RLK-Pelle_DLSV	2.1e-116	TraesCSU02G182500.1
RLK-Pelle_DLSV	6.7e-105	TraesCSU02G203100.1
RLK-Pelle_DLSV	2e-67	TraesCSU02G207100.1
RLK-Pelle_DLSV	3.8e-119	TraesCSU02G207400.1
RLK-Pelle_DLSV	6.7e-85	TraesCSU02G208900.1
RLK-Pelle_DLSV	9.3e-67	TraesCSU02G211600.1
RLK-Pelle_DLSV	6.2e-110	TraesCSU02G212500.1
RLK-Pelle_DLSV	7.2e-119	TraesCSU02G247300.1
RLK-Pelle_DLSV	4.3e-53	TraesCSU02G255000.1
RLK-Pelle_DLSV	5.1e-71	TraesCSU02G257700.1
RLK-Pelle_Extensin	1.5e-132	TraesCS1A02G124700.1
RLK-Pelle_Extensin	1.2e-126	TraesCS1A02G249500.1
RLK-Pelle_Extensin	2.1e-131	TraesCS1B02G143700.1
RLK-Pelle_Extensin	2.9e-127	TraesCS1B02G260300.1
RLK-Pelle_Extensin	1.4e-131	TraesCS1D02G129100.1
RLK-Pelle_Extensin	1.3e-125	TraesCS1D02G249000.1
RLK-Pelle_Extensin	3.5e-140	TraesCS2A02G364300.1
RLK-Pelle_Extensin	5.8e-141	TraesCS2B02G382700.1
RLK-Pelle_Extensin	5.3e-140	TraesCS2D02G362200.1
RLK-Pelle_Extensin	7.7e-140	TraesCS3A02G104800.1
RLK-Pelle_Extensin	1.5e-142	TraesCS3A02G171600.1
RLK-Pelle_Extensin	3.4e-148	TraesCS3A02G251000.1
RLK-Pelle_Extensin	7.3e-140	TraesCS3B02G123300.2
RLK-Pelle_Extensin	1.4e-142	TraesCS3B02G202600.1
RLK-Pelle_Extensin	2e-147	TraesCS3B02G280500.1
RLK-Pelle_Extensin	4.1e-140	TraesCS3D02G107000.3
RLK-Pelle_Extensin	1.5e-142	TraesCS3D02G178300.1
RLK-Pelle_Extensin	7.8e-147	TraesCS3D02G251400.2
RLK-Pelle_Extensin	1.4e-141	TraesCS6A02G386800.1
RLK-Pelle_Extensin	2.3e-141	TraesCS6B02G425900.1
RLK-Pelle_Extensin	6.1e-142	TraesCS6D02G371500.2
RLK-Pelle_L-LEC	6.6e-119	TraesCS1A02G048000.1.cds1
RLK-Pelle_L-LEC	3.2e-120	TraesCS1A02G048100.1.cds1
RLK-Pelle_L-LEC	1.4e-106	TraesCS1A02G066200.1.cds1
RLK-Pelle_L-LEC	4.4e-107	TraesCS1A02G184400.1.cds1
RLK-Pelle_L-LEC	7.6e-94	TraesCS1A02G299900.1.cds1
RLK-Pelle_L-LEC	3.5e-113	TraesCS1A02G383900.1
RLK-Pelle_L-LEC	1.1e-118	TraesCS1B02G062200.1.cds1
RLK-Pelle_L-LEC	1.7e-120	TraesCS1B02G062300.1.cds1
RLK-Pelle_L-LEC	5.9e-107	TraesCS1B02G084500.1.cds1
RLK-Pelle_L-LEC	6.5e-112	TraesCS1B02G157200.1.cds1
RLK-Pelle_L-LEC	2.4e-117	TraesCS1B02G157300.1.cds1
RLK-Pelle_L-LEC	2.6e-92	TraesCS1B02G309800.1.cds1
RLK-Pelle_L-LEC	3.5e-114	TraesCS1B02G410600.1
RLK-Pelle_L-LEC	1.1e-104	TraesCS1B02G467700.1
RLK-Pelle_L-LEC	1.7e-119	TraesCS1D02G048900.1
RLK-Pelle_L-LEC	2.2e-120	TraesCS1D02G049000.1.cds1
RLK-Pelle_L-LEC	1.3e-106	TraesCS1D02G067200.1.cds1
RLK-Pelle_L-LEC	1e-111	TraesCS1D02G139700.1.cds1
RLK-Pelle_L-LEC	8.9e-92	TraesCS1D02G299200.1.cds1
RLK-Pelle_L-LEC	3e-113	TraesCS1D02G392100.1
RLK-Pelle_L-LEC	1.7e-103	TraesCS1D02G441400.1
RLK-Pelle_L-LEC	1.1e-97	TraesCS2A02G041000.1.cds1
RLK-Pelle_L-LEC	3.5e-84	TraesCS2A02G055200.1
RLK-Pelle_L-LEC	3e-84	TraesCS2A02G057000.1
RLK-Pelle_L-LEC	2.5e-105	TraesCS2A02G090400.1.cds1
RLK-Pelle_L-LEC	5.4e-115	TraesCS2A02G090600.1.cds1
RLK-Pelle_L-LEC	6.9e-81	TraesCS2A02G126300.1.cds1
RLK-Pelle_L-LEC	2.6e-117	TraesCS2A02G126500.1.cds1
RLK-Pelle_L-LEC	1.7e-116	TraesCS2A02G126600.1.cds1
RLK-Pelle_L-LEC	2e-119	TraesCS2A02G127900.1.cds1
RLK-Pelle_L-LEC	1.1e-117	TraesCS2A02G128000.1.cds1
RLK-Pelle_L-LEC	1.3e-84	TraesCS2A02G186100.1.cds1
RLK-Pelle_L-LEC	5.1e-118	TraesCS2A02G186200.1.cds1
RLK-Pelle_L-LEC	1.2e-107	TraesCS2A02G186500.1.cds1
RLK-Pelle_L-LEC	2.1e-119	TraesCS2A02G198800.1.cds1
RLK-Pelle_L-LEC	7.6e-118	TraesCS2A02G214000.1.cds1
RLK-Pelle_L-LEC	4.4e-116	TraesCS2A02G214100.1.cds1
RLK-Pelle_L-LEC	5.1e-116	TraesCS2A02G371600.1.cds1
RLK-Pelle_L-LEC	5.2e-115	TraesCS2A02G371700.1.cds1
RLK-Pelle_L-LEC	7.4e-97	TraesCS2A02G455600.1.cds1
RLK-Pelle_L-LEC	1.4e-147	TraesCS2A02G571000.1
RLK-Pelle_L-LEC	6.4e-74	TraesCS2A02G571200.1.cds1
RLK-Pelle_L-LEC	1.5e-85	TraesCS2B02G007400.3
RLK-Pelle_L-LEC	8.5e-85	TraesCS2B02G008400.1
RLK-Pelle_L-LEC	1.5e-88	TraesCS2B02G024000.1
RLK-Pelle_L-LEC	3.8e-88	TraesCS2B02G024100.1
RLK-Pelle_L-LEC	1.4e-113	TraesCS2B02G053500.1.cds1
RLK-Pelle_L-LEC	4.4e-82	TraesCS2B02G054500.1
RLK-Pelle_L-LEC	1e-116	TraesCS2B02G106200.1.cds1
RLK-Pelle_L-LEC	1e-115	TraesCS2B02G150100.1
RLK-Pelle_L-LEC	1.6e-116	TraesCS2B02G158700.1.cds1
RLK-Pelle_L-LEC	7.7e-119	TraesCS2B02G158800.1
RLK-Pelle_L-LEC	7.8e-119	TraesCS2B02G220700.1.cds1
RLK-Pelle_L-LEC	4.9e-120	TraesCS2B02G220900.1.cds1
RLK-Pelle_L-LEC	6.1e-120	TraesCS2B02G221100.1.cds1
RLK-Pelle_L-LEC	1.7e-120	TraesCS2B02G221200.1.cds1
RLK-Pelle_L-LEC	8.3e-119	TraesCS2B02G226200.1.cds1
RLK-Pelle_L-LEC	1.7e-116	TraesCS2B02G388800.1.cds1
RLK-Pelle_L-LEC	5.3e-98	TraesCS2B02G477600.1.cds1
RLK-Pelle_L-LEC	1.1e-97	TraesCS2B02G478500.1.cds1
RLK-Pelle_L-LEC	2.8e-104	TraesCS2B02G485000.1
RLK-Pelle_L-LEC	3e-101	TraesCS2B02G584100.1
RLK-Pelle_L-LEC	4.1e-91	TraesCS2B02G616000.1
RLK-Pelle_L-LEC	4.6e-108	TraesCS2B02G616100.1.cds1
RLK-Pelle_L-LEC	1.4e-85	TraesCS2B02G628100.1
RLK-Pelle_L-LEC	4.7e-86	TraesCS2B02G628200.1
RLK-Pelle_L-LEC	4.2e-81	TraesCS2B02G628300.1
RLK-Pelle_L-LEC	6.3e-86	TraesCS2D02G017500.1
RLK-Pelle_L-LEC	4.5e-85	TraesCS2D02G017600.1
RLK-Pelle_L-LEC	2.3e-113	TraesCS2D02G020100.1
RLK-Pelle_L-LEC	2e-113	TraesCS2D02G039400.1.cds1
RLK-Pelle_L-LEC	3.2e-85	TraesCS2D02G040700.1
RLK-Pelle_L-LEC	3.9e-85	TraesCS2D02G054100.1
RLK-Pelle_L-LEC	1.8e-84	TraesCS2D02G055900.1
RLK-Pelle_L-LEC	8.6e-105	TraesCS2D02G088300.1.cds1
RLK-Pelle_L-LEC	7.5e-117	TraesCS2D02G088500.1.cds1
RLK-Pelle_L-LEC	4.1e-116	TraesCS2D02G129000.1.cds1
RLK-Pelle_L-LEC	2.6e-114	TraesCS2D02G129100.1
RLK-Pelle_L-LEC	7.7e-117	TraesCS2D02G130500.1.cds1
RLK-Pelle_L-LEC	5.5e-120	TraesCS2D02G130600.1.cds1
RLK-Pelle_L-LEC	2.9e-94	TraesCS2D02G137400.1.cds1
RLK-Pelle_L-LEC	6.7e-120	TraesCS2D02G201400.1.cds1
RLK-Pelle_L-LEC	5.5e-121	TraesCS2D02G201700.1.cds1
RLK-Pelle_L-LEC	2.1e-118	TraesCS2D02G206600.1.cds1
RLK-Pelle_L-LEC	1.4e-117	TraesCS2D02G219800.1.cds1
RLK-Pelle_L-LEC	1.1e-116	TraesCS2D02G219900.1.cds1
RLK-Pelle_L-LEC	2.1e-116	TraesCS2D02G367900.1.cds1
RLK-Pelle_L-LEC	6e-116	TraesCS2D02G368000.1.cds1
RLK-Pelle_L-LEC	5e-98	TraesCS2D02G455900.1.cds1
RLK-Pelle_L-LEC	1.5e-97	TraesCS2D02G456700.1.cds1
RLK-Pelle_L-LEC	3.2e-104	TraesCS2D02G464000.1
RLK-Pelle_L-LEC	2.1e-81	TraesCS2D02G503300.1
RLK-Pelle_L-LEC	2.2e-102	TraesCS2D02G554400.1
RLK-Pelle_L-LEC	5.8e-87	TraesCS2D02G579600.1
RLK-Pelle_L-LEC	3.3e-108	TraesCS2D02G582500.1
RLK-Pelle_L-LEC	4.5e-108	TraesCS2D02G582600.1.cds1
RLK-Pelle_L-LEC	3e-108	TraesCS2D02G582700.1.cds1
RLK-Pelle_L-LEC	7.7e-110	TraesCS2D02G582800.1.cds1
RLK-Pelle_L-LEC	2.5e-111	TraesCS3A02G015200.1.cds1
RLK-Pelle_L-LEC	6.8e-111	TraesCS3A02G016200.1.cds1
RLK-Pelle_L-LEC	6.1e-113	TraesCS3A02G101700.1.cds1
RLK-Pelle_L-LEC	6.6e-119	TraesCS3A02G101800.1.cds1
RLK-Pelle_L-LEC	2.9e-114	TraesCS3A02G297800.1.cds1
RLK-Pelle_L-LEC	4.1e-114	TraesCS3A02G317800.1.cds1
RLK-Pelle_L-LEC	7.7e-97	TraesCS3A02G447300.1
RLK-Pelle_L-LEC	7.5e-66	TraesCS3A02G488900.1
RLK-Pelle_L-LEC	1.2e-111	TraesCS3B02G119200.1.cds1
RLK-Pelle_L-LEC	1.3e-118	TraesCS3B02G119500.1.cds1
RLK-Pelle_L-LEC	5.4e-114	TraesCS3B02G119600.1.cds1
RLK-Pelle_L-LEC	3.6e-109	TraesCS3B02G174700.1
RLK-Pelle_L-LEC	2e-99	TraesCS3B02G196900.1.cds1
RLK-Pelle_L-LEC	8.6e-94	TraesCS3B02G334100.1
RLK-Pelle_L-LEC	5e-115	TraesCS3B02G338800.1.cds1
RLK-Pelle_L-LEC	1.2e-116	TraesCS3B02G338900.1.cds1
RLK-Pelle_L-LEC	1.9e-114	TraesCS3B02G348100.1.cds1
RLK-Pelle_L-LEC	7.2e-118	TraesCS3B02G364400.1.cds1
RLK-Pelle_L-LEC	2.7e-116	TraesCS3B02G364500.1.cds1
RLK-Pelle_L-LEC	5.6e-114	TraesCS3B02G482900.1
RLK-Pelle_L-LEC	1.1e-111	TraesCS3B02G483000.1
RLK-Pelle_L-LEC	9.2e-103	TraesCS3B02G490000.1
RLK-Pelle_L-LEC	1e-103	TraesCS3B02G490300.1
RLK-Pelle_L-LEC	7.2e-61	TraesCS3B02G519500.1
RLK-Pelle_L-LEC	4.1e-85	TraesCS3B02G536800.1
RLK-Pelle_L-LEC	6e-74	TraesCS3B02G536900.1
RLK-Pelle_L-LEC	7.3e-77	TraesCS3B02G537000.1
RLK-Pelle_L-LEC	2.7e-83	TraesCS3B02G537100.1
RLK-Pelle_L-LEC	2e-85	TraesCS3B02G588200.1
RLK-Pelle_L-LEC	1.9e-118	TraesCS3D02G104000.1.cds1
RLK-Pelle_L-LEC	8.2e-113	TraesCS3D02G104100.1.cds1
RLK-Pelle_L-LEC	1.6e-99	TraesCS3D02G172200.1.cds1
RLK-Pelle_L-LEC	1e-92	TraesCS3D02G299500.1
RLK-Pelle_L-LEC	3.7e-114	TraesCS3D02G304400.1.cds1
RLK-Pelle_L-LEC	2.5e-116	TraesCS3D02G304500.1.cds1
RLK-Pelle_L-LEC	7.4e-114	TraesCS3D02G313500.1.cds1
RLK-Pelle_L-LEC	8.6e-66	TraesCS3D02G345300.1.cds1
RLK-Pelle_L-LEC	2.2e-100	TraesCS3D02G430500.1
RLK-Pelle_L-LEC	1.1e-113	TraesCS3D02G440000.1
RLK-Pelle_L-LEC	2.6e-84	TraesCS3D02G471000.1
RLK-Pelle_L-LEC	8.3e-84	TraesCS3D02G484200.1
RLK-Pelle_L-LEC	8.3e-74	TraesCS3D02G484400.1
RLK-Pelle_L-LEC	1.3e-111	TraesCS4A02G201800.1
RLK-Pelle_L-LEC	4.3e-102	TraesCS4A02G251400.1.cds1
RLK-Pelle_L-LEC	1.2e-115	TraesCS4A02G261500.1
RLK-Pelle_L-LEC	9e-112	TraesCS4A02G315100.1
RLK-Pelle_L-LEC	1.3e-118	TraesCS4A02G384500.1.cds1
RLK-Pelle_L-LEC	8.5e-117	TraesCS4A02G384600.1.cds1
RLK-Pelle_L-LEC	8.9e-97	TraesCS4A02G394200.1
RLK-Pelle_L-LEC	2.1e-109	TraesCS4A02G466600.1
RLK-Pelle_L-LEC	6.9e-108	TraesCS4A02G468500.1.cds1
RLK-Pelle_L-LEC	4.1e-104	TraesCS4A02G468700.1.cds1
RLK-Pelle_L-LEC	4.3e-105	TraesCS4B02G041300.1.cds1
RLK-Pelle_L-LEC	1.3e-113	TraesCS4B02G053100.1
RLK-Pelle_L-LEC	4.8e-116	TraesCS4B02G053300.1
RLK-Pelle_L-LEC	7.5e-117	TraesCS4B02G053500.1
RLK-Pelle_L-LEC	7.5e-105	TraesCS4B02G063400.1
RLK-Pelle_L-LEC	7.3e-111	TraesCS4B02G106000.1
RLK-Pelle_L-LEC	2.4e-107	TraesCS4B02G289100.1.cds1
RLK-Pelle_L-LEC	4e-116	TraesCS4B02G328400.1
RLK-Pelle_L-LEC	8.2e-86	TraesCS4B02G387600.1
RLK-Pelle_L-LEC	1.2e-103	TraesCS4D02G062400.1.cds1
RLK-Pelle_L-LEC	1.2e-110	TraesCS4D02G102700.1
RLK-Pelle_L-LEC	2.1e-109	TraesCS4D02G288200.1.cds1
RLK-Pelle_L-LEC	3.6e-116	TraesCS4D02G325500.1
RLK-Pelle_L-LEC	1.5e-105	TraesCS5A02G051100.1.cds1
RLK-Pelle_L-LEC	8.7e-113	TraesCS5A02G051200.1
RLK-Pelle_L-LEC	8.6e-119	TraesCS5A02G051700.1
RLK-Pelle_L-LEC	1.1e-116	TraesCS5A02G052400.1.cds1
RLK-Pelle_L-LEC	1.6e-110	TraesCS5A02G081600.1.cds1
RLK-Pelle_L-LEC	6e-104	TraesCS5A02G084400.1.cds1
RLK-Pelle_L-LEC	3.1e-172	TraesCS5A02G161500.1.cds1
RLK-Pelle_L-LEC	1e-101	TraesCS5A02G168800.1.cds1
RLK-Pelle_L-LEC	4.6e-109	TraesCS5A02G185900.1
RLK-Pelle_L-LEC	4.9e-121	TraesCS5A02G406100.1.cds1
RLK-Pelle_L-LEC	2.8e-118	TraesCS5A02G463200.1.cds1
RLK-Pelle_L-LEC	2.8e-116	TraesCS5A02G463300.1.cds1
RLK-Pelle_L-LEC	6.1e-109	TraesCS5A02G484300.1.cds1
RLK-Pelle_L-LEC	8.4e-110	TraesCS5A02G484600.1
RLK-Pelle_L-LEC	5.9e-116	TraesCS5A02G500100.1
RLK-Pelle_L-LEC	3e-82	TraesCS5A02G552200.1
RLK-Pelle_L-LEC	1.4e-117	TraesCS5B02G056000.1
RLK-Pelle_L-LEC	3.2e-110	TraesCS5B02G056700.1.cds1
RLK-Pelle_L-LEC	2.6e-100	TraesCS5B02G056800.1.cds1
RLK-Pelle_L-LEC	1.4e-105	TraesCS5B02G056900.1.cds1
RLK-Pelle_L-LEC	3e-113	TraesCS5B02G057205.1
RLK-Pelle_L-LEC	4.6e-93	TraesCS5B02G057500.1
RLK-Pelle_L-LEC	9.9e-119	TraesCS5B02G057700.1
RLK-Pelle_L-LEC	8.5e-117	TraesCS5B02G064400.1.cds1
RLK-Pelle_L-LEC	1.7e-111	TraesCS5B02G084800.1.cds1
RLK-Pelle_L-LEC	1.4e-102	TraesCS5B02G090300.1.cds1
RLK-Pelle_L-LEC	1e-173	TraesCS5B02G159000.1.cds1
RLK-Pelle_L-LEC	2.3e-101	TraesCS5B02G165600.1.cds1
RLK-Pelle_L-LEC	2.5e-111	TraesCS5B02G173900.1.cds1
RLK-Pelle_L-LEC	3.1e-109	TraesCS5B02G184000.1
RLK-Pelle_L-LEC	1.7e-102	TraesCS5B02G184600.1
RLK-Pelle_L-LEC	6.3e-104	TraesCS5B02G256900.1
RLK-Pelle_L-LEC	4.2e-94	TraesCS5B02G262200.1
RLK-Pelle_L-LEC	3.2e-83	TraesCS5B02G351800.1
RLK-Pelle_L-LEC	3.9e-121	TraesCS5B02G410900.1.cds1
RLK-Pelle_L-LEC	2e-116	TraesCS5B02G449800.1
RLK-Pelle_L-LEC	5.2e-87	TraesCS5B02G456500.1
RLK-Pelle_L-LEC	2.5e-109	TraesCS5B02G497800.1.cds1
RLK-Pelle_L-LEC	1.6e-89	TraesCS5B02G502400.1
RLK-Pelle_L-LEC	4.3e-88	TraesCS5B02G502500.1
RLK-Pelle_L-LEC	5.9e-109	TraesCS5D02G025500.1
RLK-Pelle_L-LEC	9.2e-106	TraesCS5D02G061400.1.cds1
RLK-Pelle_L-LEC	2.3e-105	TraesCS5D02G061500.1.cds1
RLK-Pelle_L-LEC	3.2e-105	TraesCS5D02G061700.1.cds1
RLK-Pelle_L-LEC	9.3e-112	TraesCS5D02G062100.1
RLK-Pelle_L-LEC	4e-112	TraesCS5D02G062200.1
RLK-Pelle_L-LEC	7.8e-118	TraesCS5D02G062800.2
RLK-Pelle_L-LEC	4.3e-116	TraesCS5D02G063800.1.cds1
RLK-Pelle_L-LEC	2.4e-111	TraesCS5D02G091000.1.cds1
RLK-Pelle_L-LEC	6.7e-104	TraesCS5D02G096800.1.cds1
RLK-Pelle_L-LEC	1.1e-173	TraesCS5D02G166400.1.cds1
RLK-Pelle_L-LEC	8.8e-102	TraesCS5D02G173100.1.cds1
RLK-Pelle_L-LEC	1.9e-108	TraesCS5D02G191000.1
RLK-Pelle_L-LEC	1.6e-103	TraesCS5D02G191400.1
RLK-Pelle_L-LEC	4.1e-104	TraesCS5D02G265800.1
RLK-Pelle_L-LEC	4.2e-118	TraesCS5D02G270900.2
RLK-Pelle_L-LEC	4.5e-97	TraesCS5D02G344700.1
RLK-Pelle_L-LEC	2.3e-99	TraesCS5D02G416100.1
RLK-Pelle_L-LEC	1e-117	TraesCS5D02G452800.1
RLK-Pelle_L-LEC	1.4e-117	TraesCS5D02G452900.1.cds1
RLK-Pelle_L-LEC	1.4e-98	TraesCS5D02G455600.1
RLK-Pelle_L-LEC	6.7e-116	TraesCS5D02G476000.1.cds1
RLK-Pelle_L-LEC	6.6e-77	TraesCS5D02G476100.1.cds1
RLK-Pelle_L-LEC	2e-117	TraesCS5D02G489500.1.cds1
RLK-Pelle_L-LEC	1.6e-109	TraesCS5D02G497900.1.cds1
RLK-Pelle_L-LEC	2.1e-109	TraesCS5D02G498100.1.cds1
RLK-Pelle_L-LEC	1.6e-72	TraesCS5D02G503600.1
RLK-Pelle_L-LEC	1.1e-112	TraesCS5D02G546700.1.cds1
RLK-Pelle_L-LEC	5.6e-113	TraesCS5D02G558000.1
RLK-Pelle_L-LEC	2.2e-87	TraesCS6A02G054000.1
RLK-Pelle_L-LEC	2.8e-117	TraesCS6A02G058500.1
RLK-Pelle_L-LEC	5.1e-116	TraesCS6A02G132300.1.cds1
RLK-Pelle_L-LEC	2e-114	TraesCS6A02G132400.1.cds1
RLK-Pelle_L-LEC	3e-106	TraesCS6A02G236300.1.cds1
RLK-Pelle_L-LEC	3.7e-101	TraesCS6A02G277600.1
RLK-Pelle_L-LEC	2.3e-116	TraesCS6A02G352600.1.cds1
RLK-Pelle_L-LEC	1.3e-111	TraesCS6A02G352700.1.cds1
RLK-Pelle_L-LEC	4e-114	TraesCS6A02G352800.1.cds1
RLK-Pelle_L-LEC	1.8e-113	TraesCS6A02G352900.1.cds1
RLK-Pelle_L-LEC	1.6e-112	TraesCS6A02G408600.1.cds1
RLK-Pelle_L-LEC	6.8e-113	TraesCS6A02G408800.1.cds1
[truncated: 3,017 more rows]

## Sheet: Triticum spelta
HMM classification	E value of HMM classification	Gene ID
AGC_MAST	7.1e-177	TraesTSP4A01G279400.1
AGC_MAST	6.7e-177	TraesTSP4B01G049600.1
AGC_MAST	2.8e-88	TraesTSP4D01G047700.1
AGC_MAST	1.1e-170	TraesTSP5A01G028100.1
AGC_MAST	6.7e-171	TraesTSP5B01G025900.1
AGC_MAST	3.2e-171	TraesTSP5D01G038800.1
AGC_NDR	2e-158	TraesTSP1A01G139300.1
AGC_NDR	3.4e-163	TraesTSP1A01G173700.1
AGC_NDR	1.3e-163	TraesTSP1A01G358900.1
AGC_NDR	5.1e-158	TraesTSP1B01G151700.1
AGC_NDR	2.4e-163	TraesTSP1B01G180000.1
AGC_NDR	1.3e-163	TraesTSP1B01G367900.1
AGC_NDR	2e-158	TraesTSP1D01G138300.1
AGC_NDR	1.7e-163	TraesTSP1D01G172000.1
AGC_NDR	1.3e-163	TraesTSP1D01G364800.1
AGC_NDR	2.9e-160	TraesTSP3A01G119300.1
AGC_NDR	2.8e-160	TraesTSP3B01G152000.1
AGC_NDR	2.8e-160	TraesTSP3D01G128700.1
AGC_NDR	1e-163	TraesTSP5A01G055200.1
AGC_NDR	9.9e-164	TraesTSP5B01G060600.1
AGC_NDR	9.9e-164	TraesTSP5D01G069100.1
AGC_PDK1	1.2e-149	TraesTSP3A01G408200.1
AGC_PDK1	3.1e-149	TraesTSP3B01G450700.1
AGC_PDK1	1.2e-149	TraesTSP3D01G407100.1
AGC_PKA-PKG	2.1e-91	TraesTSP6A01G167300.1
AGC_PKA-PKG	3.2e-92	TraesTSP6B01G248200.1
AGC_PKA-PKG	3.1e-92	TraesTSP6D01G184500.1
AGC_RSK-2	2.1e-128	TraesTSP1A01G149600.1
AGC_RSK-2	5.9e-127	TraesTSP1A01G242600.1
AGC_RSK-2	1.8e-128	TraesTSP1B01G160400.1
AGC_RSK-2	2.8e-126	TraesTSP1B01G245200.1
AGC_RSK-2	2.1e-128	TraesTSP1D01G139800.1
AGC_RSK-2	4.5e-127	TraesTSP1D01G244300.1
AGC_RSK-2	1.6e-127	TraesTSP2A01G295400.1
AGC_RSK-2	6.5e-129	TraesTSP2A01G317300.1
AGC_RSK-2	9.8e-97	TraesTSP2A01G374300.1
AGC_RSK-2	2.5e-132	TraesTSP2A01G422300.1
AGC_RSK-2	1.7e-127	TraesTSP2B01G320900.1
AGC_RSK-2	7.1e-129	TraesTSP2B01G341100.1
AGC_RSK-2	1.9e-96	TraesTSP2B01G399800.1
AGC_RSK-2	2.5e-132	TraesTSP2B01G447600.1
AGC_RSK-2	2.4e-127	TraesTSP2D01G300800.1
AGC_RSK-2	6.3e-129	TraesTSP2D01G320400.1
AGC_RSK-2	2.1e-96	TraesTSP2D01G377400.1
AGC_RSK-2	2.5e-132	TraesTSP2D01G424900.1
AGC_RSK-2	2.4e-117	TraesTSP3A01G138700.1
AGC_RSK-2	2.7e-130	TraesTSP3A01G177600.1
AGC_RSK-2	2.9e-117	TraesTSP3B01G170500.1
AGC_RSK-2	4.5e-130	TraesTSP3B01G208700.1
AGC_RSK-2	2.5e-117	TraesTSP3D01G147200.1
AGC_RSK-2	3e-130	TraesTSP3D01G183900.1
AGC_RSK-2	6.5e-104	TraesTSP4A01G085900.1
AGC_RSK-2	1.1e-103	TraesTSP4B01G237300.1
AGC_RSK-2	6.9e-104	TraesTSP4D01G236700.1
AGC_RSK-2	2.2e-115	TraesTSP5A01G041200.1
AGC_RSK-2	2.4e-129	TraesTSP5A01G114300.1
AGC_RSK-2	3.5e-120	TraesTSP5A01G138200.1
AGC_RSK-2	1e-131	TraesTSP5A01G180700.1
AGC_RSK-2	2.9e-133	TraesTSP5A01G265700.1
AGC_RSK-2	1.1e-99	TraesTSP5A01G276800.1
AGC_RSK-2	2.2e-115	TraesTSP5A01G394600.1
AGC_RSK-2	2.6e-128	TraesTSP5A01G474700.1
AGC_RSK-2	4e-115	TraesTSP5B01G042800.1
AGC_RSK-2	2.5e-129	TraesTSP5B01G126800.1
AGC_RSK-2	1.1e-119	TraesTSP5B01G140700.1
AGC_RSK-2	1.5e-127	TraesTSP5B01G169600.1
AGC_RSK-2	9.7e-132	TraesTSP5B01G182200.1
AGC_RSK-2	2.9e-133	TraesTSP5B01G274000.1
AGC_RSK-2	5.4e-100	TraesTSP5B01G285700.1
AGC_RSK-2	1.8e-115	TraesTSP5B01G411800.1
AGC_RSK-2	1.4e-128	TraesTSP5B01G501700.1
AGC_RSK-2	9.5e-116	TraesTSP5D01G051800.1
AGC_RSK-2	1.5e-128	TraesTSP5D01G134300.1
AGC_RSK-2	2.8e-120	TraesTSP5D01G150700.1
AGC_RSK-2	1.4e-126	TraesTSP5D01G176900.1
AGC_RSK-2	1e-131	TraesTSP5D01G189500.1
AGC_RSK-2	2.9e-133	TraesTSP5D01G281700.1
AGC_RSK-2	2.1e-99	TraesTSP5D01G292500.1
AGC_RSK-2	1.8e-115	TraesTSP5D01G417500.1
AGC_RSK-2	1.3e-128	TraesTSP5D01G498700.1
AGC_RSK-2	4.3e-91	TraesTSP6A01G193000.1
AGC_RSK-2	1.6e-130	TraesTSP6A01G223200.1
AGC_RSK-2	5.8e-90	TraesTSP6B01G263600.1
AGC_RSK-2	2.4e-91	TraesTSP6D01G209500.1
AGC_RSK-2	2.4e-131	TraesTSP6D01G239500.1
AGC_RSK-2	3.1e-131	TraesTSP7A01G238200.1
AGC_RSK-2	3.1e-100	TraesTSP7A01G265600.1
AGC_RSK-2	2e-131	TraesTSP7B01G134500.1
AGC_RSK-2	4e-101	TraesTSP7B01G165600.1
AGC_RSK-2	2e-131	TraesTSP7D01G243800.1
AGC_RSK-2	3.2e-100	TraesTSP7D01G271700.1
AGC-Pl	1.2e-159	TraesTSP2A01G114000.1
AGC-Pl	7.2e-160	TraesTSP2B01G135500.1
AGC-Pl	1.2e-159	TraesTSP2D01G121800.1
AGC-Pl	2e-158	TraesTSP4A01G139400.1
AGC-Pl	2e-159	TraesTSP4B01G184100.1
AGC-Pl	2e-159	TraesTSP4D01G185100.1
Aur	1.5e-142	TraesTSP1A01G340700.1
Aur	1.3e-142	TraesTSP1B01G347300.1
Aur	1.1e-142	TraesTSP1D01G345100.1
Aur	3.3e-152	TraesTSP3A01G116900.1
Aur	8.5e-153	TraesTSP3B01G149000.1
Aur	3.6e-153	TraesTSP3D01G125900.1
Aur	7.5e-142	TraesTSP5A01G422500.1
Aur	7.5e-142	TraesTSP5B01G443900.1
Aur	1.4e-140	TraesTSP5D01G446700.1
BUB	9.9e-132	TraesTSP2A01G245700.1
BUB	1.7e-131	TraesTSP2B01G277000.1
BUB	8.1e-133	TraesTSP2D01G258900.1
CAMK_AMPK	3e-158	TraesTSP1A01G379900.1
CAMK_AMPK	1.8e-158	TraesTSP1B01G389500.1
CAMK_AMPK	1.8e-158	TraesTSP1D01G387300.1
CAMK_AMPK	2.8e-156	TraesTSP3A01G308700.1
CAMK_AMPK	2e-117	TraesTSP3A01G526200.1
CAMK_AMPK	2.8e-156	TraesTSP3B01G345600.1
CAMK_AMPK	8.6e-120	TraesTSP3B01G591400.1
CAMK_AMPK	4.3e-114	TraesTSP3B01G591500.1
CAMK_AMPK	1e-140	TraesTSP3B01G591700.1
CAMK_AMPK	4.7e-140	TraesTSP3B01G592200.1
CAMK_AMPK	1.2e-139	TraesTSP3B01G592400.1
CAMK_AMPK	2.8e-156	TraesTSP3D01G308400.1
CAMK_AMPK	1.6e-137	TraesTSP3D01G536200.1
CAMK_AMPK	6.8e-140	TraesTSP3D01G536600.1
CAMK_AMPK	2.5e-147	TraesTSP4A01G112800.1
CAMK_AMPK	4.9e-151	TraesTSP4A01G112900.1
CAMK_AMPK	5e-151	TraesTSP4B01G210800.1
CAMK_AMPK	5e-151	TraesTSP4D01G210300.1
CAMK_CAMK1-DCAMKL	2.9e-136	TraesTSP1A01G333400.1
CAMK_CAMK1-DCAMKL	2.1e-136	TraesTSP1B01G338700.1
CAMK_CAMK1-DCAMKL	6.8e-136	TraesTSP1D01G336600.1
CAMK_CAMKL-CHK1	2.7e-120	TraesTSP1A01G095700.1
CAMK_CAMKL-CHK1	3.5e-120	TraesTSP1A01G095800.1
CAMK_CAMKL-CHK1	9e-121	TraesTSP1A01G095900.1
CAMK_CAMKL-CHK1	4.2e-131	TraesTSP1A01G325200.1
CAMK_CAMKL-CHK1	5.7e-135	TraesTSP1A01G362300.1
CAMK_CAMKL-CHK1	2.4e-120	TraesTSP1B01G107100.1
CAMK_CAMKL-CHK1	1.1e-120	TraesTSP1B01G107200.1
CAMK_CAMKL-CHK1	1.3e-130	TraesTSP1B01G329800.1
CAMK_CAMKL-CHK1	5.6e-135	TraesTSP1B01G371400.1
CAMK_CAMKL-CHK1	3.2e-120	TraesTSP1D01G096300.1
CAMK_CAMKL-CHK1	4e-120	TraesTSP1D01G096400.1
CAMK_CAMKL-CHK1	4e-131	TraesTSP1D01G327900.1
CAMK_CAMKL-CHK1	3.5e-134	TraesTSP1D01G368700.1
CAMK_CAMKL-CHK1	1.3e-130	TraesTSP2A01G106900.1
CAMK_CAMKL-CHK1	5.3e-107	TraesTSP2A01G116400.1
CAMK_CAMKL-CHK1	2.7e-112	TraesTSP2A01G116600.1
CAMK_CAMKL-CHK1	3.7e-142	TraesTSP2A01G273200.1
CAMK_CAMKL-CHK1	4.7e-101	TraesTSP2A01G577500.1
CAMK_CAMKL-CHK1	2.3e-131	TraesTSP2B01G127400.1
CAMK_CAMKL-CHK1	5.4e-138	TraesTSP2B01G138400.1
CAMK_CAMKL-CHK1	7.4e-109	TraesTSP2B01G138600.1
CAMK_CAMKL-CHK1	3.7e-142	TraesTSP2B01G300000.1
CAMK_CAMKL-CHK1	2.1e-101	TraesTSP2B01G612300.1
CAMK_CAMKL-CHK1	4.4e-72	TraesTSP2B01G613500.1
CAMK_CAMKL-CHK1	4.4e-72	TraesTSP2B01G613600.1
CAMK_CAMKL-CHK1	2.3e-131	TraesTSP2D01G114300.1
CAMK_CAMKL-CHK1	5.5e-138	TraesTSP2D01G124600.1
CAMK_CAMKL-CHK1	7.1e-108	TraesTSP2D01G124900.1
CAMK_CAMKL-CHK1	3.4e-124	TraesTSP2D01G178400.1
CAMK_CAMKL-CHK1	1e-141	TraesTSP2D01G281600.1
CAMK_CAMKL-CHK1	2.3e-102	TraesTSP2D01G588900.1
CAMK_CAMKL-CHK1	1.4e-102	TraesTSP2D01G589100.1
CAMK_CAMKL-CHK1	4e-129	TraesTSP3A01G154700.1
CAMK_CAMKL-CHK1	2.1e-137	TraesTSP3A01G154900.1
CAMK_CAMKL-CHK1	5.4e-126	TraesTSP3A01G224500.1
CAMK_CAMKL-CHK1	4.1e-128	TraesTSP3A01G322200.1
CAMK_CAMKL-CHK1	1.2e-132	TraesTSP3A01G322300.1
CAMK_CAMKL-CHK1	1.1e-135	TraesTSP3A01G368700.1
CAMK_CAMKL-CHK1	4e-106	TraesTSP3A01G474500.1
CAMK_CAMKL-CHK1	2.4e-129	TraesTSP3B01G177900.1
CAMK_CAMKL-CHK1	3.8e-138	TraesTSP3B01G193900.1
CAMK_CAMKL-CHK1	4.8e-126	TraesTSP3B01G251500.1
CAMK_CAMKL-CHK1	8e-128	TraesTSP3B01G359500.1
CAMK_CAMKL-CHK1	1.4e-132	TraesTSP3B01G359600.1
CAMK_CAMKL-CHK1	5.4e-135	TraesTSP3B01G409900.1
CAMK_CAMKL-CHK1	2.5e-106	TraesTSP3B01G520800.1
CAMK_CAMKL-CHK1	1.5e-129	TraesTSP3D01G155400.1
CAMK_CAMKL-CHK1	4.9e-138	TraesTSP3D01G170300.1
CAMK_CAMKL-CHK1	6.8e-120	TraesTSP3D01G224800.1
CAMK_CAMKL-CHK1	3.5e-129	TraesTSP3D01G322400.1
CAMK_CAMKL-CHK1	7.6e-135	TraesTSP3D01G368200.1
CAMK_CAMKL-CHK1	9.9e-106	TraesTSP3D01G474800.1
CAMK_CAMKL-CHK1	8.5e-129	TraesTSP4A01G130500.1
CAMK_CAMKL-CHK1	3.7e-136	TraesTSP4A01G140700.1
CAMK_CAMKL-CHK1	2.4e-137	TraesTSP4A01G194700.1
CAMK_CAMKL-CHK1	2.5e-133	TraesTSP4A01G202700.1
CAMK_CAMKL-CHK1	1.7e-130	TraesTSP4A01G208500.1
CAMK_CAMKL-CHK1	1.9e-130	TraesTSP4B01G121800.1
CAMK_CAMKL-CHK1	1.2e-133	TraesTSP4B01G127200.1
CAMK_CAMKL-CHK1	9.1e-137	TraesTSP4B01G138300.1
CAMK_CAMKL-CHK1	1.2e-92	TraesTSP4B01G181500.1
CAMK_CAMKL-CHK1	2e-93	TraesTSP4B01G181600.1
CAMK_CAMKL-CHK1	6.7e-135	TraesTSP4B01G192200.1
CAMK_CAMKL-CHK1	1.4e-133	TraesTSP4B01G341400.1
CAMK_CAMKL-CHK1	4.9e-130	TraesTSP4D01G118700.1
CAMK_CAMKL-CHK1	3.4e-78	TraesTSP4D01G124600.1
CAMK_CAMKL-CHK1	2.4e-137	TraesTSP4D01G132400.1
CAMK_CAMKL-CHK1	1.2e-135	TraesTSP4D01G183000.1
CAMK_CAMKL-CHK1	4.5e-135	TraesTSP4D01G193000.1
CAMK_CAMKL-CHK1	1.1e-133	TraesTSP4D01G336200.1
CAMK_CAMKL-CHK1	1.5e-109	TraesTSP5A01G062800.1
CAMK_CAMKL-CHK1	6e-132	TraesTSP5A01G157900.1
CAMK_CAMKL-CHK1	4.3e-129	TraesTSP5A01G236000.1
CAMK_CAMKL-CHK1	7.8e-125	TraesTSP5A01G236100.1
CAMK_CAMKL-CHK1	1.5e-113	TraesTSP5A01G397900.1
CAMK_CAMKL-CHK1	1.4e-133	TraesTSP5A01G519100.1
CAMK_CAMKL-CHK1	1.7e-109	TraesTSP5B01G065200.1
CAMK_CAMKL-CHK1	8.9e-132	TraesTSP5B01G160300.1
CAMK_CAMKL-CHK1	6.5e-129	TraesTSP5B01G243400.1
CAMK_CAMKL-CHK1	6.6e-124	TraesTSP5B01G243500.1
CAMK_CAMKL-CHK1	4e-114	TraesTSP5B01G416100.1
CAMK_CAMKL-CHK1	4.2e-109	TraesTSP5D01G076900.1
CAMK_CAMKL-CHK1	1.3e-132	TraesTSP5D01G158400.1
CAMK_CAMKL-CHK1	6.1e-112	TraesTSP5D01G251400.1
CAMK_CAMKL-CHK1	2.1e-124	TraesTSP5D01G251600.1
CAMK_CAMKL-CHK1	2.9e-114	TraesTSP5D01G420900.1
CAMK_CAMKL-CHK1	2.1e-131	TraesTSP6A01G107700.1
CAMK_CAMKL-CHK1	9.6e-110	TraesTSP6A01G123700.1
CAMK_CAMKL-CHK1	4.9e-132	TraesTSP6B01G176700.1
CAMK_CAMKL-CHK1	6.1e-116	TraesTSP6B01G194400.1
CAMK_CAMKL-CHK1	1.5e-131	TraesTSP6D01G130000.1
CAMK_CAMKL-CHK1	2.8e-115	TraesTSP6D01G148800.1
CAMK_CAMKL-CHK1	2.4e-116	TraesTSP7A01G380200.1
CAMK_CAMKL-CHK1	4.6e-126	TraesTSP7A01G406700.1
CAMK_CAMKL-CHK1	1.1e-115	TraesTSP7B01G296200.1
CAMK_CAMKL-CHK1	3.5e-126	TraesTSP7B01G300100.1
CAMK_CAMKL-CHK1	6.7e-116	TraesTSP7D01G406200.1
CAMK_CAMKL-CHK1	1.5e-125	TraesTSP7D01G409800.1
CAMK_CAMKL-LKB	2.4e-120	TraesTSP1A01G484400.1
CAMK_CAMKL-LKB	3.1e-118	TraesTSP1B01G518400.1
CAMK_CAMKL-LKB	1e-120	TraesTSP1D01G494400.1
CAMK_CAMKL-LKB	4.2e-119	TraesTSP4A01G279800.1
CAMK_CAMKL-LKB	3.7e-119	TraesTSP4B01G050100.1
CAMK_CAMKL-LKB	5.7e-119	TraesTSP4D01G048100.1
CAMK_CDPK	3.8e-118	TraesTSP1A01G200300.1
CAMK_CDPK	4.6e-124	TraesTSP1A01G317500.1
CAMK_CDPK	1.9e-121	TraesTSP1A01G335700.1
CAMK_CDPK	7.2e-126	TraesTSP1A01G464000.1
CAMK_CDPK	3.8e-118	TraesTSP1B01G212500.1
CAMK_CDPK	4.4e-124	TraesTSP1B01G321200.1
CAMK_CDPK	9.2e-126	TraesTSP1B01G341400.1
CAMK_CDPK	4e-125	TraesTSP1B01G488900.1
CAMK_CDPK	4e-118	TraesTSP1D01G199300.1
CAMK_CDPK	4.6e-124	TraesTSP1D01G318600.1
CAMK_CDPK	9.3e-126	TraesTSP1D01G338900.1
CAMK_CDPK	6.3e-126	TraesTSP1D01G474300.1
CAMK_CDPK	8.6e-113	TraesTSP2A01G159000.1
CAMK_CDPK	1.5e-118	TraesTSP2A01G180500.1
CAMK_CDPK	1e-127	TraesTSP2A01G217400.1
CAMK_CDPK	1.8e-126	TraesTSP2A01G242600.1
CAMK_CDPK	5.8e-113	TraesTSP2A01G262400.1
CAMK_CDPK	1.8e-124	TraesTSP2A01G269500.1
CAMK_CDPK	5.7e-123	TraesTSP2A01G437700.1
CAMK_CDPK	5.1e-124	TraesTSP2A01G489700.1
CAMK_CDPK	2.6e-120	TraesTSP2B01G189700.1
CAMK_CDPK	1.5e-118	TraesTSP2B01G211300.1
CAMK_CDPK	1e-127	TraesTSP2B01G250800.1
CAMK_CDPK	1.3e-98	TraesTSP2B01G274700.1
CAMK_CDPK	1.8e-124	TraesTSP2B01G302900.1
CAMK_CDPK	7.4e-86	TraesTSP2B01G434500.1
CAMK_CDPK	2e-122	TraesTSP2B01G462400.1
CAMK_CDPK	2.9e-124	TraesTSP2B01G518200.1
CAMK_CDPK	2.6e-120	TraesTSP2D01G172800.1
CAMK_CDPK	8.2e-119	TraesTSP2D01G196500.1
CAMK_CDPK	3.7e-127	TraesTSP2D01G233600.1
CAMK_CDPK	1.8e-126	TraesTSP2D01G256100.1
CAMK_CDPK	2.5e-113	TraesTSP2D01G274500.1
CAMK_CDPK	1.8e-124	TraesTSP2D01G279000.1
CAMK_CDPK	1.9e-85	TraesTSP2D01G411200.1
CAMK_CDPK	5.6e-123	TraesTSP2D01G439300.1
CAMK_CDPK	2.9e-124	TraesTSP2D01G496400.1
CAMK_CDPK	1.6e-123	TraesTSP3A01G248700.1
CAMK_CDPK	2e-127	TraesTSP3A01G355700.1
CAMK_CDPK	3.1e-126	TraesTSP3A01G374200.1
CAMK_CDPK	1.6e-123	TraesTSP3B01G281100.1
CAMK_CDPK	5e-127	TraesTSP3B01G397000.1
CAMK_CDPK	5.8e-126	TraesTSP3B01G416000.1
CAMK_CDPK	1.6e-123	TraesTSP3D01G248500.1
CAMK_CDPK	3.6e-127	TraesTSP3D01G356000.1
CAMK_CDPK	3.6e-126	TraesTSP3D01G374300.1
CAMK_CDPK	4.9e-125	TraesTSP4A01G195500.1
CAMK_CDPK	5.3e-125	TraesTSP4A01G215100.1
CAMK_CDPK	2.1e-119	TraesTSP4A01G294800.1
CAMK_CDPK	5.9e-109	TraesTSP4A01G461000.1
CAMK_CDPK	4.5e-119	TraesTSP4B01G031900.1
CAMK_CDPK	5.3e-125	TraesTSP4B01G115800.1
CAMK_CDPK	1.4e-124	TraesTSP4B01G137300.1
CAMK_CDPK	2.6e-117	TraesTSP4B01G343200.1
CAMK_CDPK	1.8e-119	TraesTSP4D01G028400.1
CAMK_CDPK	1e-124	TraesTSP4D01G112800.1
CAMK_CDPK	3.3e-125	TraesTSP4D01G131700.1
CAMK_CDPK	8.5e-118	TraesTSP4D01G338400.1
CAMK_CDPK	3.1e-124	TraesTSP5A01G128000.1
CAMK_CDPK	5.9e-123	TraesTSP5A01G148000.1
CAMK_CDPK	2.3e-94	TraesTSP5A01G258500.1
CAMK_CDPK	4.3e-117	TraesTSP5A01G313400.1
CAMK_CDPK	1.4e-125	TraesTSP5A01G448300.1
CAMK_CDPK	1.5e-125	TraesTSP5A01G448600.1
CAMK_CDPK	9.2e-64	TraesTSP5A01G488300.1
CAMK_CDPK	1.4e-117	TraesTSP5A01G517300.1
CAMK_CDPK	9.7e-126	TraesTSP5B01G119800.1
CAMK_CDPK	2.3e-125	TraesTSP5B01G122300.1
CAMK_CDPK	7.2e-122	TraesTSP5B01G127000.1
CAMK_CDPK	5e-122	TraesTSP5B01G150100.1
CAMK_CDPK	1.6e-94	TraesTSP5B01G264700.1
CAMK_CDPK	1e-116	TraesTSP5B01G324200.1
CAMK_CDPK	1.3e-125	TraesTSP5B01G467200.1
CAMK_CDPK	1.6e-125	TraesTSP5B01G467500.1
CAMK_CDPK	2.2e-125	TraesTSP5B01G516300.1
CAMK_CDPK	7.2e-125	TraesTSP5D01G130400.1
CAMK_CDPK	9.4e-123	TraesTSP5D01G134700.1
CAMK_CDPK	4.1e-125	TraesTSP5D01G136200.1
CAMK_CDPK	1.2e-122	TraesTSP5D01G168000.1
CAMK_CDPK	1.4e-94	TraesTSP5D01G272700.1
CAMK_CDPK	1e-116	TraesTSP5D01G328700.1
CAMK_CDPK	1.7e-122	TraesTSP5D01G471300.1
CAMK_CDPK	1.9e-125	TraesTSP5D01G471600.1
CAMK_CDPK	3.2e-125	TraesTSP5D01G515400.1
CAMK_CDPK	2.4e-86	TraesTSP6A01G203200.1
CAMK_CDPK	8.4e-124	TraesTSP6A01G241900.1
CAMK_CDPK	3.7e-90	TraesTSP6A01G364300.1
CAMK_CDPK	1.3e-119	TraesTSP6A01G413500.1
CAMK_CDPK	7.6e-115	TraesTSP6B01G122800.1
CAMK_CDPK	7e-86	TraesTSP6B01G278100.1
CAMK_CDPK	8.3e-124	TraesTSP6B01G310500.1
CAMK_CDPK	2.1e-89	TraesTSP6B01G449600.1
CAMK_CDPK	5e-89	TraesTSP6B01G449700.1
CAMK_CDPK	1.2e-118	TraesTSP6B01G507800.1
CAMK_CDPK	7.6e-115	TraesTSP6D01G072000.1
CAMK_CDPK	6.4e-86	TraesTSP6D01G225800.1
CAMK_CDPK	5.7e-124	TraesTSP6D01G257000.1
CAMK_CDPK	1.8e-89	TraesTSP6D01G386700.1
CAMK_CDPK	1.3e-89	TraesTSP6D01G386800.1
CAMK_CDPK	1.5e-119	TraesTSP6D01G437100.1
CAMK_CDPK	1.2e-109	TraesTSP7A01G059700.1
CAMK_CDPK	1.4e-113	TraesTSP7A01G289200.1
CAMK_CDPK	3.1e-118	TraesTSP7A01G413900.1
CAMK_CDPK	3.1e-118	TraesTSP7B01G307800.1
CAMK_CDPK	2.1e-110	TraesTSP7D01G060700.1
CAMK_CDPK	5.4e-113	TraesTSP7D01G295600.1
CAMK_CDPK	5.7e-113	TraesTSP7D01G295700.1
CAMK_CDPK	3.1e-118	TraesTSP7D01G416300.1
CAMK_OST1L	8.3e-123	TraesTSP1A01G240200.1
CAMK_OST1L	2.8e-122	TraesTSP1A01G295700.1
CAMK_OST1L	8.5e-123	TraesTSP1B01G242700.1
CAMK_OST1L	4.3e-121	TraesTSP1B01G298800.1
CAMK_OST1L	8.7e-123	TraesTSP1D01G242300.1
CAMK_OST1L	3.2e-122	TraesTSP1D01G297400.1
CAMK_OST1L	5.2e-122	TraesTSP2A01G178000.1
CAMK_OST1L	2.7e-125	TraesTSP2A01G328600.1
CAMK_OST1L	2.8e-125	TraesTSP2A01G530000.1
CAMK_OST1L	5.9e-125	TraesTSP2A01G631700.1
CAMK_OST1L	2.7e-122	TraesTSP2B01G208800.1
CAMK_OST1L	2.7e-125	TraesTSP2B01G352200.1
CAMK_OST1L	4.7e-125	TraesTSP2B01G559600.1
CAMK_OST1L	3.3e-125	TraesTSP2B01G673300.1
CAMK_OST1L	1.2e-126	TraesTSP2D01G194000.1
CAMK_OST1L	2.7e-125	TraesTSP2D01G332500.1
CAMK_OST1L	4.3e-125	TraesTSP2D01G540500.1
CAMK_OST1L	6e-125	TraesTSP2D01G654900.1
CAMK_OST1L	2.1e-124	TraesTSP3A01G405900.1
CAMK_OST1L	1.7e-124	TraesTSP3B01G448500.1
CAMK_OST1L	1.1e-124	TraesTSP3D01G404800.1
CAMK_OST1L	1.7e-127	TraesTSP4B01G083600.1
CAMK_OST1L	7e-64	TraesTSP4D01G082000.1
CAMK_OST1L	5.9e-124	TraesTSP5A01G075500.1
CAMK_OST1L	3.9e-126	TraesTSP5A01G422300.1
CAMK_OST1L	4.9e-124	TraesTSP5B01G083300.1
CAMK_OST1L	3.9e-126	TraesTSP5B01G443600.1
CAMK_OST1L	5.6e-124	TraesTSP5D01G090900.1
CAMK_OST1L	3.9e-126	TraesTSP5D01G446500.1
CAMK_OST1L	2.8e-85	TraesTSP7A01G583700.1
CAMK_OST1L	1e-88	TraesTSP7D01G578900.1
CK1_CK1	1e-144	TraesTSP1A01G483900.1
CK1_CK1	6.3e-145	TraesTSP1B01G517400.1
CK1_CK1	1.8e-108	TraesTSP1B01G517700.1
CK1_CK1	1e-144	TraesTSP1D01G493600.1
CK1_CK1	2.7e-107	TraesTSP1D01G494100.1
CK1_CK1	6.6e-137	TraesTSP3A01G175900.1
CK1_CK1	2.4e-144	TraesTSP3A01G230600.1
CK1_CK1	1.6e-147	TraesTSP3A01G276800.1
CK1_CK1	6.4e-137	TraesTSP3B01G207300.1
CK1_CK1	2.2e-144	TraesTSP3B01G262200.1
CK1_CK1	1.6e-147	TraesTSP3B01G308100.1
CK1_CK1	9e-137	TraesTSP3D01G182000.1
CK1_CK1	1.5e-144	TraesTSP3D01G231100.1
CK1_CK1	1.8e-141	TraesTSP5A01G448500.1
CK1_CK1	2.8e-141	TraesTSP5B01G467400.1
CK1_CK1	3.2e-141	TraesTSP5D01G471500.1
CK1_CK1	7.8e-141	TraesTSP6A01G173300.1
CK1_CK1	6.4e-144	TraesTSP6A01G205200.1
CK1_CK1	9e-147	TraesTSP6A01G366800.1
CK1_CK1	7.8e-141	TraesTSP6B01G235400.1
CK1_CK1	1e-143	TraesTSP6B01G276200.1
CK1_CK1	9e-147	TraesTSP6B01G452400.1
CK1_CK1	6.3e-144	TraesTSP6D01G224200.1
CK1_CK1	9e-147	TraesTSP6D01G388700.1
CK1_CK1-Pl	9.8e-163	TraesTSP1B01G154200.1
CK1_CK1-Pl	2.8e-162	TraesTSP1D01G146500.1
CK1_CK1-Pl	1.7e-158	TraesTSP2A01G255000.1
CK1_CK1-Pl	6.7e-151	TraesTSP2B01G288700.1
CK1_CK1-Pl	4.3e-158	TraesTSP2D01G267400.1
CK1_CK1-Pl	2e-154	TraesTSP3A01G301100.1
CK1_CK1-Pl	4e-152	TraesTSP3B01G184900.1
CK1_CK1-Pl	2e-154	TraesTSP3B01G337600.1
CK1_CK1-Pl	7.2e-162	TraesTSP3B01G373200.1
CK1_CK1-Pl	4e-152	TraesTSP3D01G161600.1
CK1_CK1-Pl	1.8e-154	TraesTSP3D01G300200.1
CK1_CK1-Pl	7e-162	TraesTSP3D01G335600.1
CK1_CK1-Pl	2.9e-140	TraesTSP5A01G012400.1
CK1_CK1-Pl	1e-158	TraesTSP5A01G453600.1
CK1_CK1-Pl	1.8e-122	TraesTSP5A01G454000.1
CK1_CK1-Pl	5.8e-154	TraesTSP5B01G000700.1
CK1_CK1-Pl	1.7e-159	TraesTSP5B01G472900.1
CK1_CK1-Pl	3e-122	TraesTSP5B01G473400.1
CK1_CK1-Pl	5.9e-153	TraesTSP5D01G001600.1
CK1_CK1-Pl	1.7e-159	TraesTSP5D01G476400.1
CK1_CK1-Pl	5.8e-132	TraesTSP5D01G477200.1
CMGC_CDK-CCRK	2.2e-123	TraesTSP7A01G370300.1
CMGC_CDK-CCRK	1.7e-123	TraesTSP7B01G256900.1
CMGC_CDK-CCRK	2.2e-122	TraesTSP7D01G370200.1
CMGC_CDK-CDK7	3.3e-171	TraesTSP1A01G269900.1
CMGC_CDK-CDK7	3.3e-171	TraesTSP1B01G272500.1
CMGC_CDK-CDK7	3.3e-171	TraesTSP1D01G270500.1
CMGC_CDK-CDK8	1.1e-195	TraesTSP1B01G225400.1
CMGC_CDK-CDK8	1.1e-195	TraesTSP1D01G224800.1
CMGC_CDK-CRK7-CDK9	4.3e-144	TraesTSP1A01G267600.1
CMGC_CDK-CRK7-CDK9	4.3e-144	TraesTSP1B01G270500.1
CMGC_CDK-CRK7-CDK9	4.3e-144	TraesTSP1D01G268400.1
CMGC_CDK-CRK7-CDK9	1.7e-156	TraesTSP2A01G130300.1
CMGC_CDK-CRK7-CDK9	5.2e-150	TraesTSP2A01G198400.1
CMGC_CDK-CRK7-CDK9	1.2e-156	TraesTSP2B01G154500.1
CMGC_CDK-CRK7-CDK9	1.4e-151	TraesTSP2B01G232300.1
CMGC_CDK-CRK7-CDK9	3.5e-154	TraesTSP2D01G139000.1
CMGC_CDK-CRK7-CDK9	1.7e-151	TraesTSP2D01G215300.1
CMGC_CDK-CRK7-CDK9	3.5e-156	TraesTSP3A01G149500.1
CMGC_CDK-CRK7-CDK9	9.1e-139	TraesTSP3A01G466600.1
CMGC_CDK-CRK7-CDK9	9.2e-145	TraesTSP3A01G537800.1
CMGC_CDK-CRK7-CDK9	9.5e-157	TraesTSP3B01G183100.1
CMGC_CDK-CRK7-CDK9	7.6e-140	TraesTSP3B01G511900.1
CMGC_CDK-CRK7-CDK9	9.1e-145	TraesTSP3B01G609900.1
CMGC_CDK-CRK7-CDK9	8.2e-157	TraesTSP3D01G160000.1
CMGC_CDK-CRK7-CDK9	7.6e-140	TraesTSP3D01G466500.1
CMGC_CDK-CRK7-CDK9	9.2e-145	TraesTSP3D01G551300.1
CMGC_CDK-CRK7-CDK9	7e-157	TraesTSP4A01G146800.1
CMGC_CDK-CRK7-CDK9	9.9e-137	TraesTSP4A01G236400.1
CMGC_CDK-CRK7-CDK9	4.7e-146	TraesTSP4B01G093800.1
CMGC_CDK-CRK7-CDK9	7.7e-157	TraesTSP4B01G174500.1
CMGC_CDK-CRK7-CDK9	8e-157	TraesTSP4D01G160000.1
CMGC_CDK-CRK7-CDK9	2.7e-135	TraesTSP5A01G081400.1
CMGC_CDK-CRK7-CDK9	1.5e-149	TraesTSP5A01G117500.1
CMGC_CDK-CRK7-CDK9	1.9e-135	TraesTSP5B01G089400.1
CMGC_CDK-CRK7-CDK9	3.5e-135	TraesTSP5D01G098300.1
CMGC_CDK-CRK7-CDK9	6.3e-149	TraesTSP5D01G129400.1
CMGC_CDK-CRK7-CDK9	3.6e-150	TraesTSP6A01G169300.1
CMGC_CDK-CRK7-CDK9	6.2e-147	TraesTSP6B01G248500.1
CMGC_CDK-CRK7-CDK9	6.3e-152	TraesTSP6D01G195100.1
CMGC_CDK-CRK7-CDK9	4.2e-153	TraesTSP7A01G345500.1
CMGC_CDK-CRK7-CDK9	4.1e-128	TraesTSP7A01G481800.1
CMGC_CDK-CRK7-CDK9	5e-153	TraesTSP7B01G236500.1
CMGC_CDK-CRK7-CDK9	4.2e-129	TraesTSP7B01G373000.1
CMGC_CDK-CRK7-CDK9	5e-153	TraesTSP7D01G349000.1
CMGC_CDK-CRK7-CDK9	1.9e-127	TraesTSP7D01G477000.1
CMGC_CDKL-Os	1e-61	TraesTSP1A01G107000.1
CMGC_CDKL-Os	2.4e-61	TraesTSP1A01G107100.1
CMGC_CDKL-Os	2.4e-97	TraesTSP1A01G107400.1
CMGC_CDKL-Os	1.5e-96	TraesTSP1A01G107600.1
CMGC_CDKL-Os	1.1e-95	TraesTSP1A01G264600.1
CMGC_CDKL-Os	7.1e-117	TraesTSP1A01G389200.1
CMGC_CDKL-Os	6.6e-96	TraesTSP1B01G129600.1
CMGC_CDKL-Os	8.5e-80	TraesTSP1B01G129800.1
CMGC_CDKL-Os	2.1e-85	TraesTSP1B01G143500.1
CMGC_CDKL-Os	1.1e-96	TraesTSP1B01G267600.1
CMGC_CDKL-Os	6.5e-118	TraesTSP1B01G401000.1
CMGC_CDKL-Os	1.6e-107	TraesTSP1B01G429900.1
CMGC_CDKL-Os	1.6e-107	TraesTSP1B01G430000.1
CMGC_CDKL-Os	5.4e-94	TraesTSP1B01G439300.1
CMGC_CDKL-Os	5.8e-104	TraesTSP1B01G439600.1
CMGC_CDKL-Os	2e-92	TraesTSP1D01G116200.1
CMGC_CDKL-Os	2.8e-96	TraesTSP1D01G116600.1
CMGC_CDKL-Os	4.8e-102	TraesTSP1D01G130300.1
CMGC_CDKL-Os	9.6e-98	TraesTSP1D01G265300.1
CMGC_CDKL-Os	3.9e-118	TraesTSP1D01G397800.1
CMGC_CDKL-Os	2.4e-107	TraesTSP1D01G423200.1
CMGC_CDKL-Os	7.1e-88	TraesTSP1D01G428900.1
CMGC_CDKL-Os	1.1e-91	TraesTSP1D01G429100.1
CMGC_CDKL-Os	8.7e-90	TraesTSP2A01G539100.1
CMGC_CDKL-Os	1.5e-65	TraesTSP2B01G544200.1
CMGC_CDKL-Os	1e-89	TraesTSP2D01G550500.1
CMGC_CDKL-Os	1.2e-105	TraesTSP3A01G032400.1
CMGC_CDKL-Os	7.7e-99	TraesTSP3A01G157600.1
CMGC_CDKL-Os	2.4e-90	TraesTSP3A01G199200.1
CMGC_CDKL-Os	1.9e-68	TraesTSP3A01G200100.1
CMGC_CDKL-Os	3.1e-93	TraesTSP3A01G272400.1
CMGC_CDKL-Os	4.1e-106	TraesTSP3B01G042600.1
CMGC_CDKL-Os	4.1e-106	TraesTSP3B01G043600.1
CMGC_CDKL-Os	8.3e-109	TraesTSP3B01G065200.1
CMGC_CDKL-Os	5.9e-79	TraesTSP3B01G191200.1
CMGC_CDKL-Os	8.5e-88	TraesTSP3B01G232600.1
CMGC_CDKL-Os	3.2e-90	TraesTSP3B01G232700.1
CMGC_CDKL-Os	1e-90	TraesTSP3B01G299000.1
CMGC_CDKL-Os	7.7e-58	TraesTSP3B01G360000.1
CMGC_CDKL-Os	2.8e-92	TraesTSP3B01G360100.1
CMGC_CDKL-Os	4.5e-107	TraesTSP3D01G035200.1
CMGC_CDKL-Os	4.7e-90	TraesTSP3D01G202500.1
CMGC_CDKL-Os	3.5e-91	TraesTSP3D01G267800.1
CMGC_CDKL-Os	1.6e-86	TraesTSP4A01G048400.1
CMGC_CDKL-Os	9.3e-88	TraesTSP4A01G048600.1
CMGC_CDKL-Os	2.5e-86	TraesTSP4A01G049300.1
CMGC_CDKL-Os	3.8e-93	TraesTSP4A01G049400.1
CMGC_CDKL-Os	1e-90	TraesTSP4A01G051500.1
CMGC_CDKL-Os	9e-89	TraesTSP4A01G056200.1
CMGC_CDKL-Os	1.2e-88	TraesTSP4A01G056300.1
CMGC_CDKL-Os	7.3e-90	TraesTSP4A01G056600.1
CMGC_CDKL-Os	7e-93	TraesTSP4B01G091000.1
CMGC_CDKL-Os	1.8e-89	TraesTSP4B01G266900.1
CMGC_CDKL-Os	1.9e-88	TraesTSP4B01G267000.1
CMGC_CDKL-Os	5e-93	TraesTSP4B01G273600.1
CMGC_CDKL-Os	2.7e-87	TraesTSP4B01G273700.1
CMGC_CDKL-Os	8.3e-93	TraesTSP4B01G274900.1
CMGC_CDKL-Os	3.6e-67	TraesTSP4B01G277600.1
CMGC_CDKL-Os	9e-89	TraesTSP4D01G088300.1
CMGC_CDKL-Os	1.4e-90	TraesTSP4D01G266100.1
CMGC_CDKL-Os	4.4e-59	TraesTSP4D01G266200.1
CMGC_CDKL-Os	2.3e-58	TraesTSP4D01G266300.1
CMGC_CDKL-Os	1.5e-90	TraesTSP4D01G271100.1
CMGC_CDKL-Os	1.3e-87	TraesTSP4D01G271200.1
CMGC_CDKL-Os	1.2e-95	TraesTSP4D01G271300.1
CMGC_CDKL-Os	2.4e-76	TraesTSP4D01G271400.1
CMGC_CDKL-Os	5.8e-93	TraesTSP4D01G273600.1
CMGC_CDKL-Os	2.3e-86	TraesTSP4D01G273700.1
CMGC_CDKL-Os	7.4e-85	TraesTSP4D01G273800.1
CMGC_CDKL-Os	4.5e-87	TraesTSP4D01G273900.1
CMGC_CDKL-Os	3.5e-89	TraesTSP4D01G274600.1
CMGC_CDKL-Os	4.7e-87	TraesTSP4D01G274900.1
CMGC_CDKL-Os	2.2e-94	TraesTSP4D01G313100.1
CMGC_CDKL-Os	1.1e-91	TraesTSP5A01G057600.1
CMGC_CDKL-Os	2.4e-90	TraesTSP5A01G177400.1
CMGC_CDKL-Os	8.4e-105	TraesTSP5A01G242600.1
CMGC_CDKL-Os	1.3e-72	TraesTSP5A01G268500.1
CMGC_CDKL-Os	1.2e-66	TraesTSP5A01G268800.1
CMGC_CDKL-Os	9.3e-87	TraesTSP5A01G467300.1
CMGC_CDKL-Os	2.2e-79	TraesTSP5B01G059300.1
CMGC_CDKL-Os	5.6e-83	TraesTSP5B01G070800.1
CMGC_CDKL-Os	1.8e-93	TraesTSP5B01G070900.1
CMGC_CDKL-Os	1.8e-103	TraesTSP5B01G249900.1
CMGC_CDKL-Os	2.1e-57	TraesTSP5B01G276300.1
CMGC_CDKL-Os	2.8e-91	TraesTSP5B01G276400.1
CMGC_CDKL-Os	3.1e-88	TraesTSP5B01G276700.1
CMGC_CDKL-Os	1.5e-86	TraesTSP5B01G492500.1
CMGC_CDKL-Os	1.1e-92	TraesTSP5D01G072000.1
CMGC_CDKL-Os	7.7e-91	TraesTSP5D01G186400.1
CMGC_CDKL-Os	1.5e-104	TraesTSP5D01G254900.1
CMGC_CDKL-Os	5.1e-93	TraesTSP5D01G284100.1
CMGC_CDKL-Os	1.1e-74	TraesTSP5D01G284400.1
CMGC_CDKL-Os	1.1e-85	TraesTSP5D01G491500.1
CMGC_CDKL-Os	5.7e-90	TraesTSP7A01G270500.1
CMGC_CDKL-Os	5.9e-84	TraesTSP7A01G339700.1
CMGC_CDKL-Os	1e-81	TraesTSP7A01G339800.1
CMGC_CDKL-Os	2.6e-82	TraesTSP7A01G340900.1
CMGC_CDKL-Os	6.8e-103	TraesTSP7A01G464400.1
CMGC_CDKL-Os	1.2e-59	TraesTSP7A01G471200.1
CMGC_CDKL-Os	1.1e-81	TraesTSP7B01G230300.1
CMGC_CDKL-Os	2.2e-83	TraesTSP7B01G230400.1
CMGC_CDKL-Os	2.2e-82	TraesTSP7B01G232200.1
CMGC_CDKL-Os	3.1e-83	TraesTSP7B01G232300.1
CMGC_CDKL-Os	2.4e-104	TraesTSP7B01G355700.1
CMGC_CDKL-Os	1.6e-55	TraesTSP7D01G276800.1
CMGC_CDKL-Os	8.1e-83	TraesTSP7D01G344200.1
CMGC_CDKL-Os	3.3e-80	TraesTSP7D01G344300.1
CMGC_CDKL-Os	1.2e-81	TraesTSP7D01G344400.1
CMGC_CDKL-Os	2.9e-82	TraesTSP7D01G345500.1
CMGC_CDKL-Os	2.4e-103	TraesTSP7D01G462800.1
CMGC_CDK-PITSLRE	6.5e-176	TraesTSP2A01G373600.1
CMGC_CDK-PITSLRE	1.9e-82	TraesTSP2B01G398700.1
CMGC_CDK-PITSLRE	2e-82	TraesTSP2D01G376600.1
CMGC_CDK-PITSLRE	5.8e-169	TraesTSP6A01G192400.1
CMGC_CDK-PITSLRE	2.9e-169	TraesTSP6B01G263100.1
CMGC_CDK-PITSLRE	1.3e-168	TraesTSP6D01G208900.1
CMGC_CDK-Pl	6.2e-157	TraesTSP4A01G199900.1
CMGC_CDK-Pl	7.9e-157	TraesTSP4B01G130100.1
CMGC_CDK-Pl	1.7e-152	TraesTSP4B01G378800.1
CMGC_CDK-Pl	7.4e-155	TraesTSP4D01G127300.1
CMGC_CDK-Pl	1.7e-152	TraesTSP4D01G370400.1
CMGC_CDK-Pl	1.7e-155	TraesTSP5A01G155100.1
CMGC_CDK-Pl	1.3e-152	TraesTSP5A01G551000.1
CMGC_CDK-Pl	3.4e-153	TraesTSP5B01G157300.1
CMGC_CDK-Pl	8.5e-156	TraesTSP5D01G160700.1
CMGC_CDK-Pl	6.2e-150	TraesTSP6B01G114600.1
CMGC_CDK-Pl	2.1e-155	TraesTSP7A01G269300.1
CMGC_CDK-Pl	2.1e-155	TraesTSP7B01G161800.1
CMGC_CDK-Pl	2.1e-155	TraesTSP7D01G276000.1
CMGC_CK2	2.2e-189	TraesTSP2A01G285300.1
CMGC_CK2	2.6e-189	TraesTSP2B01G307900.1
CMGC_CK2	2e-189	TraesTSP2D01G289300.1
CMGC_CK2	6.9e-179	TraesTSP4A01G052000.1
CMGC_CK2	1.6e-176	TraesTSP4B01G271000.1
CMGC_CK2	4.3e-179	TraesTSP4D01G270400.1
CMGC_CK2	2e-185	TraesTSP5A01G420600.1
CMGC_CK2	5.5e-171	TraesTSP5A01G421500.1
CMGC_CK2	2.8e-185	TraesTSP5B01G441700.1
CMGC_CK2	4.2e-171	TraesTSP5B01G442600.1
CMGC_CK2	2e-185	TraesTSP5D01G444500.1
CMGC_CK2	7.4e-170	TraesTSP5D01G445600.1
CMGC_CLK	3.4e-194	TraesTSP3A01G235800.1
CMGC_CLK	3.3e-194	TraesTSP3B01G269500.1
CMGC_CLK	3.3e-194	TraesTSP3D01G237500.1
CMGC_CLK	1.3e-182	TraesTSP5A01G388300.1
CMGC_CLK	4.1e-183	TraesTSP5B01G405900.1
CMGC_CLK	3.4e-183	TraesTSP5D01G411000.1
CMGC_CLK	9.6e-192	TraesTSP6A01G188200.1
CMGC_CLK	1.5e-198	TraesTSP6A01G221300.1
CMGC_CLK	5.6e-193	TraesTSP6B01G258600.1
CMGC_CLK	3e-198	TraesTSP6B01G290400.1
CMGC_CLK	6.8e-192	TraesTSP6D01G205200.1
CMGC_CLK	1.8e-198	TraesTSP6D01G237800.1
CMGC_DYRK-PRP4	2e-142	TraesTSP1A01G317400.1
CMGC_DYRK-PRP4	9.6e-143	TraesTSP1B01G321100.1
CMGC_DYRK-PRP4	3e-141	TraesTSP1D01G318500.1
CMGC_DYRK-PRP4	6.4e-146	TraesTSP3A01G374500.1
CMGC_DYRK-PRP4	1.2e-145	TraesTSP3B01G416300.1
CMGC_DYRK-PRP4	2.6e-124	TraesTSP3D01G374500.1
CMGC_DYRK-PRP4	7.6e-153	TraesTSP4A01G274200.1
CMGC_DYRK-PRP4	8.8e-128	TraesTSP4A01G280600.1
CMGC_DYRK-PRP4	9.5e-129	TraesTSP4B01G047100.1
CMGC_DYRK-PRP4	1.9e-152	TraesTSP4B01G054200.1
CMGC_DYRK-PRP4	1.3e-128	TraesTSP4D01G046800.1
CMGC_DYRK-PRP4	3.9e-128	TraesTSP4D01G047100.1
CMGC_DYRK-PRP4	6.2e-153	TraesTSP4D01G054600.1
CMGC_DYRK-PRP4	2.3e-138	TraesTSP5A01G012900.1
CMGC_DYRK-PRP4	1.4e-139	TraesTSP5D01G000400.1
CMGC_DYRK-YAK	1.9e-174	TraesTSP2A01G468200.1
CMGC_DYRK-YAK	3.4e-175	TraesTSP2B01G494900.1
CMGC_DYRK-YAK	2.2e-174	TraesTSP2D01G471800.1
CMGC_DYRK-YAK	1.8e-178	TraesTSP6A01G252000.1
CMGC_DYRK-YAK	2.7e-179	TraesTSP6B01G319900.1
CMGC_DYRK-YAK	3.4e-180	TraesTSP6D01G266100.1
CMGC_GSK	7.2e-187	TraesTSP1A01G092300.1
CMGC_GSK	6.2e-182	TraesTSP1A01G142800.1
CMGC_GSK	3.1e-181	TraesTSP1A01G211700.1
CMGC_GSK	2.8e-138	TraesTSP1A01G445100.1
CMGC_GSK	5.1e-167	TraesTSP1B01G102000.1
CMGC_GSK	4e-181	TraesTSP1B01G153400.1
CMGC_GSK	3.4e-182	TraesTSP1B01G207400.1
CMGC_GSK	7.2e-187	TraesTSP1D01G093100.1
CMGC_GSK	1.3e-181	TraesTSP1D01G145100.1
CMGC_GSK	9.6e-182	TraesTSP1D01G209500.1
CMGC_GSK	2.8e-184	TraesTSP3A01G154000.1
CMGC_GSK	6.7e-191	TraesTSP3A01G191000.1
CMGC_GSK	2.8e-184	TraesTSP3B01G178500.1
CMGC_GSK	2e-167	TraesTSP3B01G227500.1
CMGC_GSK	3.2e-184	TraesTSP3D01G155900.1
CMGC_GSK	2e-167	TraesTSP3D01G197200.1
CMGC_GSK	1e-184	TraesTSP4A01G364000.1
CMGC_GSK	4.7e-188	TraesTSP4A01G380300.1
CMGC_GSK	4.8e-188	TraesTSP5B01G557300.1
CMGC_GSK	2.9e-184	TraesTSP5B01G577600.1
CMGC_GSK	1e-187	TraesTSP5D01G555100.1
CMGC_GSK	2.1e-185	TraesTSP5D01G571700.1
CMGC_GSKL	3.2e-124	TraesTSP7A01G425700.1
CMGC_GSKL	1.3e-123	TraesTSP7D01G427000.1
CMGC_MAPK	2.4e-146	TraesTSP1A01G101400.1
CMGC_MAPK	3.8e-143	TraesTSP1A01G206700.1
CMGC_MAPK	3.9e-143	TraesTSP1A01G437900.1
CMGC_MAPK	1.6e-143	TraesTSP1A01G453800.1
CMGC_MAPK	2.5e-145	TraesTSP1A01G459800.1
CMGC_MAPK	6.2e-146	TraesTSP1B01G113900.1
CMGC_MAPK	8.9e-136	TraesTSP1B01G202700.1
CMGC_MAPK	2.1e-142	TraesTSP1B01G461100.1
CMGC_MAPK	7.5e-144	TraesTSP1B01G476700.1
CMGC_MAPK	2.6e-145	TraesTSP1B01G484100.1
CMGC_MAPK	2.5e-146	TraesTSP1D01G103100.1
CMGC_MAPK	3.8e-143	TraesTSP1D01G214300.1
CMGC_MAPK	1.6e-142	TraesTSP1D01G448900.1
CMGC_MAPK	1.9e-143	TraesTSP1D01G462800.1
CMGC_MAPK	2.5e-145	TraesTSP1D01G469400.1
CMGC_MAPK	7.5e-134	TraesTSP2A01G053200.1
CMGC_MAPK	9.5e-148	TraesTSP3A01G251100.1
CMGC_MAPK	2.3e-142	TraesTSP3A01G255500.1
CMGC_MAPK	1.5e-146	TraesTSP3A01G266700.1
CMGC_MAPK	9.1e-148	TraesTSP3B01G283500.1
CMGC_MAPK	1.3e-142	TraesTSP3B01G287800.1
CMGC_MAPK	3.9e-146	TraesTSP3B01G297500.1
CMGC_MAPK	9.4e-148	TraesTSP3D01G251500.1
CMGC_MAPK	1.7e-141	TraesTSP3D01G255900.1
CMGC_MAPK	8e-147	TraesTSP3D01G266200.1
CMGC_MAPK	7.6e-141	TraesTSP4A01G110300.1
CMGC_MAPK	7.6e-141	TraesTSP4B01G212800.1
CMGC_MAPK	2.9e-141	TraesTSP4D01G212900.1
CMGC_MAPK	1.7e-119	TraesTSP5A01G310700.1
CMGC_MAPK	1.6e-133	TraesTSP5B01G321900.1
CMGC_MAPK	8.6e-100	TraesTSP5D01G326700.1
CMGC_MAPK	3e-136	TraesTSP6A01G069500.1
CMGC_MAPK	2.7e-137	TraesTSP6A01G089700.1
CMGC_MAPK	1.4e-142	TraesTSP6B01G160300.1
CMGC_MAPK	2.4e-136	TraesTSP6D01G089100.1
CMGC_MAPK	2.4e-136	TraesTSP6D01G089200.1
CMGC_MAPK	9.3e-137	TraesTSP6D01G111700.1
CMGC_MAPK	1.6e-126	TraesTSP7A01G029800.1
CMGC_MAPK	1.2e-145	TraesTSP7A01G116200.1
CMGC_MAPK	2e-139	TraesTSP7A01G324000.1
CMGC_MAPK	3.7e-145	TraesTSP7A01G362500.1
CMGC_MAPK	3.9e-144	TraesTSP7A01G442700.1
CMGC_MAPK	5.3e-141	TraesTSP7A01G455200.1
CMGC_MAPK	1.2e-145	TraesTSP7B01G010100.1
CMGC_MAPK	2.1e-139	TraesTSP7B01G215000.1
CMGC_MAPK	3.6e-145	TraesTSP7B01G264200.1
CMGC_MAPK	5e-144	TraesTSP7B01G333000.1
CMGC_MAPK	1.1e-140	TraesTSP7B01G346000.1
CMGC_MAPK	1.2e-145	TraesTSP7D01G119500.1
CMGC_MAPK	2.5e-139	TraesTSP7D01G326700.1
CMGC_MAPK	1.2e-141	TraesTSP7D01G376900.1
CMGC_MAPK	5e-144	TraesTSP7D01G441400.1
CMGC_MAPK	4.4e-141	TraesTSP7D01G453500.1
CMGC_MAPK	1.7e-138	TraesTSP7D01G453700.1
CMGC_Pl-Tthe	3.7e-158	TraesTSP6A01G347500.1
CMGC_Pl-Tthe	3.7e-158	TraesTSP6B01G425300.1
CMGC_Pl-Tthe	4e-158	TraesTSP6D01G366100.1
CMGC_RCK	8.6e-152	TraesTSP4A01G356300.1
CMGC_RCK	2.5e-162	TraesTSP4A01G472900.1
CMGC_RCK	2e-152	TraesTSP5D01G578100.1
CMGC_RCK	2.4e-163	TraesTSP6A01G250600.1
CMGC_RCK	1e-119	TraesTSP6B01G318600.1
CMGC_RCK	1.3e-163	TraesTSP6D01G264900.1
CMGC_RCK	3e-158	TraesTSP7A01G049500.1
CMGC_RCK	8.1e-163	TraesTSP7D01G050700.1
CMGC_SRPK	2.9e-160	TraesTSP2B01G287100.1
CMGC_SRPK	4.8e-160	TraesTSP2D01G275700.1
CMGC_SRPK	1.1e-167	TraesTSP5A01G370900.1
CMGC_SRPK	2e-175	TraesTSP5A01G407700.1
CMGC_SRPK	1.2e-166	TraesTSP5B01G386500.1
CMGC_SRPK	2.1e-175	TraesTSP5B01G427900.1
CMGC_SRPK	2.1e-175	TraesTSP5D01G430800.1
Group-Pl-2	2.9e-162	TraesTSP1A01G241600.1
Group-Pl-2	5.5e-162	TraesTSP1B01G243700.1
Group-Pl-2	1.3e-161	TraesTSP1D01G243300.1
Group-Pl-3	9.1e-111	TraesTSP2A01G621900.1
Group-Pl-3	5.6e-111	TraesTSP2B01G662100.1
Group-Pl-3	3e-108	TraesTSP2D01G641800.1
Group-Pl-3	1.7e-112	TraesTSP2D01G642200.1
Group-Pl-3	9.1e-125	TraesTSP4A01G097600.1
Group-Pl-3	5.9e-125	TraesTSP4B01G226000.1
Group-Pl-3	3e-109	TraesTSP4B01G370500.1
Group-Pl-3	6.2e-125	TraesTSP4D01G225900.1
Group-Pl-3	1.3e-109	TraesTSP4D01G364000.1
Group-Pl-3	4.8e-110	TraesTSP5A01G544400.1
Group-Pl-4	5.8e-137	TraesTSP1A01G327100.1
Group-Pl-4	1.9e-150	TraesTSP1A01G400900.1
Group-Pl-4	1.5e-137	TraesTSP1B01G331800.1
Group-Pl-4	2e-150	TraesTSP1B01G415100.1
Group-Pl-4	2.8e-138	TraesTSP1D01G330700.1
Group-Pl-4	1.4e-150	TraesTSP1D01G410400.1
Group-Pl-4	1.3e-54	TraesTSP3A01G261700.1
Group-Pl-4	3.1e-54	TraesTSP3D01G261500.1
IRE1	9.4e-134	TraesTSP6A01G363200.1
IRE1	9.4e-134	TraesTSP6B01G448500.1
IRE1	9.8e-134	TraesTSP6D01G384300.1
NAK	1.6e-111	TraesTSP5A01G176500.1
NAK	6.2e-126	TraesTSP5A01G184000.1
NAK	3.3e-121	TraesTSP5A01G207900.1
NAK	1e-111	TraesTSP5B01G178300.1
NAK	2.8e-123	TraesTSP5B01G186800.1
NAK	1e-121	TraesTSP5B01G213300.1
NAK	3.9e-111	TraesTSP5D01G185600.1
NAK	8.2e-126	TraesTSP5D01G193000.1
NAK	1.3e-119	TraesTSP5D01G219600.1
NAK	7.3e-128	TraesTSP6A01G179000.1
NAK	6.2e-126	TraesTSP6B01G253200.1
NAK	8.6e-128	TraesTSP6D01G201500.1
NEK	6.5e-122	TraesTSP1A01G300200.1
NEK	6.5e-122	TraesTSP1B01G302800.1
NEK	6.5e-122	TraesTSP1D01G301700.1
NEK	5.6e-121	TraesTSP3D01G399400.1
NEK	1.8e-122	TraesTSP5A01G059800.1
NEK	1.9e-122	TraesTSP5B01G068400.1
NEK	1.9e-122	TraesTSP5D01G073800.1
NEK	3.9e-113	TraesTSP6A01G064800.1
NEK	9.2e-119	TraesTSP6A01G178900.1
NEK	5.1e-122	TraesTSP6B01G090800.1
NEK	1.2e-117	TraesTSP6B01G253400.1
NEK	9.1e-119	TraesTSP6D01G201400.1
PEK_GCN2	9.1e-175	TraesTSP2A01G376000.1
PEK_GCN2	4.2e-176	TraesTSP2B01G401600.1
PEK_GCN2	2.2e-175	TraesTSP2D01G379200.1
PEK_PEK	4.6e-56	TraesTSP7A01G522400.1
PEK_PEK	7.2e-57	TraesTSP7D01G515500.1
RLK-Pelle_C-LEC	1.3e-142	TraesTSP3A01G084800.1
RLK-Pelle_C-LEC	1.3e-142	TraesTSP3B01G112300.1
RLK-Pelle_C-LEC	1.5e-142	TraesTSP3D01G092700.1
RLK-Pelle_CR4L	1e-106	TraesTSP1A01G085300.1
RLK-Pelle_CR4L	5.4e-89	TraesTSP1A01G266400.1
RLK-Pelle_CR4L	5.1e-107	TraesTSP1B01G096600.1
RLK-Pelle_CR4L	2.2e-89	TraesTSP1B01G269000.1
RLK-Pelle_CR4L	1.1e-106	TraesTSP1D01G086700.1
RLK-Pelle_CR4L	4.9e-89	TraesTSP1D01G267100.1
RLK-Pelle_CR4L	6.7e-87	TraesTSP2A01G043900.1
RLK-Pelle_CR4L	1e-104	TraesTSP2A01G333500.1
RLK-Pelle_CR4L	4.6e-81	TraesTSP2A01G546200.1
RLK-Pelle_CR4L	1.2e-85	TraesTSP2A01G546500.1
RLK-Pelle_CR4L	8.4e-79	TraesTSP2A01G546600.1
RLK-Pelle_CR4L	2.8e-66	TraesTSP2B01G039500.1
RLK-Pelle_CR4L	1.4e-89	TraesTSP2B01G056900.1
RLK-Pelle_CR4L	6e-105	TraesTSP2B01G356700.1
RLK-Pelle_CR4L	3.6e-95	TraesTSP2D01G030900.1
RLK-Pelle_CR4L	9.1e-98	TraesTSP2D01G072500.1
RLK-Pelle_CR4L	8.8e-105	TraesTSP2D01G336800.1
RLK-Pelle_CR4L	3.7e-67	TraesTSP3A01G009900.1
RLK-Pelle_CR4L	3.2e-77	TraesTSP3A01G010000.1
RLK-Pelle_CR4L	1.9e-68	TraesTSP3A01G010100.1
RLK-Pelle_CR4L	1.8e-83	TraesTSP3A01G205600.1
RLK-Pelle_CR4L	7.7e-82	TraesTSP3B01G013800.1
RLK-Pelle_CR4L	5.9e-76	TraesTSP3B01G240000.1
RLK-Pelle_CR4L	2.1e-81	TraesTSP3D01G011500.1
RLK-Pelle_CR4L	3.4e-71	TraesTSP3D01G011600.1
RLK-Pelle_CR4L	1e-75	TraesTSP3D01G011700.1
RLK-Pelle_CR4L	5.7e-78	TraesTSP3D01G011800.1
RLK-Pelle_CR4L	1e-85	TraesTSP3D01G011900.1
RLK-Pelle_CR4L	4.7e-83	TraesTSP3D01G209100.1
RLK-Pelle_CR4L	8e-89	TraesTSP3D01G538300.1
RLK-Pelle_CR4L	2.6e-99	TraesTSP4A01G214000.1
RLK-Pelle_CR4L	1.3e-99	TraesTSP4B01G114800.1
RLK-Pelle_CR4L	4.9e-99	TraesTSP4D01G111500.1
RLK-Pelle_CR4L	6.3e-74	TraesTSP5B01G499600.1
RLK-Pelle_CR4L	6.5e-147	TraesTSP5D01G011000.1
RLK-Pelle_CR4L	1.1e-93	TraesTSP5D01G496900.1
RLK-Pelle_CR4L	1.1e-108	TraesTSP7A01G326300.1
RLK-Pelle_CR4L	1.9e-105	TraesTSP7A01G347800.1
RLK-Pelle_CR4L	1.1e-108	TraesTSP7B01G215700.1
RLK-Pelle_CR4L	2.2e-105	TraesTSP7B01G238900.1
RLK-Pelle_CR4L	1.1e-108	TraesTSP7D01G327400.1
RLK-Pelle_CR4L	5.7e-105	TraesTSP7D01G351400.1
RLK-Pelle_CrRLK1L-1	4e-148	TraesTSP1A01G124500.1
RLK-Pelle_CrRLK1L-1	1e-151	TraesTSP1A01G251200.1
RLK-Pelle_CrRLK1L-1	1.7e-148	TraesTSP1B01G140200.1
RLK-Pelle_CrRLK1L-1	1e-151	TraesTSP1B01G255500.1
RLK-Pelle_CrRLK1L-1	7e-149	TraesTSP1D01G126500.1
RLK-Pelle_CrRLK1L-1	1e-151	TraesTSP1D01G253000.1
RLK-Pelle_CrRLK1L-1	8.8e-141	TraesTSP2A01G274800.1
RLK-Pelle_CrRLK1L-1	1.8e-144	TraesTSP2A01G497200.1
RLK-Pelle_CrRLK1L-1	1.9e-128	TraesTSP2B01G106000.1
RLK-Pelle_CrRLK1L-1	7e-141	TraesTSP2B01G298900.1
RLK-Pelle_CrRLK1L-1	1.7e-144	TraesTSP2B01G525900.1
RLK-Pelle_CrRLK1L-1	1.4e-129	TraesTSP2D01G089600.1
RLK-Pelle_CrRLK1L-1	5.6e-140	TraesTSP2D01G282700.1
RLK-Pelle_CrRLK1L-1	1.7e-144	TraesTSP2D01G504500.1
RLK-Pelle_CrRLK1L-1	5.8e-131	TraesTSP2D01G558700.1
RLK-Pelle_CrRLK1L-1	3.2e-131	TraesTSP2D01G558800.1
RLK-Pelle_CrRLK1L-1	2.6e-138	TraesTSP3A01G077600.1
RLK-Pelle_CrRLK1L-1	8e-126	TraesTSP3A01G143600.1
RLK-Pelle_CrRLK1L-1	3.1e-144	TraesTSP3A01G191900.1
RLK-Pelle_CrRLK1L-1	6e-139	TraesTSP3B01G103300.1
RLK-Pelle_CrRLK1L-1	7.8e-139	TraesTSP3B01G103400.1
RLK-Pelle_CrRLK1L-1	1.7e-144	TraesTSP3B01G228300.1
RLK-Pelle_CrRLK1L-1	8.5e-142	TraesTSP3D01G085000.1
RLK-Pelle_CrRLK1L-1	1.3e-141	TraesTSP3D01G085100.1
RLK-Pelle_CrRLK1L-1	7.1e-126	TraesTSP3D01G152900.1
RLK-Pelle_CrRLK1L-1	1.6e-144	TraesTSP3D01G197800.1
RLK-Pelle_CrRLK1L-1	9.4e-141	TraesTSP3D01G557800.1
RLK-Pelle_CrRLK1L-1	9.6e-141	TraesTSP3D01G557900.1
RLK-Pelle_CrRLK1L-1	6.6e-146	TraesTSP4A01G001100.1
RLK-Pelle_CrRLK1L-1	9.3e-143	TraesTSP4A01G106800.1
RLK-Pelle_CrRLK1L-1	9.1e-153	TraesTSP4A01G139800.1
RLK-Pelle_CrRLK1L-1	8.4e-140	TraesTSP4A01G464200.1
RLK-Pelle_CrRLK1L-1	5.5e-147	TraesTSP4B01G004400.1
RLK-Pelle_CrRLK1L-1	9.1e-153	TraesTSP4B01G184600.1
RLK-Pelle_CrRLK1L-1	6.8e-142	TraesTSP4B01G216700.1
RLK-Pelle_CrRLK1L-1	5.4e-135	TraesTSP4B01G368600.1
RLK-Pelle_CrRLK1L-1	6.3e-130	TraesTSP4B01G393100.1
RLK-Pelle_CrRLK1L-1	5.5e-147	TraesTSP4D01G001000.1
RLK-Pelle_CrRLK1L-1	1e-152	TraesTSP4D01G185600.1
RLK-Pelle_CrRLK1L-1	3e-142	TraesTSP4D01G216700.1
RLK-Pelle_CrRLK1L-1	4.4e-133	TraesTSP4D01G362300.1
RLK-Pelle_CrRLK1L-1	7.1e-149	TraesTSP5A01G347400.1
RLK-Pelle_CrRLK1L-1	2.2e-112	TraesTSP5A01G393400.1
RLK-Pelle_CrRLK1L-1	1e-145	TraesTSP5A01G417800.1
RLK-Pelle_CrRLK1L-1	7e-156	TraesTSP5A01G473400.1
RLK-Pelle_CrRLK1L-1	2.4e-132	TraesTSP5A01G542800.1
RLK-Pelle_CrRLK1L-1	2.8e-133	TraesTSP5B01G016400.1
RLK-Pelle_CrRLK1L-1	1.3e-133	TraesTSP5B01G016500.1
RLK-Pelle_CrRLK1L-1	8.6e-148	TraesTSP5B01G358700.1
RLK-Pelle_CrRLK1L-1	5e-146	TraesTSP5B01G438700.1
RLK-Pelle_CrRLK1L-1	1.1e-154	TraesTSP5B01G499800.1
RLK-Pelle_CrRLK1L-1	2.9e-97	TraesTSP5B01G499900.1
RLK-Pelle_CrRLK1L-1	1.1e-138	TraesTSP5D01G104300.1
RLK-Pelle_CrRLK1L-1	9.9e-149	TraesTSP5D01G364200.1
RLK-Pelle_CrRLK1L-1	2.1e-113	TraesTSP5D01G418500.1
RLK-Pelle_CrRLK1L-1	8.2e-146	TraesTSP5D01G441300.1
RLK-Pelle_CrRLK1L-1	6e-82	TraesTSP6B01G378400.1
RLK-Pelle_CrRLK1L-1	2.7e-78	TraesTSP6D01G319900.1
RLK-Pelle_CrRLK1L-1	6.5e-140	TraesTSP7A01G056100.1
RLK-Pelle_CrRLK1L-1	1.9e-151	TraesTSP7A01G368300.1
RLK-Pelle_CrRLK1L-1	1.8e-151	TraesTSP7B01G259000.1
RLK-Pelle_CrRLK1L-1	7.4e-140	TraesTSP7D01G057600.1
RLK-Pelle_CrRLK1L-1	1.9e-151	TraesTSP7D01G372500.1
RLK-Pelle_DLSV	7.9e-66	TraesTSP1A01G006100.1
RLK-Pelle_DLSV	1e-71	TraesTSP1A01G007300.1
RLK-Pelle_DLSV	7.3e-109	TraesTSP1A01G088300.1
RLK-Pelle_DLSV	8.3e-117	TraesTSP1A01G116300.1
RLK-Pelle_DLSV	1.9e-116	TraesTSP1A01G116400.1
RLK-Pelle_DLSV	2e-109	TraesTSP1A01G180600.1
RLK-Pelle_DLSV	3.8e-78	TraesTSP1A01G263800.1
RLK-Pelle_DLSV	1.4e-115	TraesTSP1A01G298700.1
RLK-Pelle_DLSV	3.1e-123	TraesTSP1A01G348200.1
RLK-Pelle_DLSV	4.4e-112	TraesTSP1A01G461300.1
RLK-Pelle_DLSV	2.5e-122	TraesTSP1A01G461400.1
RLK-Pelle_DLSV	2.7e-122	TraesTSP1A01G461500.1
RLK-Pelle_DLSV	5.7e-82	TraesTSP1B01G036800.1
RLK-Pelle_DLSV	3.7e-135	TraesTSP1B01G081100.1
RLK-Pelle_DLSV	3.8e-38	TraesTSP1B01G081200.1
RLK-Pelle_DLSV	2.5e-62	TraesTSP1B01G081300.1
RLK-Pelle_DLSV	8.6e-109	TraesTSP1B01G100000.1
RLK-Pelle_DLSV	6.1e-85	TraesTSP1B01G103700.1
RLK-Pelle_DLSV	2.7e-105	TraesTSP1B01G185100.1
RLK-Pelle_DLSV	1e-94	TraesTSP1B01G252500.1
RLK-Pelle_DLSV	6.8e-96	TraesTSP1B01G266700.1
RLK-Pelle_DLSV	1.3e-117	TraesTSP1B01G301700.1
RLK-Pelle_DLSV	3.8e-123	TraesTSP1B01G355500.1
RLK-Pelle_DLSV	1.9e-118	TraesTSP1B01G365300.1
RLK-Pelle_DLSV	7.3e-85	TraesTSP1B01G373100.1
RLK-Pelle_DLSV	2.5e-113	TraesTSP1B01G403200.1
RLK-Pelle_DLSV	6.2e-78	TraesTSP1B01G483500.1
RLK-Pelle_DLSV	9.8e-123	TraesTSP1B01G486300.1
RLK-Pelle_DLSV	5.5e-121	TraesTSP1B01G486400.1
RLK-Pelle_DLSV	1.3e-110	TraesTSP1B01G486600.1
RLK-Pelle_DLSV	2.4e-98	TraesTSP1B01G486800.1
RLK-Pelle_DLSV	1.5e-122	TraesTSP1B01G486900.1
RLK-Pelle_DLSV	4.4e-121	TraesTSP1B01G487000.1
RLK-Pelle_DLSV	3.5e-58	TraesTSP1D01G035900.1
RLK-Pelle_DLSV	1.3e-137	TraesTSP1D01G070800.1
RLK-Pelle_DLSV	8.6e-109	TraesTSP1D01G089800.1
RLK-Pelle_DLSV	4.6e-61	TraesTSP1D01G091600.1
RLK-Pelle_DLSV	6.6e-117	TraesTSP1D01G107700.1
RLK-Pelle_DLSV	2.7e-109	TraesTSP1D01G177600.1
RLK-Pelle_DLSV	6.3e-67	TraesTSP1D01G223600.1
RLK-Pelle_DLSV	1.1e-100	TraesTSP1D01G264500.1
RLK-Pelle_DLSV	6.1e-77	TraesTSP1D01G298000.1
RLK-Pelle_DLSV	5.5e-118	TraesTSP1D01G300200.1
RLK-Pelle_DLSV	3.3e-116	TraesTSP1D01G300300.1
RLK-Pelle_DLSV	8.3e-115	TraesTSP1D01G300400.1
RLK-Pelle_DLSV	6.2e-62	TraesTSP1D01G312400.1
RLK-Pelle_DLSV	3e-123	TraesTSP1D01G352600.1
RLK-Pelle_DLSV	4e-118	TraesTSP1D01G362100.1
RLK-Pelle_DLSV	3.8e-113	TraesTSP1D01G362300.1
RLK-Pelle_DLSV	1.6e-72	TraesTSP1D01G459300.1
RLK-Pelle_DLSV	2.7e-69	TraesTSP1D01G463800.1
RLK-Pelle_DLSV	1.9e-121	TraesTSP1D01G471200.1
RLK-Pelle_DLSV	2.9e-95	TraesTSP1D01G471400.1
RLK-Pelle_DLSV	2.3e-112	TraesTSP1D01G471800.1
RLK-Pelle_DLSV	9.5e-75	TraesTSP2A01G025600.1
RLK-Pelle_DLSV	6.2e-77	TraesTSP2A01G026500.1
RLK-Pelle_DLSV	9.3e-97	TraesTSP2A01G035900.1
RLK-Pelle_DLSV	2.5e-121	TraesTSP2A01G036000.1
RLK-Pelle_DLSV	6.9e-61	TraesTSP2A01G046300.1
RLK-Pelle_DLSV	1.2e-67	TraesTSP2A01G066400.1
RLK-Pelle_DLSV	6.6e-68	TraesTSP2A01G100200.1
RLK-Pelle_DLSV	1e-84	TraesTSP2A01G200400.1
RLK-Pelle_DLSV	1.3e-120	TraesTSP2A01G229200.1
RLK-Pelle_DLSV	5.5e-121	TraesTSP2A01G230700.1
RLK-Pelle_DLSV	1.5e-122	TraesTSP2A01G234700.1
RLK-Pelle_DLSV	2.3e-118	TraesTSP2A01G234800.1
RLK-Pelle_DLSV	1.6e-110	TraesTSP2A01G235200.1
RLK-Pelle_DLSV	5e-125	TraesTSP2A01G235300.1
RLK-Pelle_DLSV	2.1e-120	TraesTSP2A01G235400.1
RLK-Pelle_DLSV	2.7e-122	TraesTSP2A01G235600.1
RLK-Pelle_DLSV	1.7e-119	TraesTSP2A01G235800.1
RLK-Pelle_DLSV	3.3e-120	TraesTSP2A01G235900.1
RLK-Pelle_DLSV	5.3e-122	TraesTSP2A01G236100.1
RLK-Pelle_DLSV	8.4e-118	TraesTSP2A01G236200.1
RLK-Pelle_DLSV	8e-117	TraesTSP2A01G236700.1
RLK-Pelle_DLSV	2.6e-111	TraesTSP2A01G449000.1
RLK-Pelle_DLSV	2.2e-111	TraesTSP2A01G449100.1
RLK-Pelle_DLSV	4.6e-110	TraesTSP2A01G449200.1
RLK-Pelle_DLSV	2e-104	TraesTSP2A01G496800.1
RLK-Pelle_DLSV	2.5e-105	TraesTSP2A01G520300.1
RLK-Pelle_DLSV	1.1e-122	TraesTSP2A01G520500.1
RLK-Pelle_DLSV	1.2e-120	TraesTSP2A01G520600.1
RLK-Pelle_DLSV	3e-103	TraesTSP2A01G521200.1
RLK-Pelle_DLSV	3.4e-83	TraesTSP2A01G521800.1
RLK-Pelle_DLSV	5.9e-88	TraesTSP2A01G522100.1
RLK-Pelle_DLSV	1.7e-91	TraesTSP2A01G522300.1
RLK-Pelle_DLSV	4e-108	TraesTSP2A01G537600.1
RLK-Pelle_DLSV	1.8e-119	TraesTSP2A01G574000.1
RLK-Pelle_DLSV	3.4e-92	TraesTSP2A01G574500.1
RLK-Pelle_DLSV	3.8e-107	TraesTSP2A01G575600.1
RLK-Pelle_DLSV	1.7e-123	TraesTSP2A01G577800.1
RLK-Pelle_DLSV	7.2e-124	TraesTSP2A01G577900.1
RLK-Pelle_DLSV	6.8e-62	TraesTSP2A01G579000.1
RLK-Pelle_DLSV	2e-94	TraesTSP2A01G579300.1
RLK-Pelle_DLSV	1.5e-115	TraesTSP2A01G580000.1
RLK-Pelle_DLSV	4.7e-123	TraesTSP2A01G580300.1
RLK-Pelle_DLSV	1.6e-124	TraesTSP2A01G580400.1
RLK-Pelle_DLSV	1.6e-124	TraesTSP2A01G580500.1
RLK-Pelle_DLSV	3.8e-103	TraesTSP2A01G606600.1
RLK-Pelle_DLSV	1e-81	TraesTSP2A01G617000.1
RLK-Pelle_DLSV	2e-81	TraesTSP2A01G630200.1
RLK-Pelle_DLSV	1.1e-67	TraesTSP2A01G633500.1
RLK-Pelle_DLSV	3.9e-82	TraesTSP2A01G634300.1
RLK-Pelle_DLSV	1.7e-82	TraesTSP2B01G002000.1
RLK-Pelle_DLSV	4.9e-67	TraesTSP2B01G002100.1
RLK-Pelle_DLSV	3e-87	TraesTSP2B01G002500.1
RLK-Pelle_DLSV	5.6e-116	TraesTSP2B01G012000.1
RLK-Pelle_DLSV	2.8e-119	TraesTSP2B01G012300.1
RLK-Pelle_DLSV	6.1e-75	TraesTSP2B01G025700.1
RLK-Pelle_DLSV	1.4e-77	TraesTSP2B01G032600.1
RLK-Pelle_DLSV	1.4e-75	TraesTSP2B01G036300.1
RLK-Pelle_DLSV	3.2e-74	TraesTSP2B01G036500.1
RLK-Pelle_DLSV	1.7e-81	TraesTSP2B01G036600.1
RLK-Pelle_DLSV	6.5e-80	TraesTSP2B01G037300.1
RLK-Pelle_DLSV	6.5e-80	TraesTSP2B01G037400.1
RLK-Pelle_DLSV	6e-83	TraesTSP2B01G037500.1
RLK-Pelle_DLSV	9.3e-81	TraesTSP2B01G037600.1
RLK-Pelle_DLSV	4.1e-76	TraesTSP2B01G037800.1
RLK-Pelle_DLSV	2.4e-165	TraesTSP2B01G038900.1
RLK-Pelle_DLSV	4.8e-87	TraesTSP2B01G040300.1
RLK-Pelle_DLSV	1.2e-121	TraesTSP2B01G045200.1
RLK-Pelle_DLSV	8.6e-122	TraesTSP2B01G045300.1
RLK-Pelle_DLSV	1.1e-122	TraesTSP2B01G045400.1
RLK-Pelle_DLSV	2.9e-66	TraesTSP2B01G054900.1
RLK-Pelle_DLSV	2.4e-70	TraesTSP2B01G072500.1
RLK-Pelle_DLSV	7.7e-59	TraesTSP2B01G113100.1
RLK-Pelle_DLSV	3.5e-116	TraesTSP2B01G117300.1
RLK-Pelle_DLSV	6.6e-69	TraesTSP2B01G181300.1
RLK-Pelle_DLSV	5.6e-83	TraesTSP2B01G246400.1
RLK-Pelle_DLSV	1.3e-120	TraesTSP2B01G262300.1
RLK-Pelle_DLSV	1.4e-122	TraesTSP2B01G266600.1
RLK-Pelle_DLSV	2.6e-119	TraesTSP2B01G266700.1
RLK-Pelle_DLSV	1.3e-112	TraesTSP2B01G267200.1
RLK-Pelle_DLSV	3.3e-125	TraesTSP2B01G267300.1
RLK-Pelle_DLSV	4.2e-108	TraesTSP2B01G267400.1
RLK-Pelle_DLSV	1.6e-119	TraesTSP2B01G267600.1
RLK-Pelle_DLSV	1.2e-119	TraesTSP2B01G267700.1
RLK-Pelle_DLSV	8.8e-113	TraesTSP2B01G267900.1
RLK-Pelle_DLSV	5.3e-123	TraesTSP2B01G268100.1
RLK-Pelle_DLSV	3.1e-120	TraesTSP2B01G268300.1
RLK-Pelle_DLSV	5.3e-122	TraesTSP2B01G268500.1
RLK-Pelle_DLSV	5.7e-117	TraesTSP2B01G268600.1
RLK-Pelle_DLSV	9.2e-114	TraesTSP2B01G269000.1
RLK-Pelle_DLSV	1.3e-118	TraesTSP2B01G269100.1
RLK-Pelle_DLSV	7.1e-110	TraesTSP2B01G475400.1
RLK-Pelle_DLSV	6.1e-112	TraesTSP2B01G475500.1
RLK-Pelle_DLSV	5.3e-110	TraesTSP2B01G475700.1
RLK-Pelle_DLSV	2e-104	TraesTSP2B01G525500.1
RLK-Pelle_DLSV	5e-122	TraesTSP2B01G550100.1
RLK-Pelle_DLSV	5e-122	TraesTSP2B01G550200.1
RLK-Pelle_DLSV	6.7e-111	TraesTSP2B01G550300.1
RLK-Pelle_DLSV	3.5e-123	TraesTSP2B01G550600.1
RLK-Pelle_DLSV	3.3e-123	TraesTSP2B01G550700.1
RLK-Pelle_DLSV	1.6e-121	TraesTSP2B01G550800.1
RLK-Pelle_DLSV	8.3e-124	TraesTSP2B01G550900.1
RLK-Pelle_DLSV	1.6e-81	TraesTSP2B01G551700.1
RLK-Pelle_DLSV	1e-90	TraesTSP2B01G552300.1
RLK-Pelle_DLSV	2.2e-108	TraesTSP2B01G567800.1
RLK-Pelle_DLSV	3.7e-116	TraesTSP2B01G580200.1
RLK-Pelle_DLSV	2.6e-59	TraesTSP2B01G595100.1
RLK-Pelle_DLSV	1.3e-90	TraesTSP2B01G606600.1
RLK-Pelle_DLSV	5.2e-92	TraesTSP2B01G607900.1
RLK-Pelle_DLSV	9.8e-67	TraesTSP2B01G609300.1
RLK-Pelle_DLSV	3.2e-126	TraesTSP2B01G609700.1
RLK-Pelle_DLSV	2.4e-126	TraesTSP2B01G610100.1
RLK-Pelle_DLSV	3.4e-124	TraesTSP2B01G612500.1
RLK-Pelle_DLSV	5.9e-83	TraesTSP2B01G612600.1
RLK-Pelle_DLSV	2.1e-123	TraesTSP2B01G613000.1
RLK-Pelle_DLSV	3.1e-120	TraesTSP2B01G613200.1
RLK-Pelle_DLSV	5.3e-82	TraesTSP2B01G613300.1
RLK-Pelle_DLSV	1.2e-118	TraesTSP2B01G613700.1
RLK-Pelle_DLSV	5.6e-123	TraesTSP2B01G614400.1
RLK-Pelle_DLSV	5.3e-124	TraesTSP2B01G614500.1
RLK-Pelle_DLSV	4.6e-84	TraesTSP2B01G624400.1
RLK-Pelle_DLSV	1.3e-102	TraesTSP2B01G644100.1
RLK-Pelle_DLSV	1.9e-69	TraesTSP2B01G656700.1
RLK-Pelle_DLSV	4.7e-83	TraesTSP2B01G681200.1
RLK-Pelle_DLSV	1.9e-71	TraesTSP2B01G682700.1
RLK-Pelle_DLSV	9.8e-83	TraesTSP2D01G001700.1
RLK-Pelle_DLSV	6.9e-117	TraesTSP2D01G004500.1
RLK-Pelle_DLSV	1.5e-116	TraesTSP2D01G004600.1
RLK-Pelle_DLSV	2.6e-84	TraesTSP2D01G022200.1
RLK-Pelle_DLSV	2.6e-84	TraesTSP2D01G022300.1
RLK-Pelle_DLSV	1.6e-56	TraesTSP2D01G022600.1
RLK-Pelle_DLSV	2.4e-79	TraesTSP2D01G028600.1
RLK-Pelle_DLSV	1.4e-82	TraesTSP2D01G028900.1
RLK-Pelle_DLSV	1.4e-82	TraesTSP2D01G029000.1
RLK-Pelle_DLSV	3.3e-67	TraesTSP2D01G029100.1
RLK-Pelle_DLSV	1.3e-77	TraesTSP2D01G029500.1
RLK-Pelle_DLSV	1.8e-89	TraesTSP2D01G029600.1
RLK-Pelle_DLSV	3.7e-75	TraesTSP2D01G030800.1
RLK-Pelle_DLSV	2.2e-161	TraesTSP2D01G031000.1
RLK-Pelle_DLSV	1.1e-119	TraesTSP2D01G037500.1
RLK-Pelle_DLSV	8.1e-109	TraesTSP2D01G059300.1
RLK-Pelle_DLSV	5.7e-110	TraesTSP2D01G059500.1
RLK-Pelle_DLSV	2e-78	TraesTSP2D01G067800.1
RLK-Pelle_DLSV	1.3e-51	TraesTSP2D01G070400.1
RLK-Pelle_DLSV	2.2e-82	TraesTSP2D01G079500.1
RLK-Pelle_DLSV	5.3e-73	TraesTSP2D01G106800.1
RLK-Pelle_DLSV	1.1e-82	TraesTSP2D01G229200.1
RLK-Pelle_DLSV	8.6e-124	TraesTSP2D01G244100.1
RLK-Pelle_DLSV	2.4e-120	TraesTSP2D01G244200.1
RLK-Pelle_DLSV	2.3e-120	TraesTSP2D01G244300.1
RLK-Pelle_DLSV	1.5e-122	TraesTSP2D01G248100.1
RLK-Pelle_DLSV	7.3e-119	TraesTSP2D01G248200.1
RLK-Pelle_DLSV	5e-111	TraesTSP2D01G248600.1
RLK-Pelle_DLSV	1.6e-125	TraesTSP2D01G248700.1
RLK-Pelle_DLSV	9.9e-109	TraesTSP2D01G248800.1
RLK-Pelle_DLSV	2.5e-120	TraesTSP2D01G249000.1
RLK-Pelle_DLSV	2.7e-123	TraesTSP2D01G249400.1
RLK-Pelle_DLSV	3.8e-120	TraesTSP2D01G249600.1
RLK-Pelle_DLSV	5.1e-122	TraesTSP2D01G249700.1
RLK-Pelle_DLSV	3.5e-117	TraesTSP2D01G249800.1
RLK-Pelle_DLSV	4.7e-80	TraesTSP2D01G250100.1
RLK-Pelle_DLSV	1.3e-52	TraesTSP2D01G414000.1
RLK-Pelle_DLSV	7.7e-52	TraesTSP2D01G414200.1
RLK-Pelle_DLSV	3.1e-110	TraesTSP2D01G451100.1
RLK-Pelle_DLSV	1.1e-111	TraesTSP2D01G451200.1
RLK-Pelle_DLSV	1.8e-109	TraesTSP2D01G451300.1
RLK-Pelle_DLSV	1.3e-104	TraesTSP2D01G503900.1
RLK-Pelle_DLSV	3.9e-123	TraesTSP2D01G530000.1
RLK-Pelle_DLSV	9.2e-117	TraesTSP2D01G530100.1
RLK-Pelle_DLSV	5e-98	TraesTSP2D01G530400.1
RLK-Pelle_DLSV	8.8e-113	TraesTSP2D01G530600.1
RLK-Pelle_DLSV	1.6e-121	TraesTSP2D01G530700.1
RLK-Pelle_DLSV	2.9e-74	TraesTSP2D01G530800.1
RLK-Pelle_DLSV	3.8e-77	TraesTSP2D01G531100.1
RLK-Pelle_DLSV	2.7e-83	TraesTSP2D01G531900.1
RLK-Pelle_DLSV	3.8e-93	TraesTSP2D01G532100.1
RLK-Pelle_DLSV	2.1e-88	TraesTSP2D01G532500.1
RLK-Pelle_DLSV	5.5e-91	TraesTSP2D01G532600.1
RLK-Pelle_DLSV	2.3e-108	TraesTSP2D01G548800.1
RLK-Pelle_DLSV	1.7e-53	TraesTSP2D01G551500.1
RLK-Pelle_DLSV	6.8e-115	TraesTSP2D01G561500.1
RLK-Pelle_DLSV	5.6e-91	TraesTSP2D01G584800.1
RLK-Pelle_DLSV	5.6e-121	TraesTSP2D01G585200.1
RLK-Pelle_DLSV	2e-93	TraesTSP2D01G586500.1
RLK-Pelle_DLSV	2.3e-78	TraesTSP2D01G587100.1
RLK-Pelle_DLSV	3e-83	TraesTSP2D01G587600.1
RLK-Pelle_DLSV	9.7e-126	TraesTSP2D01G587800.1
RLK-Pelle_DLSV	4.2e-124	TraesTSP2D01G589500.1
RLK-Pelle_DLSV	1.5e-124	TraesTSP2D01G589600.1
RLK-Pelle_DLSV	2.6e-124	TraesTSP2D01G589900.1
RLK-Pelle_DLSV	1.6e-123	TraesTSP2D01G590100.1
RLK-Pelle_DLSV	3.9e-120	TraesTSP2D01G590200.1
RLK-Pelle_DLSV	3.3e-120	TraesTSP2D01G590600.1
RLK-Pelle_DLSV	1.5e-123	TraesTSP2D01G590800.1
RLK-Pelle_DLSV	1.5e-103	TraesTSP2D01G624600.1
RLK-Pelle_DLSV	1.7e-81	TraesTSP2D01G651800.1
RLK-Pelle_DLSV	1.1e-54	TraesTSP2D01G651900.1
RLK-Pelle_DLSV	6e-130	TraesTSP2D01G652200.1
RLK-Pelle_DLSV	1.1e-68	TraesTSP2D01G655400.1
RLK-Pelle_DLSV	6.5e-80	TraesTSP3A01G010800.1
RLK-Pelle_DLSV	3.6e-79	TraesTSP3A01G010900.1
RLK-Pelle_DLSV	8.8e-108	TraesTSP3A01G022000.1
RLK-Pelle_DLSV	6.3e-116	TraesTSP3A01G039900.1
RLK-Pelle_DLSV	6.9e-118	TraesTSP3A01G040000.1
RLK-Pelle_DLSV	5.7e-119	TraesTSP3A01G040100.1
RLK-Pelle_DLSV	6.8e-109	TraesTSP3A01G040200.1
RLK-Pelle_DLSV	2.2e-114	TraesTSP3A01G040400.1
RLK-Pelle_DLSV	9.8e-112	TraesTSP3A01G046100.1
RLK-Pelle_DLSV	4.2e-76	TraesTSP3A01G058900.1
RLK-Pelle_DLSV	2.2e-85	TraesTSP3A01G059000.1
RLK-Pelle_DLSV	2.1e-49	TraesTSP3A01G079300.1
RLK-Pelle_DLSV	1.2e-45	TraesTSP3A01G079400.1
RLK-Pelle_DLSV	4.4e-74	TraesTSP3A01G102100.1
RLK-Pelle_DLSV	6.3e-105	TraesTSP3A01G103700.1
RLK-Pelle_DLSV	8.4e-119	TraesTSP3A01G342700.1
RLK-Pelle_DLSV	5.3e-103	TraesTSP3A01G343100.1
RLK-Pelle_DLSV	8.1e-121	TraesTSP3A01G343200.1
RLK-Pelle_DLSV	2.3e-103	TraesTSP3A01G343300.1
RLK-Pelle_DLSV	2.6e-123	TraesTSP3A01G343500.1
RLK-Pelle_DLSV	1e-70	TraesTSP3A01G472000.1
RLK-Pelle_DLSV	2e-118	TraesTSP3A01G508400.1
RLK-Pelle_DLSV	2.8e-119	TraesTSP3A01G517100.1
RLK-Pelle_DLSV	7.5e-71	TraesTSP3A01G530100.1
RLK-Pelle_DLSV	7.6e-119	TraesTSP3A01G531800.1
RLK-Pelle_DLSV	2.5e-120	TraesTSP3A01G532000.1
RLK-Pelle_DLSV	6.9e-121	TraesTSP3A01G532100.1
RLK-Pelle_DLSV	5.7e-121	TraesTSP3A01G532200.1
RLK-Pelle_DLSV	1.9e-121	TraesTSP3A01G532300.1
RLK-Pelle_DLSV	4.2e-120	TraesTSP3A01G532400.1
RLK-Pelle_DLSV	9.6e-77	TraesTSP3A01G532600.1
RLK-Pelle_DLSV	9.3e-73	TraesTSP3A01G563800.1
RLK-Pelle_DLSV	1.6e-56	TraesTSP3A01G566900.1
RLK-Pelle_DLSV	1.7e-56	TraesTSP3B01G001100.1
RLK-Pelle_DLSV	8.9e-108	TraesTSP3B01G034100.1
RLK-Pelle_DLSV	2e-108	TraesTSP3B01G034200.1
RLK-Pelle_DLSV	9.5e-113	TraesTSP3B01G034300.1
RLK-Pelle_DLSV	8.5e-111	TraesTSP3B01G034500.1
RLK-Pelle_DLSV	1.7e-119	TraesTSP3B01G056900.1
RLK-Pelle_DLSV	6.9e-117	TraesTSP3B01G057000.1
RLK-Pelle_DLSV	1.7e-81	TraesTSP3B01G086100.1
RLK-Pelle_DLSV	4e-86	TraesTSP3B01G112600.1
RLK-Pelle_DLSV	1.1e-67	TraesTSP3B01G114000.1
RLK-Pelle_DLSV	5.4e-82	TraesTSP3B01G114100.1
RLK-Pelle_DLSV	7.4e-75	TraesTSP3B01G122400.1
RLK-Pelle_DLSV	8.8e-106	TraesTSP3B01G132800.1
RLK-Pelle_DLSV	3.5e-110	TraesTSP3B01G382600.1
RLK-Pelle_DLSV	1.2e-121	TraesTSP3B01G383200.1
RLK-Pelle_DLSV	8.6e-121	TraesTSP3B01G383400.1
RLK-Pelle_DLSV	3.5e-121	TraesTSP3B01G383600.1
RLK-Pelle_DLSV	1e-123	TraesTSP3B01G383800.1
RLK-Pelle_DLSV	3.5e-104	TraesTSP3B01G497300.1
RLK-Pelle_DLSV	4.3e-68	TraesTSP3B01G517500.1
RLK-Pelle_DLSV	4.9e-53	TraesTSP3B01G529400.1
RLK-Pelle_DLSV	1.7e-104	TraesTSP3B01G579200.1
RLK-Pelle_DLSV	1.7e-118	TraesTSP3B01G601600.1
RLK-Pelle_DLSV	3.8e-121	TraesTSP3B01G602000.1
RLK-Pelle_DLSV	5.3e-122	TraesTSP3B01G602100.1
RLK-Pelle_DLSV	6.9e-79	TraesTSP3B01G602200.1
RLK-Pelle_DLSV	3.2e-120	TraesTSP3B01G602500.1
RLK-Pelle_DLSV	3.3e-120	TraesTSP3B01G602600.1
RLK-Pelle_DLSV	1.7e-69	TraesTSP3B01G622000.1
RLK-Pelle_DLSV	8.1e-152	TraesTSP3B01G629800.1
RLK-Pelle_DLSV	3.6e-70	TraesTSP3B01G632000.1
RLK-Pelle_DLSV	6.1e-75	TraesTSP3B01G633900.1
RLK-Pelle_DLSV	9.1e-72	TraesTSP3B01G642800.1
RLK-Pelle_DLSV	8.9e-84	TraesTSP3D01G002600.1
RLK-Pelle_DLSV	2.8e-119	TraesTSP3D01G029200.1
RLK-Pelle_DLSV	1.5e-108	TraesTSP3D01G031100.1
RLK-Pelle_DLSV	6.4e-56	TraesTSP3D01G031200.1
RLK-Pelle_DLSV	9.8e-54	TraesTSP3D01G037500.1
RLK-Pelle_DLSV	5.9e-109	TraesTSP3D01G043700.1
RLK-Pelle_DLSV	1e-117	TraesTSP3D01G048600.1
RLK-Pelle_DLSV	8.8e-120	TraesTSP3D01G048900.1
RLK-Pelle_DLSV	6.3e-117	TraesTSP3D01G049000.1
RLK-Pelle_DLSV	2.5e-118	TraesTSP3D01G049100.1
RLK-Pelle_DLSV	1.1e-77	TraesTSP3D01G094200.1
RLK-Pelle_DLSV	7.8e-79	TraesTSP3D01G094300.1
RLK-Pelle_DLSV	4.9e-74	TraesTSP3D01G110000.1
RLK-Pelle_DLSV	2.5e-105	TraesTSP3D01G112100.1
RLK-Pelle_DLSV	2.1e-118	TraesTSP3D01G124600.1
RLK-Pelle_DLSV	5.4e-62	TraesTSP3D01G171900.1
RLK-Pelle_DLSV	1.2e-119	TraesTSP3D01G344200.1
RLK-Pelle_DLSV	3.3e-121	TraesTSP3D01G344500.1
RLK-Pelle_DLSV	2.2e-117	TraesTSP3D01G344600.1
RLK-Pelle_DLSV	6.8e-121	TraesTSP3D01G344700.1
RLK-Pelle_DLSV	6.2e-120	TraesTSP3D01G344800.1
RLK-Pelle_DLSV	9.6e-124	TraesTSP3D01G345000.1
RLK-Pelle_DLSV	2.6e-107	TraesTSP3D01G452200.1
RLK-Pelle_DLSV	1e-55	TraesTSP3D01G471800.1
RLK-Pelle_DLSV	2.5e-70	TraesTSP3D01G471900.1
RLK-Pelle_DLSV	1.8e-67	TraesTSP3D01G472300.1
RLK-Pelle_DLSV	3.8e-85	TraesTSP3D01G474900.1
RLK-Pelle_DLSV	6.4e-120	TraesTSP3D01G513200.1
RLK-Pelle_DLSV	5.3e-92	TraesTSP3D01G524300.1
RLK-Pelle_DLSV	3.1e-120	TraesTSP3D01G525000.1
RLK-Pelle_DLSV	1.4e-119	TraesTSP3D01G542900.1
RLK-Pelle_DLSV	9.5e-120	TraesTSP3D01G545100.1
RLK-Pelle_DLSV	1.2e-77	TraesTSP3D01G545200.1
RLK-Pelle_DLSV	9.8e-120	TraesTSP3D01G545300.1
RLK-Pelle_DLSV	5.9e-118	TraesTSP3D01G545600.1
RLK-Pelle_DLSV	3.6e-120	TraesTSP3D01G545700.1
RLK-Pelle_DLSV	5.2e-121	TraesTSP3D01G545900.1
RLK-Pelle_DLSV	5.2e-121	TraesTSP3D01G546000.1
RLK-Pelle_DLSV	2.4e-74	TraesTSP3D01G568900.1
RLK-Pelle_DLSV	3.8e-62	TraesTSP3D01G576100.1
RLK-Pelle_DLSV	1.8e-69	TraesTSP3D01G592400.1
RLK-Pelle_DLSV	1.5e-56	TraesTSP4A01G026500.1
RLK-Pelle_DLSV	5.4e-84	TraesTSP4A01G027100.1
RLK-Pelle_DLSV	1e-107	TraesTSP4A01G093300.1
RLK-Pelle_DLSV	1.8e-86	TraesTSP4A01G232400.1
RLK-Pelle_DLSV	7.5e-86	TraesTSP4A01G232800.1
RLK-Pelle_DLSV	6.6e-86	TraesTSP4A01G233000.1
RLK-Pelle_DLSV	4.7e-40	TraesTSP4A01G233100.1
RLK-Pelle_DLSV	5.7e-70	TraesTSP4A01G233500.1
RLK-Pelle_DLSV	2e-94	TraesTSP4A01G293400.1
RLK-Pelle_DLSV	7.7e-85	TraesTSP4A01G293500.1
RLK-Pelle_DLSV	8.4e-111	TraesTSP4A01G293800.1
RLK-Pelle_DLSV	4.9e-112	TraesTSP4A01G332500.1
RLK-Pelle_DLSV	9.6e-113	TraesTSP4A01G332600.1
RLK-Pelle_DLSV	6.1e-116	TraesTSP4A01G338200.1
RLK-Pelle_DLSV	1.7e-114	TraesTSP4A01G338300.1
RLK-Pelle_DLSV	3.5e-118	TraesTSP4A01G338400.1
RLK-Pelle_DLSV	9.4e-112	TraesTSP4A01G352200.1
RLK-Pelle_DLSV	7.8e-65	TraesTSP4A01G368200.1
RLK-Pelle_DLSV	2.8e-79	TraesTSP4A01G376300.1
RLK-Pelle_DLSV	1.6e-67	TraesTSP4A01G403200.1
RLK-Pelle_DLSV	4.9e-75	TraesTSP4A01G419500.1
RLK-Pelle_DLSV	3e-122	TraesTSP4A01G427400.1
RLK-Pelle_DLSV	2.4e-93	TraesTSP4A01G461900.1
RLK-Pelle_DLSV	3.1e-54	TraesTSP4A01G478100.1
RLK-Pelle_DLSV	1.8e-111	TraesTSP4A01G482200.1
RLK-Pelle_DLSV	2.5e-76	TraesTSP4A01G489200.1
RLK-Pelle_DLSV	3.5e-119	TraesTSP4A01G491200.1
RLK-Pelle_DLSV	3.2e-120	TraesTSP4A01G491500.1
RLK-Pelle_DLSV	1e-117	TraesTSP4A01G491600.1
RLK-Pelle_DLSV	3.6e-77	TraesTSP4A01G500200.1
RLK-Pelle_DLSV	1.2e-75	TraesTSP4A01G500500.1
RLK-Pelle_DLSV	1.9e-78	TraesTSP4A01G502200.1
RLK-Pelle_DLSV	3e-68	TraesTSP4A01G514000.1
RLK-Pelle_DLSV	1.4e-39	TraesTSP4A01G527700.1
RLK-Pelle_DLSV	4.5e-120	TraesTSP4A01G528100.1
RLK-Pelle_DLSV	7.3e-110	TraesTSP4B01G033100.1
RLK-Pelle_DLSV	3.1e-90	TraesTSP4B01G096800.1
RLK-Pelle_DLSV	2e-88	TraesTSP4B01G097000.1
RLK-Pelle_DLSV	1.2e-88	TraesTSP4B01G097100.1
RLK-Pelle_DLSV	2.4e-86	TraesTSP4B01G097300.1
RLK-Pelle_DLSV	7.5e-86	TraesTSP4B01G097500.1
RLK-Pelle_DLSV	1.6e-107	TraesTSP4B01G229800.1
RLK-Pelle_DLSV	2.2e-83	TraesTSP4B01G321300.1
RLK-Pelle_DLSV	8.6e-66	TraesTSP4B01G335100.1
RLK-Pelle_DLSV	4.8e-80	TraesTSP4B01G365800.1
RLK-Pelle_DLSV	1.1e-68	TraesTSP4B01G365900.1
RLK-Pelle_DLSV	2.1e-84	TraesTSP4D01G029600.1
RLK-Pelle_DLSV	4.3e-112	TraesTSP4D01G029700.1
RLK-Pelle_DLSV	3.6e-91	TraesTSP4D01G094300.1
RLK-Pelle_DLSV	2.8e-78	TraesTSP4D01G094400.1
RLK-Pelle_DLSV	2.1e-78	TraesTSP4D01G094500.1
RLK-Pelle_DLSV	5.2e-86	TraesTSP4D01G094800.1
RLK-Pelle_DLSV	1.1e-107	TraesTSP4D01G229700.1
RLK-Pelle_DLSV	3.2e-70	TraesTSP4D01G330100.1
RLK-Pelle_DLSV	2.6e-76	TraesTSP4D01G371900.1
RLK-Pelle_DLSV	1.7e-115	TraesTSP4D01G387200.1
RLK-Pelle_DLSV	2.3e-57	TraesTSP5A01G005500.1
RLK-Pelle_DLSV	1.5e-56	TraesTSP5A01G025000.1
RLK-Pelle_DLSV	1.1e-106	TraesTSP5A01G053700.1
RLK-Pelle_DLSV	2.9e-93	TraesTSP5A01G066000.1
RLK-Pelle_DLSV	3.8e-109	TraesTSP5A01G197400.1
RLK-Pelle_DLSV	2.3e-74	TraesTSP5A01G199000.1
RLK-Pelle_DLSV	6.8e-108	TraesTSP5A01G217500.1
RLK-Pelle_DLSV	9.2e-86	TraesTSP5A01G306800.1
RLK-Pelle_DLSV	6.4e-120	TraesTSP5A01G355200.1
RLK-Pelle_DLSV	1.4e-118	TraesTSP5A01G355300.1
RLK-Pelle_DLSV	8.9e-107	TraesTSP5A01G355500.1
RLK-Pelle_DLSV	2.2e-117	TraesTSP5A01G369000.1
RLK-Pelle_DLSV	2.4e-118	TraesTSP5A01G369400.1
RLK-Pelle_DLSV	7.3e-121	TraesTSP5A01G369500.1
RLK-Pelle_DLSV	3.8e-118	TraesTSP5A01G369900.1
RLK-Pelle_DLSV	3e-71	TraesTSP5A01G386300.1
RLK-Pelle_DLSV	1.1e-85	TraesTSP5A01G435200.1
RLK-Pelle_DLSV	6.3e-117	TraesTSP5A01G456500.1
RLK-Pelle_DLSV	1.2e-76	TraesTSP5A01G468200.1
RLK-Pelle_DLSV	1.9e-70	TraesTSP5A01G485800.1
RLK-Pelle_DLSV	5.4e-112	TraesTSP5A01G491000.1
RLK-Pelle_DLSV	8.8e-51	TraesTSP5A01G507600.1
RLK-Pelle_DLSV	7.9e-113	TraesTSP5A01G582800.1
RLK-Pelle_DLSV	3e-113	TraesTSP5A01G591200.1
RLK-Pelle_DLSV	2.2e-106	TraesTSP5B01G059500.1
RLK-Pelle_DLSV	4.7e-102	TraesTSP5B01G074100.1
RLK-Pelle_DLSV	2.4e-109	TraesTSP5B01G201500.1
RLK-Pelle_DLSV	3.8e-107	TraesTSP5B01G224000.1
RLK-Pelle_DLSV	1.2e-68	TraesTSP5B01G276800.1
RLK-Pelle_DLSV	1.1e-68	TraesTSP5B01G276900.1
RLK-Pelle_DLSV	7e-84	TraesTSP5B01G318700.1
RLK-Pelle_DLSV	1.2e-114	TraesTSP5B01G384400.1
RLK-Pelle_DLSV	2.2e-117	TraesTSP5B01G384600.1
RLK-Pelle_DLSV	3e-89	TraesTSP5B01G384700.1
RLK-Pelle_DLSV	1.3e-122	TraesTSP5B01G384800.1
RLK-Pelle_DLSV	1.1e-119	TraesTSP5B01G385100.1
RLK-Pelle_DLSV	2e-77	TraesTSP5B01G385200.1
RLK-Pelle_DLSV	5.2e-120	TraesTSP5B01G385300.1
RLK-Pelle_DLSV	3.4e-118	TraesTSP5B01G385400.1
RLK-Pelle_DLSV	2.3e-122	TraesTSP5B01G385500.1
RLK-Pelle_DLSV	9.6e-120	TraesTSP5B01G385600.1
RLK-Pelle_DLSV	1.4e-119	TraesTSP5B01G385800.1
RLK-Pelle_DLSV	3e-82	TraesTSP5B01G385900.1
RLK-Pelle_DLSV	2.4e-118	TraesTSP5B01G386100.1
RLK-Pelle_DLSV	4.1e-85	TraesTSP5B01G455000.1
RLK-Pelle_DLSV	7.5e-116	TraesTSP5B01G478600.1
RLK-Pelle_DLSV	5.8e-72	TraesTSP5B01G513800.1
RLK-Pelle_DLSV	3.5e-53	TraesTSP5B01G538600.1
RLK-Pelle_DLSV	2.5e-64	TraesTSP5B01G567800.1
RLK-Pelle_DLSV	8.8e-122	TraesTSP5B01G573100.1
RLK-Pelle_DLSV	1.6e-64	TraesTSP5B01G577400.1
RLK-Pelle_DLSV	2.6e-74	TraesTSP5B01G583300.1
RLK-Pelle_DLSV	8e-69	TraesTSP5B01G584200.1
RLK-Pelle_DLSV	2.6e-56	TraesTSP5B01G584300.1
RLK-Pelle_DLSV	2.4e-82	TraesTSP5B01G597900.1
RLK-Pelle_DLSV	1.5e-116	TraesTSP5B01G620200.1
RLK-Pelle_DLSV	1.5e-116	TraesTSP5B01G620300.1
RLK-Pelle_DLSV	1.5e-116	TraesTSP5B01G620400.1
RLK-Pelle_DLSV	6.1e-119	TraesTSP5B01G620500.1
RLK-Pelle_DLSV	6.7e-73	TraesTSP5D01G004400.1
RLK-Pelle_DLSV	2.4e-77	TraesTSP5D01G012900.1
RLK-Pelle_DLSV	1.3e-75	TraesTSP5D01G013100.1
RLK-Pelle_DLSV	8.8e-76	TraesTSP5D01G013200.1
RLK-Pelle_DLSV	8.1e-144	TraesTSP5D01G019100.1
RLK-Pelle_DLSV	1.6e-106	TraesTSP5D01G067600.1
RLK-Pelle_DLSV	5.9e-73	TraesTSP5D01G075000.1
RLK-Pelle_DLSV	4e-102	TraesTSP5D01G080400.1
RLK-Pelle_DLSV	3.3e-96	TraesTSP5D01G203800.1
RLK-Pelle_DLSV	9.3e-100	TraesTSP5D01G203900.1
RLK-Pelle_DLSV	3.8e-109	TraesTSP5D01G208500.1
RLK-Pelle_DLSV	3.8e-75	TraesTSP5D01G210900.1
RLK-Pelle_DLSV	6e-108	TraesTSP5D01G230500.1
RLK-Pelle_DLSV	6.1e-87	TraesTSP5D01G323300.1
RLK-Pelle_DLSV	4.1e-196	TraesTSP5D01G387700.1
RLK-Pelle_DLSV	4.5e-111	TraesTSP5D01G387800.1
RLK-Pelle_DLSV	1.4e-122	TraesTSP5D01G388000.1
RLK-Pelle_DLSV	4.7e-79	TraesTSP5D01G388200.1
RLK-Pelle_DLSV	2.4e-118	TraesTSP5D01G388600.1
RLK-Pelle_DLSV	1.3e-120	TraesTSP5D01G388700.1
RLK-Pelle_DLSV	2.4e-122	TraesTSP5D01G388900.1
RLK-Pelle_DLSV	2.1e-118	TraesTSP5D01G389000.1
RLK-Pelle_DLSV	4.6e-119	TraesTSP5D01G389200.1
RLK-Pelle_DLSV	1.5e-71	TraesTSP5D01G407700.1
RLK-Pelle_DLSV	1.6e-84	TraesTSP5D01G457700.1
RLK-Pelle_DLSV	5.3e-68	TraesTSP5D01G458100.1
RLK-Pelle_DLSV	1e-70	TraesTSP5D01G511800.1
RLK-Pelle_DLSV	1.7e-114	TraesTSP5D01G518200.1
RLK-Pelle_DLSV	5.7e-75	TraesTSP5D01G535500.1
RLK-Pelle_DLSV	4.2e-73	TraesTSP5D01G535600.1
RLK-Pelle_DLSV	2.9e-76	TraesTSP5D01G544500.1
RLK-Pelle_DLSV	9.8e-87	TraesTSP5D01G568500.1
RLK-Pelle_DLSV	6.9e-78	TraesTSP5D01G576500.1
RLK-Pelle_DLSV	5.7e-73	TraesTSP5D01G576800.1
RLK-Pelle_DLSV	4.4e-141	TraesTSP5D01G581600.1
RLK-Pelle_DLSV	1.3e-87	TraesTSP5D01G583400.1
RLK-Pelle_DLSV	1.2e-86	TraesTSP5D01G588700.1
RLK-Pelle_DLSV	3.4e-112	TraesTSP5D01G598700.1
RLK-Pelle_DLSV	8.1e-160	TraesTSP6A01G005200.1
RLK-Pelle_DLSV	3e-120	TraesTSP6A01G010500.1
RLK-Pelle_DLSV	1.8e-77	TraesTSP6A01G084900.1
RLK-Pelle_DLSV	1.9e-106	TraesTSP6A01G112100.1
RLK-Pelle_DLSV	1.7e-59	TraesTSP6A01G251100.1
RLK-Pelle_DLSV	1.9e-114	TraesTSP6A01G257500.1
RLK-Pelle_DLSV	1.1e-107	TraesTSP6A01G368100.1
RLK-Pelle_DLSV	2.5e-108	TraesTSP6A01G368200.1
RLK-Pelle_DLSV	5.5e-125	TraesTSP6A01G378500.1
RLK-Pelle_DLSV	3e-122	TraesTSP6A01G378600.1
RLK-Pelle_DLSV	5.4e-124	TraesTSP6A01G378700.1
RLK-Pelle_DLSV	1.6e-125	TraesTSP6A01G412900.1
RLK-Pelle_DLSV	3.6e-73	TraesTSP6B01G007400.1
RLK-Pelle_DLSV	9.8e-78	TraesTSP6B01G045400.1
RLK-Pelle_DLSV	1.5e-73	TraesTSP6B01G059000.1
RLK-Pelle_DLSV	3.5e-87	TraesTSP6B01G059700.1
RLK-Pelle_DLSV	8.8e-100	TraesTSP6B01G071400.1
RLK-Pelle_DLSV	1.3e-85	TraesTSP6B01G089000.1
RLK-Pelle_DLSV	3.3e-70	TraesTSP6B01G128800.1
RLK-Pelle_DLSV	2.6e-102	TraesTSP6B01G182100.1
RLK-Pelle_DLSV	9.5e-119	TraesTSP6B01G326100.1
RLK-Pelle_DLSV	2.8e-105	TraesTSP6B01G434000.1
RLK-Pelle_DLSV	2.3e-109	TraesTSP6B01G453800.1
RLK-Pelle_DLSV	3.3e-108	TraesTSP6B01G453900.1
RLK-Pelle_DLSV	1.6e-108	TraesTSP6B01G454100.1
RLK-Pelle_DLSV	3.6e-105	TraesTSP6B01G454200.1
RLK-Pelle_DLSV	5.4e-78	TraesTSP6B01G468200.1
RLK-Pelle_DLSV	9.6e-122	TraesTSP6B01G468700.1
RLK-Pelle_DLSV	2.4e-122	TraesTSP6B01G468800.1
RLK-Pelle_DLSV	2e-102	TraesTSP6B01G469200.1
RLK-Pelle_DLSV	1.7e-66	TraesTSP6B01G481300.1
RLK-Pelle_DLSV	2.2e-67	TraesTSP6B01G503000.1
RLK-Pelle_DLSV	6e-68	TraesTSP6D01G007500.1
RLK-Pelle_DLSV	9.1e-84	TraesTSP6D01G051200.1
RLK-Pelle_DLSV	1.6e-85	TraesTSP6D01G051600.1
RLK-Pelle_DLSV	2.7e-77	TraesTSP6D01G106200.1
RLK-Pelle_DLSV	1.2e-76	TraesTSP6D01G129800.1
RLK-Pelle_DLSV	1.6e-102	TraesTSP6D01G136600.1
RLK-Pelle_DLSV	3.4e-55	TraesTSP6D01G232200.1
RLK-Pelle_DLSV	4.5e-119	TraesTSP6D01G271600.1
RLK-Pelle_DLSV	1.6e-85	TraesTSP6D01G362100.1
RLK-Pelle_DLSV	1.5e-125	TraesTSP6D01G373300.1
RLK-Pelle_DLSV	8.7e-109	TraesTSP6D01G389500.1
RLK-Pelle_DLSV	8.3e-108	TraesTSP6D01G389600.1
RLK-Pelle_DLSV	6.3e-125	TraesTSP6D01G404300.1
RLK-Pelle_DLSV	1.2e-82	TraesTSP6D01G404600.1
RLK-Pelle_DLSV	4.9e-122	TraesTSP6D01G405100.1
RLK-Pelle_DLSV	2.2e-66	TraesTSP6D01G431300.1
RLK-Pelle_DLSV	6.8e-99	TraesTSP7A01G014300.1
RLK-Pelle_DLSV	7.7e-70	TraesTSP7A01G023200.1
RLK-Pelle_DLSV	3e-72	TraesTSP7A01G023300.1
RLK-Pelle_DLSV	1.4e-118	TraesTSP7A01G032500.1
RLK-Pelle_DLSV	4.1e-120	TraesTSP7A01G032600.1
RLK-Pelle_DLSV	9.2e-111	TraesTSP7A01G039400.1
RLK-Pelle_DLSV	6.9e-119	TraesTSP7A01G044300.1
RLK-Pelle_DLSV	2.3e-119	TraesTSP7A01G044400.1
RLK-Pelle_DLSV	1.2e-93	TraesTSP7A01G058200.1
RLK-Pelle_DLSV	2.4e-108	TraesTSP7A01G109300.1
RLK-Pelle_DLSV	2.8e-119	TraesTSP7A01G161900.1
RLK-Pelle_DLSV	9.5e-120	TraesTSP7A01G252600.1
RLK-Pelle_DLSV	8.1e-117	TraesTSP7A01G252800.1
RLK-Pelle_DLSV	1.8e-94	TraesTSP7A01G355800.1
RLK-Pelle_DLSV	3e-67	TraesTSP7A01G466000.1
RLK-Pelle_DLSV	1.4e-104	TraesTSP7A01G500800.1
RLK-Pelle_DLSV	1.7e-83	TraesTSP7A01G583800.1
RLK-Pelle_DLSV	2.5e-81	TraesTSP7A01G584000.1
RLK-Pelle_DLSV	1e-72	TraesTSP7A01G584700.1
RLK-Pelle_DLSV	2e-32	TraesTSP7A01G585000.1
RLK-Pelle_DLSV	9.3e-73	TraesTSP7A01G585100.1
RLK-Pelle_DLSV	5.9e-38	TraesTSP7A01G585200.1
RLK-Pelle_DLSV	8.7e-60	TraesTSP7A01G585600.1
RLK-Pelle_DLSV	1.3e-70	TraesTSP7A01G585800.1
RLK-Pelle_DLSV	1.2e-75	TraesTSP7A01G585900.1
RLK-Pelle_DLSV	4.5e-87	TraesTSP7A01G586000.1
RLK-Pelle_DLSV	1.8e-67	TraesTSP7A01G586100.1
RLK-Pelle_DLSV	8.2e-74	TraesTSP7A01G586300.1
RLK-Pelle_DLSV	4e-65	TraesTSP7A01G590800.1
RLK-Pelle_DLSV	3e-60	TraesTSP7A01G609500.1
RLK-Pelle_DLSV	1.2e-53	TraesTSP7A01G613500.1
RLK-Pelle_DLSV	2.6e-95	TraesTSP7B01G072500.1
RLK-Pelle_DLSV	4.9e-87	TraesTSP7B01G074000.1
RLK-Pelle_DLSV	9.5e-120	TraesTSP7B01G147200.1
RLK-Pelle_DLSV	1.9e-114	TraesTSP7B01G147400.1
RLK-Pelle_DLSV	1.2e-94	TraesTSP7B01G246300.1
RLK-Pelle_DLSV	6.8e-63	TraesTSP7B01G285400.1
RLK-Pelle_DLSV	2.6e-65	TraesTSP7B01G349000.1
RLK-Pelle_DLSV	1.6e-98	TraesTSP7B01G349200.1
RLK-Pelle_DLSV	1.4e-93	TraesTSP7B01G358100.1
RLK-Pelle_DLSV	1.4e-93	TraesTSP7B01G358200.1
RLK-Pelle_DLSV	3.5e-100	TraesTSP7B01G358400.1
RLK-Pelle_DLSV	1.2e-93	TraesTSP7B01G358700.1
RLK-Pelle_DLSV	1.2e-75	TraesTSP7B01G384300.1
RLK-Pelle_DLSV	1.6e-72	TraesTSP7B01G384400.1
RLK-Pelle_DLSV	1.7e-104	TraesTSP7B01G391900.1
RLK-Pelle_DLSV	1.4e-72	TraesTSP7B01G409900.1
RLK-Pelle_DLSV	8.2e-79	TraesTSP7B01G424600.1
RLK-Pelle_DLSV	6.8e-63	TraesTSP7B01G438100.1
RLK-Pelle_DLSV	1e-74	TraesTSP7B01G458200.1
RLK-Pelle_DLSV	1.1e-72	TraesTSP7B01G459600.1
RLK-Pelle_DLSV	2.9e-75	TraesTSP7B01G459700.1
RLK-Pelle_DLSV	1.2e-65	TraesTSP7B01G460100.1
RLK-Pelle_DLSV	3e-73	TraesTSP7B01G460300.1
RLK-Pelle_DLSV	2.5e-74	TraesTSP7B01G464500.1
RLK-Pelle_DLSV	4.1e-83	TraesTSP7B01G480100.1
RLK-Pelle_DLSV	3.5e-72	TraesTSP7B01G481300.1
RLK-Pelle_DLSV	2.6e-66	TraesTSP7B01G481400.1
RLK-Pelle_DLSV	6.4e-83	TraesTSP7B01G494800.1
RLK-Pelle_DLSV	5.6e-84	TraesTSP7B01G495100.1
RLK-Pelle_DLSV	1.3e-72	TraesTSP7B01G496000.1
RLK-Pelle_DLSV	2.2e-37	TraesTSP7B01G496200.1
RLK-Pelle_DLSV	5.3e-70	TraesTSP7B01G496300.1
RLK-Pelle_DLSV	1.3e-74	TraesTSP7B01G496400.1
RLK-Pelle_DLSV	5.6e-37	TraesTSP7B01G496800.1
RLK-Pelle_DLSV	5.3e-85	TraesTSP7B01G496900.1
RLK-Pelle_DLSV	1.9e-66	TraesTSP7B01G501600.1
RLK-Pelle_DLSV	1.9e-66	TraesTSP7B01G502100.1
RLK-Pelle_DLSV	1.5e-72	TraesTSP7B01G523800.1
RLK-Pelle_DLSV	5.5e-153	TraesTSP7B01G523900.1
RLK-Pelle_DLSV	2.1e-110	TraesTSP7D01G009500.1
RLK-Pelle_DLSV	1.2e-132	TraesTSP7D01G009600.1
RLK-Pelle_DLSV	4.1e-67	TraesTSP7D01G015100.1
RLK-Pelle_DLSV	3.8e-35	TraesTSP7D01G015900.1
RLK-Pelle_DLSV	1.6e-62	TraesTSP7D01G016000.1
RLK-Pelle_DLSV	4.5e-68	TraesTSP7D01G019300.1
RLK-Pelle_DLSV	5.5e-72	TraesTSP7D01G022200.1
RLK-Pelle_DLSV	1.1e-80	TraesTSP7D01G022300.1
RLK-Pelle_DLSV	1.1e-75	TraesTSP7D01G031300.1
RLK-Pelle_DLSV	6.7e-71	TraesTSP7D01G031400.1
RLK-Pelle_DLSV	4.7e-121	TraesTSP7D01G034100.1
RLK-Pelle_DLSV	6.2e-118	TraesTSP7D01G034200.1
RLK-Pelle_DLSV	9.1e-111	TraesTSP7D01G039900.1
RLK-Pelle_DLSV	2.3e-86	TraesTSP7D01G044900.1
RLK-Pelle_DLSV	3.6e-73	TraesTSP7D01G046100.1
RLK-Pelle_DLSV	7.9e-122	TraesTSP7D01G090500.1
RLK-Pelle_DLSV	9.6e-77	TraesTSP7D01G097700.1
RLK-Pelle_DLSV	2e-118	TraesTSP7D01G111500.1
RLK-Pelle_DLSV	3.8e-121	TraesTSP7D01G173000.1
RLK-Pelle_DLSV	1.4e-93	TraesTSP7D01G187000.1
RLK-Pelle_DLSV	8.7e-120	TraesTSP7D01G256500.1
RLK-Pelle_DLSV	3.4e-115	TraesTSP7D01G256800.1
RLK-Pelle_DLSV	7.3e-95	TraesTSP7D01G358900.1
RLK-Pelle_DLSV	7e-82	TraesTSP7D01G396500.1
RLK-Pelle_DLSV	2.3e-104	TraesTSP7D01G493500.1
RLK-Pelle_DLSV	2e-104	TraesTSP7D01G535300.1
RLK-Pelle_DLSV	1.9e-83	TraesTSP7D01G536300.1
RLK-Pelle_DLSV	1.3e-76	TraesTSP7D01G554400.1
RLK-Pelle_DLSV	2e-72	TraesTSP7D01G554500.1
RLK-Pelle_DLSV	9.9e-200	TraesTSP7D01G570100.1
RLK-Pelle_DLSV	1.4e-84	TraesTSP7D01G579000.1
RLK-Pelle_DLSV	8.3e-78	TraesTSP7D01G579700.1
RLK-Pelle_DLSV	8.1e-78	TraesTSP7D01G579800.1
RLK-Pelle_DLSV	4.2e-75	TraesTSP7D01G580100.1
RLK-Pelle_DLSV	2.2e-74	TraesTSP7D01G580200.1
RLK-Pelle_DLSV	1.8e-75	TraesTSP7D01G580300.1
RLK-Pelle_DLSV	1.4e-86	TraesTSP7D01G580500.1
RLK-Pelle_DLSV	4.4e-85	TraesTSP7D01G580600.1
RLK-Pelle_DLSV	1.1e-84	TraesTSP7D01G580900.1
RLK-Pelle_DLSV	5.2e-66	TraesTSP7D01G581000.1
RLK-Pelle_DLSV	1.7e-68	TraesTSP7D01G585700.1
RLK-Pelle_DLSV	1e-69	TraesTSP7D01G610900.1
RLK-Pelle_Extensin	1.4e-132	TraesTSP1A01G142500.1
RLK-Pelle_Extensin	1.1e-126	TraesTSP1A01G274100.1
RLK-Pelle_Extensin	2.8e-132	TraesTSP1B01G154800.1
RLK-Pelle_Extensin	2.7e-127	TraesTSP1B01G276500.1
RLK-Pelle_Extensin	1.3e-131	TraesTSP1D01G145200.1
RLK-Pelle_Extensin	1.2e-125	TraesTSP1D01G274400.1
RLK-Pelle_Extensin	3.3e-140	TraesTSP2A01G392800.1
RLK-Pelle_Extensin	5.4e-141	TraesTSP2B01G417300.1
RLK-Pelle_Extensin	4.9e-140	TraesTSP2D01G394900.1
RLK-Pelle_Extensin	7.2e-140	TraesTSP3A01G113600.1
RLK-Pelle_Extensin	1.4e-142	TraesTSP3A01G192000.1
RLK-Pelle_Extensin	3.1e-148	TraesTSP3A01G276100.1
RLK-Pelle_Extensin	1.3e-142	TraesTSP3B01G228400.1
RLK-Pelle_Extensin	1.8e-147	TraesTSP3B01G307500.1
RLK-Pelle_Extensin	3.8e-140	TraesTSP3D01G123000.1
RLK-Pelle_Extensin	1.4e-142	TraesTSP3D01G197900.1
RLK-Pelle_Extensin	7.2e-147	TraesTSP3D01G275800.1
RLK-Pelle_Extensin	3.8e-141	TraesTSP6A01G375100.1
RLK-Pelle_Extensin	5.6e-142	TraesTSP6B01G462700.1
RLK-Pelle_Extensin	5.7e-142	TraesTSP6D01G399200.1
RLK-Pelle_L-LEC	1.4e-117	TraesTSP1A01G039100.1
RLK-Pelle_L-LEC	6.2e-119	TraesTSP1A01G058700.1
RLK-Pelle_L-LEC	1.3e-120	TraesTSP1A01G058800.1
RLK-Pelle_L-LEC	1.3e-106	TraesTSP1A01G079700.1
RLK-Pelle_L-LEC	2.5e-107	TraesTSP1A01G206600.1
RLK-Pelle_L-LEC	7.1e-94	TraesTSP1A01G325600.1
RLK-Pelle_L-LEC	1.9e-113	TraesTSP1A01G416400.1
RLK-Pelle_L-LEC	1.7e-118	TraesTSP1B01G065600.1
RLK-Pelle_L-LEC	1.6e-120	TraesTSP1B01G065700.1
RLK-Pelle_L-LEC	5.5e-107	TraesTSP1B01G090500.1
RLK-Pelle_L-LEC	6e-112	TraesTSP1B01G166200.1
RLK-Pelle_L-LEC	5.3e-118	TraesTSP1B01G166300.1
RLK-Pelle_L-LEC	1.2e-92	TraesTSP1B01G330200.1
RLK-Pelle_L-LEC	3.3e-114	TraesTSP1B01G439400.1
RLK-Pelle_L-LEC	1e-104	TraesTSP1B01G500700.1
RLK-Pelle_L-LEC	1.5e-119	TraesTSP1D01G059200.1
RLK-Pelle_L-LEC	2.1e-120	TraesTSP1D01G059300.1
RLK-Pelle_L-LEC	1.2e-106	TraesTSP1D01G079400.1
RLK-Pelle_L-LEC	9.3e-112	TraesTSP1D01G159200.1
RLK-Pelle_L-LEC	8.2e-92	TraesTSP1D01G328600.1
RLK-Pelle_L-LEC	2.8e-113	TraesTSP1D01G429000.1
RLK-Pelle_L-LEC	1.6e-103	TraesTSP1D01G482900.1
RLK-Pelle_L-LEC	1.7e-97	TraesTSP2A01G044100.1
RLK-Pelle_L-LEC	2e-84	TraesTSP2A01G044800.1
RLK-Pelle_L-LEC	4.4e-84	TraesTSP2A01G059700.1
RLK-Pelle_L-LEC	5.6e-84	TraesTSP2A01G061100.1
RLK-Pelle_L-LEC	2.3e-105	TraesTSP2A01G098700.1
RLK-Pelle_L-LEC	5.1e-115	TraesTSP2A01G098900.1
RLK-Pelle_L-LEC	1.4e-117	TraesTSP2A01G139300.1
RLK-Pelle_L-LEC	1.3e-115	TraesTSP2A01G139400.1
RLK-Pelle_L-LEC	1.9e-119	TraesTSP2A01G140700.1
RLK-Pelle_L-LEC	1e-117	TraesTSP2A01G140800.1
RLK-Pelle_L-LEC	2.7e-85	TraesTSP2A01G202000.1
RLK-Pelle_L-LEC	5.6e-118	TraesTSP2A01G202100.1
RLK-Pelle_L-LEC	1.1e-107	TraesTSP2A01G202400.1
RLK-Pelle_L-LEC	2e-119	TraesTSP2A01G216500.1
RLK-Pelle_L-LEC	7.1e-118	TraesTSP2A01G232900.1
RLK-Pelle_L-LEC	1.1e-115	TraesTSP2A01G233000.1
RLK-Pelle_L-LEC	4.8e-116	TraesTSP2A01G399900.1
RLK-Pelle_L-LEC	4.8e-115	TraesTSP2A01G400000.1
RLK-Pelle_L-LEC	5.7e-97	TraesTSP2A01G489200.1
RLK-Pelle_L-LEC	1.6e-73	TraesTSP2A01G628100.1
RLK-Pelle_L-LEC	8.6e-148	TraesTSP2A01G628300.1
RLK-Pelle_L-LEC	7.9e-85	TraesTSP2B01G027800.1
RLK-Pelle_L-LEC	7.6e-89	TraesTSP2B01G028000.1
RLK-Pelle_L-LEC	3.8e-88	TraesTSP2B01G028100.1
RLK-Pelle_L-LEC	1.3e-113	TraesTSP2B01G057100.1
RLK-Pelle_L-LEC	4.1e-82	TraesTSP2B01G058200.1
RLK-Pelle_L-LEC	1.8e-84	TraesTSP2B01G076600.1
RLK-Pelle_L-LEC	9.7e-117	TraesTSP2B01G119000.1
RLK-Pelle_L-LEC	6.3e-109	TraesTSP2B01G165200.1
RLK-Pelle_L-LEC	1.7e-117	TraesTSP2B01G176800.1
RLK-Pelle_L-LEC	7.1e-119	TraesTSP2B01G176900.1
RLK-Pelle_L-LEC	7.2e-119	TraesTSP2B01G244000.1
RLK-Pelle_L-LEC	4.5e-120	TraesTSP2B01G244200.1
RLK-Pelle_L-LEC	5.7e-120	TraesTSP2B01G244400.1
RLK-Pelle_L-LEC	7.7e-119	TraesTSP2B01G250000.1
RLK-Pelle_L-LEC	1.6e-116	TraesTSP2B01G423600.1
RLK-Pelle_L-LEC	1e-117	TraesTSP2B01G423700.1
RLK-Pelle_L-LEC	4.9e-98	TraesTSP2B01G517700.1
RLK-Pelle_L-LEC	1e-97	TraesTSP2B01G518600.1
RLK-Pelle_L-LEC	2.6e-104	TraesTSP2B01G526200.1
RLK-Pelle_L-LEC	3.9e-101	TraesTSP2B01G632200.1
RLK-Pelle_L-LEC	6.4e-93	TraesTSP2B01G668600.1
RLK-Pelle_L-LEC	4.2e-108	TraesTSP2B01G668700.1
RLK-Pelle_L-LEC	3.2e-111	TraesTSP2B01G668800.1
RLK-Pelle_L-LEC	4e-96	TraesTSP2B01G668900.1
RLK-Pelle_L-LEC	8e-87	TraesTSP2D01G019900.1
RLK-Pelle_L-LEC	1.3e-85	TraesTSP2D01G020000.1
RLK-Pelle_L-LEC	2.2e-113	TraesTSP2D01G023200.1
RLK-Pelle_L-LEC	1.8e-113	TraesTSP2D01G046000.1
RLK-Pelle_L-LEC	3e-85	TraesTSP2D01G047700.1
RLK-Pelle_L-LEC	4.1e-85	TraesTSP2D01G064000.1
RLK-Pelle_L-LEC	1.5e-83	TraesTSP2D01G065800.1
RLK-Pelle_L-LEC	1.2e-115	TraesTSP2D01G103300.1
RLK-Pelle_L-LEC	3.8e-116	TraesTSP2D01G148800.1
RLK-Pelle_L-LEC	2.4e-114	TraesTSP2D01G148900.1
RLK-Pelle_L-LEC	7.2e-117	TraesTSP2D01G150400.1
RLK-Pelle_L-LEC	5.1e-120	TraesTSP2D01G150500.1
RLK-Pelle_L-LEC	2.7e-94	TraesTSP2D01G158400.1
RLK-Pelle_L-LEC	6.2e-120	TraesTSP2D01G227400.1
RLK-Pelle_L-LEC	5.1e-121	TraesTSP2D01G227700.1
RLK-Pelle_L-LEC	1.9e-118	TraesTSP2D01G232800.1
RLK-Pelle_L-LEC	1.3e-117	TraesTSP2D01G246500.1
RLK-Pelle_L-LEC	9.9e-117	TraesTSP2D01G246600.1
RLK-Pelle_L-LEC	1.9e-116	TraesTSP2D01G400800.1
RLK-Pelle_L-LEC	5.5e-116	TraesTSP2D01G400900.1
RLK-Pelle_L-LEC	4.6e-98	TraesTSP2D01G495900.1
RLK-Pelle_L-LEC	1.4e-97	TraesTSP2D01G496900.1
RLK-Pelle_L-LEC	3e-104	TraesTSP2D01G505000.1
RLK-Pelle_L-LEC	2e-81	TraesTSP2D01G551300.1
RLK-Pelle_L-LEC	2e-81	TraesTSP2D01G551400.1
RLK-Pelle_L-LEC	2e-102	TraesTSP2D01G610100.1
RLK-Pelle_L-LEC	7.2e-110	TraesTSP2D01G649000.1
RLK-Pelle_L-LEC	2.8e-108	TraesTSP2D01G649100.1
RLK-Pelle_L-LEC	4.2e-108	TraesTSP2D01G649200.1
RLK-Pelle_L-LEC	3e-108	TraesTSP2D01G649300.1
RLK-Pelle_L-LEC	5.4e-87	TraesTSP2D01G652400.1
RLK-Pelle_L-LEC	5.6e-113	TraesTSP3A01G110700.1
RLK-Pelle_L-LEC	6.1e-119	TraesTSP3A01G110800.1
RLK-Pelle_L-LEC	9.1e-93	TraesTSP3A01G325900.1
RLK-Pelle_L-LEC	3.1e-114	TraesTSP3A01G339700.1
RLK-Pelle_L-LEC	7.2e-97	TraesTSP3A01G475100.1
RLK-Pelle_L-LEC	7e-66	TraesTSP3A01G520400.1
RLK-Pelle_L-LEC	6.5e-95	TraesTSP3B01G019700.1
RLK-Pelle_L-LEC	6.5e-95	TraesTSP3B01G019800.1
RLK-Pelle_L-LEC	1.1e-111	TraesTSP3B01G141300.1
RLK-Pelle_L-LEC	1.2e-118	TraesTSP3B01G141600.1
RLK-Pelle_L-LEC	5e-114	TraesTSP3B01G141700.1
RLK-Pelle_L-LEC	3.4e-109	TraesTSP3B01G199300.1
RLK-Pelle_L-LEC	1.9e-99	TraesTSP3B01G221900.1
RLK-Pelle_L-LEC	8e-94	TraesTSP3B01G363500.1
RLK-Pelle_L-LEC	2.2e-113	TraesTSP3B01G368600.1
RLK-Pelle_L-LEC	7.5e-117	TraesTSP3B01G368700.1
RLK-Pelle_L-LEC	1.8e-114	TraesTSP3B01G379200.1
RLK-Pelle_L-LEC	6.7e-118	TraesTSP3B01G396000.1
RLK-Pelle_L-LEC	2.5e-116	TraesTSP3B01G396200.1
RLK-Pelle_L-LEC	5.2e-114	TraesTSP3B01G521300.1
RLK-Pelle_L-LEC	1.6e-112	TraesTSP3B01G521400.1
RLK-Pelle_L-LEC	4e-102	TraesTSP3B01G528900.1
RLK-Pelle_L-LEC	3.9e-85	TraesTSP3B01G583100.1
RLK-Pelle_L-LEC	5.6e-74	TraesTSP3B01G583200.1
RLK-Pelle_L-LEC	6.8e-77	TraesTSP3B01G583300.1
RLK-Pelle_L-LEC	2.5e-83	TraesTSP3B01G583400.1
RLK-Pelle_L-LEC	1.8e-85	TraesTSP3B01G641600.1
RLK-Pelle_L-LEC	1.8e-118	TraesTSP3D01G119800.1
RLK-Pelle_L-LEC	7.6e-113	TraesTSP3D01G119900.1
RLK-Pelle_L-LEC	1.5e-99	TraesTSP3D01G191800.1
RLK-Pelle_L-LEC	9.4e-93	TraesTSP3D01G326200.1
RLK-Pelle_L-LEC	3.4e-114	TraesTSP3D01G331500.1
RLK-Pelle_L-LEC	2.3e-116	TraesTSP3D01G331600.1
RLK-Pelle_L-LEC	6.8e-114	TraesTSP3D01G341100.1
RLK-Pelle_L-LEC	8e-66	TraesTSP3D01G374100.1
RLK-Pelle_L-LEC	2e-100	TraesTSP3D01G464800.1
RLK-Pelle_L-LEC	1.1e-113	TraesTSP3D01G475500.1
RLK-Pelle_L-LEC	2.4e-84	TraesTSP3D01G512200.1
RLK-Pelle_L-LEC	7.7e-84	TraesTSP3D01G527700.1
RLK-Pelle_L-LEC	7.7e-74	TraesTSP3D01G527900.1
RLK-Pelle_L-LEC	1.2e-111	TraesTSP4A01G210600.1
RLK-Pelle_L-LEC	3.2e-103	TraesTSP4A01G261900.1
RLK-Pelle_L-LEC	1.1e-115	TraesTSP4A01G272400.1
RLK-Pelle_L-LEC	8.4e-112	TraesTSP4A01G329700.1
RLK-Pelle_L-LEC	2.9e-117	TraesTSP4A01G425600.1
RLK-Pelle_L-LEC	7.7e-119	TraesTSP4A01G425700.1
RLK-Pelle_L-LEC	3.6e-97	TraesTSP4A01G476700.1
RLK-Pelle_L-LEC	9.8e-106	TraesTSP4A01G500900.1
RLK-Pelle_L-LEC	1.4e-106	TraesTSP4A01G501600.1
RLK-Pelle_L-LEC	2.7e-107	TraesTSP4A01G501700.1
RLK-Pelle_L-LEC	2.7e-107	TraesTSP4A01G501800.1
RLK-Pelle_L-LEC	3.6e-105	TraesTSP4B01G043400.1
RLK-Pelle_L-LEC	1.2e-113	TraesTSP4B01G055600.1
RLK-Pelle_L-LEC	4.5e-116	TraesTSP4B01G055800.1
RLK-Pelle_L-LEC	6.9e-117	TraesTSP4B01G056000.1
RLK-Pelle_L-LEC	6.9e-105	TraesTSP4B01G066600.1
RLK-Pelle_L-LEC	6.8e-111	TraesTSP4B01G111700.1
RLK-Pelle_L-LEC	2.2e-107	TraesTSP4B01G308200.1
RLK-Pelle_L-LEC	7.6e-86	TraesTSP4B01G416500.1
RLK-Pelle_L-LEC	9.3e-118	TraesTSP4D01G056300.1
RLK-Pelle_L-LEC	1.1e-103	TraesTSP4D01G065500.1
RLK-Pelle_L-LEC	1.1e-110	TraesTSP4D01G108300.1
RLK-Pelle_L-LEC	1.9e-109	TraesTSP4D01G306300.1
RLK-Pelle_L-LEC	3.3e-116	TraesTSP4D01G346200.1
RLK-Pelle_L-LEC	6e-85	TraesTSP4D01G403900.1
RLK-Pelle_L-LEC	1.4e-105	TraesTSP5A01G056100.1
RLK-Pelle_L-LEC	8.1e-113	TraesTSP5A01G056200.1
RLK-Pelle_L-LEC	8e-119	TraesTSP5A01G056800.1
RLK-Pelle_L-LEC	8.8e-117	TraesTSP5A01G057500.1
RLK-Pelle_L-LEC	1.5e-110	TraesTSP5A01G087600.1
RLK-Pelle_L-LEC	5.6e-104	TraesTSP5A01G090400.1
RLK-Pelle_L-LEC	2.8e-172	TraesTSP5A01G172000.1
RLK-Pelle_L-LEC	9.3e-102	TraesTSP5A01G179400.1
RLK-Pelle_L-LEC	4.3e-109	TraesTSP5A01G196700.1
RLK-Pelle_L-LEC	4.6e-121	TraesTSP5A01G426700.1
RLK-Pelle_L-LEC	2.6e-118	TraesTSP5A01G488400.1
RLK-Pelle_L-LEC	2.6e-116	TraesTSP5A01G488500.1
RLK-Pelle_L-LEC	2.1e-109	TraesTSP5A01G510900.1
RLK-Pelle_L-LEC	2.7e-110	TraesTSP5A01G511400.1
RLK-Pelle_L-LEC	6e-115	TraesTSP5A01G528200.1
RLK-Pelle_L-LEC	2.8e-82	TraesTSP5A01G589700.1
RLK-Pelle_L-LEC	2.9e-110	TraesTSP5B01G062800.1
RLK-Pelle_L-LEC	7.8e-102	TraesTSP5B01G062900.1
RLK-Pelle_L-LEC	1.1e-104	TraesTSP5B01G063000.1
RLK-Pelle_L-LEC	2.8e-113	TraesTSP5B01G063200.1
RLK-Pelle_L-LEC	4.3e-93	TraesTSP5B01G063700.1
RLK-Pelle_L-LEC	9.2e-119	TraesTSP5B01G063900.1
RLK-Pelle_L-LEC	7.9e-117	TraesTSP5B01G071000.1
RLK-Pelle_L-LEC	1.6e-111	TraesTSP5B01G092600.1
RLK-Pelle_L-LEC	1.3e-102	TraesTSP5B01G098400.1
RLK-Pelle_L-LEC	9.7e-174	TraesTSP5B01G173900.1
RLK-Pelle_L-LEC	2.9e-109	TraesTSP5B01G200500.1
RLK-Pelle_L-LEC	1.6e-102	TraesTSP5B01G201100.1
RLK-Pelle_L-LEC	5.9e-104	TraesTSP5B01G279100.1
RLK-Pelle_L-LEC	3.8e-94	TraesTSP5B01G284700.1
RLK-Pelle_L-LEC	2.9e-83	TraesTSP5B01G382900.1
RLK-Pelle_L-LEC	3.6e-121	TraesTSP5B01G448500.1
RLK-Pelle_L-LEC	1.9e-116	TraesTSP5B01G493800.1
RLK-Pelle_L-LEC	4.8e-87	TraesTSP5B01G498900.1
RLK-Pelle_L-LEC	2.3e-109	TraesTSP5B01G541900.1
RLK-Pelle_L-LEC	1.5e-89	TraesTSP5B01G546900.1
RLK-Pelle_L-LEC	3.4e-88	TraesTSP5B01G547000.1
RLK-Pelle_L-LEC	5.5e-109	TraesTSP5D01G029700.1
RLK-Pelle_L-LEC	8.6e-106	TraesTSP5D01G069600.1
RLK-Pelle_L-LEC	2.2e-105	TraesTSP5D01G069700.1
RLK-Pelle_L-LEC	3e-105	TraesTSP5D01G069900.1
RLK-Pelle_L-LEC	8.7e-112	TraesTSP5D01G070200.1
RLK-Pelle_L-LEC	3.7e-112	TraesTSP5D01G070300.1
RLK-Pelle_L-LEC	7.2e-118	TraesTSP5D01G070800.1
RLK-Pelle_L-LEC	4e-116	TraesTSP5D01G071900.1
RLK-Pelle_L-LEC	2.2e-111	TraesTSP5D01G100600.1
RLK-Pelle_L-LEC	6.2e-104	TraesTSP5D01G106500.1
RLK-Pelle_L-LEC	1e-173	TraesTSP5D01G181300.1
RLK-Pelle_L-LEC	8.1e-102	TraesTSP5D01G188200.1
RLK-Pelle_L-LEC	1.8e-108	TraesTSP5D01G207600.1
RLK-Pelle_L-LEC	1.5e-103	TraesTSP5D01G208000.1
RLK-Pelle_L-LEC	3.8e-104	TraesTSP5D01G286500.1
RLK-Pelle_L-LEC	3.7e-118	TraesTSP5D01G292000.1
RLK-Pelle_L-LEC	9.1e-70	TraesTSP5D01G373200.1
RLK-Pelle_L-LEC	4.2e-97	TraesTSP5D01G373300.1
RLK-Pelle_L-LEC	2.2e-99	TraesTSP5D01G451000.1
RLK-Pelle_L-LEC	9.5e-118	TraesTSP5D01G492700.1
RLK-Pelle_L-LEC	1.3e-117	TraesTSP5D01G492800.1
RLK-Pelle_L-LEC	6.2e-116	TraesTSP5D01G515500.1
RLK-Pelle_L-LEC	6.1e-77	TraesTSP5D01G515600.1
RLK-Pelle_L-LEC	1.9e-117	TraesTSP5D01G530300.1
RLK-Pelle_L-LEC	1.5e-109	TraesTSP5D01G539400.1
RLK-Pelle_L-LEC	1.5e-109	TraesTSP5D01G539500.1
RLK-Pelle_L-LEC	2e-109	TraesTSP5D01G539800.1
RLK-Pelle_L-LEC	1.4e-72	TraesTSP5D01G545800.1
RLK-Pelle_L-LEC	9.8e-113	TraesTSP5D01G591900.1
RLK-Pelle_L-LEC	8.7e-115	TraesTSP6A01G056700.1
RLK-Pelle_L-LEC	2.4e-116	TraesTSP6A01G104800.1
RLK-Pelle_L-LEC	1.9e-114	TraesTSP6A01G104900.1
RLK-Pelle_L-LEC	2.8e-106	TraesTSP6A01G216300.1
RLK-Pelle_L-LEC	3.4e-101	TraesTSP6A01G259000.1
RLK-Pelle_L-LEC	9e-116	TraesTSP6A01G339200.1
RLK-Pelle_L-LEC	1.3e-113	TraesTSP6A01G339300.1
RLK-Pelle_L-LEC	1.8e-114	TraesTSP6A01G339400.1
RLK-Pelle_L-LEC	5.1e-118	TraesTSP6A01G339500.1
RLK-Pelle_L-LEC	1.6e-113	TraesTSP6A01G339600.1
RLK-Pelle_L-LEC	8.5e-114	TraesTSP6A01G398900.1
RLK-Pelle_L-LEC	3e-109	TraesTSP6A01G399200.1
RLK-Pelle_L-LEC	3e-109	TraesTSP6A01G399300.1
RLK-Pelle_L-LEC	6.6e-115	TraesTSP6B01G174000.1
RLK-Pelle_L-LEC	2.5e-116	TraesTSP6B01G174100.1
RLK-Pelle_L-LEC	6.7e-116	TraesTSP6B01G285900.1
RLK-Pelle_L-LEC	1.7e-101	TraesTSP6B01G328200.1
RLK-Pelle_L-LEC	1.4e-117	TraesTSP6B01G416900.1
RLK-Pelle_L-LEC	6.4e-113	TraesTSP6B01G417000.1
RLK-Pelle_L-LEC	5.3e-112	TraesTSP6B01G491500.1
RLK-Pelle_L-LEC	1.4e-114	TraesTSP6D01G127300.1
RLK-Pelle_L-LEC	7.1e-117	TraesTSP6D01G127400.1
RLK-Pelle_L-LEC	7.7e-117	TraesTSP6D01G203100.1
RLK-Pelle_L-LEC	5.7e-117	TraesTSP6D01G203200.1
RLK-Pelle_L-LEC	2.6e-116	TraesTSP6D01G233100.1
RLK-Pelle_L-LEC	7.9e-101	TraesTSP6D01G273300.1
RLK-Pelle_L-LEC	3.9e-118	TraesTSP6D01G357200.1
RLK-Pelle_L-LEC	4.1e-114	TraesTSP6D01G357300.1
RLK-Pelle_L-LEC	5.4e-115	TraesTSP6D01G422900.1
RLK-Pelle_L-LEC	1.4e-90	TraesTSP6D01G423000.1
RLK-Pelle_L-LEC	7.3e-114	TraesTSP7A01G147800.1
RLK-Pelle_L-LEC	1.3e-107	TraesTSP7A01G180900.1
RLK-Pelle_L-LEC	6e-90	TraesTSP7A01G188700.1
RLK-Pelle_L-LEC	1.5e-104	TraesTSP7A01G236100.1
RLK-Pelle_L-LEC	3.5e-99	TraesTSP7A01G269800.1
RLK-Pelle_L-LEC	3.5e-99	TraesTSP7A01G269900.1
RLK-Pelle_L-LEC	3.5e-99	TraesTSP7A01G270000.1
RLK-Pelle_L-LEC	3.5e-99	TraesTSP7A01G270100.1
RLK-Pelle_L-LEC	1.8e-102	TraesTSP7A01G270200.1
RLK-Pelle_L-LEC	5.1e-113	TraesTSP7A01G338500.1
RLK-Pelle_L-LEC	2e-98	TraesTSP7A01G511900.1
RLK-Pelle_L-LEC	2.1e-107	TraesTSP7A01G542900.1
RLK-Pelle_L-LEC	4.1e-106	TraesTSP7A01G543000.1
RLK-Pelle_L-LEC	1.8e-103	TraesTSP7A01G543100.1
RLK-Pelle_L-LEC	2.6e-94	TraesTSP7A01G543200.1
RLK-Pelle_L-LEC	1.1e-106	TraesTSP7A01G543300.1
RLK-Pelle_L-LEC	4.3e-93	TraesTSP7B01G108100.1
RLK-Pelle_L-LEC	1.7e-104	TraesTSP7B01G130300.1
RLK-Pelle_L-LEC	8.4e-103	TraesTSP7B01G161300.1
RLK-Pelle_L-LEC	4.9e-99	TraesTSP7B01G161400.1
RLK-Pelle_L-LEC	1.5e-71	TraesTSP7B01G228900.1
RLK-Pelle_L-LEC	1.2e-107	TraesTSP7B01G314400.1
RLK-Pelle_L-LEC	1e-104	TraesTSP7B01G448300.1
RLK-Pelle_L-LEC	8.5e-107	TraesTSP7B01G448400.1
RLK-Pelle_L-LEC	2.2e-115	TraesTSP7D01G092000.1
RLK-Pelle_L-LEC	2.2e-115	TraesTSP7D01G092100.1
RLK-Pelle_L-LEC	6.2e-119	TraesTSP7D01G092200.1
RLK-Pelle_L-LEC	3e-119	TraesTSP7D01G092300.1
RLK-Pelle_L-LEC	9.9e-115	TraesTSP7D01G158500.1
RLK-Pelle_L-LEC	3.8e-103	TraesTSP7D01G181500.1
RLK-Pelle_L-LEC	2.4e-108	TraesTSP7D01G187600.1
RLK-Pelle_L-LEC	6.5e-94	TraesTSP7D01G221100.1
RLK-Pelle_L-LEC	3.5e-104	TraesTSP7D01G242000.1
RLK-Pelle_L-LEC	5.1e-97	TraesTSP7D01G276500.1
RLK-Pelle_L-LEC	7.3e-65	TraesTSP7D01G286100.1
RLK-Pelle_L-LEC	3.1e-113	TraesTSP7D01G342500.1
RLK-Pelle_L-LEC	1.3e-105	TraesTSP7D01G504400.1
RLK-Pelle_L-LEC	1.7e-106	TraesTSP7D01G545000.1
RLK-Pelle_L-LEC	9e-108	TraesTSP7D01G545100.1
RLK-Pelle_L-LEC	4.1e-106	TraesTSP7D01G545200.1
RLK-Pelle_L-LEC	3e-105	TraesTSP7D01G545300.1
RLK-Pelle_L-LEC	8.7e-104	TraesTSP7D01G545400.1
RLK-Pelle_L-LEC	1.7e-106	TraesTSP7D01G545500.1
RLK-Pelle_L-LEC	3.9e-100	TraesTSP7D01G561800.1
RLK-Pelle_LRK10L-2	7.2e-134	TraesTSP1A01G023700.1
RLK-Pelle_LRK10L-2	1.3e-135	TraesTSP1A01G023800.1
RLK-Pelle_LRK10L-2	5.3e-135	TraesTSP1A01G024200.1
RLK-Pelle_LRK10L-2	4.6e-133	TraesTSP1A01G024700.1
RLK-Pelle_LRK10L-2	2.3e-134	TraesTSP1A01G025000.1
RLK-Pelle_LRK10L-2	2e-134	TraesTSP1A01G025100.1
RLK-Pelle_LRK10L-2	2e-134	TraesTSP1A01G444100.1
RLK-Pelle_LRK10L-2	6.3e-134	TraesTSP1B01G020000.1
RLK-Pelle_LRK10L-2	2.3e-134	TraesTSP1B01G021300.1
RLK-Pelle_LRK10L-2	5.1e-135	TraesTSP1B01G021400.1
RLK-Pelle_LRK10L-2	4.8e-135	TraesTSP1D01G019200.1
RLK-Pelle_LRK10L-2	3.7e-134	TraesTSP1D01G019300.1
RLK-Pelle_LRK10L-2	1.5e-134	TraesTSP1D01G019800.1
RLK-Pelle_LRK10L-2	6.1e-135	TraesTSP1D01G022200.1
RLK-Pelle_LRK10L-2	1e-135	TraesTSP1D01G022300.1
RLK-Pelle_LRK10L-2	2.3e-134	TraesTSP1D01G022400.1
RLK-Pelle_LRK10L-2	8.4e-137	TraesTSP1D01G022500.1
RLK-Pelle_LRK10L-2	9.7e-135	TraesTSP1D01G022600.1
RLK-Pelle_LRK10L-2	3.5e-135	TraesTSP1D01G022700.1
RLK-Pelle_LRK10L-2	1.1e-130	TraesTSP2D01G580600.1
RLK-Pelle_LRK10L-2	2.1e-135	TraesTSP3A01G013900.1
RLK-Pelle_LRK10L-2	1.3e-127	TraesTSP3A01G014400.1
RLK-Pelle_LRK10L-2	2e-136	TraesTSP3A01G014500.1
RLK-Pelle_LRK10L-2	4.9e-134	TraesTSP3A01G017700.1
RLK-Pelle_LRK10L-2	1.3e-136	TraesTSP3A01G018500.1
RLK-Pelle_LRK10L-2	3.6e-132	TraesTSP3A01G018600.1
RLK-Pelle_LRK10L-2	2.3e-135	TraesTSP3A01G018700.1
RLK-Pelle_LRK10L-2	3.3e-131	TraesTSP3A01G050900.1
RLK-Pelle_LRK10L-2	3.7e-127	TraesTSP3A01G051100.1
RLK-Pelle_LRK10L-2	3.7e-127	TraesTSP3A01G051200.1
RLK-Pelle_LRK10L-2	4.7e-133	TraesTSP3A01G051400.1
RLK-Pelle_LRK10L-2	2.2e-133	TraesTSP3A01G051900.1
RLK-Pelle_LRK10L-2	2.5e-133	TraesTSP3A01G052000.1
RLK-Pelle_LRK10L-2	8.7e-125	TraesTSP3A01G052700.1
RLK-Pelle_LRK10L-2	4.6e-88	TraesTSP3A01G287600.1
RLK-Pelle_LRK10L-2	1.5e-132	TraesTSP3A01G287700.1
RLK-Pelle_LRK10L-2	3.4e-134	TraesTSP3B01G016400.1
RLK-Pelle_LRK10L-2	3.4e-134	TraesTSP3B01G016500.1
RLK-Pelle_LRK10L-2	1.1e-132	TraesTSP3B01G016600.1
RLK-Pelle_LRK10L-2	1.2e-132	TraesTSP3B01G016700.1
RLK-Pelle_LRK10L-2	4.8e-132	TraesTSP3B01G020200.1
RLK-Pelle_LRK10L-2	1.6e-131	TraesTSP3B01G020500.1
RLK-Pelle_LRK10L-2	1.9e-136	TraesTSP3B01G020600.1
RLK-Pelle_LRK10L-2	9.7e-135	TraesTSP3B01G021000.1
RLK-Pelle_LRK10L-2	2.3e-136	TraesTSP3B01G021100.1
RLK-Pelle_LRK10L-2	5.5e-132	TraesTSP3B01G021200.1
RLK-Pelle_LRK10L-2	7.3e-110	TraesTSP3B01G021300.1
RLK-Pelle_LRK10L-2	1.4e-137	TraesTSP3B01G021400.1
RLK-Pelle_LRK10L-2	1.1e-72	TraesTSP3B01G021700.1
RLK-Pelle_LRK10L-2	3e-130	TraesTSP3B01G021900.1
RLK-Pelle_LRK10L-2	8.1e-137	TraesTSP3B01G022000.1
RLK-Pelle_LRK10L-2	4.6e-133	TraesTSP3B01G023100.1
RLK-Pelle_LRK10L-2	1.4e-136	TraesTSP3B01G023200.1
RLK-Pelle_LRK10L-2	3.2e-137	TraesTSP3B01G040500.1
RLK-Pelle_LRK10L-2	1.1e-133	TraesTSP3B01G040600.1
RLK-Pelle_LRK10L-2	1.3e-136	TraesTSP3B01G041300.1
RLK-Pelle_LRK10L-2	1.8e-134	TraesTSP3B01G041400.1
RLK-Pelle_LRK10L-2	3.3e-128	TraesTSP3B01G067300.1
RLK-Pelle_LRK10L-2	4.7e-130	TraesTSP3B01G072000.1
RLK-Pelle_LRK10L-2	1.5e-134	TraesTSP3B01G072100.1
RLK-Pelle_LRK10L-2	1.2e-129	TraesTSP3B01G072400.1
RLK-Pelle_LRK10L-2	2.4e-133	TraesTSP3B01G072600.1
RLK-Pelle_LRK10L-2	2.5e-133	TraesTSP3B01G072700.1
RLK-Pelle_LRK10L-2	6.3e-134	TraesTSP3B01G072800.1
RLK-Pelle_LRK10L-2	6e-105	TraesTSP3B01G073000.1
RLK-Pelle_LRK10L-2	1.2e-133	TraesTSP3B01G073200.1
RLK-Pelle_LRK10L-2	1.1e-133	TraesTSP3B01G073300.1
RLK-Pelle_LRK10L-2	1.3e-127	TraesTSP3B01G129500.1
RLK-Pelle_LRK10L-2	8e-90	TraesTSP3B01G323200.1
RLK-Pelle_LRK10L-2	1.7e-132	TraesTSP3B01G323300.1
RLK-Pelle_LRK10L-2	5.9e-131	TraesTSP3D01G016200.1
RLK-Pelle_LRK10L-2	5.3e-136	TraesTSP3D01G016300.1
RLK-Pelle_LRK10L-2	5.3e-136	TraesTSP3D01G016400.1
RLK-Pelle_LRK10L-2	4.5e-134	TraesTSP3D01G018900.1
RLK-Pelle_LRK10L-2	1.9e-130	TraesTSP3D01G019000.1
RLK-Pelle_LRK10L-2	3e-133	TraesTSP3D01G019200.1
RLK-Pelle_LRK10L-2	7.9e-81	TraesTSP3D01G019300.1
RLK-Pelle_LRK10L-2	9.9e-136	TraesTSP3D01G019600.1
RLK-Pelle_LRK10L-2	6.6e-136	TraesTSP3D01G019700.1
RLK-Pelle_LRK10L-2	9e-137	TraesTSP3D01G020100.1
RLK-Pelle_LRK10L-2	9.3e-134	TraesTSP3D01G020200.1
RLK-Pelle_LRK10L-2	1.5e-134	TraesTSP3D01G020400.1
RLK-Pelle_LRK10L-2	1.4e-127	TraesTSP3D01G055300.1
RLK-Pelle_LRK10L-2	2.5e-128	TraesTSP3D01G055400.1
RLK-Pelle_LRK10L-2	2.5e-128	TraesTSP3D01G055500.1
RLK-Pelle_LRK10L-2	2e-132	TraesTSP3D01G055800.1
RLK-Pelle_LRK10L-2	4.8e-132	TraesTSP3D01G055900.1
RLK-Pelle_LRK10L-2	2.9e-133	TraesTSP3D01G056100.1
RLK-Pelle_LRK10L-2	9.9e-133	TraesTSP3D01G056200.1
RLK-Pelle_LRK10L-2	4.9e-133	TraesTSP3D01G056300.1
RLK-Pelle_LRK10L-2	7.8e-134	TraesTSP3D01G056500.1
RLK-Pelle_LRK10L-2	2.5e-121	TraesTSP3D01G056600.1
RLK-Pelle_LRK10L-2	3.6e-133	TraesTSP3D01G056700.1
RLK-Pelle_LRK10L-2	2.9e-132	TraesTSP3D01G056800.1
RLK-Pelle_LRK10L-2	3.8e-124	TraesTSP3D01G056900.1
RLK-Pelle_LRK10L-2	7.4e-110	TraesTSP3D01G074500.1
RLK-Pelle_LRK10L-2	3.7e-130	TraesTSP3D01G074600.1
RLK-Pelle_LRK10L-2	4.1e-137	TraesTSP3D01G075600.1
RLK-Pelle_LRK10L-2	3.5e-134	TraesTSP3D01G075700.1
RLK-Pelle_LRK10L-2	6.2e-89	TraesTSP3D01G286500.1
RLK-Pelle_LRK10L-2	1.5e-132	TraesTSP3D01G286600.1
RLK-Pelle_LRK10L-2	2.1e-131	TraesTSP4A01G534500.1
RLK-Pelle_LRK10L-2	1.2e-133	TraesTSP4A01G537200.1
RLK-Pelle_LRK10L-2	2e-132	TraesTSP5A01G056000.1
RLK-Pelle_LRK10L-2	3.7e-129	TraesTSP5A01G290500.1
RLK-Pelle_LRK10L-2	3.5e-136	TraesTSP5A01G407500.1
RLK-Pelle_LRK10L-2	2.8e-127	TraesTSP5A01G407600.1
RLK-Pelle_LRK10L-2	1.5e-127	TraesTSP5B01G302100.1
RLK-Pelle_LRK10L-2	7.8e-135	TraesTSP5B01G427700.1
RLK-Pelle_LRK10L-2	1.3e-131	TraesTSP5B01G427800.1
[truncated: 2,661 more rows]

## Sheet: Triticum turgidum
HMM classification	E value of HMM classification	Gene ID
AGC_MAST	3.6e-177	TRITD4Av1G193000.1
AGC_MAST	3.9e-177	TRITD4Bv1G013390.8
AGC_MAST	7.9e-171	TRITD5Av1G010530.2
AGC_MAST	4.6e-171	TRITD5Bv1G008420.2
AGC_NDR	1e-158	TRITD1Av1G056020.2
AGC_NDR	2.3e-163	TRITD1Av1G095430.5
AGC_NDR	2.3e-157	TRITD1Av1G193330.13
AGC_NDR	2.7e-158	TRITD1Bv1G064430.2
AGC_NDR	1.6e-163	TRITD1Bv1G100120.1
AGC_NDR	1.6e-163	TRITD1Bv1G183480.12
AGC_NDR	5.6e-155	TRITD3Av1G034550.1
AGC_NDR	1.9e-160	TRITD3Bv1G043650.3
AGC_NDR	6.8e-138	TRITD5Av1G022300.5
AGC_NDR	6.8e-164	TRITD5Bv1G022630.3
AGC_PDK1	8.4e-150	TRITD3Av1G228130.1
AGC_PDK1	2.1e-149	TRITD3Bv1G214560.1
AGC_PKA-PKG	1.5e-91	TRITD6Av1G096190.6
AGC_PKA-PKG	2.3e-92	TRITD6Bv1G109360.27
AGC_RSK-2	1.4e-128	TRITD1Av1G067280.1
AGC_RSK-2	4.1e-127	TRITD1Av1G140590.2
AGC_RSK-2	1.3e-128	TRITD1Bv1G081220.1
AGC_RSK-2	8.5e-127	TRITD1Bv1G134230.1
AGC_RSK-2	1.1e-127	TRITD2Av1G159080.2
AGC_RSK-2	1.2e-87	TRITD2Av1G178550.2
AGC_RSK-2	1.7e-132	TRITD2Av1G232110.2
AGC_RSK-2	1.1e-127	TRITD2Bv1G134130.1
AGC_RSK-2	1.3e-96	TRITD2Bv1G173680.1
AGC_RSK-2	1.7e-132	TRITD2Bv1G194020.2
AGC_RSK-2	1.3e-112	TRITD3Av1G045160.2
AGC_RSK-2	1.9e-130	TRITD3Av1G066890.2
AGC_RSK-2	2e-117	TRITD3Bv1G053270.1
AGC_RSK-2	3.2e-130	TRITD3Bv1G072000.1
AGC_RSK-2	1.2e-67	TRITD4Av1G035650.1
AGC_RSK-2	1.1e-108	TRITD5Av1G016030.1
AGC_RSK-2	2.4e-120	TRITD5Av1G098700.1
AGC_RSK-2	1.3e-112	TRITD5Av1G116930.3
AGC_RSK-2	2.8e-126	TRITD5Av1G126070.2
AGC_RSK-2	2.4e-133	TRITD5Av1G155450.3
AGC_RSK-2	7.4e-100	TRITD5Av1G159300.1
AGC_RSK-2	1.5e-115	TRITD5Av1G199020.1
AGC_RSK-2	1.8e-128	TRITD5Av1G223130.1
AGC_RSK-2	2.8e-115	TRITD5Bv1G015430.1
AGC_RSK-2	1.7e-129	TRITD5Bv1G066160.1
AGC_RSK-2	7.5e-120	TRITD5Bv1G079690.1
AGC_RSK-2	1.5e-127	TRITD5Bv1G095950.11
AGC_RSK-2	6.7e-132	TRITD5Bv1G104160.1
AGC_RSK-2	2e-133	TRITD5Bv1G144190.1
AGC_RSK-2	3.7e-100	TRITD5Bv1G151140.1
AGC_RSK-2	9.9e-129	TRITD5Bv1G222620.1
AGC_RSK-2	2.9e-91	TRITD6Av1G134600.1
AGC_RSK-2	1.1e-130	TRITD6Av1G155620.1
AGC_RSK-2	4e-90	TRITD6Bv1G127820.1
AGC_RSK-2	1.8e-132	TRITD7Av1G076430.2
AGC_RSK-2	2.1e-100	TRITD7Av1G090940.1
AGC_RSK-2	1.4e-131	TRITD7Bv1G051760.1
AGC_RSK-2	3.3e-101	TRITD7Bv1G069250.1
AGC-Pl	8.3e-160	TRITD2Av1G028050.1
AGC-Pl	1.5e-145	TRITD2Bv1G036250.1
AGC-Pl	6.7e-155	TRITD4Av1G069840.2
AGC-Pl	3e-156	TRITD4Bv1G106490.7
Aur	1e-142	TRITD1Av1G187750.1
Aur	1.2e-142	TRITD1Bv1G176610.1
Aur	2.4e-152	TRITD3Av1G033350.1
Aur	5.8e-153	TRITD3Bv1G041260.1
Aur	1.1e-117	TRITD5Av1G207940.2
Aur	5.1e-142	TRITD5Bv1G204190.1
BUB	1.1e-132	TRITD2Av1G094570.1
BUB	1.2e-131	TRITD2Bv1G095800.1
CAMK_AMPK	1.2e-158	TRITD1Av1G201460.3
CAMK_AMPK	1.2e-158	TRITD1Bv1G192610.2
CAMK_AMPK	2.3e-156	TRITD3Av1G185330.3
CAMK_AMPK	2e-136	TRITD3Av1G269120.3
CAMK_AMPK	6.5e-141	TRITD3Av1G269160.1
CAMK_AMPK	1.9e-156	TRITD3Bv1G167520.2
CAMK_AMPK	1.5e-137	TRITD3Bv1G262890.3
CAMK_AMPK	2.1e-136	TRITD3Bv1G263440.8
CAMK_AMPK	1.5e-136	TRITD3Bv1G263530.4
CAMK_AMPK	2e-137	TRITD3Bv1G263560.2
CAMK_AMPK	8.5e-140	TRITD3Bv1G263730.2
CAMK_AMPK	1.1e-147	TRITD4Av1G051430.3
CAMK_AMPK	3.5e-151	TRITD4Av1G051470.10
CAMK_AMPK	4e-151	TRITD4Bv1G125950.1
CAMK_CAMK1-DCAMKL	5.7e-136	TRITD1Av1G184730.1
CAMK_CAMK1-DCAMKL	1.5e-136	TRITD1Bv1G173150.1
CAMK_CAMKL-CHK1	3.9e-102	TRITD0Uv1G054740.1
CAMK_CAMKL-CHK1	2.3e-101	TRITD0Uv1G120740.1
CAMK_CAMKL-CHK1	3.4e-96	TRITD1Av1G028970.1
CAMK_CAMKL-CHK1	6.2e-121	TRITD1Av1G029130.1
CAMK_CAMKL-CHK1	2.9e-131	TRITD1Av1G182120.2
CAMK_CAMKL-CHK1	3.9e-135	TRITD1Av1G194670.1
CAMK_CAMKL-CHK1	1.6e-96	TRITD1Bv1G038160.1
CAMK_CAMKL-CHK1	8.5e-121	TRITD1Bv1G038220.1
CAMK_CAMKL-CHK1	2e-130	TRITD1Bv1G169190.1
CAMK_CAMKL-CHK1	3.9e-135	TRITD1Bv1G185360.1
CAMK_CAMKL-CHK1	8.8e-131	TRITD2Av1G025290.2
CAMK_CAMKL-CHK1	3.4e-77	TRITD2Av1G028700.1
CAMK_CAMKL-CHK1	3.7e-138	TRITD2Av1G028770.1
CAMK_CAMKL-CHK1	1.2e-123	TRITD2Av1G044340.2
CAMK_CAMKL-CHK1	2.5e-142	TRITD2Av1G137450.1
CAMK_CAMKL-CHK1	6.2e-100	TRITD2Av1G281430.1
CAMK_CAMKL-CHK1	1.6e-131	TRITD2Bv1G032930.2
CAMK_CAMKL-CHK1	3.7e-138	TRITD2Bv1G037460.2
CAMK_CAMKL-CHK1	5.1e-109	TRITD2Bv1G037620.1
CAMK_CAMKL-CHK1	1.2e-123	TRITD2Bv1G058000.2
CAMK_CAMKL-CHK1	2.6e-142	TRITD2Bv1G122190.1
CAMK_CAMKL-CHK1	2.3e-102	TRITD2Bv1G247610.1
CAMK_CAMKL-CHK1	2.3e-101	TRITD2Bv1G247930.1
CAMK_CAMKL-CHK1	9.4e-102	TRITD2Bv1G247940.1
CAMK_CAMKL-CHK1	2.8e-129	TRITD3Av1G052120.1
CAMK_CAMKL-CHK1	1.5e-137	TRITD3Av1G052250.1
CAMK_CAMKL-CHK1	3.7e-126	TRITD3Av1G121900.2
CAMK_CAMKL-CHK1	5.9e-129	TRITD3Av1G191580.1
CAMK_CAMKL-CHK1	8.4e-133	TRITD3Av1G191600.1
CAMK_CAMKL-CHK1	7.4e-136	TRITD3Av1G212750.1
CAMK_CAMKL-CHK1	2.8e-106	TRITD3Av1G251490.3
CAMK_CAMKL-CHK1	1.8e-129	TRITD3Bv1G056130.1
CAMK_CAMKL-CHK1	2.6e-138	TRITD3Bv1G063790.1
CAMK_CAMKL-CHK1	5.5e-128	TRITD3Bv1G174030.1
CAMK_CAMKL-CHK1	9.9e-133	TRITD3Bv1G174140.2
CAMK_CAMKL-CHK1	3.3e-126	TRITD3Bv1G190960.3
CAMK_CAMKL-CHK1	3.7e-135	TRITD3Bv1G195320.1
CAMK_CAMKL-CHK1	8e-90	TRITD3Bv1G244100.3
CAMK_CAMKL-CHK1	5.4e-134	TRITD4Av1G064230.5
CAMK_CAMKL-CHK1	2.6e-136	TRITD4Av1G072180.2
CAMK_CAMKL-CHK1	1.8e-137	TRITD4Av1G146770.7
CAMK_CAMKL-CHK1	1.1e-130	TRITD4Av1G148390.1
CAMK_CAMKL-CHK1	1.7e-133	TRITD4Av1G152750.1
CAMK_CAMKL-CHK1	1.3e-130	TRITD4Bv1G046280.2
CAMK_CAMKL-CHK1	8.4e-134	TRITD4Bv1G049240.1
CAMK_CAMKL-CHK1	6.9e-137	TRITD4Bv1G057520.7
CAMK_CAMKL-CHK1	5.4e-134	TRITD4Bv1G111600.5
CAMK_CAMKL-CHK1	1.3e-115	TRITD4Bv1G182520.1
CAMK_CAMKL-CHK1	1.1e-109	TRITD5Av1G026500.2
CAMK_CAMKL-CHK1	4.1e-132	TRITD5Av1G112430.1
CAMK_CAMKL-CHK1	3e-129	TRITD5Av1G143220.1
CAMK_CAMKL-CHK1	1.1e-113	TRITD5Av1G200030.2
CAMK_CAMKL-CHK1	2.8e-129	TRITD5Av1G237590.3
CAMK_CAMKL-CHK1	1.1e-109	TRITD5Bv1G024270.2
CAMK_CAMKL-CHK1	4.5e-129	TRITD5Bv1G133150.1
CAMK_CAMKL-CHK1	1.5e-124	TRITD5Bv1G133250.1
CAMK_CAMKL-CHK1	2.8e-114	TRITD5Bv1G194940.1
CAMK_CAMKL-CHK1	1.5e-131	TRITD6Av1G045160.1
CAMK_CAMKL-CHK1	1.7e-116	TRITD6Av1G055860.2
CAMK_CAMKL-CHK1	9.3e-98	TRITD6Bv1G058160.1
CAMK_CAMKL-CHK1	3.3e-132	TRITD6Bv1G058210.2
CAMK_CAMKL-CHK1	4.2e-116	TRITD6Bv1G066770.2
CAMK_CAMKL-CHK1	1.7e-116	TRITD7Av1G189080.2
CAMK_CAMKL-CHK1	2.7e-126	TRITD7Av1G204030.3
CAMK_CAMKL-CHK1	9.1e-93	TRITD7Bv1G155170.2
CAMK_CAMKL-CHK1	2.8e-121	TRITD7Bv1G157470.2
CAMK_CAMKL-LKB	4.2e-103	TRITD1Av1G230250.1
CAMK_CAMKL-LKB	2.1e-118	TRITD1Bv1G228010.1
CAMK_CAMKL-LKB	3.7e-119	TRITD4Av1G193120.3
CAMK_CAMKL-LKB	4.5e-119	TRITD4Bv1G013150.3
CAMK_CDPK	7.7e-90	TRITD0Uv1G102520.2
CAMK_CDPK	2.6e-118	TRITD1Av1G116630.1
CAMK_CDPK	3.2e-124	TRITD1Av1G179260.2
CAMK_CDPK	8.9e-77	TRITD1Av1G223730.1
CAMK_CDPK	2.6e-118	TRITD1Bv1G118900.3
CAMK_CDPK	3e-124	TRITD1Bv1G165690.5
CAMK_CDPK	3.6e-126	TRITD1Bv1G173850.1
CAMK_CDPK	7.9e-125	TRITD1Bv1G220680.1
CAMK_CDPK	1.9e-120	TRITD2Av1G041650.13
CAMK_CDPK	9.7e-117	TRITD2Av1G052690.1
CAMK_CDPK	7e-128	TRITD2Av1G072210.1
CAMK_CDPK	1.3e-126	TRITD2Av1G089830.3
CAMK_CDPK	8.9e-102	TRITD2Av1G121420.2
CAMK_CDPK	4e-116	TRITD2Av1G133150.2
CAMK_CDPK	3.9e-123	TRITD2Av1G239850.1
CAMK_CDPK	3.5e-124	TRITD2Av1G258190.4
CAMK_CDPK	1.8e-120	TRITD2Bv1G056090.7
CAMK_CDPK	1.1e-118	TRITD2Bv1G064250.1
CAMK_CDPK	8.1e-128	TRITD2Bv1G081010.1
CAMK_CDPK	1.2e-126	TRITD2Bv1G093740.2
CAMK_CDPK	4.1e-116	TRITD2Bv1G125010.3
CAMK_CDPK	1.4e-122	TRITD2Bv1G201610.1
CAMK_CDPK	2e-124	TRITD2Bv1G220540.4
CAMK_CDPK	3.4e-100	TRITD3Av1G149200.2
CAMK_CDPK	1.3e-127	TRITD3Av1G206390.4
CAMK_CDPK	2.1e-126	TRITD3Av1G214640.3
CAMK_CDPK	3.4e-100	TRITD3Bv1G132580.2
CAMK_CDPK	3e-127	TRITD3Bv1G187000.2
CAMK_CDPK	2.4e-126	TRITD3Bv1G199090.2
CAMK_CDPK	3.4e-125	TRITD4Av1G146980.3
CAMK_CDPK	4.4e-115	TRITD4Av1G159660.1
CAMK_CDPK	1.6e-119	TRITD4Av1G198600.3
CAMK_CDPK	2.1e-109	TRITD4Av1G248550.1
CAMK_CDPK	6e-125	TRITD4Bv1G042820.5
CAMK_CDPK	6.3e-125	TRITD4Bv1G057080.3
CAMK_CDPK	9.2e-118	TRITD4Bv1G183290.3
CAMK_CDPK	5.4e-123	TRITD5Av1G069780.8
CAMK_CDPK	3.2e-124	TRITD5Av1G086470.1
CAMK_CDPK	4e-123	TRITD5Av1G105880.1
CAMK_CDPK	1.6e-91	TRITD5Av1G151440.4
CAMK_CDPK	1.3e-116	TRITD5Av1G172390.2
CAMK_CDPK	1.1e-125	TRITD5Av1G215620.4
CAMK_CDPK	1e-125	TRITD5Av1G215700.2
CAMK_CDPK	1.9e-125	TRITD5Av1G228010.3
CAMK_CDPK	1e-117	TRITD5Av1G236860.4
CAMK_CDPK	6.7e-126	TRITD5Bv1G055070.3
CAMK_CDPK	1.6e-125	TRITD5Bv1G059930.1
CAMK_CDPK	1.9e-122	TRITD5Bv1G066270.3
CAMK_CDPK	3.4e-122	TRITD5Bv1G087630.1
CAMK_CDPK	1.1e-94	TRITD5Bv1G140600.1
CAMK_CDPK	7.1e-117	TRITD5Bv1G163260.2
CAMK_CDPK	9.8e-126	TRITD5Bv1G212040.4
CAMK_CDPK	1.1e-125	TRITD5Bv1G212090.2
CAMK_CDPK	1.5e-125	TRITD5Bv1G226960.4
CAMK_CDPK	6.3e-101	TRITD6Av1G023640.2
CAMK_CDPK	4e-81	TRITD6Av1G142980.2
CAMK_CDPK	5.8e-124	TRITD6Av1G167090.4
CAMK_CDPK	3e-90	TRITD6Av1G215890.1
CAMK_CDPK	9e-120	TRITD6Av1G226510.2
CAMK_CDPK	1.1e-113	TRITD6Bv1G032590.3
CAMK_CDPK	1e-82	TRITD6Bv1G134520.3
CAMK_CDPK	5.7e-124	TRITD6Bv1G152310.3
CAMK_CDPK	1.4e-89	TRITD6Bv1G214090.1
CAMK_CDPK	3.4e-89	TRITD6Bv1G214150.1
CAMK_CDPK	8e-119	TRITD6Bv1G228020.1
CAMK_CDPK	5.5e-110	TRITD7Av1G013830.2
CAMK_CDPK	9.7e-114	TRITD7Av1G109150.3
CAMK_CDPK	2.1e-118	TRITD7Av1G207140.4
CAMK_CDPK	8.1e-115	TRITD7Bv1G083280.4
CAMK_CDPK	2.1e-118	TRITD7Bv1G160980.5
CAMK_OST1L	5.7e-123	TRITD1Av1G139010.2
CAMK_OST1L	2.2e-122	TRITD1Av1G169340.1
CAMK_OST1L	5.9e-123	TRITD1Bv1G132890.2
CAMK_OST1L	6e-122	TRITD1Bv1G155040.1
CAMK_OST1L	3.6e-122	TRITD2Av1G051700.1
CAMK_OST1L	1.9e-125	TRITD2Av1G185410.6
CAMK_OST1L	2.5e-120	TRITD2Av1G269180.1
CAMK_OST1L	1.6e-125	TRITD2Av1G294570.1
CAMK_OST1L	1.8e-122	TRITD2Bv1G063460.1
CAMK_OST1L	2.1e-125	TRITD2Bv1G151480.5
CAMK_OST1L	5.3e-106	TRITD2Bv1G232630.1
CAMK_OST1L	4.3e-125	TRITD2Bv1G263980.3
CAMK_OST1L	1.5e-97	TRITD3Av1G227410.5
CAMK_OST1L	7.7e-98	TRITD3Bv1G214050.2
CAMK_OST1L	7.3e-123	TRITD4Av1G176470.2
CAMK_OST1L	7.8e-123	TRITD4Bv1G026840.2
CAMK_OST1L	3.9e-116	TRITD5Av1G035270.2
CAMK_OST1L	1.1e-120	TRITD5Av1G207830.3
CAMK_OST1L	2.2e-119	TRITD5Bv1G032970.4
CAMK_OST1L	8.7e-122	TRITD5Bv1G204120.3
CAMK_OST1L	6.3e-87	TRITD7Av1G272740.2
CK1_CK1	7.7e-125	TRITD1Av1G230050.1
CK1_CK1	7.1e-145	TRITD1Bv1G228090.1
CK1_CK1	8.4e-119	TRITD3Av1G065290.8
CK1_CK1	5.7e-124	TRITD3Av1G130850.7
CK1_CK1	1.2e-147	TRITD3Av1G168600.2
CK1_CK1	1.1e-136	TRITD3Bv1G070580.10
CK1_CK1	2.2e-144	TRITD3Bv1G119430.17
CK1_CK1	8.2e-146	TRITD3Bv1G146740.3
CK1_CK1	2.3e-141	TRITD5Av1G215690.9
CK1_CK1	2e-141	TRITD5Bv1G212070.11
CK1_CK1	5.6e-141	TRITD6Av1G105380.3
CK1_CK1	4.4e-144	TRITD6Av1G144220.3
CK1_CK1	6.2e-147	TRITD6Av1G216470.7
CK1_CK1	5.6e-141	TRITD6Bv1G093800.9
CK1_CK1	7e-144	TRITD6Bv1G134060.4
CK1_CK1	6.4e-147	TRITD6Bv1G214780.5
CK1_CK1-Pl	3.3e-162	TRITD1Av1G058980.6
CK1_CK1-Pl	8.2e-163	TRITD1Bv1G066120.6
CK1_CK1-Pl	1.2e-158	TRITD2Av1G117840.4
CK1_CK1-Pl	1.9e-156	TRITD2Bv1G112150.3
CK1_CK1-Pl	8.5e-156	TRITD3Av1G048620.5
CK1_CK1-Pl	5.7e-153	TRITD3Av1G182280.4
CK1_CK1-Pl	5.3e-162	TRITD3Av1G196870.10
CK1_CK1-Pl	2.7e-152	TRITD3Bv1G059540.4
CK1_CK1-Pl	1.4e-154	TRITD3Bv1G161750.6
CK1_CK1-Pl	5.3e-162	TRITD3Bv1G182280.4
CK1_CK1-Pl	5.5e-154	TRITD5Av1G001340.3
CK1_CK1-Pl	7.9e-159	TRITD5Av1G216850.5
CK1_CK1-Pl	8.3e-154	TRITD5Bv1G000890.5
CK1_CK1-Pl	1.2e-159	TRITD5Bv1G213800.3
CMGC_CDK-CCRK	2.1e-123	TRITD7Av1G183830.2
CMGC_CDK-CCRK	2.5e-119	TRITD7Bv1G136820.2
CMGC_CDK-CDK7	3.8e-161	TRITD1Av1G157740.1
CMGC_CDK-CDK7	3.9e-122	TRITD1Bv1G144070.1
CMGC_CDK-CDK8	2.3e-190	TRITD1Av1G129510.3
CMGC_CDK-CDK8	7.3e-196	TRITD1Bv1G124850.1
CMGC_CDK-CRK7-CDK9	3e-144	TRITD1Av1G156670.1
CMGC_CDK-CRK7-CDK9	3e-144	TRITD1Bv1G143240.1
CMGC_CDK-CRK7-CDK9	3.6e-150	TRITD2Av1G062230.6
CMGC_CDK-CRK7-CDK9	3.6e-144	TRITD2Bv1G042350.1
CMGC_CDK-CRK7-CDK9	2.7e-151	TRITD2Bv1G073160.9
CMGC_CDK-CRK7-CDK9	2.4e-156	TRITD3Av1G049310.2
CMGC_CDK-CRK7-CDK9	6.3e-139	TRITD3Av1G249280.2
CMGC_CDK-CRK7-CDK9	6.3e-145	TRITD3Av1G273500.3
CMGC_CDK-CRK7-CDK9	5.2e-157	TRITD3Bv1G058730.3
CMGC_CDK-CRK7-CDK9	2.1e-140	TRITD3Bv1G240940.2
CMGC_CDK-CRK7-CDK9	6.3e-145	TRITD3Bv1G268390.6
CMGC_CDK-CRK7-CDK9	4.5e-157	TRITD4Av1G080010.3
CMGC_CDK-CRK7-CDK9	1e-145	TRITD4Av1G168500.3
CMGC_CDK-CRK7-CDK9	3.2e-146	TRITD4Bv1G031150.1
CMGC_CDK-CRK7-CDK9	6.4e-155	TRITD4Bv1G089190.1
CMGC_CDK-CRK7-CDK9	1.9e-135	TRITD5Av1G039110.1
CMGC_CDK-CRK7-CDK9	2.3e-145	TRITD5Av1G074140.1
CMGC_CDK-CRK7-CDK9	1.3e-135	TRITD5Bv1G036560.1
CMGC_CDK-CRK7-CDK9	2.3e-145	TRITD5Bv1G057040.2
CMGC_CDK-CRK7-CDK9	1.8e-151	TRITD6Av1G098390.2
CMGC_CDK-CRK7-CDK9	1.1e-151	TRITD6Bv1G109980.2
CMGC_CDK-CRK7-CDK9	7.1e-153	TRITD7Av1G168290.1
CMGC_CDK-CRK7-CDK9	7.5e-153	TRITD7Bv1G125660.4
CMGC_CDKL-Os	1.3e-68	TRITD0Uv1G035060.1
CMGC_CDKL-Os	5.4e-62	TRITD1Av1G036770.1
CMGC_CDKL-Os	1.7e-61	TRITD1Av1G036790.1
CMGC_CDKL-Os	1.6e-97	TRITD1Av1G036870.1
CMGC_CDKL-Os	1e-96	TRITD1Av1G036950.1
CMGC_CDKL-Os	2.4e-107	TRITD1Av1G188100.1
CMGC_CDKL-Os	4.9e-117	TRITD1Av1G204250.1
CMGC_CDKL-Os	1.2e-96	TRITD1Bv1G048750.1
CMGC_CDKL-Os	2.1e-59	TRITD1Bv1G048760.1
CMGC_CDKL-Os	4.6e-96	TRITD1Bv1G048800.1
CMGC_CDKL-Os	4.2e-90	TRITD1Bv1G176980.1
CMGC_CDKL-Os	2.3e-117	TRITD1Bv1G197200.1
CMGC_CDKL-Os	3.6e-109	TRITD1Bv1G205460.1
CMGC_CDKL-Os	2.3e-107	TRITD1Bv1G207770.1
CMGC_CDKL-Os	1.8e-67	TRITD2Bv1G227920.1
CMGC_CDKL-Os	1.1e-105	TRITD3Av1G006820.1
CMGC_CDKL-Os	5.3e-99	TRITD3Av1G053580.1
CMGC_CDKL-Os	1.3e-81	TRITD3Av1G085690.1
CMGC_CDKL-Os	1.5e-93	TRITD3Av1G166230.1
CMGC_CDKL-Os	2.8e-106	TRITD3Bv1G007660.1
CMGC_CDKL-Os	3e-108	TRITD3Bv1G007750.1
CMGC_CDKL-Os	3.1e-97	TRITD3Bv1G062870.1
CMGC_CDKL-Os	5.8e-88	TRITD3Bv1G087820.1
CMGC_CDKL-Os	2.2e-90	TRITD3Bv1G087880.1
CMGC_CDKL-Os	1.9e-92	TRITD3Bv1G174360.2
CMGC_CDKL-Os	1.3e-86	TRITD4Av1G016810.1
CMGC_CDKL-Os	1.1e-86	TRITD4Av1G017260.1
CMGC_CDKL-Os	2.6e-93	TRITD4Av1G017290.1
CMGC_CDKL-Os	1.5e-91	TRITD4Av1G017980.1
CMGC_CDKL-Os	3e-72	TRITD4Bv1G153320.1
CMGC_CDKL-Os	1.9e-87	TRITD4Bv1G153340.1
CMGC_CDKL-Os	5.7e-93	TRITD4Bv1G154050.1
CMGC_CDKL-Os	7.7e-92	TRITD5Av1G023200.1
CMGC_CDKL-Os	1.5e-63	TRITD5Av1G156050.1
CMGC_CDKL-Os	2.1e-91	TRITD5Av1G156140.1
CMGC_CDKL-Os	1.4e-94	TRITD5Bv1G027080.2
CMGC_CDKL-Os	1.4e-57	TRITD5Bv1G144690.1
CMGC_CDKL-Os	5.1e-68	TRITD5Bv1G144860.1
CMGC_CDKL-Os	1e-86	TRITD5Bv1G218480.1
CMGC_CDKL-Os	3.9e-90	TRITD7Av1G095000.1
CMGC_CDKL-Os	7.5e-84	TRITD7Av1G164720.1
CMGC_CDKL-Os	6.7e-82	TRITD7Av1G164730.1
CMGC_CDKL-Os	1.8e-82	TRITD7Av1G165330.1
CMGC_CDKL-Os	2.4e-72	TRITD7Bv1G065470.1
CMGC_CDKL-Os	1.6e-82	TRITD7Bv1G123360.1
CMGC_CDKL-Os	2.2e-83	TRITD7Bv1G123420.1
CMGC_CDK-PITSLRE	4.5e-176	TRITD2Av1G208940.6
CMGC_CDK-PITSLRE	4.5e-176	TRITD2Bv1G172790.8
CMGC_CDK-PITSLRE	4.4e-168	TRITD6Av1G133880.5
CMGC_CDK-PITSLRE	5.6e-169	TRITD6Bv1G127510.6
CMGC_CDK-Pl	4.3e-157	TRITD4Av1G154400.1
CMGC_CDK-Pl	1.1e-134	TRITD4Bv1G196670.1
CMGC_CDK-Pl	1.9e-154	TRITD5Av1G110620.1
CMGC_CDK-Pl	1.7e-152	TRITD5Av1G247280.2
CMGC_CDK-Pl	2.3e-153	TRITD5Bv1G091840.1
CMGC_CDK-Pl	1.7e-155	TRITD7Av1G094300.6
CMGC_CDK-Pl	1.4e-155	TRITD7Bv1G066450.1
CMGC_CK2	3.1e-186	TRITD2Av1G149680.3
CMGC_CK2	3e-189	TRITD2Bv1G127680.3
CMGC_CK2	4.4e-179	TRITD4Av1G018120.3
CMGC_CK2	1.4e-185	TRITD5Av1G207250.1
CMGC_CK2	5.6e-171	TRITD5Av1G207450.4
CMGC_CK2	1.4e-185	TRITD5Bv1G203290.3
CMGC_CK2	3.1e-171	TRITD5Bv1G203580.4
CMGC_CLK	2.4e-194	TRITD3Av1G136700.1
CMGC_CLK	2.3e-194	TRITD3Bv1G124090.1
CMGC_CLK	1.2e-182	TRITD5Av1G197440.3
CMGC_CLK	2.8e-183	TRITD5Bv1G190560.3
CMGC_CLK	1.3e-192	TRITD6Av1G130480.4
CMGC_CLK	1e-198	TRITD6Av1G154810.5
CMGC_CLK	3.9e-193	TRITD6Bv1G123130.5
CMGC_CLK	2.5e-196	TRITD6Bv1G140690.8
CMGC_DYRK-PRP4	1.8e-138	TRITD0Uv1G089130.2
CMGC_DYRK-PRP4	3e-121	TRITD0Uv1G123990.1
CMGC_DYRK-PRP4	1.3e-142	TRITD1Av1G179250.2
CMGC_DYRK-PRP4	6.6e-143	TRITD1Bv1G165660.2
CMGC_DYRK-PRP4	4.4e-146	TRITD3Av1G214690.2
CMGC_DYRK-PRP4	1.1e-145	TRITD3Bv1G199150.5
CMGC_DYRK-PRP4	5.4e-153	TRITD4Av1G190750.1
CMGC_DYRK-PRP4	8.2e-127	TRITD4Av1G193430.1
CMGC_DYRK-PRP4	3e-127	TRITD4Bv1G012940.1
CMGC_DYRK-PRP4	4.3e-153	TRITD4Bv1G015900.8
CMGC_DYRK-PRP4	1.8e-138	TRITD5Bv1G000010.1
CMGC_DYRK-YAK	1.1e-104	TRITD2Av1G252200.1
CMGC_DYRK-YAK	7.7e-175	TRITD2Bv1G213620.11
CMGC_DYRK-YAK	1.3e-178	TRITD6Av1G171340.3
CMGC_DYRK-YAK	1.6e-177	TRITD6Bv1G158320.19
CMGC_GSK	2.2e-181	TRITD0Uv1G029120.3
CMGC_GSK	4.9e-187	TRITD1Av1G027220.3
CMGC_GSK	4.4e-182	TRITD1Av1G059580.8
CMGC_GSK	4.3e-181	TRITD1Av1G124110.1
CMGC_GSK	1.4e-185	TRITD1Av1G208540.7
CMGC_GSK	5e-187	TRITD1Bv1G033910.3
CMGC_GSK	2.9e-181	TRITD1Bv1G065510.5
CMGC_GSK	3.9e-183	TRITD1Bv1G116640.3
CMGC_GSK	1.9e-178	TRITD3Av1G051880.2
CMGC_GSK	7.8e-191	TRITD3Av1G072920.3
CMGC_GSK	9.3e-159	TRITD3Bv1G056460.1
CMGC_GSK	5.8e-191	TRITD3Bv1G085260.8
CMGC_GSK	4.2e-182	TRITD4Av1G217190.9
CMGC_GSK	8.6e-186	TRITD5Bv1G238030.2
CMGC_GSK	1.7e-185	TRITD5Bv1G243210.1
CMGC_GSKL	6.9e-119	TRITD7Bv1G163980.8
CMGC_MAPK	6.2e-93	TRITD0Uv1G010080.1
CMGC_MAPK	1.7e-146	TRITD1Av1G032550.8
CMGC_MAPK	2.6e-143	TRITD1Av1G120860.1
CMGC_MAPK	2.7e-143	TRITD1Av1G209190.3
CMGC_MAPK	1.1e-143	TRITD1Av1G220750.2
CMGC_MAPK	1.7e-145	TRITD1Av1G222580.3
CMGC_MAPK	4e-146	TRITD1Bv1G041580.2
CMGC_MAPK	2.6e-143	TRITD1Bv1G113560.1
CMGC_MAPK	1.5e-142	TRITD1Bv1G214990.5
CMGC_MAPK	5.2e-144	TRITD1Bv1G218290.1
CMGC_MAPK	1.8e-145	TRITD1Bv1G220000.2
CMGC_MAPK	2.5e-139	TRITD3Av1G151000.4
CMGC_MAPK	1.6e-142	TRITD3Av1G155110.1
CMGC_MAPK	1.1e-146	TRITD3Av1G162410.11
CMGC_MAPK	6.5e-148	TRITD3Bv1G133770.2
CMGC_MAPK	9.1e-143	TRITD3Bv1G135620.1
CMGC_MAPK	2.7e-146	TRITD3Bv1G140820.6
CMGC_MAPK	4.9e-135	TRITD4Av1G049530.4
CMGC_MAPK	1e-135	TRITD4Bv1G124550.2
CMGC_MAPK	6.1e-131	TRITD5Bv1G162830.2
CMGC_MAPK	2.1e-136	TRITD6Av1G027670.1
CMGC_MAPK	1.9e-137	TRITD6Av1G037430.3
CMGC_MAPK	3.2e-135	TRITD6Bv1G041120.1
CMGC_MAPK	6.4e-137	TRITD6Bv1G050580.1
CMGC_MAPK	8.1e-146	TRITD7Av1G032080.4
CMGC_MAPK	7.4e-129	TRITD7Av1G178880.7
CMGC_MAPK	3.9e-144	TRITD7Av1G221430.1
CMGC_MAPK	3.7e-141	TRITD7Av1G227590.3
CMGC_MAPK	2.1e-131	TRITD7Bv1G002620.4
CMGC_MAPK	8.3e-134	TRITD7Bv1G113340.1
CMGC_MAPK	2.8e-145	TRITD7Bv1G140030.6
CMGC_MAPK	3.5e-144	TRITD7Bv1G170250.1
CMGC_Pl-Tthe	2.6e-158	TRITD6Av1G211990.5
CMGC_Pl-Tthe	2.6e-158	TRITD6Bv1G207930.5
CMGC_RCK	6e-152	TRITD4Av1G214900.3
CMGC_RCK	2.2e-162	TRITD4Av1G251160.7
CMGC_RCK	4e-152	TRITD5Bv1G245660.3
CMGC_RCK	2e-163	TRITD6Av1G170870.1
CMGC_RCK	1.2e-163	TRITD6Bv1G157460.4
CMGC_RCK	6.7e-162	TRITD7Av1G011740.1
CMGC_SRPK	4.9e-160	TRITD2Av1G128120.1
CMGC_SRPK	2e-160	TRITD2Bv1G109970.1
CMGC_SRPK	7.6e-168	TRITD5Av1G192200.1
CMGC_SRPK	8.8e-171	TRITD5Av1G203590.5
CMGC_SRPK	1e-166	TRITD5Bv1G184250.1
CMGC_SRPK	9.2e-171	TRITD5Bv1G199310.6
Group-Pl-2	2.6e-160	TRITD1Av1G139930.2
Group-Pl-2	1.1e-159	TRITD1Bv1G133450.3
Group-Pl-3	6.3e-111	TRITD2Av1G291590.3
Group-Pl-3	3.9e-111	TRITD2Bv1G261360.2
Group-Pl-3	6.5e-125	TRITD4Av1G042360.2
Group-Pl-3	4.2e-125	TRITD4Bv1G128900.2
Group-Pl-3	2e-109	TRITD4Bv1G194640.1
Group-Pl-3	6e-86	TRITD5Av1G245780.4
Group-Pl-4	4e-137	TRITD1Av1G182620.2
Group-Pl-4	1.3e-150	TRITD1Av1G206600.1
Group-Pl-4	1e-137	TRITD1Bv1G170290.1
Group-Pl-4	2.3e-148	TRITD1Bv1G202310.3
Group-Pl-4	3.6e-44	TRITD3Av1G157920.4
Group-Pl-4	2.1e-54	TRITD3Bv1G138390.1
IRE1	3.6e-133	TRITD6Av1G215350.4
IRE1	1.8e-133	TRITD6Bv1G213900.2
NAK	1e-109	TRITD5Av1G123940.7
NAK	1.3e-119	TRITD5Av1G127270.1
NAK	2.2e-121	TRITD5Av1G139150.1
NAK	6.4e-110	TRITD5Bv1G102090.4
NAK	2e-123	TRITD5Bv1G106880.4
NAK	7e-122	TRITD5Bv1G119100.1
NAK	6.1e-128	TRITD6Av1G117460.3
NAK	3.9e-127	TRITD6Bv1G116630.9
NEK	4.5e-122	TRITD1Av1G171400.6
NEK	3.3e-112	TRITD1Bv1G156930.6
NEK	1.7e-119	TRITD3Av1G219280.1
NEK	1.4e-119	TRITD3Bv1G211320.15
NEK	1.3e-122	TRITD5Av1G024770.1
NEK	1.3e-122	TRITD5Bv1G025620.1
NEK	4.4e-94	TRITD6Av1G014720.2
NEK	6.3e-119	TRITD6Av1G117350.1
NEK	2.2e-93	TRITD6Bv1G020670.1
NEK	8.2e-118	TRITD6Bv1G116700.3
PEK_GCN2	6.6e-175	TRITD2Av1G210420.8
PEK_GCN2	3.1e-176	TRITD2Bv1G174670.4
RLK-Pelle_C-LEC	9.1e-143	TRITD3Av1G022390.3
RLK-Pelle_C-LEC	9e-143	TRITD3Bv1G026150.2
RLK-Pelle_CR4L	7.1e-98	TRITD0Uv1G113560.3
RLK-Pelle_CR4L	3e-107	TRITD1Av1G023830.2
RLK-Pelle_CR4L	3.7e-89	TRITD1Av1G156200.1
RLK-Pelle_CR4L	1.2e-107	TRITD1Bv1G030980.1
RLK-Pelle_CR4L	2.3e-71	TRITD1Bv1G142650.1
RLK-Pelle_CR4L	1.6e-89	TRITD1Bv1G200340.4
RLK-Pelle_CR4L	3.9e-88	TRITD2Av1G009240.1
RLK-Pelle_CR4L	1.1e-104	TRITD2Av1G188540.1
RLK-Pelle_CR4L	1.5e-79	TRITD2Av1G274020.1
RLK-Pelle_CR4L	3.9e-87	TRITD2Av1G274120.1
RLK-Pelle_CR4L	3.6e-72	TRITD2Av1G274130.1
RLK-Pelle_CR4L	7e-98	TRITD2Bv1G007610.4
RLK-Pelle_CR4L	4.8e-72	TRITD2Bv1G007830.1
RLK-Pelle_CR4L	9.8e-90	TRITD2Bv1G012650.2
RLK-Pelle_CR4L	2.1e-105	TRITD2Bv1G153870.1
RLK-Pelle_CR4L	9.6e-87	TRITD2Bv1G237820.1
RLK-Pelle_CR4L	1.2e-52	TRITD3Av1G002800.1
RLK-Pelle_CR4L	6.3e-81	TRITD3Av1G002820.2
RLK-Pelle_CR4L	8.7e-67	TRITD3Av1G002830.2
RLK-Pelle_CR4L	1.4e-75	TRITD3Av1G002850.1
RLK-Pelle_CR4L	5.5e-69	TRITD3Av1G002880.1
RLK-Pelle_CR4L	1.2e-83	TRITD3Av1G090030.1
RLK-Pelle_CR4L	4.8e-86	TRITD3Av1G269510.1
RLK-Pelle_CR4L	1.4e-81	TRITD3Bv1G002560.1
RLK-Pelle_CR4L	4.7e-66	TRITD3Bv1G002620.2
RLK-Pelle_CR4L	2.6e-84	TRITD3Bv1G092500.3
RLK-Pelle_CR4L	4.8e-83	TRITD3Bv1G264170.2
RLK-Pelle_CR4L	1.8e-99	TRITD4Av1G158910.1
RLK-Pelle_CR4L	8.8e-100	TRITD4Bv1G041870.1
RLK-Pelle_CR4L	1e-103	TRITD5Bv1G180550.1
RLK-Pelle_CR4L	4.3e-74	TRITD5Bv1G221480.1
RLK-Pelle_CR4L	8.3e-109	TRITD7Av1G154000.1
RLK-Pelle_CR4L	1.3e-105	TRITD7Av1G169760.1
RLK-Pelle_CR4L	7.8e-109	TRITD7Bv1G114040.1
RLK-Pelle_CR4L	1.6e-105	TRITD7Bv1G127620.1
RLK-Pelle_CrRLK1L-1	3.3e-131	TRITD0Uv1G087020.1
RLK-Pelle_CrRLK1L-1	4.9e-131	TRITD0Uv1G087050.1
RLK-Pelle_CrRLK1L-1	2.7e-148	TRITD1Av1G045460.1
RLK-Pelle_CrRLK1L-1	6.3e-152	TRITD1Av1G145400.1
RLK-Pelle_CrRLK1L-1	1.3e-148	TRITD1Bv1G055850.1
RLK-Pelle_CrRLK1L-1	7e-152	TRITD1Bv1G137190.1
RLK-Pelle_CrRLK1L-1	6e-141	TRITD2Av1G138290.1
RLK-Pelle_CrRLK1L-1	4.8e-141	TRITD2Bv1G121770.2
RLK-Pelle_CrRLK1L-1	6.2e-130	TRITD2Bv1G237390.1
RLK-Pelle_CrRLK1L-1	1.3e-129	TRITD2Bv1G237430.1
RLK-Pelle_CrRLK1L-1	2e-138	TRITD3Av1G019880.1
RLK-Pelle_CrRLK1L-1	1.6e-107	TRITD3Av1G019900.1
RLK-Pelle_CrRLK1L-1	5.5e-126	TRITD3Av1G047570.1
RLK-Pelle_CrRLK1L-1	2.2e-144	TRITD3Av1G079370.1
RLK-Pelle_CrRLK1L-1	6.8e-111	TRITD3Av1G275250.1
RLK-Pelle_CrRLK1L-1	8.2e-141	TRITD3Bv1G023600.3
RLK-Pelle_CrRLK1L-1	9.9e-126	TRITD3Bv1G055000.1
RLK-Pelle_CrRLK1L-1	1.1e-144	TRITD3Bv1G085530.2
RLK-Pelle_CrRLK1L-1	4.1e-140	TRITD3Bv1G271680.1
RLK-Pelle_CrRLK1L-1	2.3e-140	TRITD3Bv1G271950.1
RLK-Pelle_CrRLK1L-1	4.5e-146	TRITD4Av1G001560.1
RLK-Pelle_CrRLK1L-1	6.4e-143	TRITD4Av1G047710.1
RLK-Pelle_CrRLK1L-1	1.6e-132	TRITD4Av1G069630.2
RLK-Pelle_CrRLK1L-1	2.3e-140	TRITD4Av1G249570.1
RLK-Pelle_CrRLK1L-1	2.4e-134	TRITD4Bv1G000930.1
RLK-Pelle_CrRLK1L-1	4.5e-147	TRITD4Bv1G001540.2
RLK-Pelle_CrRLK1L-1	6.3e-153	TRITD4Bv1G106700.1
RLK-Pelle_CrRLK1L-1	4.7e-142	TRITD4Bv1G122800.1
RLK-Pelle_CrRLK1L-1	3.7e-135	TRITD4Bv1G194030.1
RLK-Pelle_CrRLK1L-1	5.1e-131	TRITD4Bv1G200760.1
RLK-Pelle_CrRLK1L-1	4.9e-149	TRITD5Av1G185790.2
RLK-Pelle_CrRLK1L-1	4.1e-146	TRITD5Av1G206210.1
RLK-Pelle_CrRLK1L-1	3e-155	TRITD5Av1G222390.2
RLK-Pelle_CrRLK1L-1	1.6e-132	TRITD5Av1G245300.2
RLK-Pelle_CrRLK1L-1	2.5e-134	TRITD5Bv1G005930.1
RLK-Pelle_CrRLK1L-1	2.8e-137	TRITD5Bv1G040570.1
RLK-Pelle_CrRLK1L-1	3.4e-148	TRITD5Bv1G175430.2
RLK-Pelle_CrRLK1L-1	7.3e-155	TRITD5Bv1G221520.1
RLK-Pelle_CrRLK1L-1	3.5e-81	TRITD6Bv1G188580.1
RLK-Pelle_CrRLK1L-1	1.6e-80	TRITD6Bv1G188660.1
RLK-Pelle_CrRLK1L-1	5.8e-140	TRITD7Av1G013260.1
RLK-Pelle_CrRLK1L-1	2.1e-151	TRITD7Av1G182130.3
RLK-Pelle_CrRLK1L-1	1.3e-151	TRITD7Bv1G137620.2
RLK-Pelle_DLSV	3.8e-116	TRITD0Uv1G012720.1
RLK-Pelle_DLSV	5.5e-117	TRITD0Uv1G012820.2
RLK-Pelle_DLSV	6.7e-86	TRITD0Uv1G022120.2
RLK-Pelle_DLSV	6.4e-106	TRITD0Uv1G023300.1
RLK-Pelle_DLSV	3.6e-64	TRITD0Uv1G023310.1
RLK-Pelle_DLSV	1.2e-118	TRITD0Uv1G026040.1
RLK-Pelle_DLSV	2e-121	TRITD0Uv1G026500.21
RLK-Pelle_DLSV	1e-120	TRITD0Uv1G026520.3
RLK-Pelle_DLSV	4.3e-111	TRITD0Uv1G026540.1
RLK-Pelle_DLSV	6.1e-121	TRITD0Uv1G038000.1
RLK-Pelle_DLSV	2.7e-118	TRITD0Uv1G038090.5
RLK-Pelle_DLSV	1.5e-117	TRITD0Uv1G038170.1
RLK-Pelle_DLSV	3.3e-91	TRITD0Uv1G046260.2
RLK-Pelle_DLSV	8.4e-69	TRITD0Uv1G049930.1
RLK-Pelle_DLSV	1e-71	TRITD0Uv1G054750.1
RLK-Pelle_DLSV	1.2e-56	TRITD0Uv1G055110.2
RLK-Pelle_DLSV	6.3e-111	TRITD0Uv1G059000.1
RLK-Pelle_DLSV	2.4e-60	TRITD0Uv1G059210.4
RLK-Pelle_DLSV	9.6e-85	TRITD0Uv1G061730.2
RLK-Pelle_DLSV	8.8e-70	TRITD0Uv1G065520.5
RLK-Pelle_DLSV	2e-123	TRITD0Uv1G065720.5
RLK-Pelle_DLSV	1.2e-33	TRITD0Uv1G065970.1
RLK-Pelle_DLSV	3.8e-73	TRITD0Uv1G065990.28
RLK-Pelle_DLSV	1.4e-70	TRITD0Uv1G066920.1
RLK-Pelle_DLSV	1.6e-70	TRITD0Uv1G068230.1
RLK-Pelle_DLSV	4.8e-66	TRITD0Uv1G074830.1
RLK-Pelle_DLSV	1.1e-69	TRITD0Uv1G080400.1
RLK-Pelle_DLSV	1.6e-92	TRITD0Uv1G087120.1
RLK-Pelle_DLSV	1.5e-123	TRITD0Uv1G089080.1
RLK-Pelle_DLSV	6e-90	TRITD0Uv1G092160.1
RLK-Pelle_DLSV	2.3e-80	TRITD0Uv1G093490.1
RLK-Pelle_DLSV	2e-109	TRITD0Uv1G094620.1
RLK-Pelle_DLSV	2.3e-110	TRITD0Uv1G095350.1
RLK-Pelle_DLSV	6.7e-70	TRITD0Uv1G095710.2
RLK-Pelle_DLSV	4e-72	TRITD0Uv1G101160.2
RLK-Pelle_DLSV	2.8e-110	TRITD0Uv1G101580.1
RLK-Pelle_DLSV	1.1e-122	TRITD0Uv1G102070.2
RLK-Pelle_DLSV	4.9e-91	TRITD0Uv1G116390.1
RLK-Pelle_DLSV	1.6e-49	TRITD0Uv1G116470.1
RLK-Pelle_DLSV	6.7e-109	TRITD0Uv1G118290.1
RLK-Pelle_DLSV	8.3e-120	TRITD0Uv1G120970.1
RLK-Pelle_DLSV	4.5e-76	TRITD0Uv1G123560.1
RLK-Pelle_DLSV	3.1e-69	TRITD0Uv1G124860.1
RLK-Pelle_DLSV	4.7e-76	TRITD0Uv1G129030.1
RLK-Pelle_DLSV	1.2e-75	TRITD1Av1G000360.2
RLK-Pelle_DLSV	4e-79	TRITD1Av1G006150.1
RLK-Pelle_DLSV	3.5e-67	TRITD1Av1G015910.2
RLK-Pelle_DLSV	5e-109	TRITD1Av1G025510.2
RLK-Pelle_DLSV	1.3e-78	TRITD1Av1G026360.3
RLK-Pelle_DLSV	1.7e-113	TRITD1Av1G041130.9
RLK-Pelle_DLSV	1.5e-109	TRITD1Av1G102490.3
RLK-Pelle_DLSV	9.4e-116	TRITD1Av1G170240.2
RLK-Pelle_DLSV	2.1e-123	TRITD1Av1G190000.5
RLK-Pelle_DLSV	2.8e-112	TRITD1Av1G222950.1
RLK-Pelle_DLSV	1.7e-122	TRITD1Av1G222970.1
RLK-Pelle_DLSV	3.2e-122	TRITD1Av1G223030.1
RLK-Pelle_DLSV	7.1e-66	TRITD1Bv1G001040.1
RLK-Pelle_DLSV	9.8e-79	TRITD1Bv1G002880.1
RLK-Pelle_DLSV	6.4e-67	TRITD1Bv1G006610.2
RLK-Pelle_DLSV	8.3e-66	TRITD1Bv1G006690.2
RLK-Pelle_DLSV	1.8e-75	TRITD1Bv1G012590.1
RLK-Pelle_DLSV	1.5e-78	TRITD1Bv1G016880.1
RLK-Pelle_DLSV	3e-120	TRITD1Bv1G020600.1
RLK-Pelle_DLSV	3.6e-128	TRITD1Bv1G020740.1
RLK-Pelle_DLSV	6.2e-109	TRITD1Bv1G033000.3
RLK-Pelle_DLSV	4.3e-85	TRITD1Bv1G035140.2
RLK-Pelle_DLSV	2.5e-65	TRITD1Bv1G036310.1
RLK-Pelle_DLSV	5.5e-106	TRITD1Bv1G044190.1
RLK-Pelle_DLSV	1.6e-96	TRITD1Bv1G045640.6
RLK-Pelle_DLSV	2.5e-105	TRITD1Bv1G103920.2
RLK-Pelle_DLSV	5.3e-95	TRITD1Bv1G136290.8
RLK-Pelle_DLSV	6.1e-110	TRITD1Bv1G142010.2
RLK-Pelle_DLSV	8.7e-118	TRITD1Bv1G156400.1
RLK-Pelle_DLSV	5e-161	TRITD1Bv1G162730.2
RLK-Pelle_DLSV	3.1e-54	TRITD1Bv1G162750.1
RLK-Pelle_DLSV	2.7e-123	TRITD1Bv1G178790.12
RLK-Pelle_DLSV	1.3e-118	TRITD1Bv1G182500.2
RLK-Pelle_DLSV	5e-85	TRITD1Bv1G185910.1
RLK-Pelle_DLSV	1.5e-66	TRITD1Bv1G217360.1
RLK-Pelle_DLSV	1.1e-86	TRITD1Bv1G219810.2
RLK-Pelle_DLSV	1.2e-54	TRITD1Bv1G219830.1
RLK-Pelle_DLSV	4.3e-123	TRITD1Bv1G220450.1
RLK-Pelle_DLSV	3.8e-121	TRITD1Bv1G220460.1
RLK-Pelle_DLSV	7.6e-111	TRITD1Bv1G220520.3
RLK-Pelle_DLSV	3.1e-98	TRITD1Bv1G220540.1
RLK-Pelle_DLSV	1.1e-122	TRITD1Bv1G220550.1
RLK-Pelle_DLSV	4.8e-74	TRITD1Bv1G224460.1
RLK-Pelle_DLSV	5.5e-76	TRITD2Av1G004880.1
RLK-Pelle_DLSV	1.1e-80	TRITD2Av1G004960.1
RLK-Pelle_DLSV	4.9e-50	TRITD2Av1G006150.2
RLK-Pelle_DLSV	3.3e-71	TRITD2Av1G006160.2
RLK-Pelle_DLSV	2.8e-79	TRITD2Av1G006210.5
RLK-Pelle_DLSV	8.2e-90	TRITD2Av1G006230.2
RLK-Pelle_DLSV	1.8e-121	TRITD2Av1G007780.1
RLK-Pelle_DLSV	2.4e-83	TRITD2Av1G015640.1
RLK-Pelle_DLSV	1.6e-67	TRITD2Av1G022910.1
RLK-Pelle_DLSV	1.8e-122	TRITD2Av1G026070.1
RLK-Pelle_DLSV	1.1e-83	TRITD2Av1G063210.5
RLK-Pelle_DLSV	8.1e-124	TRITD2Av1G081200.15
RLK-Pelle_DLSV	8.9e-121	TRITD2Av1G081370.7
RLK-Pelle_DLSV	3.8e-121	TRITD2Av1G081760.1
RLK-Pelle_DLSV	1.2e-122	TRITD2Av1G084330.3
RLK-Pelle_DLSV	1.6e-118	TRITD2Av1G084350.2
RLK-Pelle_DLSV	6.2e-111	TRITD2Av1G084500.2
RLK-Pelle_DLSV	3.4e-125	TRITD2Av1G084510.2
RLK-Pelle_DLSV	3.4e-117	TRITD2Av1G084600.6
RLK-Pelle_DLSV	2.8e-65	TRITD2Av1G084610.3
RLK-Pelle_DLSV	1.9e-122	TRITD2Av1G084660.4
RLK-Pelle_DLSV	1.6e-119	TRITD2Av1G084720.1
RLK-Pelle_DLSV	2.8e-120	TRITD2Av1G084730.2
RLK-Pelle_DLSV	3.6e-122	TRITD2Av1G084800.4
RLK-Pelle_DLSV	5.8e-118	TRITD2Av1G084910.3
RLK-Pelle_DLSV	6e-110	TRITD2Av1G085240.3
RLK-Pelle_DLSV	5.5e-117	TRITD2Av1G085250.2
RLK-Pelle_DLSV	2.3e-111	TRITD2Av1G245460.9
RLK-Pelle_DLSV	3.2e-110	TRITD2Av1G245470.5
RLK-Pelle_DLSV	7.1e-66	TRITD2Av1G260150.3
RLK-Pelle_DLSV	1.1e-122	TRITD2Av1G266190.4
RLK-Pelle_DLSV	6.5e-125	TRITD2Av1G266570.1
RLK-Pelle_DLSV	9e-120	TRITD2Av1G266590.1
RLK-Pelle_DLSV	9.1e-123	TRITD2Av1G266610.1
RLK-Pelle_DLSV	3.4e-126	TRITD2Av1G266620.1
RLK-Pelle_DLSV	2.3e-83	TRITD2Av1G266730.1
RLK-Pelle_DLSV	1.5e-50	TRITD2Av1G266780.1
RLK-Pelle_DLSV	4.1e-88	TRITD2Av1G266800.2
RLK-Pelle_DLSV	4.1e-91	TRITD2Av1G266900.1
RLK-Pelle_DLSV	2.8e-108	TRITD2Av1G271120.1
RLK-Pelle_DLSV	6.8e-120	TRITD2Av1G280690.1
RLK-Pelle_DLSV	9.7e-92	TRITD2Av1G280780.4
RLK-Pelle_DLSV	9.3e-94	TRITD2Av1G280910.1
RLK-Pelle_DLSV	6.1e-127	TRITD2Av1G281040.2
RLK-Pelle_DLSV	1.5e-124	TRITD2Av1G281200.2
RLK-Pelle_DLSV	4.2e-123	TRITD2Av1G281450.3
RLK-Pelle_DLSV	1.2e-123	TRITD2Av1G281460.1
RLK-Pelle_DLSV	2.7e-124	TRITD2Av1G281470.8
RLK-Pelle_DLSV	1.5e-83	TRITD2Av1G281500.1
RLK-Pelle_DLSV	4.7e-62	TRITD2Av1G281660.2
RLK-Pelle_DLSV	5.8e-116	TRITD2Av1G281690.2
RLK-Pelle_DLSV	1.1e-115	TRITD2Av1G281780.1
RLK-Pelle_DLSV	3.3e-124	TRITD2Av1G281800.2
RLK-Pelle_DLSV	1.3e-66	TRITD2Av1G284280.4
RLK-Pelle_DLSV	2.6e-103	TRITD2Av1G288060.1
RLK-Pelle_DLSV	8.9e-69	TRITD2Av1G290920.1
RLK-Pelle_DLSV	1.4e-81	TRITD2Av1G293840.2
RLK-Pelle_DLSV	1.4e-67	TRITD2Av1G295620.1
RLK-Pelle_DLSV	3.5e-68	TRITD2Av1G295850.1
RLK-Pelle_DLSV	2.1e-87	TRITD2Bv1G000360.1
RLK-Pelle_DLSV	3.6e-67	TRITD2Bv1G000520.2
RLK-Pelle_DLSV	5.4e-83	TRITD2Bv1G000530.3
RLK-Pelle_DLSV	3.1e-79	TRITD2Bv1G005860.3
RLK-Pelle_DLSV	7.8e-84	TRITD2Bv1G005880.9
RLK-Pelle_DLSV	9.3e-78	TRITD2Bv1G006350.3
RLK-Pelle_DLSV	2.6e-80	TRITD2Bv1G007260.1
RLK-Pelle_DLSV	6.1e-83	TRITD2Bv1G007370.2
RLK-Pelle_DLSV	2.4e-79	TRITD2Bv1G007390.11
RLK-Pelle_DLSV	2.8e-57	TRITD2Bv1G007400.2
RLK-Pelle_DLSV	3.6e-82	TRITD2Bv1G007480.2
RLK-Pelle_DLSV	1.3e-54	TRITD2Bv1G007660.1
RLK-Pelle_DLSV	1.5e-164	TRITD2Bv1G007670.4
RLK-Pelle_DLSV	3.2e-76	TRITD2Bv1G007700.2
RLK-Pelle_DLSV	1.6e-69	TRITD2Bv1G007780.1
RLK-Pelle_DLSV	8.2e-90	TRITD2Bv1G009530.2
RLK-Pelle_DLSV	7.6e-66	TRITD2Bv1G012060.5
RLK-Pelle_DLSV	1.7e-70	TRITD2Bv1G015470.1
RLK-Pelle_DLSV	2.8e-46	TRITD2Bv1G017310.3
RLK-Pelle_DLSV	9.3e-69	TRITD2Bv1G017490.3
RLK-Pelle_DLSV	5.3e-59	TRITD2Bv1G027120.1
RLK-Pelle_DLSV	3.4e-121	TRITD2Bv1G028910.1
RLK-Pelle_DLSV	1.6e-75	TRITD2Bv1G029820.2
RLK-Pelle_DLSV	3.9e-68	TRITD2Bv1G052490.1
RLK-Pelle_DLSV	4.9e-83	TRITD2Bv1G079290.1
RLK-Pelle_DLSV	4.7e-124	TRITD2Bv1G087380.12
RLK-Pelle_DLSV	2.7e-118	TRITD2Bv1G087430.5
RLK-Pelle_DLSV	5.3e-120	TRITD2Bv1G087470.1
RLK-Pelle_DLSV	1.8e-119	TRITD2Bv1G089480.4
RLK-Pelle_DLSV	2.1e-122	TRITD2Bv1G089490.1
RLK-Pelle_DLSV	9.1e-113	TRITD2Bv1G089940.2
RLK-Pelle_DLSV	2.3e-125	TRITD2Bv1G090000.3
RLK-Pelle_DLSV	3.1e-108	TRITD2Bv1G090010.1
RLK-Pelle_DLSV	8.6e-120	TRITD2Bv1G090040.2
RLK-Pelle_DLSV	7.7e-120	TRITD2Bv1G090070.4
RLK-Pelle_DLSV	5.7e-115	TRITD2Bv1G090080.1
RLK-Pelle_DLSV	4.1e-123	TRITD2Bv1G090190.7
RLK-Pelle_DLSV	1.9e-120	TRITD2Bv1G090300.2
RLK-Pelle_DLSV	3.6e-122	TRITD2Bv1G090370.1
RLK-Pelle_DLSV	3.5e-117	TRITD2Bv1G090400.2
RLK-Pelle_DLSV	3.8e-118	TRITD2Bv1G090750.12
RLK-Pelle_DLSV	4.2e-112	TRITD2Bv1G206930.23
RLK-Pelle_DLSV	3.7e-110	TRITD2Bv1G207000.4
RLK-Pelle_DLSV	1.3e-91	TRITD2Bv1G222800.1
RLK-Pelle_DLSV	6e-123	TRITD2Bv1G229440.4
RLK-Pelle_DLSV	4e-122	TRITD2Bv1G229620.5
RLK-Pelle_DLSV	2.4e-122	TRITD2Bv1G229650.1
RLK-Pelle_DLSV	2.9e-123	TRITD2Bv1G229780.1
RLK-Pelle_DLSV	2.2e-80	TRITD2Bv1G229870.7
RLK-Pelle_DLSV	3e-89	TRITD2Bv1G229940.1
RLK-Pelle_DLSV	3.8e-91	TRITD2Bv1G230080.1
RLK-Pelle_DLSV	3.1e-108	TRITD2Bv1G234300.1
RLK-Pelle_DLSV	2.5e-116	TRITD2Bv1G238460.1
RLK-Pelle_DLSV	1.4e-57	TRITD2Bv1G243310.1
RLK-Pelle_DLSV	9.2e-91	TRITD2Bv1G246170.4
RLK-Pelle_DLSV	1.7e-121	TRITD2Bv1G246280.1
RLK-Pelle_DLSV	2.6e-90	TRITD2Bv1G246440.4
RLK-Pelle_DLSV	5e-56	TRITD2Bv1G246700.1
RLK-Pelle_DLSV	8.5e-80	TRITD2Bv1G246820.1
RLK-Pelle_DLSV	3.4e-126	TRITD2Bv1G246930.2
RLK-Pelle_DLSV	4.8e-126	TRITD2Bv1G246950.3
RLK-Pelle_DLSV	2.6e-126	TRITD2Bv1G247020.1
RLK-Pelle_DLSV	4.9e-124	TRITD2Bv1G247580.1
RLK-Pelle_DLSV	2.8e-123	TRITD2Bv1G247650.8
RLK-Pelle_DLSV	8.6e-124	TRITD2Bv1G247660.2
RLK-Pelle_DLSV	2.2e-123	TRITD2Bv1G247670.9
RLK-Pelle_DLSV	1e-123	TRITD2Bv1G247780.2
RLK-Pelle_DLSV	2.9e-121	TRITD2Bv1G247880.1
RLK-Pelle_DLSV	1.1e-79	TRITD2Bv1G247910.2
RLK-Pelle_DLSV	5.9e-123	TRITD2Bv1G247920.4
RLK-Pelle_DLSV	8.1e-119	TRITD2Bv1G247990.2
RLK-Pelle_DLSV	3.8e-124	TRITD2Bv1G248220.12
RLK-Pelle_DLSV	9.7e-122	TRITD2Bv1G251860.9
RLK-Pelle_DLSV	1.8e-103	TRITD2Bv1G257040.1
RLK-Pelle_DLSV	8.6e-153	TRITD2Bv1G263370.2
RLK-Pelle_DLSV	1.3e-69	TRITD2Bv1G265130.2
RLK-Pelle_DLSV	1e-71	TRITD2Bv1G265730.1
RLK-Pelle_DLSV	2e-102	TRITD2Bv1G265970.2
RLK-Pelle_DLSV	1.1e-57	TRITD2Bv1G266240.1
RLK-Pelle_DLSV	2.6e-67	TRITD2Bv1G266290.1
RLK-Pelle_DLSV	2.8e-108	TRITD3Av1G001110.2
RLK-Pelle_DLSV	1.2e-119	TRITD3Av1G001260.2
RLK-Pelle_DLSV	1.3e-79	TRITD3Av1G002630.1
RLK-Pelle_DLSV	2.3e-237	TRITD3Av1G008970.6
RLK-Pelle_DLSV	1.4e-117	TRITD3Av1G008980.2
RLK-Pelle_DLSV	7e-118	TRITD3Av1G009010.1
RLK-Pelle_DLSV	5.2e-117	TRITD3Av1G009080.2
RLK-Pelle_DLSV	4.4e-117	TRITD3Av1G009120.1
RLK-Pelle_DLSV	2.2e-73	TRITD3Av1G009190.2
RLK-Pelle_DLSV	2.3e-109	TRITD3Av1G011010.3
RLK-Pelle_DLSV	3.6e-86	TRITD3Av1G015020.2
RLK-Pelle_DLSV	1.4e-49	TRITD3Av1G020520.1
RLK-Pelle_DLSV	8.1e-46	TRITD3Av1G020590.1
RLK-Pelle_DLSV	4.4e-105	TRITD3Av1G028450.2
RLK-Pelle_DLSV	6.8e-83	TRITD3Av1G032680.1
RLK-Pelle_DLSV	1.8e-61	TRITD3Av1G198820.2
RLK-Pelle_DLSV	6.1e-120	TRITD3Av1G202040.8
RLK-Pelle_DLSV	2.3e-121	TRITD3Av1G202160.3
RLK-Pelle_DLSV	7.1e-121	TRITD3Av1G202190.1
RLK-Pelle_DLSV	1.1e-120	TRITD3Av1G202200.8
RLK-Pelle_DLSV	1.9e-122	TRITD3Av1G202240.5
RLK-Pelle_DLSV	4.1e-68	TRITD3Av1G250950.5
RLK-Pelle_DLSV	7.8e-120	TRITD3Av1G263280.2
RLK-Pelle_DLSV	1.9e-119	TRITD3Av1G266050.4
RLK-Pelle_DLSV	3.3e-67	TRITD3Av1G270810.1
RLK-Pelle_DLSV	5.2e-119	TRITD3Av1G271190.2
RLK-Pelle_DLSV	4e-78	TRITD3Av1G271220.1
RLK-Pelle_DLSV	1.6e-121	TRITD3Av1G271230.19
RLK-Pelle_DLSV	4e-121	TRITD3Av1G271240.4
RLK-Pelle_DLSV	1.6e-51	TRITD3Av1G277590.2
RLK-Pelle_DLSV	2.5e-69	TRITD3Av1G281060.2
RLK-Pelle_DLSV	5.8e-78	TRITD3Bv1G002660.1
RLK-Pelle_DLSV	2.7e-110	TRITD3Bv1G009870.4
RLK-Pelle_DLSV	1.6e-68	TRITD3Bv1G010380.2
RLK-Pelle_DLSV	5.3e-117	TRITD3Bv1G011400.3
RLK-Pelle_DLSV	4.8e-116	TRITD3Bv1G011410.1
RLK-Pelle_DLSV	2.3e-117	TRITD3Bv1G011530.1
RLK-Pelle_DLSV	1.1e-113	TRITD3Bv1G011540.1
RLK-Pelle_DLSV	3.9e-117	TRITD3Bv1G011560.5
RLK-Pelle_DLSV	4e-86	TRITD3Bv1G018930.1
RLK-Pelle_DLSV	1.8e-86	TRITD3Bv1G026180.1
RLK-Pelle_DLSV	3.6e-78	TRITD3Bv1G027010.1
RLK-Pelle_DLSV	9.3e-82	TRITD3Bv1G027080.5
RLK-Pelle_DLSV	1.3e-70	TRITD3Bv1G029360.2
RLK-Pelle_DLSV	1.7e-64	TRITD3Bv1G031950.2
RLK-Pelle_DLSV	9.7e-76	TRITD3Bv1G039470.3
RLK-Pelle_DLSV	2.3e-79	TRITD3Bv1G064780.1
RLK-Pelle_DLSV	8.5e-122	TRITD3Bv1G178090.2
RLK-Pelle_DLSV	2.4e-110	TRITD3Bv1G178340.2
RLK-Pelle_DLSV	5.9e-111	TRITD3Bv1G180920.3
RLK-Pelle_DLSV	1.4e-123	TRITD3Bv1G230190.1
RLK-Pelle_DLSV	1.3e-116	TRITD3Bv1G230270.2
RLK-Pelle_DLSV	5.1e-103	TRITD3Bv1G230380.1
RLK-Pelle_DLSV	8.3e-99	TRITD3Bv1G234000.4
RLK-Pelle_DLSV	1.8e-68	TRITD3Bv1G242930.2
RLK-Pelle_DLSV	2.2e-67	TRITD3Bv1G243050.2
RLK-Pelle_DLSV	9.2e-85	TRITD3Bv1G244120.2
RLK-Pelle_DLSV	8.4e-60	TRITD3Bv1G253020.1
RLK-Pelle_DLSV	1.2e-69	TRITD3Bv1G266590.1
RLK-Pelle_DLSV	1.3e-71	TRITD3Bv1G271220.3
RLK-Pelle_DLSV	1.9e-63	TRITD3Bv1G271730.1
RLK-Pelle_DLSV	1.2e-71	TRITD3Bv1G272740.1
RLK-Pelle_DLSV	7e-73	TRITD3Bv1G274310.1
RLK-Pelle_DLSV	4e-68	TRITD3Bv1G274450.1
RLK-Pelle_DLSV	2.5e-64	TRITD3Bv1G274460.1
RLK-Pelle_DLSV	6.6e-69	TRITD3Bv1G277730.2
RLK-Pelle_DLSV	3.4e-65	TRITD3Bv1G277830.1
RLK-Pelle_DLSV	7.9e-73	TRITD3Bv1G281140.2
RLK-Pelle_DLSV	9e-75	TRITD4Av1G008120.7
RLK-Pelle_DLSV	6.5e-85	TRITD4Av1G008330.1
RLK-Pelle_DLSV	7.1e-108	TRITD4Av1G040140.1
RLK-Pelle_DLSV	8e-78	TRITD4Av1G166940.2
RLK-Pelle_DLSV	4.8e-81	TRITD4Av1G167090.10
RLK-Pelle_DLSV	1.8e-40	TRITD4Av1G167120.1
RLK-Pelle_DLSV	1.7e-70	TRITD4Av1G167220.1
RLK-Pelle_DLSV	1e-100	TRITD4Av1G198260.1
RLK-Pelle_DLSV	5.8e-111	TRITD4Av1G198320.3
RLK-Pelle_DLSV	2.2e-70	TRITD4Av1G204970.1
RLK-Pelle_DLSV	3.4e-112	TRITD4Av1G207920.3
RLK-Pelle_DLSV	1.1e-115	TRITD4Av1G210110.1
RLK-Pelle_DLSV	2.4e-118	TRITD4Av1G210120.1
RLK-Pelle_DLSV	1.3e-68	TRITD4Av1G213750.2
RLK-Pelle_DLSV	4e-63	TRITD4Av1G217940.1
RLK-Pelle_DLSV	1e-62	TRITD4Av1G217950.2
RLK-Pelle_DLSV	4e-71	TRITD4Av1G221300.1
RLK-Pelle_DLSV	5.8e-68	TRITD4Av1G229960.1
RLK-Pelle_DLSV	3e-75	TRITD4Av1G234060.4
RLK-Pelle_DLSV	1.1e-122	TRITD4Av1G236640.1
RLK-Pelle_DLSV	1.6e-87	TRITD4Av1G249090.2
RLK-Pelle_DLSV	2.1e-74	TRITD4Av1G252610.1
RLK-Pelle_DLSV	2.4e-95	TRITD4Av1G252780.1
RLK-Pelle_DLSV	2.1e-111	TRITD4Av1G254000.1
RLK-Pelle_DLSV	2.9e-67	TRITD4Av1G255130.2
RLK-Pelle_DLSV	4.5e-55	TRITD4Av1G255370.5
RLK-Pelle_DLSV	4.6e-118	TRITD4Av1G255960.1
RLK-Pelle_DLSV	1.1e-120	TRITD4Av1G255970.1
RLK-Pelle_DLSV	9.5e-72	TRITD4Av1G257490.13
RLK-Pelle_DLSV	4.9e-76	TRITD4Av1G257700.1
RLK-Pelle_DLSV	2e-73	TRITD4Av1G257730.4
RLK-Pelle_DLSV	2.4e-48	TRITD4Av1G257920.1
RLK-Pelle_DLSV	4.9e-161	TRITD4Av1G259560.10
RLK-Pelle_DLSV	2.4e-160	TRITD4Av1G259610.1
RLK-Pelle_DLSV	3.1e-76	TRITD4Av1G260440.2
RLK-Pelle_DLSV	8.1e-76	TRITD4Av1G261170.2
RLK-Pelle_DLSV	9.1e-68	TRITD4Av1G261180.4
RLK-Pelle_DLSV	3.5e-65	TRITD4Av1G262980.1
RLK-Pelle_DLSV	9.1e-59	TRITD4Av1G263170.1
RLK-Pelle_DLSV	3.2e-144	TRITD4Av1G263910.1
RLK-Pelle_DLSV	1e-80	TRITD4Av1G264160.2
RLK-Pelle_DLSV	2.6e-35	TRITD4Av1G264170.1
RLK-Pelle_DLSV	4.9e-108	TRITD4Av1G264290.1
RLK-Pelle_DLSV	1.4e-110	TRITD4Bv1G008470.1
RLK-Pelle_DLSV	1.4e-110	TRITD4Bv1G008480.1
RLK-Pelle_DLSV	1.3e-87	TRITD4Bv1G033030.8
RLK-Pelle_DLSV	1.4e-84	TRITD4Bv1G033140.3
RLK-Pelle_DLSV	1.4e-85	TRITD4Bv1G033160.2
RLK-Pelle_DLSV	1.1e-107	TRITD4Bv1G130750.1
RLK-Pelle_DLSV	1.4e-50	TRITD4Bv1G179940.1
RLK-Pelle_DLSV	3.3e-80	TRITD4Bv1G193030.1
RLK-Pelle_DLSV	2.8e-69	TRITD4Bv1G193040.3
RLK-Pelle_DLSV	1.4e-49	TRITD4Bv1G197200.1
RLK-Pelle_DLSV	4.8e-115	TRITD4Bv1G203240.6
RLK-Pelle_DLSV	5.9e-78	TRITD5Av1G002220.1
RLK-Pelle_DLSV	2.8e-54	TRITD5Av1G002320.1
RLK-Pelle_DLSV	7.8e-107	TRITD5Av1G021750.3
RLK-Pelle_DLSV	3e-102	TRITD5Av1G028510.1
RLK-Pelle_DLSV	2.6e-109	TRITD5Av1G135050.2
RLK-Pelle_DLSV	1.2e-63	TRITD5Av1G136160.3
RLK-Pelle_DLSV	6.3e-86	TRITD5Av1G170840.1
RLK-Pelle_DLSV	6.8e-120	TRITD5Av1G187620.4
RLK-Pelle_DLSV	9.9e-119	TRITD5Av1G187640.2
RLK-Pelle_DLSV	6.1e-107	TRITD5Av1G187660.2
RLK-Pelle_DLSV	1.7e-75	TRITD5Av1G191520.1
RLK-Pelle_DLSV	1.1e-117	TRITD5Av1G191550.1
RLK-Pelle_DLSV	5e-121	TRITD5Av1G191590.2
RLK-Pelle_DLSV	5.8e-111	TRITD5Av1G191660.1
RLK-Pelle_DLSV	6.9e-71	TRITD5Av1G196630.1
RLK-Pelle_DLSV	6.5e-86	TRITD5Av1G211090.5
RLK-Pelle_DLSV	4.4e-86	TRITD5Av1G217560.2
RLK-Pelle_DLSV	4.3e-117	TRITD5Av1G217680.1
RLK-Pelle_DLSV	2.3e-70	TRITD5Av1G227220.1
RLK-Pelle_DLSV	1.3e-113	TRITD5Av1G228620.1
RLK-Pelle_DLSV	2.3e-73	TRITD5Av1G233650.5
RLK-Pelle_DLSV	3.9e-74	TRITD5Av1G247920.5
RLK-Pelle_DLSV	5.9e-114	TRITD5Av1G252470.1
RLK-Pelle_DLSV	1.4e-110	TRITD5Av1G252480.2
RLK-Pelle_DLSV	1.1e-106	TRITD5Av1G256100.1
RLK-Pelle_DLSV	5.6e-113	TRITD5Av1G258300.1
RLK-Pelle_DLSV	1.7e-68	TRITD5Bv1G001320.4
RLK-Pelle_DLSV	1.3e-75	TRITD5Bv1G001360.1
RLK-Pelle_DLSV	7.3e-73	TRITD5Bv1G001570.5
RLK-Pelle_DLSV	5e-70	TRITD5Bv1G001620.2
RLK-Pelle_DLSV	2.9e-82	TRITD5Bv1G001630.2
RLK-Pelle_DLSV	1.4e-72	TRITD5Bv1G001670.5
RLK-Pelle_DLSV	4.5e-63	TRITD5Bv1G002080.1
RLK-Pelle_DLSV	6.1e-77	TRITD5Bv1G002490.2
RLK-Pelle_DLSV	5.5e-68	TRITD5Bv1G002610.1
RLK-Pelle_DLSV	7.8e-72	TRITD5Bv1G005290.1
RLK-Pelle_DLSV	1.6e-77	TRITD5Bv1G006880.1
RLK-Pelle_DLSV	1.5e-106	TRITD5Bv1G021980.3
RLK-Pelle_DLSV	1.4e-75	TRITD5Bv1G024090.1
RLK-Pelle_DLSV	1.8e-74	TRITD5Bv1G024150.1
RLK-Pelle_DLSV	1.7e-102	TRITD5Bv1G028530.1
RLK-Pelle_DLSV	1.6e-109	TRITD5Bv1G114130.1
RLK-Pelle_DLSV	1.5e-90	TRITD5Bv1G125410.2
RLK-Pelle_DLSV	4.8e-84	TRITD5Bv1G162020.4
RLK-Pelle_DLSV	8.7e-102	TRITD5Bv1G183170.4
RLK-Pelle_DLSV	8e-115	TRITD5Bv1G183560.1
RLK-Pelle_DLSV	1.5e-117	TRITD5Bv1G183600.2
RLK-Pelle_DLSV	8.6e-123	TRITD5Bv1G183750.4
RLK-Pelle_DLSV	2.4e-79	TRITD5Bv1G183780.1
RLK-Pelle_DLSV	1.4e-77	TRITD5Bv1G183830.1
RLK-Pelle_DLSV	3.6e-120	TRITD5Bv1G183850.2
RLK-Pelle_DLSV	2.3e-118	TRITD5Bv1G183860.2
RLK-Pelle_DLSV	1.3e-102	TRITD5Bv1G183910.1
RLK-Pelle_DLSV	1.6e-122	TRITD5Bv1G183940.3
RLK-Pelle_DLSV	6.6e-120	TRITD5Bv1G183990.1
RLK-Pelle_DLSV	9.9e-120	TRITD5Bv1G184010.1
RLK-Pelle_DLSV	8.8e-116	TRITD5Bv1G184020.1
RLK-Pelle_DLSV	1.6e-118	TRITD5Bv1G184070.3
RLK-Pelle_DLSV	1.1e-84	TRITD5Bv1G207350.13
RLK-Pelle_DLSV	1.1e-66	TRITD5Bv1G207380.1
RLK-Pelle_DLSV	5.5e-64	TRITD5Bv1G215000.1
RLK-Pelle_DLSV	2.7e-117	TRITD5Bv1G215070.1
RLK-Pelle_DLSV	8e-72	TRITD5Bv1G233130.2
RLK-Pelle_DLSV	2.4e-53	TRITD5Bv1G233140.6
RLK-Pelle_DLSV	1.7e-64	TRITD5Bv1G241190.3
RLK-Pelle_DLSV	2.1e-121	TRITD5Bv1G242590.1
RLK-Pelle_DLSV	2e-122	TRITD5Bv1G242600.2
RLK-Pelle_DLSV	9.5e-72	TRITD5Bv1G245080.2
RLK-Pelle_DLSV	1.4e-54	TRITD5Bv1G245140.2
RLK-Pelle_DLSV	9.7e-49	TRITD5Bv1G246400.1
RLK-Pelle_DLSV	4.2e-119	TRITD5Bv1G249840.3
RLK-Pelle_DLSV	1e-116	TRITD5Bv1G249850.2
RLK-Pelle_DLSV	8.9e-118	TRITD6Av1G000700.2
RLK-Pelle_DLSV	2e-162	TRITD6Av1G000920.4
RLK-Pelle_DLSV	1.8e-120	TRITD6Av1G001460.1
RLK-Pelle_DLSV	2.9e-118	TRITD6Av1G001470.2
RLK-Pelle_DLSV	2.1e-102	TRITD6Av1G035560.2
RLK-Pelle_DLSV	9.8e-103	TRITD6Av1G048050.4
RLK-Pelle_DLSV	1.3e-59	TRITD6Av1G171030.1
RLK-Pelle_DLSV	3.7e-119	TRITD6Av1G173820.1
RLK-Pelle_DLSV	9.2e-99	TRITD6Av1G217070.1
RLK-Pelle_DLSV	7.3e-109	TRITD6Av1G217090.1
RLK-Pelle_DLSV	1.2e-124	TRITD6Av1G219350.2
RLK-Pelle_DLSV	2.1e-125	TRITD6Av1G219370.1
RLK-Pelle_DLSV	5.6e-123	TRITD6Av1G219420.1
RLK-Pelle_DLSV	1.1e-125	TRITD6Av1G226420.1
RLK-Pelle_DLSV	3.5e-75	TRITD6Bv1G008780.1
RLK-Pelle_DLSV	5.8e-71	TRITD6Bv1G010160.1
RLK-Pelle_DLSV	1.6e-82	TRITD6Bv1G011860.5
RLK-Pelle_DLSV	7.6e-59	TRITD6Bv1G011870.3
RLK-Pelle_DLSV	2.8e-76	TRITD6Bv1G012270.1
RLK-Pelle_DLSV	8.2e-84	TRITD6Bv1G012330.7
RLK-Pelle_DLSV	2.7e-85	TRITD6Bv1G012420.1
RLK-Pelle_DLSV	4.3e-70	TRITD6Bv1G012430.11
RLK-Pelle_DLSV	1e-83	TRITD6Bv1G012490.1
RLK-Pelle_DLSV	2.4e-100	TRITD6Bv1G015290.1
RLK-Pelle_DLSV	1.4e-77	TRITD6Bv1G036890.1
RLK-Pelle_DLSV	1.7e-159	TRITD6Bv1G042380.1
RLK-Pelle_DLSV	1.5e-76	TRITD6Bv1G058170.3
RLK-Pelle_DLSV	1.8e-102	TRITD6Bv1G060460.2
RLK-Pelle_DLSV	5.1e-74	TRITD6Bv1G074880.1
RLK-Pelle_DLSV	6.5e-119	TRITD6Bv1G161420.1
RLK-Pelle_DLSV	1.8e-123	TRITD6Bv1G210470.1
RLK-Pelle_DLSV	1.2e-141	TRITD6Bv1G211880.1
RLK-Pelle_DLSV	1.5e-109	TRITD6Bv1G215190.1
RLK-Pelle_DLSV	1.8e-109	TRITD6Bv1G215250.1
RLK-Pelle_DLSV	1.1e-108	TRITD6Bv1G215260.1
RLK-Pelle_DLSV	1.3e-117	TRITD6Bv1G219180.6
RLK-Pelle_DLSV	4.1e-67	TRITD6Bv1G225390.1
RLK-Pelle_DLSV	6e-70	TRITD6Bv1G225460.1
RLK-Pelle_DLSV	2.3e-67	TRITD6Bv1G225690.1
RLK-Pelle_DLSV	3.6e-66	TRITD6Bv1G225760.1
RLK-Pelle_DLSV	7.4e-125	TRITD6Bv1G228260.1
RLK-Pelle_DLSV	4.8e-72	TRITD7Av1G000340.2
RLK-Pelle_DLSV	8.5e-110	TRITD7Av1G000390.1
RLK-Pelle_DLSV	2e-157	TRITD7Av1G002900.28
RLK-Pelle_DLSV	3e-78	TRITD7Av1G003020.1
RLK-Pelle_DLSV	2.2e-76	TRITD7Av1G004690.5
RLK-Pelle_DLSV	4.8e-119	TRITD7Av1G006960.1
RLK-Pelle_DLSV	9.1e-121	TRITD7Av1G006970.1
RLK-Pelle_DLSV	4.8e-121	TRITD7Av1G030560.1
RLK-Pelle_DLSV	1.2e-117	TRITD7Av1G030570.3
RLK-Pelle_DLSV	3.9e-108	TRITD7Av1G047610.1
RLK-Pelle_DLSV	3.2e-118	TRITD7Av1G047630.2
RLK-Pelle_DLSV	6.9e-119	TRITD7Av1G051020.2
RLK-Pelle_DLSV	7.2e-119	TRITD7Av1G051030.1
RLK-Pelle_DLSV	8.7e-120	TRITD7Av1G083120.2
RLK-Pelle_DLSV	2.5e-117	TRITD7Av1G083170.1
RLK-Pelle_DLSV	1.3e-94	TRITD7Av1G174890.1
RLK-Pelle_DLSV	6.9e-96	TRITD7Av1G233010.11
RLK-Pelle_DLSV	3.3e-69	TRITD7Av1G233280.2
RLK-Pelle_DLSV	1.8e-104	TRITD7Av1G246870.2
RLK-Pelle_DLSV	9.3e-124	TRITD7Av1G254470.2
RLK-Pelle_DLSV	5.7e-83	TRITD7Av1G256130.1
RLK-Pelle_DLSV	6.7e-56	TRITD7Av1G264160.1
RLK-Pelle_DLSV	2.1e-127	TRITD7Av1G270290.2
RLK-Pelle_DLSV	9.6e-85	TRITD7Av1G272480.1
RLK-Pelle_DLSV	1.7e-83	TRITD7Av1G272750.3
RLK-Pelle_DLSV	2.3e-80	TRITD7Av1G272870.3
RLK-Pelle_DLSV	6.9e-73	TRITD7Av1G273230.3
RLK-Pelle_DLSV	8.6e-75	TRITD7Av1G273290.12
RLK-Pelle_DLSV	4.9e-74	TRITD7Av1G273330.13
RLK-Pelle_DLSV	2.1e-51	TRITD7Av1G273380.1
RLK-Pelle_DLSV	5.8e-56	TRITD7Av1G273610.4
RLK-Pelle_DLSV	1.8e-59	TRITD7Av1G273640.1
RLK-Pelle_DLSV	6.6e-83	TRITD7Av1G273660.1
RLK-Pelle_DLSV	1.4e-70	TRITD7Av1G273800.1
RLK-Pelle_DLSV	2.8e-65	TRITD7Av1G274720.9
RLK-Pelle_DLSV	7.1e-74	TRITD7Av1G280690.4
RLK-Pelle_DLSV	5.3e-75	TRITD7Bv1G000660.5
RLK-Pelle_DLSV	8.3e-101	TRITD7Bv1G021520.1
RLK-Pelle_DLSV	2e-95	TRITD7Bv1G027430.1
RLK-Pelle_DLSV	3.4e-87	TRITD7Bv1G028140.1
RLK-Pelle_DLSV	1e-75	TRITD7Bv1G058080.1
RLK-Pelle_DLSV	9.6e-115	TRITD7Bv1G058130.1
RLK-Pelle_DLSV	8e-95	TRITD7Bv1G131720.1
RLK-Pelle_DLSV	1.6e-75	TRITD7Bv1G149880.2
RLK-Pelle_DLSV	1.1e-98	TRITD7Bv1G179090.2
RLK-Pelle_DLSV	3.5e-100	TRITD7Bv1G182530.3
RLK-Pelle_DLSV	1.2e-90	TRITD7Bv1G182690.1
RLK-Pelle_DLSV	1.1e-79	TRITD7Bv1G192680.5
RLK-Pelle_DLSV	1.2e-104	TRITD7Bv1G194740.1
RLK-Pelle_DLSV	1.3e-65	TRITD7Bv1G201650.3
RLK-Pelle_DLSV	2.3e-124	TRITD7Bv1G204530.1
RLK-Pelle_DLSV	6.4e-79	TRITD7Bv1G206080.2
RLK-Pelle_DLSV	4.5e-61	TRITD7Bv1G210870.1
RLK-Pelle_DLSV	2.1e-74	TRITD7Bv1G217320.3
RLK-Pelle_DLSV	2e-75	TRITD7Bv1G217580.1
RLK-Pelle_DLSV	1.2e-78	TRITD7Bv1G217620.1
RLK-Pelle_DLSV	2e-73	TRITD7Bv1G217730.1
RLK-Pelle_DLSV	1.7e-74	TRITD7Bv1G218360.3
RLK-Pelle_DLSV	8.6e-83	TRITD7Bv1G222460.5
RLK-Pelle_DLSV	8.3e-83	TRITD7Bv1G225330.2
RLK-Pelle_DLSV	7.2e-83	TRITD7Bv1G225360.1
RLK-Pelle_DLSV	3.2e-84	TRITD7Bv1G225440.1
RLK-Pelle_DLSV	7.3e-34	TRITD7Bv1G225480.1
RLK-Pelle_DLSV	4.1e-67	TRITD7Bv1G225550.1
RLK-Pelle_DLSV	1.9e-71	TRITD7Bv1G225610.1
RLK-Pelle_DLSV	3.7e-86	TRITD7Bv1G225630.7
RLK-Pelle_DLSV	4.7e-86	TRITD7Bv1G225760.6
RLK-Pelle_DLSV	1.8e-63	TRITD7Bv1G225770.1
RLK-Pelle_DLSV	5.7e-76	TRITD7Bv1G226050.1
RLK-Pelle_DLSV	5.7e-63	TRITD7Bv1G227620.7
RLK-Pelle_DLSV	5.7e-60	TRITD7Bv1G227750.1
RLK-Pelle_DLSV	4e-75	TRITD7Bv1G233070.1
RLK-Pelle_DLSV	1.3e-56	TRITD7Bv1G234000.2
RLK-Pelle_DLSV	1.5e-72	TRITD7Bv1G234580.4
RLK-Pelle_Extensin	7.9e-127	TRITD1Av1G160370.1
RLK-Pelle_Extensin	4.2e-92	TRITD1Bv1G145730.1
RLK-Pelle_Extensin	2.3e-140	TRITD2Av1G218450.1
RLK-Pelle_Extensin	3.2e-141	TRITD2Bv1G181740.1
RLK-Pelle_Extensin	9.7e-140	TRITD3Av1G031900.20
RLK-Pelle_Extensin	9.9e-143	TRITD3Av1G079380.3
RLK-Pelle_Extensin	2.1e-148	TRITD3Av1G168180.3
RLK-Pelle_Extensin	8.9e-140	TRITD3Bv1G038950.9
RLK-Pelle_Extensin	9.2e-143	TRITD3Bv1G085540.2
RLK-Pelle_Extensin	1.4e-147	TRITD3Bv1G146350.6
RLK-Pelle_Extensin	1.6e-141	TRITD6Av1G218760.1
RLK-Pelle_Extensin	3.9e-142	TRITD6Bv1G217600.1
RLK-Pelle_L-LEC	1.3e-113	TRITD0Uv1G002990.3
RLK-Pelle_L-LEC	1.5e-84	TRITD0Uv1G013920.1
RLK-Pelle_L-LEC	8.9e-86	TRITD0Uv1G036590.1
RLK-Pelle_L-LEC	7e-85	TRITD0Uv1G099320.1
RLK-Pelle_L-LEC	9e-121	TRITD1Av1G012430.1
RLK-Pelle_L-LEC	1.7e-107	TRITD1Av1G120850.1
RLK-Pelle_L-LEC	1.2e-118	TRITD1Bv1G016280.1
RLK-Pelle_L-LEC	1.1e-120	TRITD1Bv1G016290.1
RLK-Pelle_L-LEC	3.8e-107	TRITD1Bv1G024910.1
RLK-Pelle_L-LEC	4.1e-112	TRITD1Bv1G086750.1
RLK-Pelle_L-LEC	1.5e-117	TRITD1Bv1G086760.3
RLK-Pelle_L-LEC	1.5e-91	TRITD1Bv1G169050.1
RLK-Pelle_L-LEC	2.7e-113	TRITD1Bv1G207740.2
RLK-Pelle_L-LEC	7.2e-105	TRITD1Bv1G224330.1
RLK-Pelle_L-LEC	2.5e-86	TRITD2Av1G003840.1
RLK-Pelle_L-LEC	3.2e-87	TRITD2Av1G004020.1
RLK-Pelle_L-LEC	6.3e-87	TRITD2Av1G004110.1
RLK-Pelle_L-LEC	2.2e-113	TRITD2Av1G009310.2
RLK-Pelle_L-LEC	7.6e-85	TRITD2Av1G009490.1
RLK-Pelle_L-LEC	1.9e-84	TRITD2Av1G012410.1
RLK-Pelle_L-LEC	2.8e-115	TRITD2Av1G022280.3
RLK-Pelle_L-LEC	7.5e-114	TRITD2Av1G022380.1
RLK-Pelle_L-LEC	1.2e-80	TRITD2Av1G035660.1
RLK-Pelle_L-LEC	2.8e-117	TRITD2Av1G035680.2
RLK-Pelle_L-LEC	7.5e-118	TRITD2Av1G036030.5
RLK-Pelle_L-LEC	6.6e-100	TRITD2Av1G064190.1
RLK-Pelle_L-LEC	3.4e-119	TRITD2Av1G064200.2
RLK-Pelle_L-LEC	3.3e-105	TRITD2Av1G064210.1
RLK-Pelle_L-LEC	6e-120	TRITD2Av1G064330.1
RLK-Pelle_L-LEC	1.3e-119	TRITD2Av1G071720.1
RLK-Pelle_L-LEC	4.9e-118	TRITD2Av1G083210.1
RLK-Pelle_L-LEC	2.8e-116	TRITD2Av1G083230.2
RLK-Pelle_L-LEC	3.3e-116	TRITD2Av1G221430.1
RLK-Pelle_L-LEC	2.9e-115	TRITD2Av1G221440.2
RLK-Pelle_L-LEC	4.7e-97	TRITD2Av1G258130.2
RLK-Pelle_L-LEC	1.2e-101	TRITD2Av1G285970.1
RLK-Pelle_L-LEC	4.1e-74	TRITD2Av1G293270.1
RLK-Pelle_L-LEC	4.7e-77	TRITD2Av1G293290.2
RLK-Pelle_L-LEC	2.4e-87	TRITD2Bv1G004850.1
RLK-Pelle_L-LEC	5.5e-85	TRITD2Bv1G004940.1
RLK-Pelle_L-LEC	9.5e-89	TRITD2Bv1G004960.1
RLK-Pelle_L-LEC	8.8e-114	TRITD2Bv1G012700.1
RLK-Pelle_L-LEC	2.5e-82	TRITD2Bv1G012950.1
RLK-Pelle_L-LEC	8.9e-108	TRITD2Bv1G029540.1
RLK-Pelle_L-LEC	3.5e-116	TRITD2Bv1G029560.1
RLK-Pelle_L-LEC	6.7e-117	TRITD2Bv1G029570.2
RLK-Pelle_L-LEC	6.2e-91	TRITD2Bv1G045370.1
RLK-Pelle_L-LEC	7.6e-116	TRITD2Bv1G046190.3
RLK-Pelle_L-LEC	1e-116	TRITD2Bv1G051490.1
RLK-Pelle_L-LEC	4.9e-119	TRITD2Bv1G051510.1
RLK-Pelle_L-LEC	5e-119	TRITD2Bv1G078530.2
RLK-Pelle_L-LEC	3.8e-120	TRITD2Bv1G078580.1
RLK-Pelle_L-LEC	3.9e-120	TRITD2Bv1G078600.2
RLK-Pelle_L-LEC	5.3e-119	TRITD2Bv1G080650.1
RLK-Pelle_L-LEC	1.9e-116	TRITD2Bv1G183550.4
RLK-Pelle_L-LEC	7.1e-118	TRITD2Bv1G183560.3
RLK-Pelle_L-LEC	3.4e-98	TRITD2Bv1G220490.2
RLK-Pelle_L-LEC	6.9e-98	TRITD2Bv1G220690.1
RLK-Pelle_L-LEC	4.6e-110	TRITD2Bv1G262900.1
RLK-Pelle_L-LEC	2.3e-107	TRITD2Bv1G262920.1
RLK-Pelle_L-LEC	7e-111	TRITD2Bv1G262930.2
RLK-Pelle_L-LEC	9e-81	TRITD2Bv1G263360.1
RLK-Pelle_L-LEC	1.1e-111	TRITD3Av1G000250.1
RLK-Pelle_L-LEC	1.4e-111	TRITD3Av1G001760.1
RLK-Pelle_L-LEC	3.9e-113	TRITD3Av1G030870.2
RLK-Pelle_L-LEC	4.2e-119	TRITD3Av1G030880.1
RLK-Pelle_L-LEC	1.2e-95	TRITD3Av1G076550.1
RLK-Pelle_L-LEC	8.7e-103	TRITD3Av1G195190.1
RLK-Pelle_L-LEC	2.1e-114	TRITD3Av1G200600.1
RLK-Pelle_L-LEC	3.4e-48	TRITD3Av1G262640.1
RLK-Pelle_L-LEC	2e-88	TRITD3Av1G264160.1
RLK-Pelle_L-LEC	3.5e-83	TRITD3Av1G267080.1
RLK-Pelle_L-LEC	1.3e-85	TRITD3Av1G267090.1
RLK-Pelle_L-LEC	5.8e-70	TRITD3Bv1G007720.1
RLK-Pelle_L-LEC	7.7e-112	TRITD3Bv1G036970.1
RLK-Pelle_L-LEC	8.5e-119	TRITD3Bv1G037200.2
RLK-Pelle_L-LEC	1.9e-109	TRITD3Bv1G066240.1
RLK-Pelle_L-LEC	8.4e-100	TRITD3Bv1G081510.1
RLK-Pelle_L-LEC	4.2e-91	TRITD3Bv1G175540.1
RLK-Pelle_L-LEC	7.6e-201	TRITD3Bv1G177450.3
RLK-Pelle_L-LEC	1.2e-114	TRITD3Bv1G179900.1
RLK-Pelle_L-LEC	1.4e-101	TRITD3Bv1G246880.2
RLK-Pelle_L-LEC	8.5e-104	TRITD3Bv1G246970.1
RLK-Pelle_L-LEC	3e-81	TRITD3Bv1G257000.1
RLK-Pelle_L-LEC	2.7e-85	TRITD3Bv1G261370.1
RLK-Pelle_L-LEC	3.8e-74	TRITD3Bv1G261410.1
RLK-Pelle_L-LEC	4.7e-77	TRITD3Bv1G261420.1
RLK-Pelle_L-LEC	1.7e-83	TRITD3Bv1G261430.1
RLK-Pelle_L-LEC	1.7e-88	TRITD4Av1G004390.1
RLK-Pelle_L-LEC	8.3e-112	TRITD4Av1G156710.1
RLK-Pelle_L-LEC	2.8e-102	TRITD4Av1G184950.1
RLK-Pelle_L-LEC	7.7e-116	TRITD4Av1G189960.1
RLK-Pelle_L-LEC	3.9e-112	TRITD4Av1G207340.1
RLK-Pelle_L-LEC	4.2e-119	TRITD4Av1G236150.1
RLK-Pelle_L-LEC	5.4e-117	TRITD4Av1G236170.1
RLK-Pelle_L-LEC	2.6e-105	TRITD4Bv1G011470.1
RLK-Pelle_L-LEC	3.1e-116	TRITD4Bv1G016630.1
RLK-Pelle_L-LEC	8.9e-118	TRITD4Bv1G016650.1
RLK-Pelle_L-LEC	4.9e-105	TRITD4Bv1G020840.1
RLK-Pelle_L-LEC	4.7e-111	TRITD4Bv1G040360.1
RLK-Pelle_L-LEC	1.5e-107	TRITD4Bv1G170030.2
RLK-Pelle_L-LEC	5.2e-114	TRITD4Bv1G186310.2
RLK-Pelle_L-LEC	8.5e-108	TRITD5Av1G008020.1
RLK-Pelle_L-LEC	9.7e-106	TRITD5Av1G022660.1
RLK-Pelle_L-LEC	6.7e-113	TRITD5Av1G022670.3
RLK-Pelle_L-LEC	5.3e-119	TRITD5Av1G022800.1
RLK-Pelle_L-LEC	6.1e-117	TRITD5Av1G023190.1
RLK-Pelle_L-LEC	1e-110	TRITD5Av1G043180.2
RLK-Pelle_L-LEC	3.8e-104	TRITD5Av1G044520.1
RLK-Pelle_L-LEC	2e-172	TRITD5Av1G120240.1
RLK-Pelle_L-LEC	6.4e-102	TRITD5Av1G125380.1
RLK-Pelle_L-LEC	3e-109	TRITD5Av1G134390.1
RLK-Pelle_L-LEC	1.3e-103	TRITD5Av1G209010.1
RLK-Pelle_L-LEC	1.8e-118	TRITD5Av1G228040.1
RLK-Pelle_L-LEC	1.8e-116	TRITD5Av1G228050.1
RLK-Pelle_L-LEC	1.4e-97	TRITD5Av1G234590.1
RLK-Pelle_L-LEC	8.4e-73	TRITD5Av1G234760.1
RLK-Pelle_L-LEC	3.9e-90	TRITD5Av1G236090.1
RLK-Pelle_L-LEC	2.1e-114	TRITD5Av1G240280.1
RLK-Pelle_L-LEC	1.9e-82	TRITD5Av1G256460.2
RLK-Pelle_L-LEC	9.4e-118	TRITD5Bv1G023250.3
RLK-Pelle_L-LEC	2e-110	TRITD5Bv1G023640.1
RLK-Pelle_L-LEC	7.6e-105	TRITD5Bv1G023660.3
RLK-Pelle_L-LEC	5.7e-112	TRITD5Bv1G023680.2
RLK-Pelle_L-LEC	2.9e-93	TRITD5Bv1G023770.1
RLK-Pelle_L-LEC	6.3e-119	TRITD5Bv1G023790.1
RLK-Pelle_L-LEC	5.4e-117	TRITD5Bv1G027090.1
RLK-Pelle_L-LEC	9.1e-103	TRITD5Bv1G041970.1
RLK-Pelle_L-LEC	6.7e-174	TRITD5Bv1G099530.1
RLK-Pelle_L-LEC	5.6e-102	TRITD5Bv1G103660.1
RLK-Pelle_L-LEC	2e-109	TRITD5Bv1G113790.1
RLK-Pelle_L-LEC	1.1e-102	TRITD5Bv1G113990.1
RLK-Pelle_L-LEC	4e-104	TRITD5Bv1G145710.1
RLK-Pelle_L-LEC	8.1e-118	TRITD5Bv1G148580.1
RLK-Pelle_L-LEC	6.3e-118	TRITD5Bv1G149160.1
RLK-Pelle_L-LEC	1e-103	TRITD5Bv1G205380.1
RLK-Pelle_L-LEC	1.3e-116	TRITD5Bv1G218820.2
RLK-Pelle_L-LEC	1.6e-97	TRITD5Bv1G234120.1
RLK-Pelle_L-LEC	2.5e-97	TRITD5Bv1G234160.1
RLK-Pelle_L-LEC	1.2e-43	TRITD5Bv1G235050.1
RLK-Pelle_L-LEC	3.6e-90	TRITD5Bv1G235250.1
RLK-Pelle_L-LEC	3e-88	TRITD6Av1G011020.1
RLK-Pelle_L-LEC	1.8e-117	TRITD6Av1G012710.2
RLK-Pelle_L-LEC	1.3e-114	TRITD6Av1G044180.1
RLK-Pelle_L-LEC	3.2e-116	TRITD6Av1G044200.1
RLK-Pelle_L-LEC	2.4e-67	TRITD6Av1G152220.1
RLK-Pelle_L-LEC	2.3e-101	TRITD6Av1G174710.2
RLK-Pelle_L-LEC	3.4e-116	TRITD6Av1G208820.1
RLK-Pelle_L-LEC	1.3e-214	TRITD6Av1G208830.2
RLK-Pelle_L-LEC	5.6e-99	TRITD6Av1G208860.2
RLK-Pelle_L-LEC	6.2e-114	TRITD6Av1G208880.1
RLK-Pelle_L-LEC	1.7e-116	TRITD6Bv1G056710.1
RLK-Pelle_L-LEC	1.1e-98	TRITD6Bv1G138480.1
RLK-Pelle_L-LEC	1.1e-101	TRITD6Bv1G163030.1
RLK-Pelle_L-LEC	9.4e-118	TRITD6Bv1G205080.1
RLK-Pelle_L-LEC	4.4e-113	TRITD6Bv1G205110.1
RLK-Pelle_L-LEC	3.2e-116	TRITD7Av1G000280.1
RLK-Pelle_L-LEC	1.5e-69	TRITD7Av1G041540.1
RLK-Pelle_L-LEC	9.2e-87	TRITD7Av1G041940.1
RLK-Pelle_L-LEC	5e-103	TRITD7Av1G051300.1
RLK-Pelle_L-LEC	2.4e-105	TRITD7Av1G053210.2
RLK-Pelle_L-LEC	1.2e-83	TRITD7Av1G055370.1
RLK-Pelle_L-LEC	1e-104	TRITD7Av1G075280.1
RLK-Pelle_L-LEC	4.9e-102	TRITD7Av1G094810.1
RLK-Pelle_L-LEC	1.2e-112	TRITD7Av1G163730.1
RLK-Pelle_L-LEC	1.4e-98	TRITD7Av1G251010.1
RLK-Pelle_L-LEC	6.3e-105	TRITD7Av1G263030.1
RLK-Pelle_L-LEC	2.1e-106	TRITD7Av1G263050.1
RLK-Pelle_L-LEC	3.1e-94	TRITD7Av1G263130.1
RLK-Pelle_L-LEC	2.1e-103	TRITD7Av1G263140.1
RLK-Pelle_L-LEC	1e-105	TRITD7Av1G263160.1
RLK-Pelle_L-LEC	1.3e-107	TRITD7Av1G263210.1
RLK-Pelle_L-LEC	1.5e-92	TRITD7Bv1G042250.1
RLK-Pelle_L-LEC	1.2e-104	TRITD7Bv1G050930.1
RLK-Pelle_L-LEC	5.8e-103	TRITD7Bv1G065750.1
RLK-Pelle_L-LEC	3.4e-99	TRITD7Bv1G065780.2
RLK-Pelle_L-LEC	5.9e-114	TRITD7Bv1G120930.1
RLK-Pelle_L-LEC	3.9e-103	TRITD7Bv1G213790.1
RLK-Pelle_L-LEC	5.1e-101	TRITD7Bv1G213930.1
RLK-Pelle_L-LEC	5.4e-105	TRITD7Bv1G214030.1
RLK-Pelle_L-LEC	2.6e-104	TRITD7Bv1G214120.1
RLK-Pelle_L-LEC	4.9e-107	TRITD7Bv1G214170.1
RLK-Pelle_LRK10L-2	7.5e-132	TRITD0Uv1G013370.4
RLK-Pelle_LRK10L-2	1.9e-137	TRITD0Uv1G013380.1
RLK-Pelle_LRK10L-2	2.4e-130	TRITD0Uv1G018980.2
RLK-Pelle_LRK10L-2	7.2e-135	TRITD0Uv1G022950.1
RLK-Pelle_LRK10L-2	1.6e-136	TRITD0Uv1G022980.2
RLK-Pelle_LRK10L-2	3.8e-132	TRITD0Uv1G023000.2
RLK-Pelle_LRK10L-2	9.5e-138	TRITD0Uv1G023020.1
RLK-Pelle_LRK10L-2	1.8e-136	TRITD0Uv1G023040.8
RLK-Pelle_LRK10L-2	4.7e-71	TRITD0Uv1G023100.1
RLK-Pelle_LRK10L-2	1.4e-135	TRITD0Uv1G099540.3
RLK-Pelle_LRK10L-2	2.3e-135	TRITD0Uv1G102600.1
RLK-Pelle_LRK10L-2	2.4e-135	TRITD0Uv1G102610.1
RLK-Pelle_LRK10L-2	2.3e-135	TRITD0Uv1G105700.1
RLK-Pelle_LRK10L-2	1.9e-134	TRITD1Av1G004210.3
RLK-Pelle_LRK10L-2	2.9e-134	TRITD1Av1G004220.2
RLK-Pelle_LRK10L-2	2.6e-132	TRITD1Av1G208290.2
RLK-Pelle_LRK10L-2	2.8e-134	TRITD1Bv1G004000.11
RLK-Pelle_LRK10L-2	1.1e-134	TRITD1Bv1G004010.3
RLK-Pelle_LRK10L-2	9.4e-135	TRITD1Bv1G004020.8
RLK-Pelle_LRK10L-2	8.4e-131	TRITD2Bv1G245320.1
RLK-Pelle_LRK10L-2	7.8e-128	TRITD2Bv1G245340.1
RLK-Pelle_LRK10L-2	4.5e-131	TRITD3Av1G000340.2
RLK-Pelle_LRK10L-2	2.5e-132	TRITD3Av1G000360.4
RLK-Pelle_LRK10L-2	2.6e-136	TRITD3Av1G000370.5
RLK-Pelle_LRK10L-2	3.1e-131	TRITD3Av1G000390.2
RLK-Pelle_LRK10L-2	1.9e-134	TRITD3Av1G000410.1
RLK-Pelle_LRK10L-2	1.2e-133	TRITD3Av1G000430.1
RLK-Pelle_LRK10L-2	4.1e-136	TRITD3Av1G000580.1
RLK-Pelle_LRK10L-2	4.8e-135	TRITD3Av1G000600.1
RLK-Pelle_LRK10L-2	2.4e-134	TRITD3Av1G001980.1
RLK-Pelle_LRK10L-2	9.7e-131	TRITD3Av1G001990.8
RLK-Pelle_LRK10L-2	6.8e-131	TRITD3Av1G002120.3
RLK-Pelle_LRK10L-2	2.5e-136	TRITD3Av1G002140.2
RLK-Pelle_LRK10L-2	1.9e-79	TRITD3Av1G006650.1
RLK-Pelle_LRK10L-2	2.5e-127	TRITD3Av1G012140.2
RLK-Pelle_LRK10L-2	9.2e-133	TRITD3Av1G012150.1
RLK-Pelle_LRK10L-2	1.1e-134	TRITD3Av1G012160.1
RLK-Pelle_LRK10L-2	2.2e-134	TRITD3Av1G012200.1
RLK-Pelle_LRK10L-2	1.6e-133	TRITD3Av1G012230.2
RLK-Pelle_LRK10L-2	3.8e-111	TRITD3Av1G012310.1
RLK-Pelle_LRK10L-2	6e-125	TRITD3Av1G012320.3
RLK-Pelle_LRK10L-2	2e-88	TRITD3Av1G174430.2
RLK-Pelle_LRK10L-2	2.8e-130	TRITD3Av1G174450.9
RLK-Pelle_LRK10L-2	2.3e-134	TRITD3Bv1G003240.2
RLK-Pelle_LRK10L-2	8e-133	TRITD3Bv1G003250.5
RLK-Pelle_LRK10L-2	3e-127	TRITD3Bv1G003450.2
RLK-Pelle_LRK10L-2	3.5e-135	TRITD3Bv1G003830.4
RLK-Pelle_LRK10L-2	4.8e-133	TRITD3Bv1G003840.2
RLK-Pelle_LRK10L-2	2.5e-133	TRITD3Bv1G007440.1
RLK-Pelle_LRK10L-2	4.9e-134	TRITD3Bv1G007450.4
RLK-Pelle_LRK10L-2	7.9e-137	TRITD3Bv1G007460.1
RLK-Pelle_LRK10L-2	1.4e-130	TRITD3Bv1G014760.1
RLK-Pelle_LRK10L-2	8.4e-132	TRITD3Bv1G014820.2
RLK-Pelle_LRK10L-2	4.7e-134	TRITD3Bv1G014840.18
RLK-Pelle_LRK10L-2	7.9e-130	TRITD3Bv1G014900.2
RLK-Pelle_LRK10L-2	3e-124	TRITD3Bv1G014950.2
RLK-Pelle_LRK10L-2	1.3e-132	TRITD3Bv1G020610.2
RLK-Pelle_LRK10L-2	8.6e-132	TRITD3Bv1G020630.1
RLK-Pelle_LRK10L-2	2.1e-134	TRITD3Bv1G020800.1
RLK-Pelle_LRK10L-2	2.2e-133	TRITD3Bv1G020810.3
RLK-Pelle_LRK10L-2	1.1e-134	TRITD3Bv1G020820.2
RLK-Pelle_LRK10L-2	5.1e-138	TRITD3Bv1G020830.1
RLK-Pelle_LRK10L-2	9.2e-132	TRITD3Bv1G020930.1
RLK-Pelle_LRK10L-2	6.6e-133	TRITD3Bv1G020940.1
RLK-Pelle_LRK10L-2	3.4e-90	TRITD3Bv1G155100.2
RLK-Pelle_LRK10L-2	1.2e-132	TRITD3Bv1G155110.4
RLK-Pelle_LRK10L-2	3.3e-131	TRITD3Bv1G221620.1
RLK-Pelle_LRK10L-2	2e-134	TRITD4Av1G217100.2
RLK-Pelle_LRK10L-2	1.8e-133	TRITD4Av1G262470.1
RLK-Pelle_LRK10L-2	4e-134	TRITD4Av1G262820.1
RLK-Pelle_LRK10L-2	2.4e-129	TRITD4Av1G263030.1
RLK-Pelle_LRK10L-2	6.9e-111	TRITD4Av1G263120.1
RLK-Pelle_LRK10L-2	2e-131	TRITD4Av1G263130.2
RLK-Pelle_LRK10L-2	1.5e-132	TRITD5Av1G022610.2
RLK-Pelle_LRK10L-2	2.5e-129	TRITD5Av1G164210.5
RLK-Pelle_LRK10L-2	1.7e-110	TRITD5Av1G203530.1
RLK-Pelle_LRK10L-2	1.1e-128	TRITD5Av1G203580.1
RLK-Pelle_LRK10L-2	1e-127	TRITD5Bv1G155260.2
RLK-Pelle_LRK10L-2	5.3e-135	TRITD5Bv1G199150.2
RLK-Pelle_LRK10L-2	1.5e-68	TRITD5Bv1G199280.1
RLK-Pelle_LRK10L-2	2.3e-133	TRITD5Bv1G242970.2
RLK-Pelle_LRK10L-2	1.3e-133	TRITD6Av1G221810.2
RLK-Pelle_LRK10L-2	2.5e-117	TRITD6Av1G221850.1
RLK-Pelle_LRK10L-2	7.4e-130	TRITD6Bv1G001030.1
RLK-Pelle_LRK10L-2	7.9e-112	TRITD7Av1G000940.1
RLK-Pelle_LRK10L-2	9.3e-116	TRITD7Av1G187780.1
RLK-Pelle_LRK10L-2	1.3e-133	TRITD7Bv1G023580.1
RLK-Pelle_LRK10L-2	2e-116	TRITD7Bv1G133290.1
RLK-Pelle_LRR-I-1	6.1e-123	TRITD0Uv1G051680.5
RLK-Pelle_LRR-I-1	4.5e-113	TRITD0Uv1G052210.1
RLK-Pelle_LRR-I-1	6.4e-113	TRITD0Uv1G052250.2
RLK-Pelle_LRR-I-1	3.9e-119	TRITD1Av1G006260.4
RLK-Pelle_LRR-I-1	9.5e-123	TRITD1Av1G006270.1
RLK-Pelle_LRR-I-1	1.1e-122	TRITD1Av1G199380.1
RLK-Pelle_LRR-I-1	2.4e-123	TRITD1Av1G199560.1
RLK-Pelle_LRR-I-1	1.9e-125	TRITD1Av1G199630.4
RLK-Pelle_LRR-I-1	7.3e-122	TRITD1Av1G199680.1
RLK-Pelle_LRR-I-1	4.1e-125	TRITD1Av1G199740.1
RLK-Pelle_LRR-I-1	8.4e-120	TRITD1Av1G199790.1
RLK-Pelle_LRR-I-1	1.7e-123	TRITD1Av1G199800.1
RLK-Pelle_LRR-I-1	6.7e-121	TRITD1Av1G199870.2
RLK-Pelle_LRR-I-1	8.8e-118	TRITD1Av1G199880.3
RLK-Pelle_LRR-I-1	2.2e-123	TRITD1Av1G199890.8
RLK-Pelle_LRR-I-1	4.4e-122	TRITD1Av1G200000.1
RLK-Pelle_LRR-I-1	5.6e-122	TRITD1Av1G206710.2
RLK-Pelle_LRR-I-1	2.2e-120	TRITD1Bv1G007240.3
RLK-Pelle_LRR-I-1	7e-119	TRITD1Bv1G007360.1
RLK-Pelle_LRR-I-1	6.9e-124	TRITD1Bv1G007430.1
RLK-Pelle_LRR-I-1	7.4e-120	TRITD1Bv1G184030.1
RLK-Pelle_LRR-I-1	1.3e-124	TRITD1Bv1G189880.3
RLK-Pelle_LRR-I-1	6.3e-125	TRITD1Bv1G189970.9
RLK-Pelle_LRR-I-1	7.6e-122	TRITD1Bv1G189980.1
RLK-Pelle_LRR-I-1	1.7e-123	TRITD1Bv1G190050.1
RLK-Pelle_LRR-I-1	5e-121	TRITD1Bv1G190200.3
RLK-Pelle_LRR-I-1	1.6e-116	TRITD1Bv1G190210.3
RLK-Pelle_LRR-I-1	2.2e-121	TRITD1Bv1G190220.2
RLK-Pelle_LRR-I-1	2.1e-119	TRITD1Bv1G190260.1
RLK-Pelle_LRR-I-1	8.5e-123	TRITD1Bv1G190270.2
RLK-Pelle_LRR-I-1	3.4e-122	TRITD1Bv1G202400.2
RLK-Pelle_LRR-I-1	5.2e-124	TRITD1Bv1G202410.1
RLK-Pelle_LRR-I-1	1.7e-124	TRITD1Bv1G218470.2
RLK-Pelle_LRR-I-1	7.3e-121	TRITD1Bv1G218490.1
RLK-Pelle_LRR-I-1	2.4e-102	TRITD2Av1G072490.1
RLK-Pelle_LRR-I-1	1.8e-102	TRITD2Bv1G082130.1
RLK-Pelle_LRR-I-1	3.8e-84	TRITD3Av1G186590.1
RLK-Pelle_LRR-I-1	3.1e-111	TRITD3Av1G207020.1
RLK-Pelle_LRR-I-1	2.5e-109	TRITD3Av1G207030.2
RLK-Pelle_LRR-I-1	5.9e-108	TRITD3Av1G207160.1
RLK-Pelle_LRR-I-1	4.5e-111	TRITD3Av1G207170.5
RLK-Pelle_LRR-I-1	1.5e-111	TRITD3Av1G207260.1
RLK-Pelle_LRR-I-1	1.9e-111	TRITD3Av1G207460.2
RLK-Pelle_LRR-I-1	4e-108	TRITD3Av1G287490.3
RLK-Pelle_LRR-I-1	8.1e-122	TRITD3Bv1G169300.2
RLK-Pelle_LRR-I-1	5.7e-109	TRITD3Bv1G187490.1
RLK-Pelle_LRR-I-1	6.1e-193	TRITD3Bv1G187500.8
RLK-Pelle_LRR-I-1	1.7e-107	TRITD3Bv1G283150.2
RLK-Pelle_LRR-I-1	5.6e-117	TRITD4Av1G136740.4
RLK-Pelle_LRR-I-1	6.2e-91	TRITD4Av1G203600.1
RLK-Pelle_LRR-I-1	1.1e-123	TRITD4Av1G231600.1
RLK-Pelle_LRR-I-1	1.8e-117	TRITD4Bv1G001780.1
RLK-Pelle_LRR-I-1	1.5e-111	TRITD4Bv1G205530.3
RLK-Pelle_LRR-I-1	2.8e-74	TRITD5Av1G001170.1
RLK-Pelle_LRR-I-1	2.9e-120	TRITD5Av1G043900.1
RLK-Pelle_LRR-I-1	1.9e-111	TRITD5Av1G116720.13
RLK-Pelle_LRR-I-1	5.4e-104	TRITD5Av1G135970.1
RLK-Pelle_LRR-I-1	3.5e-121	TRITD5Av1G136060.2
RLK-Pelle_LRR-I-1	8.9e-106	TRITD5Av1G136230.3
RLK-Pelle_LRR-I-1	9.5e-120	TRITD5Bv1G040940.1
RLK-Pelle_LRR-I-1	1.9e-111	TRITD5Bv1G096230.8
RLK-Pelle_LRR-I-1	1e-116	TRITD5Bv1G114900.2
RLK-Pelle_LRR-I-1	2.3e-120	TRITD5Bv1G114940.2
RLK-Pelle_LRR-I-1	5.7e-91	TRITD5Bv1G115100.2
RLK-Pelle_LRR-I-1	2.7e-122	TRITD5Bv1G247630.1
RLK-Pelle_LRR-I-1	2.6e-116	TRITD6Av1G039530.1
RLK-Pelle_LRR-I-1	3.4e-120	TRITD6Av1G039580.3
RLK-Pelle_LRR-I-1	1.3e-118	TRITD6Av1G039610.2
RLK-Pelle_LRR-I-1	1.5e-119	TRITD6Av1G043370.3
RLK-Pelle_LRR-I-1	2.9e-113	TRITD6Bv1G001040.2
RLK-Pelle_LRR-I-1	2.4e-119	TRITD6Bv1G052180.2
RLK-Pelle_LRR-I-1	1.5e-118	TRITD6Bv1G052260.2
RLK-Pelle_LRR-I-1	9.6e-119	TRITD6Bv1G052330.2
RLK-Pelle_LRR-I-1	1.7e-119	TRITD6Bv1G055770.1
RLK-Pelle_LRR-I-1	1.1e-112	TRITD6Bv1G204440.5
RLK-Pelle_LRR-I-1	3.7e-111	TRITD6Bv1G218250.2
RLK-Pelle_LRR-I-2	3.2e-139	TRITD7Av1G159410.1
RLK-Pelle_LRR-I-2	4.2e-124	TRITD7Bv1G117730.2
RLK-Pelle_LRR-II	6.7e-118	TRITD1Av1G050310.2
RLK-Pelle_LRR-II	8.2e-119	TRITD1Bv1G059270.3
RLK-Pelle_LRR-II	1.8e-154	TRITD2Av1G197950.3
RLK-Pelle_LRR-II	1.8e-154	TRITD2Bv1G161720.3
RLK-Pelle_LRR-II	4.7e-147	TRITD3Av1G026310.2
RLK-Pelle_LRR-II	5.6e-145	TRITD3Av1G193390.7
RLK-Pelle_LRR-II	9e-123	TRITD3Bv1G030180.4
RLK-Pelle_LRR-II	4.5e-145	TRITD3Bv1G175640.2
RLK-Pelle_LRR-II	1.2e-137	TRITD6Av1G059920.2
RLK-Pelle_LRR-II	9.5e-156	TRITD6Av1G121880.2
RLK-Pelle_LRR-II	1e-143	TRITD6Av1G181400.1
RLK-Pelle_LRR-II	1.2e-137	TRITD6Bv1G068990.2
RLK-Pelle_LRR-II	7.8e-156	TRITD6Bv1G098870.5
RLK-Pelle_LRR-II	4e-144	TRITD6Bv1G170870.1
RLK-Pelle_LRR-II	4.1e-128	TRITD7Av1G040150.7
RLK-Pelle_LRR-II	1.7e-145	TRITD7Av1G073570.2
RLK-Pelle_LRR-II	2.6e-155	TRITD7Av1G140720.2
RLK-Pelle_LRR-II	1.3e-136	TRITD7Av1G228490.2
RLK-Pelle_LRR-II	2.2e-127	TRITD7Bv1G013660.7
RLK-Pelle_LRR-II	1.7e-145	TRITD7Bv1G049440.4
RLK-Pelle_LRR-II	1.8e-98	TRITD7Bv1G053210.1
RLK-Pelle_LRR-II	6e-155	TRITD7Bv1G094010.6
RLK-Pelle_LRR-II	4.3e-136	TRITD7Bv1G178210.2
RLK-Pelle_LRR-III	5.6e-92	TRITD0Uv1G038820.1
RLK-Pelle_LRR-III	1.8e-80	TRITD0Uv1G064150.1
RLK-Pelle_LRR-III	2.5e-87	TRITD1Av1G106790.2
RLK-Pelle_LRR-III	1.4e-97	TRITD1Av1G155410.1
RLK-Pelle_LRR-III	5.5e-110	TRITD1Av1G182800.2
RLK-Pelle_LRR-III	6.9e-87	TRITD1Bv1G107030.1
RLK-Pelle_LRR-III	1.4e-97	TRITD1Bv1G142190.1
RLK-Pelle_LRR-III	1.5e-104	TRITD1Bv1G170450.1
RLK-Pelle_LRR-III	5.8e-110	TRITD1Bv1G170470.1
RLK-Pelle_LRR-III	1.3e-76	TRITD2Av1G022900.1
RLK-Pelle_LRR-III	8.9e-100	TRITD2Av1G027910.3
RLK-Pelle_LRR-III	1e-98	TRITD2Av1G037240.1
RLK-Pelle_LRR-III	1e-73	TRITD2Av1G048640.1
RLK-Pelle_LRR-III	9.6e-70	TRITD2Av1G063430.1
RLK-Pelle_LRR-III	1.5e-80	TRITD2Av1G138590.3
RLK-Pelle_LRR-III	8.8e-106	TRITD2Av1G200190.1
RLK-Pelle_LRR-III	1.5e-71	TRITD2Av1G244650.1
RLK-Pelle_LRR-III	2.1e-82	TRITD2Av1G275080.3
RLK-Pelle_LRR-III	3.6e-76	TRITD2Bv1G029780.1
RLK-Pelle_LRR-III	2.1e-108	TRITD2Bv1G036190.1
RLK-Pelle_LRR-III	1.6e-98	TRITD2Bv1G048190.1
RLK-Pelle_LRR-III	1.6e-74	TRITD2Bv1G061540.5
RLK-Pelle_LRR-III	1.2e-56	TRITD2Bv1G078970.1
RLK-Pelle_LRR-III	2.6e-80	TRITD2Bv1G121710.3
RLK-Pelle_LRR-III	1.5e-105	TRITD2Bv1G163380.1
RLK-Pelle_LRR-III	3.9e-70	TRITD2Bv1G205420.1
RLK-Pelle_LRR-III	4.5e-84	TRITD2Bv1G216620.3
RLK-Pelle_LRR-III	1.8e-216	TRITD2Bv1G237990.13
RLK-Pelle_LRR-III	1.9e-143	TRITD2Bv1G238010.3
RLK-Pelle_LRR-III	4.3e-129	TRITD2Bv1G238050.1
RLK-Pelle_LRR-III	2.1e-82	TRITD2Bv1G239090.2
RLK-Pelle_LRR-III	2.5e-106	TRITD3Av1G008600.1
RLK-Pelle_LRR-III	3e-113	TRITD3Av1G059470.1
RLK-Pelle_LRR-III	6.2e-88	TRITD3Av1G142490.1
RLK-Pelle_LRR-III	7.3e-79	TRITD3Av1G167610.1
RLK-Pelle_LRR-III	2.5e-115	TRITD3Av1G210260.3
RLK-Pelle_LRR-III	1.2e-98	TRITD3Av1G232630.2
RLK-Pelle_LRR-III	6.7e-107	TRITD3Bv1G012190.1
RLK-Pelle_LRR-III	1.6e-112	TRITD3Bv1G066430.1
RLK-Pelle_LRR-III	4.7e-112	TRITD3Bv1G128310.3
RLK-Pelle_LRR-III	9.2e-79	TRITD3Bv1G145920.1
RLK-Pelle_LRR-III	4.1e-115	TRITD3Bv1G192380.2
RLK-Pelle_LRR-III	2.5e-98	TRITD3Bv1G220470.2
RLK-Pelle_LRR-III	1e-108	TRITD4Av1G024580.1
RLK-Pelle_LRR-III	4.1e-97	TRITD4Av1G055670.1
RLK-Pelle_LRR-III	2.6e-78	TRITD4Av1G064480.4
RLK-Pelle_LRR-III	1.1e-109	TRITD4Av1G069300.1
RLK-Pelle_LRR-III	2.9e-99	TRITD4Av1G141690.2
RLK-Pelle_LRR-III	7.7e-85	TRITD4Av1G179110.1
RLK-Pelle_LRR-III	1.2e-107	TRITD4Av1G192660.2
RLK-Pelle_LRR-III	2.6e-110	TRITD4Bv1G013650.3
RLK-Pelle_LRR-III	1.2e-84	TRITD4Bv1G025060.1
RLK-Pelle_LRR-III	3.9e-99	TRITD4Bv1G060010.1
RLK-Pelle_LRR-III	2.7e-109	TRITD4Bv1G106860.1
RLK-Pelle_LRR-III	3.7e-78	TRITD4Bv1G111100.1
RLK-Pelle_LRR-III	7.6e-98	TRITD4Bv1G118290.1
RLK-Pelle_LRR-III	2.6e-109	TRITD4Bv1G145690.3
RLK-Pelle_LRR-III	1.1e-109	TRITD5Av1G010760.2
RLK-Pelle_LRR-III	3.3e-69	TRITD5Av1G119400.1
RLK-Pelle_LRR-III	7.7e-109	TRITD5Bv1G008590.2
RLK-Pelle_LRR-III	7.8e-70	TRITD5Bv1G098840.1
RLK-Pelle_LRR-III	6.2e-93	TRITD5Bv1G124090.1
RLK-Pelle_LRR-III	7.2e-93	TRITD6Av1G059410.3
RLK-Pelle_LRR-III	3.6e-47	TRITD6Av1G156120.1
RLK-Pelle_LRR-III	4e-83	TRITD6Av1G226070.1
RLK-Pelle_LRR-III	3.3e-93	TRITD6Bv1G068210.3
RLK-Pelle_LRR-III	4.3e-62	TRITD6Bv1G142200.2
RLK-Pelle_LRR-III	1.5e-81	TRITD6Bv1G226220.2
RLK-Pelle_LRR-III	4.1e-87	TRITD7Av1G051830.1
RLK-Pelle_LRR-III	7e-91	TRITD7Av1G075210.1
RLK-Pelle_LRR-III	1.9e-81	TRITD7Av1G095650.1
RLK-Pelle_LRR-III	9.6e-80	TRITD7Av1G195070.1
RLK-Pelle_LRR-III	5.8e-93	TRITD7Av1G255750.2
RLK-Pelle_LRR-III	6.7e-87	TRITD7Bv1G026230.1
RLK-Pelle_LRR-III	3.5e-90	TRITD7Bv1G050860.1
RLK-Pelle_LRR-III	1.5e-81	TRITD7Bv1G064750.2
RLK-Pelle_LRR-III	2.1e-93	TRITD7Bv1G205590.1
RLK-Pelle_LRR-III	2.8e-70	TRITD7Bv1G221180.3
RLK-Pelle_LRR-IV	1.9e-131	TRITD0Uv1G059610.2
RLK-Pelle_LRR-IV	4.1e-124	TRITD3Av1G131840.3
RLK-Pelle_LRR-IV	2.5e-123	TRITD3Bv1G121130.3
RLK-Pelle_LRR-IV	4.5e-125	TRITD4Av1G242050.1
RLK-Pelle_LRR-IV	1.5e-127	TRITD7Av1G165500.2
RLK-Pelle_LRR-IV	6e-127	TRITD7Bv1G123430.1
RLK-Pelle_LRR-IX	1.3e-148	TRITD2Av1G289460.2
RLK-Pelle_LRR-IX	6.8e-149	TRITD2Bv1G258870.1
RLK-Pelle_LRR-IX	2.4e-141	TRITD4Av1G097420.2
RLK-Pelle_LRR-IX	4.1e-159	TRITD4Av1G191510.2
RLK-Pelle_LRR-IX	8e-160	TRITD4Bv1G014800.1
RLK-Pelle_LRR-IX	8.8e-143	TRITD4Bv1G076940.2
RLK-Pelle_LRR-V	4.2e-132	TRITD2Av1G053040.2
RLK-Pelle_LRR-V	4.5e-116	TRITD2Av1G074040.13
RLK-Pelle_LRR-V	4.6e-132	TRITD2Bv1G064720.2
RLK-Pelle_LRR-V	4.4e-116	TRITD2Bv1G083390.11
RLK-Pelle_LRR-V	4.2e-139	TRITD4Av1G000460.1
RLK-Pelle_LRR-V	4.1e-139	TRITD4Bv1G173970.1
RLK-Pelle_LRR-V	9.1e-118	TRITD5Av1G195210.1
RLK-Pelle_LRR-V	2.2e-116	TRITD5Bv1G188020.1
RLK-Pelle_LRR-V	4.8e-90	TRITD6Av1G030400.2
RLK-Pelle_LRR-V	1e-123	TRITD6Av1G058750.3
RLK-Pelle_LRR-V	7.1e-106	TRITD6Av1G068360.1
RLK-Pelle_LRR-V	5.4e-143	TRITD6Av1G072900.5
RLK-Pelle_LRR-V	2.2e-92	TRITD6Bv1G043800.1
RLK-Pelle_LRR-V	2.1e-123	TRITD6Bv1G067710.1
RLK-Pelle_LRR-V	5e-105	TRITD6Bv1G074290.1
RLK-Pelle_LRR-V	5.5e-143	TRITD6Bv1G077620.2
RLK-Pelle_LRR-V	6.9e-136	TRITD7Av1G210100.3
RLK-Pelle_LRR-V	1e-122	TRITD7Av1G256400.6
RLK-Pelle_LRR-V	3.6e-137	TRITD7Bv1G162470.5
RLK-Pelle_LRR-V	6.1e-123	TRITD7Bv1G206480.4
RLK-Pelle_LRR-VI-1	2.5e-105	TRITD2Av1G130230.28
RLK-Pelle_LRR-VI-1	1e-104	TRITD2Bv1G123760.22
RLK-Pelle_LRR-VI-1	3.7e-101	TRITD4Av1G178830.7
RLK-Pelle_LRR-VI-1	1.5e-103	TRITD4Bv1G025320.2
RLK-Pelle_LRR-VI-1	1.4e-112	TRITD5Av1G216080.3
RLK-Pelle_LRR-VI-1	2.7e-113	TRITD5Bv1G212920.4
RLK-Pelle_LRR-VI-1	2.3e-93	TRITD7Av1G198930.3
RLK-Pelle_LRR-VI-1	2.5e-95	TRITD7Bv1G146990.3
RLK-Pelle_LRR-VI-2	4.2e-103	TRITD1Av1G142880.1
RLK-Pelle_LRR-VI-2	3.1e-103	TRITD1Bv1G135500.1
RLK-Pelle_LRR-VI-2	1e-106	TRITD2Av1G021790.4
RLK-Pelle_LRR-VI-2	2.1e-87	TRITD2Av1G220310.4
RLK-Pelle_LRR-VI-2	7.3e-102	TRITD2Av1G290980.2
RLK-Pelle_LRR-VI-2	2.4e-106	TRITD2Bv1G028870.3
RLK-Pelle_LRR-VI-2	8.5e-72	TRITD2Bv1G182760.1
RLK-Pelle_LRR-VI-2	8.5e-82	TRITD2Bv1G260410.1
RLK-Pelle_LRR-VI-2	3e-102	TRITD3Av1G052280.1
RLK-Pelle_LRR-VI-2	1.1e-114	TRITD3Av1G179880.2
RLK-Pelle_LRR-VI-2	2.2e-104	TRITD3Bv1G063780.2
RLK-Pelle_LRR-VI-2	4.1e-114	TRITD3Bv1G160630.1
RLK-Pelle_LRR-VI-2	5.2e-107	TRITD4Av1G054310.1
RLK-Pelle_LRR-VI-2	2.3e-107	TRITD4Bv1G119160.1
RLK-Pelle_LRR-VI-2	1.3e-104	TRITD5Av1G114230.1
RLK-Pelle_LRR-VI-2	9.7e-104	TRITD5Bv1G095140.1
RLK-Pelle_LRR-VII-1	4.4e-103	TRITD3Av1G272090.1
RLK-Pelle_LRR-VII-1	8.3e-125	TRITD3Bv1G194380.2
RLK-Pelle_LRR-VII-1	6.8e-103	TRITD3Bv1G266920.1
RLK-Pelle_LRR-VII-1	7.3e-129	TRITD4Av1G070960.2
RLK-Pelle_LRR-VII-1	1.4e-128	TRITD4Bv1G105900.1
RLK-Pelle_LRR-VII-1	4.4e-123	TRITD4Bv1G182980.1
RLK-Pelle_LRR-VII-1	1.5e-123	TRITD5Av1G237210.1
RLK-Pelle_LRR-VII-2	8.3e-134	TRITD5Av1G133960.2
RLK-Pelle_LRR-VII-2	4.7e-135	TRITD5Bv1G113110.1
RLK-Pelle_LRR-VII-3	5.1e-118	TRITD2Av1G234870.2
RLK-Pelle_LRR-VII-3	5.2e-118	TRITD2Bv1G196940.3
RLK-Pelle_LRR-VIII-1	2.8e-127	TRITD1Av1G183030.8
RLK-Pelle_LRR-VIII-1	2.6e-126	TRITD1Av1G183730.1
RLK-Pelle_LRR-VIII-1	3.2e-127	TRITD1Bv1G170760.5
RLK-Pelle_LRR-VIII-1	2.6e-126	TRITD1Bv1G171620.3
RLK-Pelle_LRR-VIII-1	5.5e-121	TRITD2Av1G250390.2
RLK-Pelle_LRR-VIII-1	6.9e-121	TRITD2Bv1G212320.4
RLK-Pelle_LRR-VIII-1	4.6e-118	TRITD3Av1G027910.3
RLK-Pelle_LRR-VIII-1	1.3e-128	TRITD3Av1G209350.1
RLK-Pelle_LRR-VIII-1	3.8e-127	TRITD3Av1G209370.1
RLK-Pelle_LRR-VIII-1	4.2e-127	TRITD3Av1G210130.2
RLK-Pelle_LRR-VIII-1	2.4e-125	TRITD3Av1G210140.2
RLK-Pelle_LRR-VIII-1	2.7e-128	TRITD3Av1G210150.8
RLK-Pelle_LRR-VIII-1	8.5e-128	TRITD3Av1G287150.5
RLK-Pelle_LRR-VIII-1	9e-126	TRITD3Bv1G032120.3
RLK-Pelle_LRR-VIII-1	2.6e-128	TRITD3Bv1G192700.9
RLK-Pelle_LRR-VIII-1	5.4e-126	TRITD3Bv1G192720.3
RLK-Pelle_LRR-VIII-1	8.1e-127	TRITD3Bv1G193660.1
RLK-Pelle_LRR-VIII-1	7.8e-132	TRITD3Bv1G193670.2
RLK-Pelle_LRR-VIII-1	3.4e-128	TRITD3Bv1G283450.11
RLK-Pelle_LRR-VIII-1	6.5e-131	TRITD4Av1G068010.4
RLK-Pelle_LRR-VIII-1	1.3e-130	TRITD4Bv1G107650.2
RLK-Pelle_LRR-VIII-1	6.4e-129	TRITD7Av1G038700.3
RLK-Pelle_LRR-VIII-1	2.4e-128	TRITD7Bv1G011340.6
RLK-Pelle_LRR-Xa	1.2e-136	TRITD1Av1G164450.2
RLK-Pelle_LRR-Xa	1.6e-136	TRITD1Bv1G150380.2
RLK-Pelle_LRR-Xa	7.5e-120	TRITD2Bv1G172630.1
RLK-Pelle_LRR-Xa	5.8e-137	TRITD4Av1G173950.2
RLK-Pelle_LRR-Xa	3.6e-138	TRITD4Bv1G029620.2
RLK-Pelle_LRR-Xb-1	1.4e-128	TRITD2Av1G146490.1
RLK-Pelle_LRR-Xb-1	3.1e-128	TRITD2Av1G285250.2
RLK-Pelle_LRR-Xb-1	7.6e-129	TRITD2Bv1G129590.1
RLK-Pelle_LRR-Xb-1	1e-127	TRITD2Bv1G252640.1
RLK-Pelle_LRR-Xb-1	1.3e-123	TRITD3Av1G029920.1
RLK-Pelle_LRR-Xb-1	1.2e-122	TRITD3Av1G163790.3
RLK-Pelle_LRR-Xb-1	3.7e-122	TRITD3Av1G242450.4
RLK-Pelle_LRR-Xb-1	6.6e-124	TRITD3Bv1G034800.1
RLK-Pelle_LRR-Xb-1	2.3e-105	TRITD3Bv1G143630.1
RLK-Pelle_LRR-Xb-1	7.7e-122	TRITD3Bv1G233970.3
RLK-Pelle_LRR-Xb-1	3.3e-97	TRITD4Av1G160610.2
RLK-Pelle_LRR-Xb-1	9.6e-98	TRITD4Bv1G043610.2
RLK-Pelle_LRR-Xb-1	4.9e-127	TRITD5Bv1G108650.1
RLK-Pelle_LRR-Xb-1	7.6e-123	TRITD6Av1G041270.4
RLK-Pelle_LRR-Xb-1	2.2e-130	TRITD6Av1G041320.3
RLK-Pelle_LRR-Xb-1	1.5e-128	TRITD6Av1G041370.1
RLK-Pelle_LRR-Xb-1	4.8e-126	TRITD6Av1G041410.2
RLK-Pelle_LRR-Xb-1	1.3e-127	TRITD6Av1G041500.1
RLK-Pelle_LRR-Xb-1	4.6e-118	TRITD6Av1G068660.1
RLK-Pelle_LRR-Xb-1	2.4e-128	TRITD6Av1G141120.1
RLK-Pelle_LRR-Xb-1	1.8e-130	TRITD6Bv1G053320.1
RLK-Pelle_LRR-Xb-1	1.6e-123	TRITD6Bv1G053420.1
RLK-Pelle_LRR-Xb-1	4.3e-130	TRITD6Bv1G053520.3
RLK-Pelle_LRR-Xb-1	1.1e-127	TRITD6Bv1G053530.1
RLK-Pelle_LRR-Xb-1	3e-126	TRITD6Bv1G053570.4
RLK-Pelle_LRR-Xb-1	1.2e-128	TRITD6Bv1G053590.1
RLK-Pelle_LRR-Xb-1	1.9e-129	TRITD6Bv1G053610.2
RLK-Pelle_LRR-Xb-1	3.2e-131	TRITD6Bv1G053840.2
RLK-Pelle_LRR-Xb-1	2.6e-118	TRITD6Bv1G074530.1
RLK-Pelle_LRR-Xb-1	4.9e-128	TRITD6Bv1G135760.1
RLK-Pelle_LRR-Xb-1	5.6e-119	TRITD7Av1G233510.1
RLK-Pelle_LRR-Xb-1	4.6e-130	TRITD7Av1G233580.1
RLK-Pelle_LRR-Xb-1	1.6e-119	TRITD7Bv1G182870.2
RLK-Pelle_LRR-Xb-1	2.9e-131	TRITD7Bv1G182970.3
RLK-Pelle_LRR-Xb-2	8.1e-138	TRITD2Av1G061990.2
RLK-Pelle_LRR-Xb-2	4.7e-136	TRITD2Bv1G072790.3
RLK-Pelle_LRR-XI-1	6.9e-69	TRITD0Uv1G006160.1
RLK-Pelle_LRR-XI-1	3.6e-93	TRITD0Uv1G043200.1
RLK-Pelle_LRR-XI-1	1.7e-113	TRITD0Uv1G090110.2
RLK-Pelle_LRR-XI-1	2.5e-89	TRITD0Uv1G102200.1
RLK-Pelle_LRR-XI-1	9.8e-65	TRITD0Uv1G109940.1
RLK-Pelle_LRR-XI-1	9.8e-65	TRITD0Uv1G113600.1
RLK-Pelle_LRR-XI-1	2.5e-89	TRITD0Uv1G114460.1
RLK-Pelle_LRR-XI-1	1.1e-64	TRITD0Uv1G120920.1
RLK-Pelle_LRR-XI-1	2.5e-67	TRITD0Uv1G139000.2
RLK-Pelle_LRR-XI-1	8.5e-68	TRITD0Uv1G139010.1
RLK-Pelle_LRR-XI-1	3e-92	TRITD1Av1G001460.1
RLK-Pelle_LRR-XI-1	2.7e-91	TRITD1Av1G001550.19
RLK-Pelle_LRR-XI-1	6.6e-92	TRITD1Av1G001860.2
RLK-Pelle_LRR-XI-1	2.1e-92	TRITD1Av1G001970.3
RLK-Pelle_LRR-XI-1	5.2e-84	TRITD1Av1G012990.1
RLK-Pelle_LRR-XI-1	5.1e-100	TRITD1Av1G049520.1
RLK-Pelle_LRR-XI-1	1.1e-80	TRITD1Av1G091770.1
RLK-Pelle_LRR-XI-1	2e-82	TRITD1Av1G091780.1
RLK-Pelle_LRR-XI-1	2.4e-96	TRITD1Av1G091950.3
RLK-Pelle_LRR-XI-1	7.3e-99	TRITD1Av1G198930.3
RLK-Pelle_LRR-XI-1	2.7e-105	TRITD1Av1G230840.2
RLK-Pelle_LRR-XI-1	9.8e-89	TRITD1Bv1G001440.5
RLK-Pelle_LRR-XI-1	4.4e-90	TRITD1Bv1G001450.1
RLK-Pelle_LRR-XI-1	2e-74	TRITD1Bv1G001480.1
RLK-Pelle_LRR-XI-1	2.3e-90	TRITD1Bv1G001700.2
RLK-Pelle_LRR-XI-1	3.1e-89	TRITD1Bv1G001750.1
RLK-Pelle_LRR-XI-1	7.4e-91	TRITD1Bv1G001770.4
RLK-Pelle_LRR-XI-1	3.7e-85	TRITD1Bv1G016700.1
RLK-Pelle_LRR-XI-1	1.4e-85	TRITD1Bv1G016920.2
RLK-Pelle_LRR-XI-1	3.4e-100	TRITD1Bv1G058580.1
RLK-Pelle_LRR-XI-1	2.5e-81	TRITD1Bv1G096600.1
RLK-Pelle_LRR-XI-1	3.6e-83	TRITD1Bv1G096640.1
RLK-Pelle_LRR-XI-1	2.2e-96	TRITD1Bv1G096730.1
RLK-Pelle_LRR-XI-1	7.8e-99	TRITD1Bv1G188670.4
RLK-Pelle_LRR-XI-1	6.9e-82	TRITD1Bv1G228490.1
RLK-Pelle_LRR-XI-1	3e-91	TRITD1Bv1G229270.2
RLK-Pelle_LRR-XI-1	8.7e-88	TRITD2Av1G001580.1
RLK-Pelle_LRR-XI-1	1.6e-67	TRITD2Av1G002470.1
RLK-Pelle_LRR-XI-1	3.5e-85	TRITD2Av1G002520.1
RLK-Pelle_LRR-XI-1	4.3e-106	TRITD2Av1G003070.1
RLK-Pelle_LRR-XI-1	2.6e-96	TRITD2Av1G022200.2
RLK-Pelle_LRR-XI-1	7e-108	TRITD2Av1G033220.1
RLK-Pelle_LRR-XI-1	5e-99	TRITD2Av1G099140.3
RLK-Pelle_LRR-XI-1	1.7e-110	TRITD2Av1G136310.2
RLK-Pelle_LRR-XI-1	1.2e-81	TRITD2Av1G154310.4
RLK-Pelle_LRR-XI-1	1.7e-93	TRITD2Av1G203160.4
RLK-Pelle_LRR-XI-1	2e-106	TRITD2Av1G216640.2
RLK-Pelle_LRR-XI-1	1.4e-84	TRITD2Bv1G002930.3
RLK-Pelle_LRR-XI-1	2.6e-86	TRITD2Bv1G002940.1
RLK-Pelle_LRR-XI-1	6e-106	TRITD2Bv1G003670.1
RLK-Pelle_LRR-XI-1	5.1e-87	TRITD2Bv1G008220.2
RLK-Pelle_LRR-XI-1	9.6e-97	TRITD2Bv1G029440.2
RLK-Pelle_LRR-XI-1	7.2e-108	TRITD2Bv1G042140.1
RLK-Pelle_LRR-XI-1	1.1e-99	TRITD2Bv1G097740.4
RLK-Pelle_LRR-XI-1	1.6e-110	TRITD2Bv1G119940.2
RLK-Pelle_LRR-XI-1	1.2e-81	TRITD2Bv1G120570.4
RLK-Pelle_LRR-XI-1	5.8e-95	TRITD2Bv1G166890.1
RLK-Pelle_LRR-XI-1	9e-111	TRITD2Bv1G180610.2
RLK-Pelle_LRR-XI-1	3.2e-93	TRITD3Av1G026450.1
RLK-Pelle_LRR-XI-1	1e-42	TRITD3Av1G056090.1
RLK-Pelle_LRR-XI-1	1.8e-98	TRITD3Av1G182900.8
RLK-Pelle_LRR-XI-1	2.8e-70	TRITD3Av1G234760.1
RLK-Pelle_LRR-XI-1	1.7e-62	TRITD3Bv1G000900.1
RLK-Pelle_LRR-XI-1	8.6e-67	TRITD3Bv1G001380.1
RLK-Pelle_LRR-XI-1	1.4e-58	TRITD3Bv1G030670.2
RLK-Pelle_LRR-XI-1	6.7e-114	TRITD3Bv1G073680.3
RLK-Pelle_LRR-XI-1	5.3e-99	TRITD3Bv1G164180.1
RLK-Pelle_LRR-XI-1	4.9e-78	TRITD4Av1G027590.2
RLK-Pelle_LRR-XI-1	1.2e-102	TRITD4Av1G167290.1
RLK-Pelle_LRR-XI-1	8.9e-71	TRITD4Av1G167400.1
RLK-Pelle_LRR-XI-1	1.2e-86	TRITD4Av1G203880.1
RLK-Pelle_LRR-XI-1	8.4e-86	TRITD4Av1G203890.1
RLK-Pelle_LRR-XI-1	2.8e-104	TRITD4Av1G228030.1
RLK-Pelle_LRR-XI-1	1.2e-84	TRITD4Av1G234290.1
RLK-Pelle_LRR-XI-1	1e-61	TRITD4Av1G237340.1
RLK-Pelle_LRR-XI-1	1.9e-97	TRITD4Av1G237820.1
RLK-Pelle_LRR-XI-1	1.5e-60	TRITD4Av1G258080.1
RLK-Pelle_LRR-XI-1	3.2e-58	TRITD4Av1G258900.1
RLK-Pelle_LRR-XI-1	2.6e-89	TRITD4Av1G259030.2
RLK-Pelle_LRR-XI-1	9.7e-63	TRITD4Av1G259900.1
RLK-Pelle_LRR-XI-1	1.4e-67	TRITD4Av1G260100.1
RLK-Pelle_LRR-XI-1	8.3e-67	TRITD4Av1G260210.2
RLK-Pelle_LRR-XI-1	1.7e-60	TRITD4Av1G260240.1
RLK-Pelle_LRR-XI-1	1e-66	TRITD4Av1G260260.2
RLK-Pelle_LRR-XI-1	1.4e-64	TRITD4Av1G260290.1
RLK-Pelle_LRR-XI-1	1.3e-87	TRITD4Av1G260590.3
RLK-Pelle_LRR-XI-1	4.3e-90	TRITD4Av1G260890.1
RLK-Pelle_LRR-XI-1	2.2e-64	TRITD4Av1G261140.1
RLK-Pelle_LRR-XI-1	8e-65	TRITD4Av1G261150.1
RLK-Pelle_LRR-XI-1	1.6e-80	TRITD4Av1G264440.1
RLK-Pelle_LRR-XI-1	1.4e-83	TRITD4Bv1G000570.1
RLK-Pelle_LRR-XI-1	2.2e-86	TRITD4Bv1G000590.1
RLK-Pelle_LRR-XI-1	8.1e-86	TRITD4Bv1G001900.2
RLK-Pelle_LRR-XI-1	9.7e-65	TRITD4Bv1G032720.1
RLK-Pelle_LRR-XI-1	5.2e-103	TRITD4Bv1G032890.1
RLK-Pelle_LRR-XI-1	1.4e-116	TRITD4Bv1G142190.1
RLK-Pelle_LRR-XI-1	2.8e-104	TRITD4Bv1G178360.1
RLK-Pelle_LRR-XI-1	4.5e-103	TRITD5Av1G005160.2
RLK-Pelle_LRR-XI-1	3.7e-93	TRITD5Av1G005510.2
RLK-Pelle_LRR-XI-1	6.5e-81	TRITD5Av1G033080.1
RLK-Pelle_LRR-XI-1	3.6e-86	TRITD5Av1G033370.1
RLK-Pelle_LRR-XI-1	1.6e-86	TRITD5Av1G114240.1
RLK-Pelle_LRR-XI-1	2.4e-107	TRITD5Av1G133370.1
RLK-Pelle_LRR-XI-1	2.8e-94	TRITD5Av1G155690.1
RLK-Pelle_LRR-XI-1	1.3e-74	TRITD5Av1G186840.1
RLK-Pelle_LRR-XI-1	4.8e-87	TRITD5Av1G186900.4
RLK-Pelle_LRR-XI-1	2.6e-87	TRITD5Av1G186920.1
RLK-Pelle_LRR-XI-1	3.1e-121	TRITD5Av1G209310.2
RLK-Pelle_LRR-XI-1	2.1e-87	TRITD5Av1G213550.2
RLK-Pelle_LRR-XI-1	2.6e-103	TRITD5Bv1G004210.1
RLK-Pelle_LRR-XI-1	2e-92	TRITD5Bv1G004470.8
RLK-Pelle_LRR-XI-1	1.8e-85	TRITD5Bv1G095150.1
RLK-Pelle_LRR-XI-1	1.2e-87	TRITD5Bv1G095200.1
RLK-Pelle_LRR-XI-1	1.9e-107	TRITD5Bv1G112520.1
RLK-Pelle_LRR-XI-1	4.7e-92	TRITD5Bv1G128050.1
RLK-Pelle_LRR-XI-1	3e-95	TRITD5Bv1G144450.2
RLK-Pelle_LRR-XI-1	1.4e-89	TRITD5Bv1G176470.1
RLK-Pelle_LRR-XI-1	6.6e-87	TRITD5Bv1G176540.2
RLK-Pelle_LRR-XI-1	9.7e-87	TRITD5Bv1G176550.1
RLK-Pelle_LRR-XI-1	3.2e-121	TRITD5Bv1G205860.3
RLK-Pelle_LRR-XI-1	2.3e-88	TRITD5Bv1G209510.1
RLK-Pelle_LRR-XI-1	6.3e-101	TRITD6Av1G005740.1
RLK-Pelle_LRR-XI-1	1.1e-98	TRITD6Av1G087430.4
RLK-Pelle_LRR-XI-1	1.1e-86	TRITD6Av1G192630.2
RLK-Pelle_LRR-XI-1	8.2e-93	TRITD6Av1G211830.1
RLK-Pelle_LRR-XI-1	1.9e-87	TRITD6Bv1G003570.1
RLK-Pelle_LRR-XI-1	1.3e-101	TRITD6Bv1G008230.2
RLK-Pelle_LRR-XI-1	1.2e-86	TRITD6Bv1G183790.1
RLK-Pelle_LRR-XI-1	1.4e-63	TRITD6Bv1G184080.1
RLK-Pelle_LRR-XI-1	9.9e-99	TRITD6Bv1G207750.2
RLK-Pelle_LRR-XI-1	3.5e-62	TRITD7Av1G001290.1
RLK-Pelle_LRR-XI-1	9.8e-68	TRITD7Av1G002180.1
RLK-Pelle_LRR-XI-1	7.6e-64	TRITD7Av1G002270.1
RLK-Pelle_LRR-XI-1	5.3e-53	TRITD7Av1G002340.1
RLK-Pelle_LRR-XI-1	2.7e-68	TRITD7Av1G002370.1
RLK-Pelle_LRR-XI-1	1.1e-65	TRITD7Av1G002380.1
RLK-Pelle_LRR-XI-1	2.3e-65	TRITD7Av1G002390.1
RLK-Pelle_LRR-XI-1	7.8e-64	TRITD7Av1G002510.1
RLK-Pelle_LRR-XI-1	5.7e-64	TRITD7Av1G002610.2
RLK-Pelle_LRR-XI-1	1.7e-64	TRITD7Av1G002660.1
RLK-Pelle_LRR-XI-1	9.2e-90	TRITD7Av1G010060.3
RLK-Pelle_LRR-XI-1	3.5e-62	TRITD7Av1G023800.1
RLK-Pelle_LRR-XI-1	2.3e-85	TRITD7Av1G026200.1
RLK-Pelle_LRR-XI-1	3.2e-97	TRITD7Av1G046190.4
RLK-Pelle_LRR-XI-1	7.8e-97	TRITD7Av1G070060.1
RLK-Pelle_LRR-XI-1	1.2e-93	TRITD7Av1G086020.3
RLK-Pelle_LRR-XI-1	5.1e-103	TRITD7Av1G157850.2
RLK-Pelle_LRR-XI-1	4.7e-102	TRITD7Av1G192070.4
RLK-Pelle_LRR-XI-1	2.1e-98	TRITD7Av1G198970.1
RLK-Pelle_LRR-XI-1	7.1e-104	TRITD7Av1G271320.3
RLK-Pelle_LRR-XI-1	5.8e-86	TRITD7Av1G279720.4
RLK-Pelle_LRR-XI-1	4e-97	TRITD7Bv1G019860.1
RLK-Pelle_LRR-XI-1	9.9e-96	TRITD7Bv1G045840.1
RLK-Pelle_LRR-XI-1	1.3e-98	TRITD7Bv1G060550.4
RLK-Pelle_LRR-XI-1	6.8e-103	TRITD7Bv1G116690.1
RLK-Pelle_LRR-XI-1	1e-109	TRITD7Bv1G146940.2
RLK-Pelle_LRR-XI-1	1.6e-101	TRITD7Bv1G152370.2
RLK-Pelle_LRR-XI-1	9.5e-104	TRITD7Bv1G224050.5
RLK-Pelle_LRR-XI-2	4.9e-81	TRITD3Av1G250060.2
RLK-Pelle_LRR-XI-2	1.7e-81	TRITD3Bv1G241720.1
RLK-Pelle_LRR-XI-2	1.2e-104	TRITD7Av1G076230.1
RLK-Pelle_LRR-XI-2	1.4e-105	TRITD7Bv1G051620.2
RLK-Pelle_LRR-XII-1	1.9e-111	TRITD0Uv1G018110.1
RLK-Pelle_LRR-XII-1	1e-108	TRITD0Uv1G023660.3
RLK-Pelle_LRR-XII-1	6.9e-72	TRITD0Uv1G023730.1
RLK-Pelle_LRR-XII-1	2.6e-111	TRITD0Uv1G051770.1
RLK-Pelle_LRR-XII-1	3e-112	TRITD0Uv1G058260.1
RLK-Pelle_LRR-XII-1	4.7e-107	TRITD0Uv1G059270.4
RLK-Pelle_LRR-XII-1	4e-110	TRITD0Uv1G092820.1
RLK-Pelle_LRR-XII-1	3.8e-114	TRITD0Uv1G094530.1
RLK-Pelle_LRR-XII-1	1.7e-100	TRITD0Uv1G099060.1
RLK-Pelle_LRR-XII-1	1.1e-77	TRITD0Uv1G101390.1
RLK-Pelle_LRR-XII-1	1.4e-83	TRITD0Uv1G105230.1
RLK-Pelle_LRR-XII-1	3.1e-95	TRITD0Uv1G107200.2
RLK-Pelle_LRR-XII-1	2.4e-110	TRITD0Uv1G110420.1
RLK-Pelle_LRR-XII-1	3.2e-112	TRITD1Av1G004870.2
RLK-Pelle_LRR-XII-1	5.2e-105	TRITD1Av1G088770.1
RLK-Pelle_LRR-XII-1	3.8e-74	TRITD1Av1G109070.1
RLK-Pelle_LRR-XII-1	2.3e-74	TRITD1Av1G146950.1
RLK-Pelle_LRR-XII-1	1.1e-110	TRITD1Av1G189310.4
RLK-Pelle_LRR-XII-1	1e-108	TRITD1Av1G197970.1
RLK-Pelle_LRR-XII-1	2.5e-112	TRITD1Av1G213020.1
RLK-Pelle_LRR-XII-1	9.8e-103	TRITD1Av1G221670.2
RLK-Pelle_LRR-XII-1	1.8e-109	TRITD1Bv1G000020.1
RLK-Pelle_LRR-XII-1	3.9e-110	TRITD1Bv1G109040.3
RLK-Pelle_LRR-XII-1	1.4e-95	TRITD1Bv1G138450.1
RLK-Pelle_LRR-XII-1	1.6e-108	TRITD1Bv1G177820.1
RLK-Pelle_LRR-XII-1	6.2e-102	TRITD1Bv1G219340.2
RLK-Pelle_LRR-XII-1	2.6e-103	TRITD2Av1G003020.6
RLK-Pelle_LRR-XII-1	2.8e-94	TRITD2Av1G006370.1
RLK-Pelle_LRR-XII-1	7.8e-92	TRITD2Av1G015210.1
RLK-Pelle_LRR-XII-1	8.3e-102	TRITD2Av1G015230.3
RLK-Pelle_LRR-XII-1	9.3e-99	TRITD2Av1G015270.1
RLK-Pelle_LRR-XII-1	3.6e-99	TRITD2Av1G015320.1
RLK-Pelle_LRR-XII-1	4.1e-102	TRITD2Av1G015330.2
RLK-Pelle_LRR-XII-1	1.7e-109	TRITD2Av1G016040.1
RLK-Pelle_LRR-XII-1	1.5e-108	TRITD2Av1G016110.1
RLK-Pelle_LRR-XII-1	5.9e-118	TRITD2Av1G216280.2
RLK-Pelle_LRR-XII-1	2.4e-75	TRITD2Av1G259830.2
RLK-Pelle_LRR-XII-1	6.1e-69	TRITD2Av1G268430.3
RLK-Pelle_LRR-XII-1	8.3e-104	TRITD2Av1G269730.2
RLK-Pelle_LRR-XII-1	1.1e-82	TRITD2Av1G288660.1
RLK-Pelle_LRR-XII-1	6.5e-111	TRITD2Av1G292320.1
RLK-Pelle_LRR-XII-1	1.3e-105	TRITD2Bv1G003460.1
RLK-Pelle_LRR-XII-1	3.8e-103	TRITD2Bv1G003490.1
RLK-Pelle_LRR-XII-1	8.8e-103	TRITD2Bv1G003500.3
RLK-Pelle_LRR-XII-1	8.7e-67	TRITD2Bv1G003550.1
RLK-Pelle_LRR-XII-1	7.8e-104	TRITD2Bv1G003580.1
RLK-Pelle_LRR-XII-1	6.1e-110	TRITD2Bv1G010920.1
RLK-Pelle_LRR-XII-1	3.8e-114	TRITD2Bv1G018450.1
RLK-Pelle_LRR-XII-1	1.5e-102	TRITD2Bv1G020100.1
RLK-Pelle_LRR-XII-1	5e-98	TRITD2Bv1G020110.8
RLK-Pelle_LRR-XII-1	1.4e-100	TRITD2Bv1G020140.2
RLK-Pelle_LRR-XII-1	4.5e-99	TRITD2Bv1G020190.1
RLK-Pelle_LRR-XII-1	2e-74	TRITD2Bv1G020240.1
RLK-Pelle_LRR-XII-1	1.5e-94	TRITD2Bv1G020500.8
RLK-Pelle_LRR-XII-1	3.3e-101	TRITD2Bv1G020510.4
RLK-Pelle_LRR-XII-1	8.3e-98	TRITD2Bv1G020550.1
RLK-Pelle_LRR-XII-1	2.6e-103	TRITD2Bv1G020580.3
RLK-Pelle_LRR-XII-1	8.7e-110	TRITD2Bv1G021490.1
RLK-Pelle_LRR-XII-1	1e-110	TRITD2Bv1G021670.1
RLK-Pelle_LRR-XII-1	6.4e-112	TRITD2Bv1G046070.1
RLK-Pelle_LRR-XII-1	2.3e-116	TRITD2Bv1G180440.3
RLK-Pelle_LRR-XII-1	4.9e-76	TRITD2Bv1G222460.2
RLK-Pelle_LRR-XII-1	3.2e-103	TRITD2Bv1G226140.1
RLK-Pelle_LRR-XII-1	7.2e-68	TRITD2Bv1G232100.2
RLK-Pelle_LRR-XII-1	2.3e-117	TRITD2Bv1G233150.1
RLK-Pelle_LRR-XII-1	5.5e-111	TRITD2Bv1G238230.2
RLK-Pelle_LRR-XII-1	1.2e-105	TRITD2Bv1G246580.1
RLK-Pelle_LRR-XII-1	8.3e-102	TRITD2Bv1G257420.1
RLK-Pelle_LRR-XII-1	1.6e-111	TRITD2Bv1G258820.1
RLK-Pelle_LRR-XII-1	8.2e-99	TRITD2Bv1G260730.1
RLK-Pelle_LRR-XII-1	1.1e-111	TRITD2Bv1G261960.2
RLK-Pelle_LRR-XII-1	7.3e-110	TRITD2Bv1G264520.1
RLK-Pelle_LRR-XII-1	1.4e-112	TRITD2Bv1G265580.1
RLK-Pelle_LRR-XII-1	2.6e-87	TRITD3Av1G000420.1
RLK-Pelle_LRR-XII-1	9.9e-103	TRITD3Av1G000550.2
RLK-Pelle_LRR-XII-1	1.1e-115	TRITD3Av1G001420.3
RLK-Pelle_LRR-XII-1	8.9e-112	TRITD3Av1G003110.2
RLK-Pelle_LRR-XII-1	2.7e-106	TRITD3Av1G010630.1
RLK-Pelle_LRR-XII-1	8e-119	TRITD3Av1G016700.2
RLK-Pelle_LRR-XII-1	2.3e-117	TRITD3Av1G016720.5
RLK-Pelle_LRR-XII-1	2e-117	TRITD3Av1G016730.4
RLK-Pelle_LRR-XII-1	1.4e-109	TRITD3Av1G017080.1
RLK-Pelle_LRR-XII-1	1.7e-100	TRITD3Av1G019840.1
RLK-Pelle_LRR-XII-1	7.5e-110	TRITD3Av1G025540.1
RLK-Pelle_LRR-XII-1	4.3e-108	TRITD3Av1G046550.2
RLK-Pelle_LRR-XII-1	6.2e-104	TRITD3Av1G173330.6
RLK-Pelle_LRR-XII-1	4.4e-103	TRITD3Av1G268070.1
RLK-Pelle_LRR-XII-1	3.2e-92	TRITD3Bv1G001830.1
RLK-Pelle_LRR-XII-1	2e-101	TRITD3Bv1G003810.1
RLK-Pelle_LRR-XII-1	1.1e-102	TRITD3Bv1G003970.2
RLK-Pelle_LRR-XII-1	3.4e-102	TRITD3Bv1G007340.1
RLK-Pelle_LRR-XII-1	1.6e-110	TRITD3Bv1G007880.3
RLK-Pelle_LRR-XII-1	4.4e-72	TRITD3Bv1G011340.1
RLK-Pelle_LRR-XII-1	3.7e-117	TRITD3Bv1G019800.5
RLK-Pelle_LRR-XII-1	8.4e-118	TRITD3Bv1G019810.2
RLK-Pelle_LRR-XII-1	1.8e-119	TRITD3Bv1G019850.1
RLK-Pelle_LRR-XII-1	2.1e-109	TRITD3Bv1G020130.2
RLK-Pelle_LRR-XII-1	6.9e-105	TRITD3Bv1G154050.1
RLK-Pelle_LRR-XII-1	2.5e-103	TRITD3Bv1G154060.1
RLK-Pelle_LRR-XII-1	2.7e-98	TRITD3Bv1G265270.2
RLK-Pelle_LRR-XII-1	6.4e-99	TRITD3Bv1G265450.1
RLK-Pelle_LRR-XII-1	1.1e-117	TRITD4Av1G159520.1
RLK-Pelle_LRR-XII-1	1.2e-115	TRITD4Av1G175260.3
RLK-Pelle_LRR-XII-1	2.3e-115	TRITD4Av1G205520.1
RLK-Pelle_LRR-XII-1	1.7e-101	TRITD4Av1G206190.2
RLK-Pelle_LRR-XII-1	1.6e-99	TRITD4Av1G211230.1
RLK-Pelle_LRR-XII-1	6.4e-104	TRITD4Av1G211600.1
RLK-Pelle_LRR-XII-1	1.4e-110	TRITD4Av1G212290.1
RLK-Pelle_LRR-XII-1	3.5e-110	TRITD4Av1G227120.1
RLK-Pelle_LRR-XII-1	3.6e-109	TRITD4Av1G231910.1
RLK-Pelle_LRR-XII-1	9.4e-102	TRITD4Av1G247980.2
RLK-Pelle_LRR-XII-1	8.3e-102	TRITD4Av1G248220.2
RLK-Pelle_LRR-XII-1	1.6e-92	TRITD4Av1G253500.1
RLK-Pelle_LRR-XII-1	8.3e-62	TRITD4Av1G258520.1
RLK-Pelle_LRR-XII-1	1.6e-62	TRITD4Av1G258570.1
RLK-Pelle_LRR-XII-1	9.7e-119	TRITD4Bv1G028540.2
RLK-Pelle_LRR-XII-1	4e-118	TRITD4Bv1G042800.1
RLK-Pelle_LRR-XII-1	6e-99	TRITD4Bv1G179180.1
RLK-Pelle_LRR-XII-1	4e-75	TRITD4Bv1G195500.1
RLK-Pelle_LRR-XII-1	7.6e-117	TRITD4Bv1G195530.1
RLK-Pelle_LRR-XII-1	5.5e-117	TRITD4Bv1G195890.1
RLK-Pelle_LRR-XII-1	5.8e-114	TRITD4Bv1G195920.2
RLK-Pelle_LRR-XII-1	3.8e-70	TRITD4Bv1G198590.1
RLK-Pelle_LRR-XII-1	4.8e-110	TRITD4Bv1G198640.3
RLK-Pelle_LRR-XII-1	9.6e-109	TRITD4Bv1G198960.2
RLK-Pelle_LRR-XII-1	7.2e-99	TRITD5Av1G014220.1
RLK-Pelle_LRR-XII-1	2.1e-100	TRITD5Av1G032010.1
RLK-Pelle_LRR-XII-1	1.3e-97	TRITD5Av1G142530.1
RLK-Pelle_LRR-XII-1	1.4e-96	TRITD5Av1G142580.1
RLK-Pelle_LRR-XII-1	3e-108	TRITD5Av1G167350.2
RLK-Pelle_LRR-XII-1	6.1e-101	TRITD5Av1G203830.1
RLK-Pelle_LRR-XII-1	6.3e-113	TRITD5Av1G231760.1
RLK-Pelle_LRR-XII-1	2.1e-117	TRITD5Av1G246490.1
RLK-Pelle_LRR-XII-1	2.6e-114	TRITD5Av1G246540.1
RLK-Pelle_LRR-XII-1	5e-115	TRITD5Av1G246600.3
RLK-Pelle_LRR-XII-1	8e-108	TRITD5Av1G249100.1
RLK-Pelle_LRR-XII-1	1e-108	TRITD5Bv1G013190.2
RLK-Pelle_LRR-XII-1	1.5e-100	TRITD5Bv1G030630.1
RLK-Pelle_LRR-XII-1	3.2e-111	TRITD5Bv1G035550.2
RLK-Pelle_LRR-XII-1	4.8e-98	TRITD5Bv1G131930.1
RLK-Pelle_LRR-XII-1	3.4e-110	TRITD5Bv1G159060.1
[truncated: 1,210 more rows]

## Sheet: Triticum dicoccoides
HMM classification	E value of HMM classification	Gene ID
AGC_MAST	3.6e-177	TRIDC4AG041780.2
AGC_MAST	3.3e-177	TRIDC4BG007260.1
AGC_MAST	6.6e-171	TRIDC5AG003820.9
AGC_MAST	7.6e-172	TRIDC5BG003940.1
AGC_NDR	6.4e-159	TRIDC1AG013150.4
AGC_NDR	7.2e-164	TRIDC1AG023240.6
AGC_NDR	1.4e-163	TRIDC1AG049080.7
AGC_NDR	3.9e-158	TRIDC1BG021280.3
AGC_NDR	1.4e-163	TRIDC1BG028160.3
AGC_NDR	1.4e-163	TRIDC1BG055850.2
AGC_NDR	4e-156	TRIDC3AG013600.4
AGC_NDR	1.7e-160	TRIDC3BG018140.2
AGC_NDR	5.2e-164	TRIDC5AG007780.2
AGC_NDR	1.4e-158	TRIDC5BG009160.6
AGC_PDK1	6.8e-150	TRIDC3AG054950.3
AGC_PDK1	1.5e-149	TRIDC3BG061570.2
AGC_PKA-PKG	1.3e-91	TRIDC6AG027740.30
AGC_PKA-PKG	1.9e-92	TRIDC6BG035380.29
AGC_RSK-2	1.3e-128	TRIDC1AG019150.2
AGC_RSK-2	3.7e-127	TRIDC1AG033000.2
AGC_RSK-2	7.5e-129	TRIDC1BG024360.2
AGC_RSK-2	2e-126	TRIDC1BG038400.11
AGC_RSK-2	8.4e-128	TRIDC2AG039210.21
AGC_RSK-2	4e-129	TRIDC2AG042410.1
AGC_RSK-2	2e-96	TRIDC2AG050220.2
AGC_RSK-2	1.5e-132	TRIDC2AG056770.2
AGC_RSK-2	1e-127	TRIDC2BG042220.27
AGC_RSK-2	4.3e-129	TRIDC2BG045530.2
AGC_RSK-2	5.5e-97	TRIDC2BG053480.2
AGC_RSK-2	1.5e-132	TRIDC2BG059650.4
AGC_RSK-2	9.8e-118	TRIDC3AG015990.1
AGC_RSK-2	1.6e-130	TRIDC3AG021370.2
AGC_RSK-2	3.4e-117	TRIDC3BG020820.1
AGC_RSK-2	2.7e-130	TRIDC3BG025590.2
AGC_RSK-2	4e-104	TRIDC4AG011260.1
AGC_RSK-2	4.3e-104	TRIDC4BG039230.2
AGC_RSK-2	6.5e-116	TRIDC5AG005700.1
AGC_RSK-2	1.4e-129	TRIDC5AG016750.7
AGC_RSK-2	9.1e-100	TRIDC5AG019520.1
AGC_RSK-2	2.7e-120	TRIDC5AG022020.1
AGC_RSK-2	1.1e-122	TRIDC5AG026040.4
AGC_RSK-2	6.2e-132	TRIDC5AG027950.2
AGC_RSK-2	1.7e-133	TRIDC5AG039530.3
AGC_RSK-2	1.4e-115	TRIDC5AG054850.1
AGC_RSK-2	1.2e-128	TRIDC5AG064720.1
AGC_RSK-2	2.7e-115	TRIDC5BG006270.2
AGC_RSK-2	1.5e-129	TRIDC5BG019120.3
AGC_RSK-2	3.2e-120	TRIDC5BG022510.1
AGC_RSK-2	1.3e-127	TRIDC5BG027180.6
AGC_RSK-2	5.9e-132	TRIDC5BG029270.10
AGC_RSK-2	1.8e-133	TRIDC5BG041990.6
AGC_RSK-2	3.4e-100	TRIDC5BG043590.1
AGC_RSK-2	8.2e-115	TRIDC5BG058730.1
AGC_RSK-2	8.8e-129	TRIDC5BG069590.1
AGC_RSK-2	2.6e-91	TRIDC6AG033300.1
AGC_RSK-2	9.8e-131	TRIDC6AG037520.4
AGC_RSK-2	1.9e-131	TRIDC7AG027360.1
AGC_RSK-2	1.8e-100	TRIDC7AG031340.1
AGC_RSK-2	1.2e-131	TRIDC7BG018110.2
AGC_RSK-2	4.9e-101	TRIDC7BG023200.1
AGC-Pl	7.3e-160	TRIDC2AG012420.2
AGC-Pl	4.2e-157	TRIDC2BG015190.8
AGC-Pl	1.2e-158	TRIDC4AG018850.2
AGC-Pl	5.4e-157	TRIDC4BG031020.3
Aur	1.2e-138	TRIDC1AG046840.2
Aur	6.9e-143	TRIDC1BG053010.2
Aur	2.4e-152	TRIDC3AG013250.1
Aur	6.5e-153	TRIDC3BG017850.1
Aur	5.5e-142	TRIDC5AG058410.1
Aur	7.1e-142	TRIDC5BG062580.4
BUB	1e-132	TRIDC2AG030220.3
BUB	1.1e-131	TRIDC2BG033900.1
CAMK_AMPK	1.2e-158	TRIDC1AG051710.1
CAMK_AMPK	2e-156	TRIDC3AG041830.4
CAMK_AMPK	5.2e-153	TRIDC3BG047280.4
CAMK_CAMK1-DCAMKL	1.8e-136	TRIDC1AG045650.1
CAMK_CAMK1-DCAMKL	7.9e-136	TRIDC1BG051680.4
CAMK_CAMKL-CHK1	6.3e-120	TRIDC1AG011290.7
CAMK_CAMKL-CHK1	4.6e-106	TRIDC1AG011310.2
CAMK_CAMKL-CHK1	2.6e-131	TRIDC1AG044430.4
CAMK_CAMKL-CHK1	3.4e-135	TRIDC1AG049570.1
CAMK_CAMKL-CHK1	3.1e-105	TRIDC1BG014080.1
CAMK_CAMKL-CHK1	2.4e-117	TRIDC1BG014090.1
CAMK_CAMKL-CHK1	1.8e-130	TRIDC1BG050310.10
CAMK_CAMKL-CHK1	3.4e-135	TRIDC1BG056290.1
CAMK_CAMKL-CHK1	8e-131	TRIDC2AG011410.13
CAMK_CAMKL-CHK1	4.3e-107	TRIDC2AG012790.2
CAMK_CAMKL-CHK1	3.3e-138	TRIDC2AG012840.1
CAMK_CAMKL-CHK1	1.1e-123	TRIDC2AG018940.1
CAMK_CAMKL-CHK1	2.2e-142	TRIDC2AG032990.4
CAMK_CAMKL-CHK1	1.2e-101	TRIDC2AG074950.1
CAMK_CAMKL-CHK1	1.9e-131	TRIDC2BG014010.1
CAMK_CAMKL-CHK1	3.5e-138	TRIDC2BG015670.4
CAMK_CAMKL-CHK1	2e-99	TRIDC2BG015690.1
CAMK_CAMKL-CHK1	1.3e-123	TRIDC2BG022760.2
CAMK_CAMKL-CHK1	2.3e-142	TRIDC2BG039280.2
CAMK_CAMKL-CHK1	3.9e-104	TRIDC2BG081980.1
CAMK_CAMKL-CHK1	8.7e-102	TRIDC2BG082140.1
CAMK_CAMKL-CHK1	2.4e-129	TRIDC3AG017780.1
CAMK_CAMKL-CHK1	1.3e-137	TRIDC3AG017810.1
CAMK_CAMKL-CHK1	3.3e-126	TRIDC3AG029370.6
CAMK_CAMKL-CHK1	4.2e-129	TRIDC3AG043780.1
CAMK_CAMKL-CHK1	1.8e-112	TRIDC3AG043810.1
CAMK_CAMKL-CHK1	6.5e-136	TRIDC3AG049880.1
CAMK_CAMKL-CHK1	2.5e-106	TRIDC3AG063210.1
CAMK_CAMKL-CHK1	1.4e-129	TRIDC3BG021770.1
CAMK_CAMKL-CHK1	5.6e-58	TRIDC3BG032900.1
CAMK_CAMKL-CHK1	3.3e-128	TRIDC3BG049760.1
CAMK_CAMKL-CHK1	8.4e-133	TRIDC3BG049770.4
CAMK_CAMKL-CHK1	3.3e-135	TRIDC3BG056120.2
CAMK_CAMKL-CHK1	1.4e-106	TRIDC3BG070920.1
CAMK_CAMKL-CHK1	4.1e-135	TRIDC4AG017560.1
CAMK_CAMKL-CHK1	2.2e-136	TRIDC4AG019030.2
CAMK_CAMKL-CHK1	1.6e-137	TRIDC4AG029940.12
CAMK_CAMKL-CHK1	1.5e-133	TRIDC4AG031070.1
CAMK_CAMKL-CHK1	1.1e-130	TRIDC4AG031880.1
CAMK_CAMKL-CHK1	4.4e-131	TRIDC4BG017870.3
CAMK_CAMKL-CHK1	7.4e-134	TRIDC4BG018710.1
CAMK_CAMKL-CHK1	7.2e-137	TRIDC4BG020640.2
CAMK_CAMKL-CHK1	1.7e-135	TRIDC4BG034560.1
CAMK_CAMKL-CHK1	9.3e-134	TRIDC4BG053920.4
CAMK_CAMKL-CHK1	1.4e-109	TRIDC5AG008850.1
CAMK_CAMKL-CHK1	3.6e-132	TRIDC5AG024830.1
CAMK_CAMKL-CHK1	4e-129	TRIDC5AG036020.1
CAMK_CAMKL-CHK1	4.9e-125	TRIDC5AG036040.2
CAMK_CAMKL-CHK1	9.4e-114	TRIDC5AG055280.1
CAMK_CAMKL-CHK1	8.7e-134	TRIDC5AG070060.3
CAMK_CAMKL-CHK1	1e-109	TRIDC5BG009780.2
CAMK_CAMKL-CHK1	5.4e-132	TRIDC5BG026060.1
CAMK_CAMKL-CHK1	4e-129	TRIDC5BG037920.1
CAMK_CAMKL-CHK1	1.3e-124	TRIDC5BG037930.2
CAMK_CAMKL-CHK1	2.4e-114	TRIDC5BG059300.1
CAMK_CAMKL-CHK1	1.3e-131	TRIDC6AG018180.4
CAMK_CAMKL-CHK1	1.5e-117	TRIDC6AG020970.1
CAMK_CAMKL-CHK1	3e-132	TRIDC6BG024050.1
CAMK_CAMKL-CHK1	3.7e-116	TRIDC6BG026830.1
CAMK_CAMKL-CHK1	3.2e-116	TRIDC7AG049130.1
CAMK_CAMKL-CHK1	6.9e-123	TRIDC7AG052710.4
CAMK_CAMKL-CHK1	5.4e-116	TRIDC7BG044680.1
CAMK_CAMKL-CHK1	2.1e-126	TRIDC7BG045230.12
CAMK_CAMKL-LKB	2e-118	TRIDC1AG065000.2
CAMK_CAMKL-LKB	1.6e-118	TRIDC1BG074120.3
CAMK_CAMKL-LKB	3.3e-119	TRIDC4AG041850.2
CAMK_CAMKL-LKB	4.2e-119	TRIDC4BG007150.1
CAMK_CDPK	2.3e-118	TRIDC1AG027240.1
CAMK_CDPK	2.8e-124	TRIDC1AG043530.3
CAMK_CDPK	5.6e-126	TRIDC1AG045970.4
CAMK_CDPK	5.6e-126	TRIDC1AG062430.3
CAMK_CDPK	2.3e-118	TRIDC1BG033740.5
CAMK_CDPK	2.7e-124	TRIDC1BG049390.4
CAMK_CDPK	6.7e-126	TRIDC1BG052010.3
CAMK_CDPK	5e-104	TRIDC1BG071580.1
CAMK_CDPK	1.4e-120	TRIDC2AG018270.1
CAMK_CDPK	4.6e-119	TRIDC2AG021010.1
CAMK_CDPK	8.3e-126	TRIDC2AG025680.4
CAMK_CDPK	1.1e-126	TRIDC2AG029830.6
CAMK_CDPK	9.7e-125	TRIDC2AG033800.4
CAMK_CDPK	2.6e-70	TRIDC2AG035040.1
CAMK_CDPK	2.9e-86	TRIDC2AG055110.1
CAMK_CDPK	3.5e-123	TRIDC2AG058740.3
CAMK_CDPK	1.2e-121	TRIDC2AG065100.4
CAMK_CDPK	1.6e-120	TRIDC2BG022190.2
CAMK_CDPK	5.6e-119	TRIDC2BG024910.1
CAMK_CDPK	8.3e-126	TRIDC2BG030100.5
CAMK_CDPK	1.1e-126	TRIDC2BG033530.3
CAMK_CDPK	9.6e-125	TRIDC2BG038220.3
CAMK_CDPK	8.5e-86	TRIDC2BG057840.2
CAMK_CDPK	1.2e-122	TRIDC2BG061760.2
CAMK_CDPK	1.8e-124	TRIDC2BG069500.3
CAMK_CDPK	1e-123	TRIDC3AG033670.4
CAMK_CDPK	1e-127	TRIDC3AG048090.1
CAMK_CDPK	1.9e-126	TRIDC3AG050600.3
CAMK_CDPK	9.8e-124	TRIDC3BG038210.2
CAMK_CDPK	3.1e-127	TRIDC3BG054220.2
CAMK_CDPK	2.2e-126	TRIDC3BG056980.3
CAMK_CDPK	2.9e-125	TRIDC4AG030020.1
CAMK_CDPK	6.1e-125	TRIDC4AG032780.1
CAMK_CDPK	1.3e-119	TRIDC4AG043860.6
CAMK_CDPK	3.4e-109	TRIDC4AG063810.3
CAMK_CDPK	2.5e-119	TRIDC4BG004990.4
CAMK_CDPK	6.1e-125	TRIDC4BG017040.1
CAMK_CDPK	5.3e-125	TRIDC4BG020540.4
CAMK_CDPK	2.7e-117	TRIDC4BG054200.3
CAMK_CDPK	4.5e-123	TRIDC5AG016950.2
CAMK_CDPK	2e-124	TRIDC5AG020280.1
CAMK_CDPK	3.8e-123	TRIDC5AG023440.2
CAMK_CDPK	7.9e-95	TRIDC5AG038590.2
CAMK_CDPK	2.6e-117	TRIDC5AG044610.2
CAMK_CDPK	8.7e-126	TRIDC5AG061700.3
CAMK_CDPK	2.3e-124	TRIDC5AG061750.3
CAMK_CDPK	1.5e-125	TRIDC5AG066400.8
CAMK_CDPK	1.6e-117	TRIDC5AG069790.2
CAMK_CDPK	9e-126	TRIDC5BG018720.4
CAMK_CDPK	1.4e-125	TRIDC5BG018800.1
CAMK_CDPK	1.6e-122	TRIDC5BG019150.1
CAMK_CDPK	3.4e-122	TRIDC5BG024550.1
CAMK_CDPK	6.1e-95	TRIDC5BG040670.2
CAMK_CDPK	4.5e-117	TRIDC5BG048480.3
CAMK_CDPK	8.7e-126	TRIDC5BG065760.3
CAMK_CDPK	8.4e-126	TRIDC5BG065810.2
CAMK_CDPK	1.5e-125	TRIDC5BG071320.5
CAMK_CDPK	2.1e-107	TRIDC6AG011450.2
CAMK_CDPK	6.5e-86	TRIDC6AG035310.1
CAMK_CDPK	5.1e-124	TRIDC6AG040110.3
CAMK_CDPK	2.8e-90	TRIDC6AG056040.2
CAMK_CDPK	1.3e-45	TRIDC6AG056050.1
CAMK_CDPK	9.6e-120	TRIDC6AG061550.5
CAMK_CDPK	3.7e-106	TRIDC6BG015580.2
CAMK_CDPK	7.6e-86	TRIDC6BG041940.1
CAMK_CDPK	5.1e-124	TRIDC6BG047030.3
CAMK_CDPK	1.7e-89	TRIDC6BG065470.1
CAMK_CDPK	2.2e-53	TRIDC6BG065480.1
CAMK_CDPK	6.5e-122	TRIDC6BG068590.2
CAMK_CDPK	7.7e-110	TRIDC7AG006080.2
CAMK_CDPK	8.6e-114	TRIDC7AG034960.2
CAMK_CDPK	1.9e-118	TRIDC7AG053550.2
CAMK_CDPK	9.5e-114	TRIDC7BG026070.4
CAMK_CDPK	1.3e-118	TRIDC7BG046240.3
CAMK_OST1L	4.9e-123	TRIDC1AG032610.4
CAMK_OST1L	1.9e-122	TRIDC1AG040320.1
CAMK_OST1L	8.8e-123	TRIDC1BG037950.1
CAMK_OST1L	2.5e-113	TRIDC1BG045820.2
CAMK_OST1L	3.1e-122	TRIDC2AG020700.3
CAMK_OST1L	6.9e-125	TRIDC2AG069670.1
CAMK_OST1L	2.9e-125	TRIDC2AG081240.6
CAMK_OST1L	1.6e-122	TRIDC2BG024600.6
CAMK_OST1L	2.1e-111	TRIDC2BG075290.2
CAMK_OST1L	3.3e-125	TRIDC2BG089810.4
CAMK_OST1L	2.5e-124	TRIDC3AG054690.4
CAMK_OST1L	1.8e-123	TRIDC3BG061270.10
CAMK_OST1L	1.1e-127	TRIDC4AG037120.1
CAMK_OST1L	1.1e-120	TRIDC4BG012280.2
CAMK_OST1L	9.8e-71	TRIDC5AG010550.4
CAMK_OST1L	2.2e-126	TRIDC5AG058380.3
CAMK_OST1L	5.7e-123	TRIDC5BG012340.1
CAMK_OST1L	2.2e-126	TRIDC5BG062540.3
CK1_CK1	6.1e-145	TRIDC1AG064890.4
CK1_CK1	6.7e-142	TRIDC1BG074080.8
CK1_CK1	3.4e-136	TRIDC3AG020950.1
CK1_CK1	2.1e-144	TRIDC3AG030620.10
CK1_CK1	7.9e-146	TRIDC3AG037670.3
CK1_CK1	3.3e-137	TRIDC3BG031210.3
CK1_CK1	2e-144	TRIDC3BG035190.4
CK1_CK1	1.8e-137	TRIDC3BG042090.2
CK1_CK1	1.9e-141	TRIDC5AG061740.4
CK1_CK1	1.7e-141	TRIDC5BG065800.3
CK1_CK1	3.9e-141	TRIDC6AG029420.5
CK1_CK1	3.9e-144	TRIDC6AG035030.1
CK1_CK1	5.5e-147	TRIDC6AG056270.1
CK1_CK1	5e-141	TRIDC6BG035320.2
CK1_CK1	6.2e-144	TRIDC6BG041720.5
CK1_CK1	5.4e-147	TRIDC6BG065750.1
CK1_CK1-Pl	2.8e-162	TRIDC1AG017740.1
CK1_CK1-Pl	1.3e-158	TRIDC2AG032660.8
CK1_CK1-Pl	1e-156	TRIDC2BG037370.19
CK1_CK1-Pl	7.5e-156	TRIDC3AG016930.6
CK1_CK1-Pl	1.2e-154	TRIDC3AG040870.1
CK1_CK1-Pl	4.4e-162	TRIDC3AG045350.9
CK1_CK1-Pl	3.2e-152	TRIDC3BG022760.5
CK1_CK1-Pl	1e-154	TRIDC3BG046100.1
CK1_CK1-Pl	4.3e-162	TRIDC3BG051420.11
CK1_CK1-Pl	5.2e-154	TRIDC5AG000640.4
CK1_CK1-Pl	6.3e-159	TRIDC5AG062220.3
CK1_CK1-Pl	7.2e-154	TRIDC5BG000560.15
CK1_CK1-Pl	8.6e-160	TRIDC5BG066400.6
CMGC_CDK-CCRK	1.4e-123	TRIDC7AG047890.4
CMGC_CDK-CCRK	3.3e-120	TRIDC7BG039560.2
CMGC_CDK-CDK7	1.9e-171	TRIDC1AG036920.1
CMGC_CDK-CDK7	1.9e-171	TRIDC1BG041920.1
CMGC_CDK-CDK8	6.5e-196	TRIDC1AG030070.1
CMGC_CDK-CDK8	6.5e-196	TRIDC1BG035570.2
CMGC_CDK-CRK7-CDK9	2.7e-144	TRIDC1AG036670.2
CMGC_CDK-CRK7-CDK9	2.6e-144	TRIDC1BG041670.1
CMGC_CDK-CRK7-CDK9	9.2e-157	TRIDC2AG014360.4
CMGC_CDK-CRK7-CDK9	3.2e-150	TRIDC2AG023320.2
CMGC_CDK-CRK7-CDK9	4.2e-156	TRIDC2BG017360.2
CMGC_CDK-CRK7-CDK9	8.7e-152	TRIDC2BG027560.3
CMGC_CDK-CRK7-CDK9	1.7e-156	TRIDC3AG017140.3
CMGC_CDK-CRK7-CDK9	5.5e-139	TRIDC3AG062160.3
CMGC_CDK-CRK7-CDK9	5.3e-145	TRIDC3AG070960.2
CMGC_CDK-CRK7-CDK9	3.6e-156	TRIDC3BG022520.4
CMGC_CDK-CRK7-CDK9	3.3e-140	TRIDC3BG069730.2
CMGC_CDK-CRK7-CDK9	5.7e-145	TRIDC3BG080970.3
CMGC_CDK-CRK7-CDK9	4e-157	TRIDC4AG020760.5
CMGC_CDK-CRK7-CDK9	6.6e-146	TRIDC4AG036080.3
CMGC_CDK-CRK7-CDK9	2.8e-146	TRIDC4BG013870.5
CMGC_CDK-CRK7-CDK9	1.9e-152	TRIDC4BG027940.2
CMGC_CDK-CRK7-CDK9	1.5e-135	TRIDC5AG011530.2
CMGC_CDK-CRK7-CDK9	9.2e-150	TRIDC5AG017440.3
CMGC_CDK-CRK7-CDK9	2.1e-135	TRIDC5BG013450.2
CMGC_CDK-CRK7-CDK9	4.9e-149	TRIDC5BG019370.2
CMGC_CDK-CRK7-CDK9	1.6e-151	TRIDC6AG028700.2
CMGC_CDK-CRK7-CDK9	9.7e-152	TRIDC6BG035420.3
CMGC_CDK-CRK7-CDK9	2.5e-153	TRIDC7AG044780.1
CMGC_CDK-CRK7-CDK9	4.2e-128	TRIDC7AG061930.3
CMGC_CDK-CRK7-CDK9	3.7e-153	TRIDC7BG036220.2
CMGC_CDK-CRK7-CDK9	1.2e-128	TRIDC7BG055230.1
CMGC_CDKL-Os	5e-98	TRIDC1AG017320.1
CMGC_CDKL-Os	1.8e-71	TRIDC1AG017330.1
CMGC_CDKL-Os	4.7e-72	TRIDC1AG017360.1
CMGC_CDKL-Os	2e-107	TRIDC1AG047000.1
CMGC_CDKL-Os	1.6e-117	TRIDC1AG052830.1
CMGC_CDKL-Os	1.1e-68	TRIDC1BG017320.1
CMGC_CDKL-Os	2.4e-94	TRIDC1BG017330.1
CMGC_CDKL-Os	3.6e-96	TRIDC1BG017370.1
CMGC_CDKL-Os	4.6e-107	TRIDC1BG053160.1
CMGC_CDKL-Os	4e-118	TRIDC1BG060430.1
CMGC_CDKL-Os	8.8e-108	TRIDC1BG064090.1
CMGC_CDKL-Os	1.2e-102	TRIDC3AG003340.1
CMGC_CDKL-Os	2.5e-108	TRIDC3BG004640.1
CMGC_CDKL-Os	2.9e-108	TRIDC3BG006790.1
CMGC_CDKL-Os	5.5e-95	TRIDC3BG049810.3
CMGC_CDKL-Os	6.5e-91	TRIDC4AG006860.1
CMGC_CDKL-Os	4.7e-92	TRIDC4BG044290.1
CMGC_CDKL-Os	5.4e-92	TRIDC4BG044300.1
CMGC_CDKL-Os	1.5e-68	TRIDC5AG039930.1
CMGC_CDKL-Os	1.4e-94	TRIDC5BG010530.1
CMGC_CDKL-Os	1e-89	TRIDC5BG042270.1
CMGC_CDKL-Os	1.9e-55	TRIDC5BG042280.1
CMGC_CDK-PITSLRE	3.8e-176	TRIDC2AG050100.2
CMGC_CDK-PITSLRE	4e-176	TRIDC2BG053110.4
CMGC_CDK-PITSLRE	3.5e-169	TRIDC6AG033190.4
CMGC_CDK-PITSLRE	7e-170	TRIDC6BG039510.2
CMGC_CDK-Pl	8e-158	TRIDC4AG030650.1
CMGC_CDK-Pl	4.8e-157	TRIDC4BG019230.1
CMGC_CDK-Pl	4.1e-132	TRIDC4BG059190.6
CMGC_CDK-Pl	1.1e-145	TRIDC5AG024390.3
CMGC_CDK-Pl	3.2e-133	TRIDC5AG074130.1
CMGC_CDK-Pl	4.5e-156	TRIDC5BG025560.2
CMGC_CDK-Pl	1.5e-150	TRIDC6AG009630.4
CMGC_CDK-Pl	1e-138	TRIDC6BG014470.1
CMGC_CDK-Pl	1.9e-155	TRIDC7AG031950.1
CMGC_CDK-Pl	1.3e-155	TRIDC7BG022540.1
CMGC_CK2	3.3e-189	TRIDC2AG037450.1
CMGC_CK2	2e-189	TRIDC2BG040480.1
CMGC_CK2	4.4e-179	TRIDC4AG006920.1
CMGC_CK2	1.2e-179	TRIDC4BG044210.1
CMGC_CK2	1.2e-185	TRIDC5AG058170.2
CMGC_CK2	2e-94	TRIDC5AG058300.2
CMGC_CK2	2.6e-182	TRIDC5BG062250.7
CMGC_CK2	2.6e-171	TRIDC5BG062390.2
CMGC_CLK	2.1e-194	TRIDC3AG031640.1
CMGC_CLK	2.6e-194	TRIDC3BG036190.5
CMGC_CLK	2.2e-183	TRIDC5AG054050.7
CMGC_CLK	3.3e-183	TRIDC5BG058020.2
CMGC_CLK	3.4e-193	TRIDC6AG032540.3
CMGC_CLK	3.4e-198	TRIDC6AG037270.6
CMGC_CLK	5.4e-193	TRIDC6BG038850.11
CMGC_CLK	1.8e-198	TRIDC6BG044020.5
CMGC_DYRK-PRP4	4.6e-143	TRIDC1BG049380.1
CMGC_DYRK-PRP4	3.7e-146	TRIDC3AG050630.1
CMGC_DYRK-PRP4	7.3e-146	TRIDC3BG057020.3
CMGC_DYRK-PRP4	3.4e-153	TRIDC4AG041110.1
CMGC_DYRK-PRP4	1.5e-127	TRIDC4BG007020.11
CMGC_DYRK-PRP4	4.1e-153	TRIDC4BG008140.3
CMGC_DYRK-PRP4	9.7e-139	TRIDC5AG000690.1
CMGC_DYRK-PRP4	9.7e-139	TRIDC5BG000180.2
CMGC_DYRK-YAK	1.1e-174	TRIDC2AG062820.1
CMGC_DYRK-YAK	1.1e-178	TRIDC6AG041560.1
CMGC_DYRK-YAK	1.6e-179	TRIDC6BG048470.2
CMGC_GSK	4.4e-187	TRIDC1AG010700.1
CMGC_GSK	1.4e-180	TRIDC1AG017950.6
CMGC_GSK	2e-181	TRIDC1AG028620.3
CMGC_GSK	2.2e-167	TRIDC1AG060080.9
CMGC_GSK	4.4e-187	TRIDC1BG013510.2
CMGC_GSK	2.5e-181	TRIDC1BG021540.8
CMGC_GSK	1e-181	TRIDC1BG032960.3
CMGC_GSK	1.7e-184	TRIDC3AG017730.2
CMGC_GSK	4.1e-191	TRIDC3AG022510.2
CMGC_GSK	1.6e-184	TRIDC3BG021860.2
CMGC_GSK	4.1e-191	TRIDC3BG027670.10
CMGC_GSK	8.6e-184	TRIDC4AG051870.5
CMGC_GSK	2.9e-188	TRIDC4AG053820.2
CMGC_GSK	1.2e-186	TRIDC5BG076350.2
CMGC_GSK	1.6e-185	TRIDC5BG078690.4
CMGC_MAPK	1.5e-146	TRIDC1AG012310.2
CMGC_MAPK	1.8e-143	TRIDC1AG027930.1
CMGC_MAPK	2.3e-143	TRIDC1AG059290.6
CMGC_MAPK	8.8e-144	TRIDC1AG061100.1
CMGC_MAPK	1.6e-145	TRIDC1AG061940.2
CMGC_MAPK	4e-146	TRIDC1BG015140.6
CMGC_MAPK	2.3e-143	TRIDC1BG032170.1
CMGC_MAPK	1.4e-142	TRIDC1BG068060.2
CMGC_MAPK	4.1e-144	TRIDC1BG070050.1
CMGC_MAPK	2.2e-145	TRIDC1BG071030.1
CMGC_MAPK	6.1e-134	TRIDC2AG005360.1
CMGC_MAPK	8.5e-147	TRIDC3AG034020.5
CMGC_MAPK	1.5e-142	TRIDC3AG034650.11
CMGC_MAPK	9.5e-147	TRIDC3AG036190.14
CMGC_MAPK	5.8e-148	TRIDC3BG038510.2
CMGC_MAPK	1.1e-142	TRIDC3BG039070.12
CMGC_MAPK	2.4e-146	TRIDC3BG040600.18
CMGC_MAPK	7.8e-141	TRIDC4AG014520.1
CMGC_MAPK	4.6e-141	TRIDC4BG035610.1
CMGC_MAPK	1.3e-119	TRIDC5AG044220.1
CMGC_MAPK	2.9e-134	TRIDC5BG048180.1
CMGC_MAPK	1e-142	TRIDC6AG015690.2
CMGC_MAPK	8e-119	TRIDC6BG018000.3
CMGC_MAPK	1.2e-142	TRIDC6BG021470.2
CMGC_MAPK	1.2e-134	TRIDC7AG002740.1
CMGC_MAPK	1.8e-117	TRIDC7AG012850.2
CMGC_MAPK	2.1e-115	TRIDC7AG012990.2
CMGC_MAPK	1.2e-139	TRIDC7AG041690.1
CMGC_MAPK	2.5e-145	TRIDC7AG047060.4
CMGC_MAPK	3e-144	TRIDC7AG057270.3
CMGC_MAPK	2.5e-141	TRIDC7AG058780.3
CMGC_MAPK	5.3e-146	TRIDC7BG001200.2
CMGC_MAPK	1.3e-139	TRIDC7BG033070.2
CMGC_MAPK	2.4e-145	TRIDC7BG040680.1
CMGC_MAPK	3e-144	TRIDC7BG049670.7
CMGC_MAPK	1.2e-140	TRIDC7BG051510.2
CMGC_Pl-Tthe	5.2e-136	TRIDC6AG053930.8
CMGC_Pl-Tthe	2.3e-158	TRIDC6BG062800.2
CMGC_RCK	5.2e-152	TRIDC4AG051000.3
CMGC_RCK	1.5e-162	TRIDC4AG065120.9
CMGC_RCK	2.4e-152	TRIDC5BG079810.1
CMGC_RCK	1.1e-163	TRIDC6AG041340.3
CMGC_RCK	8.3e-164	TRIDC6BG048300.1
CMGC_RCK	3.3e-162	TRIDC7AG005070.14
CMGC_SRPK	4.3e-160	TRIDC2AG034460.2
CMGC_SRPK	1.7e-160	TRIDC2BG035870.1
CMGC_SRPK	3.2e-175	TRIDC5AG056550.1
CMGC_SRPK	6.3e-167	TRIDC5BG055770.1
CMGC_SRPK	8.3e-176	TRIDC5BG060660.1
Group-Pl-2	5.5e-78	TRIDC1AG032820.7
Group-Pl-2	5.6e-164	TRIDC1BG038100.4
Group-Pl-3	1.1e-103	TRIDC2BG088150.13
Group-Pl-3	5.8e-125	TRIDC4AG012750.6
Group-Pl-3	5.6e-121	TRIDC4BG037560.5
Group-Pl-3	1.7e-109	TRIDC4BG058440.5
Group-Pl-3	4.6e-99	TRIDC5AG073540.4
Group-Pl-4	3.5e-137	TRIDC1AG044750.2
Group-Pl-4	1.3e-150	TRIDC1AG054320.5
Group-Pl-4	7.8e-138	TRIDC1BG050640.1
Group-Pl-4	1.7e-148	TRIDC1BG062180.5
Group-Pl-4	7.8e-55	TRIDC3AG035500.1
Group-Pl-4	1.9e-54	TRIDC3BG039880.1
IRE1	5e-134	TRIDC6AG055930.2
IRE1	5.7e-134	TRIDC6BG065420.9
NAK	1.6e-110	TRIDC5AG027430.2
NAK	3.8e-126	TRIDC5AG028440.13
NAK	2.6e-121	TRIDC5AG031840.1
NAK	6.2e-112	TRIDC5BG028730.1
NAK	1.7e-123	TRIDC5BG029830.21
NAK	6.2e-122	TRIDC5BG033470.3
NAK	5.4e-128	TRIDC6AG030530.1
NAK	3.5e-126	TRIDC6BG037780.1
NEK	4e-122	TRIDC1AG040890.2
NEK	5e-122	TRIDC1BG046540.2
NEK	6.1e-79	TRIDC3AG015050.2
NEK	3.2e-119	TRIDC3AG053940.7
NEK	4.9e-100	TRIDC3BG060610.7
NEK	1.4e-111	TRIDC3BG071770.4
NEK	1.1e-122	TRIDC5AG008290.9
NEK	1.2e-122	TRIDC5BG010170.3
NEK	3.6e-122	TRIDC6AG007960.5
NEK	4.5e-114	TRIDC6AG030550.2
NEK	3.1e-122	TRIDC6BG011340.7
NEK	6.7e-106	TRIDC6BG037800.3
PEK_GCN2	5.5e-175	TRIDC2AG050550.3
PEK_GCN2	2.6e-176	TRIDC2BG053750.4
PEK_PEK	6.4e-50	TRIDC3BG052320.1
PEK_PEK	6.7e-34	TRIDC6AG022050.2
PEK_PEK	4.6e-58	TRIDC7BG045720.1
RLK-Pelle_C-LEC	9.9e-143	TRIDC3AG009380.1
RLK-Pelle_C-LEC	9.1e-143	TRIDC3BG013250.1
RLK-Pelle_CR4L	6.1e-107	TRIDC1AG009730.2
RLK-Pelle_CR4L	3.7e-89	TRIDC1AG036500.1
RLK-Pelle_CR4L	3.1e-107	TRIDC1BG012550.3
RLK-Pelle_CR4L	1.2e-89	TRIDC1BG041540.1
RLK-Pelle_CR4L	4.7e-62	TRIDC2AG002510.4
RLK-Pelle_CR4L	3.8e-87	TRIDC2AG004340.1
RLK-Pelle_CR4L	6.3e-105	TRIDC2AG044810.1
RLK-Pelle_CR4L	1.6e-87	TRIDC2BG004920.1
RLK-Pelle_CR4L	3.2e-105	TRIDC2BG047460.1
RLK-Pelle_CR4L	1.2e-85	TRIDC2BG077560.1
RLK-Pelle_CR4L	1.2e-83	TRIDC3AG025630.1
RLK-Pelle_CR4L	6.4e-88	TRIDC3AG069580.1
RLK-Pelle_CR4L	1.8e-84	TRIDC3BG029410.2
RLK-Pelle_CR4L	2.9e-83	TRIDC3BG079030.1
RLK-Pelle_CR4L	1.6e-99	TRIDC4AG032620.1
RLK-Pelle_CR4L	5e-90	TRIDC4AG048590.1
RLK-Pelle_CR4L	7.8e-100	TRIDC4BG016900.1
RLK-Pelle_CR4L	1.8e-74	TRIDC5BG069270.1
RLK-Pelle_CR4L	7.2e-109	TRIDC7AG042080.3
RLK-Pelle_CR4L	1.2e-105	TRIDC7AG045120.2
RLK-Pelle_CR4L	6.7e-109	TRIDC7BG033180.1
RLK-Pelle_CR4L	1.4e-105	TRIDC7BG036920.2
RLK-Pelle_CrRLK1L-1	2.4e-148	TRIDC1AG015190.2
RLK-Pelle_CrRLK1L-1	4.9e-152	TRIDC1AG034220.1
RLK-Pelle_CrRLK1L-1	1.1e-148	TRIDC1BG019090.1
RLK-Pelle_CrRLK1L-1	6.1e-152	TRIDC1BG039650.1
RLK-Pelle_CrRLK1L-1	1.1e-94	TRIDC2AG008810.1
RLK-Pelle_CrRLK1L-1	5.3e-141	TRIDC2AG032830.2
RLK-Pelle_CrRLK1L-1	1.1e-144	TRIDC2AG065790.1
RLK-Pelle_CrRLK1L-1	6.5e-77	TRIDC2BG010620.1
RLK-Pelle_CrRLK1L-1	9.5e-145	TRIDC2BG037690.3
RLK-Pelle_CrRLK1L-1	4.2e-141	TRIDC2BG039420.1
RLK-Pelle_CrRLK1L-1	1e-144	TRIDC2BG070840.1
RLK-Pelle_CrRLK1L-1	2.1e-130	TRIDC2BG077470.2
RLK-Pelle_CrRLK1L-1	8.5e-139	TRIDC3AG008520.3
RLK-Pelle_CrRLK1L-1	3.1e-145	TRIDC3AG008540.1
RLK-Pelle_CrRLK1L-1	2.9e-126	TRIDC3AG016500.2
RLK-Pelle_CrRLK1L-1	1.9e-144	TRIDC3AG023790.2
RLK-Pelle_CrRLK1L-1	7.2e-141	TRIDC3BG011990.1
RLK-Pelle_CrRLK1L-1	1.4e-125	TRIDC3BG021360.2
RLK-Pelle_CrRLK1L-1	1.3e-138	TRIDC3BG081960.2
RLK-Pelle_CrRLK1L-1	2e-138	TRIDC3BG082680.1
RLK-Pelle_CrRLK1L-1	4e-146	TRIDC4AG000050.2
RLK-Pelle_CrRLK1L-1	5.8e-143	TRIDC4AG014010.2
RLK-Pelle_CrRLK1L-1	4.5e-153	TRIDC4AG018910.2
RLK-Pelle_CrRLK1L-1	5.5e-140	TRIDC4AG064380.1
RLK-Pelle_CrRLK1L-1	4e-147	TRIDC4BG001720.1
RLK-Pelle_CrRLK1L-1	5e-153	TRIDC4BG031060.2
RLK-Pelle_CrRLK1L-1	4.5e-142	TRIDC4BG036320.3
RLK-Pelle_CrRLK1L-1	3.2e-135	TRIDC4BG058150.1
RLK-Pelle_CrRLK1L-1	4.3e-149	TRIDC5AG048810.1
RLK-Pelle_CrRLK1L-1	6.2e-146	TRIDC5AG057780.1
RLK-Pelle_CrRLK1L-1	4.4e-107	TRIDC5AG064530.1
RLK-Pelle_CrRLK1L-1	6.5e-133	TRIDC5AG073340.1
RLK-Pelle_CrRLK1L-1	2.8e-143	TRIDC5BG001100.4
RLK-Pelle_CrRLK1L-1	6e-137	TRIDC5BG014480.1
RLK-Pelle_CrRLK1L-1	3e-148	TRIDC5BG052730.1
RLK-Pelle_CrRLK1L-1	3.1e-146	TRIDC5BG061930.1
RLK-Pelle_CrRLK1L-1	9.5e-155	TRIDC5BG069290.2
RLK-Pelle_CrRLK1L-1	4.7e-140	TRIDC7AG005720.2
RLK-Pelle_CrRLK1L-1	1.2e-151	TRIDC7AG047620.3
RLK-Pelle_CrRLK1L-1	1.2e-151	TRIDC7BG039900.5
RLK-Pelle_DLSV	3e-68	TRIDC1AG000060.1
RLK-Pelle_DLSV	4.5e-109	TRIDC1AG010180.5
RLK-Pelle_DLSV	2.9e-65	TRIDC1AG010440.2
RLK-Pelle_DLSV	8e-114	TRIDC1AG016180.5
RLK-Pelle_DLSV	1.2e-109	TRIDC1AG024250.1
RLK-Pelle_DLSV	3.1e-77	TRIDC1AG036150.1
RLK-Pelle_DLSV	1.6e-116	TRIDC1AG040730.2
RLK-Pelle_DLSV	1.9e-123	TRIDC1AG047740.1
RLK-Pelle_DLSV	7e-113	TRIDC1AG062120.2
RLK-Pelle_DLSV	1.3e-122	TRIDC1AG062140.1
RLK-Pelle_DLSV	8.4e-122	TRIDC1AG062150.1
RLK-Pelle_DLSV	1.5e-70	TRIDC1BG000180.1
RLK-Pelle_DLSV	2.3e-74	TRIDC1BG000340.1
RLK-Pelle_DLSV	5.4e-109	TRIDC1BG013010.1
RLK-Pelle_DLSV	2e-85	TRIDC1BG013170.2
RLK-Pelle_DLSV	1.3e-61	TRIDC1BG013210.1
RLK-Pelle_DLSV	1.4e-116	TRIDC1BG015870.3
RLK-Pelle_DLSV	6.1e-95	TRIDC1BG016460.3
RLK-Pelle_DLSV	4.1e-83	TRIDC1BG016470.5
RLK-Pelle_DLSV	1.1e-109	TRIDC1BG029490.1
RLK-Pelle_DLSV	2.6e-67	TRIDC1BG039270.1
RLK-Pelle_DLSV	8.3e-112	TRIDC1BG041330.1
RLK-Pelle_DLSV	7.5e-118	TRIDC1BG046350.4
RLK-Pelle_DLSV	5.7e-83	TRIDC1BG048440.3
RLK-Pelle_DLSV	1.7e-63	TRIDC1BG048450.1
RLK-Pelle_DLSV	4.7e-123	TRIDC1BG054020.2
RLK-Pelle_DLSV	8.3e-85	TRIDC1BG056560.6
RLK-Pelle_DLSV	8.4e-87	TRIDC1BG070910.1
RLK-Pelle_DLSV	2.7e-122	TRIDC1BG071250.6
RLK-Pelle_DLSV	3.1e-111	TRIDC1BG071290.2
RLK-Pelle_DLSV	4.8e-120	TRIDC1BG071300.7
RLK-Pelle_DLSV	7.7e-121	TRIDC1BG071310.4
RLK-Pelle_DLSV	5.7e-67	TRIDC1BG072680.2
RLK-Pelle_DLSV	8.1e-78	TRIDC2AG001950.9
RLK-Pelle_DLSV	1.7e-54	TRIDC2AG002440.1
RLK-Pelle_DLSV	3.8e-67	TRIDC2AG002460.4
RLK-Pelle_DLSV	1.1e-89	TRIDC2AG002470.3
RLK-Pelle_DLSV	3.7e-89	TRIDC2AG002940.2
RLK-Pelle_DLSV	1.5e-121	TRIDC2AG003380.3
RLK-Pelle_DLSV	4.9e-76	TRIDC2AG004670.1
RLK-Pelle_DLSV	8.3e-110	TRIDC2AG005450.2
RLK-Pelle_DLSV	3.4e-70	TRIDC2AG010560.5
RLK-Pelle_DLSV	1.8e-123	TRIDC2AG011710.1
RLK-Pelle_DLSV	1.8e-83	TRIDC2AG023520.3
RLK-Pelle_DLSV	7.2e-124	TRIDC2AG027680.1
RLK-Pelle_DLSV	1.1e-106	TRIDC2AG027690.1
RLK-Pelle_DLSV	3.4e-121	TRIDC2AG027870.1
RLK-Pelle_DLSV	1.1e-122	TRIDC2AG028650.4
RLK-Pelle_DLSV	1.4e-118	TRIDC2AG028660.2
RLK-Pelle_DLSV	9.6e-111	TRIDC2AG028730.4
RLK-Pelle_DLSV	3e-125	TRIDC2AG028740.1
RLK-Pelle_DLSV	1.3e-120	TRIDC2AG028800.4
RLK-Pelle_DLSV	1.3e-120	TRIDC2AG028800.5
RLK-Pelle_DLSV	5.5e-114	TRIDC2AG028810.5
RLK-Pelle_DLSV	2.7e-122	TRIDC2AG028820.16
RLK-Pelle_DLSV	8.8e-119	TRIDC2AG028860.1
RLK-Pelle_DLSV	3.2e-122	TRIDC2AG028890.5
RLK-Pelle_DLSV	5.1e-118	TRIDC2AG028900.4
RLK-Pelle_DLSV	5.4e-109	TRIDC2AG028910.1
RLK-Pelle_DLSV	2.9e-117	TRIDC2AG028920.1
RLK-Pelle_DLSV	1.7e-111	TRIDC2AG060370.6
RLK-Pelle_DLSV	3.4e-106	TRIDC2AG060400.4
RLK-Pelle_DLSV	1.2e-104	TRIDC2AG065760.4
RLK-Pelle_DLSV	1.4e-115	TRIDC2AG068350.1
RLK-Pelle_DLSV	7.1e-113	TRIDC2AG068400.3
RLK-Pelle_DLSV	1.2e-83	TRIDC2AG068560.8
RLK-Pelle_DLSV	8.1e-59	TRIDC2AG068590.5
RLK-Pelle_DLSV	8.9e-92	TRIDC2AG068610.2
RLK-Pelle_DLSV	2.4e-108	TRIDC2AG070440.1
RLK-Pelle_DLSV	1.4e-74	TRIDC2AG071890.6
RLK-Pelle_DLSV	5.7e-112	TRIDC2AG074080.1
RLK-Pelle_DLSV	4.5e-92	TRIDC2AG074580.1
RLK-Pelle_DLSV	1.3e-121	TRIDC2AG074610.1
RLK-Pelle_DLSV	6.3e-89	TRIDC2AG074650.1
RLK-Pelle_DLSV	1e-123	TRIDC2AG074970.17
RLK-Pelle_DLSV	4.1e-62	TRIDC2AG075000.2
RLK-Pelle_DLSV	3.8e-123	TRIDC2AG075060.5
RLK-Pelle_DLSV	2.6e-67	TRIDC2AG076450.2
RLK-Pelle_DLSV	4.3e-103	TRIDC2AG078220.3
RLK-Pelle_DLSV	2.1e-66	TRIDC2AG079400.2
RLK-Pelle_DLSV	1e-59	TRIDC2AG079410.1
RLK-Pelle_DLSV	3.5e-77	TRIDC2AG079430.1
RLK-Pelle_DLSV	2.4e-72	TRIDC2AG079440.10
RLK-Pelle_DLSV	7.8e-56	TRIDC2AG081000.1
RLK-Pelle_DLSV	1.9e-67	TRIDC2AG081930.8
RLK-Pelle_DLSV	2.3e-67	TRIDC2AG082000.17
RLK-Pelle_DLSV	1.2e-67	TRIDC2AG082160.1
RLK-Pelle_DLSV	1.6e-85	TRIDC2BG000250.4
RLK-Pelle_DLSV	3.5e-84	TRIDC2BG002130.5
RLK-Pelle_DLSV	1.7e-77	TRIDC2BG002300.3
RLK-Pelle_DLSV	8.8e-76	TRIDC2BG002590.1
RLK-Pelle_DLSV	3e-127	TRIDC2BG002630.3
RLK-Pelle_DLSV	1.3e-71	TRIDC2BG002660.1
RLK-Pelle_DLSV	4.8e-76	TRIDC2BG002680.2
RLK-Pelle_DLSV	3e-76	TRIDC2BG002720.1
RLK-Pelle_DLSV	8e-81	TRIDC2BG002730.1
RLK-Pelle_DLSV	1.5e-80	TRIDC2BG002770.1
RLK-Pelle_DLSV	2.5e-87	TRIDC2BG002840.2
RLK-Pelle_DLSV	1.9e-74	TRIDC2BG002880.2
RLK-Pelle_DLSV	4.2e-78	TRIDC2BG002890.1
RLK-Pelle_DLSV	2.3e-87	TRIDC2BG002980.1
RLK-Pelle_DLSV	7.2e-122	TRIDC2BG003600.1
RLK-Pelle_DLSV	1.6e-120	TRIDC2BG003950.3
RLK-Pelle_DLSV	1.3e-55	TRIDC2BG004670.3
RLK-Pelle_DLSV	3.6e-64	TRIDC2BG006320.1
RLK-Pelle_DLSV	1.7e-109	TRIDC2BG006490.3
RLK-Pelle_DLSV	1.6e-58	TRIDC2BG011520.2
RLK-Pelle_DLSV	6e-120	TRIDC2BG012010.1
RLK-Pelle_DLSV	4.5e-57	TRIDC2BG025730.2
RLK-Pelle_DLSV	3.4e-83	TRIDC2BG029580.3
RLK-Pelle_DLSV	5e-124	TRIDC2BG031700.1
RLK-Pelle_DLSV	3.2e-82	TRIDC2BG031720.2
RLK-Pelle_DLSV	3.3e-122	TRIDC2BG031730.1
RLK-Pelle_DLSV	9.6e-123	TRIDC2BG032380.7
RLK-Pelle_DLSV	1e-118	TRIDC2BG032390.1
RLK-Pelle_DLSV	4.7e-113	TRIDC2BG032450.3
RLK-Pelle_DLSV	1.9e-125	TRIDC2BG032460.3
RLK-Pelle_DLSV	3.1e-108	TRIDC2BG032470.2
RLK-Pelle_DLSV	6.9e-120	TRIDC2BG032480.2
RLK-Pelle_DLSV	6.7e-120	TRIDC2BG032490.4
RLK-Pelle_DLSV	1.9e-114	TRIDC2BG032500.3
RLK-Pelle_DLSV	3.7e-123	TRIDC2BG032520.1
RLK-Pelle_DLSV	1.7e-120	TRIDC2BG032540.1
RLK-Pelle_DLSV	3.2e-122	TRIDC2BG032550.5
RLK-Pelle_DLSV	3.5e-117	TRIDC2BG032560.4
RLK-Pelle_DLSV	5.6e-114	TRIDC2BG032640.3
RLK-Pelle_DLSV	1.6e-110	TRIDC2BG063830.8
RLK-Pelle_DLSV	3.3e-110	TRIDC2BG063840.8
RLK-Pelle_DLSV	1.2e-104	TRIDC2BG070800.5
RLK-Pelle_DLSV	6.1e-122	TRIDC2BG073910.8
RLK-Pelle_DLSV	1.7e-121	TRIDC2BG073930.1
RLK-Pelle_DLSV	3.9e-114	TRIDC2BG073980.6
RLK-Pelle_DLSV	1.6e-101	TRIDC2BG074010.1
RLK-Pelle_DLSV	4.7e-83	TRIDC2BG074090.1
RLK-Pelle_DLSV	2e-80	TRIDC2BG074100.4
RLK-Pelle_DLSV	1.7e-76	TRIDC2BG074110.4
RLK-Pelle_DLSV	4.2e-92	TRIDC2BG074160.1
RLK-Pelle_DLSV	2.8e-108	TRIDC2BG076120.1
RLK-Pelle_DLSV	1.9e-68	TRIDC2BG079110.2
RLK-Pelle_DLSV	1.7e-108	TRIDC2BG080650.1
RLK-Pelle_DLSV	3.5e-74	TRIDC2BG081310.1
RLK-Pelle_DLSV	3.2e-92	TRIDC2BG081450.2
RLK-Pelle_DLSV	2.8e-126	TRIDC2BG081770.6
RLK-Pelle_DLSV	4.3e-126	TRIDC2BG081800.2
RLK-Pelle_DLSV	1.1e-124	TRIDC2BG082000.9
RLK-Pelle_DLSV	2.2e-123	TRIDC2BG082070.10
RLK-Pelle_DLSV	2.9e-79	TRIDC2BG082120.1
RLK-Pelle_DLSV	1.5e-118	TRIDC2BG082180.2
RLK-Pelle_DLSV	8.5e-122	TRIDC2BG083640.2
RLK-Pelle_DLSV	9.7e-166	TRIDC2BG085800.1
RLK-Pelle_DLSV	1.3e-75	TRIDC2BG085810.31
RLK-Pelle_DLSV	1.1e-102	TRIDC2BG086190.1
RLK-Pelle_DLSV	2e-51	TRIDC2BG090980.1
RLK-Pelle_DLSV	3.4e-116	TRIDC2BG091040.2
RLK-Pelle_DLSV	1.3e-51	TRIDC2BG091120.2
RLK-Pelle_DLSV	1.3e-68	TRIDC2BG091130.1
RLK-Pelle_DLSV	9.9e-71	TRIDC2BG091170.1
RLK-Pelle_DLSV	1.1e-107	TRIDC3AG001080.7
RLK-Pelle_DLSV	2.2e-79	TRIDC3AG002120.2
RLK-Pelle_DLSV	6.9e-77	TRIDC3AG004280.2
RLK-Pelle_DLSV	3e-117	TRIDC3AG004290.4
RLK-Pelle_DLSV	9.7e-118	TRIDC3AG004300.2
RLK-Pelle_DLSV	6.6e-119	TRIDC3AG004310.1
RLK-Pelle_DLSV	7e-73	TRIDC3AG004390.5
RLK-Pelle_DLSV	5.9e-112	TRIDC3AG005110.2
RLK-Pelle_DLSV	4e-86	TRIDC3AG006520.4
RLK-Pelle_DLSV	6.7e-106	TRIDC3AG011590.6
RLK-Pelle_DLSV	2.1e-111	TRIDC3AG013110.2
RLK-Pelle_DLSV	5.4e-120	TRIDC3AG046380.3
RLK-Pelle_DLSV	2.1e-121	TRIDC3AG046450.2
RLK-Pelle_DLSV	1.2e-121	TRIDC3AG046460.2
RLK-Pelle_DLSV	1.4e-103	TRIDC3AG046470.2
RLK-Pelle_DLSV	1.6e-123	TRIDC3AG046490.15
RLK-Pelle_DLSV	5.9e-71	TRIDC3AG062890.1
RLK-Pelle_DLSV	3.9e-70	TRIDC3AG070310.2
RLK-Pelle_DLSV	8.6e-120	TRIDC3AG070520.3
RLK-Pelle_DLSV	6.2e-74	TRIDC3AG073730.9
RLK-Pelle_DLSV	1.6e-83	TRIDC3BG000040.15
RLK-Pelle_DLSV	8.2e-87	TRIDC3BG000710.6
RLK-Pelle_DLSV	1e-79	TRIDC3BG003740.4
RLK-Pelle_DLSV	1.9e-108	TRIDC3BG003900.3
RLK-Pelle_DLSV	7.3e-114	TRIDC3BG003910.1
RLK-Pelle_DLSV	1.6e-111	TRIDC3BG003960.3
RLK-Pelle_DLSV	8.4e-112	TRIDC3BG005340.1
RLK-Pelle_DLSV	4.8e-120	TRIDC3BG006010.1
RLK-Pelle_DLSV	2.9e-117	TRIDC3BG006020.1
RLK-Pelle_DLSV	7e-87	TRIDC3BG009000.6
RLK-Pelle_DLSV	1.1e-73	TRIDC3BG014440.12
RLK-Pelle_DLSV	5.3e-106	TRIDC3BG015640.4
RLK-Pelle_DLSV	2e-81	TRIDC3BG017430.2
RLK-Pelle_DLSV	2.8e-122	TRIDC3BG052830.1
RLK-Pelle_DLSV	5.3e-121	TRIDC3BG052850.1
RLK-Pelle_DLSV	1.8e-121	TRIDC3BG052860.1
RLK-Pelle_DLSV	6.1e-124	TRIDC3BG052880.9
RLK-Pelle_DLSV	2.8e-56	TRIDC3BG070440.1
RLK-Pelle_DLSV	5.3e-56	TRIDC3BG070520.1
RLK-Pelle_DLSV	1.6e-63	TRIDC3BG070530.2
RLK-Pelle_DLSV	2.6e-60	TRIDC3BG074570.1
RLK-Pelle_DLSV	2.5e-69	TRIDC3BG079530.3
RLK-Pelle_DLSV	1.7e-118	TRIDC3BG079580.1
RLK-Pelle_DLSV	3.2e-118	TRIDC3BG079790.1
RLK-Pelle_DLSV	6.2e-114	TRIDC3BG079940.2
RLK-Pelle_DLSV	1.6e-121	TRIDC3BG079990.14
RLK-Pelle_DLSV	5.8e-60	TRIDC3BG082390.2
RLK-Pelle_DLSV	6.6e-64	TRIDC3BG082620.5
RLK-Pelle_DLSV	2.2e-27	TRIDC3BG085690.2
RLK-Pelle_DLSV	1.9e-70	TRIDC3BG085710.6
RLK-Pelle_DLSV	6e-64	TRIDC3BG087020.3
RLK-Pelle_DLSV	6.3e-77	TRIDC4AG003680.1
RLK-Pelle_DLSV	6.2e-85	TRIDC4AG003690.3
RLK-Pelle_DLSV	6.3e-108	TRIDC4AG012250.2
RLK-Pelle_DLSV	1.6e-86	TRIDC4AG035560.3
RLK-Pelle_DLSV	8.4e-87	TRIDC4AG035620.1
RLK-Pelle_DLSV	8.3e-87	TRIDC4AG035650.1
RLK-Pelle_DLSV	2.9e-50	TRIDC4AG035660.4
RLK-Pelle_DLSV	9.8e-74	TRIDC4AG043690.1
RLK-Pelle_DLSV	4.1e-75	TRIDC4AG043740.1
RLK-Pelle_DLSV	2.2e-54	TRIDC4AG048070.4
RLK-Pelle_DLSV	2e-88	TRIDC4AG048090.1
RLK-Pelle_DLSV	1e-115	TRIDC4AG048910.1
RLK-Pelle_DLSV	9.6e-74	TRIDC4AG048920.2
RLK-Pelle_DLSV	2.2e-74	TRIDC4AG051260.1
RLK-Pelle_DLSV	1.9e-119	TRIDC4AG052300.3
RLK-Pelle_DLSV	5.6e-92	TRIDC4AG064110.22
RLK-Pelle_DLSV	1.1e-66	TRIDC4AG067310.1
RLK-Pelle_DLSV	4.7e-114	TRIDC4AG067540.2
RLK-Pelle_DLSV	4.4e-116	TRIDC4AG067550.1
RLK-Pelle_DLSV	4.2e-117	TRIDC4AG067560.1
RLK-Pelle_DLSV	8.9e-119	TRIDC4AG067570.1
RLK-Pelle_DLSV	3.7e-76	TRIDC4AG068600.1
RLK-Pelle_DLSV	6.8e-53	TRIDC4AG068650.3
RLK-Pelle_DLSV	5.2e-76	TRIDC4AG068830.2
RLK-Pelle_DLSV	3.7e-71	TRIDC4AG068850.1
RLK-Pelle_DLSV	2.4e-76	TRIDC4AG068910.1
RLK-Pelle_DLSV	1.7e-71	TRIDC4AG068980.2
RLK-Pelle_DLSV	6.4e-156	TRIDC4AG070310.1
RLK-Pelle_DLSV	1.9e-156	TRIDC4AG070370.3
RLK-Pelle_DLSV	8.1e-68	TRIDC4AG072350.2
RLK-Pelle_DLSV	2.1e-77	TRIDC4AG072370.1
RLK-Pelle_DLSV	4.6e-73	TRIDC4AG072500.3
RLK-Pelle_DLSV	1.6e-73	TRIDC4BG005180.1
RLK-Pelle_DLSV	2e-73	TRIDC4BG014310.12
RLK-Pelle_DLSV	2.1e-90	TRIDC4BG014380.3
RLK-Pelle_DLSV	2.7e-67	TRIDC4BG014390.1
RLK-Pelle_DLSV	1.1e-86	TRIDC4BG014410.3
RLK-Pelle_DLSV	4.8e-86	TRIDC4BG014430.8
RLK-Pelle_DLSV	1.2e-107	TRIDC4BG038190.6
RLK-Pelle_DLSV	4.6e-74	TRIDC4BG057810.2
RLK-Pelle_DLSV	1.3e-68	TRIDC4BG057820.2
RLK-Pelle_DLSV	1.3e-77	TRIDC5AG001050.6
RLK-Pelle_DLSV	2.6e-52	TRIDC5AG001080.4
RLK-Pelle_DLSV	6.4e-107	TRIDC5AG007540.3
RLK-Pelle_DLSV	4.1e-102	TRIDC5AG009280.12
RLK-Pelle_DLSV	2.3e-109	TRIDC5AG030260.3
RLK-Pelle_DLSV	4.4e-108	TRIDC5AG033270.1
RLK-Pelle_DLSV	3.3e-120	TRIDC5AG049670.1
RLK-Pelle_DLSV	5.9e-119	TRIDC5AG049680.2
RLK-Pelle_DLSV	4.5e-107	TRIDC5AG049710.1
RLK-Pelle_DLSV	1.3e-117	TRIDC5AG051280.4
RLK-Pelle_DLSV	3e-120	TRIDC5AG051290.3
RLK-Pelle_DLSV	8.7e-120	TRIDC5AG051310.6
RLK-Pelle_DLSV	1e-49	TRIDC5AG059860.2
RLK-Pelle_DLSV	9.2e-86	TRIDC5AG062460.1
RLK-Pelle_DLSV	8.1e-84	TRIDC5AG062510.1
RLK-Pelle_DLSV	2.3e-76	TRIDC5AG063810.2
RLK-Pelle_DLSV	1.1e-70	TRIDC5AG066090.1
RLK-Pelle_DLSV	1.1e-113	TRIDC5AG066730.1
RLK-Pelle_DLSV	2.3e-74	TRIDC5AG074360.2
RLK-Pelle_DLSV	8.2e-76	TRIDC5BG001030.3
RLK-Pelle_DLSV	1.5e-84	TRIDC5BG001040.3
RLK-Pelle_DLSV	2.4e-59	TRIDC5BG001070.1
RLK-Pelle_DLSV	1.3e-63	TRIDC5BG001080.6
RLK-Pelle_DLSV	6.1e-75	TRIDC5BG001150.1
RLK-Pelle_DLSV	4.8e-72	TRIDC5BG002210.1
RLK-Pelle_DLSV	6.6e-78	TRIDC5BG002810.2
RLK-Pelle_DLSV	9.6e-107	TRIDC5BG009010.2
RLK-Pelle_DLSV	1.1e-75	TRIDC5BG009700.1
RLK-Pelle_DLSV	1.8e-73	TRIDC5BG009710.5
RLK-Pelle_DLSV	1.5e-102	TRIDC5BG010980.3
RLK-Pelle_DLSV	5e-102	TRIDC5BG031960.15
RLK-Pelle_DLSV	2.3e-107	TRIDC5BG035150.3
RLK-Pelle_DLSV	1.9e-85	TRIDC5BG047840.2
RLK-Pelle_DLSV	3.4e-122	TRIDC5BG055370.4
RLK-Pelle_DLSV	9.8e-120	TRIDC5BG055450.1
RLK-Pelle_DLSV	7.8e-79	TRIDC5BG055570.1
RLK-Pelle_DLSV	1.3e-118	TRIDC5BG055590.1
RLK-Pelle_DLSV	5.9e-115	TRIDC5BG055610.1
RLK-Pelle_DLSV	2.6e-72	TRIDC5BG064000.17
RLK-Pelle_DLSV	3e-82	TRIDC5BG066930.1
RLK-Pelle_DLSV	1.7e-39	TRIDC5BG071090.1
RLK-Pelle_DLSV	1.4e-72	TRIDC5BG074050.3
RLK-Pelle_DLSV	2.9e-64	TRIDC5BG077670.2
RLK-Pelle_DLSV	2.1e-111	TRIDC5BG078350.1
RLK-Pelle_DLSV	3e-185	TRIDC5BG078360.2
RLK-Pelle_DLSV	1.1e-87	TRIDC5BG081000.1
RLK-Pelle_DLSV	9.5e-78	TRIDC5BG082030.1
RLK-Pelle_DLSV	2.3e-116	TRIDC5BG082050.3
RLK-Pelle_DLSV	4.6e-160	TRIDC6AG000550.4
RLK-Pelle_DLSV	1.2e-62	TRIDC6AG004410.1
RLK-Pelle_DLSV	8.6e-103	TRIDC6AG019010.1
RLK-Pelle_DLSV	2e-59	TRIDC6AG041430.1
RLK-Pelle_DLSV	1.6e-102	TRIDC6AG042270.3
RLK-Pelle_DLSV	4.4e-105	TRIDC6AG054620.5
RLK-Pelle_DLSV	4.7e-108	TRIDC6AG056390.1
RLK-Pelle_DLSV	1.7e-124	TRIDC6AG057780.6
RLK-Pelle_DLSV	4.9e-123	TRIDC6AG057820.1
RLK-Pelle_DLSV	3.5e-39	TRIDC6BG000030.2
RLK-Pelle_DLSV	8.6e-61	TRIDC6BG001590.2
RLK-Pelle_DLSV	1.2e-45	TRIDC6BG004780.1
RLK-Pelle_DLSV	7.5e-68	TRIDC6BG006140.2
RLK-Pelle_DLSV	1.7e-85	TRIDC6BG007070.6
RLK-Pelle_DLSV	1.4e-60	TRIDC6BG007170.2
RLK-Pelle_DLSV	7e-70	TRIDC6BG007330.1
RLK-Pelle_DLSV	4.1e-77	TRIDC6BG007380.1
RLK-Pelle_DLSV	1.3e-77	TRIDC6BG016590.8
RLK-Pelle_DLSV	1.6e-102	TRIDC6BG024960.4
RLK-Pelle_DLSV	8.4e-50	TRIDC6BG043170.2
RLK-Pelle_DLSV	6.1e-119	TRIDC6BG049330.2
RLK-Pelle_DLSV	1.7e-103	TRIDC6BG055150.6
RLK-Pelle_DLSV	1e-125	TRIDC6BG063800.1
RLK-Pelle_DLSV	8.9e-96	TRIDC6BG065930.1
RLK-Pelle_DLSV	3.7e-121	TRIDC6BG067490.1
RLK-Pelle_DLSV	9.5e-101	TRIDC6BG067560.1
RLK-Pelle_DLSV	2.8e-50	TRIDC6BG069750.2
RLK-Pelle_DLSV	3.6e-67	TRIDC6BG071710.1
RLK-Pelle_DLSV	1.3e-58	TRIDC6BG072020.3
RLK-Pelle_DLSV	3.4e-50	TRIDC6BG072470.2
RLK-Pelle_DLSV	1.2e-89	TRIDC7AG001140.1
RLK-Pelle_DLSV	8.2e-67	TRIDC7AG001150.3
RLK-Pelle_DLSV	1.1e-142	TRIDC7AG001190.10
RLK-Pelle_DLSV	1.6e-76	TRIDC7AG002140.2
RLK-Pelle_DLSV	2.2e-87	TRIDC7AG003040.1
RLK-Pelle_DLSV	3e-120	TRIDC7AG003050.2
RLK-Pelle_DLSV	9.6e-91	TRIDC7AG003060.1
RLK-Pelle_DLSV	1.1e-110	TRIDC7AG003750.2
RLK-Pelle_DLSV	6.9e-94	TRIDC7AG005940.6
RLK-Pelle_DLSV	6.4e-111	TRIDC7AG009510.2
RLK-Pelle_DLSV	4.3e-121	TRIDC7AG012240.3
RLK-Pelle_DLSV	1.2e-120	TRIDC7AG012250.2
RLK-Pelle_DLSV	2.3e-102	TRIDC7AG018660.31
RLK-Pelle_DLSV	3.4e-117	TRIDC7AG029400.6
RLK-Pelle_DLSV	1.1e-94	TRIDC7AG046140.1
RLK-Pelle_DLSV	1.9e-95	TRIDC7AG060370.1
RLK-Pelle_DLSV	2.1e-99	TRIDC7AG060390.2
RLK-Pelle_DLSV	1.4e-94	TRIDC7AG060440.3
RLK-Pelle_DLSV	8.3e-105	TRIDC7AG064700.1
RLK-Pelle_DLSV	2.5e-160	TRIDC7AG073980.23
RLK-Pelle_DLSV	2.6e-83	TRIDC7AG075080.2
RLK-Pelle_DLSV	4.3e-79	TRIDC7AG075130.3
RLK-Pelle_DLSV	1.6e-59	TRIDC7AG075260.8
RLK-Pelle_DLSV	6e-69	TRIDC7AG075350.2
RLK-Pelle_DLSV	8e-76	TRIDC7AG075440.6
RLK-Pelle_DLSV	2.5e-88	TRIDC7AG075450.1
RLK-Pelle_DLSV	1.2e-67	TRIDC7AG075490.1
RLK-Pelle_DLSV	1.9e-42	TRIDC7AG075890.1
RLK-Pelle_DLSV	1.8e-60	TRIDC7AG077810.8
RLK-Pelle_DLSV	4.4e-80	TRIDC7BG001810.1
RLK-Pelle_DLSV	5.6e-79	TRIDC7BG008140.17
RLK-Pelle_DLSV	3e-89	TRIDC7BG010420.4
RLK-Pelle_DLSV	3e-87	TRIDC7BG010670.1
RLK-Pelle_DLSV	4.3e-120	TRIDC7BG020300.3
RLK-Pelle_DLSV	8.4e-101	TRIDC7BG052080.5
RLK-Pelle_DLSV	4.8e-98	TRIDC7BG052130.1
RLK-Pelle_DLSV	3.2e-100	TRIDC7BG053500.2
RLK-Pelle_DLSV	2e-80	TRIDC7BG053570.7
RLK-Pelle_DLSV	8.7e-66	TRIDC7BG056400.1
RLK-Pelle_DLSV	8.2e-105	TRIDC7BG057660.1
RLK-Pelle_DLSV	2.9e-54	TRIDC7BG060470.12
RLK-Pelle_DLSV	3.1e-71	TRIDC7BG061610.2
RLK-Pelle_DLSV	9.6e-78	TRIDC7BG062180.11
RLK-Pelle_DLSV	5.2e-83	TRIDC7BG064400.3
RLK-Pelle_DLSV	1e-64	TRIDC7BG067450.2
RLK-Pelle_DLSV	1e-78	TRIDC7BG067780.2
RLK-Pelle_DLSV	1.7e-75	TRIDC7BG067790.1
RLK-Pelle_DLSV	7.4e-83	TRIDC7BG070220.7
RLK-Pelle_DLSV	6.7e-152	TRIDC7BG070340.3
RLK-Pelle_DLSV	5.8e-34	TRIDC7BG071790.1
RLK-Pelle_DLSV	7e-51	TRIDC7BG071840.4
RLK-Pelle_DLSV	6.3e-71	TRIDC7BG071860.6
RLK-Pelle_DLSV	2.4e-84	TRIDC7BG071950.1
RLK-Pelle_DLSV	2.9e-67	TRIDC7BG076670.2
RLK-Pelle_DLSV	1.1e-60	TRIDC7BG076920.2
RLK-Pelle_DLSV	1.2e-70	TRIDC7BG077100.2
RLK-Pelle_Extensin	8.4e-133	TRIDC1AG017880.1
RLK-Pelle_Extensin	7.2e-127	TRIDC1AG037470.3
RLK-Pelle_Extensin	3.9e-133	TRIDC1BG021920.2
RLK-Pelle_Extensin	1.7e-127	TRIDC1BG042540.3
RLK-Pelle_Extensin	1.4e-140	TRIDC2AG052770.3
RLK-Pelle_Extensin	1.1e-124	TRIDC2BG055820.1
RLK-Pelle_Extensin	4.4e-140	TRIDC3AG012890.5
RLK-Pelle_Extensin	8.8e-143	TRIDC3AG023800.3
RLK-Pelle_Extensin	1.8e-148	TRIDC3AG037600.1
RLK-Pelle_Extensin	7.6e-140	TRIDC3BG017330.6
RLK-Pelle_Extensin	1.2e-147	TRIDC3BG041990.15
RLK-Pelle_Extensin	8.7e-142	TRIDC6AG057360.3
RLK-Pelle_Extensin	3.4e-142	TRIDC6BG066900.1
RLK-Pelle_L-LEC	2.7e-120	TRIDC1AG003280.2
RLK-Pelle_L-LEC	4.1e-119	TRIDC1AG006370.1
RLK-Pelle_L-LEC	8.3e-95	TRIDC1AG006380.5
RLK-Pelle_L-LEC	5.5e-107	TRIDC1AG009150.3
RLK-Pelle_L-LEC	1.6e-107	TRIDC1AG027940.1
RLK-Pelle_L-LEC	1.7e-92	TRIDC1AG044520.3
RLK-Pelle_L-LEC	6.9e-114	TRIDC1AG056370.2
RLK-Pelle_L-LEC	2.9e-105	TRIDC1AG063380.1
RLK-Pelle_L-LEC	5.3e-118	TRIDC1BG008020.2
RLK-Pelle_L-LEC	9.5e-121	TRIDC1BG008030.3
RLK-Pelle_L-LEC	3.3e-107	TRIDC1BG011320.1
RLK-Pelle_L-LEC	3.6e-112	TRIDC1BG025530.1
RLK-Pelle_L-LEC	3.2e-119	TRIDC1BG025550.1
RLK-Pelle_L-LEC	1.4e-90	TRIDC1BG050380.3
RLK-Pelle_L-LEC	3.5e-114	TRIDC1BG064870.2
RLK-Pelle_L-LEC	3.9e-87	TRIDC2AG001630.1
RLK-Pelle_L-LEC	1.1e-112	TRIDC2AG004350.1
RLK-Pelle_L-LEC	2.4e-39	TRIDC2AG004410.1
RLK-Pelle_L-LEC	3.3e-85	TRIDC2AG006430.1
RLK-Pelle_L-LEC	1.5e-95	TRIDC2AG010350.1
RLK-Pelle_L-LEC	5e-118	TRIDC2AG015560.3
RLK-Pelle_L-LEC	1.2e-119	TRIDC2AG015730.1
RLK-Pelle_L-LEC	1.1e-117	TRIDC2AG015740.2
RLK-Pelle_L-LEC	6.3e-99	TRIDC2AG023720.1
RLK-Pelle_L-LEC	3e-119	TRIDC2AG023730.2
RLK-Pelle_L-LEC	1.4e-119	TRIDC2AG023740.2
RLK-Pelle_L-LEC	5.4e-120	TRIDC2AG023760.2
RLK-Pelle_L-LEC	1.2e-119	TRIDC2AG025580.1
RLK-Pelle_L-LEC	4.6e-118	TRIDC2AG028370.1
RLK-Pelle_L-LEC	6.5e-116	TRIDC2AG028380.2
RLK-Pelle_L-LEC	3.4e-116	TRIDC2AG053750.1
RLK-Pelle_L-LEC	3e-115	TRIDC2AG053770.2
RLK-Pelle_L-LEC	3e-97	TRIDC2AG065050.2
RLK-Pelle_L-LEC	9.8e-98	TRIDC2AG077050.1
RLK-Pelle_L-LEC	5.4e-108	TRIDC2AG080750.1
RLK-Pelle_L-LEC	4.3e-111	TRIDC2AG080760.1
RLK-Pelle_L-LEC	7.5e-88	TRIDC2BG001740.1
RLK-Pelle_L-LEC	1.2e-85	TRIDC2BG001850.1
RLK-Pelle_L-LEC	4.1e-89	TRIDC2BG001870.1
RLK-Pelle_L-LEC	2.3e-115	TRIDC2BG002120.1
RLK-Pelle_L-LEC	7.8e-114	TRIDC2BG004930.3
RLK-Pelle_L-LEC	2.3e-102	TRIDC2BG018720.1
RLK-Pelle_L-LEC	7.6e-112	TRIDC2BG018730.1
RLK-Pelle_L-LEC	2.2e-117	TRIDC2BG020360.1
RLK-Pelle_L-LEC	2.4e-119	TRIDC2BG020380.1
RLK-Pelle_L-LEC	3.9e-119	TRIDC2BG029370.1
RLK-Pelle_L-LEC	5.9e-120	TRIDC2BG029390.1
RLK-Pelle_L-LEC	4.7e-119	TRIDC2BG030020.1
RLK-Pelle_L-LEC	1.1e-116	TRIDC2BG056530.2
RLK-Pelle_L-LEC	1.9e-117	TRIDC2BG056550.1
RLK-Pelle_L-LEC	1.7e-97	TRIDC2BG069450.4
RLK-Pelle_L-LEC	2.4e-98	TRIDC2BG069540.1
RLK-Pelle_L-LEC	1.9e-76	TRIDC2BG084160.1
RLK-Pelle_L-LEC	6.3e-101	TRIDC2BG084460.1
RLK-Pelle_L-LEC	2.2e-102	TRIDC2BG084470.1
RLK-Pelle_L-LEC	5e-109	TRIDC2BG088960.1
RLK-Pelle_L-LEC	1.1e-108	TRIDC2BG088970.1
RLK-Pelle_L-LEC	4.5e-111	TRIDC2BG088980.2
RLK-Pelle_L-LEC	1.4e-110	TRIDC2BG088990.2
RLK-Pelle_L-LEC	3.7e-99	TRIDC3AG001370.1
RLK-Pelle_L-LEC	9.1e-112	TRIDC3AG001450.1
RLK-Pelle_L-LEC	2.3e-97	TRIDC3AG003350.1
RLK-Pelle_L-LEC	3.7e-113	TRIDC3AG012420.3
RLK-Pelle_L-LEC	3.8e-119	TRIDC3AG012440.2
RLK-Pelle_L-LEC	5.9e-86	TRIDC3AG023250.1
RLK-Pelle_L-LEC	7.7e-103	TRIDC3AG044940.2
RLK-Pelle_L-LEC	1.7e-114	TRIDC3AG046130.1
RLK-Pelle_L-LEC	6.7e-87	TRIDC3AG067650.1
RLK-Pelle_L-LEC	4.6e-104	TRIDC3BG004630.1
RLK-Pelle_L-LEC	7.3e-112	TRIDC3BG016650.3
RLK-Pelle_L-LEC	1e-118	TRIDC3BG016700.1
RLK-Pelle_L-LEC	1e-114	TRIDC3BG016710.3
RLK-Pelle_L-LEC	3.5e-93	TRIDC3BG024940.2
RLK-Pelle_L-LEC	1.3e-99	TRIDC3BG026890.1
RLK-Pelle_L-LEC	2.8e-199	TRIDC3BG050870.3
RLK-Pelle_L-LEC	1.1e-114	TRIDC3BG052260.1
RLK-Pelle_L-LEC	1.6e-50	TRIDC3BG071900.1
RLK-Pelle_L-LEC	8.1e-112	TRIDC4AG032190.1
RLK-Pelle_L-LEC	1.4e-110	TRIDC4AG040870.1
RLK-Pelle_L-LEC	4.5e-116	TRIDC4AG040880.1
RLK-Pelle_L-LEC	6.3e-111	TRIDC4AG047720.2
RLK-Pelle_L-LEC	4.9e-117	TRIDC4AG059090.2
RLK-Pelle_L-LEC	7.8e-119	TRIDC4AG059100.2
RLK-Pelle_L-LEC	4.3e-112	TRIDC4AG060650.1
RLK-Pelle_L-LEC	1.2e-83	TRIDC4BG005010.6
RLK-Pelle_L-LEC	1.9e-94	TRIDC4BG005410.1
RLK-Pelle_L-LEC	2.9e-114	TRIDC4BG008300.3
RLK-Pelle_L-LEC	4.2e-111	TRIDC4BG016420.1
RLK-Pelle_L-LEC	1.3e-107	TRIDC4BG049660.1
RLK-Pelle_L-LEC	1.1e-85	TRIDC4BG062990.2
RLK-Pelle_L-LEC	1.8e-113	TRIDC5AG007910.4
RLK-Pelle_L-LEC	2.1e-106	TRIDC5AG007920.1
RLK-Pelle_L-LEC	6.4e-115	TRIDC5AG007960.2
RLK-Pelle_L-LEC	2.5e-116	TRIDC5AG008020.2
RLK-Pelle_L-LEC	5.2e-117	TRIDC5AG008030.1
RLK-Pelle_L-LEC	9.2e-111	TRIDC5AG011910.1
RLK-Pelle_L-LEC	3e-104	TRIDC5AG012930.1
RLK-Pelle_L-LEC	6.7e-173	TRIDC5AG026750.1
RLK-Pelle_L-LEC	5e-102	TRIDC5AG027700.1
RLK-Pelle_L-LEC	2.6e-109	TRIDC5AG030130.3
RLK-Pelle_L-LEC	4.8e-71	TRIDC5AG040270.1
RLK-Pelle_L-LEC	7.1e-122	TRIDC5AG059010.1
RLK-Pelle_L-LEC	1.6e-118	TRIDC5AG066420.8
RLK-Pelle_L-LEC	1.3e-109	TRIDC5AG069020.1
RLK-Pelle_L-LEC	1.7e-110	TRIDC5AG069040.1
RLK-Pelle_L-LEC	1.7e-84	TRIDC5AG069470.1
RLK-Pelle_L-LEC	7.9e-116	TRIDC5AG071160.2
RLK-Pelle_L-LEC	3.6e-115	TRIDC5BG009330.1
RLK-Pelle_L-LEC	3.7e-105	TRIDC5BG009450.1
RLK-Pelle_L-LEC	2.9e-96	TRIDC5BG009470.1
RLK-Pelle_L-LEC	6.9e-106	TRIDC5BG009480.1
RLK-Pelle_L-LEC	1.2e-112	TRIDC5BG009490.1
RLK-Pelle_L-LEC	3.5e-105	TRIDC5BG009500.2
RLK-Pelle_L-LEC	5.6e-119	TRIDC5BG009580.2
RLK-Pelle_L-LEC	4.6e-117	TRIDC5BG010540.2
RLK-Pelle_L-LEC	1.4e-111	TRIDC5BG013970.2
RLK-Pelle_L-LEC	2e-174	TRIDC5BG027950.1
RLK-Pelle_L-LEC	5.1e-102	TRIDC5BG029160.1
RLK-Pelle_L-LEC	1.1e-101	TRIDC5BG031930.1
RLK-Pelle_L-LEC	2.9e-104	TRIDC5BG042620.2
RLK-Pelle_L-LEC	6.3e-118	TRIDC5BG043390.1
RLK-Pelle_L-LEC	2.1e-117	TRIDC5BG043540.1
RLK-Pelle_L-LEC	2.2e-121	TRIDC5BG063170.3
RLK-Pelle_L-LEC	2.7e-118	TRIDC5BG068490.2
RLK-Pelle_L-LEC	1.7e-106	TRIDC5BG074470.1
RLK-Pelle_L-LEC	1.1e-110	TRIDC5BG074480.1
RLK-Pelle_L-LEC	1.4e-90	TRIDC5BG075160.2
RLK-Pelle_L-LEC	2.1e-87	TRIDC5BG075750.1
RLK-Pelle_L-LEC	3.9e-114	TRIDC6AG006870.1
RLK-Pelle_L-LEC	1.4e-116	TRIDC6AG017800.1
RLK-Pelle_L-LEC	1.1e-114	TRIDC6AG017810.2
RLK-Pelle_L-LEC	3.6e-116	TRIDC6AG036450.1
RLK-Pelle_L-LEC	1.3e-101	TRIDC6AG042530.2
RLK-Pelle_L-LEC	3e-115	TRIDC6AG053030.1
RLK-Pelle_L-LEC	1e-113	TRIDC6AG053040.1
RLK-Pelle_L-LEC	4.8e-117	TRIDC6AG053080.1
RLK-Pelle_L-LEC	1e-113	TRIDC6AG053090.1
RLK-Pelle_L-LEC	1.8e-104	TRIDC6AG059870.3
RLK-Pelle_L-LEC	8e-88	TRIDC6BG000340.1
RLK-Pelle_L-LEC	1.5e-114	TRIDC6BG023570.1
RLK-Pelle_L-LEC	1.5e-116	TRIDC6BG023580.1
RLK-Pelle_L-LEC	4.2e-116	TRIDC6BG043300.1
RLK-Pelle_L-LEC	1e-101	TRIDC6BG049690.1
RLK-Pelle_L-LEC	2.2e-76	TRIDC6BG061610.2
RLK-Pelle_L-LEC	2.6e-102	TRIDC6BG061620.1
RLK-Pelle_L-LEC	3.7e-113	TRIDC6BG061630.1
RLK-Pelle_L-LEC	3.2e-94	TRIDC6BG071040.1
RLK-Pelle_L-LEC	1.4e-115	TRIDC7AG000630.1
RLK-Pelle_L-LEC	1.3e-95	TRIDC7AG009670.1
RLK-Pelle_L-LEC	1.7e-114	TRIDC7AG016780.1
RLK-Pelle_L-LEC	1.1e-69	TRIDC7AG016870.1
RLK-Pelle_L-LEC	8.1e-87	TRIDC7AG016980.1
RLK-Pelle_L-LEC	1.6e-102	TRIDC7AG019790.1
RLK-Pelle_L-LEC	7.6e-108	TRIDC7AG020560.1
RLK-Pelle_L-LEC	1.6e-90	TRIDC7AG021610.1
RLK-Pelle_L-LEC	1.4e-104	TRIDC7AG027080.1
RLK-Pelle_L-LEC	2.1e-99	TRIDC7AG032030.1
RLK-Pelle_L-LEC	1e-102	TRIDC7AG032040.2
RLK-Pelle_L-LEC	1.9e-107	TRIDC7AG058710.1
RLK-Pelle_L-LEC	3.6e-105	TRIDC7AG071030.2
RLK-Pelle_L-LEC	2.8e-106	TRIDC7AG071040.1
RLK-Pelle_L-LEC	6.2e-105	TRIDC7AG071050.1
RLK-Pelle_L-LEC	5.3e-72	TRIDC7BG004170.1
RLK-Pelle_L-LEC	5.2e-102	TRIDC7BG009770.3
RLK-Pelle_L-LEC	1.9e-51	TRIDC7BG015120.1
RLK-Pelle_L-LEC	1e-104	TRIDC7BG017600.1
RLK-Pelle_L-LEC	4.9e-103	TRIDC7BG022370.2
RLK-Pelle_L-LEC	3e-99	TRIDC7BG022380.3
RLK-Pelle_L-LEC	5.1e-114	TRIDC7BG034990.2
RLK-Pelle_L-LEC	2.4e-108	TRIDC7BG051410.1
RLK-Pelle_L-LEC	7.5e-104	TRIDC7BG059640.1
RLK-Pelle_L-LEC	1.9e-106	TRIDC7BG065660.2
RLK-Pelle_L-LEC	1.6e-96	TRIDC7BG065700.3
RLK-Pelle_LRK10L-2	1.7e-132	TRIDC1AG001880.9
RLK-Pelle_LRK10L-2	3.9e-137	TRIDC1AG001890.2
RLK-Pelle_LRK10L-2	1.3e-116	TRIDC1AG001950.5
RLK-Pelle_LRK10L-2	2.2e-135	TRIDC1AG001960.4
RLK-Pelle_LRK10L-2	5.7e-133	TRIDC1AG059960.1
RLK-Pelle_LRK10L-2	2.1e-130	TRIDC2AG074010.3
RLK-Pelle_LRK10L-2	4e-106	TRIDC2AG074030.1
RLK-Pelle_LRK10L-2	1.8e-120	TRIDC2AG074040.8
RLK-Pelle_LRK10L-2	5.4e-132	TRIDC2BG007890.11
RLK-Pelle_LRK10L-2	4.5e-136	TRIDC2BG007900.7
RLK-Pelle_LRK10L-2	1.8e-98	TRIDC2BG080660.1
RLK-Pelle_LRK10L-2	1.8e-129	TRIDC2BG080670.5
RLK-Pelle_LRK10L-2	2.4e-132	TRIDC3AG001300.1
RLK-Pelle_LRK10L-2	5e-135	TRIDC3AG001310.6
RLK-Pelle_LRK10L-2	6.3e-133	TRIDC3AG001320.34
RLK-Pelle_LRK10L-2	3.8e-137	TRIDC3AG001330.13
RLK-Pelle_LRK10L-2	1.2e-119	TRIDC3AG001560.2
RLK-Pelle_LRK10L-2	5e-130	TRIDC3AG001570.2
RLK-Pelle_LRK10L-2	2e-129	TRIDC3AG001600.2
RLK-Pelle_LRK10L-2	9.8e-136	TRIDC3AG001610.1
RLK-Pelle_LRK10L-2	2.2e-130	TRIDC3AG005570.2
RLK-Pelle_LRK10L-2	2.2e-127	TRIDC3AG005580.1
RLK-Pelle_LRK10L-2	1.5e-133	TRIDC3AG005590.1
RLK-Pelle_LRK10L-2	7.1e-134	TRIDC3AG005610.2
RLK-Pelle_LRK10L-2	2.1e-134	TRIDC3AG005630.1
RLK-Pelle_LRK10L-2	1e-133	TRIDC3AG005680.10
RLK-Pelle_LRK10L-2	8e-133	TRIDC3AG039080.6
RLK-Pelle_LRK10L-2	3.3e-132	TRIDC3BG001910.7
RLK-Pelle_LRK10L-2	1.6e-135	TRIDC3BG001920.2
RLK-Pelle_LRK10L-2	1.1e-132	TRIDC3BG002240.1
RLK-Pelle_LRK10L-2	1.6e-136	TRIDC3BG002250.3
RLK-Pelle_LRK10L-2	5.3e-132	TRIDC3BG002270.2
RLK-Pelle_LRK10L-2	5.3e-136	TRIDC3BG002280.5
RLK-Pelle_LRK10L-2	5.9e-135	TRIDC3BG002320.3
RLK-Pelle_LRK10L-2	3.7e-137	TRIDC3BG002330.9
RLK-Pelle_LRK10L-2	3.3e-132	TRIDC3BG002360.10
RLK-Pelle_LRK10L-2	8.4e-138	TRIDC3BG002370.6
RLK-Pelle_LRK10L-2	6.3e-134	TRIDC3BG002390.17
RLK-Pelle_LRK10L-2	1.7e-135	TRIDC3BG002400.5
RLK-Pelle_LRK10L-2	1.5e-136	TRIDC3BG002460.14
RLK-Pelle_LRK10L-2	4.7e-133	TRIDC3BG002540.4
RLK-Pelle_LRK10L-2	4.6e-136	TRIDC3BG002550.3
RLK-Pelle_LRK10L-2	1.6e-88	TRIDC3BG004440.1
RLK-Pelle_LRK10L-2	2.2e-136	TRIDC3BG004450.5
RLK-Pelle_LRK10L-2	1.8e-134	TRIDC3BG004460.8
RLK-Pelle_LRK10L-2	8.6e-103	TRIDC3BG006850.1
RLK-Pelle_LRK10L-2	1.1e-136	TRIDC3BG006870.1
RLK-Pelle_LRK10L-2	9.4e-77	TRIDC3BG007510.1
RLK-Pelle_LRK10L-2	1.7e-130	TRIDC3BG007520.1
RLK-Pelle_LRK10L-2	2.8e-126	TRIDC3BG007530.2
RLK-Pelle_LRK10L-2	3.6e-128	TRIDC3BG007540.1
RLK-Pelle_LRK10L-2	4e-131	TRIDC3BG007550.1
RLK-Pelle_LRK10L-2	1.3e-133	TRIDC3BG007560.3
RLK-Pelle_LRK10L-2	2.9e-113	TRIDC3BG007580.1
RLK-Pelle_LRK10L-2	4.2e-134	TRIDC3BG007590.1
RLK-Pelle_LRK10L-2	3.2e-129	TRIDC3BG007600.2
RLK-Pelle_LRK10L-2	1.4e-130	TRIDC3BG007630.3
RLK-Pelle_LRK10L-2	1.6e-104	TRIDC3BG007640.2
RLK-Pelle_LRK10L-2	4.7e-133	TRIDC3BG007660.2
RLK-Pelle_LRK10L-2	2.7e-133	TRIDC3BG007670.1
RLK-Pelle_LRK10L-2	2.3e-132	TRIDC3BG009860.4
RLK-Pelle_LRK10L-2	2.8e-133	TRIDC3BG009870.4
RLK-Pelle_LRK10L-2	6.3e-132	TRIDC3BG009960.7
RLK-Pelle_LRK10L-2	5.7e-138	TRIDC3BG009970.6
RLK-Pelle_LRK10L-2	2e-133	TRIDC3BG010000.4
RLK-Pelle_LRK10L-2	3.7e-135	TRIDC3BG010010.4
RLK-Pelle_LRK10L-2	9e-135	TRIDC3BG010020.1
RLK-Pelle_LRK10L-2	3.4e-133	TRIDC3BG015270.1
RLK-Pelle_LRK10L-2	8.5e-133	TRIDC3BG044270.8
RLK-Pelle_LRK10L-2	2.9e-131	TRIDC3BG063870.2
RLK-Pelle_LRK10L-2	9.8e-129	TRIDC4AG070530.1
RLK-Pelle_LRK10L-2	3.1e-117	TRIDC4AG070680.3
RLK-Pelle_LRK10L-2	2.5e-131	TRIDC4AG070870.3
RLK-Pelle_LRK10L-2	1.5e-128	TRIDC4AG070900.1
RLK-Pelle_LRK10L-2	9.9e-71	TRIDC5AG006950.1
RLK-Pelle_LRK10L-2	4.1e-129	TRIDC5AG006960.1
RLK-Pelle_LRK10L-2	1.7e-130	TRIDC5AG007890.2
RLK-Pelle_LRK10L-2	8.6e-130	TRIDC5AG041690.1
RLK-Pelle_LRK10L-2	1.1e-136	TRIDC5AG056530.5
RLK-Pelle_LRK10L-2	1.1e-109	TRIDC5AG056540.4
RLK-Pelle_LRK10L-2	1.5e-126	TRIDC5BG045650.1
RLK-Pelle_LRK10L-2	4.2e-128	TRIDC5BG045670.1
RLK-Pelle_LRK10L-2	4.1e-135	TRIDC5BG060590.6
RLK-Pelle_LRK10L-2	2.7e-132	TRIDC5BG060600.2
RLK-Pelle_LRK10L-2	7e-96	TRIDC5BG060630.8
RLK-Pelle_LRK10L-2	1.4e-80	TRIDC5BG078600.3
RLK-Pelle_LRK10L-2	1.9e-134	TRIDC5BG078610.3
RLK-Pelle_LRK10L-2	3.8e-135	TRIDC6AG000240.2
RLK-Pelle_LRK10L-2	1.4e-108	TRIDC6AG058950.3
RLK-Pelle_LRK10L-2	2.8e-106	TRIDC6AG058960.3
RLK-Pelle_LRK10L-2	5.7e-132	TRIDC6BG005240.1
RLK-Pelle_LRK10L-2	7.8e-92	TRIDC7AG000070.1
RLK-Pelle_LRK10L-2	2.3e-131	TRIDC7AG000120.5
RLK-Pelle_LRK10L-2	9.8e-116	TRIDC7AG048800.1
RLK-Pelle_LRK10L-2	5.6e-116	TRIDC7BG038530.2
RLK-Pelle_LRR-I-1	4.9e-119	TRIDC1AG003350.5
RLK-Pelle_LRR-I-1	3.7e-124	TRIDC1AG003400.6
RLK-Pelle_LRR-I-1	1.1e-122	TRIDC1AG050830.1
RLK-Pelle_LRR-I-1	1.9e-122	TRIDC1AG050880.3
RLK-Pelle_LRR-I-1	2.9e-117	TRIDC1AG050900.1
RLK-Pelle_LRR-I-1	4.6e-77	TRIDC1AG050910.4
RLK-Pelle_LRR-I-1	2.2e-93	TRIDC1AG050980.2
RLK-Pelle_LRR-I-1	4.8e-122	TRIDC1AG054370.1
RLK-Pelle_LRR-I-1	1.3e-120	TRIDC1BG004140.18
RLK-Pelle_LRR-I-1	2.9e-124	TRIDC1BG057790.1
RLK-Pelle_LRR-I-1	5.8e-127	TRIDC1BG057820.4
RLK-Pelle_LRR-I-1	2e-120	TRIDC1BG057890.1
RLK-Pelle_LRR-I-1	2.1e-117	TRIDC1BG057900.1
RLK-Pelle_LRR-I-1	9e-124	TRIDC1BG057920.7
RLK-Pelle_LRR-I-1	2.4e-122	TRIDC1BG057990.1
RLK-Pelle_LRR-I-1	2.4e-122	TRIDC1BG062220.4
RLK-Pelle_LRR-I-1	1.4e-125	TRIDC1BG062230.1
RLK-Pelle_LRR-I-1	1.5e-102	TRIDC2AG025760.3
RLK-Pelle_LRR-I-1	1.4e-102	TRIDC2BG030300.1
RLK-Pelle_LRR-I-1	7.1e-118	TRIDC3AG009420.1
RLK-Pelle_LRR-I-1	1.2e-111	TRIDC3AG048270.4
RLK-Pelle_LRR-I-1	1.3e-108	TRIDC3AG076020.2
RLK-Pelle_LRR-I-1	1.2e-111	TRIDC3BG054410.2
RLK-Pelle_LRR-I-1	1.3e-108	TRIDC3BG087740.1
RLK-Pelle_LRR-I-1	1.3e-117	TRIDC4AG027880.9
RLK-Pelle_LRR-I-1	3.5e-124	TRIDC4AG057220.1
RLK-Pelle_LRR-I-1	2.8e-117	TRIDC4BG022510.19
RLK-Pelle_LRR-I-1	1.6e-111	TRIDC4BG063220.2
RLK-Pelle_LRR-I-1	2.5e-120	TRIDC5AG012750.3
RLK-Pelle_LRR-I-1	1.6e-111	TRIDC5AG025980.1
RLK-Pelle_LRR-I-1	1.3e-92	TRIDC5AG030560.8
RLK-Pelle_LRR-I-1	1.3e-109	TRIDC5AG030580.1
RLK-Pelle_LRR-I-1	1.4e-120	TRIDC5BG014560.2
RLK-Pelle_LRR-I-1	1.6e-111	TRIDC5BG027130.5
RLK-Pelle_LRR-I-1	1.9e-119	TRIDC5BG032130.1
RLK-Pelle_LRR-I-1	7.6e-122	TRIDC5BG080930.1
RLK-Pelle_LRR-I-1	6.7e-122	TRIDC5BG080970.2
RLK-Pelle_LRR-I-1	6.5e-112	TRIDC6AG000230.1
RLK-Pelle_LRR-I-1	1.9e-102	TRIDC6AG016110.4
RLK-Pelle_LRR-I-1	1e-61	TRIDC6AG016130.1
RLK-Pelle_LRR-I-1	6e-111	TRIDC6AG016180.3
RLK-Pelle_LRR-I-1	3.2e-99	TRIDC6BG000550.1
RLK-Pelle_LRR-I-1	1.2e-113	TRIDC6BG000570.1
RLK-Pelle_LRR-I-1	2.8e-118	TRIDC6BG021820.5
RLK-Pelle_LRR-I-1	1.3e-118	TRIDC6BG021850.3
RLK-Pelle_LRR-I-1	2.5e-119	TRIDC6BG021900.4
RLK-Pelle_LRR-I-1	8.5e-95	TRIDC6BG061400.5
RLK-Pelle_LRR-I-1	2e-63	TRIDC7AG000160.4
RLK-Pelle_LRR-I-1	1.2e-123	TRIDC7AG014110.1
RLK-Pelle_LRR-I-1	7.3e-111	TRIDC7BG002790.2
RLK-Pelle_LRR-I-2	1.2e-135	TRIDC7AG026840.2
RLK-Pelle_LRR-I-2	1.8e-149	TRIDC7AG042890.7
RLK-Pelle_LRR-I-2	1.6e-147	TRIDC7BG017380.1
RLK-Pelle_LRR-I-2	1.8e-149	TRIDC7BG034140.9
RLK-Pelle_LRR-II	5.5e-118	TRIDC1AG014130.2
RLK-Pelle_LRR-II	6.9e-119	TRIDC1BG020130.1
RLK-Pelle_LRR-II	1.4e-154	TRIDC2AG047180.3
RLK-Pelle_LRR-II	3e-155	TRIDC2BG049730.1
RLK-Pelle_LRR-II	4.1e-147	TRIDC3AG010950.1
RLK-Pelle_LRR-II	6.9e-145	TRIDC3AG044420.4
RLK-Pelle_LRR-II	4.1e-147	TRIDC3BG014790.13
RLK-Pelle_LRR-II	4.5e-145	TRIDC3BG050320.2
RLK-Pelle_LRR-II	1.2e-137	TRIDC6AG021860.2
RLK-Pelle_LRR-II	8.4e-156	TRIDC6AG031090.2
RLK-Pelle_LRR-II	8.9e-144	TRIDC6AG044200.7
RLK-Pelle_LRR-II	1.1e-137	TRIDC6BG027630.1
RLK-Pelle_LRR-II	6.8e-156	TRIDC6BG034630.1
RLK-Pelle_LRR-II	1.2e-144	TRIDC6BG051890.19
RLK-Pelle_LRR-II	3.5e-128	TRIDC7AG016000.8
RLK-Pelle_LRR-II	1.9e-145	TRIDC7AG026620.2
RLK-Pelle_LRR-II	2.8e-155	TRIDC7AG040370.1
RLK-Pelle_LRR-II	1.2e-137	TRIDC7AG059000.2
RLK-Pelle_LRR-II	6.3e-128	TRIDC7BG005350.2
RLK-Pelle_LRR-II	1.4e-145	TRIDC7BG017170.3
RLK-Pelle_LRR-II	4.3e-99	TRIDC7BG018620.3
RLK-Pelle_LRR-II	2.6e-154	TRIDC7BG029770.7
RLK-Pelle_LRR-II	5.4e-137	TRIDC7BG051830.5
RLK-Pelle_LRR-III	2.2e-87	TRIDC1AG025340.3
RLK-Pelle_LRR-III	1.2e-97	TRIDC1AG036270.1
RLK-Pelle_LRR-III	4.9e-110	TRIDC1AG044790.3
RLK-Pelle_LRR-III	9.1e-61	TRIDC1BG030460.2
RLK-Pelle_LRR-III	1.1e-97	TRIDC1BG041400.1
RLK-Pelle_LRR-III	5.1e-110	TRIDC1BG050770.1
RLK-Pelle_LRR-III	1.2e-76	TRIDC2AG010550.1
RLK-Pelle_LRR-III	1.8e-109	TRIDC2AG012390.2
RLK-Pelle_LRR-III	9.4e-99	TRIDC2AG016200.1
RLK-Pelle_LRR-III	8.8e-74	TRIDC2AG020080.1
RLK-Pelle_LRR-III	2.9e-68	TRIDC2AG023590.2
RLK-Pelle_LRR-III	1.2e-80	TRIDC2AG032760.1
RLK-Pelle_LRR-III	8.6e-106	TRIDC2AG047780.1
RLK-Pelle_LRR-III	1.3e-71	TRIDC2AG060110.1
RLK-Pelle_LRR-III	1.2e-84	TRIDC2AG063630.2
RLK-Pelle_LRR-III	1.9e-82	TRIDC2AG072080.1
RLK-Pelle_LRR-III	3.2e-76	TRIDC2BG012810.1
RLK-Pelle_LRR-III	1.9e-108	TRIDC2BG015170.1
RLK-Pelle_LRR-III	4.4e-98	TRIDC2BG019510.1
RLK-Pelle_LRR-III	1.4e-74	TRIDC2BG024120.2
RLK-Pelle_LRR-III	2.3e-80	TRIDC2BG039460.2
RLK-Pelle_LRR-III	1.4e-105	TRIDC2BG050280.2
RLK-Pelle_LRR-III	2.2e-70	TRIDC2BG063550.1
RLK-Pelle_LRR-III	5.8e-84	TRIDC2BG067760.2
RLK-Pelle_LRR-III	2.4e-235	TRIDC2BG077610.1
RLK-Pelle_LRR-III	8.1e-143	TRIDC2BG077630.3
RLK-Pelle_LRR-III	2.1e-82	TRIDC2BG078010.1
RLK-Pelle_LRR-III	2.3e-106	TRIDC3AG004050.1
RLK-Pelle_LRR-III	2.7e-113	TRIDC3AG019810.3
RLK-Pelle_LRR-III	2e-111	TRIDC3AG032510.3
RLK-Pelle_LRR-III	6.3e-79	TRIDC3AG037470.2
RLK-Pelle_LRR-III	2.2e-115	TRIDC3AG049350.2
RLK-Pelle_LRR-III	1.1e-98	TRIDC3AG056560.1
RLK-Pelle_LRR-III	5.9e-107	TRIDC3BG006250.1
RLK-Pelle_LRR-III	2.2e-112	TRIDC3BG024980.1
RLK-Pelle_LRR-III	4.2e-112	TRIDC3BG037120.3
RLK-Pelle_LRR-III	7.5e-78	TRIDC3BG041890.3
RLK-Pelle_LRR-III	1e-114	TRIDC3BG055580.1
RLK-Pelle_LRR-III	2.2e-98	TRIDC3BG063430.1
RLK-Pelle_LRR-III	6.5e-59	TRIDC3BG063430.3
RLK-Pelle_LRR-III	8.8e-109	TRIDC4AG008750.1
RLK-Pelle_LRR-III	4.1e-97	TRIDC4AG015810.1
RLK-Pelle_LRR-III	2.3e-78	TRIDC4AG017650.1
RLK-Pelle_LRR-III	9.6e-110	TRIDC4AG018990.1
RLK-Pelle_LRR-III	1.8e-88	TRIDC4AG022820.2
RLK-Pelle_LRR-III	2.5e-99	TRIDC4AG028940.1
RLK-Pelle_LRR-III	6.7e-85	TRIDC4AG037940.2
RLK-Pelle_LRR-III	3.9e-108	TRIDC4AG041730.1
RLK-Pelle_LRR-III	3.3e-71	TRIDC4AG061760.1
RLK-Pelle_LRR-III	2.6e-110	TRIDC4BG007320.1
RLK-Pelle_LRR-III	1e-84	TRIDC4BG011550.3
RLK-Pelle_LRR-III	3.3e-99	TRIDC4BG021560.2
RLK-Pelle_LRR-III	2.4e-109	TRIDC4BG031100.2
RLK-Pelle_LRR-III	7.7e-98	TRIDC4BG033040.2
RLK-Pelle_LRR-III	3.3e-78	TRIDC4BG034640.1
RLK-Pelle_LRR-III	2.3e-109	TRIDC4BG042350.2
RLK-Pelle_LRR-III	1e-109	TRIDC5AG003870.2
RLK-Pelle_LRR-III	1.4e-99	TRIDC5AG022810.3
RLK-Pelle_LRR-III	2.9e-69	TRIDC5AG026530.3
RLK-Pelle_LRR-III	4.5e-91	TRIDC5AG033120.1
RLK-Pelle_LRR-III	6.3e-106	TRIDC5BG003990.2
RLK-Pelle_LRR-III	3.1e-100	TRIDC5BG023140.1
RLK-Pelle_LRR-III	1.5e-69	TRIDC5BG027720.3
RLK-Pelle_LRR-III	5.5e-93	TRIDC5BG034800.1
RLK-Pelle_LRR-III	1.9e-93	TRIDC6AG021680.2
RLK-Pelle_LRR-III	2.6e-70	TRIDC6AG037700.1
RLK-Pelle_LRR-III	5.1e-81	TRIDC6AG061200.2
RLK-Pelle_LRR-III	2.9e-93	TRIDC6BG027380.2
RLK-Pelle_LRR-III	1.4e-69	TRIDC6BG044620.1
RLK-Pelle_LRR-III	1.4e-81	TRIDC6BG071310.1
RLK-Pelle_LRR-III	1.7e-87	TRIDC7AG019970.1
RLK-Pelle_LRR-III	8e-91	TRIDC7AG027070.2
RLK-Pelle_LRR-III	6.4e-85	TRIDC7AG031430.1
RLK-Pelle_LRR-III	1.4e-81	TRIDC7AG032230.1
RLK-Pelle_LRR-III	8.3e-80	TRIDC7AG050260.1
RLK-Pelle_LRR-III	6.7e-93	TRIDC7AG068130.3
RLK-Pelle_LRR-III	2.9e-69	TRIDC7AG073370.3
RLK-Pelle_LRR-III	5.9e-87	TRIDC7BG009980.1
RLK-Pelle_LRR-III	5e-90	TRIDC7BG017590.3
RLK-Pelle_LRR-III	1.1e-81	TRIDC7BG022090.3
RLK-Pelle_LRR-III	2.7e-84	TRIDC7BG023090.1
RLK-Pelle_LRR-III	1.1e-80	TRIDC7BG043510.2
RLK-Pelle_LRR-III	2.6e-93	TRIDC7BG061960.4
RLK-Pelle_LRR-III	3.5e-71	TRIDC7BG069640.2
RLK-Pelle_LRR-IV	3.6e-124	TRIDC3AG030980.2
RLK-Pelle_LRR-IV	2.3e-124	TRIDC3BG035550.3
RLK-Pelle_LRR-IV	1.2e-130	TRIDC4AG061740.1
RLK-Pelle_LRR-IV	1.4e-127	TRIDC7AG044160.2
RLK-Pelle_LRR-IV	6.2e-127	TRIDC7BG035470.2
RLK-Pelle_LRR-IX	5.6e-149	TRIDC2AG078960.1
RLK-Pelle_LRR-IX	4.9e-149	TRIDC2BG087240.2
RLK-Pelle_LRR-IX	1.2e-141	TRIDC4AG023700.1
RLK-Pelle_LRR-IX	3.1e-159	TRIDC4AG041390.1
RLK-Pelle_LRR-IX	7.2e-160	TRIDC4BG007770.2
RLK-Pelle_LRR-IX	8e-143	TRIDC4BG025710.2
RLK-Pelle_LRR-V	3.8e-132	TRIDC2AG021150.3
RLK-Pelle_LRR-V	4e-116	TRIDC2AG026130.10
RLK-Pelle_LRR-V	2.5e-131	TRIDC2BG025040.8
RLK-Pelle_LRR-V	3.9e-116	TRIDC2BG030590.2
RLK-Pelle_LRR-V	3.5e-139	TRIDC4AG000750.6
RLK-Pelle_LRR-V	1.3e-138	TRIDC4BG051280.5
RLK-Pelle_LRR-V	1.9e-98	TRIDC5AG053100.3
RLK-Pelle_LRR-V	4.2e-96	TRIDC5BG057190.2
RLK-Pelle_LRR-V	3.4e-90	TRIDC6AG013450.2
RLK-Pelle_LRR-V	1.5e-116	TRIDC6AG021420.5
RLK-Pelle_LRR-V	6.5e-106	TRIDC6AG023660.3
RLK-Pelle_LRR-V	5.4e-143	TRIDC6AG024590.2
RLK-Pelle_LRR-V	6.4e-90	TRIDC6BG018900.2
RLK-Pelle_LRR-V	1.5e-113	TRIDC6BG027200.8
RLK-Pelle_LRR-V	4e-105	TRIDC6BG029110.9
RLK-Pelle_LRR-V	4.7e-143	TRIDC6BG030070.3
RLK-Pelle_LRR-V	7.1e-137	TRIDC7AG054310.1
RLK-Pelle_LRR-V	8.4e-123	TRIDC7AG068500.13
RLK-Pelle_LRR-V	7.2e-137	TRIDC7BG046960.2
RLK-Pelle_LRR-V	3.3e-122	TRIDC7BG062500.5
RLK-Pelle_LRR-VI-1	5.9e-108	TRIDC2AG034220.6
RLK-Pelle_LRR-VI-1	2.9e-108	TRIDC2BG038760.1
RLK-Pelle_LRR-VI-1	8.1e-103	TRIDC4AG037860.8
RLK-Pelle_LRR-VI-1	1.3e-103	TRIDC4BG011680.2
RLK-Pelle_LRR-VI-1	1.6e-97	TRIDC5AG061980.2
RLK-Pelle_LRR-VI-1	2.4e-113	TRIDC5BG066140.1
RLK-Pelle_LRR-VI-1	8.5e-97	TRIDC7AG051400.1
RLK-Pelle_LRR-VI-1	3.5e-95	TRIDC7BG042510.1
RLK-Pelle_LRR-VI-2	3.7e-103	TRIDC1AG033620.1
RLK-Pelle_LRR-VI-2	4.6e-107	TRIDC2AG010020.1
RLK-Pelle_LRR-VI-2	2e-87	TRIDC2AG053330.3
RLK-Pelle_LRR-VI-2	3.5e-102	TRIDC2AG079550.5
RLK-Pelle_LRR-VI-2	1.5e-106	TRIDC2BG011970.2
RLK-Pelle_LRR-VI-2	5.2e-87	TRIDC2BG056190.3
RLK-Pelle_LRR-VI-2	1.7e-102	TRIDC2BG087850.8
RLK-Pelle_LRR-VI-2	2.4e-102	TRIDC3AG017820.5
RLK-Pelle_LRR-VI-2	1.5e-114	TRIDC3AG040260.3
RLK-Pelle_LRR-VI-2	9.1e-105	TRIDC3BG024140.7
RLK-Pelle_LRR-VI-2	3.6e-114	TRIDC3BG045430.4
RLK-Pelle_LRR-VI-2	4.3e-107	TRIDC4AG015400.1
RLK-Pelle_LRR-VI-2	1.6e-87	TRIDC4BG033560.3
RLK-Pelle_LRR-VI-2	1.2e-104	TRIDC5AG025470.2
RLK-Pelle_LRR-VI-2	3.8e-103	TRIDC5BG026630.1
RLK-Pelle_LRR-VII-1	5.1e-125	TRIDC3AG049630.1
RLK-Pelle_LRR-VII-1	1.2e-102	TRIDC3AG070680.3
RLK-Pelle_LRR-VII-1	7.5e-125	TRIDC3BG055880.1
RLK-Pelle_LRR-VII-1	6.1e-103	TRIDC3BG080280.3
RLK-Pelle_LRR-VII-1	4.4e-129	TRIDC4AG018690.2
RLK-Pelle_LRR-VII-1	1e-128	TRIDC4BG030840.1
RLK-Pelle_LRR-VII-1	4e-123	TRIDC4BG054030.1
RLK-Pelle_LRR-VII-1	5.5e-122	TRIDC5AG069970.2
RLK-Pelle_LRR-VII-2	6.1e-134	TRIDC5AG030040.2
RLK-Pelle_LRR-VII-2	2.2e-134	TRIDC5BG031680.2
RLK-Pelle_LRR-VII-3	4.1e-118	TRIDC2AG057540.2
RLK-Pelle_LRR-VII-3	4.1e-118	TRIDC2BG060340.2
RLK-Pelle_LRR-VIII-1	2.8e-127	TRIDC1AG044910.9
RLK-Pelle_LRR-VIII-1	2.3e-126	TRIDC1AG045270.3
RLK-Pelle_LRR-VIII-1	1.7e-116	TRIDC1BG050920.11
RLK-Pelle_LRR-VIII-1	2.2e-126	TRIDC1BG051170.3
RLK-Pelle_LRR-VIII-1	2.3e-121	TRIDC2AG062120.2
RLK-Pelle_LRR-VIII-1	2.9e-121	TRIDC2BG065990.4
RLK-Pelle_LRR-VIII-1	1e-125	TRIDC3AG011410.3
RLK-Pelle_LRR-VIII-1	5.4e-132	TRIDC3AG049030.19
RLK-Pelle_LRR-VIII-1	2.3e-128	TRIDC3AG049290.9
RLK-Pelle_LRR-VIII-1	4.2e-125	TRIDC3BG015450.5
RLK-Pelle_LRR-VIII-1	5.7e-130	TRIDC3BG055200.1
RLK-Pelle_LRR-VIII-1	2.9e-126	TRIDC3BG055530.2
RLK-Pelle_LRR-VIII-1	2.4e-128	TRIDC3BG055540.7
RLK-Pelle_LRR-VIII-1	6.2e-131	TRIDC4AG018240.10
RLK-Pelle_LRR-VIII-1	1.1e-130	TRIDC4BG031420.2
RLK-Pelle_LRR-VIII-1	6.1e-129	TRIDC7AG015260.2
RLK-Pelle_LRR-VIII-1	2.1e-128	TRIDC7BG004580.10
RLK-Pelle_LRR-Xa	1e-136	TRIDC1AG038800.2
RLK-Pelle_LRR-Xa	2.7e-136	TRIDC1BG044020.1
RLK-Pelle_LRR-Xa	1.7e-120	TRIDC2AG050070.1
RLK-Pelle_LRR-Xa	6.6e-120	TRIDC2BG053060.1
RLK-Pelle_LRR-Xa	5.1e-137	TRIDC4AG036340.3
RLK-Pelle_LRR-Xa	2.3e-138	TRIDC4BG013440.3
RLK-Pelle_LRR-Xb-1	1.2e-128	TRIDC2AG036830.2
RLK-Pelle_LRR-Xb-1	2.6e-128	TRIDC2AG076740.2
RLK-Pelle_LRR-Xb-1	6.7e-129	TRIDC2BG040960.1
RLK-Pelle_LRR-Xb-1	9.2e-128	TRIDC2BG084080.1
RLK-Pelle_LRR-Xb-1	1e-123	TRIDC3AG012010.1
RLK-Pelle_LRR-Xb-1	6.6e-123	TRIDC3AG036670.2
RLK-Pelle_LRR-Xb-1	3.2e-122	TRIDC3AG060040.3
RLK-Pelle_LRR-Xb-1	5.4e-124	TRIDC3BG016160.1
RLK-Pelle_LRR-Xb-1	8.6e-123	TRIDC3BG041310.1
RLK-Pelle_LRR-Xb-1	4.4e-122	TRIDC3BG067820.2
RLK-Pelle_LRR-Xb-1	1.5e-68	TRIDC4AG033070.2
RLK-Pelle_LRR-Xb-1	7.1e-98	TRIDC4BG017270.1
RLK-Pelle_LRR-Xb-1	8.1e-128	TRIDC5AG028880.1
RLK-Pelle_LRR-Xb-1	4.3e-127	TRIDC5BG030350.1
RLK-Pelle_LRR-Xb-1	1.6e-109	TRIDC6AG005390.2
RLK-Pelle_LRR-Xb-1	1.2e-130	TRIDC6AG016570.4
RLK-Pelle_LRR-Xb-1	6.8e-123	TRIDC6AG016590.1
RLK-Pelle_LRR-Xb-1	1.2e-127	TRIDC6AG016600.1
RLK-Pelle_LRR-Xb-1	1.7e-130	TRIDC6AG016630.1
RLK-Pelle_LRR-Xb-1	1.8e-93	TRIDC6AG016640.1
RLK-Pelle_LRR-Xb-1	1.4e-128	TRIDC6AG016690.1
RLK-Pelle_LRR-Xb-1	2.7e-127	TRIDC6AG016710.1
RLK-Pelle_LRR-Xb-1	4.3e-130	TRIDC6AG016760.2
RLK-Pelle_LRR-Xb-1	1.1e-127	TRIDC6AG016810.1
RLK-Pelle_LRR-Xb-1	5.1e-118	TRIDC6AG023670.3
RLK-Pelle_LRR-Xb-1	2.1e-128	TRIDC6AG035550.1
RLK-Pelle_LRR-Xb-1	8e-109	TRIDC6BG007810.1
RLK-Pelle_LRR-Xb-1	1.1e-130	TRIDC6BG022200.2
RLK-Pelle_LRR-Xb-1	1.2e-120	TRIDC6BG022220.4
RLK-Pelle_LRR-Xb-1	1.1e-129	TRIDC6BG022230.1
RLK-Pelle_LRR-Xb-1	3e-129	TRIDC6BG022240.1
RLK-Pelle_LRR-Xb-1	3.7e-128	TRIDC6BG022260.1
RLK-Pelle_LRR-Xb-1	3.1e-127	TRIDC6BG022280.2
RLK-Pelle_LRR-Xb-1	1.5e-127	TRIDC6BG022300.1
RLK-Pelle_LRR-Xb-1	2.7e-126	TRIDC6BG022310.1
RLK-Pelle_LRR-Xb-1	1.7e-129	TRIDC6BG022320.1
RLK-Pelle_LRR-Xb-1	3.9e-131	TRIDC6BG022340.1
RLK-Pelle_LRR-Xb-1	2.4e-118	TRIDC6BG029130.3
RLK-Pelle_LRR-Xb-1	4.3e-128	TRIDC6BG042370.2
RLK-Pelle_LRR-Xb-1	5e-119	TRIDC7AG060510.11
RLK-Pelle_LRR-Xb-1	2.9e-130	TRIDC7AG060550.6
RLK-Pelle_LRR-Xb-1	2.4e-119	TRIDC7BG053650.14
RLK-Pelle_LRR-Xb-1	2.1e-131	TRIDC7BG053690.3
RLK-Pelle_LRR-Xb-2	1.9e-137	TRIDC2AG023240.1
RLK-Pelle_LRR-Xb-2	4.1e-136	TRIDC2BG027480.2
RLK-Pelle_LRR-XI-1	2e-84	TRIDC1AG000450.5
RLK-Pelle_LRR-XI-1	1.5e-67	TRIDC1AG000480.1
RLK-Pelle_LRR-XI-1	5.4e-66	TRIDC1AG000510.1
RLK-Pelle_LRR-XI-1	3.6e-65	TRIDC1AG000520.1
RLK-Pelle_LRR-XI-1	5.5e-66	TRIDC1AG000580.2
RLK-Pelle_LRR-XI-1	3.8e-66	TRIDC1AG000670.1
RLK-Pelle_LRR-XI-1	1.6e-65	TRIDC1AG000680.1
RLK-Pelle_LRR-XI-1	1.3e-65	TRIDC1AG000740.1
RLK-Pelle_LRR-XI-1	6.3e-100	TRIDC1AG014220.2
RLK-Pelle_LRR-XI-1	1.7e-82	TRIDC1AG022750.1
RLK-Pelle_LRR-XI-1	1.7e-96	TRIDC1AG022780.1
RLK-Pelle_LRR-XI-1	9.1e-99	TRIDC1AG050590.1
RLK-Pelle_LRR-XI-1	2.2e-105	TRIDC1AG065190.2
RLK-Pelle_LRR-XI-1	1.3e-58	TRIDC1BG001060.1
RLK-Pelle_LRR-XI-1	2.7e-66	TRIDC1BG001430.2
RLK-Pelle_LRR-XI-1	4e-66	TRIDC1BG001510.1
RLK-Pelle_LRR-XI-1	1.3e-61	TRIDC1BG008540.3
RLK-Pelle_LRR-XI-1	4.7e-77	TRIDC1BG008550.3
RLK-Pelle_LRR-XI-1	1.5e-87	TRIDC1BG008570.2
RLK-Pelle_LRR-XI-1	1.4e-99	TRIDC1BG019950.1
RLK-Pelle_LRR-XI-1	8.3e-81	TRIDC1BG027650.1
RLK-Pelle_LRR-XI-1	4.1e-83	TRIDC1BG027660.1
RLK-Pelle_LRR-XI-1	9.5e-97	TRIDC1BG027680.1
RLK-Pelle_LRR-XI-1	6.9e-99	TRIDC1BG057420.1
RLK-Pelle_LRR-XI-1	8e-106	TRIDC1BG074470.3
RLK-Pelle_LRR-XI-1	3.7e-106	TRIDC2AG001450.1
RLK-Pelle_LRR-XI-1	4.2e-85	TRIDC2AG003500.1
RLK-Pelle_LRR-XI-1	7e-95	TRIDC2AG010300.1
RLK-Pelle_LRR-XI-1	6.6e-108	TRIDC2AG014300.1
RLK-Pelle_LRR-XI-1	6.3e-99	TRIDC2AG030670.1
RLK-Pelle_LRR-XI-1	1.3e-110	TRIDC2AG033170.1
RLK-Pelle_LRR-XI-1	6.1e-120	TRIDC2AG038360.1
RLK-Pelle_LRR-XI-1	1.5e-93	TRIDC2AG048640.1
RLK-Pelle_LRR-XI-1	1.2e-110	TRIDC2AG052150.6
RLK-Pelle_LRR-XI-1	2.2e-86	TRIDC2BG000920.1
RLK-Pelle_LRR-XI-1	5.2e-83	TRIDC2BG000950.1
RLK-Pelle_LRR-XI-1	5.4e-106	TRIDC2BG001300.3
RLK-Pelle_LRR-XI-1	1.2e-84	TRIDC2BG004070.1
RLK-Pelle_LRR-XI-1	6.4e-108	TRIDC2BG017260.1
RLK-Pelle_LRR-XI-1	1e-99	TRIDC2BG034330.2
RLK-Pelle_LRR-XI-1	5.5e-110	TRIDC2BG038170.2
RLK-Pelle_LRR-XI-1	1.4e-120	TRIDC2BG039770.1
RLK-Pelle_LRR-XI-1	7.8e-92	TRIDC2BG051300.2
RLK-Pelle_LRR-XI-1	8.5e-111	TRIDC2BG055480.2
RLK-Pelle_LRR-XI-1	1.4e-100	TRIDC3AG011070.1
RLK-Pelle_LRR-XI-1	2.3e-42	TRIDC3AG018820.4
RLK-Pelle_LRR-XI-1	7.2e-99	TRIDC3AG041020.1
RLK-Pelle_LRR-XI-1	7.6e-67	TRIDC3BG001000.1
RLK-Pelle_LRR-XI-1	3.1e-87	TRIDC3BG011280.2
RLK-Pelle_LRR-XI-1	1.2e-100	TRIDC3BG014960.2
RLK-Pelle_LRR-XI-1	8.1e-78	TRIDC3BG023170.2
RLK-Pelle_LRR-XI-1	1.7e-113	TRIDC3BG025780.3
RLK-Pelle_LRR-XI-1	4.8e-99	TRIDC3BG046270.2
RLK-Pelle_LRR-XI-1	8.7e-117	TRIDC4AG009410.1
RLK-Pelle_LRR-XI-1	1e-102	TRIDC4AG035790.2
RLK-Pelle_LRR-XI-1	3e-106	TRIDC4AG035800.2
RLK-Pelle_LRR-XI-1	4.2e-86	TRIDC4AG046800.1
RLK-Pelle_LRR-XI-1	5.1e-62	TRIDC4AG046820.1
RLK-Pelle_LRR-XI-1	1.1e-103	TRIDC4AG055770.1
RLK-Pelle_LRR-XI-1	3e-49	TRIDC4AG058490.2
RLK-Pelle_LRR-XI-1	5.1e-69	TRIDC4AG060560.1
RLK-Pelle_LRR-XI-1	4.2e-66	TRIDC4AG071830.1
RLK-Pelle_LRR-XI-1	7e-65	TRIDC4AG072410.1
RLK-Pelle_LRR-XI-1	3.2e-90	TRIDC4AG072440.2
RLK-Pelle_LRR-XI-1	3.8e-90	TRIDC4AG072600.1
RLK-Pelle_LRR-XI-1	1.1e-60	TRIDC4BG000480.6
RLK-Pelle_LRR-XI-1	1.2e-60	TRIDC4BG000510.1
RLK-Pelle_LRR-XI-1	9e-108	TRIDC4BG014280.3
RLK-Pelle_LRR-XI-1	1.4e-102	TRIDC4BG014300.2
RLK-Pelle_LRR-XI-1	2.8e-114	TRIDC4BG041330.1
RLK-Pelle_LRR-XI-1	2.5e-104	TRIDC4BG052660.2
RLK-Pelle_LRR-XI-1	4e-103	TRIDC5AG002150.2
RLK-Pelle_LRR-XI-1	5.1e-60	TRIDC5AG010170.1
RLK-Pelle_LRR-XI-1	2e-107	TRIDC5AG029900.1
RLK-Pelle_LRR-XI-1	3.2e-93	TRIDC5AG034110.2
RLK-Pelle_LRR-XI-1	9.4e-95	TRIDC5AG039680.1
RLK-Pelle_LRR-XI-1	7.4e-87	TRIDC5AG049260.2
RLK-Pelle_LRR-XI-1	5.7e-89	TRIDC5AG049270.1
RLK-Pelle_LRR-XI-1	2.2e-121	TRIDC5AG059160.2
RLK-Pelle_LRR-XI-1	1.2e-57	TRIDC5AG060590.10
RLK-Pelle_LRR-XI-1	1.5e-103	TRIDC5BG001960.2
RLK-Pelle_LRR-XI-1	5.3e-93	TRIDC5BG002040.2
RLK-Pelle_LRR-XI-1	6e-69	TRIDC5BG020330.1
RLK-Pelle_LRR-XI-1	8.5e-89	TRIDC5BG026650.2
RLK-Pelle_LRR-XI-1	3.2e-108	TRIDC5BG031580.1
RLK-Pelle_LRR-XI-1	3.8e-52	TRIDC5BG035980.2
RLK-Pelle_LRR-XI-1	2.9e-95	TRIDC5BG042170.1
RLK-Pelle_LRR-XI-1	1.6e-87	TRIDC5BG053080.5
RLK-Pelle_LRR-XI-1	1.8e-60	TRIDC5BG053090.1
RLK-Pelle_LRR-XI-1	2.1e-121	TRIDC5BG063350.2
RLK-Pelle_LRR-XI-1	5.9e-66	TRIDC5BG064550.2
RLK-Pelle_LRR-XI-1	1e-100	TRIDC6AG003630.2
RLK-Pelle_LRR-XI-1	6.1e-87	TRIDC6AG047260.2
RLK-Pelle_LRR-XI-1	8.2e-62	TRIDC6BG000090.1
RLK-Pelle_LRR-XI-1	1.7e-87	TRIDC6BG002130.2
RLK-Pelle_LRR-XI-1	2.2e-101	TRIDC6BG005190.2
RLK-Pelle_LRR-XI-1	4.7e-68	TRIDC7AG001070.1
RLK-Pelle_LRR-XI-1	7.7e-90	TRIDC7AG004220.2
RLK-Pelle_LRR-XI-1	1.9e-51	TRIDC7AG008670.1
RLK-Pelle_LRR-XI-1	2e-85	TRIDC7AG010190.2
RLK-Pelle_LRR-XI-1	2.9e-97	TRIDC7AG018230.5
RLK-Pelle_LRR-XI-1	6.6e-97	TRIDC7AG025710.1
RLK-Pelle_LRR-XI-1	2.7e-98	TRIDC7AG030230.1
RLK-Pelle_LRR-XI-1	4.2e-103	TRIDC7AG042650.2
RLK-Pelle_LRR-XI-1	1.7e-102	TRIDC7AG049870.2
RLK-Pelle_LRR-XI-1	9e-110	TRIDC7AG051420.1
RLK-Pelle_LRR-XI-1	1.3e-103	TRIDC7AG074410.1
RLK-Pelle_LRR-XI-1	5.4e-86	TRIDC7AG078370.1
RLK-Pelle_LRR-XI-1	3.5e-97	TRIDC7BG007640.1
RLK-Pelle_LRR-XI-1	8.7e-96	TRIDC7BG016160.3
RLK-Pelle_LRR-XI-1	1.1e-98	TRIDC7BG021020.1
RLK-Pelle_LRR-XI-1	6.2e-103	TRIDC7BG033810.1
RLK-Pelle_LRR-XI-1	4.1e-67	TRIDC7BG041320.1
RLK-Pelle_LRR-XI-1	8.9e-110	TRIDC7BG042490.1
RLK-Pelle_LRR-XI-1	2.3e-101	TRIDC7BG043940.1
RLK-Pelle_LRR-XI-1	1.3e-103	TRIDC7BG070720.1
RLK-Pelle_LRR-XI-2	9.3e-81	TRIDC3AG062460.2
RLK-Pelle_LRR-XI-2	1.5e-81	TRIDC3BG070150.1
RLK-Pelle_LRR-XI-2	1.1e-104	TRIDC7AG027320.2
RLK-Pelle_LRR-XI-2	6.6e-106	TRIDC7BG018040.1
RLK-Pelle_LRR-XII-1	3.9e-112	TRIDC1AG002510.2
RLK-Pelle_LRR-XII-1	2e-65	TRIDC1AG034610.2
RLK-Pelle_LRR-XII-1	9.5e-111	TRIDC1AG047410.4
RLK-Pelle_LRR-XII-1	2.6e-108	TRIDC1AG050150.2
RLK-Pelle_LRR-XII-1	3e-113	TRIDC1AG057680.2
RLK-Pelle_LRR-XII-1	1.3e-101	TRIDC1AG061540.2
RLK-Pelle_LRR-XII-1	3.4e-110	TRIDC1BG031170.2
RLK-Pelle_LRR-XII-1	5e-106	TRIDC1BG053570.5
RLK-Pelle_LRR-XII-1	1.2e-102	TRIDC1BG070480.2
RLK-Pelle_LRR-XII-1	5.6e-104	TRIDC2AG001380.2
RLK-Pelle_LRR-XII-1	1.4e-101	TRIDC2AG003810.2
RLK-Pelle_LRR-XII-1	7.5e-99	TRIDC2AG007480.16
RLK-Pelle_LRR-XII-1	9.6e-103	TRIDC2AG007500.7
RLK-Pelle_LRR-XII-1	2.4e-97	TRIDC2AG007520.3
RLK-Pelle_LRR-XII-1	6.6e-110	TRIDC2AG007760.2
RLK-Pelle_LRR-XII-1	2.1e-75	TRIDC2AG065670.1
RLK-Pelle_LRR-XII-1	1.6e-92	TRIDC2AG069410.2
RLK-Pelle_LRR-XII-1	4.1e-110	TRIDC2AG080440.3
RLK-Pelle_LRR-XII-1	1.1e-112	TRIDC2AG081780.4
RLK-Pelle_LRR-XII-1	1e-104	TRIDC2BG001260.1
RLK-Pelle_LRR-XII-1	1.3e-102	TRIDC2BG008670.1
RLK-Pelle_LRR-XII-1	4.6e-97	TRIDC2BG008690.1
RLK-Pelle_LRR-XII-1	1.4e-100	TRIDC2BG008700.2
RLK-Pelle_LRR-XII-1	3.9e-99	TRIDC2BG008740.1
RLK-Pelle_LRR-XII-1	4.4e-98	TRIDC2BG008780.3
RLK-Pelle_LRR-XII-1	5.5e-99	TRIDC2BG008820.5
RLK-Pelle_LRR-XII-1	2.9e-101	TRIDC2BG008830.5
RLK-Pelle_LRR-XII-1	4e-100	TRIDC2BG008850.2
RLK-Pelle_LRR-XII-1	9.4e-110	TRIDC2BG009150.1
RLK-Pelle_LRR-XII-1	1.1e-117	TRIDC2BG055420.1
RLK-Pelle_LRR-XII-1	2.4e-75	TRIDC2BG070540.2
RLK-Pelle_LRR-XII-1	4.7e-111	TRIDC2BG077750.3
RLK-Pelle_LRR-XII-1	4e-68	TRIDC2BG086620.2
RLK-Pelle_LRR-XII-1	6.2e-111	TRIDC2BG087210.2
RLK-Pelle_LRR-XII-1	2.8e-93	TRIDC2BG088040.2
RLK-Pelle_LRR-XII-1	3.4e-112	TRIDC2BG090880.2
RLK-Pelle_LRR-XII-1	2.3e-72	TRIDC3AG004890.1
RLK-Pelle_LRR-XII-1	7.9e-76	TRIDC3AG007090.1
RLK-Pelle_LRR-XII-1	1.4e-117	TRIDC3AG007100.1
RLK-Pelle_LRR-XII-1	7.3e-108	TRIDC3AG007160.1
RLK-Pelle_LRR-XII-1	1.6e-77	TRIDC3AG007190.3
RLK-Pelle_LRR-XII-1	8.9e-102	TRIDC3AG008500.1
RLK-Pelle_LRR-XII-1	6.9e-109	TRIDC3AG016380.1
RLK-Pelle_LRR-XII-1	4.9e-107	TRIDC3AG038810.2
RLK-Pelle_LRR-XII-1	4.4e-104	TRIDC3AG038820.1
RLK-Pelle_LRR-XII-1	7.4e-103	TRIDC3AG069190.2
RLK-Pelle_LRR-XII-1	5.8e-97	TRIDC3AG070090.1
RLK-Pelle_LRR-XII-1	9.6e-103	TRIDC3BG002490.1
RLK-Pelle_LRR-XII-1	2.4e-72	TRIDC3BG002580.5
RLK-Pelle_LRR-XII-1	7.7e-103	TRIDC3BG004410.1
RLK-Pelle_LRR-XII-1	4.3e-102	TRIDC3BG004490.1
RLK-Pelle_LRR-XII-1	2.1e-110	TRIDC3BG004700.1
RLK-Pelle_LRR-XII-1	2.8e-118	TRIDC3BG009490.3
RLK-Pelle_LRR-XII-1	4e-118	TRIDC3BG009510.1
RLK-Pelle_LRR-XII-1	2e-109	TRIDC3BG009660.6
RLK-Pelle_LRR-XII-1	6.4e-105	TRIDC3BG043920.1
RLK-Pelle_LRR-XII-1	5.3e-102	TRIDC3BG070800.3
RLK-Pelle_LRR-XII-1	2.4e-98	TRIDC3BG079430.2
RLK-Pelle_LRR-XII-1	4.4e-118	TRIDC4AG032760.1
RLK-Pelle_LRR-XII-1	1.1e-107	TRIDC4AG036700.7
RLK-Pelle_LRR-XII-1	1.1e-115	TRIDC4AG047330.1
RLK-Pelle_LRR-XII-1	2.4e-101	TRIDC4AG047400.2
RLK-Pelle_LRR-XII-1	3.5e-104	TRIDC4AG049510.4
RLK-Pelle_LRR-XII-1	1.3e-110	TRIDC4AG049850.2
RLK-Pelle_LRR-XII-1	1.2e-78	TRIDC4AG060630.2
RLK-Pelle_LRR-XII-1	1.3e-102	TRIDC4AG063970.1
RLK-Pelle_LRR-XII-1	2.1e-107	TRIDC4AG064640.1
RLK-Pelle_LRR-XII-1	3e-66	TRIDC4AG066170.2
RLK-Pelle_LRR-XII-1	3.3e-78	TRIDC4AG070010.1
RLK-Pelle_LRR-XII-1	2.5e-112	TRIDC4AG070050.1
RLK-Pelle_LRR-XII-1	6.7e-105	TRIDC4AG071540.1
RLK-Pelle_LRR-XII-1	8.3e-119	TRIDC4BG012910.2
RLK-Pelle_LRR-XII-1	3.5e-118	TRIDC4BG017070.4
RLK-Pelle_LRR-XII-1	2.6e-65	TRIDC4BG052930.1
RLK-Pelle_LRR-XII-1	1.4e-111	TRIDC4BG058880.1
RLK-Pelle_LRR-XII-1	5.7e-72	TRIDC4BG060090.1
RLK-Pelle_LRR-XII-1	7.6e-105	TRIDC4BG060290.3
RLK-Pelle_LRR-XII-1	8.5e-73	TRIDC5AG004770.1
RLK-Pelle_LRR-XII-1	2.4e-100	TRIDC5AG009980.2
RLK-Pelle_LRR-XII-1	1.2e-98	TRIDC5AG035640.4
RLK-Pelle_LRR-XII-1	1.7e-108	TRIDC5AG042790.1
RLK-Pelle_LRR-XII-1	7.6e-103	TRIDC5AG056730.3
RLK-Pelle_LRR-XII-1	8.3e-114	TRIDC5AG067840.1
RLK-Pelle_LRR-XII-1	4e-111	TRIDC5AG073950.2
RLK-Pelle_LRR-XII-1	4.5e-78	TRIDC5AG074970.1
RLK-Pelle_LRR-XII-1	3e-78	TRIDC5BG005150.4
RLK-Pelle_LRR-XII-1	2e-97	TRIDC5BG011640.6
RLK-Pelle_LRR-XII-1	5.2e-110	TRIDC5BG013110.3
RLK-Pelle_LRR-XII-1	9e-99	TRIDC5BG037490.3
RLK-Pelle_LRR-XII-1	4.1e-103	TRIDC5BG060810.1
RLK-Pelle_LRR-XII-1	9.5e-111	TRIDC5BG080950.1
RLK-Pelle_LRR-XII-1	1.4e-110	TRIDC5BG080990.1
RLK-Pelle_LRR-XII-1	7.1e-70	TRIDC5BG081500.1
RLK-Pelle_LRR-XII-1	6e-105	TRIDC5BG081600.1
RLK-Pelle_LRR-XII-1	1.1e-71	TRIDC5BG083500.1
RLK-Pelle_LRR-XII-1	7.4e-88	TRIDC6AG002210.1
RLK-Pelle_LRR-XII-1	9.1e-80	TRIDC6AG008080.3
RLK-Pelle_LRR-XII-1	2.2e-111	TRIDC6AG026720.2
RLK-Pelle_LRR-XII-1	2.9e-110	TRIDC6AG026760.1
RLK-Pelle_LRR-XII-1	6.1e-107	TRIDC6AG034550.1
RLK-Pelle_LRR-XII-1	2.2e-70	TRIDC6AG053000.1
RLK-Pelle_LRR-XII-1	7.2e-114	TRIDC6AG057170.2
RLK-Pelle_LRR-XII-1	1.5e-113	TRIDC6AG057180.4
RLK-Pelle_LRR-XII-1	6.3e-102	TRIDC6AG058700.1
RLK-Pelle_LRR-XII-1	9.3e-98	TRIDC6AG060680.2
RLK-Pelle_LRR-XII-1	1.7e-78	TRIDC6BG000060.1
RLK-Pelle_LRR-XII-1	2.4e-68	TRIDC6BG000300.1
RLK-Pelle_LRR-XII-1	1.1e-77	TRIDC6BG000490.1
RLK-Pelle_LRR-XII-1	1.2e-86	TRIDC6BG002860.1
RLK-Pelle_LRR-XII-1	2e-114	TRIDC6BG006310.2
RLK-Pelle_LRR-XII-1	1e-101	TRIDC6BG009150.4
RLK-Pelle_LRR-XII-1	4.3e-104	TRIDC6BG011930.4
RLK-Pelle_LRR-XII-1	4.3e-79	TRIDC6BG012010.3
RLK-Pelle_LRR-XII-1	1.7e-111	TRIDC6BG032730.3
RLK-Pelle_LRR-XII-1	3.1e-107	TRIDC6BG032750.1
RLK-Pelle_LRR-XII-1	7e-113	TRIDC6BG041170.2
RLK-Pelle_LRR-XII-1	3e-115	TRIDC6BG048670.1
RLK-Pelle_LRR-XII-1	6.5e-90	TRIDC6BG052010.2
RLK-Pelle_LRR-XII-1	2.4e-113	TRIDC6BG072610.1
RLK-Pelle_LRR-XII-1	1e-110	TRIDC7AG001380.3
RLK-Pelle_LRR-XII-1	1.6e-94	TRIDC7AG006170.5
RLK-Pelle_LRR-XII-1	2.8e-94	TRIDC7AG018500.1
RLK-Pelle_LRR-XII-1	9.9e-95	TRIDC7AG018510.1
RLK-Pelle_LRR-XII-1	3.5e-113	TRIDC7AG050910.1
RLK-Pelle_LRR-XII-1	3.2e-111	TRIDC7AG051070.2
RLK-Pelle_LRR-XII-1	7.1e-114	TRIDC7AG051110.2
RLK-Pelle_LRR-XII-1	4.3e-77	TRIDC7AG051140.1
RLK-Pelle_LRR-XII-1	3.2e-116	TRIDC7AG051190.9
RLK-Pelle_LRR-XII-1	3.5e-116	TRIDC7AG051240.2
RLK-Pelle_LRR-XII-1	2.9e-84	TRIDC7AG051310.1
RLK-Pelle_LRR-XII-1	7.6e-113	TRIDC7AG052760.1
RLK-Pelle_LRR-XII-1	8.7e-75	TRIDC7AG060260.1
RLK-Pelle_LRR-XII-1	3e-78	TRIDC7AG064260.2
RLK-Pelle_LRR-XII-1	2e-108	TRIDC7AG065670.2
RLK-Pelle_LRR-XII-1	3.4e-111	TRIDC7AG066940.1
RLK-Pelle_LRR-XII-1	2.4e-96	TRIDC7AG066950.1
RLK-Pelle_LRR-XII-1	4.1e-113	TRIDC7AG068220.2
RLK-Pelle_LRR-XII-1	2.5e-106	TRIDC7AG076400.8
RLK-Pelle_LRR-XII-1	8e-112	TRIDC7AG076710.1
RLK-Pelle_LRR-XII-1	2.9e-109	TRIDC7BG006610.3
RLK-Pelle_LRR-XII-1	6.4e-93	TRIDC7BG007950.2
RLK-Pelle_LRR-XII-1	4.5e-94	TRIDC7BG007960.1
RLK-Pelle_LRR-XII-1	8.3e-108	TRIDC7BG040390.1
RLK-Pelle_LRR-XII-1	3.8e-83	TRIDC7BG042580.2
RLK-Pelle_LRR-XII-1	2.7e-115	TRIDC7BG042620.4
RLK-Pelle_LRR-XII-1	7.6e-114	TRIDC7BG042650.1
RLK-Pelle_LRR-XII-1	1.1e-112	TRIDC7BG042710.3
RLK-Pelle_LRR-XII-1	7.3e-112	TRIDC7BG042750.1
RLK-Pelle_LRR-XII-1	1e-111	TRIDC7BG057930.8
RLK-Pelle_LRR-XII-1	5.1e-101	TRIDC7BG060150.1
RLK-Pelle_LRR-XII-1	1.5e-108	TRIDC7BG060220.1
RLK-Pelle_LRR-XII-1	8.8e-101	TRIDC7BG067490.2
RLK-Pelle_LRR-XII-1	1.5e-107	TRIDC7BG073260.7
RLK-Pelle_LRR-XIIIa	1.3e-129	TRIDC3AG022900.1
RLK-Pelle_LRR-XIIIa	1.5e-129	TRIDC3BG027150.1
RLK-Pelle_LRR-XIIIa	5.3e-133	TRIDC4AG012570.1
RLK-Pelle_LRR-XIIIa	5.5e-133	TRIDC4BG037730.4
RLK-Pelle_LRR-XIIIa	8e-125	TRIDC5AG000800.4
RLK-Pelle_LRR-XIIIa	4.6e-125	TRIDC5BG000780.3
RLK-Pelle_LRR-XIIIb	2.7e-151	TRIDC4AG062720.8
RLK-Pelle_LRR-XIIIb	7.8e-152	TRIDC6AG050310.1
RLK-Pelle_LRR-XIIIb	3.8e-152	TRIDC6BG058860.4
RLK-Pelle_LRR-XIIIb	9e-149	TRIDC7AG007100.4
RLK-Pelle_LRR-XIIIb	8.8e-154	TRIDC7AG020400.4
RLK-Pelle_LRR-XIIIb	7.3e-154	TRIDC7BG010400.7
RLK-Pelle_LRR-XIV	2.4e-132	TRIDC2AG035750.10
RLK-Pelle_LRR-XIV	3.2e-133	TRIDC2BG039760.4
RLK-Pelle_LRR-XIV	9.3e-142	TRIDC4AG040530.1
RLK-Pelle_LRR-XIV	5.9e-142	TRIDC4BG008650.5
RLK-Pelle_LRR-XIV	1.3e-132	TRIDC5AG059130.4
RLK-Pelle_LRR-XIV	4.5e-134	TRIDC5BG063310.3
RLK-Pelle_LRR-XV	2.6e-124	TRIDC2AG022530.4
RLK-Pelle_LRR-XV	6.1e-113	TRIDC2AG036940.5
RLK-Pelle_LRR-XV	3.9e-123	TRIDC2BG026400.2
RLK-Pelle_LRR-XV	2e-115	TRIDC2BG040830.1
RLK-Pelle_LRR-XV	4.1e-106	TRIDC3AG009720.4
RLK-Pelle_LRR-XV	4.1e-106	TRIDC3BG013410.2
RLK-Pelle_LRR-XV	6.3e-125	TRIDC5AG057170.4
RLK-Pelle_LRR-XV	6.3e-125	TRIDC5BG061340.3
RLK-Pelle_LysM	2.1e-83	TRIDC2BG069690.1
RLK-Pelle_LysM	2.7e-100	TRIDC3AG041100.2
RLK-Pelle_LysM	1.4e-64	TRIDC3AG053320.1
RLK-Pelle_LysM	1.2e-100	TRIDC3BG046350.2
RLK-Pelle_LysM	2.3e-97	TRIDC3BG059990.1
RLK-Pelle_LysM	1.2e-85	TRIDC6AG024210.2
RLK-Pelle_LysM	7.4e-83	TRIDC6AG039880.1
RLK-Pelle_LysM	2.7e-67	TRIDC6AG058460.1
RLK-Pelle_LysM	2.9e-46	TRIDC6AG061240.4
RLK-Pelle_LysM	1.9e-97	TRIDC6AG061330.2
RLK-Pelle_LysM	1.9e-91	TRIDC6BG029480.3
RLK-Pelle_LysM	2.1e-89	TRIDC6BG029530.1
RLK-Pelle_LysM	3.3e-83	TRIDC6BG046770.1
RLK-Pelle_LysM	3.5e-98	TRIDC6BG068800.2
RLK-Pelle_LysM	4.2e-97	TRIDC6BG068830.2
RLK-Pelle_LysM	8.5e-68	TRIDC6BG069090.1
RLK-Pelle_LysM	5.3e-100	TRIDC7AG034480.2
RLK-Pelle_LysM	7.7e-100	TRIDC7BG025660.3
RLK-Pelle_PERK-1	4.8e-157	TRIDC1AG018440.2
RLK-Pelle_PERK-1	2.1e-86	TRIDC1AG049870.1
RLK-Pelle_PERK-1	4.1e-151	TRIDC1BG000450.3
RLK-Pelle_PERK-1	4.8e-157	TRIDC1BG023210.2
RLK-Pelle_PERK-1	1.8e-116	TRIDC1BG056770.2
RLK-Pelle_PERK-1	1.6e-150	TRIDC3AG002440.3
RLK-Pelle_PERK-1	3.2e-154	TRIDC3AG020460.1
RLK-Pelle_PERK-1	9.3e-148	TRIDC3AG034390.3
RLK-Pelle_PERK-1	1e-143	TRIDC3AG041280.3
RLK-Pelle_PERK-1	4.8e-138	TRIDC3AG042790.1
RLK-Pelle_PERK-1	3.9e-151	TRIDC3BG001050.1
RLK-Pelle_PERK-1	3e-154	TRIDC3BG030860.1
RLK-Pelle_PERK-1	5.1e-148	TRIDC3BG038810.4
RLK-Pelle_PERK-1	1.5e-143	TRIDC3BG046550.3
RLK-Pelle_PERK-1	4.7e-137	TRIDC3BG048810.1
RLK-Pelle_PERK-1	1.7e-152	TRIDC4AG009650.3
RLK-Pelle_PERK-1	4.4e-153	TRIDC4BG041120.2
RLK-Pelle_PERK-1	1.5e-145	TRIDC5AG059550.5
RLK-Pelle_PERK-1	1.1e-145	TRIDC5BG063720.7
RLK-Pelle_PERK-1	1e-150	TRIDC7AG029830.2
RLK-Pelle_PERK-1	1.8e-151	TRIDC7AG029920.1
RLK-Pelle_PERK-1	1e-150	TRIDC7BG020570.1
RLK-Pelle_PERK-1	4e-152	TRIDC7BG020670.1
RLK-Pelle_PERK-2	1.1e-158	TRIDC1AG063570.3
RLK-Pelle_PERK-2	3.8e-159	TRIDC1BG072790.2
RLK-Pelle_PERK-2	8.7e-159	TRIDC3AG032260.1
RLK-Pelle_PERK-2	4.3e-114	TRIDC3AG058050.2
RLK-Pelle_PERK-2	9.9e-159	TRIDC3BG036740.6
RLK-Pelle_PERK-2	4.5e-114	TRIDC3BG065030.2
RLK-Pelle_RKF3	2e-105	TRIDC1AG039480.5
RLK-Pelle_RKF3	5.7e-104	TRIDC1BG044930.7
RLK-Pelle_RKF3	6.2e-99	TRIDC3AG057900.1
RLK-Pelle_RKF3	5e-99	TRIDC3BG064960.3
RLK-Pelle_RKF3	8.1e-111	TRIDC4AG032740.1
RLK-Pelle_RKF3	2.6e-110	TRIDC4BG017090.1
RLK-Pelle_RLCK-II	3.1e-110	TRIDC3AG049650.1
RLK-Pelle_RLCK-II	3e-110	TRIDC3BG055890.1
RLK-Pelle_RLCK-IV	1.9e-123	TRIDC2AG051860.4
RLK-Pelle_RLCK-IV	3.2e-124	TRIDC2BG055230.8
RLK-Pelle_RLCK-IV	1.1e-109	TRIDC3AG052770.3
RLK-Pelle_RLCK-IV	3.8e-136	TRIDC3BG059270.2
RLK-Pelle_RLCK-IV	2.4e-137	TRIDC4AG055270.1
RLK-Pelle_RLCK-IV	2.4e-137	TRIDC4BG053300.1
RLK-Pelle_RLCK-IV	4e-137	TRIDC5AG027090.1
RLK-Pelle_RLCK-IV	1.7e-58	TRIDC5AG030020.6
RLK-Pelle_RLCK-IV	9.1e-120	TRIDC5AG069430.1
RLK-Pelle_RLCK-IV	1.9e-137	TRIDC5BG028180.1
RLK-Pelle_RLCK-IV	4.4e-63	TRIDC5BG031660.2
RLK-Pelle_RLCK-IV	1.8e-120	TRIDC5BG075010.1
RLK-Pelle_RLCK-IV	4.3e-129	TRIDC6AG058730.3
RLK-Pelle_RLCK-IV	1.4e-128	TRIDC6BG069490.2
RLK-Pelle_RLCK-IXa	1.6e-128	TRIDC1AG035710.3
RLK-Pelle_RLCK-IXa	3.2e-133	TRIDC1BG040630.1
RLK-Pelle_RLCK-IXa	1.7e-114	TRIDC3AG062730.5
RLK-Pelle_RLCK-IXa	3e-126	TRIDC3AG065080.4
RLK-Pelle_RLCK-IXa	4.4e-116	TRIDC3BG070370.4
RLK-Pelle_RLCK-IXa	2e-126	TRIDC3BG073590.4
RLK-Pelle_RLCK-IXb	6.2e-87	TRIDC1AG031400.1
RLK-Pelle_RLCK-IXb	6.6e-88	TRIDC1BG036860.1
RLK-Pelle_RLCK-IXb	3.2e-67	TRIDC2AG008760.1
RLK-Pelle_RLCK-IXb	6.7e-89	TRIDC2AG056450.2
RLK-Pelle_RLCK-IXb	1.7e-63	TRIDC2BG010580.1
RLK-Pelle_RLCK-IXb	8.1e-90	TRIDC2BG059420.4
RLK-Pelle_RLCK-IXb	3.1e-49	TRIDC2BG059430.1
RLK-Pelle_RLCK-IXb	4.7e-118	TRIDC3AG031130.9
RLK-Pelle_RLCK-IXb	6.3e-118	TRIDC3BG035720.7
RLK-Pelle_RLCK-IXb	8.1e-87	TRIDC4AG034540.1
RLK-Pelle_RLCK-IXb	8.7e-101	TRIDC4AG047370.1
RLK-Pelle_RLCK-IXb	9.2e-101	TRIDC4AG059360.4
RLK-Pelle_RLCK-IXb	5.5e-99	TRIDC4AG059380.8
RLK-Pelle_RLCK-IXb	1.6e-103	TRIDC4BG001240.1
RLK-Pelle_RLCK-IXb	8.1e-87	TRIDC4BG015320.2
RLK-Pelle_RLCK-IXb	2.1e-108	TRIDC4BG061810.1
RLK-Pelle_RLCK-IXb	5.1e-61	TRIDC5AG032910.1
RLK-Pelle_RLCK-IXb	3.6e-53	TRIDC5AG033150.1
RLK-Pelle_RLCK-IXb	1.5e-100	TRIDC5AG044080.2
RLK-Pelle_RLCK-IXb	2.4e-109	TRIDC5AG076800.2
RLK-Pelle_RLCK-IXb	7.9e-64	TRIDC5BG034740.1
RLK-Pelle_RLCK-IXb	6.4e-63	TRIDC5BG035020.1
RLK-Pelle_RLCK-IXb	4e-103	TRIDC5BG048050.6
RLK-Pelle_RLCK-IXb	6.7e-108	TRIDC5BG048060.1
RLK-Pelle_RLCK-IXb	2.7e-108	TRIDC6AG002220.1
RLK-Pelle_RLCK-IXb	9.2e-112	TRIDC6AG016320.3
RLK-Pelle_RLCK-IXb	1.1e-117	TRIDC6AG026530.3
RLK-Pelle_RLCK-IXb	7.2e-108	TRIDC6AG026870.3
RLK-Pelle_RLCK-IXb	3.5e-86	TRIDC6AG037900.2
RLK-Pelle_RLCK-IXb	1.6e-103	TRIDC6AG037910.4
RLK-Pelle_RLCK-IXb	3.5e-109	TRIDC6AG050680.15
RLK-Pelle_RLCK-IXb	3.9e-117	TRIDC6AG052150.1
RLK-Pelle_RLCK-IXb	3.9e-106	TRIDC6BG003070.2
RLK-Pelle_RLCK-IXb	4.7e-112	TRIDC6BG021960.3
RLK-Pelle_RLCK-IXb	9.7e-108	TRIDC6BG033010.7
RLK-Pelle_RLCK-IXb	2.1e-117	TRIDC6BG033020.2
RLK-Pelle_RLCK-IXb	1.7e-96	TRIDC6BG044860.4
RLK-Pelle_RLCK-IXb	3.8e-87	TRIDC6BG059260.3
RLK-Pelle_RLCK-IXb	1.2e-117	TRIDC6BG060900.3
RLK-Pelle_RLCK-IXb	5.5e-100	TRIDC7AG009520.12
RLK-Pelle_RLCK-IXb	1.4e-92	TRIDC7AG014380.1
RLK-Pelle_RLCK-IXb	1.1e-91	TRIDC7AG014400.2
RLK-Pelle_RLCK-IXb	1.3e-116	TRIDC7AG019050.1
RLK-Pelle_RLCK-IXb	5.8e-107	TRIDC7AG050860.8
RLK-Pelle_RLCK-IXb	8e-92	TRIDC7BG003310.1
RLK-Pelle_RLCK-IXb	4.2e-116	TRIDC7BG008640.1
RLK-Pelle_RLCK-IXb	7.7e-107	TRIDC7BG043020.1
RLK-Pelle_RLCK-Os	4.5e-135	TRIDC2AG061620.2
RLK-Pelle_RLCK-Os	1.7e-140	TRIDC2AG070840.4
RLK-Pelle_RLCK-Os	7.9e-146	TRIDC2AG070860.2
RLK-Pelle_RLCK-Os	3.6e-145	TRIDC2AG070870.1
RLK-Pelle_RLCK-Os	1.1e-131	TRIDC2BG065450.1
RLK-Pelle_RLCK-Os	9.9e-136	TRIDC2BG074000.1
RLK-Pelle_RLCK-Os	2.1e-153	TRIDC2BG076570.3
RLK-Pelle_RLCK-Os	1.9e-146	TRIDC2BG076600.1
RLK-Pelle_RLCK-Os	4.7e-147	TRIDC2BG076610.1
RLK-Pelle_RLCK-Os	7e-119	TRIDC2BG080740.2
RLK-Pelle_RLCK-Os	4e-146	TRIDC6AG045480.4
RLK-Pelle_RLCK-Os	2.6e-131	TRIDC6AG049940.2
RLK-Pelle_RLCK-Os	1e-144	TRIDC6BG053130.3
RLK-Pelle_RLCK-V	1.3e-140	TRIDC1AG028040.2
RLK-Pelle_RLCK-V	4.9e-151	TRIDC1AG040490.4
RLK-Pelle_RLCK-V	2.8e-157	TRIDC1AG063630.2
RLK-Pelle_RLCK-V	7.1e-146	TRIDC1BG032270.1
RLK-Pelle_RLCK-V	9.1e-104	TRIDC1BG046020.6
RLK-Pelle_RLCK-V	2.8e-157	TRIDC1BG072870.1
RLK-Pelle_RLCK-V	1.3e-154	TRIDC2AG019380.2
RLK-Pelle_RLCK-V	3.9e-154	TRIDC2AG043890.3
RLK-Pelle_RLCK-V	6.3e-153	TRIDC2BG023220.3
RLK-Pelle_RLCK-V	4.8e-154	TRIDC2BG046570.4
RLK-Pelle_RLCK-V	3.4e-158	TRIDC3AG022160.1
RLK-Pelle_RLCK-V	5.1e-119	TRIDC3AG034150.7
RLK-Pelle_RLCK-V	3.4e-153	TRIDC3AG036150.1
RLK-Pelle_RLCK-V	5e-158	TRIDC3BG025700.3
RLK-Pelle_RLCK-V	3.4e-150	TRIDC3BG036730.5
RLK-Pelle_RLCK-V	4.3e-120	TRIDC3BG038600.6
RLK-Pelle_RLCK-V	2.7e-154	TRIDC3BG040550.1
RLK-Pelle_RLCK-V	1.9e-144	TRIDC4AG009510.1
RLK-Pelle_RLCK-V	1.4e-153	TRIDC4AG028590.1
RLK-Pelle_RLCK-V	9.8e-154	TRIDC4BG021630.4
RLK-Pelle_RLCK-V	2.9e-144	TRIDC4BG041240.2
RLK-Pelle_RLCK-V	2.3e-157	TRIDC4BG053680.2
RLK-Pelle_RLCK-V	1.1e-157	TRIDC5AG070280.7
RLK-Pelle_RLCK-VI	9.1e-112	TRIDC2AG071060.4
RLK-Pelle_RLCK-VI	2.6e-111	TRIDC2BG076820.3
RLK-Pelle_RLCK-VI	4.3e-113	TRIDC4AG010250.3
RLK-Pelle_RLCK-VI	3.7e-72	TRIDC4AG021950.1
RLK-Pelle_RLCK-VI	1.9e-119	TRIDC4AG034300.3
RLK-Pelle_RLCK-VI	5.9e-106	TRIDC4AG052760.1
RLK-Pelle_RLCK-VI	5.3e-119	TRIDC4BG015490.5
RLK-Pelle_RLCK-VI	4.1e-113	TRIDC4BG040330.2
RLK-Pelle_RLCK-VI	1.7e-99	TRIDC5AG018680.1
RLK-Pelle_RLCK-VI	4.5e-99	TRIDC5BG020180.1
RLK-Pelle_RLCK-VI	2.6e-104	TRIDC5BG077700.1
RLK-Pelle_RLCK-VI	7e-110	TRIDC7AG060290.2
RLK-Pelle_RLCK-VI	1.9e-115	TRIDC7AG067460.1
RLK-Pelle_RLCK-VI	7e-116	TRIDC7AG070390.3
RLK-Pelle_RLCK-VI	2.5e-109	TRIDC7BG042850.1
RLK-Pelle_RLCK-VI	5.3e-113	TRIDC7BG053340.1
RLK-Pelle_RLCK-VI	1.2e-114	TRIDC7BG061410.5
RLK-Pelle_RLCK-VI	5.8e-116	TRIDC7BG064840.2
RLK-Pelle_RLCK-VIIa-1	4.4e-144	TRIDC1AG009210.1
RLK-Pelle_RLCK-VIIa-1	1.6e-156	TRIDC1AG035670.2
RLK-Pelle_RLCK-VIIa-1	1.4e-127	TRIDC1AG042980.2
RLK-Pelle_RLCK-VIIa-1	2.1e-145	TRIDC1AG047280.2
RLK-Pelle_RLCK-VIIa-1	1.1e-76	TRIDC1AG052940.1
RLK-Pelle_RLCK-VIIa-1	2.8e-73	TRIDC1AG053200.2
RLK-Pelle_RLCK-VIIa-1	3.3e-143	TRIDC1BG011420.1
RLK-Pelle_RLCK-VIIa-1	1.6e-156	TRIDC1BG040650.1
RLK-Pelle_RLCK-VIIa-1	1.6e-128	TRIDC1BG048790.3
RLK-Pelle_RLCK-VIIa-1	2.9e-143	TRIDC1BG053490.2
RLK-Pelle_RLCK-VIIa-1	5.6e-51	TRIDC1BG060480.2
RLK-Pelle_RLCK-VIIa-1	2.8e-153	TRIDC2AG009010.2
RLK-Pelle_RLCK-VIIa-1	1.3e-151	TRIDC2AG014200.4
RLK-Pelle_RLCK-VIIa-1	5.2e-154	TRIDC2AG041380.1
RLK-Pelle_RLCK-VIIa-1	1.6e-153	TRIDC2BG010790.2
RLK-Pelle_RLCK-VIIa-1	9.4e-152	TRIDC2BG017150.1
RLK-Pelle_RLCK-VIIa-1	2e-153	TRIDC2BG044320.1
RLK-Pelle_RLCK-VIIa-1	2.1e-77	TRIDC2BG077960.1
RLK-Pelle_RLCK-VIIa-1	4.1e-147	TRIDC3AG024880.2
RLK-Pelle_RLCK-VIIa-1	3.8e-142	TRIDC3AG046930.1
RLK-Pelle_RLCK-VIIa-1	1.1e-155	TRIDC3AG065380.1
RLK-Pelle_RLCK-VIIa-1	1.1e-147	TRIDC3BG028360.5
RLK-Pelle_RLCK-VIIa-1	6.3e-142	TRIDC3BG053250.1
RLK-Pelle_RLCK-VIIa-1	7.3e-156	TRIDC3BG074150.1
RLK-Pelle_RLCK-VIIa-1	1.4e-138	TRIDC4AG000320.4
RLK-Pelle_RLCK-VIIa-1	8.7e-128	TRIDC4AG014280.3
RLK-Pelle_RLCK-VIIa-1	3.6e-118	TRIDC4AG029370.1
RLK-Pelle_RLCK-VIIa-1	1.4e-138	TRIDC4BG001820.1
RLK-Pelle_RLCK-VIIa-1	6.6e-117	TRIDC4BG021070.1
RLK-Pelle_RLCK-VIIa-1	2.6e-85	TRIDC4BG035800.3
RLK-Pelle_RLCK-VIIa-1	3e-134	TRIDC4BG054690.3
RLK-Pelle_RLCK-VIIa-1	3e-134	TRIDC5AG070800.3
RLK-Pelle_RLCK-VIIa-1	8.6e-117	TRIDC6AG061870.1
RLK-Pelle_RLCK-VIIa-1	7.1e-118	TRIDC6BG068130.1
RLK-Pelle_RLCK-VIIa-1	9.7e-84	TRIDC7AG064200.1
RLK-Pelle_RLCK-VIIa-1	9.4e-84	TRIDC7BG057970.4
RLK-Pelle_RLCK-VIIa-2	2.9e-138	TRIDC1AG003310.3
[truncated: 835 more rows]

## Sheet: Triticum urartu
HMM classification	E value of HMM classification	Gene ID
AGC_MAST	2.7e-131	TRIUR3_31838-P1
AGC_NDR	2.6e-137	TRIUR3_10606-P1
AGC_NDR	2.6e-138	TRIUR3_12941-P1
AGC_NDR	3.1e-153	TRIUR3_16434-P1
AGC_NDR	1.9e-181	TRIUR3_23506-P1
AGC_RSK-2	4.5e-133	TRIUR3_05193-P1
AGC_RSK-2	5.2e-123	TRIUR3_09580-P1
AGC_RSK-2	1.1e-76	TRIUR3_15657-P1
AGC_RSK-2	1.7e-129	TRIUR3_16259-P1
AGC_RSK-2	6.8e-67	TRIUR3_18097-P1
AGC_RSK-2	1.1e-126	TRIUR3_20751-P1
AGC_RSK-2	3.8e-120	TRIUR3_21379-P1
AGC_RSK-2	6.3e-133	TRIUR3_23226-P1
AGC_RSK-2	6.9e-134	TRIUR3_30380-P1
AGC_RSK-2	1.3e-100	TRIUR3_33603-P1
AGC_RSK-2	1.6e-129	TRIUR3_34615-P1
AGC-Pl	6.6e-136	TRIUR3_34731-P1
Aur	1.8e-117	TRIUR3_01272-P1
Aur	3.9e-143	TRIUR3_20762-P1
Aur	9e-153	TRIUR3_22766-P1
CAMK_AMPK	4.7e-135	TRIUR3_16943-P1
CAMK_AMPK	4e-143	TRIUR3_16944-P1
CAMK_AMPK	9.6e-157	TRIUR3_30248-P1
CAMK_AMPK	1.9e-151	TRIUR3_32385-P1
CAMK_CAMKL-CHK1	5.5e-132	TRIUR3_01437-P1
CAMK_CAMKL-CHK1	5.8e-135	TRIUR3_07173-P1
CAMK_CAMKL-CHK1	2.4e-90	TRIUR3_08888-P1
CAMK_CAMKL-CHK1	6.1e-120	TRIUR3_09040-P1
CAMK_CAMKL-CHK1	1.3e-88	TRIUR3_10443-P1
CAMK_CAMKL-CHK1	5.6e-138	TRIUR3_11902-P1
CAMK_CAMKL-CHK1	6.4e-138	TRIUR3_12252-P1
CAMK_CAMKL-CHK1	1.3e-77	TRIUR3_13400-P1
CAMK_CAMKL-CHK1	1.9e-102	TRIUR3_14723-P1
CAMK_CAMKL-CHK1	2.1e-111	TRIUR3_18266-P1
CAMK_CAMKL-CHK1	7.4e-140	TRIUR3_18267-P1
CAMK_CAMKL-CHK1	2.8e-136	TRIUR3_20304-P1
CAMK_CAMKL-CHK1	1.1e-66	TRIUR3_20664-P1
CAMK_CAMKL-CHK1	9.6e-137	TRIUR3_22600-P1
CAMK_CAMKL-CHK1	5.2e-111	TRIUR3_24707-P1
CAMK_CAMKL-CHK1	3.1e-91	TRIUR3_27512-P1
CAMK_CAMKL-CHK1	1.4e-138	TRIUR3_28204-P1
CAMK_CAMKL-CHK1	2.5e-131	TRIUR3_30520-P1
CAMK_CAMKL-CHK1	1.1e-129	TRIUR3_31842-P1
CAMK_CAMKL-CHK1	1.3e-96	TRIUR3_32797-P1
CAMK_CAMKL-CHK1	8.9e-121	TRIUR3_33000-P1
CAMK_CAMKL-CHK1	6.9e-134	TRIUR3_33581-P1
CAMK_CAMKL-CHK1	9.9e-142	TRIUR3_34447-P1
CAMK_CAMKL-LKB	3e-103	TRIUR3_19148-P1
CAMK_CAMKL-LKB	7.4e-120	TRIUR3_32791-P1
CAMK_CDPK	3.4e-97	TRIUR3_01149-P1
CAMK_CDPK	1.3e-121	TRIUR3_01836-P1
CAMK_CDPK	2.2e-88	TRIUR3_02637-P1
CAMK_CDPK	1e-90	TRIUR3_03525-P1
CAMK_CDPK	6.1e-81	TRIUR3_03617-P1
CAMK_CDPK	3.5e-126	TRIUR3_03839-P1
CAMK_CDPK	1.5e-120	TRIUR3_03930-P1
CAMK_CDPK	1.3e-117	TRIUR3_06382-P1
CAMK_CDPK	3.8e-82	TRIUR3_09547-P1
CAMK_CDPK	2.4e-138	TRIUR3_09856-P1
CAMK_CDPK	3.3e-126	TRIUR3_10552-P1
CAMK_CDPK	1.7e-115	TRIUR3_13679-P1
CAMK_CDPK	7.8e-100	TRIUR3_15294-P1
CAMK_CDPK	3.9e-118	TRIUR3_16799-P1
CAMK_CDPK	1e-110	TRIUR3_18221-P1
CAMK_CDPK	2.5e-74	TRIUR3_19988-P1
CAMK_CDPK	3.8e-117	TRIUR3_22402-P1
CAMK_CDPK	1e-123	TRIUR3_23124-P1
CAMK_CDPK	3.2e-73	TRIUR3_24052-P1
CAMK_CDPK	6.2e-92	TRIUR3_27437-P1
CAMK_CDPK	2.7e-128	TRIUR3_28144-P1
CAMK_CDPK	4.8e-127	TRIUR3_30810-P1
CAMK_CDPK	1.1e-100	TRIUR3_31298-P1
CAMK_CDPK	2.3e-124	TRIUR3_31335-P1
CAMK_CDPK	1.7e-120	TRIUR3_32236-P1
CAMK_CDPK	1.9e-115	TRIUR3_32318-P1
CAMK_CDPK	1.6e-103	TRIUR3_33099-P1
CAMK_CDPK	1.6e-75	TRIUR3_33137-P1
CAMK_CDPK	7e-105	TRIUR3_35432-P1
CAMK_OST1L	6.8e-122	TRIUR3_02214-P1
CAMK_OST1L	7.2e-126	TRIUR3_03945-P1
CAMK_OST1L	1.8e-124	TRIUR3_09218-P1
CAMK_OST1L	2.1e-123	TRIUR3_14892-P1
CAMK_OST1L	2.3e-141	TRIUR3_18945-P1
CAMK_OST1L	3.2e-98	TRIUR3_24695-P1
CAMK_OST1L	8.7e-120	TRIUR3_30393-P1
CAMK_OST1L	7.7e-126	TRIUR3_30613-P1
CAMK_OST1L	2.2e-94	TRIUR3_31197-P1
CK1_CK1	2.4e-147	TRIUR3_03825-P1
CK1_CK1	5.4e-138	TRIUR3_04138-P1
CK1_CK1	1e-141	TRIUR3_10555-P1
CK1_CK1	3e-121	TRIUR3_21799-P1
CK1_CK1	9.4e-137	TRIUR3_22234-P1
CK1_CK1	1.1e-119	TRIUR3_22462-P1
CK1_CK1	2.1e-124	TRIUR3_22883-P1
CK1_CK1	2.6e-109	TRIUR3_29328-P1
CK1_CK1-Pl	3.9e-155	TRIUR3_12760-P1
CK1_CK1-Pl	3e-154	TRIUR3_13942-P1
CK1_CK1-Pl	1.9e-162	TRIUR3_27122-P1
CK1_CK1-Pl	1.9e-162	TRIUR3_35040-P1
CMGC_CDK-CCRK	1.2e-118	TRIUR3_21705-P1
CMGC_CDK-CDK8	1.2e-134	TRIUR3_11348-P1
CMGC_CDK-CRK7-CDK9	1.5e-154	TRIUR3_04157-P1
CMGC_CDK-CRK7-CDK9	5.8e-141	TRIUR3_08124-P1
CMGC_CDK-CRK7-CDK9	1.4e-145	TRIUR3_12678-P1
CMGC_CDK-CRK7-CDK9	2e-154	TRIUR3_17913-P1
CMGC_CDK-CRK7-CDK9	2.4e-145	TRIUR3_23499-P1
CMGC_CDK-CRK7-CDK9	9.8e-152	TRIUR3_23850-P1
CMGC_CDK-CRK7-CDK9	3.8e-72	TRIUR3_27869-P1
CMGC_CDK-CRK7-CDK9	1.4e-152	TRIUR3_29435-P1
CMGC_CDK-CRK7-CDK9	3.1e-152	TRIUR3_30673-P1
CMGC_CDK-CRK7-CDK9	2.7e-153	TRIUR3_33207-P1
CMGC_CDK-CRK7-CDK9	4e-144	TRIUR3_34173-P1
CMGC_CDKL-Os	8.7e-85	TRIUR3_01459-P1
CMGC_CDKL-Os	1.7e-81	TRIUR3_05854-P1
CMGC_CDKL-Os	9.1e-88	TRIUR3_09008-P1
CMGC_CDKL-Os	1.2e-103	TRIUR3_12278-P1
CMGC_CDKL-Os	1.1e-92	TRIUR3_12481-P1
CMGC_CDKL-Os	8.8e-88	TRIUR3_14636-P1
CMGC_CDKL-Os	4.6e-67	TRIUR3_15668-P1
CMGC_CDKL-Os	1.8e-66	TRIUR3_17174-P1
CMGC_CDKL-Os	1.3e-102	TRIUR3_17543-P1
CMGC_CDKL-Os	4.1e-62	TRIUR3_19965-P1
CMGC_CDKL-Os	1.2e-90	TRIUR3_29943-P1
CMGC_CDKL-Os	1.7e-86	TRIUR3_30427-P1
CMGC_CDKL-Os	1.1e-66	TRIUR3_30604-P1
CMGC_CDKL-Os	4.2e-80	TRIUR3_33774-P1
CMGC_CDK-PITSLRE	1.2e-176	TRIUR3_03695-P1
CMGC_CDK-PITSLRE	1.5e-169	TRIUR3_08100-P1
CMGC_CDK-Pl	3.5e-158	TRIUR3_06517-P1
CMGC_CDK-Pl	1.5e-144	TRIUR3_14940-P1
CMGC_CDK-Pl	2.8e-136	TRIUR3_21712-P1
CMGC_CDK-Pl	4e-74	TRIUR3_27823-P1
CMGC_CK2	2.3e-123	TRIUR3_14674-P1
CMGC_CK2	7.7e-183	TRIUR3_19315-P1
CMGC_CK2	1.2e-186	TRIUR3_35428-P1
CMGC_CLK	3.9e-167	TRIUR3_08847-P1
CMGC_CLK	4e-198	TRIUR3_15139-P1
CMGC_CLK	1.4e-172	TRIUR3_20505-P1
CMGC_DYRK-PRP4	2.1e-103	TRIUR3_05592-P1
CMGC_DYRK-PRP4	1.5e-146	TRIUR3_08710-P1
CMGC_DYRK-PRP4	1.3e-158	TRIUR3_09844-P1
CMGC_DYRK-PRP4	4.6e-139	TRIUR3_19974-P1
CMGC_DYRK-PRP4	1.7e-143	TRIUR3_31465-P1
CMGC_DYRK-YAK	2e-107	TRIUR3_15348-P1
CMGC_DYRK-YAK	6e-140	TRIUR3_23571-P1
CMGC_GSK	1.3e-176	TRIUR3_05724-P1
CMGC_GSK	2.7e-191	TRIUR3_18755-P1
CMGC_GSK	7.2e-179	TRIUR3_28457-P1
CMGC_GSK	1.7e-182	TRIUR3_29077-P1
CMGC_GSK	1.7e-187	TRIUR3_30492-P1
CMGC_GSK	8.4e-182	TRIUR3_34719-P1
CMGC_MAPK	2.5e-144	TRIUR3_01866-P1
CMGC_MAPK	1e-136	TRIUR3_08179-P1
CMGC_MAPK	2e-116	TRIUR3_08267-P1
CMGC_MAPK	3.7e-143	TRIUR3_09881-P1
CMGC_MAPK	9.4e-92	TRIUR3_13756-P1
CMGC_MAPK	1.3e-140	TRIUR3_17440-P1
CMGC_MAPK	2.2e-129	TRIUR3_18187-P1
CMGC_MAPK	6.8e-146	TRIUR3_19922-P1
CMGC_MAPK	2e-158	TRIUR3_20327-P1
CMGC_MAPK	7.8e-140	TRIUR3_21548-P1
CMGC_MAPK	5.1e-140	TRIUR3_30143-P1
CMGC_MAPK	1.9e-129	TRIUR3_32310-P1
CMGC_Pl-Tthe	9.9e-159	TRIUR3_20303-P1
CMGC_RCK	1.5e-162	TRIUR3_01358-P1
CMGC_RCK	7.5e-164	TRIUR3_14515-P1
CMGC_RCK	2e-140	TRIUR3_19424-P1
CMGC_SRPK	1.9e-160	TRIUR3_34381-P1
Group-Pl-3	3.5e-76	TRIUR3_13844-P1
Group-Pl-4	1.4e-44	TRIUR3_25852-P1
IRE1	7e-134	TRIUR3_08115-P1
NAK	8.6e-122	TRIUR3_10409-P1
NAK	4.8e-120	TRIUR3_19128-P1
NAK	1e-110	TRIUR3_32745-P1
NAK	2.3e-128	TRIUR3_34041-P1
NEK	1.8e-119	TRIUR3_20563-P1
NEK	1.3e-94	TRIUR3_20704-P1
NEK	6e-80	TRIUR3_28793-P1
NEK	6.1e-123	TRIUR3_30419-P1
NEK	4e-77	TRIUR3_32725-P1
PEK_GCN2	1.8e-127	TRIUR3_17619-P1
RLK-Pelle_C-LEC	3.5e-143	TRIUR3_06042-P1
RLK-Pelle_CR4L	3e-158	TRIUR3_00415-P1
RLK-Pelle_CR4L	5.9e-79	TRIUR3_00418-P1
RLK-Pelle_CR4L	2.4e-49	TRIUR3_01006-P1
RLK-Pelle_CR4L	1.1e-80	TRIUR3_01009-P1
RLK-Pelle_CR4L	2.3e-75	TRIUR3_10668-P1
RLK-Pelle_CR4L	1e-67	TRIUR3_15377-P1
RLK-Pelle_CR4L	3.4e-98	TRIUR3_24441-P1
RLK-Pelle_CR4L	3.2e-109	TRIUR3_31874-P1
RLK-Pelle_CrRLK1L-1	1.6e-149	TRIUR3_01321-P1
RLK-Pelle_CrRLK1L-1	2.5e-152	TRIUR3_14770-P1
RLK-Pelle_CrRLK1L-1	2.4e-155	TRIUR3_14777-P1
RLK-Pelle_CrRLK1L-1	5e-145	TRIUR3_16032-P1
RLK-Pelle_CrRLK1L-1	2.2e-141	TRIUR3_16141-P1
RLK-Pelle_CrRLK1L-1	1.7e-138	TRIUR3_16510-P1
RLK-Pelle_CrRLK1L-1	5e-149	TRIUR3_18088-P1
RLK-Pelle_CrRLK1L-1	2.2e-145	TRIUR3_18179-P1
RLK-Pelle_CrRLK1L-1	6.9e-145	TRIUR3_18931-P1
RLK-Pelle_CrRLK1L-1	4.9e-140	TRIUR3_19015-P1
RLK-Pelle_CrRLK1L-1	6.7e-145	TRIUR3_19021-P1
RLK-Pelle_CrRLK1L-1	2.4e-134	TRIUR3_22252-P1
RLK-Pelle_CrRLK1L-1	5.2e-142	TRIUR3_25357-P1
RLK-Pelle_CrRLK1L-1	2e-131	TRIUR3_28959-P1
RLK-Pelle_CrRLK1L-1	2e-153	TRIUR3_30175-P1
RLK-Pelle_CrRLK1L-1	7.1e-141	TRIUR3_31918-P1
RLK-Pelle_CrRLK1L-1	3.5e-141	TRIUR3_34354-P1
RLK-Pelle_CrRLK1L-1	7.8e-152	TRIUR3_34839-P1
RLK-Pelle_DLSV	4.8e-68	TRIUR3_00237-P1
RLK-Pelle_DLSV	4.5e-69	TRIUR3_00307-P1
RLK-Pelle_DLSV	2.7e-73	TRIUR3_00824-P1
RLK-Pelle_DLSV	9.3e-64	TRIUR3_00930-P1
RLK-Pelle_DLSV	9.9e-121	TRIUR3_01135-P1
RLK-Pelle_DLSV	6e-124	TRIUR3_01137-P1
RLK-Pelle_DLSV	5.5e-77	TRIUR3_01332-P1
RLK-Pelle_DLSV	6.8e-122	TRIUR3_01673-P1
RLK-Pelle_DLSV	5.7e-99	TRIUR3_01674-P1
RLK-Pelle_DLSV	4.8e-64	TRIUR3_02043-P1
RLK-Pelle_DLSV	1.6e-117	TRIUR3_02048-P1
RLK-Pelle_DLSV	1.6e-61	TRIUR3_02053-P1
RLK-Pelle_DLSV	7.8e-35	TRIUR3_02056-P1
RLK-Pelle_DLSV	1.3e-73	TRIUR3_02411-P1
RLK-Pelle_DLSV	2.4e-125	TRIUR3_02462-P1
RLK-Pelle_DLSV	2.6e-119	TRIUR3_02761-P1
RLK-Pelle_DLSV	3.9e-122	TRIUR3_03060-P1
RLK-Pelle_DLSV	1.1e-108	TRIUR3_03338-P1
RLK-Pelle_DLSV	6.6e-78	TRIUR3_03493-P1
RLK-Pelle_DLSV	6.1e-66	TRIUR3_03497-P1
RLK-Pelle_DLSV	3e-107	TRIUR3_03602-P1
RLK-Pelle_DLSV	9.1e-65	TRIUR3_03623-P1
RLK-Pelle_DLSV	5.1e-88	TRIUR3_03647-P1
RLK-Pelle_DLSV	2.9e-70	TRIUR3_03889-P1
RLK-Pelle_DLSV	7.2e-105	TRIUR3_03899-P1
RLK-Pelle_DLSV	6e-114	TRIUR3_03901-P1
RLK-Pelle_DLSV	1.8e-87	TRIUR3_03902-P1
RLK-Pelle_DLSV	3.4e-76	TRIUR3_03905-P1
RLK-Pelle_DLSV	3.8e-53	TRIUR3_04038-P1
RLK-Pelle_DLSV	5.9e-221	TRIUR3_04381-P1
RLK-Pelle_DLSV	2.5e-59	TRIUR3_04664-P1
RLK-Pelle_DLSV	4.2e-35	TRIUR3_04667-P1
RLK-Pelle_DLSV	4.6e-108	TRIUR3_05039-P1
RLK-Pelle_DLSV	1.2e-123	TRIUR3_05040-P1
RLK-Pelle_DLSV	3.2e-121	TRIUR3_05249-P1
RLK-Pelle_DLSV	5.2e-121	TRIUR3_05300-P1
RLK-Pelle_DLSV	2e-82	TRIUR3_05333-P1
RLK-Pelle_DLSV	1.2e-78	TRIUR3_05878-P1
RLK-Pelle_DLSV	4.1e-73	TRIUR3_05880-P1
RLK-Pelle_DLSV	3e-93	TRIUR3_06112-P1
RLK-Pelle_DLSV	1.1e-104	TRIUR3_06302-P1
RLK-Pelle_DLSV	9e-88	TRIUR3_06303-P1
RLK-Pelle_DLSV	1.4e-39	TRIUR3_06396-P1
RLK-Pelle_DLSV	1.1e-78	TRIUR3_06493-P1
RLK-Pelle_DLSV	5.5e-73	TRIUR3_06494-P1
RLK-Pelle_DLSV	2.3e-68	TRIUR3_06600-P1
RLK-Pelle_DLSV	1.7e-88	TRIUR3_06793-P1
RLK-Pelle_DLSV	9.1e-72	TRIUR3_06795-P1
RLK-Pelle_DLSV	1.4e-75	TRIUR3_06951-P1
RLK-Pelle_DLSV	1.1e-123	TRIUR3_06988-P1
RLK-Pelle_DLSV	2.7e-81	TRIUR3_06989-P1
RLK-Pelle_DLSV	7.4e-71	TRIUR3_06990-P1
RLK-Pelle_DLSV	9.6e-93	TRIUR3_07177-P1
RLK-Pelle_DLSV	2.3e-76	TRIUR3_07610-P1
RLK-Pelle_DLSV	1.3e-117	TRIUR3_07733-P1
RLK-Pelle_DLSV	1.7e-114	TRIUR3_07735-P1
RLK-Pelle_DLSV	1.1e-72	TRIUR3_08741-P1
RLK-Pelle_DLSV	1.4e-52	TRIUR3_08743-P1
RLK-Pelle_DLSV	7.7e-117	TRIUR3_08773-P1
RLK-Pelle_DLSV	5.6e-80	TRIUR3_08775-P1
RLK-Pelle_DLSV	2.2e-107	TRIUR3_09026-P1
RLK-Pelle_DLSV	1.9e-113	TRIUR3_09806-P1
RLK-Pelle_DLSV	1.4e-120	TRIUR3_09807-P1
RLK-Pelle_DLSV	2.7e-54	TRIUR3_09840-P1
RLK-Pelle_DLSV	1.1e-76	TRIUR3_09846-P1
RLK-Pelle_DLSV	2e-86	TRIUR3_09933-P1
RLK-Pelle_DLSV	5.1e-91	TRIUR3_10284-P1
RLK-Pelle_DLSV	3.7e-122	TRIUR3_10287-P1
RLK-Pelle_DLSV	1.7e-82	TRIUR3_10330-P1
RLK-Pelle_DLSV	3.8e-82	TRIUR3_10331-P1
RLK-Pelle_DLSV	4.3e-119	TRIUR3_10425-P1
RLK-Pelle_DLSV	2.8e-119	TRIUR3_10426-P1
RLK-Pelle_DLSV	1.2e-52	TRIUR3_10563-P1
RLK-Pelle_DLSV	2.8e-69	TRIUR3_10950-P1
RLK-Pelle_DLSV	1e-83	TRIUR3_11008-P1
RLK-Pelle_DLSV	9e-239	TRIUR3_11177-P1
RLK-Pelle_DLSV	9.7e-118	TRIUR3_11178-P1
RLK-Pelle_DLSV	6e-118	TRIUR3_11179-P1
RLK-Pelle_DLSV	4.5e-110	TRIUR3_11772-P1
RLK-Pelle_DLSV	4.4e-84	TRIUR3_12021-P1
RLK-Pelle_DLSV	5.8e-57	TRIUR3_12023-P1
RLK-Pelle_DLSV	1.2e-95	TRIUR3_12388-P1
RLK-Pelle_DLSV	2.2e-78	TRIUR3_12520-P1
RLK-Pelle_DLSV	2e-117	TRIUR3_13139-P1
RLK-Pelle_DLSV	2.4e-60	TRIUR3_13188-P1
RLK-Pelle_DLSV	7.8e-72	TRIUR3_13280-P1
RLK-Pelle_DLSV	2.1e-81	TRIUR3_13692-P1
RLK-Pelle_DLSV	8.8e-85	TRIUR3_14808-P1
RLK-Pelle_DLSV	5e-84	TRIUR3_14809-P1
RLK-Pelle_DLSV	2.6e-122	TRIUR3_14897-P1
RLK-Pelle_DLSV	1.1e-121	TRIUR3_15723-P1
RLK-Pelle_DLSV	5.1e-119	TRIUR3_15724-P1
RLK-Pelle_DLSV	1.1e-110	TRIUR3_15909-P1
RLK-Pelle_DLSV	5.4e-112	TRIUR3_15910-P1
RLK-Pelle_DLSV	5.8e-94	TRIUR3_16177-P1
RLK-Pelle_DLSV	2e-121	TRIUR3_16505-P1
RLK-Pelle_DLSV	3.6e-122	TRIUR3_16506-P1
RLK-Pelle_DLSV	3.2e-59	TRIUR3_16680-P1
RLK-Pelle_DLSV	1.3e-79	TRIUR3_16681-P1
RLK-Pelle_DLSV	2.9e-70	TRIUR3_16912-P1
RLK-Pelle_DLSV	2.1e-89	TRIUR3_17150-P1
RLK-Pelle_DLSV	4e-74	TRIUR3_17729-P1
RLK-Pelle_DLSV	1.1e-59	TRIUR3_17883-P1
RLK-Pelle_DLSV	1.7e-73	TRIUR3_17951-P1
RLK-Pelle_DLSV	9e-76	TRIUR3_18237-P1
RLK-Pelle_DLSV	1.6e-116	TRIUR3_18412-P1
RLK-Pelle_DLSV	1.6e-114	TRIUR3_18467-P1
RLK-Pelle_DLSV	3.4e-105	TRIUR3_18469-P1
RLK-Pelle_DLSV	5.8e-100	TRIUR3_18578-P1
RLK-Pelle_DLSV	4.8e-65	TRIUR3_18649-P1
RLK-Pelle_DLSV	7.7e-118	TRIUR3_18772-P1
RLK-Pelle_DLSV	1.1e-74	TRIUR3_18924-P1
RLK-Pelle_DLSV	6e-77	TRIUR3_19157-P1
RLK-Pelle_DLSV	5.1e-109	TRIUR3_19280-P1
RLK-Pelle_DLSV	3.4e-111	TRIUR3_19281-P1
RLK-Pelle_DLSV	2.1e-141	TRIUR3_19689-P1
RLK-Pelle_DLSV	4.1e-89	TRIUR3_19721-P1
RLK-Pelle_DLSV	4.6e-118	TRIUR3_20067-P1
RLK-Pelle_DLSV	8.9e-93	TRIUR3_20180-P1
RLK-Pelle_DLSV	4.7e-72	TRIUR3_21008-P1
RLK-Pelle_DLSV	2.4e-84	TRIUR3_21155-P1
RLK-Pelle_DLSV	1.1e-90	TRIUR3_21582-P1
RLK-Pelle_DLSV	5.7e-78	TRIUR3_21610-P1
RLK-Pelle_DLSV	3.9e-104	TRIUR3_21791-P1
RLK-Pelle_DLSV	1.2e-229	TRIUR3_21795-P1
RLK-Pelle_DLSV	1.3e-127	TRIUR3_21957-P1
RLK-Pelle_DLSV	6.8e-120	TRIUR3_22142-P1
RLK-Pelle_DLSV	5.4e-115	TRIUR3_22143-P1
RLK-Pelle_DLSV	6.5e-57	TRIUR3_22426-P1
RLK-Pelle_DLSV	1.6e-84	TRIUR3_22990-P1
RLK-Pelle_DLSV	1.5e-118	TRIUR3_23198-P1
RLK-Pelle_DLSV	1.3e-59	TRIUR3_23286-P1
RLK-Pelle_DLSV	7.7e-121	TRIUR3_23307-P1
RLK-Pelle_DLSV	2.4e-72	TRIUR3_24336-P1
RLK-Pelle_DLSV	1.1e-76	TRIUR3_24388-P1
RLK-Pelle_DLSV	1.1e-72	TRIUR3_24650-P1
RLK-Pelle_DLSV	2e-98	TRIUR3_24712-P1
RLK-Pelle_DLSV	1.5e-123	TRIUR3_24895-P1
RLK-Pelle_DLSV	3.8e-103	TRIUR3_25270-P1
RLK-Pelle_DLSV	2.9e-76	TRIUR3_25298-P1
RLK-Pelle_DLSV	1.4e-124	TRIUR3_25324-P1
RLK-Pelle_DLSV	4.1e-82	TRIUR3_25696-P1
RLK-Pelle_DLSV	3.1e-123	TRIUR3_25886-P1
RLK-Pelle_DLSV	1.3e-121	TRIUR3_25975-P1
RLK-Pelle_DLSV	3.5e-100	TRIUR3_26246-P1
RLK-Pelle_DLSV	5.6e-112	TRIUR3_26500-P1
RLK-Pelle_DLSV	2.1e-119	TRIUR3_26929-P1
RLK-Pelle_DLSV	7.1e-99	TRIUR3_27271-P1
RLK-Pelle_DLSV	2e-80	TRIUR3_28027-P1
RLK-Pelle_DLSV	2.3e-63	TRIUR3_28771-P1
RLK-Pelle_DLSV	6.6e-110	TRIUR3_28980-P1
RLK-Pelle_DLSV	3.8e-79	TRIUR3_29157-P1
RLK-Pelle_DLSV	2.4e-114	TRIUR3_29161-P1
RLK-Pelle_DLSV	1.4e-114	TRIUR3_29525-P1
RLK-Pelle_DLSV	7.9e-115	TRIUR3_29704-P1
RLK-Pelle_DLSV	4.1e-118	TRIUR3_29842-P1
RLK-Pelle_DLSV	3.8e-92	TRIUR3_29867-P1
RLK-Pelle_DLSV	5e-123	TRIUR3_30109-P1
RLK-Pelle_DLSV	1.8e-122	TRIUR3_30253-P1
RLK-Pelle_DLSV	1.9e-62	TRIUR3_30359-P1
RLK-Pelle_DLSV	1.4e-105	TRIUR3_30655-P1
RLK-Pelle_DLSV	1.5e-58	TRIUR3_30961-P1
RLK-Pelle_DLSV	6e-118	TRIUR3_30993-P1
RLK-Pelle_DLSV	1.6e-66	TRIUR3_31085-P1
RLK-Pelle_DLSV	2.1e-79	TRIUR3_31117-P1
RLK-Pelle_DLSV	1.7e-71	TRIUR3_31294-P1
RLK-Pelle_DLSV	6.2e-81	TRIUR3_31472-P1
RLK-Pelle_DLSV	1.7e-69	TRIUR3_31501-P1
RLK-Pelle_DLSV	1.8e-75	TRIUR3_32029-P1
RLK-Pelle_DLSV	1.4e-107	TRIUR3_32311-P1
RLK-Pelle_DLSV	8.2e-110	TRIUR3_32668-P1
RLK-Pelle_DLSV	1.6e-110	TRIUR3_32780-P1
RLK-Pelle_DLSV	1.6e-116	TRIUR3_33320-P1
RLK-Pelle_DLSV	1.4e-102	TRIUR3_33497-P1
RLK-Pelle_DLSV	2.1e-68	TRIUR3_33630-P1
RLK-Pelle_DLSV	1.7e-76	TRIUR3_34261-P1
RLK-Pelle_DLSV	2.4e-77	TRIUR3_34415-P1
RLK-Pelle_DLSV	1.3e-110	TRIUR3_35083-P1
RLK-Pelle_DLSV	2.8e-110	TRIUR3_35343-P1
RLK-Pelle_Extensin	3.7e-140	TRIUR3_06779-P1
RLK-Pelle_Extensin	2.3e-115	TRIUR3_07257-P1
RLK-Pelle_Extensin	1.6e-149	TRIUR3_09598-P1
RLK-Pelle_Extensin	3.8e-143	TRIUR3_19020-P1
RLK-Pelle_Extensin	3.8e-142	TRIUR3_20014-P1
RLK-Pelle_Extensin	3e-92	TRIUR3_27493-P1
RLK-Pelle_L-LEC	1.6e-107	TRIUR3_00192-P1
RLK-Pelle_L-LEC	4.8e-53	TRIUR3_00554-P1
RLK-Pelle_L-LEC	1.9e-79	TRIUR3_01094-P1
RLK-Pelle_L-LEC	3.4e-113	TRIUR3_01247-P1
RLK-Pelle_L-LEC	4.8e-113	TRIUR3_01248-P1
RLK-Pelle_L-LEC	1.5e-115	TRIUR3_01762-P1
RLK-Pelle_L-LEC	4.3e-119	TRIUR3_02257-P1
RLK-Pelle_L-LEC	3e-117	TRIUR3_02259-P1
RLK-Pelle_L-LEC	2.4e-88	TRIUR3_02999-P1
RLK-Pelle_L-LEC	1.3e-118	TRIUR3_03014-P1
RLK-Pelle_L-LEC	1.4e-216	TRIUR3_03159-P1
RLK-Pelle_L-LEC	6.3e-232	TRIUR3_03160-P1
RLK-Pelle_L-LEC	1.8e-119	TRIUR3_03430-P1
RLK-Pelle_L-LEC	1.1e-93	TRIUR3_03431-P1
RLK-Pelle_L-LEC	3.4e-121	TRIUR3_03459-P1
RLK-Pelle_L-LEC	5.6e-63	TRIUR3_03831-P1
RLK-Pelle_L-LEC	4.3e-112	TRIUR3_04096-P1
RLK-Pelle_L-LEC	2.4e-118	TRIUR3_04622-P1
RLK-Pelle_L-LEC	5.2e-120	TRIUR3_04623-P1
RLK-Pelle_L-LEC	1.1e-109	TRIUR3_05295-P1
RLK-Pelle_L-LEC	2.1e-119	TRIUR3_06627-P1
RLK-Pelle_L-LEC	1.1e-117	TRIUR3_06628-P1
RLK-Pelle_L-LEC	1e-64	TRIUR3_06663-P1
RLK-Pelle_L-LEC	3.9e-115	TRIUR3_06665-P1
RLK-Pelle_L-LEC	3.9e-113	TRIUR3_06922-P1
RLK-Pelle_L-LEC	3.4e-106	TRIUR3_06923-P1
RLK-Pelle_L-LEC	1.9e-100	TRIUR3_07306-P1
RLK-Pelle_L-LEC	4.7e-115	TRIUR3_07937-P1
RLK-Pelle_L-LEC	1.6e-83	TRIUR3_07939-P1
RLK-Pelle_L-LEC	1.5e-97	TRIUR3_09061-P1
RLK-Pelle_L-LEC	2.8e-107	TRIUR3_09063-P1
RLK-Pelle_L-LEC	6.2e-198	TRIUR3_09124-P1
RLK-Pelle_L-LEC	1.6e-110	TRIUR3_09127-P1
RLK-Pelle_L-LEC	2.2e-61	TRIUR3_09664-P1
RLK-Pelle_L-LEC	5.2e-86	TRIUR3_11347-P1
RLK-Pelle_L-LEC	4.5e-87	TRIUR3_12239-P1
RLK-Pelle_L-LEC	2.9e-114	TRIUR3_13500-P1
RLK-Pelle_L-LEC	5.1e-120	TRIUR3_14166-P1
RLK-Pelle_L-LEC	9e-121	TRIUR3_14786-P1
RLK-Pelle_L-LEC	1.5e-73	TRIUR3_15132-P1
RLK-Pelle_L-LEC	1.4e-116	TRIUR3_15465-P1
RLK-Pelle_L-LEC	3.1e-223	TRIUR3_16055-P1
RLK-Pelle_L-LEC	2.9e-88	TRIUR3_17091-P1
RLK-Pelle_L-LEC	9.7e-117	TRIUR3_17815-P1
RLK-Pelle_L-LEC	5.4e-117	TRIUR3_18282-P1
RLK-Pelle_L-LEC	7e-119	TRIUR3_18283-P1
RLK-Pelle_L-LEC	5.4e-115	TRIUR3_18711-P1
RLK-Pelle_L-LEC	1.5e-86	TRIUR3_19285-P1
RLK-Pelle_L-LEC	7e-110	TRIUR3_19612-P1
RLK-Pelle_L-LEC	1.5e-76	TRIUR3_19704-P1
RLK-Pelle_L-LEC	3.3e-103	TRIUR3_20379-P1
RLK-Pelle_L-LEC	2.6e-115	TRIUR3_22106-P1
RLK-Pelle_L-LEC	1.4e-102	TRIUR3_22603-P1
RLK-Pelle_L-LEC	8.7e-95	TRIUR3_23321-P1
RLK-Pelle_L-LEC	1.4e-70	TRIUR3_23556-P1
RLK-Pelle_L-LEC	7.7e-115	TRIUR3_24662-P1
RLK-Pelle_L-LEC	2.5e-159	TRIUR3_24763-P1
RLK-Pelle_L-LEC	1e-76	TRIUR3_24930-P1
RLK-Pelle_L-LEC	5.3e-88	TRIUR3_25176-P1
RLK-Pelle_L-LEC	1e-117	TRIUR3_25461-P1
RLK-Pelle_L-LEC	3.6e-173	TRIUR3_25583-P1
RLK-Pelle_L-LEC	3.3e-73	TRIUR3_26046-P1
RLK-Pelle_L-LEC	3.5e-99	TRIUR3_28803-P1
RLK-Pelle_L-LEC	3.2e-74	TRIUR3_30456-P1
RLK-Pelle_L-LEC	2.4e-101	TRIUR3_30502-P1
RLK-Pelle_L-LEC	3.4e-115	TRIUR3_30932-P1
RLK-Pelle_L-LEC	2e-89	TRIUR3_31852-P1
RLK-Pelle_L-LEC	2.3e-96	TRIUR3_32593-P1
RLK-Pelle_L-LEC	2e-84	TRIUR3_33477-P1
RLK-Pelle_L-LEC	7.2e-102	TRIUR3_33897-P1
RLK-Pelle_L-LEC	1.6e-90	TRIUR3_34507-P1
RLK-Pelle_LRK10L-2	8.6e-126	TRIUR3_00267-P1
RLK-Pelle_LRK10L-2	4.9e-135	TRIUR3_00268-P1
RLK-Pelle_LRK10L-2	2.6e-135	TRIUR3_00271-P1
RLK-Pelle_LRK10L-2	2.7e-134	TRIUR3_00276-P1
RLK-Pelle_LRK10L-2	1.5e-134	TRIUR3_00644-P1
RLK-Pelle_LRK10L-2	2.2e-129	TRIUR3_01194-P1
RLK-Pelle_LRK10L-2	2.9e-135	TRIUR3_01521-P1
RLK-Pelle_LRK10L-2	1.3e-135	TRIUR3_01522-P1
RLK-Pelle_LRK10L-2	2.8e-131	TRIUR3_02036-P1
RLK-Pelle_LRK10L-2	4.4e-135	TRIUR3_02830-P1
RLK-Pelle_LRK10L-2	1.6e-128	TRIUR3_02831-P1
RLK-Pelle_LRK10L-2	6.4e-132	TRIUR3_03247-P1
RLK-Pelle_LRK10L-2	9.2e-105	TRIUR3_03248-P1
RLK-Pelle_LRK10L-2	1.3e-134	TRIUR3_05490-P1
RLK-Pelle_LRK10L-2	4.6e-133	TRIUR3_06251-P1
RLK-Pelle_LRK10L-2	7.6e-98	TRIUR3_06622-P1
RLK-Pelle_LRK10L-2	1.8e-89	TRIUR3_06623-P1
RLK-Pelle_LRK10L-2	1.9e-134	TRIUR3_08470-P1
RLK-Pelle_LRK10L-2	6.4e-136	TRIUR3_08471-P1
RLK-Pelle_LRK10L-2	3.8e-131	TRIUR3_09317-P1
RLK-Pelle_LRK10L-2	9.8e-135	TRIUR3_11412-P1
RLK-Pelle_LRK10L-2	2.9e-133	TRIUR3_11413-P1
RLK-Pelle_LRK10L-2	8.6e-134	TRIUR3_11944-P1
RLK-Pelle_LRK10L-2	8.5e-128	TRIUR3_11945-P1
RLK-Pelle_LRK10L-2	1.3e-122	TRIUR3_13741-P1
RLK-Pelle_LRK10L-2	3e-119	TRIUR3_15732-P1
RLK-Pelle_LRK10L-2	2e-136	TRIUR3_18377-P1
RLK-Pelle_LRK10L-2	3.2e-132	TRIUR3_18378-P1
RLK-Pelle_LRK10L-2	3.7e-130	TRIUR3_18379-P1
RLK-Pelle_LRK10L-2	6.9e-123	TRIUR3_24626-P1
RLK-Pelle_LRK10L-2	1.7e-129	TRIUR3_24627-P1
RLK-Pelle_LRK10L-2	2.6e-130	TRIUR3_26637-P1
RLK-Pelle_LRK10L-2	1.4e-127	TRIUR3_27445-P1
RLK-Pelle_LRK10L-2	1.2e-100	TRIUR3_29338-P1
RLK-Pelle_LRK10L-2	1.5e-135	TRIUR3_33913-P1
RLK-Pelle_LRR-I-1	4.4e-111	TRIUR3_00312-P1
RLK-Pelle_LRR-I-1	1.4e-108	TRIUR3_03166-P1
RLK-Pelle_LRR-I-1	2.1e-119	TRIUR3_03480-P1
RLK-Pelle_LRR-I-1	1.8e-113	TRIUR3_03967-P1
RLK-Pelle_LRR-I-1	3.3e-121	TRIUR3_04226-P1
RLK-Pelle_LRR-I-1	5.3e-106	TRIUR3_05141-P1
RLK-Pelle_LRR-I-1	1.5e-118	TRIUR3_05690-P1
RLK-Pelle_LRR-I-1	1.2e-112	TRIUR3_06142-P1
RLK-Pelle_LRR-I-1	3.3e-122	TRIUR3_08645-P1
RLK-Pelle_LRR-I-1	1.2e-118	TRIUR3_10486-P1
RLK-Pelle_LRR-I-1	3.3e-76	TRIUR3_11924-P1
RLK-Pelle_LRR-I-1	4.2e-118	TRIUR3_12261-P1
RLK-Pelle_LRR-I-1	2.2e-76	TRIUR3_12262-P1
RLK-Pelle_LRR-I-1	6.1e-113	TRIUR3_12294-P1
RLK-Pelle_LRR-I-1	8.1e-121	TRIUR3_12401-P1
RLK-Pelle_LRR-I-1	5.4e-66	TRIUR3_13887-P1
RLK-Pelle_LRR-I-1	2.4e-122	TRIUR3_15401-P1
RLK-Pelle_LRR-I-1	6.1e-114	TRIUR3_15461-P1
RLK-Pelle_LRR-I-1	5.7e-112	TRIUR3_16536-P1
RLK-Pelle_LRR-I-1	5.4e-109	TRIUR3_16537-P1
RLK-Pelle_LRR-I-1	5.9e-76	TRIUR3_16685-P1
RLK-Pelle_LRR-I-1	5.5e-112	TRIUR3_18810-P1
RLK-Pelle_LRR-I-1	1.7e-118	TRIUR3_18831-P1
RLK-Pelle_LRR-I-1	4.5e-113	TRIUR3_20349-P1
RLK-Pelle_LRR-I-1	6.9e-68	TRIUR3_21033-P1
RLK-Pelle_LRR-I-1	1.9e-122	TRIUR3_22564-P1
RLK-Pelle_LRR-I-1	1.3e-120	TRIUR3_23915-P1
RLK-Pelle_LRR-I-1	1.4e-74	TRIUR3_24404-P1
RLK-Pelle_LRR-I-1	1.2e-114	TRIUR3_24742-P1
RLK-Pelle_LRR-I-1	6.5e-112	TRIUR3_24905-P1
RLK-Pelle_LRR-I-1	1.4e-109	TRIUR3_25376-P1
RLK-Pelle_LRR-I-1	2e-122	TRIUR3_28130-P1
RLK-Pelle_LRR-I-2	1.3e-141	TRIUR3_13031-P1
RLK-Pelle_LRR-II	6.8e-147	TRIUR3_00527-P1
RLK-Pelle_LRR-II	1.3e-156	TRIUR3_01464-P1
RLK-Pelle_LRR-II	3.6e-144	TRIUR3_03915-P1
RLK-Pelle_LRR-II	2.3e-143	TRIUR3_12436-P1
RLK-Pelle_LRR-II	1.3e-128	TRIUR3_16738-P1
RLK-Pelle_LRR-II	3.2e-138	TRIUR3_19611-P1
RLK-Pelle_LRR-II	1.7e-98	TRIUR3_27327-P1
RLK-Pelle_LRR-II	6.9e-155	TRIUR3_29420-P1
RLK-Pelle_LRR-II	2.1e-145	TRIUR3_29509-P1
RLK-Pelle_LRR-II	2.3e-118	TRIUR3_34444-P1
RLK-Pelle_LRR-III	6.7e-75	TRIUR3_04302-P1
RLK-Pelle_LRR-III	1.4e-92	TRIUR3_05551-P1
RLK-Pelle_LRR-III	3.3e-76	TRIUR3_08844-P1
RLK-Pelle_LRR-III	9.9e-79	TRIUR3_12284-P1
RLK-Pelle_LRR-III	5.2e-48	TRIUR3_13524-P1
RLK-Pelle_LRR-III	3.1e-98	TRIUR3_13995-P1
RLK-Pelle_LRR-III	1.8e-94	TRIUR3_15624-P1
RLK-Pelle_LRR-III	1.8e-114	TRIUR3_17857-P1
RLK-Pelle_LRR-III	4.2e-110	TRIUR3_18436-P1
RLK-Pelle_LRR-III	6.4e-75	TRIUR3_20727-P1
RLK-Pelle_LRR-III	1.9e-47	TRIUR3_20808-P1
RLK-Pelle_LRR-III	2.4e-60	TRIUR3_21083-P1
RLK-Pelle_LRR-III	1.8e-110	TRIUR3_21590-P1
RLK-Pelle_LRR-III	5.2e-44	TRIUR3_22291-P1
RLK-Pelle_LRR-III	7.2e-53	TRIUR3_23417-P1
RLK-Pelle_LRR-III	1.6e-88	TRIUR3_27328-P1
RLK-Pelle_LRR-III	5.3e-51	TRIUR3_27615-P1
RLK-Pelle_LRR-III	3.4e-100	TRIUR3_28801-P1
RLK-Pelle_LRR-III	4.6e-48	TRIUR3_30723-P1
RLK-Pelle_LRR-III	2.3e-88	TRIUR3_31821-P1
RLK-Pelle_LRR-III	4.7e-100	TRIUR3_34095-P1
RLK-Pelle_LRR-III	1.5e-79	TRIUR3_34113-P1
RLK-Pelle_LRR-IV	3.8e-132	TRIUR3_26018-P1
RLK-Pelle_LRR-IV	3.8e-82	TRIUR3_28405-P1
RLK-Pelle_LRR-IX	1e-92	TRIUR3_21728-P1
RLK-Pelle_LRR-IX	2.1e-160	TRIUR3_26231-P1
RLK-Pelle_LRR-V	1.1e-123	TRIUR3_08354-P1
RLK-Pelle_LRR-V	6.3e-128	TRIUR3_09863-P1
RLK-Pelle_LRR-V	1.5e-91	TRIUR3_12573-P1
RLK-Pelle_LRR-V	2.7e-106	TRIUR3_14903-P1
RLK-Pelle_LRR-V	3.3e-118	TRIUR3_15630-P1
RLK-Pelle_LRR-V	1.3e-115	TRIUR3_17726-P1
RLK-Pelle_LRR-V	1.1e-139	TRIUR3_18418-P1
RLK-Pelle_LRR-V	2.7e-137	TRIUR3_19691-P1
RLK-Pelle_LRR-V	7.7e-139	TRIUR3_26326-P1
RLK-Pelle_LRR-VI-1	7.2e-114	TRIUR3_08584-P1
RLK-Pelle_LRR-VI-1	3.2e-98	TRIUR3_17011-P1
RLK-Pelle_LRR-VI-1	4.5e-77	TRIUR3_22893-P1
RLK-Pelle_LRR-VI-1	1.1e-105	TRIUR3_30746-P1
RLK-Pelle_LRR-VI-2	3.3e-87	TRIUR3_02522-P1
RLK-Pelle_LRR-VI-2	9e-107	TRIUR3_06070-P1
RLK-Pelle_LRR-VI-2	5.2e-115	TRIUR3_13963-P1
RLK-Pelle_LRR-VI-2	2.1e-105	TRIUR3_19380-P1
RLK-Pelle_LRR-VI-2	1.3e-82	TRIUR3_20907-P1
RLK-Pelle_LRR-VII-1	2.2e-123	TRIUR3_23967-P1
RLK-Pelle_LRR-VII-1	2.8e-129	TRIUR3_31523-P1
RLK-Pelle_LRR-VII-2	2e-134	TRIUR3_30482-P1
RLK-Pelle_LRR-VIII-1	4.4e-113	TRIUR3_05096-P1
RLK-Pelle_LRR-VIII-1	9.9e-122	TRIUR3_09829-P1
RLK-Pelle_LRR-VIII-1	1.1e-127	TRIUR3_13029-P1
RLK-Pelle_LRR-VIII-1	4.6e-123	TRIUR3_23637-P1
RLK-Pelle_LRR-VIII-1	2.6e-129	TRIUR3_23828-P1
RLK-Pelle_LRR-VIII-1	8.7e-129	TRIUR3_25838-P1
RLK-Pelle_LRR-VIII-1	5.6e-126	TRIUR3_25839-P1
RLK-Pelle_LRR-VIII-1	9.8e-142	TRIUR3_32605-P1
RLK-Pelle_LRR-Xa	3e-121	TRIUR3_06086-P1
RLK-Pelle_LRR-Xa	3.8e-266	TRIUR3_12681-P1
RLK-Pelle_LRR-Xb-1	7e-131	TRIUR3_00369-P1
RLK-Pelle_LRR-Xb-1	1.6e-103	TRIUR3_00373-P1
RLK-Pelle_LRR-Xb-1	2.9e-122	TRIUR3_00379-P1
RLK-Pelle_LRR-Xb-1	6.4e-128	TRIUR3_00826-P1
RLK-Pelle_LRR-Xb-1	1.7e-98	TRIUR3_00830-P1
RLK-Pelle_LRR-Xb-1	2.8e-128	TRIUR3_00835-P1
RLK-Pelle_LRR-Xb-1	1.1e-130	TRIUR3_03793-P1
RLK-Pelle_LRR-Xb-1	2.2e-74	TRIUR3_03985-P1
RLK-Pelle_LRR-Xb-1	1.4e-122	TRIUR3_06116-P1
RLK-Pelle_LRR-Xb-1	4.7e-131	TRIUR3_06207-P1
RLK-Pelle_LRR-Xb-1	1.1e-93	TRIUR3_08895-P1
RLK-Pelle_LRR-Xb-1	2.4e-128	TRIUR3_24310-P1
RLK-Pelle_LRR-Xb-1	1.9e-128	TRIUR3_25494-P1
RLK-Pelle_LRR-Xb-1	4.1e-129	TRIUR3_31066-P1
RLK-Pelle_LRR-Xb-1	1.6e-128	TRIUR3_32943-P1
RLK-Pelle_LRR-Xb-1	2.4e-123	TRIUR3_33396-P1
RLK-Pelle_LRR-XI-1	1.8e-92	TRIUR3_00480-P1
RLK-Pelle_LRR-XI-1	8.2e-91	TRIUR3_00482-P1
RLK-Pelle_LRR-XI-1	4.4e-92	TRIUR3_00485-P1
RLK-Pelle_LRR-XI-1	2.1e-85	TRIUR3_00486-P1
RLK-Pelle_LRR-XI-1	5.7e-67	TRIUR3_00488-P1
RLK-Pelle_LRR-XI-1	2.9e-93	TRIUR3_00584-P1
RLK-Pelle_LRR-XI-1	4.5e-90	TRIUR3_00585-P1
RLK-Pelle_LRR-XI-1	8e-84	TRIUR3_00586-P1
RLK-Pelle_LRR-XI-1	7e-82	TRIUR3_00589-P1
RLK-Pelle_LRR-XI-1	1.1e-86	TRIUR3_00593-P1
RLK-Pelle_LRR-XI-1	2.7e-76	TRIUR3_01633-P1
RLK-Pelle_LRR-XI-1	6.6e-111	TRIUR3_02267-P1
RLK-Pelle_LRR-XI-1	2.5e-69	TRIUR3_02311-P1
RLK-Pelle_LRR-XI-1	6.4e-85	TRIUR3_02572-P1
RLK-Pelle_LRR-XI-1	4.8e-76	TRIUR3_02682-P1
RLK-Pelle_LRR-XI-1	3.5e-43	TRIUR3_05211-P1
RLK-Pelle_LRR-XI-1	7.2e-61	TRIUR3_05900-P1
RLK-Pelle_LRR-XI-1	5.2e-82	TRIUR3_07283-P1
RLK-Pelle_LRR-XI-1	5e-94	TRIUR3_08882-P1
RLK-Pelle_LRR-XI-1	8e-97	TRIUR3_09269-P1
RLK-Pelle_LRR-XI-1	2.7e-92	TRIUR3_10697-P1
RLK-Pelle_LRR-XI-1	1.1e-63	TRIUR3_11375-P1
RLK-Pelle_LRR-XI-1	3.1e-86	TRIUR3_12183-P1
RLK-Pelle_LRR-XI-1	1e-64	TRIUR3_12668-P1
RLK-Pelle_LRR-XI-1	8.9e-66	TRIUR3_12669-P1
RLK-Pelle_LRR-XI-1	5.1e-98	TRIUR3_12853-P1
RLK-Pelle_LRR-XI-1	2.1e-100	TRIUR3_13733-P1
RLK-Pelle_LRR-XI-1	3.7e-88	TRIUR3_14628-P1
RLK-Pelle_LRR-XI-1	2.4e-89	TRIUR3_15201-P1
RLK-Pelle_LRR-XI-1	7.8e-86	TRIUR3_15524-P1
RLK-Pelle_LRR-XI-1	5.6e-92	TRIUR3_15974-P1
RLK-Pelle_LRR-XI-1	1.3e-85	TRIUR3_16581-P1
RLK-Pelle_LRR-XI-1	6.8e-93	TRIUR3_16725-P1
RLK-Pelle_LRR-XI-1	1.7e-98	TRIUR3_17009-P1
RLK-Pelle_LRR-XI-1	1.9e-86	TRIUR3_18450-P1
RLK-Pelle_LRR-XI-1	1.5e-87	TRIUR3_18535-P1
RLK-Pelle_LRR-XI-1	3.6e-91	TRIUR3_18911-P1
RLK-Pelle_LRR-XI-1	1.3e-85	TRIUR3_19375-P1
RLK-Pelle_LRR-XI-1	1.6e-106	TRIUR3_19510-P1
RLK-Pelle_LRR-XI-1	5.8e-83	TRIUR3_19924-P1
RLK-Pelle_LRR-XI-1	1.1e-86	TRIUR3_20895-P1
RLK-Pelle_LRR-XI-1	1.4e-88	TRIUR3_20906-P1
RLK-Pelle_LRR-XI-1	3.9e-84	TRIUR3_21487-P1
RLK-Pelle_LRR-XI-1	2.2e-58	TRIUR3_21986-P1
RLK-Pelle_LRR-XI-1	6.6e-97	TRIUR3_22096-P1
RLK-Pelle_LRR-XI-1	2e-53	TRIUR3_22318-P1
RLK-Pelle_LRR-XI-1	2.5e-51	TRIUR3_22319-P1
RLK-Pelle_LRR-XI-1	2.2e-64	TRIUR3_22842-P1
RLK-Pelle_LRR-XI-1	1.8e-98	TRIUR3_26524-P1
RLK-Pelle_LRR-XI-1	7.4e-107	TRIUR3_27516-P1
RLK-Pelle_LRR-XI-1	3.5e-75	TRIUR3_27788-P1
RLK-Pelle_LRR-XI-1	8.3e-104	TRIUR3_28014-P1
RLK-Pelle_LRR-XI-1	1.2e-97	TRIUR3_28695-P1
RLK-Pelle_LRR-XI-1	9e-122	TRIUR3_29720-P1
RLK-Pelle_LRR-XI-1	3e-85	TRIUR3_29788-P1
RLK-Pelle_LRR-XI-1	3.5e-64	TRIUR3_29824-P1
RLK-Pelle_LRR-XI-1	2.1e-114	TRIUR3_30266-P1
RLK-Pelle_LRR-XI-1	4.1e-85	TRIUR3_31141-P1
RLK-Pelle_LRR-XI-1	1.6e-62	TRIUR3_31931-P1
RLK-Pelle_LRR-XI-1	1.6e-63	TRIUR3_32135-P1
RLK-Pelle_LRR-XI-1	3.5e-64	TRIUR3_32971-P1
RLK-Pelle_LRR-XI-1	4.3e-121	TRIUR3_33765-P1
RLK-Pelle_LRR-XI-1	8.1e-83	TRIUR3_33947-P1
RLK-Pelle_LRR-XI-1	1e-78	TRIUR3_34672-P1
RLK-Pelle_LRR-XI-2	9.7e-73	TRIUR3_02322-P1
RLK-Pelle_LRR-XII-1	4.9e-96	TRIUR3_00597-P1
RLK-Pelle_LRR-XII-1	4.5e-102	TRIUR3_00598-P1
RLK-Pelle_LRR-XII-1	3.2e-100	TRIUR3_00599-P1
RLK-Pelle_LRR-XII-1	2.1e-102	TRIUR3_00600-P1
RLK-Pelle_LRR-XII-1	6.5e-102	TRIUR3_00601-P1
RLK-Pelle_LRR-XII-1	3.2e-92	TRIUR3_00602-P1
RLK-Pelle_LRR-XII-1	7.6e-108	TRIUR3_01537-P1
RLK-Pelle_LRR-XII-1	8.7e-115	TRIUR3_01827-P1
RLK-Pelle_LRR-XII-1	1.9e-115	TRIUR3_02098-P1
RLK-Pelle_LRR-XII-1	9.7e-115	TRIUR3_02102-P1
RLK-Pelle_LRR-XII-1	6.2e-114	TRIUR3_02296-P1
RLK-Pelle_LRR-XII-1	4.9e-108	TRIUR3_02377-P1
RLK-Pelle_LRR-XII-1	3.4e-106	TRIUR3_02775-P1
RLK-Pelle_LRR-XII-1	2e-106	TRIUR3_02776-P1
RLK-Pelle_LRR-XII-1	1e-101	TRIUR3_02927-P1
RLK-Pelle_LRR-XII-1	3.5e-100	TRIUR3_02929-P1
RLK-Pelle_LRR-XII-1	1.9e-99	TRIUR3_02930-P1
RLK-Pelle_LRR-XII-1	3.7e-100	TRIUR3_02931-P1
RLK-Pelle_LRR-XII-1	1.8e-68	TRIUR3_03139-P1
RLK-Pelle_LRR-XII-1	2.1e-111	TRIUR3_03596-P1
RLK-Pelle_LRR-XII-1	7.6e-114	TRIUR3_03675-P1
RLK-Pelle_LRR-XII-1	1.5e-113	TRIUR3_03676-P1
RLK-Pelle_LRR-XII-1	1.4e-112	TRIUR3_03679-P1
RLK-Pelle_LRR-XII-1	4e-113	TRIUR3_03892-P1
RLK-Pelle_LRR-XII-1	1.5e-115	TRIUR3_04293-P1
RLK-Pelle_LRR-XII-1	8.5e-112	TRIUR3_04343-P1
RLK-Pelle_LRR-XII-1	4.6e-68	TRIUR3_04427-P1
RLK-Pelle_LRR-XII-1	4.4e-119	TRIUR3_04707-P1
RLK-Pelle_LRR-XII-1	1.2e-124	TRIUR3_04708-P1
RLK-Pelle_LRR-XII-1	6.4e-118	TRIUR3_04709-P1
RLK-Pelle_LRR-XII-1	1.3e-114	TRIUR3_04736-P1
RLK-Pelle_LRR-XII-1	1.4e-85	TRIUR3_04816-P1
RLK-Pelle_LRR-XII-1	8.3e-92	TRIUR3_04951-P1
RLK-Pelle_LRR-XII-1	1e-109	TRIUR3_05155-P1
RLK-Pelle_LRR-XII-1	1.1e-74	TRIUR3_05156-P1
RLK-Pelle_LRR-XII-1	1e-109	TRIUR3_05307-P1
RLK-Pelle_LRR-XII-1	4.2e-113	TRIUR3_05476-P1
RLK-Pelle_LRR-XII-1	4.4e-91	TRIUR3_05697-P1
RLK-Pelle_LRR-XII-1	1.8e-102	TRIUR3_05715-P1
RLK-Pelle_LRR-XII-1	1.7e-117	TRIUR3_05798-P1
RLK-Pelle_LRR-XII-1	7.8e-115	TRIUR3_05799-P1
RLK-Pelle_LRR-XII-1	4.6e-100	TRIUR3_06100-P1
RLK-Pelle_LRR-XII-1	9.5e-106	TRIUR3_06342-P1
RLK-Pelle_LRR-XII-1	1.2e-112	TRIUR3_06790-P1
RLK-Pelle_LRR-XII-1	7.3e-113	TRIUR3_07512-P1
RLK-Pelle_LRR-XII-1	7.3e-113	TRIUR3_07515-P1
RLK-Pelle_LRR-XII-1	4e-110	TRIUR3_07785-P1
RLK-Pelle_LRR-XII-1	3.4e-109	TRIUR3_08694-P1
RLK-Pelle_LRR-XII-1	4.3e-118	TRIUR3_08780-P1
RLK-Pelle_LRR-XII-1	1.1e-119	TRIUR3_08822-P1
RLK-Pelle_LRR-XII-1	2.1e-108	TRIUR3_10184-P1
RLK-Pelle_LRR-XII-1	2.2e-109	TRIUR3_10645-P1
RLK-Pelle_LRR-XII-1	4.4e-103	TRIUR3_11168-P1
RLK-Pelle_LRR-XII-1	1.7e-95	TRIUR3_11367-P1
RLK-Pelle_LRR-XII-1	9.6e-114	TRIUR3_12510-P1
RLK-Pelle_LRR-XII-1	3.3e-119	TRIUR3_13254-P1
RLK-Pelle_LRR-XII-1	5.2e-111	TRIUR3_13578-P1
RLK-Pelle_LRR-XII-1	2.8e-93	TRIUR3_13789-P1
RLK-Pelle_LRR-XII-1	2.8e-111	TRIUR3_15095-P1
RLK-Pelle_LRR-XII-1	1.2e-102	TRIUR3_15270-P1
RLK-Pelle_LRR-XII-1	1.3e-108	TRIUR3_15283-P1
RLK-Pelle_LRR-XII-1	3.8e-109	TRIUR3_15498-P1
RLK-Pelle_LRR-XII-1	2.8e-103	TRIUR3_15598-P1
RLK-Pelle_LRR-XII-1	1.4e-116	TRIUR3_15984-P1
RLK-Pelle_LRR-XII-1	1.3e-110	TRIUR3_16065-P1
RLK-Pelle_LRR-XII-1	6.5e-113	TRIUR3_16664-P1
RLK-Pelle_LRR-XII-1	1e-107	TRIUR3_17992-P1
RLK-Pelle_LRR-XII-1	9e-101	TRIUR3_18381-P1
RLK-Pelle_LRR-XII-1	1.6e-102	TRIUR3_18458-P1
RLK-Pelle_LRR-XII-1	4.9e-111	TRIUR3_19553-P1
RLK-Pelle_LRR-XII-1	2.2e-112	TRIUR3_19999-P1
RLK-Pelle_LRR-XII-1	1.7e-110	TRIUR3_20052-P1
RLK-Pelle_LRR-XII-1	4.9e-113	TRIUR3_21299-P1
RLK-Pelle_LRR-XII-1	1.4e-108	TRIUR3_22888-P1
RLK-Pelle_LRR-XII-1	1.1e-74	TRIUR3_22952-P1
RLK-Pelle_LRR-XII-1	3.9e-99	TRIUR3_22980-P1
RLK-Pelle_LRR-XII-1	1.4e-109	TRIUR3_24071-P1
RLK-Pelle_LRR-XII-1	2.4e-74	TRIUR3_24160-P1
RLK-Pelle_LRR-XII-1	8.9e-102	TRIUR3_24671-P1
RLK-Pelle_LRR-XII-1	9.3e-108	TRIUR3_25269-P1
RLK-Pelle_LRR-XII-1	6.6e-107	TRIUR3_25820-P1
RLK-Pelle_LRR-XII-1	3e-113	TRIUR3_26300-P1
RLK-Pelle_LRR-XII-1	1.9e-104	TRIUR3_29173-P1
RLK-Pelle_LRR-XII-1	1.1e-60	TRIUR3_29238-P1
RLK-Pelle_LRR-XII-1	1.5e-84	TRIUR3_29397-P1
RLK-Pelle_LRR-XII-1	2.8e-110	TRIUR3_30349-P1
RLK-Pelle_LRR-XII-1	5.4e-102	TRIUR3_30457-P1
RLK-Pelle_LRR-XII-1	2e-99	TRIUR3_30727-P1
RLK-Pelle_LRR-XII-1	5.7e-111	TRIUR3_31434-P1
RLK-Pelle_LRR-XII-1	1.1e-131	TRIUR3_31704-P1
RLK-Pelle_LRR-XII-1	2e-101	TRIUR3_33861-P1
RLK-Pelle_LRR-XII-1	3.5e-93	TRIUR3_34316-P1
RLK-Pelle_LRR-XII-1	1.1e-117	TRIUR3_35277-P1
RLK-Pelle_LRR-XIIIa	5.9e-126	TRIUR3_02583-P1
RLK-Pelle_LRR-XIIIa	2.9e-130	TRIUR3_17476-P1
RLK-Pelle_LRR-XIIIa	1.2e-129	TRIUR3_23117-P1
RLK-Pelle_LRR-XIIIb	1e-151	TRIUR3_06616-P1
RLK-Pelle_LRR-XIIIb	3.1e-154	TRIUR3_30841-P1
RLK-Pelle_LRR-XIIIb	2.8e-152	TRIUR3_31587-P1
RLK-Pelle_LRR-XIV	1.5e-132	TRIUR3_15109-P1
RLK-Pelle_LRR-XIV	1.2e-142	TRIUR3_28910-P1
RLK-Pelle_LRR-XIV	3.7e-133	TRIUR3_34534-P1
RLK-Pelle_LRR-XV	5.7e-125	TRIUR3_07035-P1
RLK-Pelle_LRR-XV	2.2e-113	TRIUR3_09612-P1
RLK-Pelle_LRR-XV	3.4e-125	TRIUR3_17674-P1
RLK-Pelle_LysM	4.3e-97	TRIUR3_06761-P1
RLK-Pelle_LysM	4.3e-97	TRIUR3_06769-P1
RLK-Pelle_LysM	4e-76	TRIUR3_12903-P1
RLK-Pelle_LysM	7.2e-55	TRIUR3_27312-P1
RLK-Pelle_LysM	5.3e-101	TRIUR3_34616-P1
RLK-Pelle_PERK-1	4.3e-138	TRIUR3_11651-P1
RLK-Pelle_PERK-1	2.4e-144	TRIUR3_21439-P1
RLK-Pelle_PERK-1	9.8e-106	TRIUR3_23310-P1
RLK-Pelle_PERK-1	7.8e-158	TRIUR3_27235-P1
RLK-Pelle_PERK-1	5.5e-150	TRIUR3_30526-P1
RLK-Pelle_PERK-2	1.9e-114	TRIUR3_08062-P1
RLK-Pelle_PERK-2	1.1e-85	TRIUR3_18405-P1
RLK-Pelle_PERK-2	1.4e-144	TRIUR3_32525-P1
RLK-Pelle_RKF3	2.5e-62	TRIUR3_22284-P1
RLK-Pelle_RKF3	5.7e-106	TRIUR3_25026-P1
RLK-Pelle_RLCK-II	2.5e-108	TRIUR3_24752-P1
RLK-Pelle_RLCK-IV	3e-107	TRIUR3_04267-P1
RLK-Pelle_RLCK-IV	1.2e-137	TRIUR3_05676-P1
RLK-Pelle_RLCK-IV	1e-129	TRIUR3_15456-P1
RLK-Pelle_RLCK-IV	1.2e-137	TRIUR3_35312-P1
RLK-Pelle_RLCK-IXa	1.2e-121	TRIUR3_21041-P1
RLK-Pelle_RLCK-IXa	4.8e-115	TRIUR3_22819-P1
RLK-Pelle_RLCK-IXa	2e-133	TRIUR3_33041-P1
RLK-Pelle_RLCK-IXb	5.7e-80	TRIUR3_00838-P1
RLK-Pelle_RLCK-IXb	7.9e-108	TRIUR3_00840-P1
RLK-Pelle_RLCK-IXb	5.1e-102	TRIUR3_00841-P1
RLK-Pelle_RLCK-IXb	1.3e-100	TRIUR3_02897-P1
RLK-Pelle_RLCK-IXb	2.6e-61	TRIUR3_06055-P1
RLK-Pelle_RLCK-IXb	4.4e-85	TRIUR3_06804-P1
RLK-Pelle_RLCK-IXb	8.5e-110	TRIUR3_06806-P1
RLK-Pelle_RLCK-IXb	1.3e-109	TRIUR3_09104-P1
RLK-Pelle_RLCK-IXb	5e-87	TRIUR3_09764-P1
RLK-Pelle_RLCK-IXb	2.2e-91	TRIUR3_09794-P1
RLK-Pelle_RLCK-IXb	9.8e-109	TRIUR3_11618-P1
RLK-Pelle_RLCK-IXb	8.5e-66	TRIUR3_12692-P1
RLK-Pelle_RLCK-IXb	2.4e-118	TRIUR3_14728-P1
RLK-Pelle_RLCK-IXb	2.2e-108	TRIUR3_16278-P1
RLK-Pelle_RLCK-IXb	1.2e-111	TRIUR3_18693-P1
RLK-Pelle_RLCK-IXb	2.1e-87	TRIUR3_20160-P1
RLK-Pelle_RLCK-IXb	1e-89	TRIUR3_23446-P1
RLK-Pelle_RLCK-IXb	7.2e-94	TRIUR3_30464-P1
RLK-Pelle_RLCK-IXb	9.1e-101	TRIUR3_31921-P1
RLK-Pelle_RLCK-IXb	1.4e-118	TRIUR3_32266-P1
RLK-Pelle_RLCK-IXb	2.8e-95	TRIUR3_34487-P1
RLK-Pelle_RLCK-Os	2.1e-145	TRIUR3_08936-P1
RLK-Pelle_RLCK-Os	1.6e-133	TRIUR3_11668-P1
RLK-Pelle_RLCK-Os	4.4e-130	TRIUR3_35240-P1
RLK-Pelle_RLCK-V	3.4e-137	TRIUR3_05487-P1
RLK-Pelle_RLCK-V	1.6e-137	TRIUR3_09454-P1
RLK-Pelle_RLCK-V	1.1e-141	TRIUR3_12543-P1
RLK-Pelle_RLCK-V	1.4e-157	TRIUR3_13594-P1
RLK-Pelle_RLCK-V	4e-112	TRIUR3_16379-P1
RLK-Pelle_RLCK-V	7.7e-154	TRIUR3_18943-P1
RLK-Pelle_RLCK-V	2.6e-133	TRIUR3_20243-P1
RLK-Pelle_RLCK-V	9.3e-127	TRIUR3_22865-P1
RLK-Pelle_RLCK-V	2.3e-150	TRIUR3_24770-P1
RLK-Pelle_RLCK-V	2.5e-154	TRIUR3_29574-P1
RLK-Pelle_RLCK-V	1.1e-126	TRIUR3_33464-P1
RLK-Pelle_RLCK-VI	7.2e-73	TRIUR3_02921-P1
RLK-Pelle_RLCK-VI	2.2e-106	TRIUR3_04254-P1
RLK-Pelle_RLCK-VI	3.5e-116	TRIUR3_08418-P1
RLK-Pelle_RLCK-VI	5e-88	TRIUR3_11628-P1
RLK-Pelle_RLCK-VI	3e-116	TRIUR3_12608-P1
RLK-Pelle_RLCK-VI	1.9e-85	TRIUR3_16074-P1
RLK-Pelle_RLCK-VI	6.6e-120	TRIUR3_29999-P1
RLK-Pelle_RLCK-VI	2.8e-92	TRIUR3_35345-P1
RLK-Pelle_RLCK-VIIa-1	1.4e-143	TRIUR3_04430-P1
RLK-Pelle_RLCK-VIIa-1	4.5e-129	TRIUR3_04519-P1
RLK-Pelle_RLCK-VIIa-1	1.5e-142	TRIUR3_06460-P1
RLK-Pelle_RLCK-VIIa-1	4.9e-67	TRIUR3_10024-P1
RLK-Pelle_RLCK-VIIa-1	3.2e-156	TRIUR3_10379-P1
RLK-Pelle_RLCK-VIIa-1	6.5e-123	TRIUR3_12158-P1
RLK-Pelle_RLCK-VIIa-1	6.4e-119	TRIUR3_19265-P1
RLK-Pelle_RLCK-VIIa-1	2.2e-123	TRIUR3_20908-P1
RLK-Pelle_RLCK-VIIa-1	2.6e-154	TRIUR3_24656-P1
RLK-Pelle_RLCK-VIIa-1	1.2e-153	TRIUR3_24764-P1
RLK-Pelle_RLCK-VIIa-1	2.5e-150	TRIUR3_24793-P1
RLK-Pelle_RLCK-VIIa-1	1.5e-145	TRIUR3_25206-P1
RLK-Pelle_RLCK-VIIa-1	3.9e-74	TRIUR3_26219-P1
RLK-Pelle_RLCK-VIIa-1	1e-49	TRIUR3_29002-P1
RLK-Pelle_RLCK-VIIa-1	1.7e-68	TRIUR3_30395-P1
RLK-Pelle_RLCK-VIIa-2	2.3e-143	TRIUR3_01220-P1
RLK-Pelle_RLCK-VIIa-2	1.7e-133	TRIUR3_01650-P1
RLK-Pelle_RLCK-VIIa-2	4.1e-132	TRIUR3_02413-P1
RLK-Pelle_RLCK-VIIa-2	3.9e-133	TRIUR3_02773-P1
RLK-Pelle_RLCK-VIIa-2	2.9e-101	TRIUR3_03240-P1
RLK-Pelle_RLCK-VIIa-2	9.1e-131	TRIUR3_05759-P1
RLK-Pelle_RLCK-VIIa-2	3.3e-119	TRIUR3_07272-P1
RLK-Pelle_RLCK-VIIa-2	3.2e-97	TRIUR3_08924-P1
RLK-Pelle_RLCK-VIIa-2	1e-136	TRIUR3_09441-P1
RLK-Pelle_RLCK-VIIa-2	4e-116	TRIUR3_10594-P1
RLK-Pelle_RLCK-VIIa-2	3.3e-122	TRIUR3_11479-P1
RLK-Pelle_RLCK-VIIa-2	2.8e-113	TRIUR3_12957-P1
RLK-Pelle_RLCK-VIIa-2	4.4e-146	TRIUR3_15951-P1
RLK-Pelle_RLCK-VIIa-2	6.7e-140	TRIUR3_16124-P1
RLK-Pelle_RLCK-VIIa-2	9.4e-140	TRIUR3_18952-P1
RLK-Pelle_RLCK-VIIa-2	2.6e-103	TRIUR3_19456-P1
RLK-Pelle_RLCK-VIIa-2	2.8e-79	TRIUR3_20019-P1
RLK-Pelle_RLCK-VIIa-2	1.3e-113	TRIUR3_20190-P1
RLK-Pelle_RLCK-VIIa-2	2.3e-65	TRIUR3_20764-P1
RLK-Pelle_RLCK-VIIa-2	2.4e-128	TRIUR3_23811-P1
RLK-Pelle_RLCK-VIIa-2	2.1e-54	TRIUR3_24281-P1
RLK-Pelle_RLCK-VIIa-2	7.8e-128	TRIUR3_25191-P1
RLK-Pelle_RLCK-VIIa-2	1.3e-132	TRIUR3_25440-P1
RLK-Pelle_RLCK-VIIa-2	2.8e-131	TRIUR3_25441-P1
RLK-Pelle_RLCK-VIIa-2	6.7e-123	TRIUR3_26079-P1
RLK-Pelle_RLCK-VIIa-2	2.3e-134	TRIUR3_26741-P1
RLK-Pelle_RLCK-VIIa-2	3.9e-133	TRIUR3_27455-P1
RLK-Pelle_RLCK-VIIa-2	8.1e-142	TRIUR3_28811-P1
RLK-Pelle_RLCK-VIIa-2	9.7e-114	TRIUR3_29133-P1
RLK-Pelle_RLCK-VIIa-2	7.2e-131	TRIUR3_31232-P1
RLK-Pelle_RLCK-VIIa-2	1.6e-128	TRIUR3_31344-P1
RLK-Pelle_RLCK-VIIa-2	5.4e-129	TRIUR3_31369-P1
RLK-Pelle_RLCK-VIIa-2	1.9e-142	TRIUR3_32480-P1
RLK-Pelle_RLCK-VIIb	8.7e-157	TRIUR3_04911-P1
RLK-Pelle_RLCK-VIII	6.5e-154	TRIUR3_07853-P1
RLK-Pelle_RLCK-VIII	1.9e-154	TRIUR3_10821-P1
RLK-Pelle_RLCK-VIII	6.4e-163	TRIUR3_11238-P1
RLK-Pelle_RLCK-VIII	2.5e-148	TRIUR3_13632-P1
RLK-Pelle_RLCK-VIII	2.4e-124	TRIUR3_19348-P1
RLK-Pelle_RLCK-VIII	9.6e-165	TRIUR3_19438-P1
RLK-Pelle_RLCK-VIII	5.2e-158	TRIUR3_24128-P1
RLK-Pelle_RLCK-VIII	3.7e-166	TRIUR3_30187-P1
RLK-Pelle_RLCK-X	1e-160	TRIUR3_08544-P1
RLK-Pelle_RLCK-X	5e-154	TRIUR3_26912-P1
RLK-Pelle_RLCK-XII-1	9.6e-123	TRIUR3_15464-P1
RLK-Pelle_RLCK-XII-1	1.9e-139	TRIUR3_18441-P1
RLK-Pelle_RLCK-XII-1	2.7e-122	TRIUR3_22130-P1
RLK-Pelle_RLCK-XII-1	7.6e-117	TRIUR3_30643-P1
RLK-Pelle_RLCK-XV	2.6e-148	TRIUR3_17889-P1
RLK-Pelle_RLCK-XV	3.6e-132	TRIUR3_20335-P1
RLK-Pelle_RLCK-XV	9.7e-135	TRIUR3_32604-P1
RLK-Pelle_SD-2b	5.5e-109	TRIUR3_00921-P1
RLK-Pelle_SD-2b	2.3e-74	TRIUR3_00949-P1
RLK-Pelle_SD-2b	1.6e-88	TRIUR3_00951-P1
RLK-Pelle_SD-2b	1.7e-123	TRIUR3_01449-P1
RLK-Pelle_SD-2b	9.2e-120	TRIUR3_01561-P1
RLK-Pelle_SD-2b	2.9e-119	TRIUR3_01562-P1
RLK-Pelle_SD-2b	1.7e-119	TRIUR3_01563-P1
RLK-Pelle_SD-2b	1.2e-122	TRIUR3_01890-P1
RLK-Pelle_SD-2b	2.4e-124	TRIUR3_02093-P1
RLK-Pelle_SD-2b	5.3e-122	TRIUR3_02094-P1
RLK-Pelle_SD-2b	2.1e-113	TRIUR3_02706-P1
RLK-Pelle_SD-2b	2.7e-106	TRIUR3_02707-P1
RLK-Pelle_SD-2b	3e-106	TRIUR3_02792-P1
RLK-Pelle_SD-2b	1.6e-107	TRIUR3_02794-P1
RLK-Pelle_SD-2b	1.3e-112	TRIUR3_02795-P1
RLK-Pelle_SD-2b	2.8e-110	TRIUR3_02796-P1
RLK-Pelle_SD-2b	2.9e-122	TRIUR3_03282-P1
RLK-Pelle_SD-2b	2.6e-124	TRIUR3_03283-P1
RLK-Pelle_SD-2b	4.5e-123	TRIUR3_03286-P1
RLK-Pelle_SD-2b	1e-119	TRIUR3_04187-P1
RLK-Pelle_SD-2b	1.2e-94	TRIUR3_05182-P1
RLK-Pelle_SD-2b	6e-109	TRIUR3_05652-P1
RLK-Pelle_SD-2b	2.7e-123	TRIUR3_05857-P1
RLK-Pelle_SD-2b	6.9e-86	TRIUR3_05868-P1
RLK-Pelle_SD-2b	3.9e-120	TRIUR3_05869-P1
RLK-Pelle_SD-2b	1.7e-111	TRIUR3_05873-P1
RLK-Pelle_SD-2b	1.1e-119	TRIUR3_06589-P1
RLK-Pelle_SD-2b	1.3e-119	TRIUR3_06591-P1
RLK-Pelle_SD-2b	1.1e-101	TRIUR3_06727-P1
RLK-Pelle_SD-2b	7.1e-103	TRIUR3_06728-P1
RLK-Pelle_SD-2b	1.3e-110	TRIUR3_06808-P1
RLK-Pelle_SD-2b	1e-93	TRIUR3_07588-P1
RLK-Pelle_SD-2b	2.1e-112	TRIUR3_07589-P1
RLK-Pelle_SD-2b	1.7e-112	TRIUR3_07597-P1
RLK-Pelle_SD-2b	4.8e-112	TRIUR3_07599-P1
RLK-Pelle_SD-2b	9.6e-66	TRIUR3_07784-P1
RLK-Pelle_SD-2b	4.6e-96	TRIUR3_07898-P1
RLK-Pelle_SD-2b	8e-111	TRIUR3_07963-P1
RLK-Pelle_SD-2b	2.1e-119	TRIUR3_07971-P1
RLK-Pelle_SD-2b	1.9e-119	TRIUR3_08059-P1
RLK-Pelle_SD-2b	1e-89	TRIUR3_08060-P1
RLK-Pelle_SD-2b	6.4e-100	TRIUR3_08094-P1
RLK-Pelle_SD-2b	8.7e-122	TRIUR3_08468-P1
RLK-Pelle_SD-2b	1.6e-114	TRIUR3_08474-P1
RLK-Pelle_SD-2b	3.8e-107	TRIUR3_08604-P1
RLK-Pelle_SD-2b	1.8e-105	TRIUR3_09429-P1
RLK-Pelle_SD-2b	2e-109	TRIUR3_09430-P1
RLK-Pelle_SD-2b	5.2e-120	TRIUR3_10040-P1
RLK-Pelle_SD-2b	1.5e-108	TRIUR3_11294-P1
RLK-Pelle_SD-2b	5.5e-113	TRIUR3_11295-P1
RLK-Pelle_SD-2b	1.7e-109	TRIUR3_11318-P1
RLK-Pelle_SD-2b	1.5e-119	TRIUR3_11600-P1
RLK-Pelle_SD-2b	4.9e-111	TRIUR3_12081-P1
RLK-Pelle_SD-2b	2.5e-123	TRIUR3_12820-P1
RLK-Pelle_SD-2b	1.3e-99	TRIUR3_12832-P1
RLK-Pelle_SD-2b	5.6e-100	TRIUR3_13335-P1
RLK-Pelle_SD-2b	1.1e-117	TRIUR3_13617-P1
RLK-Pelle_SD-2b	6.6e-113	TRIUR3_13891-P1
RLK-Pelle_SD-2b	4.7e-99	TRIUR3_14189-P1
RLK-Pelle_SD-2b	3.9e-121	TRIUR3_14443-P1
RLK-Pelle_SD-2b	2.8e-124	TRIUR3_14459-P1
RLK-Pelle_SD-2b	2.5e-124	TRIUR3_14461-P1
RLK-Pelle_SD-2b	1.6e-123	TRIUR3_14627-P1
RLK-Pelle_SD-2b	1e-120	TRIUR3_14696-P1
RLK-Pelle_SD-2b	2.4e-107	TRIUR3_14811-P1
RLK-Pelle_SD-2b	2.3e-110	TRIUR3_14868-P1
RLK-Pelle_SD-2b	3.5e-122	TRIUR3_15890-P1
RLK-Pelle_SD-2b	2.3e-119	TRIUR3_15931-P1
RLK-Pelle_SD-2b	1.8e-112	TRIUR3_16295-P1
RLK-Pelle_SD-2b	1.8e-121	TRIUR3_16529-P1
RLK-Pelle_SD-2b	7.9e-107	TRIUR3_16952-P1
RLK-Pelle_SD-2b	2e-119	TRIUR3_17855-P1
RLK-Pelle_SD-2b	1.5e-111	TRIUR3_18007-P1
RLK-Pelle_SD-2b	2.3e-111	TRIUR3_18238-P1
RLK-Pelle_SD-2b	1.8e-109	TRIUR3_18322-P1
RLK-Pelle_SD-2b	5e-53	TRIUR3_18795-P1
RLK-Pelle_SD-2b	3e-95	TRIUR3_19976-P1
RLK-Pelle_SD-2b	1.2e-116	TRIUR3_20098-P1
RLK-Pelle_SD-2b	2.1e-120	TRIUR3_20099-P1
RLK-Pelle_SD-2b	1.3e-107	TRIUR3_20489-P1
RLK-Pelle_SD-2b	8.6e-103	TRIUR3_20663-P1
RLK-Pelle_SD-2b	7.3e-123	TRIUR3_20830-P1
RLK-Pelle_SD-2b	2.5e-110	TRIUR3_21862-P1
RLK-Pelle_SD-2b	1.2e-111	TRIUR3_22667-P1
RLK-Pelle_SD-2b	5.2e-120	TRIUR3_22808-P1
RLK-Pelle_SD-2b	1.4e-120	TRIUR3_23368-P1
RLK-Pelle_SD-2b	7.4e-119	TRIUR3_23639-P1
RLK-Pelle_SD-2b	6.1e-112	TRIUR3_24348-P1
RLK-Pelle_SD-2b	1.3e-105	TRIUR3_24521-P1
RLK-Pelle_SD-2b	3.6e-121	TRIUR3_24660-P1
RLK-Pelle_SD-2b	1e-112	TRIUR3_24716-P1
RLK-Pelle_SD-2b	1.3e-111	TRIUR3_24809-P1
RLK-Pelle_SD-2b	7.3e-120	TRIUR3_25297-P1
RLK-Pelle_SD-2b	2.2e-122	TRIUR3_25926-P1
RLK-Pelle_SD-2b	3.7e-127	TRIUR3_27834-P1
RLK-Pelle_SD-2b	2.9e-110	TRIUR3_27968-P1
RLK-Pelle_SD-2b	7.9e-120	TRIUR3_28136-P1
RLK-Pelle_SD-2b	3.1e-88	TRIUR3_28883-P1
RLK-Pelle_SD-2b	2.8e-118	TRIUR3_29136-P1
RLK-Pelle_SD-2b	4.2e-122	TRIUR3_30282-P1
RLK-Pelle_SD-2b	1.4e-120	TRIUR3_31035-P1
RLK-Pelle_SD-2b	2.9e-95	TRIUR3_31647-P1
RLK-Pelle_SD-2b	3.7e-99	TRIUR3_33363-P1
RLK-Pelle_SD-2b	9.1e-113	TRIUR3_33586-P1
RLK-Pelle_SD-2b	5.5e-215	TRIUR3_34810-P1
RLK-Pelle_SD-2b	1.5e-106	TRIUR3_35118-P1
RLK-Pelle_SD-2b	7.4e-121	TRIUR3_35175-P1
RLK-Pelle_URK-1	1.8e-93	TRIUR3_31718-P1
RLK-Pelle_URK-2	5.3e-109	TRIUR3_13843-P1
RLK-Pelle_WAK	3.4e-110	TRIUR3_00461-P1
RLK-Pelle_WAK	2.6e-223	TRIUR3_00715-P1
RLK-Pelle_WAK	5.5e-224	TRIUR3_00716-P1
RLK-Pelle_WAK	6.7e-152	TRIUR3_01112-P1
RLK-Pelle_WAK	4.1e-112	TRIUR3_01506-P1
RLK-Pelle_WAK	1e-103	TRIUR3_01509-P1
RLK-Pelle_WAK	1.4e-93	TRIUR3_01549-P1
RLK-Pelle_WAK	3.2e-99	TRIUR3_01683-P1
RLK-Pelle_WAK	1.6e-110	TRIUR3_01686-P1
RLK-Pelle_WAK	5.2e-104	TRIUR3_01787-P1
RLK-Pelle_WAK	1.4e-112	TRIUR3_01935-P1
RLK-Pelle_WAK	9e-106	TRIUR3_02079-P1
RLK-Pelle_WAK	2.4e-144	TRIUR3_02126-P1
RLK-Pelle_WAK	1.4e-131	TRIUR3_02129-P1
RLK-Pelle_WAK	6e-107	TRIUR3_02701-P1
RLK-Pelle_WAK	2.9e-96	TRIUR3_02702-P1
RLK-Pelle_WAK	1.5e-104	TRIUR3_03121-P1
RLK-Pelle_WAK	4.6e-104	TRIUR3_03122-P1
RLK-Pelle_WAK	3.5e-102	TRIUR3_03123-P1
RLK-Pelle_WAK	5.1e-100	TRIUR3_03292-P1
RLK-Pelle_WAK	1.4e-129	TRIUR3_03765-P1
RLK-Pelle_WAK	3.5e-106	TRIUR3_03821-P1
RLK-Pelle_WAK	1.5e-106	TRIUR3_03822-P1
RLK-Pelle_WAK	2e-108	TRIUR3_04020-P1
RLK-Pelle_WAK	5e-109	TRIUR3_04249-P1
RLK-Pelle_WAK	1.1e-107	TRIUR3_04250-P1
RLK-Pelle_WAK	8e-108	TRIUR3_04251-P1
RLK-Pelle_WAK	8e-108	TRIUR3_04252-P1
RLK-Pelle_WAK	2.9e-107	TRIUR3_04292-P1
RLK-Pelle_WAK	1.2e-109	TRIUR3_04295-P1
RLK-Pelle_WAK	4.9e-83	TRIUR3_04304-P1
RLK-Pelle_WAK	1.6e-106	TRIUR3_04377-P1
RLK-Pelle_WAK	3.9e-106	TRIUR3_04378-P1
RLK-Pelle_WAK	3.4e-109	TRIUR3_04379-P1
RLK-Pelle_WAK	1e-106	TRIUR3_04380-P1
RLK-Pelle_WAK	1.7e-84	TRIUR3_04699-P1
RLK-Pelle_WAK	4.1e-103	TRIUR3_05058-P1
RLK-Pelle_WAK	1.2e-98	TRIUR3_05791-P1
RLK-Pelle_WAK	5.4e-107	TRIUR3_05866-P1
RLK-Pelle_WAK	5.5e-115	TRIUR3_05961-P1
RLK-Pelle_WAK	1.9e-108	TRIUR3_06453-P1
RLK-Pelle_WAK	1.4e-109	TRIUR3_06454-P1
RLK-Pelle_WAK	2.7e-101	TRIUR3_06479-P1
RLK-Pelle_WAK	1e-104	TRIUR3_07527-P1
RLK-Pelle_WAK	1e-80	TRIUR3_07528-P1
RLK-Pelle_WAK	1.5e-103	TRIUR3_07530-P1
RLK-Pelle_WAK	2.4e-107	TRIUR3_07531-P1
RLK-Pelle_WAK	2.4e-100	TRIUR3_08080-P1
RLK-Pelle_WAK	1.1e-107	TRIUR3_08554-P1
RLK-Pelle_WAK	2.8e-106	TRIUR3_09328-P1
RLK-Pelle_WAK	1.2e-101	TRIUR3_09329-P1
RLK-Pelle_WAK	1.1e-105	TRIUR3_10348-P1
RLK-Pelle_WAK	5.8e-102	TRIUR3_10918-P1
RLK-Pelle_WAK	3.3e-107	TRIUR3_10919-P1
RLK-Pelle_WAK	2.8e-63	TRIUR3_10990-P1
RLK-Pelle_WAK	5.6e-112	TRIUR3_10991-P1
RLK-Pelle_WAK	9.2e-106	TRIUR3_12033-P1
RLK-Pelle_WAK	9.2e-106	TRIUR3_12034-P1
RLK-Pelle_WAK	1.8e-67	TRIUR3_12035-P1
RLK-Pelle_WAK	1.2e-107	TRIUR3_12191-P1
RLK-Pelle_WAK	3.7e-103	TRIUR3_13130-P1
RLK-Pelle_WAK	5.7e-98	TRIUR3_13220-P1
RLK-Pelle_WAK	1.4e-108	TRIUR3_13581-P1
RLK-Pelle_WAK	1.6e-105	TRIUR3_14096-P1
RLK-Pelle_WAK	2.7e-108	TRIUR3_14098-P1
RLK-Pelle_WAK	2.9e-106	TRIUR3_14197-P1
RLK-Pelle_WAK	1.3e-106	TRIUR3_14820-P1
RLK-Pelle_WAK	2.3e-106	TRIUR3_14821-P1
RLK-Pelle_WAK	1.7e-107	TRIUR3_14841-P1
RLK-Pelle_WAK	2.4e-105	TRIUR3_14992-P1
RLK-Pelle_WAK	7.1e-106	TRIUR3_15981-P1
RLK-Pelle_WAK	1.3e-105	TRIUR3_17505-P1
RLK-Pelle_WAK	3.6e-108	TRIUR3_17506-P1
RLK-Pelle_WAK	5.3e-54	TRIUR3_17776-P1
RLK-Pelle_WAK	5e-104	TRIUR3_18440-P1
RLK-Pelle_WAK	2.6e-106	TRIUR3_19740-P1
RLK-Pelle_WAK	3.6e-102	TRIUR3_19912-P1
RLK-Pelle_WAK	1.2e-62	TRIUR3_21103-P1
RLK-Pelle_WAK	4.5e-106	TRIUR3_21255-P1
RLK-Pelle_WAK	2.1e-110	TRIUR3_21394-P1
RLK-Pelle_WAK	1.4e-89	TRIUR3_21395-P1
RLK-Pelle_WAK	2.1e-110	TRIUR3_22306-P1
RLK-Pelle_WAK	7e-106	TRIUR3_22387-P1
RLK-Pelle_WAK	3.2e-100	TRIUR3_22396-P1
RLK-Pelle_WAK	2.9e-109	TRIUR3_23328-P1
RLK-Pelle_WAK	1.6e-102	TRIUR3_23535-P1
RLK-Pelle_WAK	5.3e-114	TRIUR3_23666-P1
RLK-Pelle_WAK	8.4e-107	TRIUR3_24323-P1
RLK-Pelle_WAK	9.7e-103	TRIUR3_25296-P1
RLK-Pelle_WAK	3.6e-104	TRIUR3_25350-P1
RLK-Pelle_WAK	4.3e-105	TRIUR3_25381-P1
RLK-Pelle_WAK	4.1e-107	TRIUR3_25814-P1
RLK-Pelle_WAK	8.1e-115	TRIUR3_26489-P1
RLK-Pelle_WAK	2.8e-104	TRIUR3_27922-P1
RLK-Pelle_WAK	5.7e-50	TRIUR3_30066-P1
RLK-Pelle_WAK	2.8e-105	TRIUR3_30194-P1
RLK-Pelle_WAK	2.9e-108	TRIUR3_31958-P1
RLK-Pelle_WAK	2.5e-66	TRIUR3_32644-P1
RLK-Pelle_WAK	5.1e-105	TRIUR3_33047-P1
RLK-Pelle_WAK	1.3e-105	TRIUR3_33143-P1
RLK-Pelle_WAK	2.4e-108	TRIUR3_34318-P1
RLK-Pelle_WAK	5.4e-111	TRIUR3_34330-P1
RLK-Pelle_WAK	9.2e-76	TRIUR3_34611-P1
RLK-Pelle_WAK	2.5e-102	TRIUR3_34660-P1
RLK-Pelle_WAK	4.4e-100	TRIUR3_34720-P1
RLK-Pelle_WAK	3.9e-105	TRIUR3_34917-P1
RLK-Pelle_WAK_LRK10L-1	8.1e-102	TRIUR3_00622-P1
RLK-Pelle_WAK_LRK10L-1	1.2e-127	TRIUR3_00629-P1
RLK-Pelle_WAK_LRK10L-1	1e-128	TRIUR3_03465-P1
RLK-Pelle_WAK_LRK10L-1	4.7e-129	TRIUR3_03470-P1
RLK-Pelle_WAK_LRK10L-1	7.5e-129	TRIUR3_03550-P1
RLK-Pelle_WAK_LRK10L-1	2.1e-112	TRIUR3_12113-P1
RLK-Pelle_WAK_LRK10L-1	1.3e-119	TRIUR3_30711-P1
SCY1_SCYL1	7.8e-109	TRIUR3_16190-P1
SCY1_SCYL2	3.7e-102	TRIUR3_33499-P1
STE_STE11	1.1e-93	TRIUR3_02352-P1
STE_STE11	4.6e-91	TRIUR3_09073-P1
STE_STE11	1.8e-73	TRIUR3_19028-P1
STE_STE11	6.5e-97	TRIUR3_20282-P1
STE_STE11	3.4e-105	TRIUR3_21311-P1
STE_STE11	1.3e-60	TRIUR3_23153-P1
STE_STE11	2.2e-96	TRIUR3_30108-P1
STE_STE11	4.9e-93	TRIUR3_33594-P1
STE_STE20-Fray	8.9e-129	TRIUR3_04912-P1
STE_STE20-Fray	1.5e-148	TRIUR3_12754-P1
STE_STE20-Fray	4.5e-132	TRIUR3_17433-P1
STE_STE20-Fray	2.4e-147	TRIUR3_22103-P1
STE_STE20-Fray	1.3e-129	TRIUR3_26177-P1
STE_STE20-Fray	1.1e-73	TRIUR3_28599-P1
STE_STE20-Pl	8.5e-152	TRIUR3_26444-P1
STE_STE20-YSK	6.2e-94	TRIUR3_13342-P1
STE_STE7	2.2e-67	TRIUR3_03040-P1
STE_STE7	3.5e-116	TRIUR3_04435-P1
STE_STE7	3.1e-108	TRIUR3_07377-P1
STE_STE7	4.1e-77	TRIUR3_10006-P1
STE_STE7	2e-74	TRIUR3_14235-P1
STE_STE7	6.6e-96	TRIUR3_30060-P1
STE_STE-Pl	1e-151	TRIUR3_11511-P1
TKL_CTR1-DRK-1	4.9e-92	TRIUR3_23114-P1
TKL_CTR1-DRK-2	3e-119	TRIUR3_01817-P1
TKL_CTR1-DRK-2	3.7e-110	TRIUR3_08565-P1
TKL_CTR1-DRK-2	1.5e-116	TRIUR3_08830-P1
TKL_CTR1-DRK-2	2.8e-129	TRIUR3_09886-P1
TKL_CTR1-DRK-2	3.2e-139	TRIUR3_17777-P1
TKL_CTR1-DRK-2	3e-140	TRIUR3_18071-P1
TKL_CTR1-DRK-2	1.3e-166	TRIUR3_24032-P1
TKL_CTR1-DRK-2	1.8e-141	TRIUR3_31038-P1
TKL_CTR1-DRK-2	3.4e-138	TRIUR3_35169-P1
TKL_Gdt	5.4e-06	TRIUR3_13600-P1
TKL_Gdt	3.3e-76	TRIUR3_32872-P1
TKL-Pl-1	8.1e-128	TRIUR3_12495-P1
TKL-Pl-1	3.2e-71	TRIUR3_16250-P1
TKL-Pl-2	6.6e-150	TRIUR3_11831-P1
TKL-Pl-3	1.9e-125	TRIUR3_22959-P1
TKL-Pl-4	1.1e-96	TRIUR3_02073-P1
TKL-Pl-4	2.2e-98	TRIUR3_02741-P1
TKL-Pl-4	3.1e-107	TRIUR3_08739-P1
TKL-Pl-4	1.3e-115	TRIUR3_13109-P1
TKL-Pl-4	4.3e-112	TRIUR3_13625-P1
TKL-Pl-4	1.6e-110	TRIUR3_16205-P1
TKL-Pl-4	5.9e-86	TRIUR3_16490-P1
[truncated: 36 more rows]

## Sheet: Aegilops tauschii
HMM classification	E value of HMM classification	Gene ID
[truncated: 1,552 more rows]

[truncated: 10 more sheets: Brachypodium distachyon, Zea mays, Oryza sativa, Arabidopsis thaliana, Vitis vinifera, Amborella trichopoda, Selaginella moellendorffii, Physcomitrella patens, Chlamydomonas reinhardtii, Sheet13]
