# Supplementary material for: Phylogeny of the plant receptor-like kinase (RLK) gene family and expression analysis of wheat RLK genes in response to biotic and abiotic stresses
Source: BMC Genomics. 2023 May 1;24:224. doi: 10.1186/s12864-023-09303-7 (PMC10152718; doi:10.1186/s12864-023-09303-7)
Supplement: Supplementary file 15 — Additional file 15: Table S2. Comparison of RLK subfamily sizes in 15 plants. [file 12864_2023_9303_MOESM15_ESM.xls]

## Sheet: shhet1
Table S2: Comparison of RLK subfamily sizes in 15 plants.
Subfamily	Chlamydomonas reinhardtii	Physcomitrella patens	Selaginella moellendorffii	Amborella trichopoda	Vitis vinifera	Arabidopsis thaliana	Oryza sativa	Zea mays	Brachypodium distachyon	Aegilops tauschii	Triticum urartu	Triticum dicoccoides	Triticum turgidum	Triticum spelta	Triticum aestivum
RLK-Pelle_C-LEC	1	2	2	1	1	1	1	1	1	1	1	2	2	3	3
RLK-Pelle_CR4L	0	7	8	6	9	8	14	14	15	14	8	22	35	42	45
RLK-Pelle_CrRLK1L-1	0	4	6	8	30	15	16	17	13	22	18	40	43	63	68
RLK-Pelle_DLSV	0	31	20	30	160	88	109	102	120	214	179	383	535	672	829
RLK-Pelle_Extensin	0	9	12	5	6	5	6	10	7	7	6	13	12	20	21
RLK-Pelle_L-LEC	1	4	27	37	43	45	62	51	85	98	71	173	182	303	320
RLK-Pelle_LRK10L-2	0	0	0	5	109	13	39	17	19	40	35	95	88	127	152
RLK-Pelle_LRR-I-1	0	21	8	13	23	48	17	8	24	26	32	50	76	106	118
RLK-Pelle_LRR-I-2	0	2	6	2	3	2	2	2	2	2	1	4	2	6	6
RLK-Pelle_LRR-II	0	7	8	7	14	14	11	16	12	11	10	23	23	32	33
RLK-Pelle_LRR-III	0	20	26	28	35	45	29	51	38	41	22	84	78	124	133
RLK-Pelle_LRR-IV	0	2	2	1	3	3	2	5	3	3	2	5	6	8	9
RLK-Pelle_LRR-IX	0	3	8	3	6	4	3	5	3	3	2	6	6	9	9
RLK-Pelle_LRR-V	0	6	6	5	6	9	9	15	10	10	9	20	20	30	30
RLK-Pelle_LRR-VI-1	0	1	5	3	5	4	3	4	4	4	4	8	8	12	12
RLK-Pelle_LRR-VI-2	0	0	4	3	5	8	7	8	7	8	5	15	16	26	26
RLK-Pelle_LRR-VII-1	0	5	5	3	4	5	6	7	4	4	2	8	7	10	11
RLK-Pelle_LRR-VII-2	0	4	2	1	2	3	1	1	1	1	1	2	2	3	3
RLK-Pelle_LRR-VII-3	0	3	4	1	2	2	1	2	1	1	0	2	2	3	3
RLK-Pelle_LRR-VIII-1	0	8	9	5	4	8	8	9	9	8	8	17	23	32	33
RLK-Pelle_LRR-Xa	0	0	6	2	6	4	3	7	3	3	2	6	5	8	9
RLK-Pelle_LRR-Xb-1	0	7	16	8	11	9	23	17	17	24	16	43	34	69	71
RLK-Pelle_LRR-Xb-2	0	0	0	1	1	1	1	1	1	1	0	2	2	3	3
RLK-Pelle_LRR-XI-1	0	10	55	30	79	33	35	49	59	70	64	116	158	214	237
RLK-Pelle_LRR-XI-2	0	2	2	2	2	2	2	2	2	2	1	4	4	6	6
RLK-Pelle_LRR-XII-1	0	6	7	13	34	8	61	40	52	96	93	153	209	303	337
RLK-Pelle_LRR-XIIIa	0	13	4	4	4	4	3	5	3	3	3	6	6	9	9
RLK-Pelle_LRR-XIIIb	0	6	4	2	2	3	3	3	2	3	3	6	6	9	9
RLK-Pelle_LRR-XIV	0	5	4	1	2	2	3	4	3	3	3	6	5	9	9
RLK-Pelle_LRR-XV	0	0	2	2	4	2	2	3	4	4	3	8	7	11	11
RLK-Pelle_LysM	0	7	12	13	13	6	9	14	8	12	5	18	20	32	36
RLK-Pelle_PERK-1	0	5	7	4	7	15	15	19	13	12	5	23	12	31	29
RLK-Pelle_PERK-2	0	6	15	5	8	3	1	4	3	3	3	6	6	8	9
RLK-Pelle_Pp	0	2	0	0	0	0	0	0	0	0	0	0	0	0	0
RLK-Pelle_RKF3	0	1	6	4	4	2	3	3	3	3	2	6	6	9	9
RLK-Pelle_RLCK-II	0	4	3	1	1	1	1	3	1	1	1	2	2	3	3
RLK-Pelle_RLCK-IV	0	9	6	2	3	3	4	8	6	7	4	14	14	19	20
RLK-Pelle_RLCK-IXa	0	0	2	2	3	2	3	3	2	3	3	6	6	9	9
RLK-Pelle_RLCK-IXb	2	0	4	6	12	20	19	19	19	24	21	47	50	72	75
RLK-Pelle_RLCK-Os	0	0	0	7	6	0	4	7	8	4	3	13	10	14	17
RLK-Pelle_RLCK-Pp	0	8	0	0	0	0	0	0	0	0	0	0	0	0	0
RLK-Pelle_RLCK-V	0	2	9	3	8	11	13	15	12	12	11	23	24	35	36
RLK-Pelle_RLCK-VI	0	10	9	8	13	14	9	10	9	9	8	18	16	25	27
RLK-Pelle_RLCK-VIIa-1	0	4	4	5	13	15	16	23	17	20	15	36	38	57	55
RLK-Pelle_RLCK-VIIa-2	0	6	8	15	26	32	36	43	36	45	33	91	89	136	136
RLK-Pelle_RLCK-VIIb	0	0	6	1	1	1	1	1	1	1	1	2	2	3	3
RLK-Pelle_RLCK-VIII	0	2	7	3	4	11	8	13	9	10	8	20	19	30	31
RLK-Pelle_RLCK-X	0	1	5	1	3	4	2	3	3	2	2	4	4	6	6
RLK-Pelle_RLCK-XI	0	0	4	2	2	4	2	1	3	2	0	5	5	7	8
RLK-Pelle_RLCK-XII-1	0	7	2	5	7	13	4	9	6	6	4	12	12	18	18
RLK-Pelle_RLCK-XII-2	0	0	0	0	3	12	0	0	0	0	0	0	0	0	0
RLK-Pelle_RLCK-XIII	0	0	0	2	1	2	5	8	5	5	0	10	6	15	15
RLK-Pelle_RLCK-XV	0	4	10	3	2	2	4	6	4	3	3	6	8	12	12
RLK-Pelle_RLCK-XVI	0	0	0	1	1	1	1	1	1	1	0	2	2	4	3
RLK-Pelle_RLCK-XVII	0	0	0	0	0	2	0	0	0	0	0	0	0	0	0
RLK-Pelle_SD-2b	0	10	115	33	68	8	71	45	62	101	107	192	209	306	331
RLK-Pelle_Singleton	0	1	0	0	1	1	0	0	0	0	0	0	0	0	0
RLK-Pelle_URK-1	0	0	2	2	1	3	2	2	2	2	1	4	6	7	9
RLK-Pelle_URK-2	0	0	4	3	3	0	2	2	2	2	1	4	4	6	6
RLK-Pelle_URK-3	0	0	0	0	1	1	1	1	0	1	0	2	2	3	3
RLK-Pelle_URK-Pp-1	0	13	2	0	0	0	0	0	0	0	0	0	0	0	0
RLK-Pelle_URK-Pp-2	0	4	0	0	0	0	0	0	0	0	0	0	0	0	0
RLK-Pelle_WAK	0	0	3	6	22	19	84	38	73	153	106	248	318	381	385
RLK-Pelle_WAK_LRK10L-1	0	4	19	6	12	9	8	10	7	12	7	17	18	31	33
