# Supplementary material for: Phylogeny of the plant receptor-like kinase (RLK) gene family and expression analysis of wheat RLK genes in response to biotic and abiotic stresses
Source: BMC Genomics. 2023 May 1;24:224. doi: 10.1186/s12864-023-09303-7 (PMC10152718; doi:10.1186/s12864-023-09303-7)
Supplement: Supplementary file 16 — Additional file 16: Table S3. Classification of some representative members from RLK subfamilies in 9 representative plants. [file 12864_2023_9303_MOESM16_ESM.xls]

## Sheet: classification
Table S3: Classification of some representative members from RLK subfamilies in 9 representative plants.
Chlamydomonas reinhardtii
Serial number	Gene ID	HMM classification	Bayes tree classification	ML tree classification	NJ tree with JTT model classification	NJ tree with p distance model classification
1	PNW75571	RLK-Pelle_RLCK-IXb	RLK-Pelle_RLCK-IXb	other	RLK-Pelle_RLCK-IXb	RLK-Pelle_RLCK-IXb
2	PNW75214	RLK-Pelle_RLCK-IXb	other	other	other	other
Physcomitrella patens
Serial number	Gene ID	HMM classification	Bayes tree classification	ML tree classification	NJ tree with JTT model classification	NJ tree with p distance model classification
1	Pp3c10_3010V3.2	RLK-Pelle_C-LEC	RLK-Pelle_C-LEC	RLK-Pelle_C-LEC	RLK-Pelle_C-LEC	RLK-Pelle_C-LEC
2	Pp3c6_19970V3.2	RLK-Pelle_CR4L	RLK-Pelle_CR4L	RLK-Pelle_CR4L	RLK-Pelle_CR4L	RLK-Pelle_CR4L
3	Pp3c9_10640V3.4	RLK-Pelle_CrRLK1L-1	RLK-Pelle_CrRLK1L-1	RLK-Pelle_CrRLK1L-1	RLK-Pelle_CrRLK1L-1	RLK-Pelle_CrRLK1L-1
4	Pp3c1_10810V3.2	RLK-Pelle_DLSV	RLK-Pelle_DLSV	RLK-Pelle_DLSV	RLK-Pelle_DLSV	RLK-Pelle_DLSV
5	Pp3c26_950V3.1	RLK-Pelle_DLSV	RLK-Pelle_DLSV	RLK-Pelle_DLSV	RLK-Pelle_DLSV	RLK-Pelle_DLSV
6	Pp3c10_6800V3.7	RLK-Pelle_Extensin	RLK-Pelle_Extensin	RLK-Pelle_Extensin	RLK-Pelle_Extensin	RLK-Pelle_Extensin
7	Pp3c4_28230V3.1	RLK-Pelle_Extensin	RLK-Pelle_Extensin	RLK-Pelle_Extensin	RLK-Pelle_Extensin	RLK-Pelle_Extensin
8	Pp3c4_18960V3.1	RLK-Pelle_L-LEC	RLK-Pelle_L-LEC	RLK-Pelle_L-LEC	RLK-Pelle_L-LEC	RLK-Pelle_L-LEC
9	Pp3c10_1880V3.2	RLK-Pelle_LRR-I-1	RLK-Pelle_LRR-I-1	RLK-Pelle_LRR-I-1	RLK-Pelle_LRR-I-1	RLK-Pelle_LRR-I-1
10	Pp3c4_18360V3.2	RLK-Pelle_LRR-I-1	RLK-Pelle_LRR-I-1	RLK-Pelle_LRR-I-1	RLK-Pelle_LRR-I-1	RLK-Pelle_LRR-I-1
11	Pp3c24_4410V3.4	RLK-Pelle_LRR-I-2	RLK-Pelle_LRR-I-2	RLK-Pelle_LRR-I-2	RLK-Pelle_LRR-I-2	RLK-Pelle_LRR-I-2
12	Pp3c3_14110V3.1	RLK-Pelle_LRR-II	RLK-Pelle_LRR-II	RLK-Pelle_LRR-II	RLK-Pelle_LRR-II	RLK-Pelle_LRR-II
13	Pp3c25_15360V3.2	RLK-Pelle_LRR-III	RLK-Pelle_LRR-III	RLK-Pelle_LRR-III	RLK-Pelle_LRR-III	RLK-Pelle_LRR-III
14	Pp3c19_19180V3.1	RLK-Pelle_LRR-III	RLK-Pelle_LRR-III	RLK-Pelle_LRR-III	RLK-Pelle_LRR-III	RLK-Pelle_LRR-III
15	Pp3c12_25310V3.2	RLK-Pelle_LRR-IV	RLK-Pelle_LRR-IV	RLK-Pelle_LRR-IV	RLK-Pelle_LRR-IV	RLK-Pelle_LRR-IV
16	Pp3c15_17310V3.1	RLK-Pelle_LRR-IX	RLK-Pelle_LRR-IX	RLK-Pelle_LRR-IX	RLK-Pelle_LRR-IX	RLK-Pelle_LRR-IX
17	Pp3c23_14050V3.1	RLK-Pelle_LRR-V	RLK-Pelle_LRR-V	RLK-Pelle_LRR-V	RLK-Pelle_LRR-V	RLK-Pelle_LRR-V
18	Pp3c14_22440V3.4	RLK-Pelle_LRR-VI-1	RLK-Pelle_LRR-VI-1	RLK-Pelle_LRR-VI-1	RLK-Pelle_LRR-VI-1	RLK-Pelle_LRR-VI-1
19	Pp3c1_6700V3.2	RLK-Pelle_LRR-VII-1	RLK-Pelle_LRR-VII-1	RLK-Pelle_LRR-VII-1	RLK-Pelle_LRR-VII-1	RLK-Pelle_LRR-VII-1
20	Pp3c4_26070V3.3	RLK-Pelle_LRR-VII-2	RLK-Pelle_LRR-VII-2	RLK-Pelle_LRR-VII-2	RLK-Pelle_LRR-VII-2	RLK-Pelle_LRR-VII-2
21	Pp3c11_18980V3.3	RLK-Pelle_LRR-VII-3	RLK-Pelle_LRR-VII-3	RLK-Pelle_LRR-VII-3	RLK-Pelle_LRR-VII-3	RLK-Pelle_LRR-VII-3
22	Pp3c23_22360V3.2	RLK-Pelle_LRR-VIII-1	RLK-Pelle_LRR-VIII-1	RLK-Pelle_LRR-VIII-1	RLK-Pelle_LRR-VIII-1	RLK-Pelle_LRR-VIII-1
23	Pp3c19_9410V3.5	RLK-Pelle_LRR-VIII-1	RLK-Pelle_LRR-VIII-1	RLK-Pelle_LRR-VIII-1	RLK-Pelle_LRR-VIII-1	RLK-Pelle_LRR-VIII-1
24	Pp3c21_2960V3.2	RLK-Pelle_LRR-Xb-1	RLK-Pelle_LRR-Xb-1	RLK-Pelle_LRR-Xb-1	RLK-Pelle_LRR-Xb-1	RLK-Pelle_LRR-Xb-1
25	Pp3c1_16110V3.5	RLK-Pelle_LRR-Xb-1	RLK-Pelle_LRR-Xb-1	RLK-Pelle_LRR-Xb-1	RLK-Pelle_LRR-Xb-1	RLK-Pelle_LRR-Xb-1
26	Pp3c19_4760V3.2	RLK-Pelle_Pp	RLK-Pelle_LRR-Xb-2	other	RLK-Pelle_LRR-Xb-1	other
27	Pp3c13_6220V3.2	RLK-Pelle_LRR-XI-1	RLK-Pelle_LRR-XI-1	RLK-Pelle_LRR-XI-1	RLK-Pelle_LRR-XI-1	RLK-Pelle_LRR-XI-1
28	Pp3c4_29300V3.2	RLK-Pelle_LRR-XI-1	RLK-Pelle_LRR-XI-1	RLK-Pelle_LRR-XI-1	RLK-Pelle_LRR-XI-1	RLK-Pelle_LRR-XI-1
29	Pp3c1_22560V3.2	RLK-Pelle_LRR-XII-1	RLK-Pelle_LRR-XII-1	RLK-Pelle_LRR-XII-1	RLK-Pelle_LRR-XII-1	RLK-Pelle_LRR-XII-1
30	Pp3c12_9140V3.1	RLK-Pelle_LRR-XIIIa	RLK-Pelle_LRR-XIIIa	RLK-Pelle_LRR-XIIIa	RLK-Pelle_LRR-XIIIa	RLK-Pelle_LRR-XIIIa
31	Pp3c4_19720V3.4	RLK-Pelle_LRR-XIIIa	RLK-Pelle_LRR-XIIIa	RLK-Pelle_LRR-XIIIa	RLK-Pelle_LRR-XIIIa	RLK-Pelle_LRR-XIIIa
32	Pp3c21_9500V3.2	RLK-Pelle_LRR-XIIIb	RLK-Pelle_LRR-XIIIb	RLK-Pelle_LRR-XIIIb	RLK-Pelle_LRR-XIIIb	RLK-Pelle_LRR-XIIIb
33	Pp3c5_6590V3.2	RLK-Pelle_LRR-XIV	RLK-Pelle_LRR-XIV	RLK-Pelle_LRR-XIV	RLK-Pelle_LRR-XIV	RLK-Pelle_LRR-XIV
34	Pp3c5_4120V3.3	RLK-Pelle_LysM	RLK-Pelle_LysM	RLK-Pelle_LysM	RLK-Pelle_LysM	RLK-Pelle_LysM
35	Pp3c11_6330V3.4	RLK-Pelle_LysM	RLK-Pelle_LysM	RLK-Pelle_LysM	RLK-Pelle_LysM	RLK-Pelle_LysM
36	Pp3c15_5330V3.1	RLK-Pelle_PERK-1	RLK-Pelle_PERK-1	RLK-Pelle_PERK-1	RLK-Pelle_PERK-1	RLK-Pelle_PERK-1
37	Pp3c17_19290V3.2	RLK-Pelle_PERK-2	RLK-Pelle_PERK-2	RLK-Pelle_PERK-2	RLK-Pelle_PERK-2	RLK-Pelle_PERK-2
38	Pp3c8_25270V3.1	RLK-Pelle_RKF3	RLK-Pelle_RKF3	RLK-Pelle_RKF3	RLK-Pelle_RKF3	RLK-Pelle_RKF3
39	Pp3c23_14970V3.2	RLK-Pelle_RLCK-IV	RLK-Pelle_RLCK-IV	RLK-Pelle_RLCK-IV	RLK-Pelle_RLCK-IV	RLK-Pelle_RLCK-IV
40	Pp3c11_6700V3.5	RLK-Pelle_RLCK-IV	RLK-Pelle_RLCK-IV	RLK-Pelle_RLCK-IV	RLK-Pelle_RLCK-IV	RLK-Pelle_RLCK-IV
41	Pp3c3_33210V3.1	RLK-Pelle_RLCK-Pp	RLK-Pelle_RLCK-Pp	RLK-Pelle_RLCK-Pp	RLK-Pelle_RLCK-Pp	RLK-Pelle_RLCK-Pp
42	Pp3c12_17460V3.3	RLK-Pelle_RLCK-Pp	RLK-Pelle_RLCK-Pp	RLK-Pelle_RLCK-Pp	RLK-Pelle_RLCK-Pp	RLK-Pelle_RLCK-Pp
43	Pp3c1_20580V3.9	RLK-Pelle_RLCK-V	RLK-Pelle_RLCK-V	RLK-Pelle_RLCK-V	RLK-Pelle_RLCK-V	RLK-Pelle_RLCK-V
44	Pp3c14_11590V3.3	RLK-Pelle_RLCK-VI	RLK-Pelle_RLCK-VI	RLK-Pelle_RLCK-VI	RLK-Pelle_RLCK-VI	RLK-Pelle_RLCK-VI
45	Pp3c6_16360V3.3	RLK-Pelle_RLCK-VIIa-1	RLK-Pelle_RLCK-VIIa-1	RLK-Pelle_RLCK-VIIa-1	RLK-Pelle_RLCK-VIIa-1	RLK-Pelle_RLCK-VIIa-1
46	Pp3c14_24890V3.1	RLK-Pelle_RLCK-VIIa-2	RLK-Pelle_RLCK-VIIa-2	RLK-Pelle_RLCK-VIIa-2	RLK-Pelle_RLCK-VIIa-2	RLK-Pelle_RLCK-VIIa-2
47	Pp3c7_11260V3.2	RLK-Pelle_RLCK-VIII	RLK-Pelle_RLCK-VIII	RLK-Pelle_RLCK-VIII	RLK-Pelle_RLCK-VIII	RLK-Pelle_RLCK-VIII
48	Pp3c5_4350V3.5	RLK-Pelle_RLCK-X	RLK-Pelle_RLCK-X	RLK-Pelle_RLCK-X	RLK-Pelle_RLCK-X	RLK-Pelle_RLCK-X
49	Pp3c20_8180V3.1	RLK-Pelle_RLCK-XII-1	RLK-Pelle_RLCK-XII-1	RLK-Pelle_RLCK-XII-1	RLK-Pelle_RLCK-XII-1	RLK-Pelle_RLCK-XII-1
50	Pp3c22_7510V3.7	RLK-Pelle_RLCK-XII-1	RLK-Pelle_RLCK-XII-1	RLK-Pelle_RLCK-XII-1	RLK-Pelle_RLCK-XII-1	RLK-Pelle_RLCK-XII-1
51	Pp3c3_19080V3.1	RLK-Pelle_RLCK-XV	RLK-Pelle_RLCK-XV	RLK-Pelle_RLCK-XV	RLK-Pelle_RLCK-XV	RLK-Pelle_RLCK-XV
52	Pp3c14_25010V3.1	RLK-Pelle_SD-2b	RLK-Pelle_SD-2b	RLK-Pelle_SD-2b	RLK-Pelle_SD-2b	RLK-Pelle_SD-2b
53	Pp3c21_16810V3.2	RLK-Pelle_SD-2b	RLK-Pelle_SD-2b	RLK-Pelle_SD-2b	RLK-Pelle_SD-2b	RLK-Pelle_SD-2b
54	Pp3c25_10250V3.3	RLK-Pelle_URK-Pp-1	RLK-Pelle_URK-Pp-1	RLK-Pelle_URK-Pp-1	RLK-Pelle_URK-Pp-1	RLK-Pelle_URK-Pp-1
55	Pp3c12_22990V3.2	RLK-Pelle_URK-Pp-1	RLK-Pelle_URK-Pp-1	RLK-Pelle_URK-Pp-1	RLK-Pelle_URK-Pp-1	RLK-Pelle_URK-Pp-1
56	Pp3c15_17640V3.3	RLK-Pelle_Singleton	other	other	other	other
57	Pp3c15_19160V3.2	RLK-Pelle_CR4L	other	RLK-Pelle_CR4L	RLK-Pelle_CR4L	RLK-Pelle_CR4L
58	Pp3c13_7450V3.2	RLK-Pelle_URK-Pp-2	other	other	other	other
59	Pp3c16_12990V3.2	RLK-Pelle_WAK_LRK10L-1	other	other	RLK-Pelle_WAK	RLK-Pelle_WAK
60	Pp3c21_610V3.2	RLK-Pelle_RLCK-II	other	RLK-Pelle_RLCK-II	RLK-Pelle_RLCK-II	RLK-Pelle_RLCK-II
61	Pp3c10_16000V3.1	RLK-Pelle_LRR-XI-2	other	RLK-Pelle_LRR-XI-2	RLK-Pelle_LRR-XI-2	RLK-Pelle_LRR-XI-2
62	Pp3c19_4590V3.1	RLK-Pelle_DSLV	other	RLK-Pelle_RKF3	other	other
Selaginella moellendorffii
Serial number	Gene ID	HMM classification	Bayes tree classification	ML tree classification	NJ tree with JTT model classification	NJ tree with p distance model classification
1	EFJ32465	RLK-Pelle_C-LEC	RLK-Pelle_C-LEC	RLK-Pelle_C-LEC	RLK-Pelle_C-LEC	RLK-Pelle_C-LEC
2	EFJ05506	RLK-Pelle_CR4L	RLK-Pelle_CR4L	RLK-Pelle_CR4L	RLK-Pelle_CR4L	RLK-Pelle_CR4L
3	EFJ08791	RLK-Pelle_CrRLK1L-1	RLK-Pelle_CrRLK1L-1	RLK-Pelle_CrRLK1L-1	RLK-Pelle_CrRLK1L-1	RLK-Pelle_CrRLK1L-1
4	EFJ17717	RLK-Pelle_DLSV	RLK-Pelle_DLSV	RLK-Pelle_DLSV	RLK-Pelle_DLSV	RLK-Pelle_DLSV
5	EFJ21142	RLK-Pelle_DLSV	RLK-Pelle_DLSV	RLK-Pelle_DLSV	RLK-Pelle_DLSV	RLK-Pelle_DLSV
6	EFJ14802	RLK-Pelle_Extensin	RLK-Pelle_Extensin	RLK-Pelle_Extensin	RLK-Pelle_Extensin	RLK-Pelle_Extensin
7	EFJ26547	RLK-Pelle_Extensin	RLK-Pelle_Extensin	RLK-Pelle_Extensin	RLK-Pelle_Extensin	RLK-Pelle_Extensin
8	EFJ32970	RLK-Pelle_L-LEC	RLK-Pelle_L-LEC	RLK-Pelle_L-LEC	other	RLK-Pelle_DLSV
9	EFJ06195	RLK-Pelle_L-LEC	RLK-Pelle_L-LEC	RLK-Pelle_L-LEC	RLK-Pelle_L-LEC	RLK-Pelle_L-LEC
10	EFJ19451	RLK-Pelle_LRR-I-1	RLK-Pelle_LRR-I-1	RLK-Pelle_LRR-I-1	RLK-Pelle_LRR-I-1	RLK-Pelle_LRR-I-1
11	EFJ24027	RLK-Pelle_LRR-I-2	RLK-Pelle_LRR-I-2	RLK-Pelle_LRR-I-2	RLK-Pelle_LRR-I-2	RLK-Pelle_LRR-I-2
12	EFJ18365	RLK-Pelle_LRR-II	RLK-Pelle_LRR-II	RLK-Pelle_LRR-II	RLK-Pelle_LRR-II	RLK-Pelle_LRR-II
13	EFJ27434	RLK-Pelle_LRR-II	RLK-Pelle_LRR-II	RLK-Pelle_LRR-II	RLK-Pelle_LRR-II	RLK-Pelle_LRR-II
14	EFJ14886	RLK-Pelle_LRR-III	RLK-Pelle_LRR-III	RLK-Pelle_LRR-III	RLK-Pelle_LRR-III	RLK-Pelle_LRR-III
15	EFJ07257	RLK-Pelle_LRR-III	RLK-Pelle_LRR-III	RLK-Pelle_LRR-III	RLK-Pelle_LRR-III	RLK-Pelle_LRR-III
16	EFJ21911	RLK-Pelle_LRR-IX	RLK-Pelle_LRR-IX	RLK-Pelle_LRR-IX	RLK-Pelle_LRR-IX	RLK-Pelle_LRR-IX
17	EFJ09628	RLK-Pelle_LRR-IX	RLK-Pelle_LRR-IX	RLK-Pelle_LRR-IX	RLK-Pelle_LRR-IX	RLK-Pelle_LRR-IX
18	EFJ34030	RLK-Pelle_LRR-V	RLK-Pelle_LRR-V	RLK-Pelle_LRR-V	RLK-Pelle_LRR-V	RLK-Pelle_LRR-V
19	EFJ17287	RLK-Pelle_LRR-VI-1	RLK-Pelle_LRR-VI-1	RLK-Pelle_LRR-VI-1	RLK-Pelle_LRR-VI-1	RLK-Pelle_LRR-VI-1
20	EFJ13917	RLK-Pelle_LRR-VI-2	RLK-Pelle_LRR-VI-2	RLK-Pelle_LRR-VI-2	RLK-Pelle_LRR-VI-2	RLK-Pelle_LRR-VI-2
21	EFJ07700	RLK-Pelle_LRR-VII-1	RLK-Pelle_LRR-VII-1	RLK-Pelle_LRR-VII-1	RLK-Pelle_LRR-VII-1	RLK-Pelle_LRR-VII-1
22	EFJ10083	RLK-Pelle_LRR-VII-2	RLK-Pelle_LRR-VII-2	RLK-Pelle_LRR-VII-2	RLK-Pelle_LRR-VII-2	RLK-Pelle_LRR-VII-2
23	EFJ16647	RLK-Pelle_LRR-VII-3	RLK-Pelle_LRR-VII-3	RLK-Pelle_LRR-VII-3	RLK-Pelle_LRR-VII-3	RLK-Pelle_LRR-VII-3
24	EFJ30458	RLK-Pelle_LRR-VIII-1	RLK-Pelle_LRR-VIII-1	RLK-Pelle_LRR-VIII-1	RLK-Pelle_LRR-VIII-1	RLK-Pelle_LRR-VIII-1
25	EFJ11398	RLK-Pelle_LRR-VIII-1	RLK-Pelle_LRR-VIII-1	RLK-Pelle_LRR-VIII-1	RLK-Pelle_LRR-VIII-1	RLK-Pelle_LRR-VIII-1
26	EFJ18603	RLK-Pelle_LRR-Xa	RLK-Pelle_LRR-Xa	RLK-Pelle_LRR-Xa	RLK-Pelle_LRR-Xa	RLK-Pelle_LRR-Xa
27	EFJ32888	RLK-Pelle_LRR-Xb-1	RLK-Pelle_LRR-Xb-1	RLK-Pelle_LRR-Xb-1	RLK-Pelle_LRR-Xb-1	RLK-Pelle_LRR-Xb-1
28	EFJ10140	RLK-Pelle_LRR-Xb-1	RLK-Pelle_LRR-Xb-1	RLK-Pelle_LRR-Xb-1	RLK-Pelle_LRR-Xb-1	RLK-Pelle_LRR-Xb-1
29	EFJ13721	RLK-Pelle_LRR-XI-1	RLK-Pelle_LRR-XI-1	RLK-Pelle_LRR-XI-1	RLK-Pelle_LRR-XI-1	RLK-Pelle_LRR-XI-1
30	EFJ14210	RLK-Pelle_LRR-XII-1	RLK-Pelle_LRR-XII-1	RLK-Pelle_LRR-XII-1	RLK-Pelle_LRR-XII-1	RLK-Pelle_LRR-XII-1
31	EFJ17596	RLK-Pelle_LRR-XIIIa	RLK-Pelle_LRR-XIIIa	RLK-Pelle_LRR-XIIIa	RLK-Pelle_LRR-XIIIa	RLK-Pelle_LRR-XIIIa
32	EFJ17800	RLK-Pelle_LRR-XIIIb	RLK-Pelle_LRR-XIIIb	RLK-Pelle_LRR-XIIIb	RLK-Pelle_LRR-XIIIb	RLK-Pelle_LRR-XIIIb
33	EFJ09880	RLK-Pelle_LRR-XIV	RLK-Pelle_LRR-XIV	RLK-Pelle_LRR-XIV	RLK-Pelle_LRR-XIV	RLK-Pelle_LRR-XIV
34	EFJ06771	RLK-Pelle_LysM	RLK-Pelle_LysM	RLK-Pelle_LysM	RLK-Pelle_LysM	RLK-Pelle_LysM
35	EFJ19890	RLK-Pelle_PERK-1	RLK-Pelle_PERK-1	RLK-Pelle_PERK-1	RLK-Pelle_PERK-1	RLK-Pelle_PERK-1
36	EFJ07414	RLK-Pelle_PERK-1	RLK-Pelle_PERK-1	RLK-Pelle_PERK-1	RLK-Pelle_PERK-1	RLK-Pelle_PERK-1
37	EFJ25282	RLK-Pelle_PERK-2	RLK-Pelle_PERK-2	RLK-Pelle_PERK-2	RLK-Pelle_PERK-2	RLK-Pelle_PERK-2
38	EFJ05818	RLK-Pelle_PERK-2	RLK-Pelle_PERK-2	RLK-Pelle_PERK-2	RLK-Pelle_PERK-2	RLK-Pelle_PERK-2
39	EFJ24472	RLK-Pelle_RLCK-IV	RLK-Pelle_RLCK-IV	RLK-Pelle_RLCK-IV	RLK-Pelle_RLCK-IV	RLK-Pelle_RLCK-IV
40	EFJ06467	RLK-Pelle_RLCK-IXa	RLK-Pelle_RLCK-IXa	RLK-Pelle_RLCK-IXa	RLK-Pelle_RLCK-IXa	RLK-Pelle_RLCK-IXa
41	EFJ09825	RLK-Pelle_RLCK-IXb	RLK-Pelle_RLCK-IXb	RLK-Pelle_RLCK-IXb	RLK-Pelle_RLCK-IXb	RLK-Pelle_RLCK-IXb
42	EFJ27863	RLK-Pelle_RLCK-V	RLK-Pelle_RLCK-V	RLK-Pelle_RLCK-V	RLK-Pelle_RLCK-V	RLK-Pelle_RLCK-V
43	EFJ16857	RLK-Pelle_RLCK-V	RLK-Pelle_RLCK-V	RLK-Pelle_RLCK-V	RLK-Pelle_RLCK-V	RLK-Pelle_RLCK-V
44	EFJ06882	RLK-Pelle_RLCK-VI	RLK-Pelle_RLCK-VI	RLK-Pelle_RLCK-VI	RLK-Pelle_RLCK-VI	RLK-Pelle_RLCK-VI
45	EFJ20155	RLK-Pelle_RLCK-VIIa-1	RLK-Pelle_RLCK-VIIa-1	RLK-Pelle_RLCK-VIIa-1	RLK-Pelle_RLCK-VIIa-1	RLK-Pelle_RLCK-VIIa-1
46	EFJ24936	RLK-Pelle_RLCK-VIIa-2	RLK-Pelle_RLCK-VIIa-2	RLK-Pelle_RLCK-VIIa-2	RLK-Pelle_RLCK-VIIa-2	RLK-Pelle_RLCK-VIIa-2
47	EFJ10730	RLK-Pelle_RLCK-VIIa-2	RLK-Pelle_RLCK-VIIa-2	RLK-Pelle_RLCK-VIIa-2	RLK-Pelle_RLCK-VIIa-2	RLK-Pelle_RLCK-VIIa-2
48	EFJ06791	RLK-Pelle_RLCK-VIIb	RLK-Pelle_RLCK-VIIb	RLK-Pelle_RLCK-VIIb	RLK-Pelle_RLCK-VIIb	RLK-Pelle_RLCK-VIIb
49	EFJ24028	RLK-Pelle_RLCK-VIII	RLK-Pelle_RLCK-VIII	RLK-Pelle_RLCK-VIII	RLK-Pelle_RLCK-VIII	RLK-Pelle_RLCK-VIII
50	EFJ27508	RLK-Pelle_RLCK-VIII	RLK-Pelle_RLCK-VIII	RLK-Pelle_RLCK-VIII	RLK-Pelle_RLCK-VIII	RLK-Pelle_RLCK-VIII
51	EFJ20301	RLK-Pelle_RLCK-XII-1	RLK-Pelle_RLCK-XII-1	RLK-Pelle_RLCK-XII-1	RLK-Pelle_RLCK-XII-1	RLK-Pelle_RLCK-XII-1
52	EFJ23245	RLK-Pelle_RLCK-XV	RLK-Pelle_RLCK-XV	RLK-Pelle_RLCK-XV	RLK-Pelle_RLCK-XV	RLK-Pelle_RLCK-XV
53	EFJ17648	RLK-Pelle_RLCK-XV	RLK-Pelle_RLCK-XV	RLK-Pelle_RLCK-XV	RLK-Pelle_RLCK-XV	RLK-Pelle_RLCK-XV
54	EFJ06159	RLK-Pelle_SD-2b	RLK-Pelle_SD-2b	RLK-Pelle_SD-2b	RLK-Pelle_SD-2b	RLK-Pelle_SD-2b
55	EFJ18100	RLK-Pelle_SD-2b	RLK-Pelle_SD-2b	RLK-Pelle_SD-2b	RLK-Pelle_SD-2b	RLK-Pelle_SD-2b
56	EFJ28003	RLK-Pelle_URK-1	RLK-Pelle_URK-1	RLK-Pelle_URK-1	RLK-Pelle_URK-1	RLK-Pelle_URK-1
57	EFJ08487	RLK-Pelle_URK-2	RLK-Pelle_URK-2	RLK-Pelle_URK-2	RLK-Pelle_URK-2	RLK-Pelle_URK-2
58	EFJ12460	RLK-Pelle_URK-Pp-1	RLK-Pelle_URK-Pp-1	RLK-Pelle_URK-Pp-1	RLK-Pelle_URK-Pp-1	RLK-Pelle_URK-Pp-1
59	EFJ30702	RLK-Pelle_WAK_LRK10L-1	RLK-Pelle_WAK_LRK10L-1	RLK-Pelle_WAK_LRK10L-1	RLK-Pelle_WAK_LRK10L-1	RLK-Pelle_WAK_LRK10L-1
60	EFJ16554	RLK-Pelle_WAK_LRK10L-1	RLK-Pelle_WAK_LRK10L-1	RLK-Pelle_WAK_LRK10L-1	RLK-Pelle_WAK_LRK10L-1	RLK-Pelle_WAK_LRK10L-1
61	EFJ10786	RLK-Pelle_WAK	other	other	other	other
62	EFJ18968	RLK-Pelle_LRR-XI-1	other	RLK-Pelle_LRR-XI-1	other	other
Amborella trichopoda
Serial number	Gene ID	HMM classification	Bayes tree classification	ML tree classification	NJ tree with JTT model classification	NJ tree with p distance model classification
1	ERN06450	RLK-Pelle_C-LEC	RLK-Pelle_C-LEC	RLK-Pelle_C-LEC	RLK-Pelle_C-LEC	RLK-Pelle_C-LEC
2	ERN14506	RLK-Pelle_CR4L	RLK-Pelle_CR4L	RLK-Pelle_CR4L	RLK-Pelle_CR4L	RLK-Pelle_CR4L
3	ERM99280	RLK-Pelle_CrRLK1L-1	RLK-Pelle_CrRLK1L-1	RLK-Pelle_CrRLK1L-1	RLK-Pelle_CrRLK1L-1	RLK-Pelle_CrRLK1L-1
4	ERN02724	RLK-Pelle_DLSV	RLK-Pelle_DLSV	RLK-Pelle_DLSV	other	RLK-Pelle_DLSV
5	ERN09517	RLK-Pelle_DLSV	RLK-Pelle_DLSV	RLK-Pelle_DLSV	RLK-Pelle_DLSV	RLK-Pelle_DLSV
6	ERN02100	RLK-Pelle_Extensin	RLK-Pelle_Extensin	RLK-Pelle_Extensin	RLK-Pelle_Extensin	RLK-Pelle_Extensin
7	ERN07997	RLK-Pelle_L-LEC	RLK-Pelle_L-LEC	RLK-Pelle_L-LEC	RLK-Pelle_L-LEC	RLK-Pelle_L-LEC
8	ERN00337	RLK-Pelle_L-LEC	RLK-Pelle_L-LEC	RLK-Pelle_L-LEC	RLK-Pelle_L-LEC	RLK-Pelle_L-LEC
9	ERM96774	RLK-Pelle_LRK10L-2	RLK-Pelle_LRK10L-2	RLK-Pelle_LRK10L-2	RLK-Pelle_LRK10L-2	RLK-Pelle_LRK10L-2
10	ERN15227	RLK-Pelle_LRR-I-1	RLK-Pelle_LRR-I-1	RLK-Pelle_LRR-I-1	RLK-Pelle_LRR-I-1	RLK-Pelle_LRR-I-1
11	ERN15241	RLK-Pelle_LRR-I-1	RLK-Pelle_LRR-I-1	RLK-Pelle_LRR-I-1	RLK-Pelle_LRR-I-1	RLK-Pelle_LRR-I-1
12	ERM99852	RLK-Pelle_LRR-I-2	RLK-Pelle_LRR-I-2	RLK-Pelle_LRR-I-2	RLK-Pelle_LRR-I-2	RLK-Pelle_LRR-I-2
13	ERN05836	RLK-Pelle_LRR-II	RLK-Pelle_LRR-II	RLK-Pelle_LRR-II	RLK-Pelle_LRR-II	RLK-Pelle_LRR-II
14	ERN02737	RLK-Pelle_LRR-II	RLK-Pelle_LRR-II	RLK-Pelle_LRR-II	RLK-Pelle_LRR-II	RLK-Pelle_LRR-II
15	ERN00315	RLK-Pelle_LRR-III	RLK-Pelle_LRR-III	RLK-Pelle_LRR-III	RLK-Pelle_LRR-III	RLK-Pelle_LRR-III
16	ERM94146	RLK-Pelle_LRR-III	RLK-Pelle_LRR-III	RLK-Pelle_LRR-III	RLK-Pelle_LRR-III	RLK-Pelle_LRR-III
17	ERN19293	RLK-Pelle_LRR-IV	RLK-Pelle_LRR-IV	RLK-Pelle_LRR-IV	RLK-Pelle_LRR-IV	RLK-Pelle_LRR-IV
18	ERM97966	RLK-Pelle_LRR-IX	RLK-Pelle_LRR-IX	RLK-Pelle_LRR-IX	RLK-Pelle_LRR-IX	RLK-Pelle_LRR-IX
19	ERN03417	RLK-Pelle_LRR-V	RLK-Pelle_LRR-V	RLK-Pelle_LRR-V	RLK-Pelle_LRR-V	RLK-Pelle_LRR-V
20	ERM93573	RLK-Pelle_LRR-VI-1	RLK-Pelle_LRR-VI-1	RLK-Pelle_LRR-VI-1	RLK-Pelle_LRR-VI-1	RLK-Pelle_LRR-VI-1
21	ERM97683	RLK-Pelle_LRR-VI-2	RLK-Pelle_LRR-VI-2	RLK-Pelle_LRR-VI-2	RLK-Pelle_LRR-VI-2	RLK-Pelle_LRR-VI-2
22	ERN01864	RLK-Pelle_LRR-VII-1	RLK-Pelle_LRR-VII-1	RLK-Pelle_LRR-VII-1	RLK-Pelle_LRR-VII-1	RLK-Pelle_LRR-VII-1
23	ERN18692	RLK-Pelle_LRR-VII-2	RLK-Pelle_LRR-VII-2	RLK-Pelle_LRR-VII-2	RLK-Pelle_LRR-VII-2	RLK-Pelle_LRR-VII-2
24	ERN16327	RLK-Pelle_LRR-VII-3	RLK-Pelle_LRR-VII-3	RLK-Pelle_LRR-VII-3	RLK-Pelle_LRR-VII-3	RLK-Pelle_LRR-VII-3
25	ERM99804	RLK-Pelle_LRR-VIII-1	RLK-Pelle_LRR-VIII-1	RLK-Pelle_LRR-VIII-1	RLK-Pelle_LRR-VIII-1	RLK-Pelle_LRR-VIII-1
26	ERN10693	RLK-Pelle_LRR-Xa	RLK-Pelle_LRR-Xa	RLK-Pelle_LRR-Xa	RLK-Pelle_LRR-Xa	RLK-Pelle_LRR-Xa
27	ERN09546	RLK-Pelle_LRR-Xb-1	RLK-Pelle_LRR-Xb-1	RLK-Pelle_LRR-Xb-1	RLK-Pelle_LRR-Xb-1	RLK-Pelle_LRR-Xb-1
28	ERN14209	RLK-Pelle_LRR-XI-1	RLK-Pelle_LRR-XI-1	RLK-Pelle_LRR-XI-1	RLK-Pelle_LRR-XI-1	RLK-Pelle_LRR-XI-1
29	ERN09749	RLK-Pelle_LRR-XII-1	RLK-Pelle_LRR-XII-1	RLK-Pelle_LRR-XII-1	RLK-Pelle_LRR-XII-1	RLK-Pelle_LRR-XII-1
30	ERN18506	RLK-Pelle_LRR-XII-1	RLK-Pelle_LRR-XII-1	RLK-Pelle_LRR-XII-1	RLK-Pelle_LRR-XII-1	RLK-Pelle_LRR-XII-1
31	ERN11265	RLK-Pelle_LRR-XIIIa	RLK-Pelle_LRR-XIIIa	RLK-Pelle_LRR-XIIIa	RLK-Pelle_LRR-XIIIa	RLK-Pelle_LRR-XIIIa
32	ERN11268	RLK-Pelle_LRR-XIIIb	RLK-Pelle_LRR-XIIIb	RLK-Pelle_LRR-XIIIb	RLK-Pelle_LRR-XIIIb	RLK-Pelle_LRR-XIIIb
33	ERN17460	RLK-Pelle_LRR-XIV	RLK-Pelle_LRR-XIV	RLK-Pelle_LRR-XIV	RLK-Pelle_LRR-XIV	RLK-Pelle_LRR-XIV
34	ERN11443	RLK-Pelle_LysM	RLK-Pelle_LysM	RLK-Pelle_LysM	RLK-Pelle_LysM	RLK-Pelle_LysM
35	ERM98577	RLK-Pelle_PERK-1	RLK-Pelle_PERK-1	RLK-Pelle_PERK-1	RLK-Pelle_PERK-1	RLK-Pelle_PERK-1
36	ERN15269	RLK-Pelle_PERK-2	RLK-Pelle_PERK-2	RLK-Pelle_PERK-2	RLK-Pelle_PERK-2	RLK-Pelle_PERK-2
37	ERN04150	RLK-Pelle_RLCK-II	RLK-Pelle_RLCK-II	RLK-Pelle_RLCK-II	RLK-Pelle_RLCK-II	RLK-Pelle_RLCK-II
38	ERM94944	RLK-Pelle_RLCK-IV	RLK-Pelle_RLCK-IV	RLK-Pelle_RLCK-IV	RLK-Pelle_RLCK-IV	RLK-Pelle_RLCK-IV
39	ERN06322	RLK-Pelle_RLCK-IXa	RLK-Pelle_RLCK-IXa	RLK-Pelle_RLCK-IXa	RLK-Pelle_RLCK-IXa	RLK-Pelle_RLCK-IXa
40	ERM95008	RLK-Pelle_RLCK-IXb	RLK-Pelle_RLCK-IXb	RLK-Pelle_RLCK-IXb	RLK-Pelle_RLCK-IXb	RLK-Pelle_RLCK-IXb
41	ERN07340	RLK-Pelle_RLCK-Os	RLK-Pelle_RLCK-Os	RLK-Pelle_RLCK-Os	RLK-Pelle_RLCK-Os	RLK-Pelle_RLCK-Os
42	ERN01991	RLK-Pelle_RLCK-V	RLK-Pelle_RLCK-V	RLK-Pelle_RLCK-V	RLK-Pelle_RLCK-V	RLK-Pelle_RLCK-V
43	ERM94084	RLK-Pelle_RLCK-VI	RLK-Pelle_RLCK-VI	RLK-Pelle_RLCK-VI	RLK-Pelle_RLCK-VI	RLK-Pelle_RLCK-VI
44	ERN17214	RLK-Pelle_RLCK-VIIa-1	RLK-Pelle_RLCK-VIIa-1	RLK-Pelle_RLCK-VIIa-1	RLK-Pelle_RLCK-VIIa-1	RLK-Pelle_RLCK-VIIa-1
45	ERN12569	RLK-Pelle_RLCK-VIIa-2	RLK-Pelle_RLCK-VIIa-2	RLK-Pelle_RLCK-VIIa-2	RLK-Pelle_RLCK-VIIa-2	RLK-Pelle_RLCK-VIIa-2
46	ERM94848	RLK-Pelle_RLCK-VIIa-2	RLK-Pelle_RLCK-VIIa-2	RLK-Pelle_RLCK-VIIa-2	RLK-Pelle_RLCK-VIIa-2	RLK-Pelle_RLCK-VIIa-2
47	ERN11310	RLK-Pelle_RLCK-VIII	RLK-Pelle_RLCK-VIII	RLK-Pelle_RLCK-VIII	RLK-Pelle_RLCK-VIII	RLK-Pelle_RLCK-VIII
48	ERN10358	RLK-Pelle_RLCK-X	RLK-Pelle_RLCK-X	RLK-Pelle_RLCK-X	RLK-Pelle_RLCK-X	RLK-Pelle_RLCK-X
49	ERM95078	RLK-Pelle_RLCK-XII-1	RLK-Pelle_RLCK-XII-1	RLK-Pelle_RLCK-XII-1	RLK-Pelle_RLCK-XII-1	RLK-Pelle_RLCK-XII-1
50	ERN04560	RLK-Pelle_RLCK-XIII	RLK-Pelle_RLCK-XIII	RLK-Pelle_RLCK-XIII	RLK-Pelle_RLCK-XIII	RLK-Pelle_RLCK-XIII
51	ERM96558	RLK-Pelle_RLCK-XV	RLK-Pelle_RLCK-XV	RLK-Pelle_RLCK-XV	RLK-Pelle_RLCK-XV	RLK-Pelle_RLCK-XV
52	ERN08386	RLK-Pelle_RLCK-XVI	RLK-Pelle_RLCK-XVI	RLK-Pelle_RLCK-XVI	RLK-Pelle_RLCK-XVI	RLK-Pelle_RLCK-XVI
53	ERN03594	RLK-Pelle_SD-2b	RLK-Pelle_SD-2b	RLK-Pelle_SD-2b	RLK-Pelle_SD-2b	RLK-Pelle_SD-2b
54	ERN08078	RLK-Pelle_SD-2b	RLK-Pelle_SD-2b	RLK-Pelle_SD-2b	RLK-Pelle_SD-2b	RLK-Pelle_SD-2b
55	ERM93679	RLK-Pelle_URK-1	RLK-Pelle_URK-1	RLK-Pelle_URK-1	RLK-Pelle_URK-1	RLK-Pelle_URK-1
56	ERN04295	RLK-Pelle_URK-2	RLK-Pelle_URK-2	RLK-Pelle_URK-2	RLK-Pelle_URK-2	RLK-Pelle_URK-2
57	ERN11416	RLK-Pelle_WAK	RLK-Pelle_WAK	RLK-Pelle_WAK	RLK-Pelle_WAK	RLK-Pelle_WAK
58	ERN04045	RLK-Pelle_WAK_LRK10L-1	RLK-Pelle_WAK_LRK10L-1	RLK-Pelle_WAK_LRK10L-1	RLK-Pelle_WAK_LRK10L-1	RLK-Pelle_WAK_LRK10L-1
59	ERM94866	RLK-Pelle_LysM	other	RLK-Pelle_LysM	RLK-Pelle_LysM	other
60	ERN06213	RLK-Pelle_LRR-XI-2	other	RLK-Pelle_LRR-XI-2	RLK-Pelle_LRR-XI-2	RLK-Pelle_LRR-XI-2
61	ERN14995	RLK-Pelle_LRR-XI-1	other	RLK-Pelle_LRR-XI-1	RLK-Pelle_LRR-XI-1	RLK-Pelle_LRR-XI-1
Arabidopsis thaliana
Serial number	Gene ID	HMM classification	Bayes tree classification	ML tree classification	NJ tree with JTT model classification	NJ tree with p distance model classification
1	AT1G52310.1	RLK-Pelle_C-LEC	RLK-Pelle_C-LEC	RLK-Pelle_C-LEC	RLK-Pelle_C-LEC	RLK-Pelle_C-LEC
2	AT3G59420.1	RLK-Pelle_CR4L	RLK-Pelle_CR4L	RLK-Pelle_CR4L	RLK-Pelle_CR4L	RLK-Pelle_CR4L
3	AT4G39110.1	RLK-Pelle_CrRLK1L-1	RLK-Pelle_CrRLK1L-1	RLK-Pelle_CrRLK1L-1	RLK-Pelle_CrRLK1L-1	RLK-Pelle_CrRLK1L-1
4	AT3G04690.1	RLK-Pelle_CrRLK1L-1	RLK-Pelle_CrRLK1L-1	RLK-Pelle_CrRLK1L-1	RLK-Pelle_CrRLK1L-1	RLK-Pelle_CrRLK1L-1
5	AT4G11890.3	RLK-Pelle_DSLV	RLK-Pelle_DLSV	RLK-Pelle_DLSV	RLK-Pelle_DLSV	RLK-Pelle_DLSV
6	AT1G61480.1	RLK-Pelle_DLSV	RLK-Pelle_DLSV	RLK-Pelle_DLSV	RLK-Pelle_DLSV	RLK-Pelle_DLSV
7	AT3G09010.1	RLK-Pelle_DLSV	RLK-Pelle_DLSV	RLK-Pelle_DLSV	RLK-Pelle_DLSV	RLK-Pelle_DLSV
8	AT1G54820.1	RLK-Pelle_Extensin	RLK-Pelle_Extensin	RLK-Pelle_Extensin	RLK-Pelle_Extensin	RLK-Pelle_Extensin
9	AT4G28350.1	RLK-Pelle_L-LEC	RLK-Pelle_L-LEC	RLK-Pelle_L-LEC	RLK-Pelle_L-LEC	RLK-Pelle_L-LEC
10	AT2G29220.1	RLK-Pelle_L-LEC	RLK-Pelle_L-LEC	RLK-Pelle_L-LEC	other	other
11	AT1G66930.2	RLK-Pelle_LRK10L-2	RLK-Pelle_LRK10L-2	RLK-Pelle_LRK10L-2	RLK-Pelle_LRK10L-2	RLK-Pelle_LRK10L-2
12	AT5G38260.1	RLK-Pelle_LRK10L-2	RLK-Pelle_LRK10L-2	RLK-Pelle_LRK10L-2	RLK-Pelle_LRK10L-2	RLK-Pelle_LRK10L-2
13	AT1G49100.1	RLK-Pelle_LRR-I-1	RLK-Pelle_LRR-I-1	RLK-Pelle_LRR-I-1	RLK-Pelle_LRR-I-1	RLK-Pelle_LRR-I-1
14	AT2G04300.2	RLK-Pelle_LRR-I-1	RLK-Pelle_LRR-I-1	RLK-Pelle_LRR-I-1	RLK-Pelle_LRR-I-1	RLK-Pelle_LRR-I-1
15	AT5G15730.2	RLK-Pelle_LRR-I-2	RLK-Pelle_LRR-I-2	RLK-Pelle_LRR-I-2	RLK-Pelle_LRR-I-2	RLK-Pelle_LRR-I-2
16	AT5G16000.1	RLK-Pelle_LRR-II	RLK-Pelle_LRR-II	RLK-Pelle_LRR-II	RLK-Pelle_LRR-II	RLK-Pelle_LRR-II
17	AT2G23950.1	RLK-Pelle_LRR-II	RLK-Pelle_LRR-II	RLK-Pelle_LRR-II	RLK-Pelle_LRR-II	RLK-Pelle_LRR-II
18	AT1G64210.1	RLK-Pelle_LRR-III	RLK-Pelle_LRR-III	RLK-Pelle_LRR-III	RLK-Pelle_LRR-III	RLK-Pelle_LRR-III
19	AT3G50230.2	RLK-Pelle_LRR-III	RLK-Pelle_LRR-III	RLK-Pelle_LRR-III	RLK-Pelle_LRR-III	RLK-Pelle_LRR-III
20	AT2G45340.1	RLK-Pelle_LRR-IV	RLK-Pelle_LRR-IV	RLK-Pelle_LRR-IV	RLK-Pelle_LRR-IV	RLK-Pelle_LRR-IV
21	AT1G66150.1	RLK-Pelle_LRR-IX	RLK-Pelle_LRR-IX	RLK-Pelle_LRR-IX	RLK-Pelle_LRR-IX	RLK-Pelle_LRR-IX
22	AT1G53730.2	RLK-Pelle_LRR-V	RLK-Pelle_LRR-V	RLK-Pelle_LRR-V	RLK-Pelle_LRR-V	RLK-Pelle_LRR-V
23	AT3G14350.1	RLK-Pelle_LRR-V	RLK-Pelle_LRR-V	RLK-Pelle_LRR-V	RLK-Pelle_LRR-V	RLK-Pelle_LRR-V
24	AT5G14210.2	RLK-Pelle_LRR-VI-1	RLK-Pelle_LRR-VI-1	RLK-Pelle_LRR-VI-1	RLK-Pelle_LRR-VI-1	RLK-Pelle_LRR-VI-1
25	AT4G18640.1	RLK-Pelle_LRR-VI-2	RLK-Pelle_LRR-VI-2	RLK-Pelle_LRR-VI-2	RLK-Pelle_LRR-VI-2	RLK-Pelle_LRR-VI-2
26	AT1G62950.1	RLK-Pelle_LRR-VII-1	RLK-Pelle_LRR-VII-1	RLK-Pelle_LRR-VII-1	RLK-Pelle_LRR-VII-1	RLK-Pelle_LRR-VII-1
27	AT2G24230.1	RLK-Pelle_LRR-VII-2	RLK-Pelle_LRR-VII-2	RLK-Pelle_LRR-VII-2	RLK-Pelle_LRR-VII-2	RLK-Pelle_LRR-VII-2
28	AT1G75640.1	RLK-Pelle_LRR-VII-3	RLK-Pelle_LRR-VII-3	RLK-Pelle_LRR-VII-3	RLK-Pelle_LRR-VII-3	RLK-Pelle_LRR-VII-3
29	AT1G06840.1	RLK-Pelle_LRR-VIII-1	RLK-Pelle_LRR-VIII-1	RLK-Pelle_LRR-VIII-1	RLK-Pelle_LRR-VIII-1	RLK-Pelle_LRR-VIII-1
30	AT5G49760.1	RLK-Pelle_LRR-VIII-1	RLK-Pelle_LRR-VIII-1	RLK-Pelle_LRR-VIII-1	RLK-Pelle_LRR-VIII-1	RLK-Pelle_LRR-VIII-1
31	AT1G69990.1	RLK-Pelle_LRR-Xa	RLK-Pelle_LRR-Xa	RLK-Pelle_LRR-Xa	RLK-Pelle_LRR-Xa	RLK-Pelle_LRR-Xa
32	AT2G02220.1	RLK-Pelle_LRR-Xb-1	RLK-Pelle_LRR-Xb-1	RLK-Pelle_LRR-Xb-1	RLK-Pelle_LRR-Xb-1	RLK-Pelle_LRR-Xb-1
33	AT5G42440.1	RLK-Pelle_LRR-Xb-1	RLK-Pelle_LRR-Xb-1	RLK-Pelle_LRR-Xb-1	other	RLK-Pelle_LRR-Xb-1
34	AT1G74360.1	RLK-Pelle_LRR-Xb-2	RLK-Pelle_LRR-Xb-2	RLK-Pelle_LRR-Xb-2	RLK-Pelle_LRR-Xb-1	RLK-Pelle_LRR-Xb-2
35	AT1G75820.1	RLK-Pelle_LRR-XI-1	RLK-Pelle_LRR-XI-1	RLK-Pelle_LRR-XI-1	RLK-Pelle_LRR-XI-1	RLK-Pelle_LRR-XI-1
36	AT4G28490.1	RLK-Pelle_LRR-XI-1	RLK-Pelle_LRR-XI-1	RLK-Pelle_LRR-XI-1	RLK-Pelle_LRR-XI-1	RLK-Pelle_LRR-XI-1
37	AT3G47580.1	RLK-Pelle_LRR-XII-1	RLK-Pelle_LRR-XII-1	RLK-Pelle_LRR-XII-1	RLK-Pelle_LRR-XII-1	RLK-Pelle_LRR-XII-1
38	AT2G35620.4	RLK-Pelle_LRR-XIIIa	RLK-Pelle_LRR-XIIIa	RLK-Pelle_LRR-XIIIa	RLK-Pelle_LRR-XIIIa	RLK-Pelle_LRR-XIIIa
39	AT5G07180.1	RLK-Pelle_LRR-XIIIb	RLK-Pelle_LRR-XIIIb	RLK-Pelle_LRR-XIIIb	RLK-Pelle_LRR-XIIIb	RLK-Pelle_LRR-XIIIb
40	AT2G16250.1	RLK-Pelle_LRR-XIV	RLK-Pelle_LRR-XIV	RLK-Pelle_LRR-XIV	RLK-Pelle_LRR-XIV	RLK-Pelle_LRR-XIV
41	AT1G69270.1	RLK-Pelle_LRR-XV	RLK-Pelle_LRR-XV	RLK-Pelle_LRR-XV	RLK-Pelle_LRR-XV	other
42	AT1G51940.1	RLK-Pelle_LysM	RLK-Pelle_LysM	RLK-Pelle_LysM	RLK-Pelle_LysM	RLK-Pelle_LysM
43	AT3G18810.1	RLK-Pelle_PERK-1	RLK-Pelle_PERK-1	RLK-Pelle_PERK-1	RLK-Pelle_PERK-1	RLK-Pelle_PERK-1
44	AT1G26150.1	RLK-Pelle_PERK-1	RLK-Pelle_PERK-1	RLK-Pelle_PERK-1	RLK-Pelle_PERK-1	RLK-Pelle_PERK-1
45	AT3G13690.3	RLK-Pelle_PERK-2	RLK-Pelle_PERK-2	RLK-Pelle_PERK-2	RLK-Pelle_PERK-2	RLK-Pelle_PERK-2
46	AT2G48010.1	RLK-Pelle_RKF3	RLK-Pelle_RKF3	RLK-Pelle_RKF3	RLK-Pelle_RKF3	RLK-Pelle_RKF3
47	AT3G08760.2	RLK-Pelle_RLCK-II	RLK-Pelle_RLCK-II	RLK-Pelle_RLCK-II	RLK-Pelle_RLCK-II	RLK-Pelle_RLCK-II
48	AT2G11520.1	RLK-Pelle_RLCK-IV	RLK-Pelle_RLCK-IV	RLK-Pelle_RLCK-IV	RLK-Pelle_RLCK-IV	RLK-Pelle_RLCK-IV
49	AT3G21450.1	RLK-Pelle_RLCK-IXa	RLK-Pelle_RLCK-IXa	RLK-Pelle_RLCK-IXa	RLK-Pelle_RLCK-IXa	RLK-Pelle_RLCK-IXa
50	AT5G35380.1	RLK-Pelle_RLCK-IXb	RLK-Pelle_RLCK-IXb	RLK-Pelle_RLCK-IXb	RLK-Pelle_RLCK-IXb	RLK-Pelle_RLCK-IXb
51	AT2G19410.2	RLK-Pelle_RLCK-IXb	RLK-Pelle_RLCK-IXb	RLK-Pelle_RLCK-IXb	RLK-Pelle_RLCK-IXb	RLK-Pelle_RLCK-IXb
52	AT3G59110.1	RLK-Pelle_RLCK-V	RLK-Pelle_RLCK-V	RLK-Pelle_RLCK-V	RLK-Pelle_RLCK-V	RLK-Pelle_RLCK-V
53	AT2G30940.2	RLK-Pelle_RLCK-V	RLK-Pelle_RLCK-V	RLK-Pelle_RLCK-V	RLK-Pelle_RLCK-V	RLK-Pelle_RLCK-V
54	AT3G05140.2	RLK-Pelle_RLCK-VI	RLK-Pelle_RLCK-VI	RLK-Pelle_RLCK-VI	RLK-Pelle_RLCK-VI	RLK-Pelle_RLCK-VI
55	AT5G18910.1	RLK-Pelle_RLCK-VI	RLK-Pelle_RLCK-VI	RLK-Pelle_RLCK-VI	RLK-Pelle_RLCK-VI	RLK-Pelle_RLCK-VI
56	AT1G20650.1	RLK-Pelle_RLCK-VIIa-1	RLK-Pelle_RLCK-VIIa-1	RLK-Pelle_RLCK-VIIa-1	RLK-Pelle_RLCK-VIIa-1	RLK-Pelle_RLCK-VIIa-1
57	AT3G24790.2	RLK-Pelle_RLCK-VIIa-1	RLK-Pelle_RLCK-VIIa-1	RLK-Pelle_RLCK-VIIa-1	RLK-Pelle_RLCK-VIIa-1	RLK-Pelle_RLCK-VIIa-1
58	AT5G47070.1	RLK-Pelle_RLCK-VIIa-2	RLK-Pelle_RLCK-VIIa-2	RLK-Pelle_RLCK-VIIa-2	RLK-Pelle_RLCK-VIIa-2	RLK-Pelle_RLCK-VIIa-2
59	AT1G07570.3	RLK-Pelle_RLCK-VIIa-2	RLK-Pelle_RLCK-VIIa-2	RLK-Pelle_RLCK-VIIa-2	RLK-Pelle_RLCK-VIIa-2	RLK-Pelle_RLCK-VIIa-2
60	AT1G24030.1	RLK-Pelle_RLCK-VIIb	RLK-Pelle_RLCK-VIIb	RLK-Pelle_RLCK-VIIb	RLK-Pelle_RLCK-VIIb	RLK-Pelle_RLCK-VIIb
61	AT2G43230.2	RLK-Pelle_RLCK-VIII	RLK-Pelle_RLCK-VIII	RLK-Pelle_RLCK-VIII	RLK-Pelle_RLCK-VIII	RLK-Pelle_RLCK-VIII
62	AT1G06700.2	RLK-Pelle_RLCK-VIII	RLK-Pelle_RLCK-VIII	RLK-Pelle_RLCK-VIII	RLK-Pelle_RLCK-VIII	RLK-Pelle_RLCK-VIII
63	AT2G25220.2	RLK-Pelle_RLCK-X	RLK-Pelle_RLCK-X	RLK-Pelle_RLCK-X	RLK-Pelle_RLCK-X	RLK-Pelle_RLCK-X
64	AT1G50990.1	RLK-Pelle_RLCK-XII-1	RLK-Pelle_RLCK-XII-1	RLK-Pelle_RLCK-XII-1	RLK-Pelle_RLCK-XII-1	RLK-Pelle_RLCK-XII-1
65	AT5G01060.1	RLK-Pelle_RLCK-XII-1	RLK-Pelle_RLCK-XII-1	RLK-Pelle_RLCK-XII-1	RLK-Pelle_RLCK-XII-1	RLK-Pelle_RLCK-XII-1
66	AT1G33260.1	RLK-Pelle_RLCK-XIII	RLK-Pelle_RLCK-XIII	RLK-Pelle_RLCK-XIII	RLK-Pelle_RLCK-XIII	RLK-Pelle_RLCK-XIII
67	AT1G52540.1	RLK-Pelle_RLCK-XV	RLK-Pelle_RLCK-XV	RLK-Pelle_RLCK-XV	RLK-Pelle_RLCK-XV	RLK-Pelle_RLCK-XV
68	AT2G28250.3	RLK-Pelle_RLCK-XVI	RLK-Pelle_RLCK-XVI	RLK-Pelle_RLCK-XVI	RLK-Pelle_RLCK-XVI	RLK-Pelle_RLCK-XVI
69	AT5G24080.2	RLK-Pelle_SD-2b	RLK-Pelle_SD-2b	RLK-Pelle_SD-2b	RLK-Pelle_SD-2b	RLK-Pelle_SD-2b
70	AT4G32300.1	RLK-Pelle_SD-2b	RLK-Pelle_SD-2b	RLK-Pelle_SD-2b	RLK-Pelle_SD-2b	RLK-Pelle_SD-2b
71	AT1G49730.1	RLK-Pelle_URK-1	RLK-Pelle_URK-1	RLK-Pelle_URK-1	RLK-Pelle_URK-1	RLK-Pelle_URK-1
72	AT1G69730.1	RLK-Pelle_WAK	RLK-Pelle_WAK	RLK-Pelle_WAK	RLK-Pelle_WAK	RLK-Pelle_WAK
73	AT1G16160.1	RLK-Pelle_WAK	RLK-Pelle_WAK	RLK-Pelle_WAK	RLK-Pelle_WAK	RLK-Pelle_WAK
74	AT5G02070.1	RLK-Pelle_WAK_LRK10L-1	RLK-Pelle_WAK	RLK-Pelle_WAK_LRK10L-1	RLK-Pelle_WAK	RLK-Pelle_WAK_LRK10L-1
75	AT1G25390.2	RLK-Pelle_WAK_LRK10L-1	RLK-Pelle_WAK_LRK10L-1	RLK-Pelle_WAK_LRK10L-1	RLK-Pelle_WAK_LRK10L-1	RLK-Pelle_WAK_LRK10L-1
76	AT2G25790.1	RLK-Pelle_Singleton	other	other	other	other
77	AT2G31880.1	RLK-Pelle_LRR-XI-2	other	RLK-Pelle_LRR-XI-2	RLK-Pelle_LRR-XI-2	RLK-Pelle_LRR-XI-2
78	AT5G60090.1	RLK-Pelle_RLCK-XVII	other	other	other	other
79	AT1G65250.1	RLK-Pelle_RLCK-XII-2	other	other	other	other
Brachypodium distachyon
Serial number	Gene ID	HMM classification	Bayes tree classification	ML tree classification	NJ tree with JTT model classification	NJ tree with p distance model classification
1	KQK02755	RLK-Pelle_C-LEC	RLK-Pelle_C-LEC	RLK-Pelle_C-LEC	RLK-Pelle_C-LEC	RLK-Pelle_C-LEC
2	KQK06538	RLK-Pelle_CR4L	RLK-Pelle_CR4L	RLK-Pelle_CR4L	RLK-Pelle_CR4L	RLK-Pelle_CR4L
3	KQK03818	RLK-Pelle_CR4L	RLK-Pelle_CR4L	RLK-Pelle_CR4L	RLK-Pelle_CR4L	RLK-Pelle_CR4L
4	KQK21184	RLK-Pelle_CrRLK1L-1	RLK-Pelle_CrRLK1L-1	RLK-Pelle_CrRLK1L-1	RLK-Pelle_CrRLK1L-1	RLK-Pelle_CrRLK1L-1
5	KQK06923	RLK-Pelle_CrRLK1L-1	RLK-Pelle_CrRLK1L-1	RLK-Pelle_CrRLK1L-1	RLK-Pelle_CrRLK1L-1	RLK-Pelle_CrRLK1L-1
6	KQK05544	RLK-Pelle_DLSV	RLK-Pelle_DLSV	RLK-Pelle_DLSV	RLK-Pelle_DLSV	RLK-Pelle_DLSV
7	KQK07057	RLK-Pelle_Extensin	RLK-Pelle_Extensin	RLK-Pelle_Extensin	RLK-Pelle_Extensin	RLK-Pelle_Extensin
8	KQK20958	RLK-Pelle_L-LEC	RLK-Pelle_L-LEC	RLK-Pelle_L-LEC	RLK-Pelle_L-LEC	RLK-Pelle_L-LEC
9	KQJ85876	RLK-Pelle_L-LEC	RLK-Pelle_L-LEC	RLK-Pelle_L-LEC	RLK-Pelle_L-LEC	RLK-Pelle_L-LEC
10	KQK18098	RLK-Pelle_LRK10L-2	RLK-Pelle_LRK10L-2	RLK-Pelle_LRK10L-2	RLK-Pelle_LRK10L-2	RLK-Pelle_LRK10L-2
11	KQK02582	RLK-Pelle_LRK10L-2	RLK-Pelle_LRK10L-2	RLK-Pelle_LRK10L-2	RLK-Pelle_LRK10L-2	RLK-Pelle_LRK10L-2
12	PNT72053	RLK-Pelle_LRR-I-1	RLK-Pelle_LRR-I-1	RLK-Pelle_LRR-I-1	RLK-Pelle_LRR-I-1	RLK-Pelle_LRR-I-1
13	PNT62478	RLK-Pelle_LRR-I-1	RLK-Pelle_LRR-I-1	RLK-Pelle_LRR-I-1	RLK-Pelle_LRR-I-1	RLK-Pelle_LRR-I-1
14	KQJ95002	RLK-Pelle_LRR-I-2	RLK-Pelle_LRR-I-2	RLK-Pelle_LRR-I-2	RLK-Pelle_LRR-I-2	RLK-Pelle_LRR-I-2
15	KQK18617	RLK-Pelle_LRR-II	RLK-Pelle_LRR-II	RLK-Pelle_LRR-II	RLK-Pelle_LRR-II	RLK-Pelle_LRR-II
16	KQJ87871	RLK-Pelle_LRR-II	RLK-Pelle_LRR-II	RLK-Pelle_LRR-II	RLK-Pelle_LRR-II	RLK-Pelle_LRR-II
17	KQK16736	RLK-Pelle_LRR-III	RLK-Pelle_LRR-III	RLK-Pelle_LRR-III	RLK-Pelle_LRR-III	RLK-Pelle_LRR-III
18	KQJ86888	RLK-Pelle_LRR-III	RLK-Pelle_LRR-III	RLK-Pelle_LRR-III	RLK-Pelle_LRR-III	RLK-Pelle_LRR-III
19	KQK08400	RLK-Pelle_LRR-IV	RLK-Pelle_LRR-IV	RLK-Pelle_LRR-IV	RLK-Pelle_LRR-IV	RLK-Pelle_LRR-IV
20	KQJ85359	RLK-Pelle_LRR-IX	RLK-Pelle_LRR-IX	RLK-Pelle_LRR-IX	RLK-Pelle_LRR-IX	RLK-Pelle_LRR-IX
21	KQK23279	RLK-Pelle_LRR-V	RLK-Pelle_LRR-V	RLK-Pelle_LRR-V	RLK-Pelle_LRR-V	RLK-Pelle_LRR-V
22	KQJ93769	RLK-Pelle_LRR-V	RLK-Pelle_LRR-V	RLK-Pelle_LRR-V	RLK-Pelle_LRR-V	RLK-Pelle_LRR-V
23	KQJ88627	RLK-Pelle_LRR-VI-1	RLK-Pelle_LRR-VI-1	RLK-Pelle_LRR-VI-1	RLK-Pelle_LRR-VI-1	RLK-Pelle_LRR-VI-1
24	KQK05808	RLK-Pelle_LRR-VI-2	RLK-Pelle_LRR-VI-2	RLK-Pelle_LRR-VI-2	RLK-Pelle_LRR-VI-2	RLK-Pelle_LRR-VI-2
25	KQK11620	RLK-Pelle_LRR-VII-1	RLK-Pelle_LRR-VII-1	RLK-Pelle_LRR-VII-1	RLK-Pelle_LRR-VII-1	RLK-Pelle_LRR-VII-1
26	PNT67015	RLK-Pelle_LRR-VII-2	RLK-Pelle_LRR-VII-2	RLK-Pelle_LRR-VII-2	RLK-Pelle_LRR-VII-2	RLK-Pelle_LRR-VII-2
27	PNT73103	RLK-Pelle_LRR-VIII-1	RLK-Pelle_LRR-VIII-1	RLK-Pelle_LRR-VIII-1	RLK-Pelle_LRR-VIII-1	RLK-Pelle_LRR-VIII-1
28	KQK07664	RLK-Pelle_LRR-VIII-1	RLK-Pelle_LRR-VIII-1	RLK-Pelle_LRR-VIII-1	RLK-Pelle_LRR-VIII-1	RLK-Pelle_LRR-VIII-1
29	KQJ88745	RLK-Pelle_LRR-Xa	RLK-Pelle_LRR-Xa	RLK-Pelle_LRR-Xa	RLK-Pelle_LRR-Xa	RLK-Pelle_LRR-Xa
30	KQK17294	RLK-Pelle_LRR-Xb-1	RLK-Pelle_LRR-Xb-1	RLK-Pelle_LRR-Xb-1	RLK-Pelle_LRR-Xb-1	RLK-Pelle_LRR-Xb-1
31	KQJ93382	RLK-Pelle_LRR-Xb-1	RLK-Pelle_LRR-Xb-1	RLK-Pelle_LRR-Xb-1	RLK-Pelle_LRR-Xb-1	RLK-Pelle_LRR-Xb-1
32	KQJ83126	RLK-Pelle_LRR-XI-1	RLK-Pelle_LRR-XI-1	RLK-Pelle_LRR-XI-1	RLK-Pelle_LRR-XI-1	RLK-Pelle_LRR-XI-1
33	KQK16712	RLK-Pelle_LRR-XI-1	RLK-Pelle_LRR-XI-1	RLK-Pelle_LRR-XI-1	RLK-Pelle_LRR-XI-1	RLK-Pelle_LRR-XI-1
34	KQK19246	RLK-Pelle_LRR-XII-1	RLK-Pelle_LRR-XII-1	RLK-Pelle_LRR-XII-1	RLK-Pelle_LRR-XII-1	RLK-Pelle_LRR-XII-1
35	KQJ85142	RLK-Pelle_LRR-XII-1	RLK-Pelle_LRR-XII-1	RLK-Pelle_LRR-XII-1	RLK-Pelle_LRR-XII-1	RLK-Pelle_LRR-XII-1
36	KQJ85607	RLK-Pelle_LRR-XIIIa	RLK-Pelle_LRR-XIIIa	RLK-Pelle_LRR-XIIIa	RLK-Pelle_LRR-XIIIa	RLK-Pelle_LRR-XIIIa
37	KQK19116	RLK-Pelle_LRR-XIIIb	RLK-Pelle_LRR-XIIIb	RLK-Pelle_LRR-XIIIb	RLK-Pelle_LRR-XIIIb	RLK-Pelle_LRR-XIIIb
38	KQK12980	RLK-Pelle_LRR-XIV	RLK-Pelle_LRR-XIV	RLK-Pelle_LRR-XIV	RLK-Pelle_LRR-XIV	RLK-Pelle_LRR-XIV
39	KQK02770	RLK-Pelle_LRR-XV	RLK-Pelle_LRR-XV	RLK-Pelle_LRR-XV	RLK-Pelle_LRR-XV	other
40	KQJ93795	RLK-Pelle_LysM	RLK-Pelle_LysM	RLK-Pelle_LysM	RLK-Pelle_LysM	RLK-Pelle_LysM
41	KQK20993	RLK-Pelle_PERK-1	RLK-Pelle_PERK-1	RLK-Pelle_PERK-1	RLK-Pelle_PERK-1	RLK-Pelle_PERK-1
42	KQK08907	RLK-Pelle_PERK-1	RLK-Pelle_PERK-1	RLK-Pelle_PERK-1	RLK-Pelle_PERK-1	RLK-Pelle_PERK-1
43	KQK08607	RLK-Pelle_PERK-2	RLK-Pelle_PERK-2	RLK-Pelle_PERK-2	RLK-Pelle_PERK-2	RLK-Pelle_PERK-2
44	KQK04384	RLK-Pelle_RKF3	RLK-Pelle_RKF3	RLK-Pelle_RKF3	RLK-Pelle_RKF3	RLK-Pelle_RKF3
45	KQK10361	RLK-Pelle_RLCK-II	RLK-Pelle_RLCK-II	RLK-Pelle_RLCK-II	RLK-Pelle_RLCK-II	RLK-Pelle_RLCK-II
46	KQJ83427	RLK-Pelle_RLCK-IV	RLK-Pelle_RLCK-IV	RLK-Pelle_RLCK-IV	RLK-Pelle_RLCK-IV	RLK-Pelle_RLCK-IV
47	KQK11335	RLK-Pelle_RLCK-IXa	RLK-Pelle_RLCK-IXa	RLK-Pelle_RLCK-IXa	RLK-Pelle_RLCK-IXa	RLK-Pelle_RLCK-IXa
48	PNT76303	RLK-Pelle_RLCK-IXb	RLK-Pelle_RLCK-IXb	RLK-Pelle_RLCK-IXb	RLK-Pelle_RLCK-IXb	RLK-Pelle_RLCK-IXb
49	KQK01066	RLK-Pelle_RLCK-IXb	RLK-Pelle_RLCK-IXb	RLK-Pelle_RLCK-IXb	RLK-Pelle_RLCK-IXb	RLK-Pelle_RLCK-IXb
50	KQJ85076	RLK-Pelle_RLCK-Os	RLK-Pelle_RLCK-Os	RLK-Pelle_RLCK-Os	RLK-Pelle_RLCK-Os	RLK-Pelle_RLCK-Os
51	KQK22732	RLK-Pelle_RLCK-V	RLK-Pelle_RLCK-V	RLK-Pelle_RLCK-V	RLK-Pelle_RLCK-V	RLK-Pelle_RLCK-V
52	KQJ99818	RLK-Pelle_RLCK-V	RLK-Pelle_RLCK-V	RLK-Pelle_RLCK-V	RLK-Pelle_RLCK-V	RLK-Pelle_RLCK-V
53	KQK16989	RLK-Pelle_RLCK-VI	RLK-Pelle_RLCK-VI	RLK-Pelle_RLCK-VI	RLK-Pelle_RLCK-VI	RLK-Pelle_RLCK-VI
54	KQK22221	RLK-Pelle_RLCK-VIIa-1	RLK-Pelle_RLCK-VIIa-1	RLK-Pelle_RLCK-VIIa-1	RLK-Pelle_RLCK-VIIa-1	RLK-Pelle_RLCK-VIIa-1
55	KQK03697	RLK-Pelle_RLCK-VIIa-1	RLK-Pelle_RLCK-VIIa-1	RLK-Pelle_RLCK-VIIa-1	RLK-Pelle_RLCK-VIIa-1	RLK-Pelle_RLCK-VIIa-1
56	KQK12422	RLK-Pelle_RLCK-VIIa-2	RLK-Pelle_RLCK-VIIa-2	RLK-Pelle_RLCK-VIIa-2	RLK-Pelle_RLCK-VIIa-2	RLK-Pelle_RLCK-VIIa-2
57	KQJ89945	RLK-Pelle_RLCK-VIIa-2	RLK-Pelle_RLCK-VIIa-2	RLK-Pelle_RLCK-VIIa-2	RLK-Pelle_RLCK-VIIa-2	RLK-Pelle_RLCK-VIIa-2
58	KQJ90075	RLK-Pelle_RLCK-VIIb	RLK-Pelle_RLCK-VIIb	RLK-Pelle_RLCK-VIIb	RLK-Pelle_RLCK-VIIb	RLK-Pelle_RLCK-VIIb
59	KQK04177	RLK-Pelle_RLCK-VIII	RLK-Pelle_RLCK-VIII	RLK-Pelle_RLCK-VIII	RLK-Pelle_RLCK-VIII	RLK-Pelle_RLCK-VIII
60	KQJ99959	RLK-Pelle_RLCK-VIII	RLK-Pelle_RLCK-VIII	RLK-Pelle_RLCK-VIII	RLK-Pelle_RLCK-VIII	RLK-Pelle_RLCK-VIII
61	KQJ93686	RLK-Pelle_RLCK-X	RLK-Pelle_RLCK-X	RLK-Pelle_RLCK-X	RLK-Pelle_RLCK-X	RLK-Pelle_RLCK-X
62	KQJ85379	RLK-Pelle_RLCK-XII-1	RLK-Pelle_RLCK-XII-1	RLK-Pelle_RLCK-XII-1	RLK-Pelle_RLCK-XII-1	RLK-Pelle_RLCK-XII-1
63	KQJ92833	RLK-Pelle_RLCK-XIII	RLK-Pelle_RLCK-XIII	RLK-Pelle_RLCK-XIII	RLK-Pelle_RLCK-XIII	RLK-Pelle_RLCK-XIII
64	KQJ91166	RLK-Pelle_RLCK-XV	RLK-Pelle_RLCK-XV	RLK-Pelle_RLCK-XV	RLK-Pelle_RLCK-XV	RLK-Pelle_RLCK-XV
65	PNT65707	RLK-Pelle_RLCK-XVI	RLK-Pelle_RLCK-XVI	RLK-Pelle_RLCK-XVI	RLK-Pelle_RLCK-XVI	RLK-Pelle_RLCK-XVI
66	KQK06242	RLK-Pelle_SD-2b	RLK-Pelle_SD-2b	RLK-Pelle_SD-2b	RLK-Pelle_SD-2b	RLK-Pelle_SD-2b
67	KQJ99097	RLK-Pelle_SD-2b	RLK-Pelle_SD-2b	RLK-Pelle_SD-2b	RLK-Pelle_SD-2b	RLK-Pelle_SD-2b
68	KQJ82656	RLK-Pelle_URK-1	RLK-Pelle_URK-1	RLK-Pelle_URK-1	RLK-Pelle_URK-1	RLK-Pelle_URK-1
69	PNT61249	RLK-Pelle_URK-2	RLK-Pelle_URK-2	RLK-Pelle_URK-2	RLK-Pelle_URK-2	RLK-Pelle_URK-2
70	KQJ96234	RLK-Pelle_WAK	RLK-Pelle_WAK	RLK-Pelle_WAK	RLK-Pelle_WAK	RLK-Pelle_WAK
71	KQJ81570	RLK-Pelle_WAK	RLK-Pelle_WAK	RLK-Pelle_WAK	RLK-Pelle_WAK	RLK-Pelle_WAK
72	KQK22781	RLK-Pelle_WAK_LRK10L-1	RLK-Pelle_WAK_LRK10L-1	RLK-Pelle_WAK_LRK10L-1	RLK-Pelle_WAK_LRK10L-1	RLK-Pelle_WAK_LRK10L-1
73	KQJ86007	RLK-Pelle_WAK_LRK10L-1	RLK-Pelle_WAK_LRK10L-1	RLK-Pelle_WAK_LRK10L-1	RLK-Pelle_WAK_LRK10L-1	RLK-Pelle_WAK_LRK10L-1
74	KQK11323	RLK-Pelle_LRR-XI-2	other	RLK-Pelle_LRR-XI-2	RLK-Pelle_LRR-XI-2	RLK-Pelle_LRR-XI-2
75	KQJ87360	RLK-Pelle_DLSV	other	RLK-Pelle_LRR-IV	other	other
Aegilops tauschii
Serial number	Gene ID	HMM classification	Bayes tree classification	ML tree classification	NJ tree with JTT model classification	NJ tree with p distance model classification
1	AET3Gv20173000.3	RLK-Pelle_C-LEC	RLK-Pelle_C-LEC	RLK-Pelle_C-LEC	RLK-Pelle_C-LEC	RLK-Pelle_C-LEC
2	AET1Gv20590000.2	RLK-Pelle_CR4L	RLK-Pelle_CR4L	RLK-Pelle_CR4L	RLK-Pelle_CR4L	RLK-Pelle_CR4L
3	AET3Gv20019100.1	RLK-Pelle_CR4L	RLK-Pelle_CR4L	RLK-Pelle_CR4L	RLK-Pelle_CR4L	RLK-Pelle_CR4L
4	AET5Gv21039200.1	RLK-Pelle_CrRLK1L-1	RLK-Pelle_CrRLK1L-1	RLK-Pelle_CrRLK1L-1	RLK-Pelle_CrRLK1L-1	RLK-Pelle_CrRLK1L-1
5	AET3Gv20291600.1	RLK-Pelle_CrRLK1L-1	RLK-Pelle_CrRLK1L-1	RLK-Pelle_CrRLK1L-1	RLK-Pelle_CrRLK1L-1	RLK-Pelle_CrRLK1L-1
6	AET3Gv21223900.4	RLK-Pelle_DLSV	RLK-Pelle_DLSV	RLK-Pelle_DLSV	RLK-Pelle_DLSV	RLK-Pelle_DLSV
7	AET1Gv21001400.5	RLK-Pelle_DLSV	RLK-Pelle_DLSV	RLK-Pelle_DLSV	RLK-Pelle_DLSV	RLK-Pelle_DLSV
8	AET2Gv20822200.2	RLK-Pelle_Extensin	RLK-Pelle_Extensin	RLK-Pelle_Extensin	RLK-Pelle_Extensin	RLK-Pelle_Extensin
9	AET3Gv20230100.22	RLK-Pelle_Extensin	RLK-Pelle_Extensin	RLK-Pelle_Extensin	RLK-Pelle_Extensin	RLK-Pelle_Extensin
10	AET2Gv20831800.1	RLK-Pelle_L-LEC	RLK-Pelle_L-LEC	RLK-Pelle_L-LEC	RLK-Pelle_L-LEC	RLK-Pelle_L-LEC
11	AET5Gv20407900.1	RLK-Pelle_L-LEC	RLK-Pelle_L-LEC	RLK-Pelle_L-LEC	RLK-Pelle_L-LEC	other
12	AET3Gv20094100.2	RLK-Pelle_LRK10L-2	RLK-Pelle_LRK10L-2	RLK-Pelle_LRK10L-2	RLK-Pelle_LRK10L-2	RLK-Pelle_LRK10L-2
13	AET3Gv20097200.5	RLK-Pelle_LRK10L-2	RLK-Pelle_LRK10L-2	RLK-Pelle_LRK10L-2	RLK-Pelle_LRK10L-2	RLK-Pelle_LRK10L-2
14	AET5Gv20467600.10	RLK-Pelle_LRR-I-1	RLK-Pelle_LRR-I-1	RLK-Pelle_LRR-I-1	RLK-Pelle_LRR-I-1	RLK-Pelle_LRR-I-1
15	AET1Gv20826200.6	RLK-Pelle_LRR-I-1	RLK-Pelle_LRR-I-1	RLK-Pelle_LRR-I-1	RLK-Pelle_LRR-I-1	RLK-Pelle_LRR-I-1
16	AET7Gv20534700.4	RLK-Pelle_LRR-I-2	RLK-Pelle_LRR-I-2	RLK-Pelle_LRR-I-2	RLK-Pelle_LRR-I-2	RLK-Pelle_LRR-I-2
17	AET1Gv20284600.2	RLK-Pelle_LRR-II	RLK-Pelle_LRR-II	RLK-Pelle_LRR-II	RLK-Pelle_LRR-II	RLK-Pelle_LRR-II
18	AET6Gv20726800.6	RLK-Pelle_LRR-II	RLK-Pelle_LRR-II	RLK-Pelle_LRR-II	RLK-Pelle_LRR-II	RLK-Pelle_LRR-II
19	AET2Gv20262700.1	RLK-Pelle_LRR-III	RLK-Pelle_LRR-III	RLK-Pelle_LRR-III	RLK-Pelle_LRR-III	RLK-Pelle_LRR-III
20	AET4Gv20497800.2	RLK-Pelle_LRR-III	RLK-Pelle_LRR-III	RLK-Pelle_LRR-III	RLK-Pelle_LRR-III	RLK-Pelle_LRR-III
21	AET7Gv20188600.1	RLK-Pelle_LRR-IV	RLK-Pelle_LRR-IV	RLK-Pelle_LRR-IV	RLK-Pelle_LRR-IV	RLK-Pelle_LRR-IV
22	AET2Gv21245500.1	RLK-Pelle_LRR-IX	RLK-Pelle_LRR-IX	RLK-Pelle_LRR-IX	RLK-Pelle_LRR-IX	RLK-Pelle_LRR-IX
23	AET2Gv20347500.2	RLK-Pelle_LRR-V	RLK-Pelle_LRR-V	RLK-Pelle_LRR-V	RLK-Pelle_LRR-V	RLK-Pelle_LRR-V
24	AET6Gv20434100.3	RLK-Pelle_LRR-V	RLK-Pelle_LRR-V	RLK-Pelle_LRR-V	RLK-Pelle_LRR-V	RLK-Pelle_LRR-V
25	AET5Gv20995600.5	RLK-Pelle_LRR-VI-1	RLK-Pelle_LRR-VI-1	RLK-Pelle_LRR-VI-1	RLK-Pelle_LRR-VI-1	RLK-Pelle_LRR-VI-1
26	AET2Gv20827500.13	RLK-Pelle_LRR-VI-2	RLK-Pelle_LRR-VI-2	RLK-Pelle_LRR-VI-2	RLK-Pelle_LRR-VI-2	RLK-Pelle_LRR-VI-2
27	AET3Gv20324100.2	RLK-Pelle_LRR-VI-2	RLK-Pelle_LRR-VI-2	RLK-Pelle_LRR-VI-2	RLK-Pelle_LRR-VI-2	RLK-Pelle_LRR-VI-2
28	AET4Gv20451400.4	RLK-Pelle_LRR-VII-1	RLK-Pelle_LRR-VII-1	RLK-Pelle_LRR-VII-1	RLK-Pelle_LRR-VII-1	RLK-Pelle_LRR-VII-1
29	AET5Gv20459000.2	RLK-Pelle_LRR-VII-2	RLK-Pelle_LRR-VII-2	RLK-Pelle_LRR-VII-2	RLK-Pelle_LRR-VII-2	RLK-Pelle_LRR-VII-2
30	AET1Gv20722800.6	RLK-Pelle_LRR-VIII-1	RLK-Pelle_LRR-VIII-1	RLK-Pelle_LRR-VIII-1	RLK-Pelle_LRR-VIII-1	RLK-Pelle_LRR-VIII-1
31	AET3Gv20773700.22	RLK-Pelle_LRR-VIII-1	RLK-Pelle_LRR-VIII-1	RLK-Pelle_LRR-VIII-1	RLK-Pelle_LRR-VIII-1	RLK-Pelle_LRR-VIII-1
32	AET1Gv20629400.1	RLK-Pelle_LRR-Xa	RLK-Pelle_LRR-Xa	RLK-Pelle_LRR-Xa	RLK-Pelle_LRR-Xa	RLK-Pelle_LRR-Xa
33	AET6Gv20329100.2	RLK-Pelle_LRR-Xb-1	RLK-Pelle_LRR-Xb-1	RLK-Pelle_LRR-Xb-1	RLK-Pelle_LRR-Xb-1	RLK-Pelle_LRR-Xb-1
34	AET2Gv20189400.8	RLK-Pelle_LRR-Xb-1	RLK-Pelle_LRR-Xb-1	RLK-Pelle_LRR-Xb-1	RLK-Pelle_LRR-Xb-1	RLK-Pelle_LRR-Xb-1
35	AET2Gv20378800.1	RLK-Pelle_LRR-Xb-2	RLK-Pelle_LRR-Xb-2	RLK-Pelle_LRR-Xb-2	RLK-Pelle_LRR-Xb-1	RLK-Pelle_LRR-Xb-2
36	AET2Gv20752200.1	RLK-Pelle_LRR-XI-1	RLK-Pelle_LRR-XI-1	RLK-Pelle_LRR-XI-1	RLK-Pelle_LRR-XI-1	RLK-Pelle_LRR-XI-1
37	AET1Gv20282300.2	RLK-Pelle_LRR-XI-1	RLK-Pelle_LRR-XI-1	RLK-Pelle_LRR-XI-1	RLK-Pelle_LRR-XI-1	RLK-Pelle_LRR-XI-1
38	AET7Gv20365200.4	RLK-Pelle_LRR-XII-1	RLK-Pelle_LRR-XII-1	RLK-Pelle_LRR-XII-1	RLK-Pelle_LRR-XII-1	RLK-Pelle_LRR-XII-1
39	AET1Gv20757600.3	RLK-Pelle_LRR-XII-1	RLK-Pelle_LRR-XII-1	RLK-Pelle_LRR-XII-1	RLK-Pelle_LRR-XII-1	RLK-Pelle_LRR-XII-1
40	AET3Gv20385800.3	RLK-Pelle_LRR-XIIIa	RLK-Pelle_LRR-XIIIa	RLK-Pelle_LRR-XIIIa	RLK-Pelle_LRR-XIIIa	RLK-Pelle_LRR-XIIIa
41	AET6Gv20826500.5	RLK-Pelle_LRR-XIIIb	RLK-Pelle_LRR-XIIIb	RLK-Pelle_LRR-XIIIb	RLK-Pelle_LRR-XIIIb	RLK-Pelle_LRR-XIIIb
42	AET4Gv20116400.3	RLK-Pelle_LRR-XIV	RLK-Pelle_LRR-XIV	RLK-Pelle_LRR-XIV	RLK-Pelle_LRR-XIV	RLK-Pelle_LRR-XIV
43	AET3Gv20829900.2	RLK-Pelle_LysM	RLK-Pelle_LysM	RLK-Pelle_LysM	RLK-Pelle_LysM	RLK-Pelle_LysM
44	AET5Gv20944400.9	RLK-Pelle_PERK-1	RLK-Pelle_PERK-1	RLK-Pelle_PERK-1	RLK-Pelle_PERK-1	RLK-Pelle_PERK-1
45	AET1Gv20316600.3	RLK-Pelle_PERK-1	RLK-Pelle_PERK-1	RLK-Pelle_PERK-1	RLK-Pelle_PERK-1	RLK-Pelle_PERK-1
46	AET3Gv20531100.4	RLK-Pelle_PERK-2	RLK-Pelle_PERK-2	RLK-Pelle_PERK-2	RLK-Pelle_PERK-2	RLK-Pelle_PERK-2
47	AET4Gv20229100.1	RLK-Pelle_RKF3	RLK-Pelle_RKF3	RLK-Pelle_RKF3	RLK-Pelle_RKF3	RLK-Pelle_RKF3
48	AET3Gv20779000.3	RLK-Pelle_RLCK-II	RLK-Pelle_RLCK-II	RLK-Pelle_RLCK-II	RLK-Pelle_RLCK-II	RLK-Pelle_RLCK-II
49	AET5Gv21122000.1	RLK-Pelle_RLCK-IV	RLK-Pelle_RLCK-IV	RLK-Pelle_RLCK-IV	RLK-Pelle_RLCK-IV	RLK-Pelle_RLCK-IV
50	AET3Gv20982500.7	RLK-Pelle_RLCK-IXa	RLK-Pelle_RLCK-IXa	RLK-Pelle_RLCK-IXa	RLK-Pelle_RLCK-IXa	RLK-Pelle_RLCK-IXa
51	AET6Gv20461500.6	RLK-Pelle_RLCK-IXb	RLK-Pelle_RLCK-IXb	RLK-Pelle_RLCK-IXb	RLK-Pelle_RLCK-IXb	RLK-Pelle_RLCK-IXb
52	AET1Gv20528900.1	RLK-Pelle_RLCK-IXb	RLK-Pelle_RLCK-IXb	RLK-Pelle_RLCK-IXb	RLK-Pelle_RLCK-IXb	RLK-Pelle_RLCK-IXb
53	AET2Gv20214100.4	RLK-Pelle_RLCK-Os	RLK-Pelle_RLCK-Os	RLK-Pelle_RLCK-Os	RLK-Pelle_RLCK-Os	RLK-Pelle_RLCK-Os
54	AET3Gv20559500.6	RLK-Pelle_RLCK-V	RLK-Pelle_RLCK-V	RLK-Pelle_RLCK-V	RLK-Pelle_RLCK-V	RLK-Pelle_RLCK-V
55	AET2Gv20316000.2	RLK-Pelle_RLCK-V	RLK-Pelle_RLCK-V	RLK-Pelle_RLCK-V	RLK-Pelle_RLCK-V	RLK-Pelle_RLCK-V
56	AET7Gv21184700.9	RLK-Pelle_RLCK-VI	RLK-Pelle_RLCK-VI	RLK-Pelle_RLCK-VI	RLK-Pelle_RLCK-VI	RLK-Pelle_RLCK-VI
57	AET1Gv20688000.4	RLK-Pelle_RLCK-VIIa-1	RLK-Pelle_RLCK-VIIa-1	RLK-Pelle_RLCK-VIIa-1	RLK-Pelle_RLCK-VIIa-1	RLK-Pelle_RLCK-VIIa-1
58	AET4Gv20770500.3	RLK-Pelle_RLCK-VIIa-1	RLK-Pelle_RLCK-VIIa-1	RLK-Pelle_RLCK-VIIa-1	RLK-Pelle_RLCK-VIIa-1	RLK-Pelle_RLCK-VIIa-1
59	AET4Gv20671200.3	RLK-Pelle_RLCK-VIIa-2	RLK-Pelle_RLCK-VIIa-2	RLK-Pelle_RLCK-VIIa-2	RLK-Pelle_RLCK-VIIa-2	RLK-Pelle_RLCK-VIIa-2
60	AET1Gv20340900.5	RLK-Pelle_RLCK-VIIa-2	RLK-Pelle_RLCK-VIIa-2	RLK-Pelle_RLCK-VIIa-2	RLK-Pelle_RLCK-VIIa-2	RLK-Pelle_RLCK-VIIa-2
61	AET4Gv20107800.1	RLK-Pelle_RLCK-VIII	RLK-Pelle_RLCK-VIII	RLK-Pelle_RLCK-VIII	RLK-Pelle_RLCK-VIII	RLK-Pelle_RLCK-VIII
62	AET3Gv20435700.6	RLK-Pelle_RLCK-VIII	RLK-Pelle_RLCK-VIII	RLK-Pelle_RLCK-VIII	RLK-Pelle_RLCK-VIII	RLK-Pelle_RLCK-VIII
63	AET6Gv20375000.4	RLK-Pelle_RLCK-X	RLK-Pelle_RLCK-X	RLK-Pelle_RLCK-X	RLK-Pelle_RLCK-X	RLK-Pelle_RLCK-X
64	AET2Gv21251600.3	RLK-Pelle_RLCK-XII-1	RLK-Pelle_RLCK-XII-1	RLK-Pelle_RLCK-XII-1	RLK-Pelle_RLCK-XII-1	RLK-Pelle_RLCK-XII-1
65	AET2Gv20870900.1	RLK-Pelle_RLCK-XIII	RLK-Pelle_RLCK-XIII	RLK-Pelle_RLCK-XIII	RLK-Pelle_RLCK-XIII	RLK-Pelle_RLCK-XIII
66	AET6Gv20440900.1	RLK-Pelle_RLCK-XV	RLK-Pelle_RLCK-XV	RLK-Pelle_RLCK-XV	RLK-Pelle_RLCK-XV	RLK-Pelle_RLCK-XV
67	AET6Gv20065100.15	RLK-Pelle_RLCK-XVI	RLK-Pelle_RLCK-XVI	RLK-Pelle_RLCK-XVI	RLK-Pelle_RLCK-XVI	RLK-Pelle_RLCK-XVI
68	AET2Gv20677300.1	RLK-Pelle_SD-2b	RLK-Pelle_SD-2b	RLK-Pelle_SD-2b	RLK-Pelle_SD-2b	RLK-Pelle_SD-2b
69	AET3Gv21106400.1	RLK-Pelle_SD-2b	RLK-Pelle_SD-2b	RLK-Pelle_SD-2b	RLK-Pelle_SD-2b	RLK-Pelle_SD-2b
70	AET2Gv20685900.8	RLK-Pelle_URK-1	RLK-Pelle_URK-1	RLK-Pelle_URK-1	RLK-Pelle_URK-1	RLK-Pelle_URK-1
71	AET2Gv20743700.9	RLK-Pelle_URK-2	RLK-Pelle_URK-2	RLK-Pelle_URK-2	RLK-Pelle_URK-2	RLK-Pelle_URK-2
72	AET3Gv20268900.1	RLK-Pelle_WAK_LRK10L-1	RLK-Pelle_WAK	RLK-Pelle_WAK_LRK10L-1	RLK-Pelle_WAK	RLK-Pelle_WAK_LRK10L-1
73	AET5Gv20848400.4	RLK-Pelle_WAK	RLK-Pelle_WAK	RLK-Pelle_WAK	RLK-Pelle_WAK	RLK-Pelle_WAK
74	AET2Gv21251900.3	RLK-Pelle_WAK	RLK-Pelle_WAK	RLK-Pelle_WAK	RLK-Pelle_WAK	RLK-Pelle_WAK
75	AET1Gv20902100.2	RLK-Pelle_WAK_LRK10L-1	RLK-Pelle_WAK_LRK10L-1	RLK-Pelle_WAK_LRK10L-1	RLK-Pelle_WAK_LRK10L-1	RLK-Pelle_WAK_LRK10L-1
76	AET3Gv20979000.1	RLK-Pelle_LRR-XI-2	other	RLK-Pelle_LRR-XI-2	RLK-Pelle_LRR-XI-2	RLK-Pelle_LRR-XI-2
Triticum urartu
Serial number	Gene ID	HMM classification	Bayes tree classification	ML tree classification	NJ tree with JTT model classification	NJ tree with p distance model classification
1	TRIUR3_06042-P1	RLK-Pelle_C-LEC	RLK-Pelle_C-LEC	RLK-Pelle_C-LEC	RLK-Pelle_C-LEC	RLK-Pelle_C-LEC
2	TRIUR3_00415-P1	RLK-Pelle_CR4L	RLK-Pelle_CR4L	RLK-Pelle_CR4L	RLK-Pelle_CR4L	RLK-Pelle_CR4L
3	TRIUR3_14770-P1	RLK-Pelle_CrRLK1L-1	RLK-Pelle_CrRLK1L-1	RLK-Pelle_CrRLK1L-1	RLK-Pelle_CrRLK1L-1	RLK-Pelle_CrRLK1L-1
4	TRIUR3_28959-P1	RLK-Pelle_CrRLK1L-1	RLK-Pelle_CrRLK1L-1	RLK-Pelle_CrRLK1L-1	RLK-Pelle_CrRLK1L-1	RLK-Pelle_CrRLK1L-1
5	TRIUR3_08741-P1	RLK-Pelle_DLSV	RLK-Pelle_DLSV	RLK-Pelle_DLSV	RLK-Pelle_DLSV	RLK-Pelle_DLSV
6	TRIUR3_13139-P1	RLK-Pelle_DLSV	RLK-Pelle_DLSV	RLK-Pelle_DLSV	RLK-Pelle_DLSV	RLK-Pelle_DLSV
7	TRIUR3_09598-P1	RLK-Pelle_Extensin	RLK-Pelle_Extensin	RLK-Pelle_Extensin	RLK-Pelle_Extensin	RLK-Pelle_Extensin
8	TRIUR3_01762-P1	RLK-Pelle_L-LEC	RLK-Pelle_L-LEC	RLK-Pelle_L-LEC	RLK-Pelle_L-LEC	RLK-Pelle_L-LEC
9	TRIUR3_18282-P1	RLK-Pelle_L-LEC	RLK-Pelle_L-LEC	RLK-Pelle_L-LEC	RLK-Pelle_L-LEC	RLK-Pelle_L-LEC
10	TRIUR3_00271-P1	RLK-Pelle_LRK10L-2	RLK-Pelle_LRK10L-2	RLK-Pelle_LRK10L-2	RLK-Pelle_LRK10L-2	RLK-Pelle_LRK10L-2
11	TRIUR3_18377-P1	RLK-Pelle_LRK10L-2	RLK-Pelle_LRK10L-2	RLK-Pelle_LRK10L-2	RLK-Pelle_LRK10L-2	RLK-Pelle_LRK10L-2
12	TRIUR3_05141-P1	RLK-Pelle_LRR-I-1	RLK-Pelle_LRR-I-1	RLK-Pelle_LRR-I-1	RLK-Pelle_LRR-I-1	RLK-Pelle_LRR-I-1
13	TRIUR3_20349-P1	RLK-Pelle_LRR-I-1	RLK-Pelle_LRR-I-1	RLK-Pelle_LRR-I-1	RLK-Pelle_LRR-I-1	RLK-Pelle_LRR-I-1
14	TRIUR3_13031-P1	RLK-Pelle_LRR-I-2	RLK-Pelle_LRR-I-2	RLK-Pelle_LRR-I-2	RLK-Pelle_LRR-I-2	RLK-Pelle_LRR-I-2
15	TRIUR3_01464-P1	RLK-Pelle_LRR-II	RLK-Pelle_LRR-II	RLK-Pelle_LRR-II	RLK-Pelle_LRR-II	RLK-Pelle_LRR-II
16	TRIUR3_29420-P1	RLK-Pelle_LRR-II	RLK-Pelle_LRR-II	RLK-Pelle_LRR-II	RLK-Pelle_LRR-II	RLK-Pelle_LRR-II
17	TRIUR3_28801-P1	RLK-Pelle_LRR-III	RLK-Pelle_LRR-III	RLK-Pelle_LRR-III	RLK-Pelle_LRR-III	RLK-Pelle_LRR-III
18	TRIUR3_26018-P1	RLK-Pelle_LRR-IV	RLK-Pelle_LRR-IV	RLK-Pelle_LRR-IV	RLK-Pelle_LRR-IV	RLK-Pelle_LRR-IV
19	TRIUR3_26231-P1	RLK-Pelle_LRR-IX	RLK-Pelle_LRR-IX	RLK-Pelle_LRR-IX	RLK-Pelle_LRR-IX	RLK-Pelle_LRR-IX
20	TRIUR3_12573-P1	RLK-Pelle_LRR-V	RLK-Pelle_LRR-V	RLK-Pelle_LRR-V	RLK-Pelle_LRR-V	RLK-Pelle_LRR-V
21	TRIUR3_17726-P1	RLK-Pelle_LRR-V	RLK-Pelle_LRR-V	RLK-Pelle_LRR-V	RLK-Pelle_LRR-V	RLK-Pelle_LRR-V
22	TRIUR3_17011-P1	RLK-Pelle_LRR-VI-1	RLK-Pelle_LRR-VI-1	RLK-Pelle_LRR-VI-1	RLK-Pelle_LRR-VI-1	RLK-Pelle_LRR-VI-1
23	TRIUR3_02522-P1	RLK-Pelle_LRR-VI-2	RLK-Pelle_LRR-VI-2	RLK-Pelle_LRR-VI-2	RLK-Pelle_LRR-VI-2	RLK-Pelle_LRR-VI-2
24	TRIUR3_23967-P1	RLK-Pelle_LRR-VII-1	RLK-Pelle_LRR-VII-1	RLK-Pelle_LRR-VII-1	RLK-Pelle_LRR-VII-1	RLK-Pelle_LRR-VII-1
25	TRIUR3_30482-P1	RLK-Pelle_LRR-VII-2	RLK-Pelle_LRR-VII-2	RLK-Pelle_LRR-VII-2	RLK-Pelle_LRR-VII-2	RLK-Pelle_LRR-VII-2
26	TRIUR3_09829-P1	RLK-Pelle_LRR-VIII-1	RLK-Pelle_LRR-VIII-1	RLK-Pelle_LRR-VIII-1	RLK-Pelle_LRR-VIII-1	RLK-Pelle_LRR-VIII-1
27	TRIUR3_06086-P1	RLK-Pelle_LRR-Xa	RLK-Pelle_LRR-Xa	RLK-Pelle_LRR-Xa	RLK-Pelle_LRR-Xa	RLK-Pelle_LRR-Xa
28	TRIUR3_00835-P1	RLK-Pelle_LRR-Xb-1	RLK-Pelle_LRR-Xb-1	RLK-Pelle_LRR-Xb-1	RLK-Pelle_LRR-Xb-1	RLK-Pelle_LRR-Xb-1
29	TRIUR3_06207-P1	RLK-Pelle_LRR-Xb-1	RLK-Pelle_LRR-Xb-1	RLK-Pelle_LRR-Xb-1	RLK-Pelle_LRR-Xb-1	RLK-Pelle_LRR-Xb-1
30	TRIUR3_10697-P1	RLK-Pelle_LRR-XI-1	RLK-Pelle_LRR-XI-1	RLK-Pelle_LRR-XI-1	RLK-Pelle_LRR-XI-1	RLK-Pelle_LRR-XI-1
31	TRIUR3_15974-P1	RLK-Pelle_LRR-XI-1	RLK-Pelle_LRR-XI-1	RLK-Pelle_LRR-XI-1	RLK-Pelle_LRR-XI-1	RLK-Pelle_LRR-XI-1
32	TRIUR3_02102-P1	RLK-Pelle_LRR-XII-1	RLK-Pelle_LRR-XII-1	RLK-Pelle_LRR-XII-1	RLK-Pelle_LRR-XII-1	RLK-Pelle_LRR-XII-1
33	TRIUR3_11168-P1	RLK-Pelle_LRR-XII-1	RLK-Pelle_LRR-XII-1	RLK-Pelle_LRR-XII-1	RLK-Pelle_LRR-XII-1	RLK-Pelle_LRR-XII-1
34	TRIUR3_17476-P1	RLK-Pelle_LRR-XIIIa	RLK-Pelle_LRR-XIIIa	RLK-Pelle_LRR-XIIIa	RLK-Pelle_LRR-XIIIa	RLK-Pelle_LRR-XIIIa
35	TRIUR3_06616-P1	RLK-Pelle_LRR-XIIIb	RLK-Pelle_LRR-XIIIb	RLK-Pelle_LRR-XIIIb	RLK-Pelle_LRR-XIIIb	RLK-Pelle_LRR-XIIIb
36	TRIUR3_15109-P1	RLK-Pelle_LRR-XIV	RLK-Pelle_LRR-XIV	RLK-Pelle_LRR-XIV	RLK-Pelle_LRR-XIV	RLK-Pelle_LRR-XIV
37	TRIUR3_06769-P1	RLK-Pelle_LysM	RLK-Pelle_LysM	RLK-Pelle_LysM	RLK-Pelle_LysM	RLK-Pelle_LysM
38	TRIUR3_27235-P1	RLK-Pelle_PERK-1	RLK-Pelle_PERK-1	RLK-Pelle_PERK-1	RLK-Pelle_PERK-1	RLK-Pelle_PERK-1
39	TRIUR3_08062-P1	RLK-Pelle_PERK-2	RLK-Pelle_PERK-2	RLK-Pelle_PERK-2	RLK-Pelle_PERK-2	RLK-Pelle_PERK-2
40	TRIUR3_24752-P1	RLK-Pelle_RLCK-II	RLK-Pelle_RLCK-II	RLK-Pelle_RLCK-II	RLK-Pelle_RLCK-II	RLK-Pelle_RLCK-II
41	TRIUR3_05676-P1	RLK-Pelle_RLCK-IV	RLK-Pelle_RLCK-IV	RLK-Pelle_RLCK-IV	RLK-Pelle_RLCK-IV	RLK-Pelle_RLCK-IV
42	TRIUR3_22819-P1	RLK-Pelle_RLCK-IXa	RLK-Pelle_RLCK-IXa	RLK-Pelle_RLCK-IXa	RLK-Pelle_RLCK-IXa	RLK-Pelle_RLCK-IXa
43	TRIUR3_00841-P1	RLK-Pelle_RLCK-IXb	RLK-Pelle_RLCK-IXb	RLK-Pelle_RLCK-IXb	other	RLK-Pelle_RLCK-IXb
44	TRIUR3_20160-P1	RLK-Pelle_RLCK-IXb	RLK-Pelle_RLCK-IXb	RLK-Pelle_RLCK-IXb	RLK-Pelle_RLCK-IXb	RLK-Pelle_RLCK-IXb
45	TRIUR3_08936-P1	RLK-Pelle_RLCK-Os	RLK-Pelle_RLCK-Os	RLK-Pelle_RLCK-Os	RLK-Pelle_RLCK-Os	RLK-Pelle_RLCK-Os
46	TRIUR3_09454-P1	RLK-Pelle_RLCK-V	RLK-Pelle_RLCK-V	RLK-Pelle_RLCK-V	RLK-Pelle_RLCK-V	RLK-Pelle_RLCK-V
47	TRIUR3_24770-P1	RLK-Pelle_RLCK-V	RLK-Pelle_RLCK-V	RLK-Pelle_RLCK-V	RLK-Pelle_RLCK-V	RLK-Pelle_RLCK-V
48	TRIUR3_08418-P1	RLK-Pelle_RLCK-VI	RLK-Pelle_RLCK-VI	RLK-Pelle_RLCK-VI	RLK-Pelle_RLCK-VI	RLK-Pelle_RLCK-VI
49	TRIUR3_04430-P1	RLK-Pelle_RLCK-VIIa-1	RLK-Pelle_RLCK-VIIa-1	RLK-Pelle_RLCK-VIIa-1	RLK-Pelle_RLCK-VIIa-1	RLK-Pelle_RLCK-VIIa-1
50	TRIUR3_01220-P1	RLK-Pelle_RLCK-VIIa-2	RLK-Pelle_RLCK-VIIa-2	RLK-Pelle_RLCK-VIIa-2	RLK-Pelle_RLCK-VIIa-2	RLK-Pelle_RLCK-VIIa-2
51	TRIUR3_29133-P1	RLK-Pelle_RLCK-VIIa-2	RLK-Pelle_RLCK-VIIa-2	RLK-Pelle_RLCK-VIIa-2	RLK-Pelle_RLCK-VIIa-2	RLK-Pelle_RLCK-VIIa-2
52	TRIUR3_04911-P1	RLK-Pelle_RLCK-VIIb	RLK-Pelle_RLCK-VIIb	RLK-Pelle_RLCK-VIIb	RLK-Pelle_RLCK-VIIb	RLK-Pelle_RLCK-VIIb
53	TRIUR3_07853-P1	RLK-Pelle_RLCK-VIII	RLK-Pelle_RLCK-VIII	RLK-Pelle_RLCK-VIII	RLK-Pelle_RLCK-VIII	RLK-Pelle_RLCK-VIII
54	TRIUR3_19438-P1	RLK-Pelle_RLCK-VIII	RLK-Pelle_RLCK-VIII	RLK-Pelle_RLCK-VIII	RLK-Pelle_RLCK-VIII	RLK-Pelle_RLCK-VIII
55	TRIUR3_26912-P1	RLK-Pelle_RLCK-X	RLK-Pelle_RLCK-X	RLK-Pelle_RLCK-X	RLK-Pelle_RLCK-X	RLK-Pelle_RLCK-X
56	TRIUR3_18441-P1	RLK-Pelle_RLCK-XII-1	RLK-Pelle_RLCK-XII-1	RLK-Pelle_RLCK-XII-1	RLK-Pelle_RLCK-XII-1	RLK-Pelle_RLCK-XII-1
57	TRIUR3_17889-P1	RLK-Pelle_RLCK-XV	RLK-Pelle_RLCK-XV	RLK-Pelle_RLCK-XV	RLK-Pelle_RLCK-XV	RLK-Pelle_RLCK-XV
58	TRIUR3_11600-P1	RLK-Pelle_SD-2b	RLK-Pelle_SD-2b	RLK-Pelle_SD-2b	RLK-Pelle_SD-2b	RLK-Pelle_SD-2b
59	TRIUR3_03765-P1	RLK-Pelle_WAK	RLK-Pelle_WAK	RLK-Pelle_WAK	RLK-Pelle_WAK	RLK-Pelle_WAK
60	TRIUR3_12191-P1	RLK-Pelle_WAK	RLK-Pelle_WAK	RLK-Pelle_WAK	RLK-Pelle_WAK	RLK-Pelle_WAK
61	TRIUR3_03465-P1	RLK-Pelle_WAK_LRK10L-1	RLK-Pelle_WAK_LRK10L-1	RLK-Pelle_WAK_LRK10L-1	RLK-Pelle_WAK_LRK10L-1	RLK-Pelle_WAK_LRK10L-1
62	TRIUR3_02322-P1	RLK-Pelle_LRR-XI-2	other	RLK-Pelle_LRR-XI-2	RLK-Pelle_LRR-XI-2	RLK-Pelle_LRR-XI-2
63	TRIUR3_05182-P1	RLK-Pelle_SD-2b	other	RLK-Pelle_SD-2b	other	other
Triticum aestivum
Serial number	Gene ID	HMM classification	Bayes tree classification	ML tree classification	NJ tree with JTT model classification	NJ tree with p distance model classification
1	TraesCS3A02G078700.1	RLK-Pelle_C-LEC	RLK-Pelle_C-LEC	RLK-Pelle_C-LEC	RLK-Pelle_C-LEC	RLK-Pelle_C-LEC
2	TraesCS7A02G301300.1.cds1	RLK-Pelle_CR4L	RLK-Pelle_CR4L	RLK-Pelle_CR4L	RLK-Pelle_CR4L	RLK-Pelle_CR4L
3	TraesCS2A02G509600.1	RLK-Pelle_CR4L	RLK-Pelle_CR4L	RLK-Pelle_CR4L	RLK-Pelle_CR4L	RLK-Pelle_CR4L
4	TraesCS3B02G151200.1.cds1	RLK-Pelle_CrRLK1L-1	RLK-Pelle_CrRLK1L-1	RLK-Pelle_CrRLK1L-1	RLK-Pelle_CrRLK1L-1	RLK-Pelle_CrRLK1L-1
5	TraesCS4B02G003700.1.cds1	RLK-Pelle_CrRLK1L-1	RLK-Pelle_CrRLK1L-1	RLK-Pelle_CrRLK1L-1	RLK-Pelle_CrRLK1L-1	RLK-Pelle_CrRLK1L-1
6	TraesCS2A02G216900.1	RLK-Pelle_DLSV	RLK-Pelle_DLSV	RLK-Pelle_DLSV	RLK-Pelle_DLSV	RLK-Pelle_DLSV
7	TraesCS3B02G022400.1	RLK-Pelle_DLSV	RLK-Pelle_DLSV	RLK-Pelle_DLSV	RLK-Pelle_DLSV	RLK-Pelle_DLSV
8	TraesCS2A02G364300.1	RLK-Pelle_Extensin	RLK-Pelle_Extensin	RLK-Pelle_Extensin	RLK-Pelle_Extensin	RLK-Pelle_Extensin
9	TraesCS3B02G123300.2	RLK-Pelle_Extensin	RLK-Pelle_Extensin	RLK-Pelle_Extensin	RLK-Pelle_Extensin	RLK-Pelle_Extensin
10	TraesCS5B02G056900.1.cds1	RLK-Pelle_L-LEC	RLK-Pelle_L-LEC	RLK-Pelle_L-LEC	RLK-Pelle_L-LEC	RLK-Pelle_L-LEC
11	TraesCS2A02G128000.1.cds1	RLK-Pelle_L-LEC	RLK-Pelle_L-LEC	RLK-Pelle_L-LEC	RLK-Pelle_L-LEC	RLK-Pelle_L-LEC
12	TraesCS3A02G050100.1	RLK-Pelle_LRK10L-2	RLK-Pelle_LRK10L-2	RLK-Pelle_LRK10L-2	RLK-Pelle_LRK10L-2	RLK-Pelle_LRK10L-2
13	TraesCS3B02G057700.1	RLK-Pelle_LRK10L-2	RLK-Pelle_LRK10L-2	RLK-Pelle_LRK10L-2	RLK-Pelle_LRK10L-2	RLK-Pelle_LRK10L-2
14	TraesCS1B02G358300.1	RLK-Pelle_LRR-I-1	RLK-Pelle_LRR-I-1	RLK-Pelle_LRR-I-1	RLK-Pelle_LRR-I-1	RLK-Pelle_LRR-I-1
15	TraesCS3A02G335200.1	RLK-Pelle_LRR-I-1	RLK-Pelle_LRR-I-1	RLK-Pelle_LRR-I-1	RLK-Pelle_LRR-I-1	RLK-Pelle_LRR-I-1
16	TraesCS7A02G213000.1	RLK-Pelle_LRR-I-2	RLK-Pelle_LRR-I-2	RLK-Pelle_LRR-I-2	RLK-Pelle_LRR-I-2	RLK-Pelle_LRR-I-2
17	TraesCS3B02G334400.2	RLK-Pelle_LRR-II	RLK-Pelle_LRR-II	RLK-Pelle_LRR-II	RLK-Pelle_LRR-II	RLK-Pelle_LRR-II
18	TraesCS3D02G299800.1	RLK-Pelle_LRR-II	RLK-Pelle_LRR-II	RLK-Pelle_LRR-II	RLK-Pelle_LRR-II	RLK-Pelle_LRR-II
19	TraesCS2A02G104100.1	RLK-Pelle_LRR-III	RLK-Pelle_LRR-III	RLK-Pelle_LRR-III	RLK-Pelle_LRR-III	RLK-Pelle_LRR-III
20	TraesCS4B02G189600.1	RLK-Pelle_LRR-III	RLK-Pelle_LRR-III	RLK-Pelle_LRR-III	RLK-Pelle_LRR-III	RLK-Pelle_LRR-III
21	TraesCS7A02G316000.1	RLK-Pelle_LRR-IV	RLK-Pelle_LRR-IV	RLK-Pelle_LRR-IV	RLK-Pelle_LRR-IV	RLK-Pelle_LRR-IV
22	TraesCS3D02G210900.1	RLK-Pelle_LRR-IV	RLK-Pelle_LRR-IV	RLK-Pelle_LRR-IV	RLK-Pelle_LRR-IV	RLK-Pelle_LRR-IV
23	TraesCS4D02G163300.1	RLK-Pelle_LRR-IX	RLK-Pelle_LRR-IX	RLK-Pelle_LRR-IX	RLK-Pelle_LRR-IX	RLK-Pelle_LRR-IX
24	TraesCS2D02G595000.1	RLK-Pelle_LRR-IX	RLK-Pelle_LRR-IX	RLK-Pelle_LRR-IX	RLK-Pelle_LRR-IX	RLK-Pelle_LRR-IX
25	TraesCS6A02G153600.1	RLK-Pelle_LRR-V	RLK-Pelle_LRR-V	RLK-Pelle_LRR-V	RLK-Pelle_LRR-V	RLK-Pelle_LRR-V
26	TraesCS7A02G390300.1	RLK-Pelle_LRR-V	RLK-Pelle_LRR-V	RLK-Pelle_LRR-V	RLK-Pelle_LRR-V	RLK-Pelle_LRR-V
27	TraesCS4B02G075400.1	RLK-Pelle_LRR-VI-1	RLK-Pelle_LRR-VI-1	RLK-Pelle_LRR-VI-1	RLK-Pelle_LRR-VI-1	RLK-Pelle_LRR-VI-1
28	TraesCS7B02G260600.1	RLK-Pelle_LRR-VI-1	RLK-Pelle_LRR-VI-1	RLK-Pelle_LRR-VI-1	RLK-Pelle_LRR-VI-1	RLK-Pelle_LRR-VI-1
29	TraesCS2B02G607200.3	RLK-Pelle_LRR-VI-2	RLK-Pelle_LRR-VI-2	RLK-Pelle_LRR-VI-2	RLK-Pelle_LRR-VI-2	RLK-Pelle_LRR-VI-2
30	TraesCS2A02G593500.1	RLK-Pelle_LRR-VI-2	RLK-Pelle_LRR-VI-2	RLK-Pelle_LRR-VI-2	RLK-Pelle_LRR-VI-2	RLK-Pelle_LRR-VI-2
31	TraesCS3A02G495400.1	RLK-Pelle_LRR-VII-1	RLK-Pelle_LRR-VII-1	RLK-Pelle_LRR-VII-1	RLK-Pelle_LRR-VII-1	RLK-Pelle_LRR-VII-1
32	TraesCS4D02G172000.1	RLK-Pelle_LRR-VII-1	RLK-Pelle_LRR-VII-1	RLK-Pelle_LRR-VII-1	RLK-Pelle_LRR-VII-1	RLK-Pelle_LRR-VII-1
33	TraesCS5B02G183000.1.cds1	RLK-Pelle_LRR-VII-2	RLK-Pelle_LRR-VII-2	RLK-Pelle_LRR-VII-2	RLK-Pelle_LRR-VII-2	RLK-Pelle_LRR-VII-2
34	TraesCS7B02G030400.1	RLK-Pelle_LRR-VIII-1	RLK-Pelle_LRR-VIII-1	RLK-Pelle_LRR-VIII-1	RLK-Pelle_LRR-VIII-1	RLK-Pelle_LRR-VIII-1
35	TraesCS3A02G340000.1	RLK-Pelle_LRR-VIII-1	RLK-Pelle_LRR-VIII-1	RLK-Pelle_LRR-VIII-1	RLK-Pelle_LRR-VIII-1	RLK-Pelle_LRR-VIII-1
36	TraesCS1D02G259400.1	RLK-Pelle_LRR-Xa	RLK-Pelle_LRR-Xa	RLK-Pelle_LRR-Xa	RLK-Pelle_LRR-Xa	RLK-Pelle_LRR-Xa
37	TraesCS2A02G346000.1.cds1	RLK-Pelle_LRR-Xa	RLK-Pelle_LRR-Xa	RLK-Pelle_LRR-Xa	RLK-Pelle_LRR-Xa	RLK-Pelle_LRR-Xa
38	TraesCS6A02G125600.1	RLK-Pelle_LRR-Xb-1	RLK-Pelle_LRR-Xb-1	RLK-Pelle_LRR-Xb-1	RLK-Pelle_LRR-Xb-1	RLK-Pelle_LRR-Xb-1
39	TraesCS5B02G174400.1.cds1	RLK-Pelle_LRR-Xb-1	RLK-Pelle_LRR-Xb-1	RLK-Pelle_LRR-Xb-1	RLK-Pelle_LRR-Xb-1	RLK-Pelle_LRR-Xb-1
40	TraesCS2A02G182400.1	RLK-Pelle_LRR-Xb-2	RLK-Pelle_LRR-Xb-2	RLK-Pelle_LRR-Xb-2	RLK-Pelle_LRR-Xb-1	RLK-Pelle_LRR-Xb-2
41	TraesCS1A02G006300.1	RLK-Pelle_LRR-XI-1	RLK-Pelle_LRR-XI-1	RLK-Pelle_LRR-XI-1	RLK-Pelle_LRR-XI-1	RLK-Pelle_LRR-XI-1
42	TraesCS4A02G059000.1	RLK-Pelle_LRR-XI-1	RLK-Pelle_LRR-XI-1	RLK-Pelle_LRR-XI-1	RLK-Pelle_LRR-XI-1	RLK-Pelle_LRR-XI-1
43	TraesCS6A02G384900.1	RLK-Pelle_LRR-XII-1	RLK-Pelle_LRR-XII-1	RLK-Pelle_LRR-XII-1	RLK-Pelle_LRR-XII-1	RLK-Pelle_LRR-XII-1
44	TraesCS1B02G448700.2	RLK-Pelle_LRR-XII-1	RLK-Pelle_LRR-XII-1	RLK-Pelle_LRR-XII-1	RLK-Pelle_LRR-XII-1	RLK-Pelle_LRR-XII-1
45	TraesCS4D02G212600.1	RLK-Pelle_LRR-XIIIa	RLK-Pelle_LRR-XIIIa	RLK-Pelle_LRR-XIIIa	RLK-Pelle_LRR-XIIIa	RLK-Pelle_LRR-XIIIa
46	TraesCS4A02G092500.1	RLK-Pelle_LRR-XIIIa	RLK-Pelle_LRR-XIIIa	RLK-Pelle_LRR-XIIIa	RLK-Pelle_LRR-XIIIa	RLK-Pelle_LRR-XIIIa
47	TraesCS4A02G422700.1	RLK-Pelle_LRR-XIIIb	RLK-Pelle_LRR-XIIIb	RLK-Pelle_LRR-XIIIb	RLK-Pelle_LRR-XIIIb	RLK-Pelle_LRR-XIIIb
48	TraesCS7A02G066200.1	RLK-Pelle_LRR-XIIIb	RLK-Pelle_LRR-XIIIb	RLK-Pelle_LRR-XIIIb	RLK-Pelle_LRR-XIIIb	RLK-Pelle_LRR-XIIIb
49	TraesCS2D02G255700.1	RLK-Pelle_LRR-XIV	RLK-Pelle_LRR-XIV	RLK-Pelle_LRR-XIV	RLK-Pelle_LRR-XIV	RLK-Pelle_LRR-XIV
50	TraesCS5A02G407300.1	RLK-Pelle_LRR-XIV	RLK-Pelle_LRR-XIV	RLK-Pelle_LRR-XIV	RLK-Pelle_LRR-XIV	RLK-Pelle_LRR-XIV
51	TraesCS3D02G276800.1	RLK-Pelle_LysM	RLK-Pelle_LysM	RLK-Pelle_LysM	RLK-Pelle_LysM	RLK-Pelle_LysM
52	TraesCS6D02G240100.1	RLK-Pelle_LysM	RLK-Pelle_LysM	RLK-Pelle_LysM	RLK-Pelle_LysM	RLK-Pelle_LysM
53	TraesCS3B02G325100.2	RLK-Pelle_PERK-1	RLK-Pelle_PERK-1	RLK-Pelle_PERK-1	RLK-Pelle_PERK-1	RLK-Pelle_PERK-1
54	TraesCS1A02G127900.1	RLK-Pelle_PERK-1	RLK-Pelle_PERK-1	RLK-Pelle_PERK-1	RLK-Pelle_PERK-1	RLK-Pelle_PERK-1
55	TraesCS3B02G440700.2	RLK-Pelle_PERK-2	RLK-Pelle_PERK-2	RLK-Pelle_PERK-2	RLK-Pelle_PERK-2	RLK-Pelle_PERK-2
56	TraesCS1D02G442500.1	RLK-Pelle_PERK-2	RLK-Pelle_PERK-2	RLK-Pelle_PERK-2	RLK-Pelle_PERK-2	RLK-Pelle_PERK-2
57	TraesCS4A02G205800.1.cds1	RLK-Pelle_RKF3	RLK-Pelle_RKF3	RLK-Pelle_RKF3	RLK-Pelle_RKF3	RLK-Pelle_RKF3
58	TraesCS3B02G376300.2	RLK-Pelle_RLCK-II	RLK-Pelle_RLCK-II	RLK-Pelle_RLCK-II	RLK-Pelle_RLCK-II	RLK-Pelle_RLCK-II
59	TraesCS5D02G168100.2	RLK-Pelle_RLCK-IV	RLK-Pelle_RLCK-IV	RLK-Pelle_RLCK-IV	RLK-Pelle_RLCK-IV	RLK-Pelle_RLCK-IV
60	TraesCS3A02G366500.1	RLK-Pelle_RLCK-IV	RLK-Pelle_RLCK-IV	RLK-Pelle_RLCK-IV	RLK-Pelle_RLCK-IV	RLK-Pelle_RLCK-IV
61	TraesCS3A02G460900.1	RLK-Pelle_RLCK-IXa	RLK-Pelle_RLCK-IXa	RLK-Pelle_RLCK-IXa	RLK-Pelle_RLCK-IXa	RLK-Pelle_RLCK-IXa
62	TraesCS6B02G027000.1	RLK-Pelle_RLCK-IXb	RLK-Pelle_RLCK-IXb	RLK-Pelle_RLCK-IXb	RLK-Pelle_RLCK-IXb	RLK-Pelle_RLCK-IXb
63	TraesCS2A02G391300.1	RLK-Pelle_RLCK-IXb	RLK-Pelle_RLCK-IXb	RLK-Pelle_RLCK-IXb	RLK-Pelle_RLCK-IXb	RLK-Pelle_RLCK-IXb
64	TraesCS2D02G105900.1	RLK-Pelle_RLCK-Os	RLK-Pelle_RLCK-Os	RLK-Pelle_RLCK-Os	RLK-Pelle_RLCK-Os	RLK-Pelle_RLCK-Os
65	TraesCS2D02G504300.1	RLK-Pelle_RLCK-Os	RLK-Pelle_RLCK-Os	RLK-Pelle_RLCK-Os	RLK-Pelle_RLCK-Os	RLK-Pelle_RLCK-Os
66	TraesCS1B02G469400.1	RLK-Pelle_RLCK-V	RLK-Pelle_RLCK-V	RLK-Pelle_RLCK-V	RLK-Pelle_RLCK-V	RLK-Pelle_RLCK-V
67	TraesCS3A02G241700.1	RLK-Pelle_RLCK-V	RLK-Pelle_RLCK-V	RLK-Pelle_RLCK-V	RLK-Pelle_RLCK-V	RLK-Pelle_RLCK-V
68	TraesCS7B02G388000.3	RLK-Pelle_RLCK-VI	RLK-Pelle_RLCK-VI	RLK-Pelle_RLCK-VI	RLK-Pelle_RLCK-VI	RLK-Pelle_RLCK-VI
69	TraesCS5B02G115700.1	RLK-Pelle_RLCK-VI	RLK-Pelle_RLCK-VI	RLK-Pelle_RLCK-VI	RLK-Pelle_RLCK-VI	RLK-Pelle_RLCK-VI
70	TraesCS1D02G067700.1	RLK-Pelle_RLCK-VIIa-1	RLK-Pelle_RLCK-VIIa-1	RLK-Pelle_RLCK-VIIa-1	RLK-Pelle_RLCK-VIIa-1	RLK-Pelle_RLCK-VIIa-1
71	TraesCS3A02G178800.2	RLK-Pelle_RLCK-VIIa-1	RLK-Pelle_RLCK-VIIa-1	RLK-Pelle_RLCK-VIIa-1	RLK-Pelle_RLCK-VIIa-1	RLK-Pelle_RLCK-VIIa-1
72	TraesCS5A02G193300.2	RLK-Pelle_RLCK-VIIa-2	RLK-Pelle_RLCK-VIIa-2	RLK-Pelle_RLCK-VIIa-2	RLK-Pelle_RLCK-VIIa-2	RLK-Pelle_RLCK-VIIa-2
73	TraesCS3B02G241300.1	RLK-Pelle_RLCK-VIIa-2	RLK-Pelle_RLCK-VIIa-2	RLK-Pelle_RLCK-VIIa-2	RLK-Pelle_RLCK-VIIa-2	RLK-Pelle_RLCK-VIIa-2
74	TraesCS5A02G187300.1	RLK-Pelle_RLCK-VIIb	RLK-Pelle_RLCK-VIIb	RLK-Pelle_RLCK-VIIb	RLK-Pelle_RLCK-VIIb	RLK-Pelle_RLCK-VIIb
75	TraesCS1D02G444300.1	RLK-Pelle_RLCK-VIII	RLK-Pelle_RLCK-VIII	RLK-Pelle_RLCK-VIII	RLK-Pelle_RLCK-VIII	RLK-Pelle_RLCK-VIII
76	TraesCS6D02G025700.1	RLK-Pelle_RLCK-VIII	RLK-Pelle_RLCK-VIII	RLK-Pelle_RLCK-VIII	RLK-Pelle_RLCK-VIII	RLK-Pelle_RLCK-VIII
77	TraesCS6D02G135000.1	RLK-Pelle_RLCK-X	RLK-Pelle_RLCK-X	RLK-Pelle_RLCK-X	RLK-Pelle_RLCK-X	RLK-Pelle_RLCK-X
78	TraesCS5D02G501100.1	RLK-Pelle_RLCK-XII-1	RLK-Pelle_RLCK-XII-1	RLK-Pelle_RLCK-XII-1	RLK-Pelle_RLCK-XII-1	RLK-Pelle_RLCK-XII-1
79	TraesCS1B02G192300.3	RLK-Pelle_RLCK-XII-1	RLK-Pelle_RLCK-XII-1	RLK-Pelle_RLCK-XII-1	RLK-Pelle_RLCK-XII-1	RLK-Pelle_RLCK-XII-1
80	TraesCS2A02G389100.1.cds1	RLK-Pelle_RLCK-XIII	RLK-Pelle_RLCK-XIII	RLK-Pelle_RLCK-XIII	RLK-Pelle_RLCK-XIII	RLK-Pelle_RLCK-XIII
81	TraesCS6A02G240100.1	RLK-Pelle_RLCK-XIII	RLK-Pelle_RLCK-XIII	RLK-Pelle_RLCK-XIII	RLK-Pelle_RLCK-XIII	RLK-Pelle_RLCK-XIII
82	TraesCS6A02G180900.1	RLK-Pelle_RLCK-XV	RLK-Pelle_RLCK-XV	RLK-Pelle_RLCK-XV	RLK-Pelle_RLCK-XV	RLK-Pelle_RLCK-XV
83	TraesCS6B02G039900.1	RLK-Pelle_RLCK-XVI	RLK-Pelle_RLCK-XVI	RLK-Pelle_RLCK-XVI	RLK-Pelle_RLCK-XVI	RLK-Pelle_RLCK-XVI
84	TraesCS2A02G429400.1.cds1	RLK-Pelle_SD-2b	RLK-Pelle_SD-2b	other	RLK-Pelle_SD-2b	RLK-Pelle_SD-2b
85	TraesCS4D02G241800.1.cds1	RLK-Pelle_SD-2b	RLK-Pelle_SD-2b	RLK-Pelle_SD-2b	RLK-Pelle_SD-2b	RLK-Pelle_SD-2b
86	TraesCS2D02G301500.1	RLK-Pelle_URK-1	RLK-Pelle_URK-1	RLK-Pelle_URK-1	RLK-Pelle_URK-1	RLK-Pelle_URK-1
87	TraesCS2B02G347500.1	RLK-Pelle_URK-2	RLK-Pelle_URK-2	RLK-Pelle_URK-2	RLK-Pelle_URK-2	RLK-Pelle_URK-2
88	TraesCS4A02G448100.1	RLK-Pelle_WAK	RLK-Pelle_WAK	RLK-Pelle_WAK	RLK-Pelle_WAK	RLK-Pelle_WAK
89	TraesCS3D02G124200.1	RLK-Pelle_WAK_LRK10L-1	RLK-Pelle_WAK	RLK-Pelle_WAK_LRK10L-1	RLK-Pelle_WAK	RLK-Pelle_WAK_LRK10L-1
90	TraesCS3A02G522900.1	RLK-Pelle_WAK	RLK-Pelle_WAK	RLK-Pelle_WAK	RLK-Pelle_WAK	RLK-Pelle_WAK
91	TraesCS3A02G034300.1	RLK-Pelle_WAK_LRK10L-1	RLK-Pelle_WAK_LRK10L-1	RLK-Pelle_WAK_LRK10L-1	RLK-Pelle_WAK_LRK10L-1	RLK-Pelle_WAK_LRK10L-1
92	TraesCS3A02G441700.1	RLK-Pelle_LRR-XI-2	other	RLK-Pelle_LRR-XI-2	RLK-Pelle_LRR-XI-2	RLK-Pelle_LRR-XI-2
