# Supplementary material for: Phylogeny of the plant receptor-like kinase (RLK) gene family and expression analysis of wheat RLK genes in response to biotic and abiotic stresses
Source: BMC Genomics. 2023 May 1;24:224. doi: 10.1186/s12864-023-09303-7 (PMC10152718; doi:10.1186/s12864-023-09303-7)
Supplement: Supplementary file 17 — Additional file 17: Table S4. Chromosome locations of T. aestivum RLKs. [file 12864_2023_9303_MOESM17_ESM.xls]

## Sheet: Chromosome locations
Table S4: Chromosome locations of T. aestivum RLKs.
Chromosome	Gene ID	Classification	Chromosome location	Chromosome length
1A	TraesCS1A02G002900.1	RLK-Pelle_DLSV	1657115--1660269	594102056
1A	TraesCS1A02G003600.1	RLK-Pelle_WAK	2229188--2236819	594102056
1A	TraesCS1A02G003900.1	RLK-Pelle_DLSV	2391500--2393497	594102056
1A	TraesCS1A02G004800.1	RLK-Pelle_WAK	2934676--2938176	594102056
1A	TraesCS1A02G005200.1	RLK-Pelle_LRR-XI-1	2982629--2986266	594102056
1A	TraesCS1A02G006200.1	RLK-Pelle_LRR-XI-1	3488355--3491814	594102056
1A	TraesCS1A02G006300.1	RLK-Pelle_LRR-XI-1	3500137--3503929	594102056
1A	TraesCS1A02G006500.1	RLK-Pelle_LRR-XI-1	3579010--3582502	594102056
1A	TraesCS1A02G006800.1	RLK-Pelle_LRR-XI-1	3653512--3657388	594102056
1A	TraesCS1A02G006900.1	RLK-Pelle_LRR-XI-1	3669097--3671050	594102056
1A	TraesCS1A02G007000.1	RLK-Pelle_LRR-XI-1	3677964--3679612	594102056
1A	TraesCS1A02G007100.1	RLK-Pelle_LRR-XI-1	3698525--3700965	594102056
1A	TraesCS1A02G009500.1	RLK-Pelle_LRR-XII-1	5871427--5874711	594102056
1A	TraesCS1A02G011900.1	RLK-Pelle_WAK	6883652--6887141	594102056
1A	TraesCS1A02G012000.1	RLK-Pelle_WAK	6899512--6903022	594102056
1A	TraesCS1A02G012100.1	RLK-Pelle_WAK	6914044--6915989	594102056
1A	TraesCS1A02G016300.1	RLK-Pelle_WAK	8665006--8669951	594102056
1A	TraesCS1A02G017700.1	RLK-Pelle_WAK	9232851--9236545	594102056
1A	TraesCS1A02G017900.1	RLK-Pelle_LRK10L-2	9355372--9357968	594102056
1A	TraesCS1A02G018000.1	RLK-Pelle_LRK10L-2	9359231--9363721	594102056
1A	TraesCS1A02G018100.1	RLK-Pelle_SD-2b	9369967--9375647	594102056
1A	TraesCS1A02G018500.1	RLK-Pelle_LRK10L-2	9549076--9552128	594102056
1A	TraesCS1A02G018600.1	RLK-Pelle_LRK10L-2	9553967--9556916	594102056
1A	TraesCS1A02G024400.1	RLK-Pelle_LRR-XII-1	12002939--12006839	594102056
1A	TraesCS1A02G030900.3	RLK-Pelle_DLSV	14253391--14256373	594102056
1A	TraesCS1A02G031200.1	RLK-Pelle_RLCK-VIIa-2	14504224--14507920	594102056
1A	TraesCS1A02G031800.1	RLK-Pelle_LRR-I-1	14589565--14594115	594102056
1A	TraesCS1A02G031900.1	RLK-Pelle_LRR-I-1	14603494--14615692	594102056
1A	TraesCS1A02G035700.1	RLK-Pelle_WAK	19891661--19894572	594102056
1A	TraesCS1A02G058200.1	RLK-Pelle_WAK	38711994--38715061	594102056
1A	TraesCS1A02G061500.1	RLK-Pelle_WAK	42103966--42119100	594102056
1A	TraesCS1A02G066700.1	RLK-Pelle_RLCK-VIIa-1	49096241--49100322	594102056
1A	TraesCS1A02G071657.1	RLK-Pelle_WAK	54015302--54019064	594102056
1A	TraesCS1A02G073300.1	RLK-Pelle_DLSV	57209812--57212757	594102056
1A	TraesCS1A02G079700.1	RLK-Pelle_RLCK-VIII	62609729--62614089	594102056
1A	TraesCS1A02G100300.1	RLK-Pelle_DLSV	96462667--96465478	594102056
1A	TraesCS1A02G100400.1	RLK-Pelle_DLSV	96470434--96473287	594102056
1A	TraesCS1A02G110000.1	RLK-Pelle_RLCK-VIIa-2	108921601--108924502	594102056
1A	TraesCS1A02G113800.1	RLK-Pelle_LRR-XI-1	117244235--117248380	594102056
1A	TraesCS1A02G114900.1	RLK-Pelle_LRR-II	119043343--119054650	594102056
1A	TraesCS1A02G124700.1	RLK-Pelle_Extensin	147674771--147682838	594102056
1A	TraesCS1A02G127900.1	RLK-Pelle_PERK-1	155692288--155696863	594102056
1A	TraesCS1A02G138100.1	RLK-Pelle_RLCK-VIIa-2	229168841--229171503	594102056
1A	TraesCS1A02G141300.1	RLK-Pelle_RLCK-VIIa-2	239103017--239105291	594102056
1A	TraesCS1A02G144200.1	RLK-Pelle_LRR-XII-1	250087618--250090962	594102056
1A	TraesCS1A02G149400.1	RLK-Pelle_LRR-XI-1	256920147--256928805	594102056
1A	TraesCS1A02G149500.1	RLK-Pelle_LRR-XI-1	256964284--256968019	594102056
1A	TraesCS1A02G149700.1	RLK-Pelle_LRR-XI-1	257415277--257420268	594102056
1A	TraesCS1A02G159500.2	RLK-Pelle_DLSV	285980870--285986701	594102056
1A	TraesCS1A02G165600.1	RLK-Pelle_LRR-III	298152317--298155073	594102056
1A	TraesCS1A02G177000.1	RLK-Pelle_RLCK-XIII	319319608--319321634	594102056
1A	TraesCS1A02G185100.1	RLK-Pelle_RLCK-V	335825934--335829117	594102056
1A	TraesCS1A02G190200.2	RLK-Pelle_RLCK-XII-1	343680837--343685974	594102056
1A	TraesCS1A02G197000.2	RLK-Pelle_WAK	355320321--355325145	594102056
1A	TraesCS1A02G203400.1	RLK-Pelle_RLCK-XII-1	365064927--365071233	594102056
1A	TraesCS1A02G208100.1	RLK-Pelle_RLCK-IXb	369990657--369994627	594102056
1A	TraesCS1A02G222700.1	RLK-Pelle_LRR-VI-2	392523767--392527311	594102056
1A	TraesCS1A02G229500.1	RLK-Pelle_LRR-XII-1	402229736--402231400	594102056
1A	TraesCS1A02G236600.2	RLK-Pelle_RLCK-VIIa-1	419028888--419037606	594102056
1A	TraesCS1A02G236900.2	RLK-Pelle_RLCK-IXa	420064778--420068159	594102056
1A	TraesCS1A02G239500.1	RLK-Pelle_DLSV	426872831--426876689	594102056
1A	TraesCS1A02G240300.1	RLK-Pelle_LRR-III	427482373--427485361	594102056
1A	TraesCS1A02G249500.1	RLK-Pelle_Extensin	441751925--441756669	594102056
1A	TraesCS1A02G259600.1	RLK-Pelle_LRR-Xa	452758834--452761870	594102056
1A	TraesCS1A02G259900.1	RLK-Pelle_SD-2b	453071838--453075356	594102056
1A	TraesCS1A02G272100.1	RLK-Pelle_RLCK-V	465451853--465455447	594102056
1A	TraesCS1A02G273600.1	RLK-Pelle_DLSV	467191087--467194174	594102056
1A	TraesCS1A02G287900.1	RLK-Pelle_RLCK-VIIa-1	485031352--485033044	594102056
1A	TraesCS1A02G301800.2	RLK-Pelle_LRR-III	496042550--496048839	594102056
1A	TraesCS1A02G302600.2	RLK-Pelle_LRR-VIII-1	496303414--496312017	594102056
1A	TraesCS1A02G304200.1	RLK-Pelle_LRR-VIII-1	497503763--497509507	594102056
1A	TraesCS1A02G317300.1	RLK-Pelle_RLCK-VIIa-1	508720828--508723614	594102056
1A	TraesCS1A02G317800.1	RLK-Pelle_LRR-XII-1	509012804--509016623	594102056
1A	TraesCS1A02G320900.2	RLK-Pelle_DLSV	511404376--511411090	594102056
1A	TraesCS1A02G337300.1	RLK-Pelle_LRR-XII-1	526747916--526751192	594102056
1A	TraesCS1A02G340300.1	RLK-Pelle_WAK	530515730--530523983	594102056
1A	TraesCS1A02G342600.1	RLK-Pelle_LRR-XI-1	531607410--531612319	594102056
1A	TraesCS1A02G344100.1	RLK-Pelle_LRR-I-1	532266205--532271719	594102056
1A	TraesCS1A02G344300.1	RLK-Pelle_LRR-I-1	532378806--532385116	594102056
1A	TraesCS1A02G344400.2	RLK-Pelle_LRR-I-1	532435613--532440396	594102056
1A	TraesCS1A02G344600.1	RLK-Pelle_LRR-I-1	532505107--532508548	594102056
1A	TraesCS1A02G344800.1	RLK-Pelle_LRR-I-1	532512644--532533457	594102056
1A	TraesCS1A02G345000.1	RLK-Pelle_LRR-I-1	532614698--532619028	594102056
1A	TraesCS1A02G345100.1	RLK-Pelle_LRR-I-1	532626723--532640389	594102056
1A	TraesCS1A02G345500.1	RLK-Pelle_LRR-I-1	532747637--532757674	594102056
1A	TraesCS1A02G345600.1	RLK-Pelle_LRR-I-1	532763709--532768240	594102056
1A	TraesCS1A02G345700.2	RLK-Pelle_LRR-I-1	532769019--532774372	594102056
1A	TraesCS1A02G346300.2	RLK-Pelle_LRR-I-1	532916695--532921885	594102056
1A	TraesCS1A02G359700.1	RLK-Pelle_RLCK-VIIa-1	541146411--541147876	594102056
1A	TraesCS1A02G362900.1	RLK-Pelle_SD-2b	543642468--543653328	594102056
1A	TraesCS1A02G370300.1	RLK-Pelle_LRR-I-1	547503610--547511875	594102056
1A	TraesCS1A02G374700.1	RLK-Pelle_WAK_LRK10L-1	549708527--549712807	594102056
1A	TraesCS1A02G383900.1	RLK-Pelle_L-LEC	554102512--554106196	594102056
1A	TraesCS1A02G391700.1	RLK-Pelle_LRR-XII-1	558538124--558539913	594102056
1A	TraesCS1A02G407000.2	RLK-Pelle_LRK10L-2	569450107--569452654	594102056
1A	TraesCS1A02G418700.2	RLK-Pelle_LRR-XII-1	575867347--575870849	594102056
1A	TraesCS1A02G422600.1	RLK-Pelle_DLSV	578014400--578017642	594102056
1A	TraesCS1A02G422700.2	RLK-Pelle_DLSV	578021877--578025030	594102056
1A	TraesCS1A02G422800.1	RLK-Pelle_DLSV	578196408--578199395	594102056
1A	TraesCS1A02G432400.1	RLK-Pelle_WAK	584291405--584303991	594102056
1A	TraesCS1A02G433100.1	RLK-Pelle_PERK-2	584509935--584514617	594102056
1A	TraesCS1A02G433500.1	RLK-Pelle_RLCK-V	584679526--584684832	594102056
1A	TraesCS1A02G435300.1	RLK-Pelle_RLCK-VIII	585821205--585823526	594102056
1A	TraesCS1A02G444500.1	RLK-Pelle_LRR-XI-1	592528514--592533519	594102056
1B	TraesCS1B02G003200.1	RLK-Pelle_DLSV	2052844--2065416	689851870
1B	TraesCS1B02G003400.1	RLK-Pelle_DLSV	2099726--2110805	689851870
1B	TraesCS1B02G004000.3	RLK-Pelle_DLSV	2301538--2308114	689851870
1B	TraesCS1B02G004100.1	RLK-Pelle_WAK	2354630--2357674	689851870
1B	TraesCS1B02G004700.1	RLK-Pelle_LRR-XII-1	2917526--2920077	689851870
1B	TraesCS1B02G006500.1	RLK-Pelle_LRR-XI-1	3942367--3945848	689851870
1B	TraesCS1B02G006800.1	RLK-Pelle_LRR-XI-1	3964540--3968018	689851870
1B	TraesCS1B02G007100.1	RLK-Pelle_LRR-XI-1	4097642--4099049	689851870
1B	TraesCS1B02G007400.2	RLK-Pelle_LRR-XI-1	4150736--4154830	689851870
1B	TraesCS1B02G008300.1	RLK-Pelle_LRR-XI-1	4480185--4481605	689851870
1B	TraesCS1B02G008500.1	RLK-Pelle_LRR-XI-1	4506843--4510847	689851870
1B	TraesCS1B02G008700.1	RLK-Pelle_LRR-XI-1	4529176--4530521	689851870
1B	TraesCS1B02G009000.2	RLK-Pelle_LRR-XI-1	4558609--4561563	689851870
1B	TraesCS1B02G009200.1	RLK-Pelle_LRR-XI-1	4586788--4591608	689851870
1B	TraesCS1B02G009500.1	RLK-Pelle_LRR-XI-1	4758811--4762395	689851870
1B	TraesCS1B02G009600.1	RLK-Pelle_WAK	4785129--4791410	689851870
1B	TraesCS1B02G009800.1	RLK-Pelle_LRR-XI-1	4821131--4823741	689851870
1B	TraesCS1B02G009900.1	RLK-Pelle_LRR-XI-1	4852548--4856418	689851870
1B	TraesCS1B02G018300.1	RLK-Pelle_SD-2b	8817404--8819921	689851870
1B	TraesCS1B02G018500.1	RLK-Pelle_SD-2b	8853375--8854210	689851870
1B	TraesCS1B02G020200.1	RLK-Pelle_WAK	9489888--9494840	689851870
1B	TraesCS1B02G020600.1	RLK-Pelle_LRK10L-2	9592538--9599744	689851870
1B	TraesCS1B02G020700.3	RLK-Pelle_LRK10L-2	9592944--9596679	689851870
1B	TraesCS1B02G021800.1	RLK-Pelle_WAK	9939530--9942269	689851870
1B	TraesCS1B02G022300.1	RLK-Pelle_LRK10L-2	10067449--10082262	689851870
1B	TraesCS1B02G022400.1	RLK-Pelle_LRK10L-2	10072758--10076049	689851870
1B	TraesCS1B02G031700.1	RLK-Pelle_WAK	15517132--15519874	689851870
1B	TraesCS1B02G031800.1	RLK-Pelle_WAK	15526043--15528357	689851870
1B	TraesCS1B02G036700.1	RLK-Pelle_DLSV	17559910--17563766	689851870
1B	TraesCS1B02G038800.1	RLK-Pelle_RLCK-VIIa-2	18419377--18423130	689851870
1B	TraesCS1B02G039500.1	RLK-Pelle_LRR-I-1	19038924--19043415	689851870
1B	TraesCS1B02G039600.1	RLK-Pelle_LRR-I-1	19047105--19051706	689851870
1B	TraesCS1B02G039800.1	RLK-Pelle_LRR-I-1	19217861--19232577	689851870
1B	TraesCS1B02G043400.1	RLK-Pelle_WAK	22822038--22825042	689851870
1B	TraesCS1B02G050100.1	RLK-Pelle_WAK	29923154--29931444	689851870
1B	TraesCS1B02G064500.1	RLK-Pelle_LRR-XI-1	48995650--48998904	689851870
1B	TraesCS1B02G065100.2	RLK-Pelle_LRR-XI-1	49662268--49665384	689851870
1B	TraesCS1B02G075700.1	RLK-Pelle_WAK	58552822--58558289	689851870
1B	TraesCS1B02G075800.1	RLK-Pelle_DLSV	58563500--58586329	689851870
1B	TraesCS1B02G076100.1	RLK-Pelle_WAK	58930827--58933501	689851870
1B	TraesCS1B02G076600.1	RLK-Pelle_DLSV	59514359--59528030	689851870
1B	TraesCS1B02G076700.1	RLK-Pelle_DLSV	59532756--59534735	689851870
1B	TraesCS1B02G076800.1	RLK-Pelle_DLSV	59535857--59540771	689851870
1B	TraesCS1B02G079900.1	RLK-Pelle_WAK	62408881--62427835	689851870
1B	TraesCS1B02G085000.1	RLK-Pelle_RLCK-VIIa-1	69824187--69826314	689851870
1B	TraesCS1B02G091900.1	RLK-Pelle_DLSV	94004207--94007394	689851870
1B	TraesCS1B02G093800.1	RLK-Pelle_DLSV	95289633--95302758	689851870
1B	TraesCS1B02G097700.1	RLK-Pelle_RLCK-VIII	104462747--104466936	689851870
1B	TraesCS1B02G109400.1	RLK-Pelle_RLCK-VIIa-2	121403988--121406447	689851870
1B	TraesCS1B02G110600.1	RLK-Pelle_DLSV	123964823--123972579	689851870
1B	TraesCS1B02G110700.1	RLK-Pelle_DLSV	123972984--123974134	689851870
1B	TraesCS1B02G114100.1	RLK-Pelle_DLSV	133125173--133128733	689851870
1B	TraesCS1B02G134100.1	RLK-Pelle_LRR-XI-1	169693455--169697648	689851870
1B	TraesCS1B02G134800.1	RLK-Pelle_LRR-II	171219337--171231748	689851870
1B	TraesCS1B02G143700.1	RLK-Pelle_Extensin	195373939--195382825	689851870
1B	TraesCS1B02G147000.2	RLK-Pelle_PERK-1	209129932--209134742	689851870
1B	TraesCS1B02G157700.1	RLK-Pelle_RLCK-VIIa-2	267968679--267970940	689851870
1B	TraesCS1B02G167400.1	RLK-Pelle_LRR-XI-1	296654314--296657882	689851870
1B	TraesCS1B02G167500.1	RLK-Pelle_LRR-XI-1	296748310--296757315	689851870
1B	TraesCS1B02G167700.1	RLK-Pelle_LRR-XI-1	297056666--297061605	689851870
1B	TraesCS1B02G175900.3	RLK-Pelle_DLSV	317418142--317424159	689851870
1B	TraesCS1B02G182300.1	RLK-Pelle_LRR-III	329295339--329298063	689851870
1B	TraesCS1B02G187300.1	RLK-Pelle_LRR-XII-1	334674777--334685163	689851870
1B	TraesCS1B02G192300.3	RLK-Pelle_RLCK-XII-1	344043848--344048755	689851870
1B	TraesCS1B02G193000.1	RLK-Pelle_RLCK-V	346165075--346168456	689851870
1B	TraesCS1B02G203200.1	RLK-Pelle_RLCK-XIII	364918097--364919774	689851870
1B	TraesCS1B02G211600.1	RLK-Pelle_WAK	385157768--385162726	689851870
1B	TraesCS1B02G217500.1	RLK-Pelle_RLCK-XII-1	394405839--394411967	689851870
1B	TraesCS1B02G222200.1	RLK-Pelle_RLCK-IXb	399792185--399795920	689851870
1B	TraesCS1B02G236000.1	RLK-Pelle_LRR-VI-2	423203864--423206884	689851870
1B	TraesCS1B02G238400.1	RLK-Pelle_DLSV	426497632--426502778	689851870
1B	TraesCS1B02G246900.2	RLK-Pelle_RLCK-IXa	437184207--437187647	689851870
1B	TraesCS1B02G247100.1	RLK-Pelle_RLCK-VIIa-1	437598425--437604651	689851870
1B	TraesCS1B02G251700.1	RLK-Pelle_DLSV	444667125--444671214	689851870
1B	TraesCS1B02G252400.1	RLK-Pelle_LRR-III	445178318--445181281	689851870
1B	TraesCS1B02G260300.1	RLK-Pelle_Extensin	457750965--457756510	689851870
1B	TraesCS1B02G269900.1	RLK-Pelle_LRR-Xa	474449330--474452755	689851870
1B	TraesCS1B02G270300.1	RLK-Pelle_SD-2b	474834287--474837175	689851870
1B	TraesCS1B02G282100.1	RLK-Pelle_RLCK-V	491038156--491041540	689851870
1B	TraesCS1B02G283400.1	RLK-Pelle_DLSV	492327989--492331022	689851870
1B	TraesCS1B02G294900.1	RLK-Pelle_DLSV	512673342--512689162	689851870
1B	TraesCS1B02G297300.1	RLK-Pelle_RLCK-VIIa-1	517158517--517160849	689851870
1B	TraesCS1B02G303000.1	RLK-Pelle_LRR-XII-1	523333823--523336580	689851870
1B	TraesCS1B02G311700.1	RLK-Pelle_LRR-III	535143045--535148104	689851870
1B	TraesCS1B02G311800.1	RLK-Pelle_LRR-III	535383871--535389858	689851870
1B	TraesCS1B02G312800.1	RLK-Pelle_LRR-VIII-1	536653652--536665289	689851870
1B	TraesCS1B02G314700.1	RLK-Pelle_LRR-VIII-1	539546762--539552423	689851870
1B	TraesCS1B02G329700.1	RLK-Pelle_RLCK-VIIa-1	555762001--555764897	689851870
1B	TraesCS1B02G330100.1	RLK-Pelle_LRR-XII-1	555948792--555952831	689851870
1B	TraesCS1B02G333300.5	RLK-Pelle_DLSV	559962224--559969037	689851870
1B	TraesCS1B02G341600.1	RLK-Pelle_DLSV	569560866--569566532	689851870
1B	TraesCS1B02G348800.1	RLK-Pelle_DLSV	578092248--578096959	689851870
1B	TraesCS1B02G350100.1	RLK-Pelle_PERK-1	580622463--580624807	689851870
1B	TraesCS1B02G352600.1	RLK-Pelle_WAK	583398724--583406067	689851870
1B	TraesCS1B02G355700.1	RLK-Pelle_LRR-XI-1	585073334--585076975	689851870
1B	TraesCS1B02G357900.1	RLK-Pelle_LRR-I-1	587606395--587612488	689851870
1B	TraesCS1B02G358100.1	RLK-Pelle_LRR-I-1	587806406--587813312	689851870
1B	TraesCS1B02G358300.1	RLK-Pelle_LRR-I-1	587981572--587986424	689851870
1B	TraesCS1B02G358400.1	RLK-Pelle_LRR-I-1	587989174--587993386	689851870
1B	TraesCS1B02G358500.1	RLK-Pelle_LRR-I-1	588005994--588007214	689851870
1B	TraesCS1B02G358600.1	RLK-Pelle_LRR-I-1	588150790--588155560	689851870
1B	TraesCS1B02G358800.1	RLK-Pelle_LRR-I-1	588317862--588322044	689851870
1B	TraesCS1B02G359200.1	RLK-Pelle_LRR-I-1	588480567--588484829	689851870
1B	TraesCS1B02G359300.2	RLK-Pelle_LRR-I-1	588485302--588490308	689851870
1B	TraesCS1B02G359400.1	RLK-Pelle_LRR-I-1	588491306--588496123	689851870
1B	TraesCS1B02G359900.1	RLK-Pelle_LRR-I-1	588644104--588648934	689851870
1B	TraesCS1B02G360100.1	RLK-Pelle_LRR-I-1	588763447--588767117	689851870
1B	TraesCS1B02G376000.1	RLK-Pelle_RLCK-VIIa-1	606848490--606849883	689851870
1B	TraesCS1B02G377500.1	RLK-Pelle_DLSV	610001110--610042143	689851870
1B	TraesCS1B02G380100.1	RLK-Pelle_SD-2b	613033329--613036997	689851870
1B	TraesCS1B02G389300.1	RLK-Pelle_LRR-I-1	622879587--622886739	689851870
1B	TraesCS1B02G389400.1	RLK-Pelle_LRR-I-1	622933770--622938502	689851870
1B	TraesCS1B02G394900.1	RLK-Pelle_WAK_LRK10L-1	626684440--626688691	689851870
1B	TraesCS1B02G410600.1	RLK-Pelle_L-LEC	637397220--637400237	689851870
1B	TraesCS1B02G430500.1	RLK-Pelle_RLCK-XI	654854994--654862092	689851870
1B	TraesCS1B02G448700.2	RLK-Pelle_LRR-XII-1	667819591--667823154	689851870
1B	TraesCS1B02G451600.1	RLK-Pelle_DLSV	668959693--668964515	689851870
1B	TraesCS1B02G451700.1	RLK-Pelle_DLSV	668965066--668969059	689851870
1B	TraesCS1B02G454000.2	RLK-Pelle_DLSV	670025362--670028705	689851870
1B	TraesCS1B02G454100.1	RLK-Pelle_DLSV	670034245--670037207	689851870
1B	TraesCS1B02G454400.1	RLK-Pelle_DLSV	670152915--670155867	689851870
1B	TraesCS1B02G454600.1	RLK-Pelle_DLSV	670164777--670167783	689851870
1B	TraesCS1B02G454700.1	RLK-Pelle_DLSV	670170578--670173316	689851870
1B	TraesCS1B02G454900.1	RLK-Pelle_DLSV	670181369--670183761	689851870
1B	TraesCS1B02G467700.1	RLK-Pelle_L-LEC	677319109--677324053	689851870
1B	TraesCS1B02G467800.1	RLK-Pelle_LRR-XII-1	677527503--677530414	689851870
1B	TraesCS1B02G468000.1	RLK-Pelle_DLSV	677599605--677603066	689851870
1B	TraesCS1B02G468800.2	RLK-Pelle_RLCK-V	678050434--678056351	689851870
1B	TraesCS1B02G468900.1	RLK-Pelle_PERK-2	678064979--678070061	689851870
1B	TraesCS1B02G469400.1	RLK-Pelle_RLCK-V	678262382--678268692	689851870
1B	TraesCS1B02G471100.1	RLK-Pelle_RLCK-VIII	679272294--679274585	689851870
1B	TraesCS1B02G479300.1	RLK-Pelle_LRR-XI-1	687275958--687281155	689851870
1B	TraesCS1B02G480300.1	RLK-Pelle_LRR-XI-1	687785481--687789175	689851870
1D	TraesCS1D02G001500.1	RLK-Pelle_LRR-XI-1	392359--395787	495453186
1D	TraesCS1D02G001700.1	RLK-Pelle_LRR-XI-1	447129--462647	495453186
1D	TraesCS1D02G002700.1	RLK-Pelle_LRR-XI-1	617337--621178	495453186
1D	TraesCS1D02G002900.1	RLK-Pelle_LRR-XI-1	647396--651241	495453186
1D	TraesCS1D02G003000.1	RLK-Pelle_LRR-XI-1	694529--697208	495453186
1D	TraesCS1D02G004300.1	RLK-Pelle_PERK-1	2108471--2112601	495453186
1D	TraesCS1D02G005000.1	RLK-Pelle_WAK	2436388--2448831	495453186
1D	TraesCS1D02G005100.1	RLK-Pelle_WAK	2458987--2461044	495453186
1D	TraesCS1D02G010100.1	RLK-Pelle_WAK	5421419--5424921	495453186
1D	TraesCS1D02G014900.1	RLK-Pelle_WAK	7073574--7077996	495453186
1D	TraesCS1D02G015300.1	RLK-Pelle_LRK10L-2	7204336--7207634	495453186
1D	TraesCS1D02G015400.1	RLK-Pelle_LRK10L-2	7209284--7211888	495453186
1D	TraesCS1D02G015800.2	RLK-Pelle_LRK10L-2	7349860--7354326	495453186
1D	TraesCS1D02G015900.1	RLK-Pelle_LRK10L-2	7347034--7350992	495453186
1D	TraesCS1D02G016200.1	RLK-Pelle_WAK	7429822--7445013	495453186
1D	TraesCS1D02G016800.1	RLK-Pelle_WAK	7583590--7587977	495453186
1D	TraesCS1D02G017700.1	RLK-Pelle_LRK10L-2	7874518--7876881	495453186
1D	TraesCS1D02G017800.1	RLK-Pelle_LRK10L-2	7877418--7880329	495453186
1D	TraesCS1D02G017900.1	RLK-Pelle_LRK10L-2	7896854--7899155	495453186
1D	TraesCS1D02G018000.1	RLK-Pelle_LRK10L-2	7899692--7902421	495453186
1D	TraesCS1D02G030000.2	RLK-Pelle_DLSV	11664577--11668738	495453186
1D	TraesCS1D02G031300.1	RLK-Pelle_LRR-VI-2	12299616--12303935	495453186
1D	TraesCS1D02G032600.1	RLK-Pelle_RLCK-VIIa-2	13028775--13032480	495453186
1D	TraesCS1D02G033200.1	RLK-Pelle_LRR-I-1	13311429--13316106	495453186
1D	TraesCS1D02G033300.2	RLK-Pelle_LRR-I-1	13320662--13325370	495453186
1D	TraesCS1D02G033400.1	RLK-Pelle_LRR-I-1	13362256--13368718	495453186
1D	TraesCS1D02G033500.1	RLK-Pelle_WAK	13503088--13508137	495453186
1D	TraesCS1D02G037200.1	RLK-Pelle_WAK	17627901--17630762	495453186
1D	TraesCS1D02G048900.1	RLK-Pelle_L-LEC	28569318--28572143	495453186
1D	TraesCS1D02G050300.1	RLK-Pelle_LRR-XI-1	30429599--30431876	495453186
1D	TraesCS1D02G050400.1	RLK-Pelle_LRR-XI-1	30573046--30574370	495453186
1D	TraesCS1D02G051000.1	RLK-Pelle_LRR-XI-1	31060344--31061952	495453186
1D	TraesCS1D02G058800.1	RLK-Pelle_WAK	38726541--38729640	495453186
1D	TraesCS1D02G058900.1	RLK-Pelle_DLSV	38780587--38789555	495453186
1D	TraesCS1D02G062300.1	RLK-Pelle_WAK	41989462--42006739	495453186
1D	TraesCS1D02G067700.1	RLK-Pelle_RLCK-VIIa-1	49585636--49588839	495453186
1D	TraesCS1D02G076200.1	RLK-Pelle_DLSV	58518087--58521111	495453186
1D	TraesCS1D02G077800.1	RLK-Pelle_DLSV	59869677--59876592	495453186
1D	TraesCS1D02G081400.3	RLK-Pelle_RLCK-VIII	63632014--63636126	495453186
1D	TraesCS1D02G091600.1	RLK-Pelle_RLCK-VIIa-2	77838358--77840922	495453186
1D	TraesCS1D02G092400.1	RLK-Pelle_DLSV	78980387--78982868	495453186
1D	TraesCS1D02G110900.1	RLK-Pelle_CrRLK1L-1	106234721--106238035	495453186
1D	TraesCS1D02G115400.1	RLK-Pelle_LRR-XI-1	111088850--111093041	495453186
1D	TraesCS1D02G116300.1	RLK-Pelle_LRR-II	112083742--112095469	495453186
1D	TraesCS1D02G126300.1	RLK-Pelle_PERK-1	137437189--137441962	495453186
1D	TraesCS1D02G129100.1	RLK-Pelle_Extensin	142337913--142345106	495453186
1D	TraesCS1D02G134500.1	RLK-Pelle_RLCK-VIIa-2	171162195--171164352	495453186
1D	TraesCS1D02G140300.1	RLK-Pelle_RLCK-VIIa-2	193360790--193363950	495453186
1D	TraesCS1D02G146700.1	RLK-Pelle_LRR-XI-1	202945207--202948726	495453186
1D	TraesCS1D02G146800.1	RLK-Pelle_LRR-XI-1	202982844--202986499	495453186
1D	TraesCS1D02G146900.1	RLK-Pelle_LRR-XI-1	203267967--203272718	495453186
1D	TraesCS1D02G156900.1	RLK-Pelle_DLSV	221094761--221107029	495453186
1D	TraesCS1D02G175100.1	RLK-Pelle_LRR-III	249318795--249321621	495453186
1D	TraesCS1D02G175400.1	RLK-Pelle_RLCK-XIII	249559480--249561807	495453186
1D	TraesCS1D02G191800.1	RLK-Pelle_RLCK-V	267384516--267387634	495453186
1D	TraesCS1D02G194300.1	RLK-Pelle_RLCK-XII-1	270287306--270292256	495453186
1D	TraesCS1D02G200400.1	RLK-Pelle_DLSV	283550674--283552254	495453186
1D	TraesCS1D02G200500.1	RLK-Pelle_WAK	283552787--283564277	495453186
1D	TraesCS1D02G206900.1	RLK-Pelle_RLCK-XII-1	293388392--293394549	495453186
1D	TraesCS1D02G211400.1	RLK-Pelle_RLCK-IXb	297371544--297375271	495453186
1D	TraesCS1D02G224300.1	RLK-Pelle_LRR-VI-2	312967457--312970555	495453186
1D	TraesCS1D02G235500.2	RLK-Pelle_RLCK-IXa	324699234--324702659	495453186
1D	TraesCS1D02G235800.1	RLK-Pelle_RLCK-VIIa-1	325481493--325489557	495453186
1D	TraesCS1D02G239700.1	RLK-Pelle_DLSV	329665742--329669886	495453186
1D	TraesCS1D02G240400.1	RLK-Pelle_LRR-III	330525796--330528837	495453186
1D	TraesCS1D02G242000.1	RLK-Pelle_CR4L	332569119--332571026	495453186
1D	TraesCS1D02G249000.1	RLK-Pelle_Extensin	341837252--341841425	495453186
1D	TraesCS1D02G259400.1	RLK-Pelle_LRR-Xa	352232887--352236392	495453186
1D	TraesCS1D02G259700.1	RLK-Pelle_SD-2b	352541049--352543894	495453186
1D	TraesCS1D02G271500.1	RLK-Pelle_DLSV	365965396--365988557	495453186
1D	TraesCS1D02G272800.1	RLK-Pelle_RLCK-V	366723146--366726637	495453186
1D	TraesCS1D02G273600.1	RLK-Pelle_DLSV	367915349--367918308	495453186
1D	TraesCS1D02G273700.1	RLK-Pelle_DLSV	368116804--368126738	495453186
1D	TraesCS1D02G273800.2	RLK-Pelle_DLSV	368278445--368281075	495453186
1D	TraesCS1D02G284700.1	RLK-Pelle_DLSV	382733196--382743701	495453186
1D	TraesCS1D02G286800.1	RLK-Pelle_RLCK-VIIa-1	384976755--384979270	495453186
1D	TraesCS1D02G301400.1	RLK-Pelle_LRR-III	399187990--399191865	495453186
1D	TraesCS1D02G302000.1	RLK-Pelle_LRR-VIII-1	399936331--399947455	495453186
1D	TraesCS1D02G303700.1	RLK-Pelle_LRR-VIII-1	401666525--401672077	495453186
1D	TraesCS1D02G311500.1	RLK-Pelle_SD-2b	407669695--407675046	495453186
1D	TraesCS1D02G317200.1	RLK-Pelle_RLCK-VIIa-1	412157633--412160471	495453186
1D	TraesCS1D02G317400.1	RLK-Pelle_LRR-XII-1	412225932--412229338	495453186
1D	TraesCS1D02G317500.2	RLK-Pelle_LRR-XII-1	412233799--412239165	495453186
1D	TraesCS1D02G317600.1	RLK-Pelle_LRR-XII-1	412461820--412463003	495453186
1D	TraesCS1D02G320800.3	RLK-Pelle_DLSV	414502749--414509485	495453186
1D	TraesCS1D02G330300.2	RLK-Pelle_DLSV	420855641--420860814	495453186
1D	TraesCS1D02G330400.1	RLK-Pelle_DLSV	420892136--420899996	495453186
1D	TraesCS1D02G339600.1	RLK-Pelle_PERK-1	429599432--429601298	495453186
1D	TraesCS1D02G342300.1	RLK-Pelle_WAK	431959024--431969140	495453186
1D	TraesCS1D02G344700.1	RLK-Pelle_LRR-XI-1	433213314--433216933	495453186
1D	TraesCS1D02G346700.1	RLK-Pelle_LRR-I-1	434239997--434244806	495453186
1D	TraesCS1D02G347000.1	RLK-Pelle_LRR-I-1	434274003--434278820	495453186
1D	TraesCS1D02G347100.1	RLK-Pelle_LRR-I-1	434281823--434286291	495453186
1D	TraesCS1D02G347400.1	RLK-Pelle_LRR-I-1	434367010--434372136	495453186
1D	TraesCS1D02G347700.1	RLK-Pelle_LRR-I-1	434609403--434614140	495453186
1D	TraesCS1D02G348000.1	RLK-Pelle_LRR-I-1	435144707--435148827	495453186
1D	TraesCS1D02G348100.1	RLK-Pelle_LRR-I-1	435149911--435154408	495453186
1D	TraesCS1D02G348200.2	RLK-Pelle_LRR-I-1	435157334--435163249	495453186
1D	TraesCS1D02G349000.2	RLK-Pelle_LRR-I-1	435365882--435369338	495453186
1D	TraesCS1D02G355300.1	RLK-Pelle_WAK	439927726--439931083	495453186
1D	TraesCS1D02G364000.1	RLK-Pelle_RLCK-VIIa-1	445246543--445247789	495453186
1D	TraesCS1D02G364100.1	RLK-Pelle_RLCK-VIIa-1	445286225--445287608	495453186
1D	TraesCS1D02G367800.1	RLK-Pelle_SD-2b	447558571--447562676	495453186
1D	TraesCS1D02G380900.1	RLK-Pelle_LRR-XI-1	456176884--456177944	495453186
1D	TraesCS1D02G381800.1	RLK-Pelle_WAK_LRK10L-1	457069625--457074809	495453186
1D	TraesCS1D02G392100.1	RLK-Pelle_L-LEC	462334077--462337272	495453186
1D	TraesCS1D02G409300.1	RLK-Pelle_RLCK-XI	471133006--471135381	495453186
1D	TraesCS1D02G419600.1	RLK-Pelle_DLSV	476566011--476577378	495453186
1D	TraesCS1D02G423700.1	RLK-Pelle_DLSV	478393828--478405095	495453186
1D	TraesCS1D02G426400.2	RLK-Pelle_LRR-XII-1	479591556--479595146	495453186
1D	TraesCS1D02G430800.1	RLK-Pelle_DLSV	481464104--481466875	495453186
1D	TraesCS1D02G431000.2	RLK-Pelle_DLSV	481480571--481483437	495453186
1D	TraesCS1D02G431400.1	RLK-Pelle_DLSV	481556383--481559743	495453186
1D	TraesCS1D02G441400.1	RLK-Pelle_L-LEC	486381597--486388210	495453186
1D	TraesCS1D02G442500.1	RLK-Pelle_PERK-2	486879750--486883909	495453186
1D	TraesCS1D02G443100.1	RLK-Pelle_RLCK-V	487171039--487177432	495453186
1D	TraesCS1D02G443600.1	RLK-Pelle_SD-2b	487324509--487331192	495453186
1D	TraesCS1D02G444300.1	RLK-Pelle_RLCK-VIII	487633398--487635739	495453186
1D	TraesCS1D02G452700.1	RLK-Pelle_LRR-XI-1	494009485--494014355	495453186
1D	TraesCS1D02G453800.1	RLK-Pelle_LRR-XI-1	494546939--494550606	495453186
2A	TraesCS2A02G003700.1	RLK-Pelle_LRR-XI-1	2331523--2337129	780798557
2A	TraesCS2A02G010300.1	RLK-Pelle_LRR-XI-1	4037703--4041497	780798557
2A	TraesCS2A02G012500.1	RLK-Pelle_LRR-XII-1	4944069--4947552	780798557
2A	TraesCS2A02G012900.1	RLK-Pelle_LRR-XI-1	4978101--4982374	780798557
2A	TraesCS2A02G023200.1	RLK-Pelle_URK-3	11332053--11334335	780798557
2A	TraesCS2A02G023700.1	RLK-Pelle_DLSV	11619884--11622586	780798557
2A	TraesCS2A02G023800.1	RLK-Pelle_DLSV	11628200--11634369	780798557
2A	TraesCS2A02G023900.1	RLK-Pelle_DLSV	11636183--11640227	780798557
2A	TraesCS2A02G024200.1	RLK-Pelle_DLSV	11743379--11773973	780798557
2A	TraesCS2A02G024300.1	RLK-Pelle_CR4L	11821792--11831766	780798557
2A	TraesCS2A02G024400.1	RLK-Pelle_CR4L	11833896--11836773	780798557
2A	TraesCS2A02G024700.1	RLK-Pelle_DLSV	11909066--11911836	780798557
2A	TraesCS2A02G024900.1	RLK-Pelle_DLSV	11915223--11916714	780798557
2A	TraesCS2A02G031900.1	RLK-Pelle_DLSV	14682128--14683464	780798557
2A	TraesCS2A02G032000.1	RLK-Pelle_DLSV	14710475--14713996	780798557
2A	TraesCS2A02G032100.1	RLK-Pelle_DLSV	14719737--14723380	780798557
2A	TraesCS2A02G032200.1	RLK-Pelle_DLSV	14729078--14730418	780798557
2A	TraesCS2A02G039000.1	RLK-Pelle_SD-2b	16345470--16348265	780798557
2A	TraesCS2A02G039100.1	RLK-Pelle_DLSV	16367836--16370098	780798557
2A	TraesCS2A02G039600.1	RLK-Pelle_RLCK-VIIa-2	16475010--16479344	780798557
2A	TraesCS2A02G040900.1	RLK-Pelle_CR4L	16661538--16663719	780798557
2A	TraesCS2A02G043100.1	RLK-Pelle_DLSV	17225701--17227333	780798557
2A	TraesCS2A02G047600.1	RLK-Pelle_WAK	18422624--18424973	780798557
2A	TraesCS2A02G047800.1	RLK-Pelle_WAK	18544624--18546971	780798557
2A	TraesCS2A02G051200.1	RLK-Pelle_DLSV	19943342--19949166	780798557
2A	TraesCS2A02G053000.1	RLK-Pelle_SD-2b	21228494--21231204	780798557
2A	TraesCS2A02G055200.1	RLK-Pelle_L-LEC	23803107--23806271	780798557
2A	TraesCS2A02G057000.1	RLK-Pelle_L-LEC	24128504--24134938	780798557
2A	TraesCS2A02G061700.1	RLK-Pelle_DLSV	27603100--27606596	780798557
2A	TraesCS2A02G068100.1	RLK-Pelle_LRR-XII-1	30167325--30172161	780798557
2A	TraesCS2A02G068200.1	RLK-Pelle_LRR-XII-1	30175594--30180429	780798557
2A	TraesCS2A02G068300.1	RLK-Pelle_LRR-XII-1	30184420--30189107	780798557
2A	TraesCS2A02G068600.1	RLK-Pelle_LRR-XII-1	30243601--30244735	780798557
2A	TraesCS2A02G068800.1	RLK-Pelle_LRR-XII-1	30268642--30272927	780798557
2A	TraesCS2A02G068900.1	RLK-Pelle_LRR-XII-1	30273664--30277901	780798557
2A	TraesCS2A02G069000.1	RLK-Pelle_LRR-XII-1	30301000--30304452	780798557
2A	TraesCS2A02G069100.1	RLK-Pelle_LRR-XII-1	30305253--30306305	780798557
2A	TraesCS2A02G071800.1	RLK-Pelle_WAK	31952804--31957974	780798557
2A	TraesCS2A02G071900.1	RLK-Pelle_WAK	31970535--31978848	780798557
2A	TraesCS2A02G079300.1	RLK-Pelle_RLCK-IXb	36037402--36042137	780798557
2A	TraesCS2A02G081400.1	RLK-Pelle_RLCK-VIIa-1	36808754--36811924	780798557
2A	TraesCS2A02G088800.1	RLK-Pelle_LRR-VI-2	42152152--42155204	780798557
2A	TraesCS2A02G091900.1	RLK-Pelle_LRR-III	44818202--44820237	780798557
2A	TraesCS2A02G092000.1	RLK-Pelle_DLSV	44834664--44838326	780798557
2A	TraesCS2A02G093100.1	RLK-Pelle_WAK	47308990--47311758	780798557
2A	TraesCS2A02G098700.1	RLK-Pelle_RLCK-VIIa-2	51944506--51946015	780798557
2A	TraesCS2A02G104100.1	RLK-Pelle_LRR-III	57545083--57549753	780798557
2A	TraesCS2A02G117800.2	RLK-Pelle_RLCK-VIIa-1	68246501--68251324	780798557
2A	TraesCS2A02G118300.1	RLK-Pelle_LRR-XI-1	68878290--68881835	780798557
2A	TraesCS2A02G129700.1	RLK-Pelle_WAK	77537535--77540738	780798557
2A	TraesCS2A02G131700.1	RLK-Pelle_LRR-III	79171931--79174812	780798557
2A	TraesCS2A02G154300.1	RLK-Pelle_RLCK-V	101887231--101889887	780798557
2A	TraesCS2A02G159900.2	RLK-Pelle_LRR-III	108266887--108272643	780798557
2A	TraesCS2A02G166900.1	RLK-Pelle_LRR-V	119089791--119095772	780798557
2A	TraesCS2A02G170600.1	RLK-Pelle_RLCK-VIIa-2	125899838--125903646	780798557
2A	TraesCS2A02G182400.1	RLK-Pelle_LRR-Xb-2	141881720--141885693	780798557
2A	TraesCS2A02G184500.1	RLK-Pelle_DLSV	144849728--144854554	780798557
2A	TraesCS2A02G185000.1	RLK-Pelle_LRR-III	145445445--145447723	780798557
2A	TraesCS2A02G200300.1	RLK-Pelle_LRR-I-1	173127597--173131602	780798557
2A	TraesCS2A02G202600.1	RLK-Pelle_LRR-V	176887326--176892779	780798557
2A	TraesCS2A02G211200.4	RLK-Pelle_DLSV	195347577--195358458	780798557
2A	TraesCS2A02G211300.1	RLK-Pelle_DLSV	195644489--195649040	780798557
2A	TraesCS2A02G211900.1	RLK-Pelle_DLSV	196498824--196505679	780798557
2A	TraesCS2A02G215800.2	RLK-Pelle_DLSV	202883714--202887242	780798557
2A	TraesCS2A02G215900.1	RLK-Pelle_DLSV	202887807--202891807	780798557
2A	TraesCS2A02G216300.1	RLK-Pelle_DLSV	203254882--203258240	780798557
2A	TraesCS2A02G216400.1	RLK-Pelle_DLSV	203260559--203263363	780798557
2A	TraesCS2A02G216500.1	RLK-Pelle_DLSV	203317879--203322312	780798557
2A	TraesCS2A02G216600.1	RLK-Pelle_DLSV	203325595--203329022	780798557
2A	TraesCS2A02G216700.1	RLK-Pelle_DLSV	203456365--203465219	780798557
2A	TraesCS2A02G216900.1	RLK-Pelle_DLSV	203718668--203726292	780798557
2A	TraesCS2A02G217000.1	RLK-Pelle_DLSV	203756927--203768418	780798557
2A	TraesCS2A02G217200.1	RLK-Pelle_DLSV	203902760--203906137	780798557
2A	TraesCS2A02G217300.2	RLK-Pelle_DLSV	204190481--204195837	780798557
2A	TraesCS2A02G217600.1	RLK-Pelle_DLSV	204885066--204888307	780798557
2A	TraesCS2A02G230100.1	RLK-Pelle_LRR-XI-1	262573269--262577316	780798557
2A	TraesCS2A02G243400.4	RLK-Pelle_LRR-VI-1	342542932--342547019	780798557
2A	TraesCS2A02G249300.2	RLK-Pelle_URK-1	374592857--374594723	780798557
2A	TraesCS2A02G251000.1	RLK-Pelle_LRR-XI-1	379115228--379119883	780798557
2A	TraesCS2A02G253500.1	RLK-Pelle_LRR-III	385444249--385450116	780798557
2A	TraesCS2A02G255300.1	RLK-Pelle_LRR-XIV	389443445--389447967	780798557
2A	TraesCS2A02G268300.1	RLK-Pelle_LRR-XI-1	430950872--430954983	780798557
2A	TraesCS2A02G271900.1	RLK-Pelle_SD-2b	445031129--445034830	780798557
2A	TraesCS2A02G285700.1	RLK-Pelle_RLCK-VIIa-1	485043184--485048026	780798557
2A	TraesCS2A02G299600.1	RLK-Pelle_SD-2b	515302068--515305326	780798557
2A	TraesCS2A02G299700.1	RLK-Pelle_SD-2b	515308820--515311685	780798557
2A	TraesCS2A02G302500.1	RLK-Pelle_RLCK-V	519343960--519347612	780798557
2A	TraesCS2A02G302800.1	RLK-Pelle_URK-1	519839161--519844575	780798557
2A	TraesCS2A02G330000.1	RLK-Pelle_LRR-XI-1	562510082--562513297	780798557
2A	TraesCS2A02G334300.1	RLK-Pelle_URK-2	568286091--568292117	780798557
2A	TraesCS2A02G337000.1	RLK-Pelle_LRR-III	570606773--570609369	780798557
2A	TraesCS2A02G343100.1	RLK-Pelle_LRR-II	580017609--580023752	780798557
2A	TraesCS2A02G348200.1	RLK-Pelle_RLCK-VIII	587148235--587150680	780798557
2A	TraesCS2A02G357800.1	RLK-Pelle_RLCK-IV	602439123--602444330	780798557
2A	TraesCS2A02G359700.1	RLK-Pelle_LRR-XII-1	603557030--603561199	780798557
2A	TraesCS2A02G360300.1	RLK-Pelle_LRR-XI-1	604750242--604755234	780798557
2A	TraesCS2A02G364300.1	RLK-Pelle_Extensin	608043925--608048130	780798557
2A	TraesCS2A02G368700.2	RLK-Pelle_LRR-VI-2	611965021--611970059	780798557
2A	TraesCS2A02G377700.1	RLK-Pelle_WAK	619770130--619809161	780798557
2A	TraesCS2A02G381400.1	RLK-Pelle_WAK	624941477--624944012	780798557
2A	TraesCS2A02G381500.1	RLK-Pelle_WAK	624965404--624967932	780798557
2A	TraesCS2A02G391300.1	RLK-Pelle_RLCK-IXb	641392104--641398515	780798557
2A	TraesCS2A02G404600.1	RLK-Pelle_RLCK-VIIa-2	660219518--660224656	780798557
2A	TraesCS2A02G416400.1	RLK-Pelle_LRR-III	672770650--672773591	780798557
2A	TraesCS2A02G418200.1	RLK-Pelle_DLSV	674024087--674032767	780798557
2A	TraesCS2A02G418300.1	RLK-Pelle_DLSV	674044097--674052137	780798557
2A	TraesCS2A02G418400.1	RLK-Pelle_DLSV	674053589--674063106	780798557
2A	TraesCS2A02G427900.1	RLK-Pelle_RLCK-Os	680501051--680502271	780798557
2A	TraesCS2A02G431100.2	RLK-Pelle_LRR-VIII-1	684261986--684267865	780798557
2A	TraesCS2A02G442900.1	RLK-Pelle_WAK	692848053--692850538	780798557
2A	TraesCS2A02G444000.2	RLK-Pelle_LRR-III	694443274--694448658	780798557
2A	TraesCS2A02G456900.1	RLK-Pelle_LysM	705530894--705532985	780798557
2A	TraesCS2A02G461800.1	RLK-Pelle_LRR-XII-1	707630052--707634063	780798557
2A	TraesCS2A02G462700.1	RLK-Pelle_DLSV	708188073--708190785	780798557
2A	TraesCS2A02G465900.1	RLK-Pelle_DLSV	710460070--710490625	780798557
2A	TraesCS2A02G484900.1	RLK-Pelle_DLSV	719736202--719737361	780798557
2A	TraesCS2A02G485100.1	RLK-Pelle_DLSV	720059493--720062716	780798557
2A	TraesCS2A02G485200.1	RLK-Pelle_DLSV	720313899--720315332	780798557
2A	TraesCS2A02G485600.1	RLK-Pelle_DLSV	721008029--721021371	780798557
2A	TraesCS2A02G485700.2	RLK-Pelle_DLSV	721104174--721107083	780798557
2A	TraesCS2A02G486200.1	RLK-Pelle_DLSV	721562347--721569220	780798557
2A	TraesCS2A02G486400.1	RLK-Pelle_DLSV	721599477--721604119	780798557
2A	TraesCS2A02G486600.1	RLK-Pelle_DLSV	721724588--721729682	780798557
2A	TraesCS2A02G491100.1	RLK-Pelle_LRR-XII-1	724350341--724353467	780798557
2A	TraesCS2A02G491300.1	RLK-Pelle_LRR-XII-1	724367759--724372237	780798557
2A	TraesCS2A02G496000.1	RLK-Pelle_LRR-XII-1	727192545--727196558	780798557
2A	TraesCS2A02G500700.1	RLK-Pelle_DLSV	729500023--729501714	780798557
2A	TraesCS2A02G503700.1	RLK-Pelle_RLCK-Os	733028213--733032689	780798557
2A	TraesCS2A02G503800.1	RLK-Pelle_RLCK-Os	733039511--733042338	780798557
2A	TraesCS2A02G504700.1	RLK-Pelle_RLCK-VI	733515008--733519311	780798557
2A	TraesCS2A02G505200.1	RLK-Pelle_SD-2b	733628800--733631608	780798557
2A	TraesCS2A02G508700.1	RLK-Pelle_CR4L	734987044--734988822	780798557
2A	TraesCS2A02G509600.1	RLK-Pelle_CR4L	735244207--735246039	780798557
2A	TraesCS2A02G510000.1	RLK-Pelle_LRR-III	735400508--735402463	780798557
2A	TraesCS2A02G510300.1	RLK-Pelle_LRR-III	735564209--735568785	780798557
2A	TraesCS2A02G512500.1	RLK-Pelle_LRR-III	737427605--737431215	780798557
2A	TraesCS2A02G525300.1	RLK-Pelle_RLCK-VIIa-2	745654780--745657677	780798557
2A	TraesCS2A02G532600.1	RLK-Pelle_DLSV	748905883--748910525	780798557
2A	TraesCS2A02G533000.1	RLK-Pelle_DLSV	749089353--749091641	780798557
2A	TraesCS2A02G533400.1	RLK-Pelle_DLSV	749385143--749389561	780798557
2A	TraesCS2A02G534100.1	RLK-Pelle_DLSV	749874377--749878650	780798557
2A	TraesCS2A02G534400.2	RLK-Pelle_DLSV	749950777--749955471	780798557
2A	TraesCS2A02G536400.1	RLK-Pelle_DLSV	750560638--750566069	780798557
2A	TraesCS2A02G536500.2	RLK-Pelle_DLSV	750567902--750571987	780798557
2A	TraesCS2A02G537000.1	RLK-Pelle_DLSV	750953864--750955437	780798557
2A	TraesCS2A02G537200.1	RLK-Pelle_DLSV	751013346--751017229	780798557
2A	TraesCS2A02G537700.1	RLK-Pelle_DLSV	751173397--751175424	780798557
2A	TraesCS2A02G537900.2	RLK-Pelle_DLSV	751206566--751211137	780798557
2A	TraesCS2A02G538100.1	RLK-Pelle_DLSV	751231674--751234847	780798557
2A	TraesCS2A02G538200.3	RLK-Pelle_DLSV	751236148--751240233	780798557
2A	TraesCS2A02G538300.1	RLK-Pelle_DLSV	751267535--751270418	780798557
2A	TraesCS2A02G547500.2	RLK-Pelle_DLSV	755702713--755706239	780798557
2A	TraesCS2A02G558300.1	RLK-Pelle_DLSV	761856303--761859395	780798557
2A	TraesCS2A02G558500.1	RLK-Pelle_DLSV	761901304--761903162	780798557
2A	TraesCS2A02G559000.1	RLK-Pelle_DLSV	762205221--762207015	780798557
2A	TraesCS2A02G559400.1	RLK-Pelle_LRR-XII-1	762309103--762312432	780798557
2A	TraesCS2A02G562800.1	RLK-Pelle_DLSV	763867757--763871097	780798557
2A	TraesCS2A02G563400.1	RLK-Pelle_DLSV	764089317--764095873	780798557
2A	TraesCS2A02G563900.1	RLK-Pelle_LRR-XII-1	764308981--764312225	780798557
2A	TraesCS2A02G564700.1	RLK-Pelle_WAK	764770326--764777742	780798557
2A	TraesCS2A02G568700.1	RLK-Pelle_DLSV	766899037--766900648	780798557
2A	TraesCS2A02G568900.1	RLK-Pelle_DLSV	766965158--766971285	780798557
2A	TraesCS2A02G569200.1	RLK-Pelle_DLSV	767000218--767007733	780798557
2A	TraesCS2A02G570800.1	RLK-Pelle_URK-1	768096785--768101759	780798557
2A	TraesCS2A02G571000.1	RLK-Pelle_L-LEC	768193553--768204414	780798557
2A	TraesCS2A02G574800.1	RLK-Pelle_LRR-XII-1	769549974--769554688	780798557
2A	TraesCS2A02G578900.1	RLK-Pelle_DLSV	771863602--771865806	780798557
2A	TraesCS2A02G580000.2	RLK-Pelle_LRR-VI-2	772380120--772385177	780798557
2A	TraesCS2A02G582500.1	RLK-Pelle_RLCK-XII-1	774848949--774856166	780798557
2A	TraesCS2A02G589900.1	RLK-Pelle_DLSV	778422691--778425454	780798557
2A	TraesCS2A02G593500.1	RLK-Pelle_LRR-VI-2	779969846--779971246	780798557
2B	TraesCS2B02G001400.1	RLK-Pelle_LRR-XII-1	1171680--1174401	801256715
2B	TraesCS2B02G001600.1	RLK-Pelle_LRR-XII-1	1248784--1252232	801256715
2B	TraesCS2B02G001700.1	RLK-Pelle_LRR-XII-1	1265079--1308155	801256715
2B	TraesCS2B02G002200.1	RLK-Pelle_DLSV	1386273--1397038	801256715
2B	TraesCS2B02G004900.1	RLK-Pelle_LRR-XII-1	2639862--2643225	801256715
2B	TraesCS2B02G005000.1	RLK-Pelle_LRR-XI-1	3288581--3293090	801256715
2B	TraesCS2B02G005400.1	RLK-Pelle_LRR-XII-1	3407138--3410526	801256715
2B	TraesCS2B02G005700.1	RLK-Pelle_LRR-XII-1	3687109--3687952	801256715
2B	TraesCS2B02G007400.3	RLK-Pelle_L-LEC	4635334--4638108	801256715
2B	TraesCS2B02G008400.1	RLK-Pelle_L-LEC	4766161--4771417	801256715
2B	TraesCS2B02G008700.1	RLK-Pelle_LRR-XII-1	4882497--4887091	801256715
2B	TraesCS2B02G011400.2	RLK-Pelle_LRR-XI-1	6036959--6039681	801256715
2B	TraesCS2B02G011800.1	RLK-Pelle_LRR-XI-1	6136516--6139993	801256715
2B	TraesCS2B02G011900.1	RLK-Pelle_LRR-XI-1	6156177--6159857	801256715
2B	TraesCS2B02G019900.1	RLK-Pelle_SD-2b	9143706--9146396	801256715
2B	TraesCS2B02G021500.1	RLK-Pelle_DLSV	10355958--10359967	801256715
2B	TraesCS2B02G021800.2	RLK-Pelle_DLSV	10575914--10593462	801256715
2B	TraesCS2B02G021900.1	RLK-Pelle_DLSV	10595588--10599145	801256715
2B	TraesCS2B02G024000.1	RLK-Pelle_L-LEC	11176298--11184753	801256715
2B	TraesCS2B02G024100.1	RLK-Pelle_L-LEC	11203512--11208017	801256715
2B	TraesCS2B02G025500.1	RLK-Pelle_DLSV	11659503--11668668	801256715
2B	TraesCS2B02G026800.1	RLK-Pelle_DLSV	12841126--12850441	801256715
2B	TraesCS2B02G027000.1	RLK-Pelle_DLSV	12875422--12881979	801256715
2B	TraesCS2B02G028700.1	RLK-Pelle_SD-2b	13338097--13340452	801256715
2B	TraesCS2B02G028900.1	RLK-Pelle_SD-2b	13358498--13360208	801256715
2B	TraesCS2B02G030200.1	RLK-Pelle_DLSV	13761206--13768959	801256715
2B	TraesCS2B02G033500.1	RLK-Pelle_DLSV	16190995--16203290	801256715
2B	TraesCS2B02G033800.1	RLK-Pelle_DLSV	16272744--16277504	801256715
2B	TraesCS2B02G034000.1	RLK-Pelle_DLSV	16768470--16770901	801256715
2B	TraesCS2B02G034200.2	RLK-Pelle_DLSV	16813613--16816571	801256715
2B	TraesCS2B02G034300.1	RLK-Pelle_DLSV	16825951--16828473	801256715
2B	TraesCS2B02G034600.2	RLK-Pelle_DLSV	16855025--16857737	801256715
2B	TraesCS2B02G034700.1	RLK-Pelle_DLSV	16868677--16871746	801256715
2B	TraesCS2B02G035300.1	RLK-Pelle_DLSV	16989140--16991577	801256715
2B	TraesCS2B02G035400.1	RLK-Pelle_DLSV	17023221--17026716	801256715
2B	TraesCS2B02G036200.1	RLK-Pelle_CR4L	17237518--17240043	801256715
2B	TraesCS2B02G036400.1	RLK-Pelle_DLSV	17364216--17366945	801256715
2B	TraesCS2B02G036600.1	RLK-Pelle_DLSV	17388833--17391444	801256715
2B	TraesCS2B02G036700.1	RLK-Pelle_DLSV	17394280--17400286	801256715
2B	TraesCS2B02G036800.1	RLK-Pelle_DLSV	17430768--17433790	801256715
2B	TraesCS2B02G038000.1	RLK-Pelle_DLSV	17593456--17597779	801256715
2B	TraesCS2B02G038400.1	RLK-Pelle_LRR-XI-1	17827374--17831120	801256715
2B	TraesCS2B02G043400.1	RLK-Pelle_DLSV	20143789--20147935	801256715
2B	TraesCS2B02G047800.1	RLK-Pelle_LRR-XII-1	23649078--23652756	801256715
2B	TraesCS2B02G051500.2	RLK-Pelle_DLSV	25233729--25239318	801256715
2B	TraesCS2B02G052500.1	RLK-Pelle_RLCK-VIIa-2	25672494--25688998	801256715
2B	TraesCS2B02G053300.1	RLK-Pelle_CR4L	26175394--26177557	801256715
2B	TraesCS2B02G054500.1	RLK-Pelle_L-LEC	26570631--26573983	801256715
2B	TraesCS2B02G059400.1	RLK-Pelle_WAK	28883113--28885490	801256715
2B	TraesCS2B02G065600.1	RLK-Pelle_DLSV	32870373--32903206	801256715
2B	TraesCS2B02G071400.1	RLK-Pelle_DLSV	37774202--37783730	801256715
2B	TraesCS2B02G071900.1	RLK-Pelle_DLSV	38231499--38234990	801256715
2B	TraesCS2B02G075200.1	RLK-Pelle_WAK	40904244--40908422	801256715
2B	TraesCS2B02G080100.1	RLK-Pelle_LRR-XII-1	44742387--44746928	801256715
2B	TraesCS2B02G080200.1	RLK-Pelle_LRR-XII-1	44751100--44755916	801256715
2B	TraesCS2B02G080300.1	RLK-Pelle_LRR-XII-1	44903328--44905603	801256715
2B	TraesCS2B02G080400.1	RLK-Pelle_LRR-XII-1	44923663--44927936	801256715
2B	TraesCS2B02G080600.1	RLK-Pelle_LRR-XII-1	45029842--45032250	801256715
2B	TraesCS2B02G080700.1	RLK-Pelle_LRR-XII-1	45037758--45042396	801256715
2B	TraesCS2B02G081100.1	RLK-Pelle_LRR-XII-1	45536295--45537664	801256715
2B	TraesCS2B02G081200.1	RLK-Pelle_LRR-XII-1	45544119--45546130	801256715
2B	TraesCS2B02G081300.1	RLK-Pelle_LRR-XII-1	45548902--45553701	801256715
2B	TraesCS2B02G081700.1	RLK-Pelle_LRR-XII-1	45622786--45626704	801256715
2B	TraesCS2B02G082100.1	RLK-Pelle_LRR-XII-1	45677737--45681758	801256715
2B	TraesCS2B02G082200.1	RLK-Pelle_LRR-XII-1	45689127--45693373	801256715
2B	TraesCS2B02G084000.1	RLK-Pelle_LRR-XII-1	46889504--46894389	801256715
2B	TraesCS2B02G087300.1	RLK-Pelle_WAK	49329177--49334563	801256715
2B	TraesCS2B02G088100.1	RLK-Pelle_WAK	49840858--49846533	801256715
2B	TraesCS2B02G094100.1	RLK-Pelle_RLCK-IXb	54528489--54533307	801256715
2B	TraesCS2B02G094400.1	RLK-Pelle_CrRLK1L-1	54550355--54553259	801256715
2B	TraesCS2B02G096000.1	RLK-Pelle_RLCK-VIIa-1	56038858--56042012	801256715
2B	TraesCS2B02G100300.1	RLK-Pelle_DLSV	59640592--59647535	801256715
2B	TraesCS2B02G104200.1	RLK-Pelle_LRR-VI-2	64987460--64990527	801256715
2B	TraesCS2B02G104400.1	RLK-Pelle_DLSV	65045380--65049036	801256715
2B	TraesCS2B02G105800.1	RLK-Pelle_LRR-XI-1	66557319--66561407	801256715
2B	TraesCS2B02G114900.1	RLK-Pelle_RLCK-VIIa-2	78071257--78072894	801256715
2B	TraesCS2B02G121100.1	RLK-Pelle_LRR-III	88837033--88841761	801256715
2B	TraesCS2B02G137800.2	RLK-Pelle_RLCK-VIIa-1	104812840--104817287	801256715
2B	TraesCS2B02G138400.1	RLK-Pelle_LRR-XI-1	105537527--105540881	801256715
2B	TraesCS2B02G143400.1	RLK-Pelle_RLCK-VIIa-2	109995490--109998942	801256715
2B	TraesCS2B02G149600.1	RLK-Pelle_LRR-XII-1	116274448--116278148	801256715
2B	TraesCS2B02G150100.1	RLK-Pelle_L-LEC	116410013--116416006	801256715
2B	TraesCS2B02G151900.1	RLK-Pelle_WAK	118629530--118632855	801256715
2B	TraesCS2B02G154100.1	RLK-Pelle_LRR-III	122013421--122016350	801256715
2B	TraesCS2B02G158800.1	RLK-Pelle_L-LEC	132516955--132519478	801256715
2B	TraesCS2B02G163000.1	RLK-Pelle_DLSV	135510246--135511950	801256715
2B	TraesCS2B02G179500.1	RLK-Pelle_RLCK-V	154233144--154236859	801256715
2B	TraesCS2B02G185800.3	RLK-Pelle_LRR-III	160900414--160905178	801256715
2B	TraesCS2B02G193000.1	RLK-Pelle_LRR-V	168623649--168630147	801256715
2B	TraesCS2B02G197000.1	RLK-Pelle_RLCK-VIIa-2	174827894--174831599	801256715
2B	TraesCS2B02G208900.1	RLK-Pelle_LRR-Xb-2	190195041--190198998	801256715
2B	TraesCS2B02G222100.1	RLK-Pelle_LRR-III	211996501--211999011	801256715
2B	TraesCS2B02G222900.1	RLK-Pelle_DLSV	212770803--212773316	801256715
2B	TraesCS2B02G227700.1	RLK-Pelle_LRR-I-1	221485763--221490251	801256715
2B	TraesCS2B02G229600.2	RLK-Pelle_LRR-V	225256542--225262900	801256715
2B	TraesCS2B02G231700.1	RLK-Pelle_WAK	228758409--228761398	801256715
2B	TraesCS2B02G236800.8	RLK-Pelle_DLSV	237579018--237586892	801256715
2B	TraesCS2B02G236900.1	RLK-Pelle_DLSV	237639088--237644062	801256715
2B	TraesCS2B02G240800.3	RLK-Pelle_DLSV	244916460--244919948	801256715
2B	TraesCS2B02G240900.1	RLK-Pelle_DLSV	244934193--244937653	801256715
2B	TraesCS2B02G241400.1	RLK-Pelle_DLSV	245317184--245320539	801256715
2B	TraesCS2B02G241500.1	RLK-Pelle_DLSV	245653697--245657250	801256715
2B	TraesCS2B02G241600.1	RLK-Pelle_DLSV	245686727--245691716	801256715
2B	TraesCS2B02G241700.1	RLK-Pelle_DLSV	245784381--245787768	801256715
2B	TraesCS2B02G241800.1	RLK-Pelle_DLSV	245790182--245794261	801256715
2B	TraesCS2B02G241900.1	RLK-Pelle_DLSV	245820080--245823488	801256715
2B	TraesCS2B02G242100.2	RLK-Pelle_DLSV	246000452--246004262	801256715
2B	TraesCS2B02G242300.1	RLK-Pelle_DLSV	246113761--246119395	801256715
2B	TraesCS2B02G242500.1	RLK-Pelle_DLSV	246260787--246264214	801256715
2B	TraesCS2B02G242600.1	RLK-Pelle_DLSV	246362001--246368310	801256715
2B	TraesCS2B02G243000.1	RLK-Pelle_DLSV	247384260--247387852	801256715
2B	TraesCS2B02G243100.1	RLK-Pelle_DLSV	247389117--247390964	801256715
2B	TraesCS2B02G251700.1	RLK-Pelle_LRR-XI-1	265215556--265220140	801256715
2B	TraesCS2B02G265700.1	RLK-Pelle_LRR-XI-1	357912906--357917457	801256715
2B	TraesCS2B02G266100.1	RLK-Pelle_URK-1	358528961--358530810	801256715
2B	TraesCS2B02G266700.1	RLK-Pelle_LRR-XI-1	359310845--359315102	801256715
2B	TraesCS2B02G266900.1	RLK-Pelle_LRR-XIV	359608269--359612715	801256715
2B	TraesCS2B02G270100.2	RLK-Pelle_LRR-VI-1	368335780--368340236	801256715
2B	TraesCS2B02G273100.1	RLK-Pelle_LRR-III	374258659--374263996	801256715
2B	TraesCS2B02G281400.1	RLK-Pelle_LRR-XV	388595342--388597540	801256715
2B	TraesCS2B02G302800.1	RLK-Pelle_RLCK-VIIa-1	427948368--427952980	801256715
2B	TraesCS2B02G316100.1	RLK-Pelle_SD-2b	451454030--451457012	801256715
2B	TraesCS2B02G318400.1	RLK-Pelle_RLCK-V	454325050--454328671	801256715
2B	TraesCS2B02G319500.2	RLK-Pelle_URK-1	455463176--455468809	801256715
2B	TraesCS2B02G340700.1	RLK-Pelle_LRR-II	486190984--486197028	801256715
2B	TraesCS2B02G344900.1	RLK-Pelle_LRR-III	491711253--491713858	801256715
2B	TraesCS2B02G347500.1	RLK-Pelle_URK-2	494266418--494268119	801256715
2B	TraesCS2B02G352300.1	RLK-Pelle_LRR-XI-1	503448862--503454041	801256715
2B	TraesCS2B02G366600.1	RLK-Pelle_RLCK-VIII	522833598--522836002	801256715
2B	TraesCS2B02G377100.1	RLK-Pelle_RLCK-IV	540424163--540429257	801256715
2B	TraesCS2B02G379000.2	RLK-Pelle_LRR-XII-1	542259751--542263284	801256715
2B	TraesCS2B02G379400.1	RLK-Pelle_LRR-XI-1	542759150--542763986	801256715
2B	TraesCS2B02G382700.1	RLK-Pelle_Extensin	546611594--546615804	801256715
2B	TraesCS2B02G384800.1	RLK-Pelle_SD-2b	548611351--548620085	801256715
2B	TraesCS2B02G385900.1	RLK-Pelle_LRR-VI-2	549195095--549199967	801256715
2B	TraesCS2B02G407100.2	RLK-Pelle_RLCK-XIII	576744013--576745687	801256715
2B	TraesCS2B02G408700.1	RLK-Pelle_RLCK-VIIa-2	581595619--581598909	801256715
2B	TraesCS2B02G409700.1	RLK-Pelle_RLCK-IXb	583410390--583416752	801256715
2B	TraesCS2B02G422500.1	RLK-Pelle_RLCK-VIIa-2	607950172--607954610	801256715
2B	TraesCS2B02G435300.1	RLK-Pelle_LRR-III	625541726--625544777	801256715
2B	TraesCS2B02G437200.1	RLK-Pelle_DLSV	629017401--629025770	801256715
2B	TraesCS2B02G437300.2	RLK-Pelle_DLSV	629099980--629108129	801256715
2B	TraesCS2B02G437400.2	RLK-Pelle_DLSV	629117508--629126908	801256715
2B	TraesCS2B02G452400.2	RLK-Pelle_LRR-VIII-1	646411925--646417556	801256715
2B	TraesCS2B02G464000.1	RLK-Pelle_WAK	657842837--657845275	801256715
2B	TraesCS2B02G464100.1	RLK-Pelle_WAK	657850507--657854763	801256715
2B	TraesCS2B02G465200.1	RLK-Pelle_LRR-III	660113682--660120037	801256715
2B	TraesCS2B02G483400.1	RLK-Pelle_LRR-XII-1	680664334--680668334	801256715
2B	TraesCS2B02G484300.1	RLK-Pelle_DLSV	681542093--681544498	801256715
2B	TraesCS2B02G485000.1	RLK-Pelle_L-LEC	682190941--682192727	801256715
2B	TraesCS2B02G489700.1	RLK-Pelle_WAK	687205211--687207726	801256715
2B	TraesCS2B02G499100.1	RLK-Pelle_LRR-XII-1	695372688--695376293	801256715
2B	TraesCS2B02G510900.1	RLK-Pelle_DLSV	706729195--706733350	801256715
2B	TraesCS2B02G511200.1	RLK-Pelle_DLSV	706921887--706925372	801256715
2B	TraesCS2B02G511300.1	RLK-Pelle_DLSV	707239111--707242589	801256715
2B	TraesCS2B02G511600.1	RLK-Pelle_DLSV	707414118--707418231	801256715
2B	TraesCS2B02G511700.1	RLK-Pelle_DLSV	707461716--707464712	801256715
2B	TraesCS2B02G512000.1	RLK-Pelle_DLSV	707655494--707659983	801256715
2B	TraesCS2B02G512100.2	RLK-Pelle_DLSV	707670405--707672580	801256715
2B	TraesCS2B02G512200.1	RLK-Pelle_DLSV	707690019--707692883	801256715
2B	TraesCS2B02G512300.1	RLK-Pelle_DLSV	707959038--707964287	801256715
2B	TraesCS2B02G512400.1	RLK-Pelle_DLSV	707966657--707970348	801256715
2B	TraesCS2B02G512900.1	RLK-Pelle_DLSV	708198258--708203922	801256715
2B	TraesCS2B02G513000.1	RLK-Pelle_DLSV	708207270--708212322	801256715
2B	TraesCS2B02G513100.1	RLK-Pelle_DLSV	708236743--708239872	801256715
2B	TraesCS2B02G513600.1	RLK-Pelle_DLSV	708709669--708716325	801256715
2B	TraesCS2B02G519500.1	RLK-Pelle_LRR-XII-1	714492188--714496045	801256715
2B	TraesCS2B02G524300.1	RLK-Pelle_LRR-XII-1	718604311--718608569	801256715
2B	TraesCS2B02G528600.1	RLK-Pelle_DLSV	723042523--723044901	801256715
2B	TraesCS2B02G531800.1	RLK-Pelle_RLCK-Os	727240475--727243906	801256715
2B	TraesCS2B02G532000.1	RLK-Pelle_RLCK-Os	727652802--727655234	801256715
2B	TraesCS2B02G532100.1	RLK-Pelle_RLCK-Os	727679756--727682262	801256715
2B	TraesCS2B02G532900.1	RLK-Pelle_RLCK-VI	729132686--729137065	801256715
2B	TraesCS2B02G533400.2	RLK-Pelle_SD-2b	729766349--729769698	801256715
2B	TraesCS2B02G536500.1	RLK-Pelle_WAK	732038730--732042160	801256715
2B	TraesCS2B02G537500.1	RLK-Pelle_CR4L	732893022--732894677	801256715
2B	TraesCS2B02G537600.1	RLK-Pelle_WAK	733062825--733073795	801256715
2B	TraesCS2B02G538000.1	RLK-Pelle_LRR-III	733470137--733475121	801256715
2B	TraesCS2B02G538100.1	RLK-Pelle_LRR-III	733642201--733647003	801256715
2B	TraesCS2B02G538200.1	RLK-Pelle_LRR-III	733713197--733716418	801256715
2B	TraesCS2B02G538300.1	RLK-Pelle_LRR-III	733730631--733732147	801256715
2B	TraesCS2B02G538500.1	RLK-Pelle_LRR-III	733742977--733747406	801256715
2B	TraesCS2B02G539800.1	RLK-Pelle_DLSV	734916499--734920194	801256715
2B	TraesCS2B02G540200.1	RLK-Pelle_RLCK-VIIa-1	736408593--736410217	801256715
2B	TraesCS2B02G540400.2	RLK-Pelle_LRR-III	736787029--736791364	801256715
2B	TraesCS2B02G552500.1	RLK-Pelle_DLSV	748490009--748491025	801256715
2B	TraesCS2B02G554700.1	RLK-Pelle_SD-2b	749800569--749803068	801256715
2B	TraesCS2B02G555200.1	RLK-Pelle_RLCK-VIIa-2	750001173--750003911	801256715
2B	TraesCS2B02G558500.1	RLK-Pelle_LRK10L-2	752828714--752830848	801256715
2B	TraesCS2B02G558600.1	RLK-Pelle_LRK10L-2	752831383--752834890	801256715
2B	TraesCS2B02G562100.1	RLK-Pelle_DLSV	754648834--754654726	801256715
2B	TraesCS2B02G562500.1	RLK-Pelle_DLSV	754863037--754865182	801256715
2B	TraesCS2B02G563400.1	RLK-Pelle_DLSV	755146367--755150833	801256715
2B	TraesCS2B02G563800.1	RLK-Pelle_WAK	755591295--755594459	801256715
2B	TraesCS2B02G563900.1	RLK-Pelle_WAK	755626836--755629791	801256715
2B	TraesCS2B02G564500.1	RLK-Pelle_DLSV	756310398--756314260	801256715
2B	TraesCS2B02G564600.1	RLK-Pelle_DLSV	756325607--756328796	801256715
2B	TraesCS2B02G564700.1	RLK-Pelle_DLSV	756339932--756349175	801256715
2B	TraesCS2B02G565000.1	RLK-Pelle_DLSV	756602966--756606224	801256715
2B	TraesCS2B02G566100.1	RLK-Pelle_DLSV	757257466--757272329	801256715
2B	TraesCS2B02G567000.1	RLK-Pelle_DLSV	758114830--758119793	801256715
2B	TraesCS2B02G567100.4	RLK-Pelle_DLSV	758121264--758125333	801256715
2B	TraesCS2B02G567500.2	RLK-Pelle_DLSV	758555172--758562969	801256715
2B	TraesCS2B02G567700.1	RLK-Pelle_DLSV	758666330--758671629	801256715
2B	TraesCS2B02G567800.1	RLK-Pelle_DLSV	758798235--758802375	801256715
2B	TraesCS2B02G568000.1	RLK-Pelle_DLSV	758896430--758900530	801256715
2B	TraesCS2B02G568500.1	RLK-Pelle_DLSV	759344661--759348351	801256715
2B	TraesCS2B02G568600.1	RLK-Pelle_DLSV	759438473--759442471	801256715
2B	TraesCS2B02G576600.2	RLK-Pelle_DLSV	765390603--765401140	801256715
2B	TraesCS2B02G578200.4	RLK-Pelle_DLSV	766231802--766235142	801256715
2B	TraesCS2B02G580400.1	RLK-Pelle_WAK	768057737--768060299	801256715
2B	TraesCS2B02G580700.1	RLK-Pelle_WAK	768103607--768106123	801256715
2B	TraesCS2B02G584100.1	RLK-Pelle_L-LEC	771194107--771200612	801256715
2B	TraesCS2B02G588800.1	RLK-Pelle_WAK	775357048--775360836	801256715
2B	TraesCS2B02G594100.1	RLK-Pelle_DLSV	778845348--778849394	801256715
2B	TraesCS2B02G600900.1	RLK-Pelle_LRR-XII-1	784188587--784192215	801256715
2B	TraesCS2B02G602000.1	RLK-Pelle_LRR-IX	784543948--784548017	801256715
2B	TraesCS2B02G604300.1	RLK-Pelle_RLCK-XII-1	786033768--786039773	801256715
2B	TraesCS2B02G604500.1	RLK-Pelle_WAK	786102579--786105550	801256715
2B	TraesCS2B02G606100.1	RLK-Pelle_DLSV	787140936--787143207	801256715
2B	TraesCS2B02G607000.1	RLK-Pelle_LRR-VI-2	787928395--787929217	801256715
2B	TraesCS2B02G607200.3	RLK-Pelle_LRR-VI-2	787963389--787968251	801256715
2B	TraesCS2B02G608600.1	RLK-Pelle_LRR-XII-1	788840706--788842030	801256715
2B	TraesCS2B02G612100.1	RLK-Pelle_LRR-XII-1	791019526--791022178	801256715
2B	TraesCS2B02G613600.1	RLK-Pelle_LRR-XII-1	792955029--792964811	801256715
2B	TraesCS2B02G616000.1	RLK-Pelle_L-LEC	793525328--793529071	801256715
2B	TraesCS2B02G617400.1	RLK-Pelle_WAK	793971622--793975519	801256715
2B	TraesCS2B02G618000.1	RLK-Pelle_DLSV	794410275--794411466	801256715
2B	TraesCS2B02G620800.1	RLK-Pelle_LRR-XII-1	795051287--795054988	801256715
2B	TraesCS2B02G621800.2	RLK-Pelle_DLSV	795982468--795988821	801256715
2B	TraesCS2B02G621900.1	RLK-Pelle_DLSV	796022148--796024080	801256715
2B	TraesCS2B02G623700.1	RLK-Pelle_DLSV	797230139--797233786	801256715
2B	TraesCS2B02G623900.1	RLK-Pelle_DLSV	797259975--797262260	801256715
2B	TraesCS2B02G625200.1	RLK-Pelle_LRR-XII-1	798128178--798132084	801256715
2B	TraesCS2B02G628100.1	RLK-Pelle_L-LEC	799709348--799713697	801256715
2B	TraesCS2B02G628200.1	RLK-Pelle_L-LEC	799854317--799856695	801256715
2B	TraesCS2B02G628300.1	RLK-Pelle_L-LEC	799919347--799922507	801256715
2D	TraesCS2D02G002600.1	RLK-Pelle_WAK	2045570--2048979	651852609
2D	TraesCS2D02G003500.1	RLK-Pelle_LRR-XI-1	2341476--2345460	651852609
2D	TraesCS2D02G003800.1	RLK-Pelle_DLSV	2439831--2443271	651852609
2D	TraesCS2D02G003900.1	RLK-Pelle_DLSV	2448415--2452565	651852609
2D	TraesCS2D02G010900.1	RLK-Pelle_LRR-XI-1	5388759--5392298	651852609
2D	TraesCS2D02G013100.1	RLK-Pelle_LRR-XII-1	6522368--6525865	651852609
2D	TraesCS2D02G013200.1	RLK-Pelle_LRR-XII-1	6593733--6597539	651852609
2D	TraesCS2D02G013300.1	RLK-Pelle_LRR-XII-1	6599740--6603424	651852609
2D	TraesCS2D02G013700.1	RLK-Pelle_LRR-XI-1	6704653--6708995	651852609
2D	TraesCS2D02G017500.1	RLK-Pelle_L-LEC	8377694--8379215	651852609
2D	TraesCS2D02G017600.1	RLK-Pelle_L-LEC	8419881--8424779	651852609
2D	TraesCS2D02G019600.2	RLK-Pelle_DLSV	9392391--9402702	651852609
2D	TraesCS2D02G019800.1	RLK-Pelle_DLSV	9573780--9576786	651852609
2D	TraesCS2D02G020100.1	RLK-Pelle_L-LEC	9625899--9629201	651852609
2D	TraesCS2D02G024700.1	RLK-Pelle_DLSV	10892973--10901915	651852609
2D	TraesCS2D02G024900.1	RLK-Pelle_DLSV	10915163--10917127	651852609
2D	TraesCS2D02G025000.1	RLK-Pelle_DLSV	10964738--10966700	651852609
2D	TraesCS2D02G025400.2	RLK-Pelle_DLSV	11037567--11040831	651852609
2D	TraesCS2D02G025500.1	RLK-Pelle_DLSV	11044131--11049743	651852609
2D	TraesCS2D02G026500.1	RLK-Pelle_DLSV	11212998--11216043	651852609
2D	TraesCS2D02G026600.1	RLK-Pelle_CR4L	11218167--11221640	651852609
2D	TraesCS2D02G026700.1	RLK-Pelle_DLSV	11245171--11259790	651852609
2D	TraesCS2D02G027500.1	RLK-Pelle_LRR-XI-1	11423111--11426851	651852609
2D	TraesCS2D02G031600.1	RLK-Pelle_DLSV	12631062--12634703	651852609
2D	TraesCS2D02G032600.1	RLK-Pelle_LRR-XI-1	12771419--12775426	651852609
2D	TraesCS2D02G033400.1	RLK-Pelle_LRR-XII-1	12904128--12908055	651852609
2D	TraesCS2D02G034200.1	RLK-Pelle_LRR-Xb-1	13211125--13215597	651852609
2D	TraesCS2D02G038200.1	RLK-Pelle_RLCK-VIIa-2	14104881--14107625	651852609
2D	TraesCS2D02G040700.1	RLK-Pelle_L-LEC	14775825--14778254	651852609
2D	TraesCS2D02G045900.1	RLK-Pelle_WAK	16762900--16765259	651852609
2D	TraesCS2D02G046500.1	RLK-Pelle_WAK	17011036--17013413	651852609
2D	TraesCS2D02G050700.1	RLK-Pelle_DLSV	18755065--18763417	651852609
2D	TraesCS2D02G052900.1	RLK-Pelle_DLSV	20432763--20439635	651852609
2D	TraesCS2D02G053000.1	RLK-Pelle_SD-2b	20605430--20620647	651852609
2D	TraesCS2D02G054100.1	RLK-Pelle_L-LEC	21607749--21610457	651852609
2D	TraesCS2D02G055900.1	RLK-Pelle_L-LEC	22419679--22426190	651852609
2D	TraesCS2D02G057700.1	RLK-Pelle_DLSV	22953818--22956309	651852609
2D	TraesCS2D02G060900.1	RLK-Pelle_DLSV	25175407--25176288	651852609
2D	TraesCS2D02G062100.1	RLK-Pelle_CR4L	26350464--26355862	651852609
2D	TraesCS2D02G066200.1	RLK-Pelle_LRR-XII-1	27932089--27936628	651852609
2D	TraesCS2D02G066300.1	RLK-Pelle_LRR-XII-1	27949924--27954162	651852609
2D	TraesCS2D02G066400.1	RLK-Pelle_LRR-XII-1	27955759--27960272	651852609
2D	TraesCS2D02G066500.1	RLK-Pelle_LRR-XII-1	27964279--27965896	651852609
2D	TraesCS2D02G066700.1	RLK-Pelle_LRR-XII-1	27978887--27982182	651852609
2D	TraesCS2D02G066800.1	RLK-Pelle_LRR-XII-1	27991943--27996979	651852609
2D	TraesCS2D02G066900.1	RLK-Pelle_LRR-XII-1	27998176--28002775	651852609
2D	TraesCS2D02G067000.1	RLK-Pelle_LRR-XII-1	28005569--28009977	651852609
2D	TraesCS2D02G067300.1	RLK-Pelle_LRR-XII-1	28069246--28071582	651852609
2D	TraesCS2D02G067400.1	RLK-Pelle_LRR-XII-1	28081623--28086202	651852609
2D	TraesCS2D02G067500.1	RLK-Pelle_LRR-XII-1	28091222--28095714	651852609
2D	TraesCS2D02G067700.1	RLK-Pelle_LRR-XII-1	28415314--28418322	651852609
2D	TraesCS2D02G067800.1	RLK-Pelle_LRR-XII-1	28420478--28424381	651852609
2D	TraesCS2D02G068800.1	RLK-Pelle_DLSV	28872753--28886340	651852609
2D	TraesCS2D02G070600.1	RLK-Pelle_WAK	29740198--29745369	651852609
2D	TraesCS2D02G070700.1	RLK-Pelle_WAK	29836691--29844564	651852609
2D	TraesCS2D02G070800.1	RLK-Pelle_WAK	29875384--29880239	651852609
2D	TraesCS2D02G076700.1	RLK-Pelle_RLCK-IXb	32788510--32793314	651852609
2D	TraesCS2D02G079200.1	RLK-Pelle_RLCK-VIIa-1	33903808--33907017	651852609
2D	TraesCS2D02G086600.1	RLK-Pelle_LRR-VI-2	37251061--37254020	651852609
2D	TraesCS2D02G088000.1	RLK-Pelle_LRR-XI-1	38091428--38095776	651852609
2D	TraesCS2D02G091100.1	RLK-Pelle_DLSV	43280698--43286052	651852609
2D	TraesCS2D02G098200.1	RLK-Pelle_RLCK-VIIa-2	50237186--50239121	651852609
2D	TraesCS2D02G103800.1	RLK-Pelle_LRR-III	56102253--56107330	651852609
2D	TraesCS2D02G105900.1	RLK-Pelle_RLCK-Os	57257672--57259253	651852609
2D	TraesCS2D02G116700.1	RLK-Pelle_LRR-XI-1	65689615--65693040	651852609
2D	TraesCS2D02G117200.2	RLK-Pelle_RLCK-VIIa-1	66760376--66764989	651852609
2D	TraesCS2D02G123700.1	RLK-Pelle_RLCK-VIIa-2	72446141--72450759	651852609
2D	TraesCS2D02G124300.1	RLK-Pelle_RLCK-VIIa-2	72705665--72709112	651852609
2D	TraesCS2D02G129100.1	RLK-Pelle_L-LEC	74998896--75001312	651852609
2D	TraesCS2D02G133800.1	RLK-Pelle_LRR-III	78755770--78758700	651852609
2D	TraesCS2D02G159800.1	RLK-Pelle_RLCK-V	102856778--102860074	651852609
2D	TraesCS2D02G167300.2	RLK-Pelle_LRR-III	111149444--111154264	651852609
2D	TraesCS2D02G174500.1	RLK-Pelle_LRR-V	117841885--117848034	651852609
2D	TraesCS2D02G178100.1	RLK-Pelle_RLCK-VIIa-2	121702570--121706519	651852609
2D	TraesCS2D02G183900.1	RLK-Pelle_LRR-XV	129186794--129190494	651852609
2D	TraesCS2D02G190200.2	RLK-Pelle_LRR-Xb-2	134292184--134296530	651852609
2D	TraesCS2D02G202600.1	RLK-Pelle_LRR-III	154836698--154839248	651852609
2D	TraesCS2D02G203200.1	RLK-Pelle_DLSV	155475354--155477875	651852609
2D	TraesCS2D02G208100.1	RLK-Pelle_LRR-I-1	162156456--162160910	651852609
2D	TraesCS2D02G213100.1	RLK-Pelle_LRR-V	172992154--172998179	651852609
2D	TraesCS2D02G217400.1	RLK-Pelle_DLSV	180926044--180934087	651852609
2D	TraesCS2D02G217500.3	RLK-Pelle_DLSV	180990370--180995121	651852609
2D	TraesCS2D02G217600.1	RLK-Pelle_DLSV	181256926--181262484	651852609
2D	TraesCS2D02G221400.3	RLK-Pelle_DLSV	188832046--188835606	651852609
2D	TraesCS2D02G221500.4	RLK-Pelle_DLSV	188836111--188839341	651852609
2D	TraesCS2D02G221900.1	RLK-Pelle_DLSV	189294661--189298323	651852609
2D	TraesCS2D02G222000.1	RLK-Pelle_DLSV	189356990--189359834	651852609
2D	TraesCS2D02G222100.2	RLK-Pelle_DLSV	189370083--189376800	651852609
2D	TraesCS2D02G222300.2	RLK-Pelle_DLSV	189385697--189389659	651852609
2D	TraesCS2D02G222700.1	RLK-Pelle_DLSV	189672661--189676498	651852609
2D	TraesCS2D02G222900.1	RLK-Pelle_DLSV	189973361--189977173	651852609
2D	TraesCS2D02G223000.1	RLK-Pelle_DLSV	190032131--190035528	651852609
2D	TraesCS2D02G223100.3	RLK-Pelle_DLSV	190111234--190116730	651852609
2D	TraesCS2D02G223400.1	RLK-Pelle_DLSV	190354006--190355075	651852609
2D	TraesCS2D02G233800.1	RLK-Pelle_LRR-XI-1	209506680--209511321	651852609
2D	TraesCS2D02G248200.2	RLK-Pelle_LRR-VI-1	291952536--291956126	651852609
2D	TraesCS2D02G250800.2	RLK-Pelle_URK-1	299529485--299531490	651852609
2D	TraesCS2D02G252000.1	RLK-Pelle_LRR-XI-1	302241935--302246330	651852609
2D	TraesCS2D02G254000.1	RLK-Pelle_LRR-III	306340032--306345640	651852609
2D	TraesCS2D02G255700.1	RLK-Pelle_LRR-XIV	308484960--308489559	651852609
2D	TraesCS2D02G255900.1	RLK-Pelle_LRR-XI-1	308982356--308986489	651852609
2D	TraesCS2D02G284200.1	RLK-Pelle_RLCK-VIIa-1	358455941--358460743	651852609
2D	TraesCS2D02G297500.1	RLK-Pelle_SD-2b	380078084--380081064	651852609
2D	TraesCS2D02G297600.2	RLK-Pelle_LRR-Xb-1	380083014--380086897	651852609
2D	TraesCS2D02G297800.1	RLK-Pelle_SD-2b	380089459--380091459	651852609
2D	TraesCS2D02G301200.1	RLK-Pelle_RLCK-V	383845349--383849177	651852609
2D	TraesCS2D02G301500.1	RLK-Pelle_URK-1	384751609--384757456	651852609
2D	TraesCS2D02G321400.1	RLK-Pelle_LRR-II	412833158--412839366	651852609
2D	TraesCS2D02G325900.1	RLK-Pelle_LRR-III	419364102--419366631	651852609
2D	TraesCS2D02G328500.1	RLK-Pelle_URK-2	421795612--421797761	651852609
2D	TraesCS2D02G332700.1	RLK-Pelle_LRR-XI-1	426429855--426432882	651852609
2D	TraesCS2D02G346600.1	RLK-Pelle_RLCK-VIII	444385642--444387921	651852609
2D	TraesCS2D02G356600.1	RLK-Pelle_RLCK-IV	459289420--459294060	651852609
2D	TraesCS2D02G358600.1	RLK-Pelle_LRR-XII-1	460755814--460760180	651852609
2D	TraesCS2D02G359100.1	RLK-Pelle_LRR-XI-1	460984249--460988333	651852609
2D	TraesCS2D02G362200.1	RLK-Pelle_Extensin	468128122--468132332	651852609
2D	TraesCS2D02G377900.1	RLK-Pelle_WAK	482348502--482351038	651852609
2D	TraesCS2D02G378000.1	RLK-Pelle_WAK	482380071--482382529	651852609
2D	TraesCS2D02G380700.1	RLK-Pelle_DLSV	484901469--484902402	651852609
2D	TraesCS2D02G388000.1	RLK-Pelle_RLCK-VIIa-2	493199468--493201805	651852609
2D	TraesCS2D02G389200.1	RLK-Pelle_RLCK-IXb	495778930--495785029	651852609
2D	TraesCS2D02G389400.2	RLK-Pelle_RLCK-IXb	496334019--496340520	651852609
2D	TraesCS2D02G401500.2	RLK-Pelle_RLCK-VIIa-2	516367236--516371643	651852609
2D	TraesCS2D02G413400.1	RLK-Pelle_LRR-III	527904185--527907216	651852609
2D	TraesCS2D02G415600.1	RLK-Pelle_DLSV	529531126--529539421	651852609
2D	TraesCS2D02G415700.1	RLK-Pelle_DLSV	529541907--529549806	651852609
2D	TraesCS2D02G415800.1	RLK-Pelle_DLSV	529551354--529560467	651852609
2D	TraesCS2D02G419700.1	RLK-Pelle_SD-2b	533834038--533837015	651852609
2D	TraesCS2D02G419800.1	RLK-Pelle_SD-2b	533855971--533858548	651852609
2D	TraesCS2D02G425900.1	RLK-Pelle_RLCK-Os	538271123--538272349	651852609
2D	TraesCS2D02G428900.1	RLK-Pelle_LRR-VIII-1	540829769--540835466	651852609
2D	TraesCS2D02G442000.1	RLK-Pelle_WAK	552192520--552195005	651852609
2D	TraesCS2D02G442100.1	RLK-Pelle_WAK	552200097--552204334	651852609
2D	TraesCS2D02G443200.1	RLK-Pelle_LRR-III	553991021--553996119	651852609
2D	TraesCS2D02G462000.1	RLK-Pelle_LRR-XII-1	568125929--568129917	651852609
2D	TraesCS2D02G463100.1	RLK-Pelle_DLSV	568943175--568946106	651852609
2D	TraesCS2D02G464000.1	RLK-Pelle_L-LEC	569678745--569680531	651852609
2D	TraesCS2D02G474300.1	RLK-Pelle_LRR-XII-1	577444668--577457238	651852609
2D	TraesCS2D02G475300.1	RLK-Pelle_LRR-XII-1	577790137--577798635	651852609
2D	TraesCS2D02G484700.2	RLK-Pelle_DLSV	585686172--585690307	651852609
2D	TraesCS2D02G484800.1	RLK-Pelle_DLSV	585692639--585695730	651852609
2D	TraesCS2D02G485000.2	RLK-Pelle_DLSV	585736393--585740674	651852609
2D	TraesCS2D02G485200.2	RLK-Pelle_DLSV	585892934--585896971	651852609
2D	TraesCS2D02G485300.1	RLK-Pelle_DLSV	585913685--585916891	651852609
2D	TraesCS2D02G485400.1	RLK-Pelle_DLSV	586151503--586154210	651852609
2D	TraesCS2D02G485700.1	RLK-Pelle_DLSV	586355006--586358697	651852609
2D	TraesCS2D02G486200.1	RLK-Pelle_DLSV	586777240--586785815	651852609
2D	TraesCS2D02G486300.1	RLK-Pelle_DLSV	586789486--586794667	651852609
2D	TraesCS2D02G486400.1	RLK-Pelle_DLSV	586841634--586846982	651852609
2D	TraesCS2D02G486700.1	RLK-Pelle_DLSV	586940105--586947665	651852609
2D	TraesCS2D02G486800.1	RLK-Pelle_DLSV	586957083--586961710	651852609
2D	TraesCS2D02G491600.1	RLK-Pelle_LRR-XII-1	590063031--590067307	651852609
2D	TraesCS2D02G496300.1	RLK-Pelle_LRR-XII-1	592635145--592639656	651852609
2D	TraesCS2D02G500900.1	RLK-Pelle_DLSV	595289617--595291289	651852609
2D	TraesCS2D02G503300.1	RLK-Pelle_L-LEC	598245129--598250018	651852609
2D	TraesCS2D02G503400.1	RLK-Pelle_DLSV	598276921--598280783	651852609
2D	TraesCS2D02G504300.1	RLK-Pelle_RLCK-Os	598745257--598748049	651852609
2D	TraesCS2D02G504400.1	RLK-Pelle_RLCK-Os	598801666--598804330	651852609
2D	TraesCS2D02G505200.1	RLK-Pelle_SD-2b	599287566--599290052	651852609
2D	TraesCS2D02G505400.1	RLK-Pelle_RLCK-VI	599787426--599791803	651852609
2D	TraesCS2D02G505900.1	RLK-Pelle_SD-2b	599926054--599929558	651852609
2D	TraesCS2D02G508900.1	RLK-Pelle_WAK	601602225--601606633	651852609
2D	TraesCS2D02G509100.1	RLK-Pelle_WAK	601657653--601693453	651852609
2D	TraesCS2D02G509200.1	RLK-Pelle_WAK	601708288--601711721	651852609
2D	TraesCS2D02G509205.1	RLK-Pelle_WAK	601716189--601729664	651852609
2D	TraesCS2D02G509500.1	RLK-Pelle_WAK	601963045--601971739	651852609
2D	TraesCS2D02G510400.1	RLK-Pelle_CR4L	602252279--602254293	651852609
2D	TraesCS2D02G511000.1	RLK-Pelle_WAK	602697291--602705377	651852609
2D	TraesCS2D02G511300.2	RLK-Pelle_WAK	602766372--602775064	651852609
2D	TraesCS2D02G511400.1	RLK-Pelle_LRR-III	602781174--602783024	651852609
2D	TraesCS2D02G511500.1	RLK-Pelle_LRR-III	603127222--603130588	651852609
2D	TraesCS2D02G512845.1	RLK-Pelle_DLSV	604051305--604056353	651852609
2D	TraesCS2D02G512900.1	RLK-Pelle_DLSV	604287559--604291283	651852609
2D	TraesCS2D02G513900.1	RLK-Pelle_LRR-III	605935141--605939037	651852609
2D	TraesCS2D02G528200.1	RLK-Pelle_RLCK-VIIa-2	615590731--615593489	651852609
2D	TraesCS2D02G530700.1	RLK-Pelle_LRK10L-2	617071698--617073840	651852609
2D	TraesCS2D02G530900.1	RLK-Pelle_LRK10L-2	617074366--617078126	651852609
2D	TraesCS2D02G534400.1	RLK-Pelle_DLSV	618138520--618143248	651852609
2D	TraesCS2D02G534800.1	RLK-Pelle_DLSV	618246861--618249041	651852609
2D	TraesCS2D02G535600.2	RLK-Pelle_DLSV	618333401--618338134	651852609
2D	TraesCS2D02G535900.1	RLK-Pelle_DLSV	618656539--618659369	651852609
2D	TraesCS2D02G536400.1	RLK-Pelle_DLSV	618875927--618879985	651852609
2D	TraesCS2D02G536900.3	RLK-Pelle_DLSV	619090113--619093441	651852609
2D	TraesCS2D02G537100.1	RLK-Pelle_DLSV	619144980--619148791	651852609
2D	TraesCS2D02G537700.8	RLK-Pelle_DLSV	619401543--619406947	651852609
2D	TraesCS2D02G537800.1	RLK-Pelle_DLSV	619408160--619411679	651852609
2D	TraesCS2D02G537900.1	RLK-Pelle_DLSV	619411757--619416346	651852609
2D	TraesCS2D02G538200.1	RLK-Pelle_DLSV	619496930--619503129	651852609
2D	TraesCS2D02G538400.1	RLK-Pelle_DLSV	619566031--619569826	651852609
2D	TraesCS2D02G538500.1	RLK-Pelle_DLSV	619572151--619577236	651852609
2D	TraesCS2D02G538900.1	RLK-Pelle_DLSV	619663455--619666126	651852609
2D	TraesCS2D02G539100.1	RLK-Pelle_DLSV	619700233--619704224	651852609
2D	TraesCS2D02G548600.4	RLK-Pelle_DLSV	624303022--624306444	651852609
2D	TraesCS2D02G550900.1	RLK-Pelle_WAK	626592699--626595268	651852609
2D	TraesCS2D02G554400.1	RLK-Pelle_L-LEC	628611150--628615779	651852609
2D	TraesCS2D02G561200.1	RLK-Pelle_LRR-I-1	633674393--633684161	651852609
2D	TraesCS2D02G564300.1	RLK-Pelle_DLSV	634876297--634879397	651852609
2D	TraesCS2D02G571100.1	RLK-Pelle_LRR-XII-1	637637084--637640854	651852609
2D	TraesCS2D02G572000.2	RLK-Pelle_DLSV	638143208--638148697	651852609
2D	TraesCS2D02G572600.1	RLK-Pelle_DLSV	638338211--638341860	651852609
2D	TraesCS2D02G573700.1	RLK-Pelle_LRR-XII-1	638724027--638728008	651852609
2D	TraesCS2D02G576600.1	RLK-Pelle_DLSV	640015377--640019984	651852609
2D	TraesCS2D02G579600.1	RLK-Pelle_L-LEC	641979467--641982975	651852609
2D	TraesCS2D02G579800.2	RLK-Pelle_DLSV	642034283--642037583	651852609
2D	TraesCS2D02G580000.1	RLK-Pelle_DLSV	642197592--642202812	651852609
2D	TraesCS2D02G582300.1	RLK-Pelle_URK-1	643204351--643209386	651852609
2D	TraesCS2D02G582500.1	RLK-Pelle_L-LEC	643257038--643259527	651852609
2D	TraesCS2D02G585500.1	RLK-Pelle_LRR-XII-1	644493711--644497559	651852609
2D	TraesCS2D02G590600.1	RLK-Pelle_LRR-XII-1	646488160--646491914	651852609
2D	TraesCS2D02G595000.1	RLK-Pelle_LRR-IX	648466884--648471442	651852609
2D	TraesCS2D02G596900.1	RLK-Pelle_LRR-XII-1	649593590--649598341	651852609
2D	TraesCS2D02G597600.1	RLK-Pelle_RLCK-XII-1	650059646--650067018	651852609
2D	TraesCS2D02G597700.1	RLK-Pelle_WAK	650076890--650079892	651852609
2D	TraesCS2D02G598800.1	RLK-Pelle_DLSV	650601306--650604027	651852609
2D	TraesCS2D02G599300.1	RLK-Pelle_LRR-VI-2	650752287--650757581	651852609
2D	TraesCS2D02G599800.1	RLK-Pelle_LRR-XII-1	650879896--650883522	651852609
3A	TraesCS3A02G003900.1	RLK-Pelle_PERK-1	1924585--1928794	750843639
3A	TraesCS3A02G006900.1	RLK-Pelle_WAK	7384784--7389062	750843639
3A	TraesCS3A02G007200.1	RLK-Pelle_LRR-XII-1	7469796--7474094	750843639
3A	TraesCS3A02G009800.1	RLK-Pelle_DLSV	8794573--8800596	750843639
3A	TraesCS3A02G013000.1	RLK-Pelle_LRK10L-2	9609856--9615735	750843639
3A	TraesCS3A02G012900.1	RLK-Pelle_LRK10L-2	9610472--9613044	750843639
3A	TraesCS3A02G013400.1	RLK-Pelle_LRK10L-2	9777592--9783864	750843639
3A	TraesCS3A02G013500.1	RLK-Pelle_LRK10L-2	9780929--9783071	750843639
3A	TraesCS3A02G016600.1	RLK-Pelle_LRK10L-2	10823802--10826285	750843639
3A	TraesCS3A02G016700.1	RLK-Pelle_LRK10L-2	10827255--10830719	750843639
3A	TraesCS3A02G016800.1	RLK-Pelle_LRR-XII-1	10881920--10885625	750843639
3A	TraesCS3A02G017100.1	RLK-Pelle_LRK10L-2	10951424--10955803	750843639
3A	TraesCS3A02G017200.1	RLK-Pelle_LRK10L-2	10954643--10957531	750843639
3A	TraesCS3A02G017900.1	RLK-Pelle_LRK10L-2	11378352--11381007	750843639
3A	TraesCS3A02G018100.2	RLK-Pelle_LRK10L-2	11408729--11415989	750843639
3A	TraesCS3A02G018200.1	RLK-Pelle_LRK10L-2	11412724--11415681	750843639
3A	TraesCS3A02G018300.1	RLK-Pelle_LRK10L-2	11457283--11459162	750843639
3A	TraesCS3A02G018500.1	RLK-Pelle_LRK10L-2	11471664--11472966	750843639
3A	TraesCS3A02G021600.1	RLK-Pelle_DLSV	12375906--12383433	750843639
3A	TraesCS3A02G023400.1	RLK-Pelle_LRR-XII-1	12996897--12999736	750843639
3A	TraesCS3A02G033000.1	RLK-Pelle_WAK_LRK10L-1	18968536--18973501	750843639
3A	TraesCS3A02G033400.6	RLK-Pelle_WAK_LRK10L-1	19290375--19307908	750843639
3A	TraesCS3A02G034300.1	RLK-Pelle_WAK_LRK10L-1	19342872--19374762	750843639
3A	TraesCS3A02G034600.1	RLK-Pelle_WAK_LRK10L-1	19471388--19506635	750843639
3A	TraesCS3A02G037200.1	RLK-Pelle_LRR-III	20143434--20146002	750843639
3A	TraesCS3A02G039100.1	RLK-Pelle_DLSV	20834670--20837048	750843639
3A	TraesCS3A02G039200.1	RLK-Pelle_DLSV	20841799--20844493	750843639
3A	TraesCS3A02G039300.1	RLK-Pelle_DLSV	20895601--20898285	750843639
3A	TraesCS3A02G039400.1	RLK-Pelle_DLSV	20931615--20935238	750843639
3A	TraesCS3A02G039500.1	RLK-Pelle_DLSV	20936815--20939595	750843639
3A	TraesCS3A02G043500.1	RLK-Pelle_LRR-XII-1	23645928--23649342	750843639
3A	TraesCS3A02G045200.1	RLK-Pelle_DLSV	24205959--24209204	750843639
3A	TraesCS3A02G048700.3	RLK-Pelle_WAK_LRK10L-1	25932733--25952265	750843639
3A	TraesCS3A02G049375.1	RLK-Pelle_LRK10L-2	26140557--26143078	750843639
3A	TraesCS3A02G049400.1	RLK-Pelle_LRK10L-2	26194495--26197273	750843639
3A	TraesCS3A02G049500.2	RLK-Pelle_LRK10L-2	26201675--26206871	750843639
3A	TraesCS3A02G049600.1	RLK-Pelle_LRK10L-2	26229850--26234135	750843639
3A	TraesCS3A02G050100.1	RLK-Pelle_LRK10L-2	26410497--26428895	750843639
3A	TraesCS3A02G050211.2	RLK-Pelle_LRK10L-2	26472148--26482725	750843639
3A	TraesCS3A02G050300.1	RLK-Pelle_LRK10L-2	26517886--26523568	750843639
3A	TraesCS3A02G056300.1	RLK-Pelle_DLSV	32414573--32417008	750843639
3A	TraesCS3A02G060000.1	RLK-Pelle_LRR-XII-1	36246927--36249574	750843639
3A	TraesCS3A02G060100.1	RLK-Pelle_LRR-XII-1	36288764--36292454	750843639
3A	TraesCS3A02G060200.1	RLK-Pelle_LRR-XII-1	36299883--36303256	750843639
3A	TraesCS3A02G060900.1	RLK-Pelle_LRR-XII-1	36479502--36480653	750843639
3A	TraesCS3A02G061400.1	RLK-Pelle_LRR-XII-1	36659180--36663067	750843639
3A	TraesCS3A02G063700.1	RLK-Pelle_SD-2b	38034558--38036396	750843639
3A	TraesCS3A02G064300.1	RLK-Pelle_SD-2b	38252039--38254031	750843639
3A	TraesCS3A02G064400.1	RLK-Pelle_SD-2b	38258762--38266574	750843639
3A	TraesCS3A02G072300.1	RLK-Pelle_LRR-XII-1	44606605--44608921	750843639
3A	TraesCS3A02G072500.1	RLK-Pelle_CrRLK1L-1	44637469--44642716	750843639
3A	TraesCS3A02G073900.1	RLK-Pelle_DLSV	46067850--46069597	750843639
3A	TraesCS3A02G078700.1	RLK-Pelle_C-LEC	50888369--50891993	750843639
3A	TraesCS3A02G088100.1	RLK-Pelle_LRR-XII-1	56765030--56766159	750843639
3A	TraesCS3A02G091100.1	RLK-Pelle_LRR-II	57804104--57809597	750843639
3A	TraesCS3A02G091800.1	RLK-Pelle_SD-2b	57887384--57892333	750843639
3A	TraesCS3A02G092300.1	RLK-Pelle_LRR-XI-1	57943487--57948108	750843639
3A	TraesCS3A02G094800.1	RLK-Pelle_DLSV	60501708--60504356	750843639
3A	TraesCS3A02G095000.1	RLK-Pelle_LRR-VIII-1	60506899--60511810	750843639
3A	TraesCS3A02G096500.1	RLK-Pelle_DLSV	61445227--61448967	750843639
3A	TraesCS3A02G104800.1	RLK-Pelle_Extensin	68274615--68283541	750843639
3A	TraesCS3A02G122300.1	RLK-Pelle_WAK_LRK10L-1	96682449--96685033	750843639
3A	TraesCS3A02G135400.1	RLK-Pelle_LRR-VI-2	112950898--112955522	750843639
3A	TraesCS3A02G142200.1	RLK-Pelle_LRR-XI-1	121644384--121649069	750843639
3A	TraesCS3A02G148400.1	RLK-Pelle_LRR-III	131402757--131407230	750843639
3A	TraesCS3A02G152200.1	RLK-Pelle_PERK-1	142890247--142895029	750843639
3A	TraesCS3A02G161800.2	RLK-Pelle_RLCK-V	163929413--163936400	750843639
3A	TraesCS3A02G167100.1	RLK-Pelle_LRR-XIIIa	172629517--172631746	750843639
3A	TraesCS3A02G171600.1	RLK-Pelle_Extensin	186043009--186050491	750843639
3A	TraesCS3A02G178800.2	RLK-Pelle_RLCK-VIIa-1	204826190--204837219	750843639
3A	TraesCS3A02G193400.1	RLK-Pelle_RLCK-VIII	262522275--262526283	750843639
3A	TraesCS3A02G208100.2	RLK-Pelle_LRR-IV	366880742--366886456	750843639
3A	TraesCS3A02G208900.1	RLK-Pelle_RLCK-IXb	370238256--370240949	750843639
3A	TraesCS3A02G210700.1	RLK-Pelle_RLCK-VIIa-2	377142589--377148949	750843639
3A	TraesCS3A02G216100.1	RLK-Pelle_PERK-2	393909298--393913616	750843639
3A	TraesCS3A02G217800.1	RLK-Pelle_LRR-III	398880878--398886055	750843639
3A	TraesCS3A02G227100.1	RLK-Pelle_RLCK-V	424545342--424552432	750843639
3A	TraesCS3A02G229800.1	RLK-Pelle_PERK-1	429615380--429618754	750843639
3A	TraesCS3A02G241700.1	RLK-Pelle_RLCK-V	453935876--453942834	750843639
3A	TraesCS3A02G246100.1	RLK-Pelle_SD-2b	461839239--461841696	750843639
3A	TraesCS3A02G246200.1	RLK-Pelle_SD-2b	461859116--461861500	750843639
3A	TraesCS3A02G250300.1	RLK-Pelle_LRR-III	468731061--468733330	750843639
3A	TraesCS3A02G251000.1	RLK-Pelle_Extensin	470091534--470100203	750843639
3A	TraesCS3A02G259500.1	RLK-Pelle_LRR-XII-1	481878928--481882649	750843639
3A	TraesCS3A02G259600.1	RLK-Pelle_LRR-XII-1	481883442--481887186	750843639
3A	TraesCS3A02G261700.1	RLK-Pelle_LRK10L-2	484634556--484637247	750843639
3A	TraesCS3A02G261800.5	RLK-Pelle_LRK10L-2	484637356--484641275	750843639
3A	TraesCS3A02G262100.4	RLK-Pelle_WAK_LRK10L-1	485006239--485011560	750843639
3A	TraesCS3A02G270500.1	RLK-Pelle_LRR-VI-2	497654221--497661984	750843639
3A	TraesCS3A02G276200.2	RLK-Pelle_LRR-XI-1	506227271--506231195	750843639
3A	TraesCS3A02G276600.2	RLK-Pelle_LysM	506665589--506670687	750843639
3A	TraesCS3A02G278100.1	RLK-Pelle_PERK-1	507636683--507640897	750843639
3A	TraesCS3A02G286500.1	RLK-Pelle_LRR-I-1	514557805--514562039	750843639
3A	TraesCS3A02G290300.2	RLK-Pelle_PERK-1	519244293--519251665	750843639
3A	TraesCS3A02G302200.1	RLK-Pelle_LRR-II	535543704--535551298	750843639
3A	TraesCS3A02G307600.1	RLK-Pelle_LRR-XII-1	545887773--545889502	750843639
3A	TraesCS3A02G315100.1	RLK-Pelle_DLSV	556354721--556361160	750843639
3A	TraesCS3A02G323200.2	RLK-Pelle_DLSV	567975467--567979819	750843639
3A	TraesCS3A02G323400.1	RLK-Pelle_DLSV	568018211--568022230	750843639
3A	TraesCS3A02G323500.3	RLK-Pelle_DLSV	568094977--568098215	750843639
3A	TraesCS3A02G323700.2	RLK-Pelle_DLSV	568151330--568162026	750843639
3A	TraesCS3A02G326400.1	RLK-Pelle_RLCK-VIIa-1	571790264--571792253	750843639
3A	TraesCS3A02G335200.1	RLK-Pelle_LRR-I-1	581381919--581391312	750843639
3A	TraesCS3A02G335300.1	RLK-Pelle_LRR-I-1	581393285--581395620	750843639
3A	TraesCS3A02G335400.1	RLK-Pelle_LRR-I-1	581602649--581610141	750843639
3A	TraesCS3A02G335500.1	RLK-Pelle_LRR-I-1	581612585--581624523	750843639
3A	TraesCS3A02G335600.1	RLK-Pelle_LRR-I-1	581837181--581844225	750843639
3A	TraesCS3A02G335700.1	RLK-Pelle_LRR-I-1	581845850--581852264	750843639
3A	TraesCS3A02G335800.1	RLK-Pelle_LRR-I-1	582281569--582286287	750843639
3A	TraesCS3A02G340000.1	RLK-Pelle_LRR-VIII-1	587396690--587401627	750843639
3A	TraesCS3A02G340100.1	RLK-Pelle_LRR-VIII-1	587403291--587408585	750843639
3A	TraesCS3A02G341800.1	RLK-Pelle_LRR-VIII-1	588936982--588949901	750843639
3A	TraesCS3A02G341900.1	RLK-Pelle_LRR-VIII-1	589188307--589199044	750843639
3A	TraesCS3A02G342000.2	RLK-Pelle_LRR-VIII-1	589243064--589254911	750843639
3A	TraesCS3A02G342300.1	RLK-Pelle_LRR-III	589390775--589395952	750843639
3A	TraesCS3A02G344300.1	RLK-Pelle_LRR-VII-1	593701446--593705112	750843639
3A	TraesCS3A02G344400.2	RLK-Pelle_RLCK-II	593999825--594004169	750843639
3A	TraesCS3A02G366500.1	RLK-Pelle_RLCK-IV	615714759--615718706	750843639
3A	TraesCS3A02G370900.1	RLK-Pelle_LysM	621230384--621233286	750843639
3A	TraesCS3A02G395900.1	RLK-Pelle_RLCK-VIII	643183007--643186393	750843639
3A	TraesCS3A02G397700.1	RLK-Pelle_LRR-III	644935458--644940872	750843639
3A	TraesCS3A02G402100.1	RLK-Pelle_SD-2b	647611588--647614072	750843639
3A	TraesCS3A02G407500.2	RLK-Pelle_PERK-2	652774851--652778938	750843639
3A	TraesCS3A02G423400.1	RLK-Pelle_LRR-Xb-1	665952278--665959244	750843639
3A	TraesCS3A02G441700.1	RLK-Pelle_LRR-XI-2	683543570--683547168	750843639
3A	TraesCS3A02G443800.1	RLK-Pelle_RLCK-IXa	685121109--685125170	750843639
3A	TraesCS3A02G444500.1	RLK-Pelle_DLSV	686135619--686142597	750843639
3A	TraesCS3A02G445900.1	RLK-Pelle_LRR-XII-1	686724362--686727942	750843639
3A	TraesCS3A02G447300.1	RLK-Pelle_L-LEC	687205354--687206370	750843639
3A	TraesCS3A02G460900.1	RLK-Pelle_RLCK-IXa	697012037--697014526	750843639
3A	TraesCS3A02G463400.1	RLK-Pelle_RLCK-VIIa-1	697735560--697740140	750843639
3A	TraesCS3A02G477300.1	RLK-Pelle_DLSV	709123866--709129930	750843639
3A	TraesCS3A02G485600.1	RLK-Pelle_DLSV	714588344--714590684	750843639
3A	TraesCS3A02G488900.1	RLK-Pelle_L-LEC	716586899--716599695	750843639
3A	TraesCS3A02G490100.1	RLK-Pelle_LRR-XII-1	717851327--717854634	750843639
3A	TraesCS3A02G491400.1	RLK-Pelle_DLSV	718555075--718557561	750843639
3A	TraesCS3A02G493100.1	RLK-Pelle_DLSV	719775888--719779851	750843639
3A	TraesCS3A02G493300.1	RLK-Pelle_DLSV	719835790--719839170	750843639
3A	TraesCS3A02G493500.1	RLK-Pelle_DLSV	719931689--719937693	750843639
3A	TraesCS3A02G493600.1	RLK-Pelle_DLSV	719938073--719942455	750843639
3A	TraesCS3A02G493700.3	RLK-Pelle_DLSV	719991793--719997385	750843639
3A	TraesCS3A02G493800.1	RLK-Pelle_DLSV	720075154--720078815	750843639
3A	TraesCS3A02G493900.1	RLK-Pelle_DLSV	720213465--720223668	750843639
3A	TraesCS3A02G494100.1	RLK-Pelle_DLSV	720231158--720232060	750843639
3A	TraesCS3A02G495400.1	RLK-Pelle_LRR-VII-1	721350934--721354859	750843639
3A	TraesCS3A02G521100.1	RLK-Pelle_DLSV	737797014--737800808	750843639
3A	TraesCS3A02G521900.1	RLK-Pelle_WAK	738236580--738240286	750843639
3A	TraesCS3A02G522100.1	RLK-Pelle_WAK	738304030--738307517	750843639
3A	TraesCS3A02G522300.1	RLK-Pelle_WAK	738431512--738435697	750843639
3A	TraesCS3A02G522400.1	RLK-Pelle_WAK	738452182--738459614	750843639
3A	TraesCS3A02G522465.1	RLK-Pelle_WAK	738502105--738504535	750843639
3A	TraesCS3A02G522700.1	RLK-Pelle_WAK	738639424--738642326	750843639
3A	TraesCS3A02G522900.1	RLK-Pelle_WAK	738690614--738694017	750843639
3A	TraesCS3A02G523400.1	RLK-Pelle_DLSV	738902153--738905501	750843639
3A	TraesCS3A02G530200.1	RLK-Pelle_RLCK-VIIa-2	743377005--743380721	750843639
3A	TraesCS3A02G533100.1	RLK-Pelle_WAK	745897952--745900476	750843639
3A	TraesCS3A02G538300.1	RLK-Pelle_LRR-I-1	749408319--749414725	750843639
3B	TraesCS3B02G001000.1	RLK-Pelle_DLSV	1354622--1356721	830829764
3B	TraesCS3B02G001200.1	RLK-Pelle_DLSV	1373101--1374375	830829764
3B	TraesCS3B02G005000.1	RLK-Pelle_DLSV	3016081--3021655	830829764
3B	TraesCS3B02G005600.1	RLK-Pelle_LRR-XI-1	3139873--3141678	830829764
3B	TraesCS3B02G007000.1	RLK-Pelle_LRR-XII-1	3661385--3662172	830829764
3B	TraesCS3B02G008600.2	RLK-Pelle_PERK-1	4323030--4327039	830829764
3B	TraesCS3B02G011500.1	RLK-Pelle_LRR-XII-1	5174134--5174921	830829764
3B	TraesCS3B02G012600.1	RLK-Pelle_DLSV	5694928--5698273	830829764
3B	TraesCS3B02G015500.1	RLK-Pelle_LRK10L-2	6389692--6396146	830829764
3B	TraesCS3B02G015400.1	RLK-Pelle_LRK10L-2	6390297--6393323	830829764
3B	TraesCS3B02G016300.1	RLK-Pelle_LRK10L-2	6665622--6667420	830829764
3B	TraesCS3B02G021200.1	RLK-Pelle_DLSV	8816276--8826946	830829764
3B	TraesCS3B02G021300.1	RLK-Pelle_DLSV	8846692--8860125	830829764
3B	TraesCS3B02G022400.1	RLK-Pelle_DLSV	9568439--9573009	830829764
3B	TraesCS3B02G024100.1	RLK-Pelle_DLSV	10301553--10309014	830829764
3B	TraesCS3B02G024200.1	RLK-Pelle_DLSV	10325132--10343880	830829764
3B	TraesCS3B02G024300.1	RLK-Pelle_DLSV	10388175--10392856	830829764
3B	TraesCS3B02G024500.1	RLK-Pelle_DLSV	10562122--10573523	830829764
3B	TraesCS3B02G030000.1	RLK-Pelle_LRR-XII-1	13814087--13817475	830829764
3B	TraesCS3B02G030600.1	RLK-Pelle_LRK10L-2	13960570--13967611	830829764
3B	TraesCS3B02G030500.1	RLK-Pelle_LRK10L-2	13961374--13964727	830829764
3B	TraesCS3B02G032400.1	RLK-Pelle_LRR-XII-1	14983253--14986446	830829764
3B	TraesCS3B02G038900.1	RLK-Pelle_DLSV	18773304--18776635	830829764
3B	TraesCS3B02G043400.1	RLK-Pelle_LRR-XII-1	22207886--22210892	830829764
3B	TraesCS3B02G043600.1	RLK-Pelle_DLSV	22320226--22323224	830829764
3B	TraesCS3B02G043700.1	RLK-Pelle_DLSV	22344043--22349055	830829764
3B	TraesCS3B02G043877.1	RLK-Pelle_WAK	22424706--22431800	830829764
3B	TraesCS3B02G044000.1	RLK-Pelle_DLSV	22458189--22461465	830829764
3B	TraesCS3B02G044100.1	RLK-Pelle_DLSV	22472067--22474622	830829764
3B	TraesCS3B02G044200.1	RLK-Pelle_DLSV	22510480--22513336	830829764
3B	TraesCS3B02G044300.1	RLK-Pelle_DLSV	22516601--22519487	830829764
3B	TraesCS3B02G046700.1	RLK-Pelle_LRR-III	23764804--23767373	830829764
3B	TraesCS3B02G049100.1	RLK-Pelle_WAK_LRK10L-1	24911564--24944677	830829764
3B	TraesCS3B02G052600.1	RLK-Pelle_LRR-XII-1	26649237--26653580	830829764
3B	TraesCS3B02G053700.2	RLK-Pelle_WAK_LRK10L-1	27516725--27519946	830829764
3B	TraesCS3B02G055600.1	RLK-Pelle_LRK10L-2	29378551--29381248	830829764
3B	TraesCS3B02G055700.1	RLK-Pelle_LRK10L-2	29415739--29418921	830829764
3B	TraesCS3B02G055835.2	RLK-Pelle_LRK10L-2	29521586--29528961	830829764
3B	TraesCS3B02G055900.1	RLK-Pelle_LRK10L-2	29591160--29594234	830829764
3B	TraesCS3B02G056000.1	RLK-Pelle_LRK10L-2	29606791--29611711	830829764
3B	TraesCS3B02G056100.1	RLK-Pelle_LRK10L-2	29614087--29629692	830829764
3B	TraesCS3B02G056500.1	RLK-Pelle_LRK10L-2	29712085--29719237	830829764
3B	TraesCS3B02G056600.2	RLK-Pelle_LRK10L-2	29724811--29735756	830829764
3B	TraesCS3B02G057000.2	RLK-Pelle_LRK10L-2	29776891--29783219	830829764
3B	TraesCS3B02G057200.1	RLK-Pelle_LRK10L-2	29847946--29855230	830829764
3B	TraesCS3B02G057300.1	RLK-Pelle_LRK10L-2	29886128--29891603	830829764
3B	TraesCS3B02G057400.1	RLK-Pelle_LRK10L-2	29941976--29952403	830829764
3B	TraesCS3B02G057700.1	RLK-Pelle_LRK10L-2	30089884--30092989	830829764
3B	TraesCS3B02G057900.2	RLK-Pelle_LRK10L-2	30199982--30208607	830829764
3B	TraesCS3B02G057947.2	RLK-Pelle_LRK10L-2	30233763--30245407	830829764
3B	TraesCS3B02G058000.1	RLK-Pelle_LRK10L-2	30271128--30277913	830829764
3B	TraesCS3B02G058100.1	RLK-Pelle_LRK10L-2	30363594--30378035	830829764
3B	TraesCS3B02G058400.1	RLK-Pelle_LRK10L-2	30407309--30410742	830829764
3B	TraesCS3B02G058500.1	RLK-Pelle_LRK10L-2	30436570--30439623	830829764
3B	TraesCS3B02G058700.3	RLK-Pelle_LRK10L-2	30498295--30505596	830829764
3B	TraesCS3B02G059000.1	RLK-Pelle_LRK10L-2	30508947--30518610	830829764
3B	TraesCS3B02G059017.1	RLK-Pelle_LRK10L-2	30529120--30534524	830829764
3B	TraesCS3B02G059100.1	RLK-Pelle_LRK10L-2	30679098--30684638	830829764
3B	TraesCS3B02G072700.1	RLK-Pelle_LRR-XII-1	43831593--43838389	830829764
3B	TraesCS3B02G072800.1	RLK-Pelle_LRR-XII-1	43844304--43852108	830829764
3B	TraesCS3B02G072900.1	RLK-Pelle_LRR-XII-1	43925732--43937749	830829764
3B	TraesCS3B02G073100.1	RLK-Pelle_LRR-XII-1	44031546--44043229	830829764
3B	TraesCS3B02G074000.1	RLK-Pelle_LRR-XII-1	44783942--44787631	830829764
3B	TraesCS3B02G079400.1	RLK-Pelle_SD-2b	50342941--50344970	830829764
3B	TraesCS3B02G084000.1	RLK-Pelle_LRR-XI-1	52890220--52892986	830829764
3B	TraesCS3B02G086600.1	RLK-Pelle_CrRLK1L-1	54794306--54797430	830829764
3B	TraesCS3B02G093800.2	RLK-Pelle_C-LEC	62945115--62948759	830829764
3B	TraesCS3B02G094100.1	RLK-Pelle_DLSV	62964339--62972385	830829764
3B	TraesCS3B02G095200.2	RLK-Pelle_DLSV	63987407--64004822	830829764
3B	TraesCS3B02G095300.2	RLK-Pelle_DLSV	64165574--64178598	830829764
3B	TraesCS3B02G098900.1	RLK-Pelle_WAK	66416023--66420917	830829764
3B	TraesCS3B02G103500.2	RLK-Pelle_DLSV	70297414--70302301	830829764
3B	TraesCS3B02G106100.1	RLK-Pelle_LRR-II	71807047--71813342	830829764
3B	TraesCS3B02G107000.1	RLK-Pelle_SD-2b	72480205--72485283	830829764
3B	TraesCS3B02G107600.1	RLK-Pelle_LRR-XI-1	72949869--72954159	830829764
3B	TraesCS3B02G109480.1	RLK-Pelle_LRK10L-2	75472845--75476803	830829764
3B	TraesCS3B02G110500.1	RLK-Pelle_LRR-VIII-1	76432458--76437836	830829764
3B	TraesCS3B02G112300.1	RLK-Pelle_DLSV	78545843--78550974	830829764
3B	TraesCS3B02G123300.2	RLK-Pelle_Extensin	95144689--95152162	830829764
3B	TraesCS3B02G141500.1	RLK-Pelle_WAK_LRK10L-1	128363963--128370419	830829764
3B	TraesCS3B02G162500.2	RLK-Pelle_LRR-XI-1	160272947--160276217	830829764
3B	TraesCS3B02G169200.1	RLK-Pelle_LRR-VI-2	169622308--169627082	830829764
3B	TraesCS3B02G174700.1	RLK-Pelle_L-LEC	176321002--176322686	830829764
3B	TraesCS3B02G174800.1	RLK-Pelle_SD-2b	176633378--176634491	830829764
3B	TraesCS3B02G175300.1	RLK-Pelle_LRR-III	176918070--176922206	830829764
3B	TraesCS3B02G179300.1	RLK-Pelle_PERK-1	187345800--187351204	830829764
3B	TraesCS3B02G192500.1	RLK-Pelle_LRR-XI-1	207120527--207124401	830829764
3B	TraesCS3B02G193200.1	RLK-Pelle_RLCK-V	207452016--207460759	830829764
3B	TraesCS3B02G199100.1	RLK-Pelle_LRR-XIIIa	227416888--227419272	830829764
3B	TraesCS3B02G202500.1	RLK-Pelle_CrRLK1L-1	236495119--236498136	830829764
3B	TraesCS3B02G202600.1	RLK-Pelle_Extensin	236498244--236513103	830829764
3B	TraesCS3B02G206500.1	RLK-Pelle_RLCK-VIIa-1	242161978--242166576	830829764
3B	TraesCS3B02G221500.1	RLK-Pelle_RLCK-VIII	275912352--275916220	830829764
3B	TraesCS3B02G231200.1	RLK-Pelle_DLSV	349680232--349684715	830829764
3B	TraesCS3B02G236500.1	RLK-Pelle_LRR-IV	369102630--369107070	830829764
3B	TraesCS3B02G239200.2	RLK-Pelle_RLCK-IXb	377423224--377425803	830829764
3B	TraesCS3B02G241300.1	RLK-Pelle_RLCK-VIIa-2	380678184--380685048	830829764
3B	TraesCS3B02G245600.2	RLK-Pelle_RLCK-V	389476379--389481399	830829764
3B	TraesCS3B02G245800.1	RLK-Pelle_PERK-2	389790375--389794841	830829764
3B	TraesCS3B02G248200.1	RLK-Pelle_LRR-III	395379914--395385477	830829764
3B	TraesCS3B02G257200.1	RLK-Pelle_RLCK-V	414979439--414985455	830829764
3B	TraesCS3B02G259100.1	RLK-Pelle_PERK-1	416805836--416810951	830829764
3B	TraesCS3B02G269900.1	RLK-Pelle_RLCK-V	434423653--434427389	830829764
3B	TraesCS3B02G279800.1	RLK-Pelle_LRR-III	449444263--449446722	830829764
3B	TraesCS3B02G280500.1	RLK-Pelle_Extensin	450839443--450848246	830829764
3B	TraesCS3B02G292600.1	RLK-Pelle_LRR-XII-1	470861829--470865223	830829764
3B	TraesCS3B02G292700.1	RLK-Pelle_LRR-XII-1	470867037--470877793	830829764
3B	TraesCS3B02G294900.1	RLK-Pelle_LRK10L-2	473691923--473694543	830829764
3B	TraesCS3B02G295000.3	RLK-Pelle_LRK10L-2	473694773--473705139	830829764
3B	TraesCS3B02G295400.4	RLK-Pelle_WAK_LRK10L-1	474023121--474028365	830829764
3B	TraesCS3B02G304300.2	RLK-Pelle_LRR-VI-2	488542649--488550339	830829764
3B	TraesCS3B02G309900.1	RLK-Pelle_LRR-XI-1	498366444--498368845	830829764
3B	TraesCS3B02G310000.1	RLK-Pelle_LRR-XI-1	498726976--498730648	830829764
3B	TraesCS3B02G310800.2	RLK-Pelle_LysM	499351538--499356752	830829764
3B	TraesCS3B02G312300.1	RLK-Pelle_PERK-1	501497492--501502244	830829764
3B	TraesCS3B02G320700.1	RLK-Pelle_LRR-I-1	519765724--519770116	830829764
3B	TraesCS3B02G325100.2	RLK-Pelle_PERK-1	525989953--525998934	830829764
3B	TraesCS3B02G334100.1	RLK-Pelle_L-LEC	540460244--540462638	830829764
3B	TraesCS3B02G334400.2	RLK-Pelle_LRR-II	540490811--540498364	830829764
3B	TraesCS3B02G351800.1	RLK-Pelle_DLSV	561590530--561591713	830829764
3B	TraesCS3B02G352300.1	RLK-Pelle_DLSV	561970511--561974810	830829764
3B	TraesCS3B02G352500.1	RLK-Pelle_DLSV	562272870--562276814	830829764
3B	TraesCS3B02G352700.1	RLK-Pelle_DLSV	562401630--562405038	830829764
3B	TraesCS3B02G352900.2	RLK-Pelle_DLSV	562447620--562454843	830829764
3B	TraesCS3B02G355700.1	RLK-Pelle_RLCK-VIIa-1	566161222--566163355	830829764
3B	TraesCS3B02G366100.1	RLK-Pelle_LRR-I-1	578602630--578610042	830829764
3B	TraesCS3B02G366200.1	RLK-Pelle_LRR-I-1	578611821--578617810	830829764
3B	TraesCS3B02G366300.1	RLK-Pelle_LRR-I-1	578760033--578762794	830829764
3B	TraesCS3B02G366500.1	RLK-Pelle_LRR-I-1	578767505--578777919	830829764
3B	TraesCS3B02G366600.1	RLK-Pelle_LRR-I-1	578807787--578814469	830829764
3B	TraesCS3B02G371600.1	RLK-Pelle_LRR-VIII-1	584539043--584544883	830829764
3B	TraesCS3B02G371700.1	RLK-Pelle_LRR-VIII-1	584546469--584551744	830829764
3B	TraesCS3B02G373900.1	RLK-Pelle_LRR-VIII-1	586697945--586730160	830829764
3B	TraesCS3B02G374100.2	RLK-Pelle_LRR-VIII-1	586731884--586751425	830829764
3B	TraesCS3B02G374400.1	RLK-Pelle_LRR-III	587563301--587568741	830829764
3B	TraesCS3B02G376200.1	RLK-Pelle_LRR-VII-1	592530095--592533992	830829764
3B	TraesCS3B02G376300.2	RLK-Pelle_RLCK-II	592609504--592613654	830829764
3B	TraesCS3B02G398100.1	RLK-Pelle_RLCK-IV	628469977--628475070	830829764
3B	TraesCS3B02G403100.1	RLK-Pelle_LysM	637076174--637079536	830829764
3B	TraesCS3B02G427900.1	RLK-Pelle_RLCK-VIII	666782900--666786664	830829764
3B	TraesCS3B02G429600.1	RLK-Pelle_LRR-III	668888201--668893406	830829764
3B	TraesCS3B02G432500.1	RLK-Pelle_LRK10L-2	671745294--671747434	830829764
3B	TraesCS3B02G435200.2	RLK-Pelle_SD-2b	673169542--673172678	830829764
3B	TraesCS3B02G440700.2	RLK-Pelle_PERK-2	680331336--680335556	830829764
3B	TraesCS3B02G458900.1	RLK-Pelle_LRR-Xb-1	702679690--702686741	830829764
3B	TraesCS3B02G459200.1	RLK-Pelle_DLSV	702826991--702836075	830829764
3B	TraesCS3B02G474400.1	RLK-Pelle_WAK	723456694--723460964	830829764
3B	TraesCS3B02G474500.1	RLK-Pelle_WAK	723463620--723467882	830829764
3B	TraesCS3B02G475600.1	RLK-Pelle_LRR-XI-2	724182299--724185871	830829764
3B	TraesCS3B02G477400.1	RLK-Pelle_RLCK-IXa	725708565--725712289	830829764
3B	TraesCS3B02G478000.1	RLK-Pelle_DLSV	726480646--726488658	830829764
3B	TraesCS3B02G478400.1	RLK-Pelle_DLSV	726770459--726780334	830829764
3B	TraesCS3B02G478700.1	RLK-Pelle_DLSV	727140705--727152364	830829764
3B	TraesCS3B02G478900.1	RLK-Pelle_DLSV	727238218--727245658	830829764
3B	TraesCS3B02G479100.1	RLK-Pelle_DLSV	727316198--727323690	830829764
3B	TraesCS3B02G481000.1	RLK-Pelle_LRR-XII-1	728809470--728813034	830829764
3B	TraesCS3B02G482900.1	RLK-Pelle_L-LEC	729804138--729805277	830829764
3B	TraesCS3B02G483000.1	RLK-Pelle_L-LEC	729920915--729922022	830829764
3B	TraesCS3B02G490000.1	RLK-Pelle_L-LEC	736420304--736431741	830829764
3B	TraesCS3B02G490300.1	RLK-Pelle_L-LEC	736651721--736659367	830829764
3B	TraesCS3B02G501900.1	RLK-Pelle_RLCK-IXa	745609062--745611735	830829764
3B	TraesCS3B02G506600.1	RLK-Pelle_RLCK-VIIa-1	750134355--750138737	830829764
3B	TraesCS3B02G510500.1	RLK-Pelle_DLSV	754802503--754806139	830829764
3B	TraesCS3B02G519500.1	RLK-Pelle_L-LEC	762802349--762804357	830829764
3B	TraesCS3B02G533500.1	RLK-Pelle_DLSV	773757491--773760880	830829764
3B	TraesCS3B02G534400.1	RLK-Pelle_DLSV	773900726--773902118	830829764
3B	TraesCS3B02G536800.1	RLK-Pelle_L-LEC	776863321--776865395	830829764
3B	TraesCS3B02G536900.1	RLK-Pelle_L-LEC	776996350--776998226	830829764
3B	TraesCS3B02G537000.1	RLK-Pelle_L-LEC	777000291--777003143	830829764
3B	TraesCS3B02G537100.1	RLK-Pelle_L-LEC	777033046--777035227	830829764
3B	TraesCS3B02G547600.1	RLK-Pelle_CR4L	783287298--783289354	830829764
3B	TraesCS3B02G548100.1	RLK-Pelle_WAK	783618086--783623334	830829764
3B	TraesCS3B02G550900.1	RLK-Pelle_LRR-XII-1	785691946--785695668	830829764
3B	TraesCS3B02G551200.1	RLK-Pelle_LRR-XII-1	786136650--786140435	830829764
3B	TraesCS3B02G554900.1	RLK-Pelle_DLSV	788933068--788938094	830829764
3B	TraesCS3B02G555100.1	RLK-Pelle_DLSV	788984559--788986360	830829764
3B	TraesCS3B02G555300.1	RLK-Pelle_DLSV	789055108--789058717	830829764
3B	TraesCS3B02G555500.2	RLK-Pelle_DLSV	789175010--789181063	830829764
3B	TraesCS3B02G555600.1	RLK-Pelle_DLSV	789181839--789185464	830829764
3B	TraesCS3B02G555700.2	RLK-Pelle_DLSV	789217940--789222322	830829764
3B	TraesCS3B02G555800.1	RLK-Pelle_DLSV	789226671--789230631	830829764
3B	TraesCS3B02G569900.1	RLK-Pelle_DLSV	801304475--801317674	830829764
3B	TraesCS3B02G570600.1	RLK-Pelle_DLSV	802595445--802599703	830829764
3B	TraesCS3B02G571500.1	RLK-Pelle_CrRLK1L-1	803046562--803049392	830829764
3B	TraesCS3B02G574400.1	RLK-Pelle_DLSV	804845578--804846954	830829764
3B	TraesCS3B02G578100.1	RLK-Pelle_DLSV	807716232--807739846	830829764
3B	TraesCS3B02G588200.1	RLK-Pelle_L-LEC	814266347--814274743	830829764
3B	TraesCS3B02G588300.1	RLK-Pelle_LRR-XII-1	814446746--814449304	830829764
3B	TraesCS3B02G590500.1	RLK-Pelle_DLSV	815476561--815480015	830829764
3B	TraesCS3B02G591700.1	RLK-Pelle_WAK	816170822--816173759	830829764
3B	TraesCS3B02G593500.1	RLK-Pelle_DLSV	817174846--817186826	830829764
3B	TraesCS3B02G595500.1	RLK-Pelle_WAK	818441522--818444036	830829764
3B	TraesCS3B02G596200.1	RLK-Pelle_WAK	819186643--819192470	830829764
3B	TraesCS3B02G596300.1	RLK-Pelle_WAK	819279232--819285034	830829764
3B	TraesCS3B02G596500.1	RLK-Pelle_WAK	819363575--819368342	830829764
3B	TraesCS3B02G596700.1	RLK-Pelle_WAK	819502902--819507260	830829764
3B	TraesCS3B02G596900.1	RLK-Pelle_WAK	819629205--819634842	830829764
3B	TraesCS3B02G600300.1	RLK-Pelle_RLCK-VIIa-2	820901917--820906447	830829764
3B	TraesCS3B02G602400.1	RLK-Pelle_DLSV	822535216--822544483	830829764
3B	TraesCS3B02G602700.1	RLK-Pelle_LRR-VIII-1	822674875--822683402	830829764
3B	TraesCS3B02G603800.1	RLK-Pelle_LRR-I-1	822977276--822983758	830829764
3D	TraesCS3D02G003700.1	RLK-Pelle_LRR-XII-1	1634040--1636188	615552423
3D	TraesCS3D02G003900.1	RLK-Pelle_WAK	1655945--1659437	615552423
3D	TraesCS3D02G005400.1	RLK-Pelle_PERK-1	2141059--2143491	615552423
3D	TraesCS3D02G011300.1	RLK-Pelle_LRK10L-2	4072004--4075626	615552423
3D	TraesCS3D02G011400.1	RLK-Pelle_LRK10L-2	4074885--4078461	615552423
3D	TraesCS3D02G011800.1	RLK-Pelle_LRK10L-2	4166848--4169864	615552423
3D	TraesCS3D02G011900.1	RLK-Pelle_LRK10L-2	4169485--4172874	615552423
3D	TraesCS3D02G012800.1	RLK-Pelle_SD-2b	4461025--4462605	615552423
3D	TraesCS3D02G012900.1	RLK-Pelle_SD-2b	4466907--4469355	615552423
3D	TraesCS3D02G013900.1	RLK-Pelle_LRK10L-2	4966269--4969054	615552423
3D	TraesCS3D02G014000.1	RLK-Pelle_LRK10L-2	4969646--4973136	615552423
3D	TraesCS3D02G014100.2	RLK-Pelle_LRK10L-2	4983933--4985642	615552423
3D	TraesCS3D02G014200.1	RLK-Pelle_LRK10L-2	4986566--4990029	615552423
3D	TraesCS3D02G014500.1	RLK-Pelle_LRK10L-2	5005701--5008249	615552423
3D	TraesCS3D02G014600.1	RLK-Pelle_LRK10L-2	5013282--5016625	615552423
3D	TraesCS3D02G022600.2	RLK-Pelle_DLSV	7230582--7242955	615552423
3D	TraesCS3D02G022700.2	RLK-Pelle_DLSV	7243659--7244977	615552423
3D	TraesCS3D02G023600.1	RLK-Pelle_DLSV	7496834--7501605	615552423
3D	TraesCS3D02G025100.1	RLK-Pelle_DLSV	8499403--8509170	615552423
3D	TraesCS3D02G025200.1	RLK-Pelle_DLSV	8517596--8534206	615552423
3D	TraesCS3D02G028000.1	RLK-Pelle_LRR-XII-1	9634160--9635720	615552423
3D	TraesCS3D02G030400.1	RLK-Pelle_DLSV	11288821--11290035	615552423
3D	TraesCS3D02G030600.2	RLK-Pelle_WAK_LRK10L-1	11335718--11355705	615552423
3D	TraesCS3D02G036000.1	RLK-Pelle_DLSV	13103440--13105890	615552423
3D	TraesCS3D02G040300.1	RLK-Pelle_DLSV	15347621--15360289	615552423
3D	TraesCS3D02G040600.1	RLK-Pelle_DLSV	15371189--15373968	615552423
3D	TraesCS3D02G040700.1	RLK-Pelle_DLSV	15386790--15389655	615552423
3D	TraesCS3D02G040800.2	RLK-Pelle_DLSV	15394557--15397267	615552423
3D	TraesCS3D02G042500.1	RLK-Pelle_LRR-III	16271715--16274198	615552423
3D	TraesCS3D02G045200.1	RLK-Pelle_WAK_LRK10L-1	17345461--17377766	615552423
3D	TraesCS3D02G046000.1	RLK-Pelle_WAK_LRK10L-1	17513600--17538118	615552423
3D	TraesCS3D02G046900.1	RLK-Pelle_WAK_LRK10L-1	17642214--17670884	615552423
3D	TraesCS3D02G048000.1	RLK-Pelle_WAK_LRK10L-1	17838560--17843637	615552423
3D	TraesCS3D02G048400.1	RLK-Pelle_LRK10L-2	18610844--18612910	615552423
3D	TraesCS3D02G048500.1	RLK-Pelle_LRK10L-2	18658138--18661111	615552423
3D	TraesCS3D02G048700.1	RLK-Pelle_LRK10L-2	18742658--18744316	615552423
3D	TraesCS3D02G048800.1	RLK-Pelle_LRK10L-2	18757464--18760671	615552423
3D	TraesCS3D02G049100.1	RLK-Pelle_LRK10L-2	18815473--18847345	615552423
3D	TraesCS3D02G049500.1	RLK-Pelle_LRK10L-2	18944229--18953968	615552423
3D	TraesCS3D02G049600.1	RLK-Pelle_LRK10L-2	19012566--19015186	615552423
3D	TraesCS3D02G049700.1	RLK-Pelle_LRK10L-2	19033290--19038694	615552423
3D	TraesCS3D02G060000.1	RLK-Pelle_LRR-XII-1	26215280--26216063	615552423
3D	TraesCS3D02G060300.1	RLK-Pelle_LRR-XII-1	26270268--26274372	615552423
3D	TraesCS3D02G060400.2	RLK-Pelle_LRR-XII-1	26290206--26294113	615552423
3D	TraesCS3D02G060500.1	RLK-Pelle_LRR-XII-1	26300459--26304466	615552423
3D	TraesCS3D02G061200.1	RLK-Pelle_LRR-XII-1	26583638--26587073	615552423
3D	TraesCS3D02G062500.1	RLK-Pelle_SD-2b	27651652--27653793	615552423
3D	TraesCS3D02G063000.1	RLK-Pelle_LRK10L-2	27877099--27880506	615552423
3D	TraesCS3D02G063100.3	RLK-Pelle_LRK10L-2	27881184--27884090	615552423
3D	TraesCS3D02G064100.1	RLK-Pelle_LRK10L-2	28326340--28329337	615552423
3D	TraesCS3D02G064200.1	RLK-Pelle_LRK10L-2	28330521--28333024	615552423
3D	TraesCS3D02G064300.1	RLK-Pelle_LRK10L-2	28380825--28382676	615552423
3D	TraesCS3D02G064800.1	RLK-Pelle_SD-2b	28499308--28501394	615552423
3D	TraesCS3D02G079200.2	RLK-Pelle_C-LEC	39386330--39389926	615552423
3D	TraesCS3D02G080500.1	RLK-Pelle_DLSV	40500748--40514700	615552423
3D	TraesCS3D02G080600.1	RLK-Pelle_DLSV	40526100--40531620	615552423
3D	TraesCS3D02G083900.1	RLK-Pelle_WAK	42631309--42636418	615552423
3D	TraesCS3D02G088300.1	RLK-Pelle_LRR-XII-1	45015144--45018965	615552423
3D	TraesCS3D02G091000.2	RLK-Pelle_LRR-II	46119852--46125291	615552423
3D	TraesCS3D02G092600.1	RLK-Pelle_LRR-XI-1	46579980--46584303	615552423
3D	TraesCS3D02G095000.1	RLK-Pelle_DLSV	48352425--48361594	615552423
3D	TraesCS3D02G095200.1	RLK-Pelle_LRR-VIII-1	48364950--48370083	615552423
3D	TraesCS3D02G097000.1	RLK-Pelle_DLSV	48958881--48962702	615552423
3D	TraesCS3D02G107000.3	RLK-Pelle_Extensin	59282544--59290030	615552423
3D	TraesCS3D02G108500.1	RLK-Pelle_DLSV	61696216--61699845	615552423
3D	TraesCS3D02G124200.1	RLK-Pelle_WAK_LRK10L-1	81811610--81816263	615552423
3D	TraesCS3D02G132500.1	RLK-Pelle_LRR-XII-1	92213695--92215191	615552423
3D	TraesCS3D02G145100.1	RLK-Pelle_LRR-XI-1	108811720--108814965	615552423
3D	TraesCS3D02G151400.1	RLK-Pelle_LRR-VI-2	116036050--116040831	615552423
3D	TraesCS3D02G153100.1	RLK-Pelle_DLSV	119719088--119728765	615552423
3D	TraesCS3D02G156100.1	RLK-Pelle_LRR-III	123604465--123608991	615552423
3D	TraesCS3D02G156200.1	RLK-Pelle_SD-2b	123678448--123685160	615552423
3D	TraesCS3D02G156300.1	RLK-Pelle_SD-2b	123686352--123690380	615552423
3D	TraesCS3D02G160000.1	RLK-Pelle_PERK-1	130926921--130931861	615552423
3D	TraesCS3D02G168700.1	RLK-Pelle_LRR-XI-1	143457085--143461086	615552423
3D	TraesCS3D02G169000.2	RLK-Pelle_RLCK-V	144298050--144304734	615552423
3D	TraesCS3D02G173200.1	RLK-Pelle_LRR-XIIIa	153847936--153850372	615552423
3D	TraesCS3D02G178300.1	RLK-Pelle_Extensin	159788506--159797521	615552423
3D	TraesCS3D02G182300.2	RLK-Pelle_RLCK-VIIa-1	166481346--166485964	615552423
3D	TraesCS3D02G196000.1	RLK-Pelle_RLCK-VIII	192055779--192059376	615552423
3D	TraesCS3D02G210900.1	RLK-Pelle_LRR-IV	281001767--281005848	615552423
3D	TraesCS3D02G211800.1	RLK-Pelle_RLCK-IXb	283314773--283317561	615552423
3D	TraesCS3D02G213600.1	RLK-Pelle_RLCK-VIIa-2	287476486--287482912	615552423
3D	TraesCS3D02G217600.1	RLK-Pelle_RLCK-V	295260740--295266088	615552423
3D	TraesCS3D02G217700.1	RLK-Pelle_PERK-2	295554297--295559594	615552423
3D	TraesCS3D02G225200.1	RLK-Pelle_RLCK-V	306080604--306086324	615552423
3D	TraesCS3D02G234500.1	RLK-Pelle_LRR-III	323692415--323699351	615552423
3D	TraesCS3D02G241900.1	RLK-Pelle_RLCK-V	336591339--336598098	615552423
3D	TraesCS3D02G250700.1	RLK-Pelle_LRR-III	350874686--350877183	615552423
3D	TraesCS3D02G251400.2	RLK-Pelle_Extensin	352139156--352148882	615552423
3D	TraesCS3D02G259600.1	RLK-Pelle_LRR-XII-1	361376525--361380204	615552423
3D	TraesCS3D02G261700.1	RLK-Pelle_LRK10L-2	363594302--363597923	615552423
3D	TraesCS3D02G261800.3	RLK-Pelle_LRK10L-2	363598032--363603910	615552423
3D	TraesCS3D02G262200.4	RLK-Pelle_WAK_LRK10L-1	363863201--363868487	615552423
3D	TraesCS3D02G270300.1	RLK-Pelle_LRR-VI-2	374934286--374940196	615552423
3D	TraesCS3D02G276100.1	RLK-Pelle_LRR-XI-1	382806129--382808164	615552423
3D	TraesCS3D02G276200.2	RLK-Pelle_LRR-XI-1	383109644--383113441	615552423
3D	TraesCS3D02G276800.1	RLK-Pelle_LysM	383995989--384004726	615552423
3D	TraesCS3D02G278400.1	RLK-Pelle_PERK-1	385471911--385475649	615552423
3D	TraesCS3D02G286200.1	RLK-Pelle_LRR-I-1	395055856--395060347	615552423
3D	TraesCS3D02G290100.1	RLK-Pelle_PERK-1	400310956--400315041	615552423
3D	TraesCS3D02G299500.1	RLK-Pelle_L-LEC	414632186--414635500	615552423
3D	TraesCS3D02G299800.1	RLK-Pelle_LRR-II	414643803--414649924	615552423
3D	TraesCS3D02G311500.1	RLK-Pelle_LRR-Xb-1	426161783--426167432	615552423
3D	TraesCS3D02G316400.1	RLK-Pelle_DLSV	429629989--429634118	615552423
3D	TraesCS3D02G316700.1	RLK-Pelle_DLSV	429723986--429728425	615552423
3D	TraesCS3D02G316800.1	RLK-Pelle_DLSV	429786592--429791081	615552423
3D	TraesCS3D02G316900.1	RLK-Pelle_DLSV	429909428--429920435	615552423
3D	TraesCS3D02G317000.1	RLK-Pelle_DLSV	430050266--430053556	615552423
3D	TraesCS3D02G317300.2	RLK-Pelle_DLSV	430150491--430159058	615552423
3D	TraesCS3D02G319800.1	RLK-Pelle_RLCK-VIIa-1	433414225--433416206	615552423
3D	TraesCS3D02G328400.1	RLK-Pelle_LRR-I-1	441173587--441180349	615552423
3D	TraesCS3D02G328500.1	RLK-Pelle_LRR-I-1	441182128--441194534	615552423
3D	TraesCS3D02G328700.1	RLK-Pelle_LRR-I-1	441250402--441256449	615552423
3D	TraesCS3D02G328800.1	RLK-Pelle_LRR-I-1	441257973--441264757	615552423
3D	TraesCS3D02G333500.1	RLK-Pelle_LRR-VIII-1	445627122--445632371	615552423
3D	TraesCS3D02G333600.1	RLK-Pelle_LRR-VIII-1	445633883--445639177	615552423
3D	TraesCS3D02G335600.1	RLK-Pelle_LRR-VIII-1	447563411--447576625	615552423
3D	TraesCS3D02G335700.2	RLK-Pelle_LRR-VIII-1	447578450--447590280	615552423
3D	TraesCS3D02G336200.1	RLK-Pelle_LRR-III	447987246--447992550	615552423
3D	TraesCS3D02G337800.1	RLK-Pelle_LRR-VII-1	450292062--450295947	615552423
3D	TraesCS3D02G337900.1	RLK-Pelle_RLCK-II	450478118--450483417	615552423
3D	TraesCS3D02G359400.1	RLK-Pelle_RLCK-IV	473455183--473458134	615552423
3D	TraesCS3D02G364000.1	RLK-Pelle_LysM	477895788--477898692	615552423
3D	TraesCS3D02G389800.1	RLK-Pelle_RLCK-VIII	505048187--505052093	615552423
3D	TraesCS3D02G391600.1	RLK-Pelle_LRR-III	506711732--506715759	615552423
3D	TraesCS3D02G397000.2	RLK-Pelle_SD-2b	511533818--511536713	615552423
3D	TraesCS3D02G402800.1	RLK-Pelle_PERK-2	516961027--516965365	615552423
3D	TraesCS3D02G418900.2	RLK-Pelle_DLSV	531369583--531373296	615552423
3D	TraesCS3D02G430500.1	RLK-Pelle_L-LEC	544781423--544783768	615552423
3D	TraesCS3D02G433100.1	RLK-Pelle_WAK	546385369--546389635	615552423
3D	TraesCS3D02G434500.1	RLK-Pelle_LRR-XI-2	546997428--547000532	615552423
3D	TraesCS3D02G436200.1	RLK-Pelle_RLCK-IXa	548248761--548250602	615552423
3D	TraesCS3D02G436900.2	RLK-Pelle_DLSV	548544218--548551048	615552423
3D	TraesCS3D02G437100.2	RLK-Pelle_DLSV	548562884--548569605	615552423
3D	TraesCS3D02G438600.1	RLK-Pelle_LRR-XII-1	549372340--549374477	615552423
3D	TraesCS3D02G439500.2	RLK-Pelle_DLSV	549743101--549747710	615552423
3D	TraesCS3D02G440000.1	RLK-Pelle_L-LEC	550381800--550382904	615552423
3D	TraesCS3D02G452300.1	RLK-Pelle_LRR-XI-1	560054647--560058115	615552423
3D	TraesCS3D02G454200.1	RLK-Pelle_RLCK-IXa	560941271--560943779	615552423
3D	TraesCS3D02G457400.1	RLK-Pelle_RLCK-VIIa-1	562695667--562699960	615552423
3D	TraesCS3D02G471000.1	RLK-Pelle_L-LEC	573402497--573404533	615552423
3D	TraesCS3D02G472000.1	RLK-Pelle_DLSV	574118271--574125655	615552423
3D	TraesCS3D02G480200.1	RLK-Pelle_SD-2b	579025863--579028950	615552423
3D	TraesCS3D02G481200.2	RLK-Pelle_DLSV	579420297--579424088	615552423
3D	TraesCS3D02G481800.1	RLK-Pelle_DLSV	579586289--579588811	615552423
3D	TraesCS3D02G484200.1	RLK-Pelle_L-LEC	581456894--581458431	615552423
3D	TraesCS3D02G484400.1	RLK-Pelle_L-LEC	581512817--581514516	615552423
3D	TraesCS3D02G493600.1	RLK-Pelle_CR4L	586874408--586876735	615552423
3D	TraesCS3D02G494200.1	RLK-Pelle_WAK	587046159--587050702	615552423
3D	TraesCS3D02G496100.1	RLK-Pelle_LRR-XII-1	587946642--587950485	615552423
3D	TraesCS3D02G498000.1	RLK-Pelle_DLSV	588999403--589009043	615552423
3D	TraesCS3D02G500800.1	RLK-Pelle_DLSV	590040443--590044267	615552423
3D	TraesCS3D02G500900.1	RLK-Pelle_DLSV	590091094--590093954	615552423
3D	TraesCS3D02G501000.1	RLK-Pelle_DLSV	590137932--590150434	615552423
3D	TraesCS3D02G501100.1	RLK-Pelle_DLSV	590199543--590205678	615552423
3D	TraesCS3D02G501200.1	RLK-Pelle_DLSV	590220428--590224762	615552423
3D	TraesCS3D02G501400.1	RLK-Pelle_DLSV	590305938--590309917	615552423
3D	TraesCS3D02G502600.1	RLK-Pelle_LRR-VII-1	590942729--590946600	615552423
3D	TraesCS3D02G522300.1	RLK-Pelle_DLSV	603485446--603490225	615552423
3D	TraesCS3D02G526900.1	RLK-Pelle_DLSV	605667326--605669673	615552423
3D	TraesCS3D02G527400.1	RLK-Pelle_WAK	605953283--605956699	615552423
3D	TraesCS3D02G527500.1	RLK-Pelle_WAK	605971468--605974837	615552423
3D	TraesCS3D02G533100.1	RLK-Pelle_WAK	608924067--608931731	615552423
3D	TraesCS3D02G534900.1	RLK-Pelle_LRR-XI-1	609371594--609374829	615552423
3D	TraesCS3D02G535700.1	RLK-Pelle_RLCK-VIIa-2	609738165--609742070	615552423
3D	TraesCS3D02G542300.1	RLK-Pelle_LRR-VIII-1	613383729--613390403	615552423
3D	TraesCS3D02G542400.1	RLK-Pelle_DLSV	613480308--613481622	615552423
3D	TraesCS3D02G543900.2	RLK-Pelle_LRR-I-1	613740216--613747433	615552423
4A	TraesCS4A02G000300.1	RLK-Pelle_RLCK-VIIa-1	192937--194561	744588157
4A	TraesCS4A02G005100.4	RLK-Pelle_LRR-V	3147350--3153989	744588157
4A	TraesCS4A02G010000.1	RLK-Pelle_RLCK-VIIa-2	5835053--5839914	744588157
4A	TraesCS4A02G016800.1	RLK-Pelle_RLCK-VIIa-2	11360651--11364218	744588157
4A	TraesCS4A02G026100.1	RLK-Pelle_DLSV	17897642--17898495	744588157
4A	TraesCS4A02G026203.1	RLK-Pelle_WAK	18010331--18013889	744588157
4A	TraesCS4A02G026300.1	RLK-Pelle_DLSV	18115053--18124734	744588157
4A	TraesCS4A02G026600.1	RLK-Pelle_DLSV	18265541--18269206	744588157
4A	TraesCS4A02G031000.1	RLK-Pelle_RLCK-VIIa-2	24215863--24218891	744588157
4A	TraesCS4A02G059000.1	RLK-Pelle_LRR-XI-1	54106535--54110051	744588157
4A	TraesCS4A02G062000.1	RLK-Pelle_WAK_LRK10L-1	58868824--58876648	744588157
4A	TraesCS4A02G064200.1	RLK-Pelle_LRR-III	60925597--60929212	744588157
4A	TraesCS4A02G072300.1	RLK-Pelle_RLCK-VI	70308291--70315265	744588157
4A	TraesCS4A02G073500.1	RLK-Pelle_RLCK-VIIa-2	72576663--72583737	744588157
4A	TraesCS4A02G077500.1	RLK-Pelle_PERK-1	76626034--76629001	744588157
4A	TraesCS4A02G078100.1	RLK-Pelle_RLCK-V	78159723--78163317	744588157
4A	TraesCS4A02G089700.1	RLK-Pelle_DLSV	96014792--96018685	744588157
4A	TraesCS4A02G092500.1	RLK-Pelle_LRR-XIIIa	99904508--99910345	744588157
4A	TraesCS4A02G096900.1	RLK-Pelle_RLCK-VIIa-2	106342730--106346740	744588157
4A	TraesCS4A02G105100.1	RLK-Pelle_RLCK-VIIa-1	119076393--119080380	744588157
4A	TraesCS4A02G111600.1	RLK-Pelle_LRR-VI-2	136616533--136620705	744588157
4A	TraesCS4A02G114600.1	RLK-Pelle_LRR-III	139537388--139540559	744588157
4A	TraesCS4A02G127200.1	RLK-Pelle_LRR-III	164507094--164511692	744588157
4A	TraesCS4A02G131500.1	RLK-Pelle_LRR-VIII-1	175852400--175857540	744588157
4A	TraesCS4A02G133400.1	RLK-Pelle_LRR-III	180395994--180398221	744588157
4A	TraesCS4A02G135200.1	RLK-Pelle_LRR-VII-1	185986874--185990851	744588157
4A	TraesCS4A02G145600.1	RLK-Pelle_RLCK-VI	250425908--250434731	744588157
4A	TraesCS4A02G147700.1	RLK-Pelle_LRR-IX	271792802--271804984	744588157
4A	TraesCS4A02G173400.1	RLK-Pelle_LRR-I-1	440912155--440933249	744588157
4A	TraesCS4A02G178100.2	RLK-Pelle_RLCK-V	450335848--450340303	744588157
4A	TraesCS4A02G180100.1	RLK-Pelle_LRR-III	454121254--454124066	744588157
4A	TraesCS4A02G191500.1	RLK-Pelle_RLCK-VIIa-2	471917450--471922176	744588157
4A	TraesCS4A02G201800.1	RLK-Pelle_L-LEC	491687752--491690149	744588157
4A	TraesCS4A02G206000.1	RLK-Pelle_LRR-XII-1	498984102--498990789	744588157
4A	TraesCS4A02G207800.1	RLK-Pelle_LRR-Xb-1	501122785--501125068	744588157
4A	TraesCS4A02G220300.1	RLK-Pelle_RLCK-IXb	523446892--523455917	744588157
4A	TraesCS4A02G221700.1	RLK-Pelle_RLCK-VI	527495984--527500254	744588157
4A	TraesCS4A02G223200.1	RLK-Pelle_DLSV	530936586--530938757	744588157
4A	TraesCS4A02G223600.1	RLK-Pelle_DLSV	531246788--531257432	744588157
4A	TraesCS4A02G223800.1	RLK-Pelle_DLSV	531311686--531314088	744588157
4A	TraesCS4A02G223900.1	RLK-Pelle_DLSV	531325926--531326847	744588157
4A	TraesCS4A02G224400.1	RLK-Pelle_DLSV	532206039--532209893	744588157
4A	TraesCS4A02G224700.1	RLK-Pelle_LRR-XI-1	532349985--532355995	744588157
4A	TraesCS4A02G224800.1	RLK-Pelle_LRR-XI-1	532791799--532797762	744588157
4A	TraesCS4A02G229800.1	RLK-Pelle_LRR-Xa	539126594--539129953	744588157
4A	TraesCS4A02G232200.1	RLK-Pelle_LRR-XII-1	541784613--541786988	744588157
4A	TraesCS4A02G239600.1	RLK-Pelle_LRR-VI-1	548772867--548779307	744588157
4A	TraesCS4A02G240200.1	RLK-Pelle_LRR-III	549816511--549820961	744588157
4A	TraesCS4A02G259100.1	RLK-Pelle_LRR-XIV	571776797--571782737	744588157
4A	TraesCS4A02G261500.1	RLK-Pelle_L-LEC	573878926--573880014	744588157
4A	TraesCS4A02G262800.1	RLK-Pelle_RLCK-VIII	575011383--575013647	744588157
4A	TraesCS4A02G265100.1	RLK-Pelle_LRR-IX	577227493--577230329	744588157
4A	TraesCS4A02G267300.1	RLK-Pelle_LRR-III	579609312--579612899	744588157
4A	TraesCS4A02G281900.1	RLK-Pelle_DLSV	589777792--589779861	744588157
4A	TraesCS4A02G282000.1	RLK-Pelle_DLSV	589787451--589791613	744588157
4A	TraesCS4A02G282300.1	RLK-Pelle_DLSV	589842571--589846770	744588157
4A	TraesCS4A02G307500.1	RLK-Pelle_LRR-XI-1	601309778--601314905	744588157
4A	TraesCS4A02G309200.1	RLK-Pelle_DLSV	602613352--602653722	744588157
4A	TraesCS4A02G310100.1	RLK-Pelle_WAK	603034418--603038171	744588157
4A	TraesCS4A02G310800.1	RLK-Pelle_LRR-XII-1	603382876--603384074	744588157
4A	TraesCS4A02G313900.1	RLK-Pelle_LRR-XII-1	604208153--604212003	744588157
4A	TraesCS4A02G315100.1	RLK-Pelle_L-LEC	605559706--605576513	744588157
4A	TraesCS4A02G317500.1	RLK-Pelle_DLSV	606761092--606779802	744588157
4A	TraesCS4A02G317600.1	RLK-Pelle_DLSV	606796989--606806238	744588157
4A	TraesCS4A02G323400.1	RLK-Pelle_DLSV	611264184--611266257	744588157
4A	TraesCS4A02G323500.2	RLK-Pelle_DLSV	611268434--611271719	744588157
4A	TraesCS4A02G325700.1	RLK-Pelle_LRR-XII-1	613329814--613333506	744588157
4A	TraesCS4A02G325900.1	RLK-Pelle_SD-2b	613398947--613400085	744588157
4A	TraesCS4A02G327100.1	RLK-Pelle_LRR-XII-1	613740671--613742242	744588157
4A	TraesCS4A02G330000.1	RLK-Pelle_LRR-XII-1	615104066--615106167	744588157
4A	TraesCS4A02G334900.1	RLK-Pelle_WAK	617907195--617912173	744588157
4A	TraesCS4A02G335000.1	RLK-Pelle_DLSV	617924650--617927527	744588157
4A	TraesCS4A02G335200.1	RLK-Pelle_WAK	617933283--617938877	744588157
4A	TraesCS4A02G335700.1	RLK-Pelle_DLSV	618158574--618175725	744588157
4A	TraesCS4A02G341700.1	RLK-Pelle_RLCK-VIII	621841671--621849555	744588157
4A	TraesCS4A02G347600.1	RLK-Pelle_WAK	625485636--625488601	744588157
4A	TraesCS4A02G349800.1	RLK-Pelle_DLSV	626307387--626329052	744588157
4A	TraesCS4A02G351600.1	RLK-Pelle_WAK	627355663--627358542	744588157
4A	TraesCS4A02G351700.1	RLK-Pelle_WAK	627360276--627363268	744588157
4A	TraesCS4A02G351900.1	RLK-Pelle_RLCK-VI	627516023--627521263	744588157
4A	TraesCS4A02G357700.1	RLK-Pelle_DLSV	631210865--631225517	744588157
4A	TraesCS4A02G371100.1	RLK-Pelle_LRR-IV	643998553--644002766	744588157
4A	TraesCS4A02G379800.1	RLK-Pelle_LRR-XII-1	657201005--657204258	744588157
4A	TraesCS4A02G380300.2	RLK-Pelle_LRR-XI-1	657498515--657501952	744588157
4A	TraesCS4A02G381100.1	RLK-Pelle_LRR-XI-1	658825356--658825966	744588157
4A	TraesCS4A02G382700.4	RLK-Pelle_RLCK-IXb	660790453--660795650	744588157
4A	TraesCS4A02G382900.1	RLK-Pelle_RLCK-IXb	660916337--660921619	744588157
4A	TraesCS4A02G383000.1	RLK-Pelle_DLSV	660923030--660926301	744588157
4A	TraesCS4A02G388500.1	RLK-Pelle_LRR-XI-1	666114239--666117926	744588157
4A	TraesCS4A02G389500.1	RLK-Pelle_DLSV	666949303--666952836	744588157
4A	TraesCS4A02G391000.1	RLK-Pelle_WAK	667858921--667861337	744588157
4A	TraesCS4A02G391100.1	RLK-Pelle_WAK	668083351--668085963	744588157
4A	TraesCS4A02G391200.1	RLK-Pelle_WAK	668093684--668096362	744588157
4A	TraesCS4A02G391400.1	RLK-Pelle_WAK	668146294--668148962	744588157
4A	TraesCS4A02G391600.1	RLK-Pelle_WAK	668160224--668162842	744588157
4A	TraesCS4A02G394200.1	RLK-Pelle_L-LEC	669456045--669458410	744588157
4A	TraesCS4A02G397700.1	RLK-Pelle_LRR-XII-1	673041057--673042314	744588157
4A	TraesCS4A02G399600.1	RLK-Pelle_LRR-I-1	674334879--674341480	744588157
4A	TraesCS4A02G403900.1	RLK-Pelle_DLSV	677809703--677816236	744588157
4A	TraesCS4A02G411700.1	RLK-Pelle_LRR-XII-1	683912235--683915615	744588157
4A	TraesCS4A02G414700.1	RLK-Pelle_RLCK-IV	684965088--684968769	744588157
4A	TraesCS4A02G422700.1	RLK-Pelle_LRR-XIIIb	692953459--692959802	744588157
4A	TraesCS4A02G427200.1	RLK-Pelle_LysM	698169121--698172179	744588157
4A	TraesCS4A02G427900.1	RLK-Pelle_WAK	698861070--698862620	744588157
4A	TraesCS4A02G430400.1	RLK-Pelle_LRR-XII-1	701757478--701760471	744588157
4A	TraesCS4A02G433800.1	RLK-Pelle_DLSV	704526573--704530717	744588157
4A	TraesCS4A02G438700.1	RLK-Pelle_LRR-XII-1	708566536--708570265	744588157
4A	TraesCS4A02G444100.1	RLK-Pelle_DLSV	712848225--712849516	744588157
4A	TraesCS4A02G445500.1	RLK-Pelle_LRR-XI-1	713502645--713506444	744588157
4A	TraesCS4A02G446600.1	RLK-Pelle_LRR-XII-1	714099684--714103815	744588157
4A	TraesCS4A02G448100.1	RLK-Pelle_WAK	714896540--714902419	744588157
4A	TraesCS4A02G449700.1	RLK-Pelle_DLSV	715713866--715719940	744588157
4A	TraesCS4A02G456900.1	RLK-Pelle_DLSV	722287491--722294625	744588157
4A	TraesCS4A02G457000.1	RLK-Pelle_DLSV	722297019--722299894	744588157
4A	TraesCS4A02G465000.1	RLK-Pelle_DLSV	728517691--728524395	744588157
4A	TraesCS4A02G465300.1	RLK-Pelle_DLSV	728821428--728833444	744588157
4A	TraesCS4A02G465600.1	RLK-Pelle_DLSV	729085108--729094603	744588157
4A	TraesCS4A02G465900.2	RLK-Pelle_DLSV	729138021--729142814	744588157
4A	TraesCS4A02G466600.1	RLK-Pelle_L-LEC	729309464--729313167	744588157
4A	TraesCS4A02G466800.1	RLK-Pelle_DLSV	729532608--729534169	744588157
4A	TraesCS4A02G467500.1	RLK-Pelle_DLSV	729681028--729683209	744588157
4A	TraesCS4A02G467700.1	RLK-Pelle_DLSV	729702758--729708846	744588157
4A	TraesCS4A02G467800.1	RLK-Pelle_DLSV	729741787--729748169	744588157
4A	TraesCS4A02G474800.2	RLK-Pelle_LRR-XI-1	733989941--733994648	744588157
4A	TraesCS4A02G475800.1	RLK-Pelle_LRR-XII-1	734577676--734579857	744588157
4A	TraesCS4A02G476000.1	RLK-Pelle_DLSV	734625513--734652037	744588157
4A	TraesCS4A02G478700.1	RLK-Pelle_LRR-XII-1	735759140--735762619	744588157
4A	TraesCS4A02G479300.1	RLK-Pelle_LRR-XII-1	736142560--736144400	744588157
4A	TraesCS4A02G479800.1	RLK-Pelle_DLSV	736515307--736524203	744588157
4A	TraesCS4A02G481200.1	RLK-Pelle_DLSV	737155019--737158174	744588157
4A	TraesCS4A02G481300.1	RLK-Pelle_DLSV	737193741--737205895	744588157
4A	TraesCS4A02G481600.1	RLK-Pelle_DLSV	737367096--737369882	744588157
4A	TraesCS4A02G482400.1	RLK-Pelle_WAK	737707108--737710711	744588157
4A	TraesCS4A02G482500.1	RLK-Pelle_LRR-XI-1	737737221--737740806	744588157
4A	TraesCS4A02G482600.1	RLK-Pelle_LRR-XI-1	737827951--737830514	744588157
4A	TraesCS4A02G482700.1	RLK-Pelle_LRR-XI-1	737841354--737842479	744588157
4A	TraesCS4A02G482900.1	RLK-Pelle_LRR-XI-1	737944184--737946022	744588157
4A	TraesCS4A02G483000.1	RLK-Pelle_LRR-XI-1	738033075--738035425	744588157
4A	TraesCS4A02G483300.3	RLK-Pelle_LRR-XI-1	738378968--738383916	744588157
4A	TraesCS4A02G483800.1	RLK-Pelle_LRR-XI-1	738669166--738671129	744588157
4A	TraesCS4A02G483900.1	RLK-Pelle_LRR-XI-1	738709861--738712087	744588157
4A	TraesCS4A02G484000.1	RLK-Pelle_DLSV	738728635--738741184	744588157
4A	TraesCS4A02G488000.1	RLK-Pelle_LRR-XI-1	739905701--739910609	744588157
4A	TraesCS4A02G491600.1	RLK-Pelle_LRR-XI-1	741158887--741163335	744588157
4A	TraesCS4A02G497200.1	RLK-Pelle_LRR-I-1	743330224--743336473	744588157
4A	TraesCS4A02G497300.1	RLK-Pelle_LRK10L-2	743346078--743347216	744588157
4A	TraesCS4A02G497800.1	RLK-Pelle_DLSV	743552934--743565036	744588157
4A	TraesCS4A02G497900.1	RLK-Pelle_LRK10L-2	743674850--743676472	744588157
4A	TraesCS4A02G499000.1	RLK-Pelle_LRK10L-2	744030698--744032330	744588157
4A	TraesCS4A02G499400.1	RLK-Pelle_LRK10L-2	744415997--744417645	744588157
4B	TraesCS4B02G000300.1	RLK-Pelle_RLCK-VIIa-1	233604--235207	673617499
4B	TraesCS4B02G004000.1	RLK-Pelle_DLSV	2462678--2510604	673617499
4B	TraesCS4B02G007400.1	RLK-Pelle_LRR-XI-1	4951076--4955090	673617499
4B	TraesCS4B02G008000.1	RLK-Pelle_LRR-I-1	5359440--5363973	673617499
4B	TraesCS4B02G008100.1	RLK-Pelle_LRR-I-1	5405875--5410019	673617499
4B	TraesCS4B02G009500.1	RLK-Pelle_LRR-XI-1	6039104--6042537	673617499
4B	TraesCS4B02G031100.1	RLK-Pelle_DLSV	23354227--23358360	673617499
4B	TraesCS4B02G047100.1	RLK-Pelle_LRR-III	34275331--34278683	673617499
4B	TraesCS4B02G049800.1	RLK-Pelle_LRR-IX	38280457--38284860	673617499
4B	TraesCS4B02G052100.1	RLK-Pelle_RLCK-VIII	40861190--40863106	673617499
4B	TraesCS4B02G053100.1	RLK-Pelle_L-LEC	41787524--41789244	673617499
4B	TraesCS4B02G053300.1	RLK-Pelle_L-LEC	42134735--42135855	673617499
4B	TraesCS4B02G053500.1	RLK-Pelle_L-LEC	42161234--42163491	673617499
4B	TraesCS4B02G055600.1	RLK-Pelle_LRR-XIV	44184275--44188921	673617499
4B	TraesCS4B02G063400.1	RLK-Pelle_L-LEC	55702530--55705729	673617499
4B	TraesCS4B02G074700.1	RLK-Pelle_LRR-III	70550571--70554551	673617499
4B	TraesCS4B02G075400.1	RLK-Pelle_LRR-VI-1	71345290--71352086	673617499
4B	TraesCS4B02G083700.2	RLK-Pelle_LRR-XII-1	82308764--82312894	673617499
4B	TraesCS4B02G086300.1	RLK-Pelle_LRR-Xa	86139341--86142911	673617499
4B	TraesCS4B02G091400.1	RLK-Pelle_LRR-XI-1	94207867--94213964	673617499
4B	TraesCS4B02G091500.1	RLK-Pelle_LRR-XI-1	94761495--94767232	673617499
4B	TraesCS4B02G092200.1	RLK-Pelle_DLSV	95106659--95109728	673617499
4B	TraesCS4B02G092400.1	RLK-Pelle_DLSV	95214750--95219050	673617499
4B	TraesCS4B02G092500.1	RLK-Pelle_DLSV	95316156--95319053	673617499
4B	TraesCS4B02G092700.1	RLK-Pelle_DLSV	95365209--95369681	673617499
4B	TraesCS4B02G092900.1	RLK-Pelle_DLSV	95372638--95374917	673617499
4B	TraesCS4B02G098900.1	RLK-Pelle_RLCK-IXb	104312860--104336482	673617499
4B	TraesCS4B02G099900.2	RLK-Pelle_RLCK-VI	105349819--105354024	673617499
4B	TraesCS4B02G106000.1	RLK-Pelle_L-LEC	115528615--115531079	673617499
4B	TraesCS4B02G109400.1	RLK-Pelle_RKF3	122035951--122038049	673617499
4B	TraesCS4B02G109600.1	RLK-Pelle_LRR-XII-1	122295409--122302123	673617499
4B	TraesCS4B02G111300.1	RLK-Pelle_LRR-Xb-1	124915768--124918316	673617499
4B	TraesCS4B02G123800.2	RLK-Pelle_RLCK-VIIa-2	147378850--147383583	673617499
4B	TraesCS4B02G132100.1	RLK-Pelle_SD-2b	172377288--172383245	673617499
4B	TraesCS4B02G137400.1	RLK-Pelle_LRR-III	181251036--181253476	673617499
4B	TraesCS4B02G138100.2	RLK-Pelle_RLCK-V	182234484--182240341	673617499
4B	TraesCS4B02G149500.1	RLK-Pelle_LRR-III	222558890--222563059	673617499
4B	TraesCS4B02G162700.1	RLK-Pelle_RLCK-VIIa-2	328327913--328329728	673617499
4B	TraesCS4B02G169900.1	RLK-Pelle_LRR-VII-1	371378216--371382263	673617499
4B	TraesCS4B02G171300.1	RLK-Pelle_LRR-III	375136823--375139757	673617499
4B	TraesCS4B02G173100.1	RLK-Pelle_LRR-VIII-1	377937861--377943408	673617499
4B	TraesCS4B02G177400.1	RLK-Pelle_LRR-III	387880038--387884591	673617499
4B	TraesCS4B02G189600.1	RLK-Pelle_LRR-III	412180940--412184155	673617499
4B	TraesCS4B02G192200.1	RLK-Pelle_LRR-VI-2	415118823--415122748	673617499
4B	TraesCS4B02G198900.1	RLK-Pelle_RLCK-VIIa-1	427499305--427503321	673617499
4B	TraesCS4B02G207500.1	RLK-Pelle_RLCK-VIIa-2	443446384--443450536	673617499
4B	TraesCS4B02G211800.1	RLK-Pelle_LRR-XIIIa	450116242--450122231	673617499
4B	TraesCS4B02G214600.1	RLK-Pelle_DLSV	454038184--454041880	673617499
4B	TraesCS4B02G228200.1	RLK-Pelle_RLCK-VI	477222946--477230431	673617499
4B	TraesCS4B02G229700.1	RLK-Pelle_RLCK-VIIa-2	480651270--480658071	673617499
4B	TraesCS4B02G233600.1	RLK-Pelle_PERK-1	486205647--486208589	673617499
4B	TraesCS4B02G234200.1	RLK-Pelle_RLCK-V	488258196--488261962	673617499
4B	TraesCS4B02G234600.1	RLK-Pelle_LRR-XI-1	489087478--489090964	673617499
4B	TraesCS4B02G238700.1	RLK-Pelle_WAK_LRK10L-1	495583754--495589467	673617499
4B	TraesCS4B02G241500.1	RLK-Pelle_LRR-III	500252893--500257371	673617499
4B	TraesCS4B02G275000.1	RLK-Pelle_RLCK-VIIa-2	552843820--552846959	673617499
4B	TraesCS4B02G287300.1	RLK-Pelle_RLCK-VIIa-2	570735956--570740016	673617499
4B	TraesCS4B02G294300.1	RLK-Pelle_RLCK-VIIa-2	579729711--579734445	673617499
4B	TraesCS4B02G299900.2	RLK-Pelle_LRR-V	586458906--586465292	673617499
4B	TraesCS4B02G301100.1	RLK-Pelle_DLSV	587756531--587779951	673617499
4B	TraesCS4B02G311900.1	RLK-Pelle_LRR-XII-1	601763514--601767429	673617499
4B	TraesCS4B02G313900.2	RLK-Pelle_DLSV	603999906--604005704	673617499
4B	TraesCS4B02G315400.1	RLK-Pelle_RLCK-IV	604877284--604880717	673617499
4B	TraesCS4B02G318400.1	RLK-Pelle_RLCK-V	608966570--608970682	673617499
4B	TraesCS4B02G320600.1	RLK-Pelle_LRR-VII-1	612024567--612027688	673617499
4B	TraesCS4B02G325400.1	RLK-Pelle_RLCK-VIIa-2	616303987--616304794	673617499
4B	TraesCS4B02G328200.1	RLK-Pelle_RLCK-XII-1	619075081--619080315	673617499
4B	TraesCS4B02G328400.1	RLK-Pelle_L-LEC	619363496--619367707	673617499
4B	TraesCS4B02G337900.1	RLK-Pelle_DLSV	630535799--630537784	673617499
4B	TraesCS4B02G343100.1	RLK-Pelle_DLSV	636916138--636918886	673617499
4B	TraesCS4B02G343200.1	RLK-Pelle_DLSV	636921012--636932262	673617499
4B	TraesCS4B02G350300.1	RLK-Pelle_RLCK-IXb	643020569--643025121	673617499
4B	TraesCS4B02G350900.1	RLK-Pelle_LRR-XII-1	643481757--643485655	673617499
4B	TraesCS4B02G351400.1	RLK-Pelle_LRR-XII-1	643628961--643634231	673617499
4B	TraesCS4B02G360600.1	RLK-Pelle_LRR-XII-1	650655847--650659356	673617499
4B	TraesCS4B02G367000.1	RLK-Pelle_CrRLK1L-1	654128626--654131904	673617499
4B	TraesCS4B02G371600.1	RLK-Pelle_RLCK-IXb	657165491--657170782	673617499
4B	TraesCS4B02G372400.1	RLK-Pelle_DLSV	657295234--657309808	673617499
4B	TraesCS4B02G375300.1	RLK-Pelle_DLSV	659481853--659485452	673617499
4B	TraesCS4B02G375400.1	RLK-Pelle_DLSV	659497468--659501087	673617499
4B	TraesCS4B02G387600.1	RLK-Pelle_L-LEC	665367886--665377403	673617499
4B	TraesCS4B02G389700.1	RLK-Pelle_LRR-I-1	666048532--666057818	673617499
4D	TraesCS4D02G000300.1	RLK-Pelle_RLCK-VIIa-1	463593--465530	509857067
4D	TraesCS4D02G003300.1	RLK-Pelle_LRR-XII-1	1397792--1401504	509857067
4D	TraesCS4D02G003800.1	RLK-Pelle_RLCK-IXb	1640555--1645983	509857067
4D	TraesCS4D02G005000.1	RLK-Pelle_LRR-XI-1	2955007--2958460	509857067
4D	TraesCS4D02G005100.1	RLK-Pelle_WAK	2990063--3000709	509857067
4D	TraesCS4D02G006300.1	RLK-Pelle_LRR-XI-1	3418552--3421822	509857067
4D	TraesCS4D02G007400.1	RLK-Pelle_LRR-XI-1	3712476--3716611	509857067
4D	TraesCS4D02G028600.1	RLK-Pelle_DLSV	12653083--12657101	509857067
4D	TraesCS4D02G028700.1	RLK-Pelle_DLSV	12658333--12662124	509857067
4D	TraesCS4D02G042300.1	RLK-Pelle_WAK	19752190--19755893	509857067
4D	TraesCS4D02G042400.1	RLK-Pelle_WAK	19774280--19784471	509857067
4D	TraesCS4D02G046900.1	RLK-Pelle_LRR-III	22233115--22236347	509857067
4D	TraesCS4D02G050200.1	RLK-Pelle_LRR-IX	25986916--25991603	509857067
4D	TraesCS4D02G052300.1	RLK-Pelle_RLCK-VIII	28478537--28480348	509857067
4D	TraesCS4D02G055900.1	RLK-Pelle_LRR-XIV	30955935--30961149	509857067
4D	TraesCS4D02G073300.1	RLK-Pelle_LRR-III	47894407--47898925	509857067
4D	TraesCS4D02G074100.1	RLK-Pelle_LRR-VI-1	48599521--48605918	509857067
4D	TraesCS4D02G081700.1	RLK-Pelle_LRR-XII-1	55283971--55287557	509857067
4D	TraesCS4D02G084000.1	RLK-Pelle_LRR-Xa	57835789--57838099	509857067
4D	TraesCS4D02G088400.1	RLK-Pelle_LRR-XI-1	63584575--63590516	509857067
4D	TraesCS4D02G088500.1	RLK-Pelle_LRR-XI-1	64185175--64191035	509857067
4D	TraesCS4D02G089100.1	RLK-Pelle_DLSV	64603666--64606581	509857067
4D	TraesCS4D02G089200.2	RLK-Pelle_DLSV	64615083--64617745	509857067
4D	TraesCS4D02G089300.1	RLK-Pelle_DLSV	64706830--64719914	509857067
4D	TraesCS4D02G089600.1	RLK-Pelle_DLSV	65074144--65076366	509857067
4D	TraesCS4D02G095000.1	RLK-Pelle_RLCK-IXb	70351067--70359215	509857067
4D	TraesCS4D02G096100.3	RLK-Pelle_RLCK-VI	72233939--72238152	509857067
4D	TraesCS4D02G102700.1	RLK-Pelle_L-LEC	81907398--81909866	509857067
4D	TraesCS4D02G106900.1	RLK-Pelle_LRR-XII-1	85165671--85175559	509857067
4D	TraesCS4D02G107000.1	RLK-Pelle_LRR-XII-1	85258245--85264752	509857067
4D	TraesCS4D02G109000.1	RLK-Pelle_LRR-Xb-1	88140786--88142982	509857067
4D	TraesCS4D02G121800.3	RLK-Pelle_RLCK-VIIa-2	103251321--103256089	509857067
4D	TraesCS4D02G126900.1	RLK-Pelle_SD-2b	111587973--111590642	509857067
4D	TraesCS4D02G132100.1	RLK-Pelle_LRR-III	118817971--118820780	509857067
4D	TraesCS4D02G132900.1	RLK-Pelle_RLCK-V	119745418--119749162	509857067
4D	TraesCS4D02G150200.1	RLK-Pelle_LRR-III	166543858--166547516	509857067
4D	TraesCS4D02G163300.1	RLK-Pelle_LRR-IX	255144773--255151108	509857067
4D	TraesCS4D02G166800.1	RLK-Pelle_RLCK-VIIa-2	283881654--283883465	509857067
4D	TraesCS4D02G172000.1	RLK-Pelle_LRR-VII-1	299170420--299174297	509857067
4D	TraesCS4D02G173400.1	RLK-Pelle_LRR-III	301299019--301304218	509857067
4D	TraesCS4D02G175200.2	RLK-Pelle_LRR-VIII-1	303518069--303523400	509857067
4D	TraesCS4D02G179100.1	RLK-Pelle_LRR-III	310455598--310460174	509857067
4D	TraesCS4D02G191000.1	RLK-Pelle_LRR-III	334153768--334157121	509857067
4D	TraesCS4D02G193500.1	RLK-Pelle_LRR-VI-2	336838102--336842243	509857067
4D	TraesCS4D02G199800.1	RLK-Pelle_RLCK-VIIa-1	346454525--346458591	509857067
4D	TraesCS4D02G208400.1	RLK-Pelle_RLCK-VIIa-2	359118054--359121763	509857067
4D	TraesCS4D02G212600.1	RLK-Pelle_LRR-XIIIa	365509535--365515974	509857067
4D	TraesCS4D02G215200.1	RLK-Pelle_DLSV	368870248--368873946	509857067
4D	TraesCS4D02G229100.2	RLK-Pelle_RLCK-VI	388924735--388928689	509857067
4D	TraesCS4D02G231100.1	RLK-Pelle_RLCK-VIIa-2	390905288--390912776	509857067
4D	TraesCS4D02G235400.1	RLK-Pelle_RLCK-V	396432635--396436363	509857067
4D	TraesCS4D02G235800.1	RLK-Pelle_LRR-XI-1	397093598--397097207	509857067
4D	TraesCS4D02G238900.1	RLK-Pelle_WAK_LRK10L-1	401076503--401083112	509857067
4D	TraesCS4D02G241100.1	RLK-Pelle_LRR-III	403395943--403399754	509857067
4D	TraesCS4D02G273600.1	RLK-Pelle_RLCK-VIIa-2	443518723--443521826	509857067
4D	TraesCS4D02G286100.1	RLK-Pelle_RLCK-VIIa-2	456493885--456497502	509857067
4D	TraesCS4D02G293200.1	RLK-Pelle_RLCK-VIIa-2	464152848--464157843	509857067
4D	TraesCS4D02G298800.1	RLK-Pelle_LRR-V	468206077--468212530	509857067
4D	TraesCS4D02G310900.1	RLK-Pelle_DLSV	477863833--477866489	509857067
4D	TraesCS4D02G312400.1	RLK-Pelle_RLCK-IV	478265233--478268332	509857067
4D	TraesCS4D02G314800.1	RLK-Pelle_RLCK-V	480879088--480882680	509857067
4D	TraesCS4D02G317100.1	RLK-Pelle_LRR-VII-1	482232868--482236096	509857067
4D	TraesCS4D02G322200.3	RLK-Pelle_RLCK-VIIa-1	484389725--484395379	509857067
4D	TraesCS4D02G325200.1	RLK-Pelle_RLCK-XII-1	485520708--485526115	509857067
4D	TraesCS4D02G325500.1	RLK-Pelle_L-LEC	485536885--485539970	509857067
4D	TraesCS4D02G345700.1	RLK-Pelle_LRR-XII-1	500197202--500200766	509857067
4D	TraesCS4D02G346200.1	RLK-Pelle_LRR-XII-1	500300661--500304583	509857067
4D	TraesCS4D02G348900.1	RLK-Pelle_DLSV	502396614--502403903	509857067
4D	TraesCS4D02G352500.1	RLK-Pelle_LRR-XII-1	503672009--503675192	509857067
4D	TraesCS4D02G352700.1	RLK-Pelle_LRR-XII-1	503785960--503789641	509857067
4D	TraesCS4D02G361600.1	RLK-Pelle_DLSV	508339521--508343262	509857067
4D	TraesCS4D02G365900.1	RLK-Pelle_RLCK-IXb	509669400--509677298	509857067
5A	TraesCS5A02G005300.1	RLK-Pelle_LRR-XIIIa	3370704--3374577	709773743
5A	TraesCS5A02G016400.1	RLK-Pelle_SD-2b	12191633--12192562	709773743
5A	TraesCS5A02G026300.1	RLK-Pelle_LRR-III	21430449--21434626	709773743
5A	TraesCS5A02G035200.1	RLK-Pelle_WAK	32705951--32708571	709773743
5A	TraesCS5A02G035300.1	RLK-Pelle_WAK	32710473--32712965	709773743
5A	TraesCS5A02G043600.1	RLK-Pelle_WAK	39916174--39930209	709773743
5A	TraesCS5A02G048600.1	RLK-Pelle_DLSV	44944465--44948484	709773743
5A	TraesCS5A02G051000.1	RLK-Pelle_LRK10L-2	46422315--46432546	709773743
5A	TraesCS5A02G051200.1	RLK-Pelle_L-LEC	46500373--46503321	709773743
5A	TraesCS5A02G051700.1	RLK-Pelle_L-LEC	46708702--46711050	709773743
5A	TraesCS5A02G052900.1	RLK-Pelle_WAK	47956085--47965326	709773743
5A	TraesCS5A02G060300.2	RLK-Pelle_DLSV	60526352--60529173	709773743
5A	TraesCS5A02G062600.1	RLK-Pelle_WAK_LRK10L-1	67470715--67478242	709773743
5A	TraesCS5A02G064600.1	RLK-Pelle_LRR-XII-1	69999290--70000733	709773743
5A	TraesCS5A02G066200.1	RLK-Pelle_LRR-XI-1	73825764--73828658	709773743
5A	TraesCS5A02G082900.1	RLK-Pelle_LRR-I-1	108577777--108589429	709773743
5A	TraesCS5A02G084200.1	RLK-Pelle_WAK	109957043--109967255	709773743
5A	TraesCS5A02G114900.1	RLK-Pelle_RLCK-VI	229924846--229927957	709773743
5A	TraesCS5A02G130900.1	RLK-Pelle_LRR-III	294868801--294871508	709773743
5A	TraesCS5A02G144600.1	RLK-Pelle_RLCK-VIIa-2	320559585--320565781	709773743
5A	TraesCS5A02G152700.1	RLK-Pelle_LRR-VI-2	329987144--329991185	709773743
5A	TraesCS5A02G152800.1	RLK-Pelle_LRR-XI-1	329991987--329994487	709773743
5A	TraesCS5A02G156400.2	RLK-Pelle_LRR-I-1	335290022--335296361	709773743
5A	TraesCS5A02G160500.1	RLK-Pelle_LRR-III	341872519--341875570	709773743
5A	TraesCS5A02G163300.1	RLK-Pelle_RLCK-IV	350065623--350071569	709773743
5A	TraesCS5A02G183800.1	RLK-Pelle_LRR-XI-1	383463470--383466814	709773743
5A	TraesCS5A02G184900.1	RLK-Pelle_RLCK-IV	384624131--384635845	709773743
5A	TraesCS5A02G185900.1	RLK-Pelle_L-LEC	386170777--386174815	709773743
5A	TraesCS5A02G186500.1	RLK-Pelle_DLSV	387917886--387927501	709773743
5A	TraesCS5A02G187300.1	RLK-Pelle_RLCK-VIIb	389069720--389073100	709773743
5A	TraesCS5A02G193300.2	RLK-Pelle_RLCK-VIIa-2	396683663--396689812	709773743
5A	TraesCS5A02G197000.2	RLK-Pelle_LRR-I-1	400784620--400797910	709773743
5A	TraesCS5A02G197100.1	RLK-Pelle_DLSV	400866703--400879323	709773743
5A	TraesCS5A02G197200.1	RLK-Pelle_LRR-I-1	401134551--401145724	709773743
5A	TraesCS5A02G197300.1	RLK-Pelle_LRR-I-1	401299052--401313636	709773743
5A	TraesCS5A02G203900.1	RLK-Pelle_RLCK-IXb	413231934--413237842	709773743
5A	TraesCS5A02G205800.1	RLK-Pelle_RLCK-IXb	415568079--415572231	709773743
5A	TraesCS5A02G206700.1	RLK-Pelle_DLSV	417252341--417257021	709773743
5A	TraesCS5A02G210200.1	RLK-Pelle_RLCK-VIIa-2	423680277--423682723	709773743
5A	TraesCS5A02G210300.1	RLK-Pelle_RLCK-VIIa-2	423744861--423747363	709773743
5A	TraesCS5A02G213500.1	RLK-Pelle_LRR-XI-1	429169597--429173363	709773743
5A	TraesCS5A02G215200.1	RLK-Pelle_RLCK-VIIa-2	430502351--430508612	709773743
5A	TraesCS5A02G215400.1	RLK-Pelle_RLCK-VIIa-2	430956147--430958729	709773743
5A	TraesCS5A02G222200.1	RLK-Pelle_LRR-XII-1	438354074--438357749	709773743
5A	TraesCS5A02G222300.1	RLK-Pelle_LRR-XII-1	438407356--438410995	709773743
5A	TraesCS5A02G241300.2	RLK-Pelle_RLCK-VIIa-2	457088138--457095984	709773743
5A	TraesCS5A02G249300.1	RLK-Pelle_WAK	464158592--464170977	709773743
5A	TraesCS5A02G249400.1	RLK-Pelle_WAK	464176028--464189376	709773743
5A	TraesCS5A02G249600.1	RLK-Pelle_WAK	464206324--464210946	709773743
5A	TraesCS5A02G254600.1	RLK-Pelle_LRR-XI-1	470192989--470197357	709773743
5A	TraesCS5A02G261200.1	RLK-Pelle_WAK	475265303--475269422	709773743
5A	TraesCS5A02G270300.1	RLK-Pelle_SD-2b	480528810--480533219	709773743
5A	TraesCS5A02G274100.1	RLK-Pelle_WAK	482902191--482904566	709773743
5A	TraesCS5A02G277200.1	RLK-Pelle_LRK10L-2	487261889--487271093	709773743
5A	TraesCS5A02G285000.1	RLK-Pelle_LRR-XII-1	493190905--493194359	709773743
5A	TraesCS5A02G292500.1	RLK-Pelle_DLSV	502584783--502592915	709773743
5A	TraesCS5A02G294600.1	RLK-Pelle_RLCK-IXb	503518062--503522610	709773743
5A	TraesCS5A02G294700.1	RLK-Pelle_RLCK-IXb	503523770--503528172	709773743
5A	TraesCS5A02G294800.1	RLK-Pelle_RLCK-IXb	503529699--503533385	709773743
5A	TraesCS5A02G297900.1	RLK-Pelle_RLCK-VIII	505501500--505506718	709773743
5A	TraesCS5A02G319400.1	RLK-Pelle_RLCK-XV	531082002--531083883	709773743
5A	TraesCS5A02G322300.1	RLK-Pelle_RLCK-VIIa-2	534816681--534820774	709773743
5A	TraesCS5A02G323800.1	RLK-Pelle_WAK	535519780--535522946	709773743
5A	TraesCS5A02G323900.1	RLK-Pelle_WAK	535528236--535531477	709773743
5A	TraesCS5A02G334700.1	RLK-Pelle_LRR-XI-1	544163684--544165304	709773743
5A	TraesCS5A02G334900.1	RLK-Pelle_LRR-XI-1	544242735--544248793	709773743
5A	TraesCS5A02G335000.1	RLK-Pelle_LRR-XI-1	544452653--544456576	709773743
5A	TraesCS5A02G338200.2	RLK-Pelle_DLSV	546234176--546238163	709773743
5A	TraesCS5A02G338300.1	RLK-Pelle_DLSV	546238637--546241834	709773743
5A	TraesCS5A02G338500.1	RLK-Pelle_DLSV	546306021--546309203	709773743
5A	TraesCS5A02G346700.1	RLK-Pelle_WAK	549339725--549340816	709773743
5A	TraesCS5A02G350800.1	RLK-Pelle_DLSV	553457987--553465185	709773743
5A	TraesCS5A02G351000.1	RLK-Pelle_DLSV	553490210--553499037	709773743
5A	TraesCS5A02G351100.1	RLK-Pelle_DLSV	554059642--554062359	709773743
5A	TraesCS5A02G351500.1	RLK-Pelle_DLSV	554181335--554183861	709773743
5A	TraesCS5A02G351600.2	RLK-Pelle_DLSV	554188219--554191913	709773743
5A	TraesCS5A02G351900.1	RLK-Pelle_DLSV	554212035--554218527	709773743
5A	TraesCS5A02G352000.1	RLK-Pelle_DLSV	554234499--554238433	709773743
5A	TraesCS5A02G363400.1	RLK-Pelle_LRR-V	564075321--564080018	709773743
5A	TraesCS5A02G365300.1	RLK-Pelle_WAK	565488362--565490747	709773743
5A	TraesCS5A02G367700.3	RLK-Pelle_DLSV	567914382--567927397	709773743
5A	TraesCS5A02G387000.1	RLK-Pelle_LRK10L-2	584507906--584509371	709773743
5A	TraesCS5A02G388800.1	RLK-Pelle_LRR-XII-1	585198176--585201943	709773743
5A	TraesCS5A02G407300.1	RLK-Pelle_LRR-XIV	598005866--598010268	709773743
5A	TraesCS5A02G407500.2	RLK-Pelle_LRR-XI-1	598241675--598246041	709773743
5A	TraesCS5A02G411300.1	RLK-Pelle_PERK-1	599978048--599980773	709773743
5A	TraesCS5A02G413900.1	RLK-Pelle_DLSV	601992248--601994709	709773743
5A	TraesCS5A02G418500.1	RLK-Pelle_LRR-XI-1	606349589--606354907	709773743
5A	TraesCS5A02G428900.1	RLK-Pelle_LRR-VI-1	613539450--613543349	709773743
5A	TraesCS5A02G433600.1	RLK-Pelle_DLSV	617183146--617186426	709773743
5A	TraesCS5A02G434300.1	RLK-Pelle_DLSV	617251251--617255279	709773743
5A	TraesCS5A02G444600.1	RLK-Pelle_WAK	624710650--624713923	709773743
5A	TraesCS5A02G444700.1	RLK-Pelle_WAK	624722259--624725853	709773743
5A	TraesCS5A02G444900.1	RLK-Pelle_DLSV	624739384--624743953	709773743
5A	TraesCS5A02G445700.1	RLK-Pelle_WAK	625732514--625738763	709773743
5A	TraesCS5A02G461000.2	RLK-Pelle_DLSV	641220052--641222381	709773743
5A	TraesCS5A02G464700.1	RLK-Pelle_WAK	644097724--644105497	709773743
5A	TraesCS5A02G465700.1	RLK-Pelle_DLSV	644436548--644439401	709773743
5A	TraesCS5A02G474400.1	RLK-Pelle_LRR-XII-1	650280922--650282665	709773743
5A	TraesCS5A02G480600.1	RLK-Pelle_RLCK-VIIa-2	653468840--653473972	709773743
5A	TraesCS5A02G480900.1	RLK-Pelle_DLSV	653690573--653698488	709773743
5A	TraesCS5A02G484600.1	RLK-Pelle_L-LEC	655990083--655992178	709773743
5A	TraesCS5A02G487000.2	RLK-Pelle_RLCK-XII-1	657481959--657486706	709773743
5A	TraesCS5A02G491400.1	RLK-Pelle_LRR-VII-1	660397253--660400011	709773743
5A	TraesCS5A02G493800.1	RLK-Pelle_RLCK-V	662527264--662531517	709773743
5A	TraesCS5A02G497600.2	RLK-Pelle_RLCK-VIIa-1	664794794--664801047	709773743
5A	TraesCS5A02G497700.1	RLK-Pelle_RLCK-VIIa-2	664803538--664808346	709773743
5A	TraesCS5A02G500000.1	RLK-Pelle_RLCK-XII-1	666301440--666306856	709773743
5A	TraesCS5A02G500100.1	RLK-Pelle_L-LEC	666306987--666309995	709773743
5A	TraesCS5A02G519400.1	RLK-Pelle_LRR-XII-1	680866290--680869121	709773743
5A	TraesCS5A02G519600.1	RLK-Pelle_LRR-XII-1	680921288--680924818	709773743
5A	TraesCS5A02G520000.1	RLK-Pelle_LRR-XII-1	680981149--680986518	709773743
5A	TraesCS5A02G524700.2	RLK-Pelle_DLSV	685432302--685442014	709773743
5A	TraesCS5A02G528000.1	RLK-Pelle_LRR-XII-1	688292625--688295351	709773743
5A	TraesCS5A02G537700.1	RLK-Pelle_DLSV	694531263--694537577	709773743
5A	TraesCS5A02G537800.1	RLK-Pelle_DLSV	694551658--694557982	709773743
5A	TraesCS5A02G537900.1	RLK-Pelle_DLSV	694572003--694579717	709773743
5A	TraesCS5A02G542700.1	RLK-Pelle_RLCK-IXb	698512064--698517752	709773743
5A	TraesCS5A02G552200.1	RLK-Pelle_L-LEC	705361926--705376743	709773743
5A	TraesCS5A02G558300.1	RLK-Pelle_DLSV	708848083--708851581	709773743
5B	TraesCS5B02G004300.1	RLK-Pelle_LRR-XIIIa	6364821--6368699	713149757
5B	TraesCS5B02G005400.3	RLK-Pelle_CrRLK1L-1	6918180--6927740	713149757
5B	TraesCS5B02G005700.1	RLK-Pelle_DLSV	7021141--7026614	713149757
5B	TraesCS5B02G015200.1	RLK-Pelle_CrRLK1L-1	14703827--14707222	713149757
5B	TraesCS5B02G025300.1	RLK-Pelle_LRR-III	24113073--24116626	713149757
5B	TraesCS5B02G032400.1	RLK-Pelle_LRR-XII-1	35545726--35548947	713149757
5B	TraesCS5B02G034935.1	RLK-Pelle_WAK	38049575--38051330	713149757
5B	TraesCS5B02G035000.1	RLK-Pelle_WAK	38157666--38160207	713149757
5B	TraesCS5B02G043000.1	RLK-Pelle_WAK	47589242--47593579	713149757
5B	TraesCS5B02G047500.1	RLK-Pelle_WAK	53538071--53540473	713149757
5B	TraesCS5B02G053800.1	RLK-Pelle_DLSV	58891249--58894696	713149757
5B	TraesCS5B02G056000.1	RLK-Pelle_L-LEC	62027233--62029396	713149757
5B	TraesCS5B02G057205.1	RLK-Pelle_L-LEC	63285171--63288559	713149757
5B	TraesCS5B02G057500.1	RLK-Pelle_L-LEC	63475461--63492920	713149757
5B	TraesCS5B02G057700.1	RLK-Pelle_L-LEC	63542988--63545398	713149757
5B	TraesCS5B02G059000.1	RLK-Pelle_DLSV	64731218--64744679	713149757
5B	TraesCS5B02G063600.1	RLK-Pelle_WAK	71514389--71521162	713149757
5B	TraesCS5B02G067800.1	RLK-Pelle_DLSV	75902340--75907985	713149757
5B	TraesCS5B02G068100.1	RLK-Pelle_LRR-XII-1	77669446--77671214	713149757
5B	TraesCS5B02G069900.1	RLK-Pelle_WAK_LRK10L-1	79804391--79808697	713149757
5B	TraesCS5B02G079200.1	RLK-Pelle_LRR-XI-1	96554619--96558084	713149757
5B	TraesCS5B02G080100.1	RLK-Pelle_LRR-XII-1	98510909--98514455	713149757
5B	TraesCS5B02G080900.1	RLK-Pelle_LRR-XI-1	100710563--100712603	713149757
5B	TraesCS5B02G089000.1	RLK-Pelle_LRR-I-1	114431802--114437143	713149757
5B	TraesCS5B02G089800.1	RLK-Pelle_WAK	115412946--115419618	713149757
5B	TraesCS5B02G115700.1	RLK-Pelle_RLCK-VI	196236948--196238893	713149757
5B	TraesCS5B02G116500.1	RLK-Pelle_LRR-XI-1	198416588--198421636	713149757
5B	TraesCS5B02G130800.1	RLK-Pelle_LRR-III	243359459--243361944	713149757
5B	TraesCS5B02G143500.1	RLK-Pelle_RLCK-VIIa-2	270860524--270865497	713149757
5B	TraesCS5B02G151400.1	RLK-Pelle_LRR-VI-2	280598407--280602463	713149757
5B	TraesCS5B02G151500.1	RLK-Pelle_LRR-XI-1	280603012--280606708	713149757
5B	TraesCS5B02G151600.1	RLK-Pelle_LRR-XI-1	280647319--280651254	713149757
5B	TraesCS5B02G154600.2	RLK-Pelle_LRR-I-1	285036423--285042905	713149757
5B	TraesCS5B02G158000.1	RLK-Pelle_LRR-III	291377805--291380708	713149757
5B	TraesCS5B02G160500.1	RLK-Pelle_RLCK-IV	295585615--295595632	713149757
5B	TraesCS5B02G182100.1	RLK-Pelle_LRR-XI-1	331652436--331655864	713149757
5B	TraesCS5B02G182900.3	RLK-Pelle_RLCK-IV	332949929--332967535	713149757
5B	TraesCS5B02G184000.1	RLK-Pelle_L-LEC	334783628--334787315	713149757
5B	TraesCS5B02G184600.1	RLK-Pelle_L-LEC	335747174--335749359	713149757
5B	TraesCS5B02G184900.1	RLK-Pelle_DLSV	336232966--336244515	713149757
5B	TraesCS5B02G186300.1	RLK-Pelle_LRR-I-1	338486560--338495018	713149757
5B	TraesCS5B02G186400.1	RLK-Pelle_LRR-I-1	338635410--338648874	713149757
5B	TraesCS5B02G186600.1	RLK-Pelle_LRR-I-1	338947183--338949576	713149757
5B	TraesCS5B02G188700.1	RLK-Pelle_RLCK-VIIa-2	340625745--340631589	713149757
5B	TraesCS5B02G196600.1	RLK-Pelle_RLCK-VIIb	354239151--354242294	713149757
5B	TraesCS5B02G202600.1	RLK-Pelle_RLCK-IXb	368718656--368722166	713149757
5B	TraesCS5B02G204400.1	RLK-Pelle_RLCK-IXb	372164310--372168533	713149757
5B	TraesCS5B02G204900.1	RLK-Pelle_DLSV	373215862--373220653	713149757
5B	TraesCS5B02G208200.1	RLK-Pelle_RLCK-VIIa-2	377698469--377701015	713149757
5B	TraesCS5B02G208300.1	RLK-Pelle_RLCK-VIIa-2	377843523--377846084	713149757
5B	TraesCS5B02G208400.1	RLK-Pelle_RLCK-VIIa-2	377978060--377980529	713149757
5B	TraesCS5B02G208500.1	RLK-Pelle_RLCK-VIIa-2	378068213--378070866	713149757
5B	TraesCS5B02G208600.1	RLK-Pelle_RLCK-VIIa-2	378510411--378513265	713149757
5B	TraesCS5B02G210300.1	RLK-Pelle_LRR-XI-1	380813660--380818407	713149757
5B	TraesCS5B02G221100.1	RLK-Pelle_LRR-XII-1	395680421--395684098	713149757
5B	TraesCS5B02G239500.1	RLK-Pelle_RLCK-VIIa-2	419760900--419764254	713149757
5B	TraesCS5B02G239600.1	RLK-Pelle_RLCK-VIIa-2	419841522--419849907	713149757
5B	TraesCS5B02G247400.1	RLK-Pelle_WAK	429093234--429097373	713149757
5B	TraesCS5B02G253700.1	RLK-Pelle_LRR-XI-1	436256021--436259970	713149757
5B	TraesCS5B02G256900.1	RLK-Pelle_L-LEC	439276624--439281152	713149757
5B	TraesCS5B02G259500.1	RLK-Pelle_WAK	441664962--441671873	713149757
5B	TraesCS5B02G262200.1	RLK-Pelle_L-LEC	446811075--446821632	713149757
5B	TraesCS5B02G270800.1	RLK-Pelle_SD-2b	455884645--455886366	713149757
5B	TraesCS5B02G271000.1	RLK-Pelle_SD-2b	455981077--455985491	713149757
5B	TraesCS5B02G273500.1	RLK-Pelle_WAK	458896741--458900165	713149757
5B	TraesCS5B02G277000.1	RLK-Pelle_LRK10L-2	462638338--462641878	713149757
[truncated: 1,184 more rows]
