# Supplementary material for: Phylogeny of the plant receptor-like kinase (RLK) gene family and expression analysis of wheat RLK genes in response to biotic and abiotic stresses
Source: BMC Genomics. 2023 May 1;24:224. doi: 10.1186/s12864-023-09303-7 (PMC10152718; doi:10.1186/s12864-023-09303-7)
Supplement: Supplementary file 18 — Additional file 18: Table S5. Collinearity events and Ka/Ks values of T. aestivum RLKs. [file 12864_2023_9303_MOESM18_ESM.xls]

## Sheet: Collinearity events
Table S5: Collinearity events and Ka/Ks values of T. aestivum RLKs.
Gene ID	Subfamily	Gene ID	Subfamily	E value	Ka	Ks	Ka/Ks
TraesCS1A02G002900.1	RLK-Pelle_DLSV	TraesCS1B02G003200.1	RLK-Pelle_DLSV	2e-152	0.152209	0.0887286	1.71545
TraesCS1A02G005200.1	RLK-Pelle_LRR-XI-1	TraesCS1B02G006800.1	RLK-Pelle_LRR-XI-1	0	0.120045	0.266179	0.450992
TraesCS1A02G006200.1	RLK-Pelle_LRR-XI-1	TraesCS1B02G009500.1	RLK-Pelle_LRR-XI-1	0	0.10272	0.213914	0.480195
TraesCS1A02G006800.1	RLK-Pelle_LRR-XI-1	TraesCS1B02G009900.1	RLK-Pelle_LRR-XI-1	0	0.0485542	0.138312	0.351049
TraesCS1A02G016300.1	RLK-Pelle_WAK	TraesCS1B02G020200.1	RLK-Pelle_WAK	0	0.0255854	0.121029	0.211398
TraesCS1A02G017900.1	RLK-Pelle_LRK10L-2	TraesCS1B02G020600.1	RLK-Pelle_LRK10L-2	0	0.078735	0.220305	0.357392
TraesCS1A02G018000.1	RLK-Pelle_LRK10L-2	TraesCS1B02G020700.3	RLK-Pelle_LRK10L-2	0	0.0538241	0.190702	0.282242
TraesCS1A02G018500.1	RLK-Pelle_LRK10L-2	TraesCS1B02G022300.1	RLK-Pelle_LRK10L-2	0	0.0653452	0.16369	0.3992
TraesCS1A02G031200.1	RLK-Pelle_RLCK-VIIa-2	TraesCS1B02G038800.1	RLK-Pelle_RLCK-VIIa-2	0	0.0121898	0.107615	0.113272
TraesCS1A02G031800.1	RLK-Pelle_LRR-I-1	TraesCS1B02G039500.1	RLK-Pelle_LRR-I-1	0	0.0341924	0.1022	0.334562
TraesCS1A02G058200.1	RLK-Pelle_WAK	TraesCS1B02G075700.1	RLK-Pelle_WAK	0	0.0856807	0.226164	0.378843
TraesCS1A02G061500.1	RLK-Pelle_WAK	TraesCS1B02G079900.1	RLK-Pelle_WAK	0	0.0576534	0.174613	0.330178
TraesCS1A02G066700.1	RLK-Pelle_RLCK-VIIa-1	TraesCS1B02G085000.1	RLK-Pelle_RLCK-VIIa-1	0	0.0198868	0.0682473	0.291393
TraesCS1A02G073300.1	RLK-Pelle_DLSV	TraesCS1B02G091900.1	RLK-Pelle_DLSV	0	0.012501	0.108059	0.115687
TraesCS1A02G079700.1	RLK-Pelle_RLCK-VIII	TraesCS1B02G097700.1	RLK-Pelle_RLCK-VIII	0	0.00230017	0.0591804	0.0388672
TraesCS1A02G100400.1	RLK-Pelle_DLSV	TraesCS1B02G110600.1	RLK-Pelle_DLSV	0	0.0647098	0.095394	0.678342
TraesCS1A02G113800.1	RLK-Pelle_LRR-XI-1	TraesCS1B02G134100.1	RLK-Pelle_LRR-XI-1	0	0.0141142	0.0900845	0.156677
TraesCS1A02G114900.1	RLK-Pelle_LRR-II	TraesCS1B02G134800.1	RLK-Pelle_LRR-II	0	0.0283905	0.100361	0.282885
TraesCS1A02G124700.1	RLK-Pelle_Extensin	TraesCS1B02G143700.1	RLK-Pelle_Extensin	0	0.00551372	0.0417891	0.131942
TraesCS1A02G127900.1	RLK-Pelle_PERK-1	TraesCS1B02G147000.2	RLK-Pelle_PERK-1	0	0.00596944	0.0371593	0.160645
TraesCS1A02G141300.1	RLK-Pelle_RLCK-VIIa-2	TraesCS1B02G157700.1	RLK-Pelle_RLCK-VIIa-2	0	0.0078477	0.0574902	0.136505
TraesCS1A02G149400.1	RLK-Pelle_LRR-XI-1	TraesCS1B02G167400.1	RLK-Pelle_LRR-XI-1	0	0.0323943	0.107814	0.300464
TraesCS1A02G149700.1	RLK-Pelle_LRR-XI-1	TraesCS1B02G167700.1	RLK-Pelle_LRR-XI-1	0	0.0230506	0.0727473	0.316859
TraesCS1A02G159500.2	RLK-Pelle_DLSV	TraesCS1B02G175900.3	RLK-Pelle_DLSV	0	0.00789481	0.0123663	0.638412
TraesCS1A02G165600.1	RLK-Pelle_LRR-III	TraesCS1B02G182300.1	RLK-Pelle_LRR-III	0	0.0175201	0.0742364	0.236004
TraesCS1A02G185100.1	RLK-Pelle_RLCK-V	TraesCS1B02G193000.1	RLK-Pelle_RLCK-V	0	0.0135282	0.0766829	0.176418
TraesCS1A02G197000.2	RLK-Pelle_WAK	TraesCS1B02G211600.1	RLK-Pelle_WAK	0	0.0264245	0.0685939	0.385231
TraesCS1A02G208100.1	RLK-Pelle_RLCK-IXb	TraesCS1B02G222200.1	RLK-Pelle_RLCK-IXb	0	0.0406283	0.128915	0.315157
TraesCS1A02G222700.1	RLK-Pelle_LRR-VI-2	TraesCS1B02G236000.1	RLK-Pelle_LRR-VI-2	0	0.0158759	0.110464	0.143721
TraesCS1A02G236900.2	RLK-Pelle_RLCK-IXa	TraesCS1B02G246900.2	RLK-Pelle_RLCK-IXa	0	0.00944337	0.0438882	0.215169
TraesCS1A02G239500.1	RLK-Pelle_DLSV	TraesCS1B02G251700.1	RLK-Pelle_DLSV	0	0.116996	0.228408	0.512226
TraesCS1A02G240300.1	RLK-Pelle_LRR-III	TraesCS1B02G252400.1	RLK-Pelle_LRR-III	0	0.0296367	0.0807826	0.36687
TraesCS1A02G249500.1	RLK-Pelle_Extensin	TraesCS1B02G260300.1	RLK-Pelle_Extensin	0	0.0168102	0.066415	0.253108
TraesCS1A02G259600.1	RLK-Pelle_LRR-Xa	TraesCS1B02G269900.1	RLK-Pelle_LRR-Xa	0	0.0310423	0.129192	0.240281
TraesCS1A02G259900.1	RLK-Pelle_SD-2b	TraesCS1B02G270300.1	RLK-Pelle_SD-2b	0	0.0261626	0.109841	0.238186
TraesCS1A02G272100.1	RLK-Pelle_RLCK-V	TraesCS1B02G282100.1	RLK-Pelle_RLCK-V	0	0.0107256	0.089462	0.11989
TraesCS1A02G273600.1	RLK-Pelle_DLSV	TraesCS1B02G283400.1	RLK-Pelle_DLSV	0	0.0788022	0.171	0.46083
TraesCS1A02G287900.1	RLK-Pelle_RLCK-VIIa-1	TraesCS1B02G297300.1	RLK-Pelle_RLCK-VIIa-1	0	0.0126764	0.0664887	0.190654
TraesCS1A02G301800.2	RLK-Pelle_LRR-III	TraesCS1B02G311700.1	RLK-Pelle_LRR-III	0	0.143971	0.218234	0.659711
TraesCS1A02G302600.2	RLK-Pelle_LRR-VIII-1	TraesCS1B02G312800.1	RLK-Pelle_LRR-VIII-1	0	0.0159306	0.0809074	0.1969
TraesCS1A02G304200.1	RLK-Pelle_LRR-VIII-1	TraesCS1B02G314700.1	RLK-Pelle_LRR-VIII-1	0	0.0167455	0.0746138	0.224429
TraesCS1A02G317300.1	RLK-Pelle_RLCK-VIIa-1	TraesCS1B02G329700.1	RLK-Pelle_RLCK-VIIa-1	0	0.0231379	0.0534654	0.432764
TraesCS1A02G317800.1	RLK-Pelle_LRR-XII-1	TraesCS1B02G330100.1	RLK-Pelle_LRR-XII-1	0	0.0684308	0.150235	0.455493
TraesCS1A02G320900.2	RLK-Pelle_DLSV	TraesCS1B02G333300.5	RLK-Pelle_DLSV	0	0.017894	0.133686	0.133851
TraesCS1A02G340300.1	RLK-Pelle_WAK	TraesCS1B02G352600.1	RLK-Pelle_WAK	0	0.013003	0.110087	0.118115
TraesCS1A02G342600.1	RLK-Pelle_LRR-XI-1	TraesCS1B02G355700.1	RLK-Pelle_LRR-XI-1	0	0.0234977	0.0576964	0.407266
TraesCS1A02G344100.1	RLK-Pelle_LRR-I-1	TraesCS1B02G357900.1	RLK-Pelle_LRR-I-1	0	0.0457912	0.233871	0.195797
TraesCS1A02G344300.1	RLK-Pelle_LRR-I-1	TraesCS1B02G358100.1	RLK-Pelle_LRR-I-1	0	0.110771	0.397691	0.278536
TraesCS1A02G344800.1	RLK-Pelle_LRR-I-1	TraesCS1B02G358600.1	RLK-Pelle_LRR-I-1	0	0.221289	0.498824	0.443621
TraesCS1A02G345000.1	RLK-Pelle_LRR-I-1	TraesCS1B02G358800.1	RLK-Pelle_LRR-I-1	0	0.0333565	0.061334	0.54385
TraesCS1A02G345100.1	RLK-Pelle_LRR-I-1	TraesCS1B02G359400.1	RLK-Pelle_LRR-I-1	0	0.181731	0.692373	0.262475
TraesCS1A02G346300.2	RLK-Pelle_LRR-I-1	TraesCS1B02G360100.1	RLK-Pelle_LRR-I-1	0	0.0313794	0.0661805	0.474149
TraesCS1A02G359700.1	RLK-Pelle_RLCK-VIIa-1	TraesCS1B02G376000.1	RLK-Pelle_RLCK-VIIa-1	1e-161	0.139903	0.207765	0.673369
TraesCS1A02G362900.1	RLK-Pelle_SD-2b	TraesCS1B02G380100.1	RLK-Pelle_SD-2b	0	0.0167291	0.0733309	0.228131
TraesCS1A02G370300.1	RLK-Pelle_LRR-I-1	TraesCS1B02G389300.1	RLK-Pelle_LRR-I-1	0	0.0254653	0.0695543	0.366121
TraesCS1A02G374700.1	RLK-Pelle_WAK_LRK10L-1	TraesCS1B02G394900.1	RLK-Pelle_WAK_LRK10L-1	0	0.0387183	0.0883667	0.438155
TraesCS1A02G383900.1	RLK-Pelle_L-LEC	TraesCS1B02G410600.1	RLK-Pelle_L-LEC	0	0.00966249	0.0615625	0.156954
TraesCS1A02G418700.2	RLK-Pelle_LRR-XII-1	TraesCS1B02G448700.2	RLK-Pelle_LRR-XII-1	0	0.014617	0.0438179	0.333586
TraesCS1A02G422700.2	RLK-Pelle_DLSV	TraesCS1B02G454000.2	RLK-Pelle_DLSV	0	0.0489129	0.174416	0.280438
TraesCS1A02G422800.1	RLK-Pelle_DLSV	TraesCS1B02G454100.1	RLK-Pelle_DLSV	0	0.073574	0.285676	0.257543
TraesCS1A02G432400.1	RLK-Pelle_WAK	TraesCS1B02G468800.2	RLK-Pelle_RLCK-V	0	0.333328	0.685125	0.486522
TraesCS1A02G433100.1	RLK-Pelle_PERK-2	TraesCS1B02G468900.1	RLK-Pelle_PERK-2	0	0.0358738	0.111146	0.322762
TraesCS1A02G433500.1	RLK-Pelle_RLCK-V	TraesCS1B02G469400.1	RLK-Pelle_RLCK-V	0	0.00517839	0.142855	0.0362494
TraesCS1A02G435300.1	RLK-Pelle_RLCK-VIII	TraesCS1B02G471100.1	RLK-Pelle_RLCK-VIII	0	0.0211698	0.125168	0.169132
TraesCS1A02G444500.1	RLK-Pelle_LRR-XI-1	TraesCS1B02G479300.1	RLK-Pelle_LRR-XI-1	0	0.0237356	0.0786881	0.301642
TraesCS1A02G004800.1	RLK-Pelle_WAK	TraesCS1B02G009600.1	RLK-Pelle_WAK	0	0.127493	0.31015	0.411068
TraesCS1A02G011900.1	RLK-Pelle_WAK	TraesCS1B02G050100.1	RLK-Pelle_WAK	0	0.329755	0.670588	0.491741
TraesCS1A02G017700.1	RLK-Pelle_WAK	TraesCS1B02G076100.1	RLK-Pelle_WAK	0	0.219183	0.43055	0.509076
TraesCS1A02G110000.1	RLK-Pelle_RLCK-VIIa-2	TraesCS1B02G109400.1	RLK-Pelle_RLCK-VIIa-2	0	0.0203452	0.12102	0.168114
TraesCS1A02G190200.2	RLK-Pelle_RLCK-XII-1	TraesCS1B02G217500.1	RLK-Pelle_RLCK-XII-1	0	0.303181	1.45315	0.208637
TraesCS1A02G236600.2	RLK-Pelle_RLCK-VIIa-1	TraesCS1B02G247100.1	RLK-Pelle_RLCK-VIIa-1	0	0.0336875	0.0689247	0.488757
TraesCS1A02G006200.1	RLK-Pelle_LRR-XI-1	TraesCS1D02G001700.1	RLK-Pelle_LRR-XI-1	0	0.116471	0.310095	0.375597
TraesCS1A02G006800.1	RLK-Pelle_LRR-XI-1	TraesCS1D02G002700.1	RLK-Pelle_LRR-XI-1	0	0.0998811	0.272441	0.366615
TraesCS1A02G011900.1	RLK-Pelle_WAK	TraesCS1D02G010100.1	RLK-Pelle_WAK	0	0.0814336	0.245866	0.331211
TraesCS1A02G016300.1	RLK-Pelle_WAK	TraesCS1D02G014900.1	RLK-Pelle_WAK	0	0.0222741	0.116574	0.191072
TraesCS1A02G017900.1	RLK-Pelle_LRK10L-2	TraesCS1D02G015400.1	RLK-Pelle_LRK10L-2	0	0.056299	0.199675	0.281953
TraesCS1A02G018500.1	RLK-Pelle_LRK10L-2	TraesCS1D02G015800.2	RLK-Pelle_LRK10L-2	0	0.104631	0.291874	0.358479
TraesCS1A02G018600.1	RLK-Pelle_LRK10L-2	TraesCS1D02G017800.1	RLK-Pelle_LRK10L-2	0	0.0691683	0.217275	0.318344
TraesCS1A02G031200.1	RLK-Pelle_RLCK-VIIa-2	TraesCS1D02G032600.1	RLK-Pelle_RLCK-VIIa-2	0	0.00662073	0.0849714	0.0779172
TraesCS1A02G031800.1	RLK-Pelle_LRR-I-1	TraesCS1D02G033200.1	RLK-Pelle_LRR-I-1	0	0.115161	0.269192	0.427802
TraesCS1A02G031900.1	RLK-Pelle_LRR-I-1	TraesCS1D02G033300.2	RLK-Pelle_LRR-I-1	0	0.111735	0.411387	0.271607
TraesCS1A02G035700.1	RLK-Pelle_WAK	TraesCS1D02G037200.1	RLK-Pelle_WAK	0	0.0189518	0.0803308	0.235922
TraesCS1A02G058200.1	RLK-Pelle_WAK	TraesCS1D02G058800.1	RLK-Pelle_WAK	0	0.0547192	0.241591	0.226495
TraesCS1A02G061500.1	RLK-Pelle_WAK	TraesCS1D02G062300.1	RLK-Pelle_WAK	0	0.0226245	0.0259518	0.871789
TraesCS1A02G066700.1	RLK-Pelle_RLCK-VIIa-1	TraesCS1D02G067700.1	RLK-Pelle_RLCK-VIIa-1	0	0.0168546	0.0543948	0.309857
TraesCS1A02G073300.1	RLK-Pelle_DLSV	TraesCS1D02G076200.1	RLK-Pelle_DLSV	0	0.0114964	0.0909108	0.126458
TraesCS1A02G079700.1	RLK-Pelle_RLCK-VIII	TraesCS1D02G081400.3	RLK-Pelle_RLCK-VIII	0	0.00246179	0.0493381	0.0498964
TraesCS1A02G100400.1	RLK-Pelle_DLSV	TraesCS1D02G092400.1	RLK-Pelle_DLSV	0	0.098599	0.17233	0.572151
TraesCS1A02G113800.1	RLK-Pelle_LRR-XI-1	TraesCS1D02G115400.1	RLK-Pelle_LRR-XI-1	0	0.00785672	0.0903346	0.0869736
TraesCS1A02G114900.1	RLK-Pelle_LRR-II	TraesCS1D02G116300.1	RLK-Pelle_LRR-II	0	0.0241142	0.0750484	0.321315
TraesCS1A02G138100.1	RLK-Pelle_RLCK-VIIa-2	TraesCS1D02G134500.1	RLK-Pelle_RLCK-VIIa-2	0	0.0134945	0.0895424	0.150706
TraesCS1A02G141300.1	RLK-Pelle_RLCK-VIIa-2	TraesCS1D02G140300.1	RLK-Pelle_RLCK-VIIa-2	0	0.00715021	0.0725043	0.0986177
TraesCS1A02G149400.1	RLK-Pelle_LRR-XI-1	TraesCS1D02G146700.1	RLK-Pelle_LRR-XI-1	0	0.0286947	0.110121	0.260574
TraesCS1A02G149700.1	RLK-Pelle_LRR-XI-1	TraesCS1D02G146900.1	RLK-Pelle_LRR-XI-1	0	0.0244587	0.0822583	0.29734
TraesCS1A02G159500.2	RLK-Pelle_DLSV	TraesCS1D02G156900.1	RLK-Pelle_DLSV	0	0.0356765	0.059588	0.598719
TraesCS1A02G165600.1	RLK-Pelle_LRR-III	TraesCS1D02G175100.1	RLK-Pelle_LRR-III	0	0.0238994	0.0637042	0.375162
TraesCS1A02G177000.1	RLK-Pelle_RLCK-XIII	TraesCS1D02G175400.1	RLK-Pelle_RLCK-XIII	0	0.00789654	0.0941797	0.0838454
TraesCS1A02G185100.1	RLK-Pelle_RLCK-V	TraesCS1D02G191800.1	RLK-Pelle_RLCK-V	0	0.015144	0.0765604	0.197804
TraesCS1A02G190200.2	RLK-Pelle_RLCK-XII-1	TraesCS1D02G194300.1	RLK-Pelle_RLCK-XII-1	0	0.00172761	0.0548849	0.031477
TraesCS1A02G197000.2	RLK-Pelle_WAK	TraesCS1D02G200400.1	RLK-Pelle_DLSV	0	0.0353957	0.0358247	0.988027
TraesCS1A02G208100.1	RLK-Pelle_RLCK-IXb	TraesCS1D02G211400.1	RLK-Pelle_RLCK-IXb	0	0.0369658	0.13659	0.270633
TraesCS1A02G222700.1	RLK-Pelle_LRR-VI-2	TraesCS1D02G224300.1	RLK-Pelle_LRR-VI-2	0	0.0329137	0.103064	0.319351
TraesCS1A02G236600.2	RLK-Pelle_RLCK-VIIa-1	TraesCS1D02G235800.1	RLK-Pelle_RLCK-VIIa-1	0	0.00360903	0.0344888	0.104643
TraesCS1A02G239500.1	RLK-Pelle_DLSV	TraesCS1D02G239700.1	RLK-Pelle_DLSV	0	0.110572	0.191116	0.578563
TraesCS1A02G240300.1	RLK-Pelle_LRR-III	TraesCS1D02G240400.1	RLK-Pelle_LRR-III	0	0.0183766	0.0722649	0.254296
TraesCS1A02G249500.1	RLK-Pelle_Extensin	TraesCS1D02G249000.1	RLK-Pelle_Extensin	0	0.0182936	0.0870736	0.210093
TraesCS1A02G259600.1	RLK-Pelle_LRR-Xa	TraesCS1D02G259400.1	RLK-Pelle_LRR-Xa	0	0.00763088	0.08246	0.0925404
TraesCS1A02G259900.1	RLK-Pelle_SD-2b	TraesCS1D02G259700.1	RLK-Pelle_SD-2b	0	0.0176174	0.0735599	0.239498
TraesCS1A02G272100.1	RLK-Pelle_RLCK-V	TraesCS1D02G272800.1	RLK-Pelle_RLCK-V	0	0.00623149	0.0671127	0.0928512
TraesCS1A02G273600.1	RLK-Pelle_DLSV	TraesCS1D02G273600.1	RLK-Pelle_DLSV	0	0.0813984	0.151662	0.536708
TraesCS1A02G287900.1	RLK-Pelle_RLCK-VIIa-1	TraesCS1D02G286800.1	RLK-Pelle_RLCK-VIIa-1	0	0.0171214	0.0605068	0.282966
TraesCS1A02G301800.2	RLK-Pelle_LRR-III	TraesCS1D02G301400.1	RLK-Pelle_LRR-III	0	0.00697679	0.0584712	0.11932
TraesCS1A02G302600.2	RLK-Pelle_LRR-VIII-1	TraesCS1D02G302000.1	RLK-Pelle_LRR-VIII-1	0	0.0168698	0.0679915	0.248116
TraesCS1A02G304200.1	RLK-Pelle_LRR-VIII-1	TraesCS1D02G303700.1	RLK-Pelle_LRR-VIII-1	0	0.011119	0.0609472	0.182437
TraesCS1A02G317300.1	RLK-Pelle_RLCK-VIIa-1	TraesCS1D02G317200.1	RLK-Pelle_RLCK-VIIa-1	0	0.013198	0.0191616	0.688774
TraesCS1A02G317800.1	RLK-Pelle_LRR-XII-1	TraesCS1D02G317400.1	RLK-Pelle_LRR-XII-1	0	0.0714589	0.178459	0.400423
TraesCS1A02G320900.2	RLK-Pelle_DLSV	TraesCS1D02G320800.3	RLK-Pelle_DLSV	0	0.0136798	0.115613	0.118324
TraesCS1A02G340300.1	RLK-Pelle_WAK	TraesCS1D02G342300.1	RLK-Pelle_WAK	0	0.0146501	0.094239	0.155457
TraesCS1A02G342600.1	RLK-Pelle_LRR-XI-1	TraesCS1D02G344700.1	RLK-Pelle_LRR-XI-1	0	0.0257074	0.0644941	0.398601
TraesCS1A02G344300.1	RLK-Pelle_LRR-I-1	TraesCS1D02G346700.1	RLK-Pelle_LRR-I-1	0	0.0307341	0.0909056	0.338089
TraesCS1A02G344400.2	RLK-Pelle_LRR-I-1	TraesCS1D02G347000.1	RLK-Pelle_LRR-I-1	0	0.0288428	0.14599	0.197566
TraesCS1A02G345000.1	RLK-Pelle_LRR-I-1	TraesCS1D02G348000.1	RLK-Pelle_LRR-I-1	0	0.240681	0.761559	0.316037
TraesCS1A02G345600.1	RLK-Pelle_LRR-I-1	TraesCS1D02G348100.1	RLK-Pelle_LRR-I-1	0	0.12926	0.392042	0.329708
TraesCS1A02G346300.2	RLK-Pelle_LRR-I-1	TraesCS1D02G349000.2	RLK-Pelle_LRR-I-1	0	0.04662	0.0803343	0.580326
TraesCS1A02G359700.1	RLK-Pelle_RLCK-VIIa-1	TraesCS1D02G364000.1	RLK-Pelle_RLCK-VIIa-1	5e-141	0.0418608	0.0564462	0.741605
TraesCS1A02G362900.1	RLK-Pelle_SD-2b	TraesCS1D02G367800.1	RLK-Pelle_SD-2b	0	0.0321479	0.0978739	0.328463
TraesCS1A02G374700.1	RLK-Pelle_WAK_LRK10L-1	TraesCS1D02G381800.1	RLK-Pelle_WAK_LRK10L-1	0	0.032845	0.0908236	0.361635
TraesCS1A02G383900.1	RLK-Pelle_L-LEC	TraesCS1D02G392100.1	RLK-Pelle_L-LEC	0	0.0110649	0.0488722	0.226405
TraesCS1A02G418700.2	RLK-Pelle_LRR-XII-1	TraesCS1D02G426400.2	RLK-Pelle_LRR-XII-1	0	0.0131587	0.0431725	0.304793
TraesCS1A02G422600.1	RLK-Pelle_DLSV	TraesCS1D02G431000.2	RLK-Pelle_DLSV	0	0.0331206	0.136417	0.24279
TraesCS1A02G433100.1	RLK-Pelle_PERK-2	TraesCS1D02G442500.1	RLK-Pelle_PERK-2	0	0.0384886	0.132875	0.28966
TraesCS1A02G433500.1	RLK-Pelle_RLCK-V	TraesCS1D02G443100.1	RLK-Pelle_RLCK-V	0	0.00431687	0.17651	0.0244568
TraesCS1A02G435300.1	RLK-Pelle_RLCK-VIII	TraesCS1D02G444300.1	RLK-Pelle_RLCK-VIII	0	0.0221623	0.143636	0.154295
TraesCS1A02G444500.1	RLK-Pelle_LRR-XI-1	TraesCS1D02G452700.1	RLK-Pelle_LRR-XI-1	0	0.0251197	0.0935521	0.268511
TraesCS1A02G236600.2	RLK-Pelle_RLCK-VIIa-1	TraesCS3A02G463400.1	RLK-Pelle_RLCK-VIIa-1	0	0.118475	0.857298	0.138196
TraesCS1A02G236900.2	RLK-Pelle_RLCK-IXa	TraesCS3A02G443800.1	RLK-Pelle_RLCK-IXa	3e-105	0.492988	3.32424	0.148301
TraesCS1A02G301800.2	RLK-Pelle_LRR-III	TraesCS3A02G342300.1	RLK-Pelle_LRR-III	0	0.155685	0.757696	0.205472
TraesCS1A02G317300.1	RLK-Pelle_RLCK-VIIa-1	TraesCS3A02G326400.1	RLK-Pelle_RLCK-VIIa-1	3e-173	0.345603	1.62464	0.212726
TraesCS1A02G320900.2	RLK-Pelle_DLSV	TraesCS3A02G323700.2	RLK-Pelle_DLSV	0	0.219499	0.799545	0.27453
TraesCS1A02G433100.1	RLK-Pelle_PERK-2	TraesCS3A02G216100.1	RLK-Pelle_PERK-2	0	0.242797	1.56573	0.15507
TraesCS1A02G113800.1	RLK-Pelle_LRR-XI-1	TraesCS3B02G107600.1	RLK-Pelle_LRR-XI-1	0	0.152072	0.449375	0.338408
TraesCS1A02G127900.1	RLK-Pelle_PERK-1	TraesCS3B02G179300.1	RLK-Pelle_PERK-1	0	0.206998	0.946496	0.218699
TraesCS1A02G236600.2	RLK-Pelle_RLCK-VIIa-1	TraesCS3B02G506600.1	RLK-Pelle_RLCK-VIIa-1	0	0.107388	0.89621	0.119825
TraesCS1A02G301800.2	RLK-Pelle_LRR-III	TraesCS3B02G374400.1	RLK-Pelle_LRR-III	0	0.146269	0.837306	0.17469
TraesCS1A02G302600.2	RLK-Pelle_LRR-VIII-1	TraesCS3B02G374100.2	RLK-Pelle_LRR-VIII-1	0	0.202068	0.833341	0.242479
TraesCS1A02G317300.1	RLK-Pelle_RLCK-VIIa-1	TraesCS3B02G355700.1	RLK-Pelle_RLCK-VIIa-1	2e-172	0.353101	1.64792	0.214271
TraesCS1A02G320900.2	RLK-Pelle_DLSV	TraesCS3B02G352900.2	RLK-Pelle_DLSV	0	0.218418	0.840746	0.259791
TraesCS1A02G374700.1	RLK-Pelle_WAK_LRK10L-1	TraesCS3B02G295400.4	RLK-Pelle_WAK_LRK10L-1	0	0.338407	0.487859	0.693656
TraesCS1A02G433100.1	RLK-Pelle_PERK-2	TraesCS3B02G245800.1	RLK-Pelle_PERK-2	0	0.246499	1.56093	0.157918
TraesCS1A02G433500.1	RLK-Pelle_RLCK-V	TraesCS3B02G245600.2	RLK-Pelle_RLCK-V	0	0.162015	1.01032	0.16036
TraesCS1A02G018500.1	RLK-Pelle_LRK10L-2	TraesCS3D02G063100.3	RLK-Pelle_LRK10L-2	0	0.161773	0.79463	0.203582
TraesCS1A02G073300.1	RLK-Pelle_DLSV	TraesCS3D02G097000.1	RLK-Pelle_DLSV	1e-177	0.514501	1.25137	0.41115
TraesCS1A02G127900.1	RLK-Pelle_PERK-1	TraesCS3D02G160000.1	RLK-Pelle_PERK-1	0	0.2072	0.975023	0.212508
TraesCS1A02G236600.2	RLK-Pelle_RLCK-VIIa-1	TraesCS3D02G457400.1	RLK-Pelle_RLCK-VIIa-1	0	0.119086	0.940194	0.126661
TraesCS1A02G301800.2	RLK-Pelle_LRR-III	TraesCS3D02G336200.1	RLK-Pelle_LRR-III	0	0.151972	0.793721	0.191467
TraesCS1A02G302600.2	RLK-Pelle_LRR-VIII-1	TraesCS3D02G335700.2	RLK-Pelle_LRR-VIII-1	0	0.199064	0.828339	0.240317
TraesCS1A02G317300.1	RLK-Pelle_RLCK-VIIa-1	TraesCS3D02G319800.1	RLK-Pelle_RLCK-VIIa-1	8e-172	0.335761	1.58094	0.212381
TraesCS1A02G320900.2	RLK-Pelle_DLSV	TraesCS3D02G317300.2	RLK-Pelle_DLSV	0	0.216775	0.832066	0.260526
TraesCS1A02G374700.1	RLK-Pelle_WAK_LRK10L-1	TraesCS3D02G262200.4	RLK-Pelle_WAK_LRK10L-1	0	0.353582	0.49836	0.709491
TraesCS1A02G433100.1	RLK-Pelle_PERK-2	TraesCS3D02G217700.1	RLK-Pelle_PERK-2	0	0.251669	1.51873	0.16571
TraesCS1A02G433500.1	RLK-Pelle_RLCK-V	TraesCS3D02G217600.1	RLK-Pelle_RLCK-V	0	0.159409	1.17109	0.136119
TraesCS1B02G006800.1	RLK-Pelle_LRR-XI-1	TraesCS1D02G001500.1	RLK-Pelle_LRR-XI-1	0	0.12246	0.268217	0.456571
TraesCS1B02G007400.2	RLK-Pelle_LRR-XI-1	TraesCS1D02G001700.1	RLK-Pelle_LRR-XI-1	0	0.112791	0.304445	0.37048
TraesCS1B02G009900.1	RLK-Pelle_LRR-XI-1	TraesCS1D02G002700.1	RLK-Pelle_LRR-XI-1	0	0.0957954	0.219499	0.436428
TraesCS1B02G020200.1	RLK-Pelle_WAK	TraesCS1D02G014900.1	RLK-Pelle_WAK	0	0.0164082	0.0712995	0.23013
TraesCS1B02G020600.1	RLK-Pelle_LRK10L-2	TraesCS1D02G015400.1	RLK-Pelle_LRK10L-2	0	0.0895814	0.28517	0.314133
TraesCS1B02G021800.1	RLK-Pelle_WAK	TraesCS1D02G016800.1	RLK-Pelle_WAK	0	0.168512	0.346304	0.486601
TraesCS1B02G036700.1	RLK-Pelle_DLSV	TraesCS1D02G030000.2	RLK-Pelle_DLSV	0	0.036838	0.21077	0.174778
TraesCS1B02G038800.1	RLK-Pelle_RLCK-VIIa-2	TraesCS1D02G032600.1	RLK-Pelle_RLCK-VIIa-2	0	0.00551879	0.0884416	0.0624004
TraesCS1B02G039500.1	RLK-Pelle_LRR-I-1	TraesCS1D02G033200.1	RLK-Pelle_LRR-I-1	0	0.120602	0.27744	0.434696
TraesCS1B02G064500.1	RLK-Pelle_LRR-XI-1	TraesCS1D02G050300.1	RLK-Pelle_LRR-XI-1	0	0.158301	0.365273	0.433378
TraesCS1B02G075700.1	RLK-Pelle_WAK	TraesCS1D02G058800.1	RLK-Pelle_WAK	0	0.112545	0.338251	0.332727
TraesCS1B02G075800.1	RLK-Pelle_DLSV	TraesCS1D02G058900.1	RLK-Pelle_DLSV	0	0.156022	0.282622	0.552053
TraesCS1B02G079900.1	RLK-Pelle_WAK	TraesCS1D02G062300.1	RLK-Pelle_WAK	0	0.0599435	0.112165	0.534424
TraesCS1B02G085000.1	RLK-Pelle_RLCK-VIIa-1	TraesCS1D02G067700.1	RLK-Pelle_RLCK-VIIa-1	0	0.017889	0.0446822	0.400362
TraesCS1B02G091900.1	RLK-Pelle_DLSV	TraesCS1D02G076200.1	RLK-Pelle_DLSV	0	0.0118166	0.119535	0.0988549
TraesCS1B02G093800.1	RLK-Pelle_DLSV	TraesCS1D02G077800.1	RLK-Pelle_DLSV	3e-121	0.073023	0.0826435	0.88359
TraesCS1B02G097700.1	RLK-Pelle_RLCK-VIII	TraesCS1D02G081400.3	RLK-Pelle_RLCK-VIII	0	0.00123014	0.0732053	0.016804
TraesCS1B02G109400.1	RLK-Pelle_RLCK-VIIa-2	TraesCS1D02G091600.1	RLK-Pelle_RLCK-VIIa-2	0	0.0205007	0.124491	0.164676
TraesCS1B02G110600.1	RLK-Pelle_DLSV	TraesCS1D02G092400.1	RLK-Pelle_DLSV	0	0.0430301	0.109689	0.392292
TraesCS1B02G134100.1	RLK-Pelle_LRR-XI-1	TraesCS1D02G115400.1	RLK-Pelle_LRR-XI-1	0	0.0124631	0.109022	0.114318
TraesCS1B02G134800.1	RLK-Pelle_LRR-II	TraesCS1D02G116300.1	RLK-Pelle_LRR-II	0	0.0235429	0.0699229	0.336698
TraesCS1B02G143700.1	RLK-Pelle_Extensin	TraesCS1D02G129100.1	RLK-Pelle_Extensin	0	0.00544665	0.0445518	0.122254
TraesCS1B02G157700.1	RLK-Pelle_RLCK-VIIa-2	TraesCS1D02G140300.1	RLK-Pelle_RLCK-VIIa-2	0	0.00923799	0.0863546	0.106977
TraesCS1B02G167400.1	RLK-Pelle_LRR-XI-1	TraesCS1D02G146700.1	RLK-Pelle_LRR-XI-1	0	0.0149248	0.0885966	0.168458
TraesCS1B02G167700.1	RLK-Pelle_LRR-XI-1	TraesCS1D02G146900.1	RLK-Pelle_LRR-XI-1	0	0.0224771	0.0886931	0.253426
TraesCS1B02G175900.3	RLK-Pelle_DLSV	TraesCS1D02G156900.1	RLK-Pelle_DLSV	0	0.0552679	0.049536	1.11571
TraesCS1B02G182300.1	RLK-Pelle_LRR-III	TraesCS1D02G175100.1	RLK-Pelle_LRR-III	0	0.0238826	0.0720348	0.331543
TraesCS1B02G211600.1	RLK-Pelle_WAK	TraesCS1D02G200400.1	RLK-Pelle_DLSV	4e-135	0.0651232	0.0313249	2.07896
TraesCS1B02G222200.1	RLK-Pelle_RLCK-IXb	TraesCS1D02G211400.1	RLK-Pelle_RLCK-IXb	0	0.046602	0.126976	0.367013
TraesCS1B02G236000.1	RLK-Pelle_LRR-VI-2	TraesCS1D02G224300.1	RLK-Pelle_LRR-VI-2	0	0.0273541	0.098792	0.276886
TraesCS1B02G246900.2	RLK-Pelle_RLCK-IXa	TraesCS1D02G235500.2	RLK-Pelle_RLCK-IXa	0	0.00352251	0.051681	0.0681588
TraesCS1B02G247100.1	RLK-Pelle_RLCK-VIIa-1	TraesCS1D02G235800.1	RLK-Pelle_RLCK-VIIa-1	0	0.0301953	0.0609384	0.495505
TraesCS1B02G251700.1	RLK-Pelle_DLSV	TraesCS1D02G239700.1	RLK-Pelle_DLSV	0	0.0242897	0.0978617	0.248205
TraesCS1B02G252400.1	RLK-Pelle_LRR-III	TraesCS1D02G240400.1	RLK-Pelle_LRR-III	0	0.0205173	0.0610883	0.335863
TraesCS1B02G260300.1	RLK-Pelle_Extensin	TraesCS1D02G249000.1	RLK-Pelle_Extensin	0	0.0118307	0.0580765	0.203708
TraesCS1B02G269900.1	RLK-Pelle_LRR-Xa	TraesCS1D02G259400.1	RLK-Pelle_LRR-Xa	0	0.0314762	0.127969	0.245967
TraesCS1B02G270300.1	RLK-Pelle_SD-2b	TraesCS1D02G259700.1	RLK-Pelle_SD-2b	0	0.0312321	0.104428	0.299076
TraesCS1B02G282100.1	RLK-Pelle_RLCK-V	TraesCS1D02G272800.1	RLK-Pelle_RLCK-V	0	0.00975191	0.0646395	0.150866
TraesCS1B02G283400.1	RLK-Pelle_DLSV	TraesCS1D02G273600.1	RLK-Pelle_DLSV	0	0.0667183	0.157855	0.422654
TraesCS1B02G294900.1	RLK-Pelle_DLSV	TraesCS1D02G284700.1	RLK-Pelle_DLSV	0	0.0703047	0.104764	0.671074
TraesCS1B02G297300.1	RLK-Pelle_RLCK-VIIa-1	TraesCS1D02G286800.1	RLK-Pelle_RLCK-VIIa-1	0	0.0124066	0.0809458	0.15327
TraesCS1B02G311700.1	RLK-Pelle_LRR-III	TraesCS1D02G301400.1	RLK-Pelle_LRR-III	0	0.148177	0.204082	0.726066
TraesCS1B02G312800.1	RLK-Pelle_LRR-VIII-1	TraesCS1D02G302000.1	RLK-Pelle_LRR-VIII-1	0	0.0173493	0.0975834	0.177789
TraesCS1B02G314700.1	RLK-Pelle_LRR-VIII-1	TraesCS1D02G303700.1	RLK-Pelle_LRR-VIII-1	0	0.0148525	0.0702181	0.21152
TraesCS1B02G329700.1	RLK-Pelle_RLCK-VIIa-1	TraesCS1D02G317200.1	RLK-Pelle_RLCK-VIIa-1	0	0.0242235	0.0413021	0.586495
TraesCS1B02G330100.1	RLK-Pelle_LRR-XII-1	TraesCS1D02G317400.1	RLK-Pelle_LRR-XII-1	0	0.0734021	0.173303	0.423549
TraesCS1B02G333300.5	RLK-Pelle_DLSV	TraesCS1D02G320800.3	RLK-Pelle_DLSV	0	0.012319	0.122462	0.100594
TraesCS1B02G341600.1	RLK-Pelle_DLSV	TraesCS1D02G330300.2	RLK-Pelle_DLSV	0	0.0196463	0.0484887	0.405172
TraesCS1B02G350100.1	RLK-Pelle_PERK-1	TraesCS1D02G339600.1	RLK-Pelle_PERK-1	0	0.0171956	0.0775268	0.221803
TraesCS1B02G352600.1	RLK-Pelle_WAK	TraesCS1D02G342300.1	RLK-Pelle_WAK	0	0.0182503	0.109807	0.166204
TraesCS1B02G355700.1	RLK-Pelle_LRR-XI-1	TraesCS1D02G344700.1	RLK-Pelle_LRR-XI-1	0	0.0179322	0.0597647	0.300046
TraesCS1B02G358100.1	RLK-Pelle_LRR-I-1	TraesCS1D02G346700.1	RLK-Pelle_LRR-I-1	0	0.128316	0.398483	0.322012
TraesCS1B02G358300.1	RLK-Pelle_LRR-I-1	TraesCS1D02G347000.1	RLK-Pelle_LRR-I-1	0	0.0150699	0.107217	0.140555
TraesCS1B02G358400.1	RLK-Pelle_LRR-I-1	TraesCS1D02G347100.1	RLK-Pelle_LRR-I-1	0	0.0346132	0.111989	0.309076
TraesCS1B02G358800.1	RLK-Pelle_LRR-I-1	TraesCS1D02G348000.1	RLK-Pelle_LRR-I-1	0	0.263597	0.806645	0.326782
TraesCS1B02G359400.1	RLK-Pelle_LRR-I-1	TraesCS1D02G348200.2	RLK-Pelle_LRR-I-1	0	0.0314144	0.0953037	0.329625
TraesCS1B02G360100.1	RLK-Pelle_LRR-I-1	TraesCS1D02G349000.2	RLK-Pelle_LRR-I-1	0	0.0540177	0.09252	0.583848
TraesCS1B02G376000.1	RLK-Pelle_RLCK-VIIa-1	TraesCS1D02G364100.1	RLK-Pelle_RLCK-VIIa-1	2e-172	0.104628	0.191619	0.546024
TraesCS1B02G380100.1	RLK-Pelle_SD-2b	TraesCS1D02G367800.1	RLK-Pelle_SD-2b	0	0.029475	0.0992713	0.296914
TraesCS1B02G394900.1	RLK-Pelle_WAK_LRK10L-1	TraesCS1D02G381800.1	RLK-Pelle_WAK_LRK10L-1	0	0.0359959	0.0970857	0.370764
TraesCS1B02G410600.1	RLK-Pelle_L-LEC	TraesCS1D02G392100.1	RLK-Pelle_L-LEC	0	0.0090861	0.0533558	0.170293
TraesCS1B02G430500.1	RLK-Pelle_RLCK-XI	TraesCS1D02G409300.1	RLK-Pelle_RLCK-XI	0	0.0653534	0.0720909	0.906541
TraesCS1B02G448700.2	RLK-Pelle_LRR-XII-1	TraesCS1D02G426400.2	RLK-Pelle_LRR-XII-1	0	0.0190027	0.0658407	0.288617
TraesCS1B02G454100.1	RLK-Pelle_DLSV	TraesCS1D02G430800.1	RLK-Pelle_DLSV	0	0.058263	0.234732	0.248211
TraesCS1B02G454400.1	RLK-Pelle_DLSV	TraesCS1D02G431000.2	RLK-Pelle_DLSV	0	0.0443049	0.132536	0.334286
TraesCS1B02G467700.1	RLK-Pelle_L-LEC	TraesCS1D02G441400.1	RLK-Pelle_L-LEC	0	0.0328247	0.0859581	0.381869
TraesCS1B02G468900.1	RLK-Pelle_PERK-2	TraesCS1D02G442500.1	RLK-Pelle_PERK-2	0	0.0376365	0.150685	0.249769
TraesCS1B02G469400.1	RLK-Pelle_RLCK-V	TraesCS1D02G443100.1	RLK-Pelle_RLCK-V	0	0.00373126	0.127937	0.0291648
TraesCS1B02G471100.1	RLK-Pelle_RLCK-VIII	TraesCS1D02G444300.1	RLK-Pelle_RLCK-VIII	0	0.00369687	0.0405754	0.0911111
TraesCS1B02G479300.1	RLK-Pelle_LRR-XI-1	TraesCS1D02G452700.1	RLK-Pelle_LRR-XI-1	0	0.0195358	0.115564	0.169047
TraesCS1B02G480300.1	RLK-Pelle_LRR-XI-1	TraesCS1D02G453800.1	RLK-Pelle_LRR-XI-1	0	0.0158233	0.0471783	0.335393
TraesCS1B02G192300.3	RLK-Pelle_RLCK-XII-1	TraesCS1D02G194300.1	RLK-Pelle_RLCK-XII-1	0	0.00431873	0.04325	0.099855
TraesCS1B02G193000.1	RLK-Pelle_RLCK-V	TraesCS1D02G191800.1	RLK-Pelle_RLCK-V	0	0.0142579	0.0837857	0.17017
TraesCS1B02G203200.1	RLK-Pelle_RLCK-XIII	TraesCS1D02G175400.1	RLK-Pelle_RLCK-XIII	0	0.00525511	0.0735599	0.0714399
TraesCS1B02G260300.1	RLK-Pelle_Extensin	TraesCS1D02G129100.1	RLK-Pelle_Extensin	4e-133	0.464407	1.43395	0.323867
TraesCS1B02G246900.2	RLK-Pelle_RLCK-IXa	TraesCS3A02G460900.1	RLK-Pelle_RLCK-IXa	0	0.17384	1.84323	0.0943129
TraesCS1B02G329700.1	RLK-Pelle_RLCK-VIIa-1	TraesCS3A02G326400.1	RLK-Pelle_RLCK-VIIa-1	2e-169	0.339401	1.5756	0.215411
TraesCS1B02G333300.5	RLK-Pelle_DLSV	TraesCS3A02G323700.2	RLK-Pelle_DLSV	0	0.21799	0.798691	0.272934
TraesCS1B02G359200.1	RLK-Pelle_LRR-I-1	TraesCS3A02G286500.1	RLK-Pelle_LRR-I-1	0	0.424337	1.239	0.342483
TraesCS1B02G394900.1	RLK-Pelle_WAK_LRK10L-1	TraesCS3A02G262100.4	RLK-Pelle_WAK_LRK10L-1	0	0.348348	0.457986	0.760609
TraesCS1B02G468900.1	RLK-Pelle_PERK-2	TraesCS3A02G216100.1	RLK-Pelle_PERK-2	0	0.2195	1.72599	0.127174
TraesCS1B02G311700.1	RLK-Pelle_LRR-III	TraesCS3B02G374400.1	RLK-Pelle_LRR-III	0	0.253703	0.601469	0.421806
TraesCS1B02G312800.1	RLK-Pelle_LRR-VIII-1	TraesCS3B02G374100.2	RLK-Pelle_LRR-VIII-1	0	0.204382	0.824507	0.247884
TraesCS1B02G329700.1	RLK-Pelle_RLCK-VIIa-1	TraesCS3B02G355700.1	RLK-Pelle_RLCK-VIIa-1	2e-168	0.346077	1.6093	0.215049
TraesCS1B02G333300.5	RLK-Pelle_DLSV	TraesCS3B02G352900.2	RLK-Pelle_DLSV	0	0.22013	0.818426	0.268967
TraesCS1B02G350100.1	RLK-Pelle_PERK-1	TraesCS3B02G325100.2	RLK-Pelle_PERK-1	3e-173	0.402796	0.311033	1.29503
TraesCS1B02G394900.1	RLK-Pelle_WAK_LRK10L-1	TraesCS3B02G295400.4	RLK-Pelle_WAK_LRK10L-1	0	0.335875	0.48351	0.694659
TraesCS1B02G469400.1	RLK-Pelle_RLCK-V	TraesCS3B02G245600.2	RLK-Pelle_RLCK-V	0	0.164768	0.994703	0.165645
TraesCS1B02G134100.1	RLK-Pelle_LRR-XI-1	TraesCS3D02G092600.1	RLK-Pelle_LRR-XI-1	0	0.146016	0.441734	0.330551
TraesCS1B02G147000.2	RLK-Pelle_PERK-1	TraesCS3D02G160000.1	RLK-Pelle_PERK-1	0	0.214193	1.01103	0.211856
TraesCS1B02G246900.2	RLK-Pelle_RLCK-IXa	TraesCS3D02G454200.1	RLK-Pelle_RLCK-IXa	0	0.160343	1.58996	0.100847
TraesCS1B02G311800.1	RLK-Pelle_LRR-III	TraesCS3D02G336200.1	RLK-Pelle_LRR-III	0	0.155861	0.739204	0.21085
TraesCS1B02G312800.1	RLK-Pelle_LRR-VIII-1	TraesCS3D02G335700.2	RLK-Pelle_LRR-VIII-1	0	0.200151	0.828335	0.241631
TraesCS1B02G350100.1	RLK-Pelle_PERK-1	TraesCS3D02G290100.1	RLK-Pelle_PERK-1	6e-175	0.305281	0.444048	0.687496
TraesCS1B02G359200.1	RLK-Pelle_LRR-I-1	TraesCS3D02G286200.1	RLK-Pelle_LRR-I-1	0	0.416644	1.25837	0.331098
TraesCS1B02G394900.1	RLK-Pelle_WAK_LRK10L-1	TraesCS3D02G262200.4	RLK-Pelle_WAK_LRK10L-1	0	0.336272	0.462808	0.72659
TraesCS1B02G468900.1	RLK-Pelle_PERK-2	TraesCS3D02G217700.1	RLK-Pelle_PERK-2	0	0.218619	1.62557	0.134488
TraesCS1B02G469400.1	RLK-Pelle_RLCK-V	TraesCS3D02G217600.1	RLK-Pelle_RLCK-V	0	0.159839	1.15058	0.138921
TraesCS1D02G235500.2	RLK-Pelle_RLCK-IXa	TraesCS3A02G443800.1	RLK-Pelle_RLCK-IXa	1e-103	0.492186	4.05043	0.121515
TraesCS1D02G301400.1	RLK-Pelle_LRR-III	TraesCS3A02G342300.1	RLK-Pelle_LRR-III	0	0.158316	0.697074	0.227115
TraesCS1D02G317200.1	RLK-Pelle_RLCK-VIIa-1	TraesCS3A02G326400.1	RLK-Pelle_RLCK-VIIa-1	9e-173	0.345863	1.51884	0.227715
TraesCS1D02G320800.3	RLK-Pelle_DLSV	TraesCS3A02G323700.2	RLK-Pelle_DLSV	0	0.221707	0.772307	0.287071
TraesCS1D02G348000.1	RLK-Pelle_LRR-I-1	TraesCS3A02G286500.1	RLK-Pelle_LRR-I-1	0	0.437587	1.26117	0.34697
TraesCS1D02G381800.1	RLK-Pelle_WAK_LRK10L-1	TraesCS3A02G262100.4	RLK-Pelle_WAK_LRK10L-1	0	0.34587	0.490003	0.705852
TraesCS1D02G442500.1	RLK-Pelle_PERK-2	TraesCS3A02G216100.1	RLK-Pelle_PERK-2	0	0.221227	1.80454	0.122594
TraesCS1D02G235500.2	RLK-Pelle_RLCK-IXa	TraesCS3B02G477400.1	RLK-Pelle_RLCK-IXa	1e-103	0.478234	3.36984	0.141916
TraesCS1D02G301400.1	RLK-Pelle_LRR-III	TraesCS3B02G374400.1	RLK-Pelle_LRR-III	0	0.148871	0.764416	0.194751
TraesCS1D02G302000.1	RLK-Pelle_LRR-VIII-1	TraesCS3B02G374100.2	RLK-Pelle_LRR-VIII-1	0	0.206255	0.825791	0.249767
TraesCS1D02G317200.1	RLK-Pelle_RLCK-VIIa-1	TraesCS3B02G355700.1	RLK-Pelle_RLCK-VIIa-1	6e-172	0.35341	1.539	0.229636
TraesCS1D02G320800.3	RLK-Pelle_DLSV	TraesCS3B02G352900.2	RLK-Pelle_DLSV	0	0.224578	0.81448	0.275732
TraesCS1D02G339600.1	RLK-Pelle_PERK-1	TraesCS3B02G325100.2	RLK-Pelle_PERK-1	2e-172	0.40428	0.288702	1.40034
TraesCS1D02G348200.2	RLK-Pelle_LRR-I-1	TraesCS3B02G320700.1	RLK-Pelle_LRR-I-1	0	0.454792	1.25161	0.363365
TraesCS1D02G381800.1	RLK-Pelle_WAK_LRK10L-1	TraesCS3B02G295400.4	RLK-Pelle_WAK_LRK10L-1	0	0.325609	0.492934	0.660552
TraesCS1D02G442500.1	RLK-Pelle_PERK-2	TraesCS3B02G245800.1	RLK-Pelle_PERK-2	0	0.221262	1.77646	0.124552
TraesCS1D02G443100.1	RLK-Pelle_RLCK-V	TraesCS3B02G245600.2	RLK-Pelle_RLCK-V	0	0.161676	1.01776	0.158855
TraesCS1D02G235500.2	RLK-Pelle_RLCK-IXa	TraesCS3D02G436200.1	RLK-Pelle_RLCK-IXa	6e-105	0.483908	3.50523	0.138053
TraesCS1D02G301400.1	RLK-Pelle_LRR-III	TraesCS3D02G336200.1	RLK-Pelle_LRR-III	0	0.154589	0.741332	0.208529
TraesCS1D02G302000.1	RLK-Pelle_LRR-VIII-1	TraesCS3D02G335700.2	RLK-Pelle_LRR-VIII-1	0	0.206205	0.800128	0.257716
TraesCS1D02G317200.1	RLK-Pelle_RLCK-VIIa-1	TraesCS3D02G319800.1	RLK-Pelle_RLCK-VIIa-1	3e-171	0.339251	1.4806	0.229131
TraesCS1D02G320800.3	RLK-Pelle_DLSV	TraesCS3D02G317300.2	RLK-Pelle_DLSV	0	0.218492	0.791261	0.276131
TraesCS1D02G339600.1	RLK-Pelle_PERK-1	TraesCS3D02G290100.1	RLK-Pelle_PERK-1	2e-174	0.299777	0.410392	0.730465
TraesCS1D02G348000.1	RLK-Pelle_LRR-I-1	TraesCS3D02G286200.1	RLK-Pelle_LRR-I-1	0	0.424006	1.26697	0.334662
TraesCS1D02G381800.1	RLK-Pelle_WAK_LRK10L-1	TraesCS3D02G262200.4	RLK-Pelle_WAK_LRK10L-1	0	0.333808	0.480871	0.694174
TraesCS1D02G442500.1	RLK-Pelle_PERK-2	TraesCS3D02G217700.1	RLK-Pelle_PERK-2	0	0.220063	1.6822	0.130819
TraesCS1D02G443100.1	RLK-Pelle_RLCK-V	TraesCS3D02G217600.1	RLK-Pelle_RLCK-V	0	0.156817	1.18009	0.132885
TraesCS1D02G206900.1	RLK-Pelle_RLCK-XII-1	TraesCS5A02G500000.1	RLK-Pelle_RLCK-XII-1	0	0.121802	0.823626	0.147885
TraesCS1D02G235800.1	RLK-Pelle_RLCK-VIIa-1	TraesCS5A02G497600.2	RLK-Pelle_RLCK-VIIa-1	1e-139	0.439028	3.4103	0.128736
TraesCS1D02G271500.1	RLK-Pelle_DLSV	TraesCS5A02G433600.1	RLK-Pelle_DLSV	3e-157	0.532045	1.05304	0.505249
TraesCS1D02G330300.2	RLK-Pelle_DLSV	TraesCS5A02G350800.1	RLK-Pelle_DLSV	0	0.156152	0.417406	0.374102
TraesCS1D02G355300.1	RLK-Pelle_WAK	TraesCS5A02G323900.1	RLK-Pelle_WAK	0	0.43644	1.57418	0.277249
TraesCS1D02G367800.1	RLK-Pelle_SD-2b	TraesCS5A02G270300.1	RLK-Pelle_SD-2b	0	0.366618	1.92933	0.190023
TraesCS2A02G012500.1	RLK-Pelle_LRR-XII-1	TraesCS2B02G001600.1	RLK-Pelle_LRR-XII-1	0	0.117797	0.367302	0.32071
TraesCS2A02G012900.1	RLK-Pelle_LRR-XI-1	TraesCS2B02G005000.1	RLK-Pelle_LRR-XI-1	0	0.016509	0.161705	0.102093
TraesCS2A02G023800.1	RLK-Pelle_DLSV	TraesCS2B02G027000.1	RLK-Pelle_DLSV	0	0.294598	0.707346	0.416484
TraesCS2A02G023900.1	RLK-Pelle_DLSV	TraesCS2B02G034300.1	RLK-Pelle_DLSV	1e-149	0.251756	0.500637	0.502872
TraesCS2A02G024300.1	RLK-Pelle_CR4L	TraesCS2B02G036200.1	RLK-Pelle_CR4L	0	0.187005	0.526288	0.355328
TraesCS2A02G024700.1	RLK-Pelle_DLSV	TraesCS2B02G036400.1	RLK-Pelle_DLSV	0	0.0122814	0.0863642	0.142205
TraesCS2A02G031900.1	RLK-Pelle_DLSV	TraesCS2B02G043400.1	RLK-Pelle_DLSV	0	0.0618693	0.112261	0.55112
TraesCS2A02G039600.1	RLK-Pelle_RLCK-VIIa-2	TraesCS2B02G052500.1	RLK-Pelle_RLCK-VIIa-2	0	0.0645239	0.173353	0.372212
TraesCS2A02G040900.1	RLK-Pelle_CR4L	TraesCS2B02G053300.1	RLK-Pelle_CR4L	0	0.0816956	0.390036	0.209457
TraesCS2A02G047600.1	RLK-Pelle_WAK	TraesCS2B02G059400.1	RLK-Pelle_WAK	0	0.0201123	0.12245	0.164249
TraesCS2A02G068200.1	RLK-Pelle_LRR-XII-1	TraesCS2B02G080100.1	RLK-Pelle_LRR-XII-1	0	0.0868289	0.221772	0.391523
TraesCS2A02G068300.1	RLK-Pelle_LRR-XII-1	TraesCS2B02G080700.1	RLK-Pelle_LRR-XII-1	0	0.0215708	0.054605	0.395033
TraesCS2A02G068600.1	RLK-Pelle_LRR-XII-1	TraesCS2B02G081700.1	RLK-Pelle_LRR-XII-1	0	0.0686086	0.0555414	1.23527
TraesCS2A02G071800.1	RLK-Pelle_WAK	TraesCS2B02G087300.1	RLK-Pelle_WAK	0	0.178851	0.614366	0.291115
TraesCS2A02G079300.1	RLK-Pelle_RLCK-IXb	TraesCS2B02G094100.1	RLK-Pelle_RLCK-IXb	0	0.0230982	0.12014	0.192261
TraesCS2A02G081400.1	RLK-Pelle_RLCK-VIIa-1	TraesCS2B02G096000.1	RLK-Pelle_RLCK-VIIa-1	0	0.0133783	0.0972458	0.137572
TraesCS2A02G088800.1	RLK-Pelle_LRR-VI-2	TraesCS2B02G104200.1	RLK-Pelle_LRR-VI-2	0	0.0585004	0.169921	0.344281
TraesCS2A02G098700.1	RLK-Pelle_RLCK-VIIa-2	TraesCS2B02G114900.1	RLK-Pelle_RLCK-VIIa-2	0	0.0133572	0.103526	0.129022
TraesCS2A02G104100.1	RLK-Pelle_LRR-III	TraesCS2B02G121100.1	RLK-Pelle_LRR-III	0	0.0104756	0.0947025	0.110616
TraesCS2A02G117800.2	RLK-Pelle_RLCK-VIIa-1	TraesCS2B02G137800.2	RLK-Pelle_RLCK-VIIa-1	0	0.0075878	0.057838	0.131191
TraesCS2A02G118300.1	RLK-Pelle_LRR-XI-1	TraesCS2B02G138400.1	RLK-Pelle_LRR-XI-1	0	0.0249164	0.0858672	0.290174
TraesCS2A02G129700.1	RLK-Pelle_WAK	TraesCS2B02G151900.1	RLK-Pelle_WAK	0	0.0930346	0.166182	0.559836
TraesCS2A02G131700.1	RLK-Pelle_LRR-III	TraesCS2B02G154100.1	RLK-Pelle_LRR-III	0	0.0135457	0.0892808	0.15172
TraesCS2A02G154300.1	RLK-Pelle_RLCK-V	TraesCS2B02G179500.1	RLK-Pelle_RLCK-V	0	0.0125893	0.0843298	0.149286
TraesCS2A02G159900.2	RLK-Pelle_LRR-III	TraesCS2B02G185800.3	RLK-Pelle_LRR-III	0	0.0105139	0.0859756	0.12229
TraesCS2A02G166900.1	RLK-Pelle_LRR-V	TraesCS2B02G193000.1	RLK-Pelle_LRR-V	0	0.0134677	0.0670156	0.200963
TraesCS2A02G170600.1	RLK-Pelle_RLCK-VIIa-2	TraesCS2B02G197000.1	RLK-Pelle_RLCK-VIIa-2	0	0.0121665	0.0719833	0.169019
TraesCS2A02G182400.1	RLK-Pelle_LRR-Xb-2	TraesCS2B02G208900.1	RLK-Pelle_LRR-Xb-2	0	0.0322775	0.112983	0.285684
TraesCS2A02G185000.1	RLK-Pelle_LRR-III	TraesCS2B02G222100.1	RLK-Pelle_LRR-III	0	0.0288782	0.107193	0.269405
TraesCS2A02G200300.1	RLK-Pelle_LRR-I-1	TraesCS2B02G227700.1	RLK-Pelle_LRR-I-1	0	0.0114078	0.0797692	0.14301
TraesCS2A02G202600.1	RLK-Pelle_LRR-V	TraesCS2B02G229600.2	RLK-Pelle_LRR-V	0	0.0148414	0.0573328	0.258864
TraesCS2A02G211200.4	RLK-Pelle_DLSV	TraesCS2B02G236800.8	RLK-Pelle_DLSV	0	0.00621604	0.0577698	0.1076
TraesCS2A02G211300.1	RLK-Pelle_DLSV	TraesCS2B02G236900.1	RLK-Pelle_DLSV	0	0.0226757	0.0823525	0.275349
TraesCS2A02G215800.2	RLK-Pelle_DLSV	TraesCS2B02G240800.3	RLK-Pelle_DLSV	0	0.0185256	0.0855985	0.216424
TraesCS2A02G215900.1	RLK-Pelle_DLSV	TraesCS2B02G240900.1	RLK-Pelle_DLSV	0	0.0137588	0.106106	0.129671
TraesCS2A02G216300.1	RLK-Pelle_DLSV	TraesCS2B02G241400.1	RLK-Pelle_DLSV	0	0.036268	0.10148	0.35739
TraesCS2A02G216400.1	RLK-Pelle_DLSV	TraesCS2B02G241500.1	RLK-Pelle_DLSV	0	0.0191726	0.106688	0.179706
TraesCS2A02G216500.1	RLK-Pelle_DLSV	TraesCS2B02G241800.1	RLK-Pelle_DLSV	0	0.02133	0.106562	0.200166
TraesCS2A02G216900.1	RLK-Pelle_DLSV	TraesCS2B02G242300.1	RLK-Pelle_DLSV	0	0.0269389	0.117803	0.228677
TraesCS2A02G217200.1	RLK-Pelle_DLSV	TraesCS2B02G242500.1	RLK-Pelle_DLSV	0	0.0153696	0.0774487	0.198448
TraesCS2A02G217300.2	RLK-Pelle_DLSV	TraesCS2B02G242600.1	RLK-Pelle_DLSV	0	0.00887497	0.0503476	0.176274
TraesCS2A02G217600.1	RLK-Pelle_DLSV	TraesCS2B02G243100.1	RLK-Pelle_DLSV	0	0.00811001	0.0729942	0.111105
TraesCS2A02G230100.1	RLK-Pelle_LRR-XI-1	TraesCS2B02G251700.1	RLK-Pelle_LRR-XI-1	0	0.0118572	0.0527341	0.224849
TraesCS2A02G253500.1	RLK-Pelle_LRR-III	TraesCS2B02G273100.1	RLK-Pelle_LRR-III	0	0.00376964	0.0499225	0.0755099
TraesCS2A02G285700.1	RLK-Pelle_RLCK-VIIa-1	TraesCS2B02G302800.1	RLK-Pelle_RLCK-VIIa-1	0	0.00469742	0.0290242	0.161845
TraesCS2A02G299600.1	RLK-Pelle_SD-2b	TraesCS2B02G316100.1	RLK-Pelle_SD-2b	0	0.0192851	0.0699222	0.275807
TraesCS2A02G302500.1	RLK-Pelle_RLCK-V	TraesCS2B02G318400.1	RLK-Pelle_RLCK-V	0	0.00351804	0.0882534	0.0398629
TraesCS2A02G302800.1	RLK-Pelle_URK-1	TraesCS2B02G319500.2	RLK-Pelle_URK-1	0	0.0135685	0.078503	0.17284
TraesCS2A02G337000.1	RLK-Pelle_LRR-III	TraesCS2B02G344900.1	RLK-Pelle_LRR-III	0	0.0118407	0.088013	0.134534
TraesCS2A02G348200.1	RLK-Pelle_RLCK-VIII	TraesCS2B02G366600.1	RLK-Pelle_RLCK-VIII	0	0.00731787	0.0511614	0.143035
TraesCS2A02G357800.1	RLK-Pelle_RLCK-IV	TraesCS2B02G377100.1	RLK-Pelle_RLCK-IV	0	0.0068821	0.060986	0.112847
TraesCS2A02G359700.1	RLK-Pelle_LRR-XII-1	TraesCS2B02G379000.2	RLK-Pelle_LRR-XII-1	0	0.0260656	0.0925037	0.281779
TraesCS2A02G360300.1	RLK-Pelle_LRR-XI-1	TraesCS2B02G379400.1	RLK-Pelle_LRR-XI-1	0	0.00559723	0.099165	0.0564436
TraesCS2A02G364300.1	RLK-Pelle_Extensin	TraesCS2B02G382700.1	RLK-Pelle_Extensin	0	0.00956655	0.103123	0.092768
TraesCS2A02G368700.2	RLK-Pelle_LRR-VI-2	TraesCS2B02G385900.1	RLK-Pelle_LRR-VI-2	0	0.0210671	0.110042	0.191446
TraesCS2A02G391300.1	RLK-Pelle_RLCK-IXb	TraesCS2B02G409700.1	RLK-Pelle_RLCK-IXb	0	0.0186192	0.0520024	0.358044
TraesCS2A02G404600.1	RLK-Pelle_RLCK-VIIa-2	TraesCS2B02G422500.1	RLK-Pelle_RLCK-VIIa-2	0	0.024445	0.0897667	0.272317
TraesCS2A02G416400.1	RLK-Pelle_LRR-III	TraesCS2B02G435300.1	RLK-Pelle_LRR-III	0	0.0230566	0.127597	0.180698
TraesCS2A02G418200.1	RLK-Pelle_DLSV	TraesCS2B02G437200.1	RLK-Pelle_DLSV	0	0.0109675	0.074974	0.146284
TraesCS2A02G418300.1	RLK-Pelle_DLSV	TraesCS2B02G437300.2	RLK-Pelle_DLSV	0	0.0111624	0.0629048	0.177449
TraesCS2A02G431100.2	RLK-Pelle_LRR-VIII-1	TraesCS2B02G452400.2	RLK-Pelle_LRR-VIII-1	0	0.0104861	0.0787907	0.133088
TraesCS2A02G442900.1	RLK-Pelle_WAK	TraesCS2B02G464000.1	RLK-Pelle_WAK	0	0.048508	0.226407	0.214251
TraesCS2A02G444000.2	RLK-Pelle_LRR-III	TraesCS2B02G465200.1	RLK-Pelle_LRR-III	0	0.00982212	0.084475	0.116273
TraesCS2A02G461800.1	RLK-Pelle_LRR-XII-1	TraesCS2B02G483400.1	RLK-Pelle_LRR-XII-1	0	0.0327692	0.0800412	0.409404
TraesCS2A02G462700.1	RLK-Pelle_DLSV	TraesCS2B02G484300.1	RLK-Pelle_DLSV	0	0.00234513	0.0880423	0.0266363
TraesCS2A02G485100.1	RLK-Pelle_DLSV	TraesCS2B02G511600.1	RLK-Pelle_DLSV	0	0.0755978	0.137766	0.54874
TraesCS2A02G485200.1	RLK-Pelle_DLSV	TraesCS2B02G511700.1	RLK-Pelle_DLSV	0	0.0432741	0.0581687	0.743941
TraesCS2A02G485700.2	RLK-Pelle_DLSV	TraesCS2B02G512400.1	RLK-Pelle_DLSV	0	0.0446045	0.0767557	0.581123
TraesCS2A02G486200.1	RLK-Pelle_DLSV	TraesCS2B02G512900.1	RLK-Pelle_DLSV	0	0.0291431	0.0879509	0.331356
TraesCS2A02G486400.1	RLK-Pelle_DLSV	TraesCS2B02G513100.1	RLK-Pelle_DLSV	0	0.0389438	0.211907	0.183778
TraesCS2A02G486600.1	RLK-Pelle_DLSV	TraesCS2B02G513600.1	RLK-Pelle_DLSV	0	0.0254155	0.086083	0.295244
TraesCS2A02G491300.1	RLK-Pelle_LRR-XII-1	TraesCS2B02G519500.1	RLK-Pelle_LRR-XII-1	0	0.0212259	0.0599809	0.353878
TraesCS2A02G496000.1	RLK-Pelle_LRR-XII-1	TraesCS2B02G524300.1	RLK-Pelle_LRR-XII-1	0	0.026458	0.0741812	0.356667
TraesCS2A02G500700.1	RLK-Pelle_DLSV	TraesCS2B02G528600.1	RLK-Pelle_DLSV	0	0.00882058	0.067364	0.130939
TraesCS2A02G503700.1	RLK-Pelle_RLCK-Os	TraesCS2B02G531800.1	RLK-Pelle_RLCK-Os	7e-143	0.466699	0.57293	0.814582
TraesCS2A02G503800.1	RLK-Pelle_RLCK-Os	TraesCS2B02G532000.1	RLK-Pelle_RLCK-Os	0	0.0622595	0.249078	0.24996
TraesCS2A02G504700.1	RLK-Pelle_RLCK-VI	TraesCS2B02G532900.1	RLK-Pelle_RLCK-VI	0	0.0104775	0.0654961	0.159971
TraesCS2A02G505200.1	RLK-Pelle_SD-2b	TraesCS2B02G533400.2	RLK-Pelle_SD-2b	0	0.0412128	0.0799439	0.515521
TraesCS2A02G508700.1	RLK-Pelle_CR4L	TraesCS2B02G537500.1	RLK-Pelle_CR4L	0	0.0623028	0.146404	0.425555
TraesCS2A02G510000.1	RLK-Pelle_LRR-III	TraesCS2B02G538000.1	RLK-Pelle_LRR-III	0	0.10965	0.232616	0.471377
TraesCS2A02G512500.1	RLK-Pelle_LRR-III	TraesCS2B02G540400.2	RLK-Pelle_LRR-III	0	0.0151072	0.115131	0.131217
TraesCS2A02G525300.1	RLK-Pelle_RLCK-VIIa-2	TraesCS2B02G555200.1	RLK-Pelle_RLCK-VIIa-2	0	0.0167795	0.122943	0.136483
TraesCS2A02G532600.1	RLK-Pelle_DLSV	TraesCS2B02G562100.1	RLK-Pelle_DLSV	0	0.0328362	0.0949269	0.34591
TraesCS2A02G533000.1	RLK-Pelle_DLSV	TraesCS2B02G562500.1	RLK-Pelle_DLSV	0	0.0186218	0.223294	0.0833962
TraesCS2A02G534400.2	RLK-Pelle_DLSV	TraesCS2B02G565000.1	RLK-Pelle_DLSV	0	0.0380258	0.199195	0.190898
TraesCS2A02G536400.1	RLK-Pelle_DLSV	TraesCS2B02G566100.1	RLK-Pelle_DLSV	0	0.177005	0.605557	0.292302
TraesCS2A02G537200.1	RLK-Pelle_DLSV	TraesCS2B02G568000.1	RLK-Pelle_DLSV	0	0.0785962	0.188863	0.416155
TraesCS2A02G537900.2	RLK-Pelle_DLSV	TraesCS2B02G568500.1	RLK-Pelle_DLSV	0	0.0237235	0.0941116	0.252078
TraesCS2A02G538100.1	RLK-Pelle_DLSV	TraesCS2B02G568600.1	RLK-Pelle_DLSV	0	0.111333	0.281202	0.395919
TraesCS2A02G547500.2	RLK-Pelle_DLSV	TraesCS2B02G578200.4	RLK-Pelle_DLSV	0	0.0337274	0.108022	0.312227
TraesCS2A02G559400.1	RLK-Pelle_LRR-XII-1	TraesCS2B02G620800.1	RLK-Pelle_LRR-XII-1	0	0.0687918	0.185246	0.371354
TraesCS2A02G562800.1	RLK-Pelle_DLSV	TraesCS2B02G623700.1	RLK-Pelle_DLSV	0	0.0251353	0.107951	0.232839
TraesCS2A02G563900.1	RLK-Pelle_LRR-XII-1	TraesCS2B02G625200.1	RLK-Pelle_LRR-XII-1	0	0.0928129	0.259506	0.357653
TraesCS2A02G216600.1	RLK-Pelle_DLSV	TraesCS2B02G241600.1	RLK-Pelle_DLSV	0	0.345829	0.941326	0.367385
TraesCS2A02G251000.1	RLK-Pelle_LRR-XI-1	TraesCS2B02G265700.1	RLK-Pelle_LRR-XI-1	0	0.0180831	0.0739948	0.244383
TraesCS2A02G255300.1	RLK-Pelle_LRR-XIV	TraesCS2B02G266900.1	RLK-Pelle_LRR-XIV	0	0.0130995	0.0538993	0.243036
TraesCS2A02G343100.1	RLK-Pelle_LRR-II	TraesCS2B02G340700.1	RLK-Pelle_LRR-II	0	0.00711116	0.0554064	0.128346
TraesCS2A02G003700.1	RLK-Pelle_LRR-XI-1	TraesCS2B02G011900.1	RLK-Pelle_LRR-XI-1	0	0.254219	0.584216	0.435145
TraesCS2A02G023700.1	RLK-Pelle_DLSV	TraesCS2B02G033500.1	RLK-Pelle_DLSV	9e-176	0.486402	0.207097	2.34867
TraesCS2A02G039100.1	RLK-Pelle_DLSV	TraesCS2B02G033800.1	RLK-Pelle_DLSV	4e-146	0.227986	0.504595	0.45182
TraesCS2A02G040900.1	RLK-Pelle_CR4L	TraesCS2B02G036200.1	RLK-Pelle_CR4L	0	0.217997	0.511845	0.425904
TraesCS2A02G068800.1	RLK-Pelle_LRR-XII-1	TraesCS2B02G080200.1	RLK-Pelle_LRR-XII-1	0	0.115112	0.285236	0.403568
TraesCS2A02G068900.1	RLK-Pelle_LRR-XII-1	TraesCS2B02G080300.1	RLK-Pelle_LRR-XII-1	0	0.109364	0.210991	0.518335
TraesCS2A02G368700.2	RLK-Pelle_LRR-VI-2	TraesCS2B02G607200.3	RLK-Pelle_LRR-VI-2	0	0.436544	1.6609	0.262835
TraesCS2A02G377700.1	RLK-Pelle_WAK	TraesCS2B02G604500.1	RLK-Pelle_WAK	0	0.210902	0.428782	0.491862
TraesCS2A02G381500.1	RLK-Pelle_WAK	TraesCS2B02G580400.1	RLK-Pelle_WAK	0	0.0951721	0.516847	0.18414
TraesCS2A02G484900.1	RLK-Pelle_DLSV	TraesCS2B02G568000.1	RLK-Pelle_DLSV	5e-174	0.117846	0.179414	0.656839
TraesCS2A02G485100.1	RLK-Pelle_DLSV	TraesCS2B02G567800.1	RLK-Pelle_DLSV	0	0.232965	0.79189	0.294189
TraesCS2A02G485700.2	RLK-Pelle_DLSV	TraesCS2B02G565000.1	RLK-Pelle_DLSV	0	0.0722899	0.264515	0.273292
TraesCS2A02G486200.1	RLK-Pelle_DLSV	TraesCS2B02G564500.1	RLK-Pelle_DLSV	0	0.193008	0.440182	0.438474
TraesCS2A02G486600.1	RLK-Pelle_DLSV	TraesCS2B02G563400.1	RLK-Pelle_DLSV	0	0.122313	0.431917	0.283186
TraesCS2A02G558300.1	RLK-Pelle_DLSV	TraesCS2B02G621800.2	RLK-Pelle_DLSV	0	0.149879	0.360912	0.415278
TraesCS2A02G574800.1	RLK-Pelle_LRR-XII-1	TraesCS2B02G612100.1	RLK-Pelle_LRR-XII-1	0	0.00951905	0.0471298	0.201975
TraesCS2A02G580000.2	RLK-Pelle_LRR-VI-2	TraesCS2B02G607200.3	RLK-Pelle_LRR-VI-2	0	0.0100802	0.0977698	0.103102
TraesCS2A02G582500.1	RLK-Pelle_RLCK-XII-1	TraesCS2B02G604300.1	RLK-Pelle_RLCK-XII-1	0	0.00176822	0.0815076	0.0216939
TraesCS2A02G589900.1	RLK-Pelle_DLSV	TraesCS2B02G594100.1	RLK-Pelle_DLSV	0	0.0228263	0.283095	0.0806311
TraesCS2A02G003700.1	RLK-Pelle_LRR-XI-1	TraesCS2D02G003500.1	RLK-Pelle_LRR-XI-1	0	0.0211481	0.056161	0.376563
TraesCS2A02G010300.1	RLK-Pelle_LRR-XI-1	TraesCS2D02G010900.1	RLK-Pelle_LRR-XI-1	0	0.0571438	0.123913	0.461161
TraesCS2A02G012500.1	RLK-Pelle_LRR-XII-1	TraesCS2D02G013100.1	RLK-Pelle_LRR-XII-1	0	0.116283	0.419649	0.277095
TraesCS2A02G012900.1	RLK-Pelle_LRR-XI-1	TraesCS2D02G013700.1	RLK-Pelle_LRR-XI-1	0	0.012458	0.145998	0.0853296
TraesCS2A02G023800.1	RLK-Pelle_DLSV	TraesCS2D02G019600.2	RLK-Pelle_DLSV	0	0.301401	0.683628	0.440884
TraesCS2A02G023900.1	RLK-Pelle_DLSV	TraesCS2D02G026500.1	RLK-Pelle_DLSV	5e-158	0.22358	0.433377	0.515901
TraesCS2A02G024300.1	RLK-Pelle_CR4L	TraesCS2D02G026600.1	RLK-Pelle_CR4L	0	0.177544	0.431013	0.411923
TraesCS2A02G032000.1	RLK-Pelle_DLSV	TraesCS2D02G031600.1	RLK-Pelle_DLSV	0	0.077247	0.227091	0.34016
TraesCS2A02G039600.1	RLK-Pelle_RLCK-VIIa-2	TraesCS2D02G038200.1	RLK-Pelle_RLCK-VIIa-2	0	0.0129035	0.0580825	0.222159
TraesCS2A02G047600.1	RLK-Pelle_WAK	TraesCS2D02G046500.1	RLK-Pelle_WAK	0	0.0167504	0.0547022	0.306211
TraesCS2A02G051200.1	RLK-Pelle_DLSV	TraesCS2D02G050700.1	RLK-Pelle_DLSV	0	0.167316	0.381642	0.43841
TraesCS2A02G055200.1	RLK-Pelle_L-LEC	TraesCS2D02G054100.1	RLK-Pelle_L-LEC	0	0.0375538	0.126215	0.297539
TraesCS2A02G061700.1	RLK-Pelle_DLSV	TraesCS2D02G060900.1	RLK-Pelle_DLSV	7e-149	0.0226775	0.0325548	0.696593
TraesCS2A02G068100.1	RLK-Pelle_LRR-XII-1	TraesCS2D02G066200.1	RLK-Pelle_LRR-XII-1	0	0.0916751	0.27242	0.336521
TraesCS2A02G068200.1	RLK-Pelle_LRR-XII-1	TraesCS2D02G066300.1	RLK-Pelle_LRR-XII-1	0	0.0469897	0.116154	0.404547
TraesCS2A02G068300.1	RLK-Pelle_LRR-XII-1	TraesCS2D02G066400.1	RLK-Pelle_LRR-XII-1	0	0.141788	0.272505	0.520314
TraesCS2A02G068900.1	RLK-Pelle_LRR-XII-1	TraesCS2D02G067300.1	RLK-Pelle_LRR-XII-1	0	0.116812	0.197459	0.591579
TraesCS2A02G071800.1	RLK-Pelle_WAK	TraesCS2D02G070600.1	RLK-Pelle_WAK	0	0.0537729	0.10224	0.525947
TraesCS2A02G079300.1	RLK-Pelle_RLCK-IXb	TraesCS2D02G076700.1	RLK-Pelle_RLCK-IXb	0	0.0209784	0.103712	0.202275
TraesCS2A02G081400.1	RLK-Pelle_RLCK-VIIa-1	TraesCS2D02G079200.1	RLK-Pelle_RLCK-VIIa-1	0	0.0066415	0.104486	0.0635634
TraesCS2A02G088800.1	RLK-Pelle_LRR-VI-2	TraesCS2D02G086600.1	RLK-Pelle_LRR-VI-2	0	0.0344186	0.150584	0.228568
TraesCS2A02G092000.1	RLK-Pelle_DLSV	TraesCS2D02G091100.1	RLK-Pelle_DLSV	1e-156	0.169789	0.201804	0.841353
TraesCS2A02G098700.1	RLK-Pelle_RLCK-VIIa-2	TraesCS2D02G098200.1	RLK-Pelle_RLCK-VIIa-2	0	0.0122134	0.100484	0.121546
TraesCS2A02G104100.1	RLK-Pelle_LRR-III	TraesCS2D02G103800.1	RLK-Pelle_LRR-III	0	0.010864	0.083621	0.12992
TraesCS2A02G118300.1	RLK-Pelle_LRR-XI-1	TraesCS2D02G116700.1	RLK-Pelle_LRR-XI-1	0	0.0335935	0.0771056	0.435682
TraesCS2A02G131700.1	RLK-Pelle_LRR-III	TraesCS2D02G133800.1	RLK-Pelle_LRR-III	0	0.0123684	0.0766802	0.161298
TraesCS2A02G154300.1	RLK-Pelle_RLCK-V	TraesCS2D02G159800.1	RLK-Pelle_RLCK-V	0	0.0089714	0.115728	0.0775217
TraesCS2A02G159900.2	RLK-Pelle_LRR-III	TraesCS2D02G167300.2	RLK-Pelle_LRR-III	0	0.00952438	0.0660426	0.144216
TraesCS2A02G166900.1	RLK-Pelle_LRR-V	TraesCS2D02G174500.1	RLK-Pelle_LRR-V	0	0.0131303	0.1066	0.123174
TraesCS2A02G170600.1	RLK-Pelle_RLCK-VIIa-2	TraesCS2D02G178100.1	RLK-Pelle_RLCK-VIIa-2	0	0.00604436	0.0749875	0.0806049
TraesCS2A02G182400.1	RLK-Pelle_LRR-Xb-2	TraesCS2D02G190200.2	RLK-Pelle_LRR-Xb-2	0	0.0299782	0.096475	0.310736
TraesCS2A02G185000.1	RLK-Pelle_LRR-III	TraesCS2D02G202600.1	RLK-Pelle_LRR-III	0	0.0196336	0.0775767	0.253087
TraesCS2A02G200300.1	RLK-Pelle_LRR-I-1	TraesCS2D02G208100.1	RLK-Pelle_LRR-I-1	0	0.0085663	0.0731395	0.117123
TraesCS2A02G202600.1	RLK-Pelle_LRR-V	TraesCS2D02G213100.1	RLK-Pelle_LRR-V	0	0.0142753	0.0631382	0.226096
TraesCS2A02G211200.4	RLK-Pelle_DLSV	TraesCS2D02G217400.1	RLK-Pelle_DLSV	0	0.00726398	0.0664452	0.109323
TraesCS2A02G211900.1	RLK-Pelle_DLSV	TraesCS2D02G217600.1	RLK-Pelle_DLSV	0	0.024629	0.0675894	0.364391
TraesCS2A02G215800.2	RLK-Pelle_DLSV	TraesCS2D02G221400.3	RLK-Pelle_DLSV	0	0.0158187	0.0681231	0.232207
TraesCS2A02G215900.1	RLK-Pelle_DLSV	TraesCS2D02G221500.4	RLK-Pelle_DLSV	0	0.0138534	0.0768262	0.180321
TraesCS2A02G216300.1	RLK-Pelle_DLSV	TraesCS2D02G221900.1	RLK-Pelle_DLSV	0	0.0249027	0.0909384	0.273842
TraesCS2A02G216400.1	RLK-Pelle_DLSV	TraesCS2D02G222000.1	RLK-Pelle_DLSV	0	0.00950938	0.0541951	0.175466
TraesCS2A02G216500.1	RLK-Pelle_DLSV	TraesCS2D02G222300.2	RLK-Pelle_DLSV	0	0.0172022	0.099336	0.173172
TraesCS2A02G216900.1	RLK-Pelle_DLSV	TraesCS2D02G222700.1	RLK-Pelle_DLSV	0	0.280747	1.01748	0.275924
TraesCS2A02G217200.1	RLK-Pelle_DLSV	TraesCS2D02G223000.1	RLK-Pelle_DLSV	0	0.0162954	0.0787373	0.20696
TraesCS2A02G217300.2	RLK-Pelle_DLSV	TraesCS2D02G223100.3	RLK-Pelle_DLSV	0	0.0113994	0.0485401	0.234845
TraesCS2A02G230100.1	RLK-Pelle_LRR-XI-1	TraesCS2D02G233800.1	RLK-Pelle_LRR-XI-1	0	0.013094	0.0500228	0.261761
TraesCS2A02G249300.2	RLK-Pelle_URK-1	TraesCS2D02G250800.2	RLK-Pelle_URK-1	0	0.0144253	0.0204481	0.705463
TraesCS2A02G251000.1	RLK-Pelle_LRR-XI-1	TraesCS2D02G252000.1	RLK-Pelle_LRR-XI-1	0	0.0122748	0.0636358	0.192892
TraesCS2A02G253500.1	RLK-Pelle_LRR-III	TraesCS2D02G254000.1	RLK-Pelle_LRR-III	0	0.0041863	0.0458985	0.0912077
TraesCS2A02G255300.1	RLK-Pelle_LRR-XIV	TraesCS2D02G255700.1	RLK-Pelle_LRR-XIV	0	0.00830787	0.0318914	0.260505
TraesCS2A02G285700.1	RLK-Pelle_RLCK-VIIa-1	TraesCS2D02G284200.1	RLK-Pelle_RLCK-VIIa-1	0	0.00372932	0.0259579	0.143668
TraesCS2A02G299600.1	RLK-Pelle_SD-2b	TraesCS2D02G297500.1	RLK-Pelle_SD-2b	0	0.0106319	0.0388894	0.273387
TraesCS2A02G302500.1	RLK-Pelle_RLCK-V	TraesCS2D02G301200.1	RLK-Pelle_RLCK-V	0	0.00263679	0.0762831	0.0345658
TraesCS2A02G302800.1	RLK-Pelle_URK-1	TraesCS2D02G301500.1	RLK-Pelle_URK-1	0	0.0097094	0.0599021	0.162088
TraesCS2A02G337000.1	RLK-Pelle_LRR-III	TraesCS2D02G325900.1	RLK-Pelle_LRR-III	0	0.0104042	0.0737485	0.141077
TraesCS2A02G348200.1	RLK-Pelle_RLCK-VIII	TraesCS2D02G346600.1	RLK-Pelle_RLCK-VIII	0	0.00487212	0.032457	0.15011
TraesCS2A02G357800.1	RLK-Pelle_RLCK-IV	TraesCS2D02G356600.1	RLK-Pelle_RLCK-IV	0	0.00228746	0.0260572	0.087786
TraesCS2A02G359700.1	RLK-Pelle_LRR-XII-1	TraesCS2D02G358600.1	RLK-Pelle_LRR-XII-1	0	0.023398	0.1159	0.201881
TraesCS2A02G360300.1	RLK-Pelle_LRR-XI-1	TraesCS2D02G359100.1	RLK-Pelle_LRR-XI-1	0	0.00801745	0.0865873	0.0925939
TraesCS2A02G364300.1	RLK-Pelle_Extensin	TraesCS2D02G362200.1	RLK-Pelle_Extensin	0	0.00974287	0.108537	0.0897655
TraesCS2A02G381400.1	RLK-Pelle_WAK	TraesCS2D02G377900.1	RLK-Pelle_WAK	0	0.0315554	0.144168	0.21888
TraesCS2A02G391300.1	RLK-Pelle_RLCK-IXb	TraesCS2D02G389200.1	RLK-Pelle_RLCK-IXb	0	0.00731657	0.0305505	0.239491
TraesCS2A02G404600.1	RLK-Pelle_RLCK-VIIa-2	TraesCS2D02G401500.2	RLK-Pelle_RLCK-VIIa-2	0	0.0216023	0.0778585	0.277456
TraesCS2A02G416400.1	RLK-Pelle_LRR-III	TraesCS2D02G413400.1	RLK-Pelle_LRR-III	0	0.00819939	0.105302	0.0778657
TraesCS2A02G418200.1	RLK-Pelle_DLSV	TraesCS2D02G415600.1	RLK-Pelle_DLSV	0	0.00962077	0.0645635	0.149013
TraesCS2A02G418400.1	RLK-Pelle_DLSV	TraesCS2D02G415800.1	RLK-Pelle_DLSV	0	0.0092763	0.0725268	0.127902
TraesCS2A02G427900.1	RLK-Pelle_RLCK-Os	TraesCS2D02G425900.1	RLK-Pelle_RLCK-Os	0	0.0499567	0.114044	0.438049
TraesCS2A02G431100.2	RLK-Pelle_LRR-VIII-1	TraesCS2D02G428900.1	RLK-Pelle_LRR-VIII-1	0	0.00910723	0.0583617	0.156048
TraesCS2A02G442900.1	RLK-Pelle_WAK	TraesCS2D02G442000.1	RLK-Pelle_WAK	0	0.0112913	0.11815	0.0955672
TraesCS2A02G444000.2	RLK-Pelle_LRR-III	TraesCS2D02G443200.1	RLK-Pelle_LRR-III	0	0.0107369	0.0675574	0.15893
TraesCS2A02G461800.1	RLK-Pelle_LRR-XII-1	TraesCS2D02G462000.1	RLK-Pelle_LRR-XII-1	0	0.0302734	0.0848014	0.356992
TraesCS2A02G462700.1	RLK-Pelle_DLSV	TraesCS2D02G463100.1	RLK-Pelle_DLSV	0	0.00587375	0.123016	0.0477477
TraesCS2A02G484900.1	RLK-Pelle_DLSV	TraesCS2D02G484800.1	RLK-Pelle_DLSV	0	0.0459591	0.0963016	0.477241
TraesCS2A02G485100.1	RLK-Pelle_DLSV	TraesCS2D02G485200.2	RLK-Pelle_DLSV	0	0.075797	0.171802	0.441188
TraesCS2A02G485200.1	RLK-Pelle_DLSV	TraesCS2D02G485300.1	RLK-Pelle_DLSV	0	0.0597616	0.0661765	0.903064
TraesCS2A02G486200.1	RLK-Pelle_DLSV	TraesCS2D02G485700.1	RLK-Pelle_DLSV	0	0.271678	0.526497	0.516011
TraesCS2A02G486400.1	RLK-Pelle_DLSV	TraesCS2D02G486300.1	RLK-Pelle_DLSV	0	0.0375154	0.241642	0.155252
TraesCS2A02G491300.1	RLK-Pelle_LRR-XII-1	TraesCS2D02G491600.1	RLK-Pelle_LRR-XII-1	0	0.0185301	0.051476	0.359976
TraesCS2A02G496000.1	RLK-Pelle_LRR-XII-1	TraesCS2D02G496300.1	RLK-Pelle_LRR-XII-1	0	0.0212484	0.0811291	0.261909
TraesCS2A02G500700.1	RLK-Pelle_DLSV	TraesCS2D02G500900.1	RLK-Pelle_DLSV	0	0.0062392	0.0683066	0.0913412
TraesCS2A02G503700.1	RLK-Pelle_RLCK-Os	TraesCS2D02G504300.1	RLK-Pelle_RLCK-Os	0	0.0197364	0.183184	0.107741
TraesCS2A02G504700.1	RLK-Pelle_RLCK-VI	TraesCS2D02G505400.1	RLK-Pelle_RLCK-VI	0	0.0116893	0.0573413	0.203855
TraesCS2A02G505200.1	RLK-Pelle_SD-2b	TraesCS2D02G505900.1	RLK-Pelle_SD-2b	0	0.0359678	0.0825755	0.435574
TraesCS2A02G508700.1	RLK-Pelle_CR4L	TraesCS2D02G510400.1	RLK-Pelle_CR4L	0	0.214076	0.324209	0.660301
TraesCS2A02G510000.1	RLK-Pelle_LRR-III	TraesCS2D02G511400.1	RLK-Pelle_LRR-III	0	0.0636639	0.185863	0.342532
TraesCS2A02G512500.1	RLK-Pelle_LRR-III	TraesCS2D02G513900.1	RLK-Pelle_LRR-III	0	0.00589651	0.119406	0.0493821
TraesCS2A02G525300.1	RLK-Pelle_RLCK-VIIa-2	TraesCS2D02G528200.1	RLK-Pelle_RLCK-VIIa-2	0	0.0091916	0.127628	0.0720187
TraesCS2A02G532600.1	RLK-Pelle_DLSV	TraesCS2D02G534400.1	RLK-Pelle_DLSV	0	0.0229244	0.0963522	0.237923
TraesCS2A02G533000.1	RLK-Pelle_DLSV	TraesCS2D02G534800.1	RLK-Pelle_DLSV	0	0.0222152	0.122221	0.181762
TraesCS2A02G534100.1	RLK-Pelle_DLSV	TraesCS2D02G535600.2	RLK-Pelle_DLSV	0	0.270888	0.702179	0.385783
TraesCS2A02G534400.2	RLK-Pelle_DLSV	TraesCS2D02G536900.3	RLK-Pelle_DLSV	0	0.0230312	0.110887	0.2077
TraesCS2A02G536400.1	RLK-Pelle_DLSV	TraesCS2D02G537800.1	RLK-Pelle_DLSV	0	0.0374646	0.114441	0.32737
TraesCS2A02G537000.1	RLK-Pelle_DLSV	TraesCS2D02G538200.1	RLK-Pelle_DLSV	3e-129	0.0455375	0.0289053	1.5754
TraesCS2A02G537200.1	RLK-Pelle_DLSV	TraesCS2D02G538500.1	RLK-Pelle_DLSV	0	0.0848302	0.200535	0.423019
TraesCS2A02G537900.2	RLK-Pelle_DLSV	TraesCS2D02G538900.1	RLK-Pelle_DLSV	0	0.052055	0.132239	0.393642
TraesCS2A02G538100.1	RLK-Pelle_DLSV	TraesCS2D02G539100.1	RLK-Pelle_DLSV	0	0.111799	0.296384	0.377209
TraesCS2A02G547500.2	RLK-Pelle_DLSV	TraesCS2D02G548600.4	RLK-Pelle_DLSV	0	0.0289638	0.0843481	0.343385
TraesCS2A02G559400.1	RLK-Pelle_LRR-XII-1	TraesCS2D02G571100.1	RLK-Pelle_LRR-XII-1	0	0.0752844	0.166993	0.450825
TraesCS2A02G563400.1	RLK-Pelle_DLSV	TraesCS2D02G572000.2	RLK-Pelle_DLSV	0	0.0111582	0.0421904	0.264473
TraesCS2A02G563900.1	RLK-Pelle_LRR-XII-1	TraesCS2D02G573700.1	RLK-Pelle_LRR-XII-1	0	0.0964263	0.247432	0.389709
TraesCS2A02G568700.1	RLK-Pelle_DLSV	TraesCS2D02G579800.2	RLK-Pelle_DLSV	8e-121	0.26998	0.182591	1.4786
TraesCS2A02G570800.1	RLK-Pelle_URK-1	TraesCS2D02G582300.1	RLK-Pelle_URK-1	0	0.00803119	0.0973644	0.0824859
TraesCS2A02G571000.1	RLK-Pelle_L-LEC	TraesCS2D02G582500.1	RLK-Pelle_L-LEC	0	0.145355	0.203768	0.713335
TraesCS2A02G574800.1	RLK-Pelle_LRR-XII-1	TraesCS2D02G585500.1	RLK-Pelle_LRR-XII-1	0	0.0761596	0.134309	0.56705
TraesCS2A02G578900.1	RLK-Pelle_DLSV	TraesCS2D02G598800.1	RLK-Pelle_DLSV	6e-145	0.498843	1.19346	0.417981
TraesCS2A02G580000.2	RLK-Pelle_LRR-VI-2	TraesCS2D02G599300.1	RLK-Pelle_LRR-VI-2	0	0.00872249	0.0683382	0.127637
TraesCS2A02G023700.1	RLK-Pelle_DLSV	TraesCS2D02G024900.1	RLK-Pelle_DLSV	0	0.0446806	0.237559	0.188083
TraesCS2A02G024900.1	RLK-Pelle_DLSV	TraesCS2D02G025400.2	RLK-Pelle_DLSV	0	0.00665931	0.00789481	0.843505
TraesCS2A02G040900.1	RLK-Pelle_CR4L	TraesCS2D02G026600.1	RLK-Pelle_CR4L	0	0.219126	0.482519	0.454128
TraesCS2A02G047800.1	RLK-Pelle_WAK	TraesCS2D02G045900.1	RLK-Pelle_WAK	0	0.0138246	0.0420906	0.328448
TraesCS2A02G068600.1	RLK-Pelle_LRR-XII-1	TraesCS2D02G067700.1	RLK-Pelle_LRR-XII-1	0	0.0382999	0.0376891	1.01621
TraesCS2A02G117800.2	RLK-Pelle_RLCK-VIIa-1	TraesCS2D02G117200.2	RLK-Pelle_RLCK-VIIa-1	0	0.0104598	0.0608853	0.171794
TraesCS2A02G216700.1	RLK-Pelle_DLSV	TraesCS2D02G221400.3	RLK-Pelle_DLSV	0	0.286412	0.784883	0.364911
TraesCS2A02G243400.4	RLK-Pelle_LRR-VI-1	TraesCS2D02G248200.2	RLK-Pelle_LRR-VI-1	0	0.0149587	0.0406264	0.368202
TraesCS2A02G268300.1	RLK-Pelle_LRR-XI-1	TraesCS2D02G255900.1	RLK-Pelle_LRR-XI-1	0	0.0106831	0.0566489	0.188584
TraesCS2A02G343100.1	RLK-Pelle_LRR-II	TraesCS2D02G321400.1	RLK-Pelle_LRR-II	0	0.00283655	0.0417232	0.067985
TraesCS2A02G302800.1	RLK-Pelle_URK-1	TraesCS2D02G582300.1	RLK-Pelle_URK-1	0	0.460809	1.41145	0.326479
TraesCS2A02G381400.1	RLK-Pelle_WAK	TraesCS2D02G550900.1	RLK-Pelle_WAK	0	0.115573	0.49304	0.234408
TraesCS2A02G484900.1	RLK-Pelle_DLSV	TraesCS2D02G538500.1	RLK-Pelle_DLSV	3e-172	0.130093	0.163382	0.796251
TraesCS2A02G485100.1	RLK-Pelle_DLSV	TraesCS2D02G537700.8	RLK-Pelle_DLSV	0	0.23685	0.787672	0.300696
TraesCS2A02G485700.2	RLK-Pelle_DLSV	TraesCS2D02G536900.3	RLK-Pelle_DLSV	0	0.0650489	0.253166	0.256941
TraesCS2A02G486600.1	RLK-Pelle_DLSV	TraesCS2D02G535600.2	RLK-Pelle_DLSV	0	0.122012	0.405033	0.30124
TraesCS2A02G104100.1	RLK-Pelle_LRR-III	TraesCS4A02G133400.1	RLK-Pelle_LRR-III	0	0.162161	0.8476	0.191318
TraesCS2A02G131700.1	RLK-Pelle_LRR-III	TraesCS4A02G180100.1	RLK-Pelle_LRR-III	0	0.0970819	0.312129	0.311032
TraesCS2A02G088800.1	RLK-Pelle_LRR-VI-2	TraesCS4B02G192200.1	RLK-Pelle_LRR-VI-2	0	0.219499	0.767779	0.285889
TraesCS2A02G104100.1	RLK-Pelle_LRR-III	TraesCS4B02G171300.1	RLK-Pelle_LRR-III	0	0.154287	0.816328	0.189002
TraesCS2A02G131700.1	RLK-Pelle_LRR-III	TraesCS4B02G137400.1	RLK-Pelle_LRR-III	0	0.101907	0.351414	0.289992
TraesCS2A02G088800.1	RLK-Pelle_LRR-VI-2	TraesCS4D02G193500.1	RLK-Pelle_LRR-VI-2	0	0.234359	0.827976	0.283051
TraesCS2A02G104100.1	RLK-Pelle_LRR-III	TraesCS4D02G173400.1	RLK-Pelle_LRR-III	0	0.157802	0.86809	0.18178
TraesCS2A02G131700.1	RLK-Pelle_LRR-III	TraesCS4D02G132100.1	RLK-Pelle_LRR-III	0	0.111159	0.304998	0.364457
TraesCS2A02G243400.4	RLK-Pelle_LRR-VI-1	TraesCS5A02G428900.1	RLK-Pelle_LRR-VI-1	0	0.242712	0.629521	0.38555
TraesCS2A02G255300.1	RLK-Pelle_LRR-XIV	TraesCS5A02G407300.1	RLK-Pelle_LRR-XIV	0	0.279812	0.922347	0.303369
TraesCS2A02G243400.4	RLK-Pelle_LRR-VI-1	TraesCS5B02G431000.1	RLK-Pelle_LRR-VI-1	0	0.239814	0.659255	0.363765
TraesCS2A02G255300.1	RLK-Pelle_LRR-XIV	TraesCS5B02G412200.1	RLK-Pelle_LRR-XIV	0	0.272589	0.930689	0.292889
TraesCS2A02G299600.1	RLK-Pelle_SD-2b	TraesCS5B02G367500.1	RLK-Pelle_SD-2b	5e-177	0.488235	1.13085	0.431743
TraesCS2A02G243400.4	RLK-Pelle_LRR-VI-1	TraesCS5D02G437000.1	RLK-Pelle_LRR-VI-1	0	0.239372	0.628895	0.380623
TraesCS2A02G255300.1	RLK-Pelle_LRR-XIV	TraesCS5D02G417200.1	RLK-Pelle_LRR-XIV	0	0.273654	0.896025	0.305409
TraesCS2A02G343100.1	RLK-Pelle_LRR-II	TraesCS6A02G203600.2	RLK-Pelle_LRR-II	0	0.0578854	0.867625	0.066717
TraesCS2A02G416400.1	RLK-Pelle_LRR-III	TraesCS6A02G244100.1	RLK-Pelle_LRR-III	3e-158	0.222066	0.505265	0.439504
TraesCS2A02G343100.1	RLK-Pelle_LRR-II	TraesCS6B02G223700.3	RLK-Pelle_LRR-II	0	0.0693916	0.874237	0.0793738
TraesCS2A02G404600.1	RLK-Pelle_RLCK-VIIa-2	TraesCS6B02G271700.1	RLK-Pelle_RLCK-VIIa-2	0	0.272001	0.552858	0.491991
TraesCS2A02G416400.1	RLK-Pelle_LRR-III	TraesCS6B02G280100.1	RLK-Pelle_LRR-III	5e-162	0.209803	0.46628	0.449951
TraesCS2A02G485200.1	RLK-Pelle_DLSV	TraesCS6B02G399900.1	RLK-Pelle_DLSV	1e-154	0.16969	0.672932	0.252165
TraesCS2A02G525300.1	RLK-Pelle_RLCK-VIIa-2	TraesCS6B02G434800.1	RLK-Pelle_RLCK-VIIa-2	0	0.239304	0.958364	0.2497
TraesCS2A02G416400.1	RLK-Pelle_LRR-III	TraesCS6D02G226500.2	RLK-Pelle_LRR-III	2e-162	0.210397	0.464987	0.45248
TraesCS2A02G491300.1	RLK-Pelle_LRR-XII-1	TraesCS6D02G271500.1	RLK-Pelle_LRR-XII-1	0	0.279991	0.948634	0.295151
TraesCS2B02G385900.1	RLK-Pelle_LRR-VI-2	TraesCS2B02G607200.3	RLK-Pelle_LRR-VI-2	0	0.436988	1.70898	0.255701
TraesCS2B02G489700.1	RLK-Pelle_WAK	TraesCS2B02G580400.1	RLK-Pelle_WAK	0	0.0936454	0.535298	0.174941
TraesCS2B02G510900.1	RLK-Pelle_DLSV	TraesCS2B02G568600.1	RLK-Pelle_DLSV	0	0.112652	0.326113	0.345438
TraesCS2B02G512000.1	RLK-Pelle_DLSV	TraesCS2B02G567800.1	RLK-Pelle_DLSV	0	0.258896	0.643945	0.402047
TraesCS2B02G512400.1	RLK-Pelle_DLSV	TraesCS2B02G565000.1	RLK-Pelle_DLSV	0	0.0974619	0.321392	0.303249
TraesCS2B02G512900.1	RLK-Pelle_DLSV	TraesCS2B02G564500.1	RLK-Pelle_DLSV	0	0.184655	0.429764	0.429667
TraesCS2B02G001700.1	RLK-Pelle_LRR-XII-1	TraesCS2D02G013100.1	RLK-Pelle_LRR-XII-1	3e-146	0.0680353	0.0522147	1.30299
TraesCS2B02G004900.1	RLK-Pelle_LRR-XII-1	TraesCS2D02G013300.1	RLK-Pelle_LRR-XII-1	2e-171	0.179268	0.302908	0.591821
TraesCS2B02G005000.1	RLK-Pelle_LRR-XI-1	TraesCS2D02G013700.1	RLK-Pelle_LRR-XI-1	0	0.017821	0.162912	0.10939
TraesCS2B02G024000.1	RLK-Pelle_L-LEC	TraesCS2D02G017500.1	RLK-Pelle_L-LEC	0	0.174805	0.446334	0.391645
TraesCS2B02G026800.1	RLK-Pelle_DLSV	TraesCS2D02G019600.2	RLK-Pelle_DLSV	2e-158	0.267482	0.279531	0.956895
TraesCS2B02G033500.1	RLK-Pelle_DLSV	TraesCS2D02G024900.1	RLK-Pelle_DLSV	9e-170	0.539713	0.220847	2.44383
TraesCS2B02G034200.2	RLK-Pelle_DLSV	TraesCS2D02G025400.2	RLK-Pelle_DLSV	1e-179	0.194664	0.395593	0.492081
TraesCS2B02G036400.1	RLK-Pelle_DLSV	TraesCS2D02G025500.1	RLK-Pelle_DLSV	0	0.0223043	0.0800492	0.278632
TraesCS2B02G036600.1	RLK-Pelle_DLSV	TraesCS2D02G026500.1	RLK-Pelle_DLSV	2e-142	0.228169	0.616968	0.369824
TraesCS2B02G036700.1	RLK-Pelle_DLSV	TraesCS2D02G026700.1	RLK-Pelle_DLSV	0	0.121645	0.223541	0.544175
TraesCS2B02G038400.1	RLK-Pelle_LRR-XI-1	TraesCS2D02G027500.1	RLK-Pelle_LRR-XI-1	0	0.0381892	0.0748387	0.510287
TraesCS2B02G043400.1	RLK-Pelle_DLSV	TraesCS2D02G031600.1	RLK-Pelle_DLSV	0	0.0778857	0.271926	0.286423
TraesCS2B02G047800.1	RLK-Pelle_LRR-XII-1	TraesCS2D02G033400.1	RLK-Pelle_LRR-XII-1	0	0.0148823	0.0799601	0.186121
TraesCS2B02G052500.1	RLK-Pelle_RLCK-VIIa-2	TraesCS2D02G038200.1	RLK-Pelle_RLCK-VIIa-2	0	0.0538842	0.164756	0.327055
TraesCS2B02G054500.1	RLK-Pelle_L-LEC	TraesCS2D02G040700.1	RLK-Pelle_L-LEC	0	0.0449038	0.11929	0.376426
TraesCS2B02G059400.1	RLK-Pelle_WAK	TraesCS2D02G045900.1	RLK-Pelle_WAK	0	0.0887197	0.351997	0.252047
TraesCS2B02G080100.1	RLK-Pelle_LRR-XII-1	TraesCS2D02G066200.1	RLK-Pelle_LRR-XII-1	0	0.0937635	0.283194	0.331093
TraesCS2B02G080200.1	RLK-Pelle_LRR-XII-1	TraesCS2D02G066400.1	RLK-Pelle_LRR-XII-1	0	0.0701935	0.145236	0.483306
TraesCS2B02G081100.1	RLK-Pelle_LRR-XII-1	TraesCS2D02G067000.1	RLK-Pelle_LRR-XII-1	0	0.018993	0.0266537	0.712584
TraesCS2B02G081700.1	RLK-Pelle_LRR-XII-1	TraesCS2D02G067700.1	RLK-Pelle_LRR-XII-1	0	0.0993799	0.158754	0.626
TraesCS2B02G087300.1	RLK-Pelle_WAK	TraesCS2D02G070600.1	RLK-Pelle_WAK	0	0.195923	0.628568	0.311698
TraesCS2B02G094100.1	RLK-Pelle_RLCK-IXb	TraesCS2D02G076700.1	RLK-Pelle_RLCK-IXb	0	0.0197324	0.0793441	0.248694
TraesCS2B02G096000.1	RLK-Pelle_RLCK-VIIa-1	TraesCS2D02G079200.1	RLK-Pelle_RLCK-VIIa-1	0	0.00889476	0.135156	0.065811
TraesCS2B02G104200.1	RLK-Pelle_LRR-VI-2	TraesCS2D02G086600.1	RLK-Pelle_LRR-VI-2	0	0.0324548	0.141406	0.229515
TraesCS2B02G105800.1	RLK-Pelle_LRR-XI-1	TraesCS2D02G088000.1	RLK-Pelle_LRR-XI-1	0	0.0372896	0.103287	0.36103
TraesCS2B02G114900.1	RLK-Pelle_RLCK-VIIa-2	TraesCS2D02G098200.1	RLK-Pelle_RLCK-VIIa-2	0	0.0178397	0.107536	0.165895
TraesCS2B02G121100.1	RLK-Pelle_LRR-III	TraesCS2D02G103800.1	RLK-Pelle_LRR-III	0	0.0129661	0.0983719	0.131807
TraesCS2B02G138400.1	RLK-Pelle_LRR-XI-1	TraesCS2D02G116700.1	RLK-Pelle_LRR-XI-1	0	0.0351999	0.0769112	0.457669
TraesCS2B02G143400.1	RLK-Pelle_RLCK-VIIa-2	TraesCS2D02G123700.1	RLK-Pelle_RLCK-VIIa-2	0	0.120737	0.177334	0.680848
TraesCS2B02G154100.1	RLK-Pelle_LRR-III	TraesCS2D02G133800.1	RLK-Pelle_LRR-III	0	0.0116332	0.0943872	0.12325
TraesCS2B02G179500.1	RLK-Pelle_RLCK-V	TraesCS2D02G159800.1	RLK-Pelle_RLCK-V	0	0.0107698	0.0626997	0.171767
TraesCS2B02G185800.3	RLK-Pelle_LRR-III	TraesCS2D02G167300.2	RLK-Pelle_LRR-III	0	0.00732479	0.0595576	0.122987
TraesCS2B02G193000.1	RLK-Pelle_LRR-V	TraesCS2D02G174500.1	RLK-Pelle_LRR-V	0	0.0123491	0.0629362	0.196217
TraesCS2B02G197000.1	RLK-Pelle_RLCK-VIIa-2	TraesCS2D02G178100.1	RLK-Pelle_RLCK-VIIa-2	0	0.00910789	0.0751002	0.121276
TraesCS2B02G208900.1	RLK-Pelle_LRR-Xb-2	TraesCS2D02G190200.2	RLK-Pelle_LRR-Xb-2	0	0.0296498	0.102832	0.288332
TraesCS2B02G222100.1	RLK-Pelle_LRR-III	TraesCS2D02G202600.1	RLK-Pelle_LRR-III	0	0.0268644	0.10151	0.264649
TraesCS2B02G222900.1	RLK-Pelle_DLSV	TraesCS2D02G203200.1	RLK-Pelle_DLSV	0	0.0182688	0.0497813	0.366982
TraesCS2B02G227700.1	RLK-Pelle_LRR-I-1	TraesCS2D02G208100.1	RLK-Pelle_LRR-I-1	0	0.0115402	0.0647801	0.178144
TraesCS2B02G229600.2	RLK-Pelle_LRR-V	TraesCS2D02G213100.1	RLK-Pelle_LRR-V	0	0.0169891	0.0798215	0.212838
TraesCS2B02G236800.8	RLK-Pelle_DLSV	TraesCS2D02G217400.1	RLK-Pelle_DLSV	0	0.00466202	0.0558161	0.0835246
TraesCS2B02G240800.3	RLK-Pelle_DLSV	TraesCS2D02G221400.3	RLK-Pelle_DLSV	0	0.0171899	0.0724076	0.237404
TraesCS2B02G240900.1	RLK-Pelle_DLSV	TraesCS2D02G221500.4	RLK-Pelle_DLSV	0	0.0119135	0.0961153	0.123951
TraesCS2B02G241400.1	RLK-Pelle_DLSV	TraesCS2D02G221900.1	RLK-Pelle_DLSV	0	0.0338734	0.0953664	0.355193
TraesCS2B02G241500.1	RLK-Pelle_DLSV	TraesCS2D02G222000.1	RLK-Pelle_DLSV	0	0.0191256	0.0978687	0.195421
TraesCS2B02G241600.1	RLK-Pelle_DLSV	TraesCS2D02G222100.2	RLK-Pelle_DLSV	0	0.0214708	0.118504	0.181183
TraesCS2B02G241800.1	RLK-Pelle_DLSV	TraesCS2D02G222300.2	RLK-Pelle_DLSV	0	0.0186531	0.0909243	0.20515
TraesCS2B02G242500.1	RLK-Pelle_DLSV	TraesCS2D02G223000.1	RLK-Pelle_DLSV	0	0.0108351	0.0646429	0.167615
TraesCS2B02G242600.1	RLK-Pelle_DLSV	TraesCS2D02G223100.3	RLK-Pelle_DLSV	0	0.0108447	0.0640246	0.169382
TraesCS2B02G243100.1	RLK-Pelle_DLSV	TraesCS2D02G223400.1	RLK-Pelle_DLSV	6e-176	0.0114853	0.0526763	0.218036
TraesCS2B02G251700.1	RLK-Pelle_LRR-XI-1	TraesCS2D02G233800.1	RLK-Pelle_LRR-XI-1	0	0.0167011	0.0486419	0.343349
TraesCS2B02G273100.1	RLK-Pelle_LRR-III	TraesCS2D02G254000.1	RLK-Pelle_LRR-III	0	0.00545209	0.0525463	0.103758
TraesCS2B02G302800.1	RLK-Pelle_RLCK-VIIa-1	TraesCS2D02G284200.1	RLK-Pelle_RLCK-VIIa-1	0	0.00187412	0.0320593	0.058458
TraesCS2B02G316100.1	RLK-Pelle_SD-2b	TraesCS2D02G297500.1	RLK-Pelle_SD-2b	0	0.0168396	0.0728553	0.231138
TraesCS2B02G318400.1	RLK-Pelle_RLCK-V	TraesCS2D02G301200.1	RLK-Pelle_RLCK-V	0	0.00261381	0.0847761	0.0308319
TraesCS2B02G319500.2	RLK-Pelle_URK-1	TraesCS2D02G301500.1	RLK-Pelle_URK-1	0	0.0116683	0.0938724	0.1243
TraesCS2B02G340700.1	RLK-Pelle_LRR-II	TraesCS2D02G321400.1	RLK-Pelle_LRR-II	0	0.00425961	0.0646159	0.065922
TraesCS2B02G344900.1	RLK-Pelle_LRR-III	TraesCS2D02G325900.1	RLK-Pelle_LRR-III	0	0.00694449	0.0738767	0.0940011
TraesCS2B02G347500.1	RLK-Pelle_URK-2	TraesCS2D02G328500.1	RLK-Pelle_URK-2	0	0.00487064	0.0791027	0.0615736
TraesCS2B02G352300.1	RLK-Pelle_LRR-XI-1	TraesCS2D02G332700.1	RLK-Pelle_LRR-XI-1	0	0.0150489	0.0932177	0.161438
TraesCS2B02G366600.1	RLK-Pelle_RLCK-VIII	TraesCS2D02G346600.1	RLK-Pelle_RLCK-VIII	0	0.00732234	0.0435562	0.168112
TraesCS2B02G377100.1	RLK-Pelle_RLCK-IV	TraesCS2D02G356600.1	RLK-Pelle_RLCK-IV	0	0.0057285	0.0650503	0.0880626
TraesCS2B02G379000.2	RLK-Pelle_LRR-XII-1	TraesCS2D02G358600.1	RLK-Pelle_LRR-XII-1	0	0.0235676	0.0936759	0.251587
TraesCS2B02G379400.1	RLK-Pelle_LRR-XI-1	TraesCS2D02G359100.1	RLK-Pelle_LRR-XI-1	0	0.00922595	0.103521	0.0891216
TraesCS2B02G382700.1	RLK-Pelle_Extensin	TraesCS2D02G362200.1	RLK-Pelle_Extensin	0	0.00894152	0.0877506	0.101897
TraesCS2B02G408700.1	RLK-Pelle_RLCK-VIIa-2	TraesCS2D02G388000.1	RLK-Pelle_RLCK-VIIa-2	0	0.0141944	0.106348	0.133471
TraesCS2B02G409700.1	RLK-Pelle_RLCK-IXb	TraesCS2D02G389200.1	RLK-Pelle_RLCK-IXb	0	0.012755	0.0453673	0.281149
TraesCS2B02G422500.1	RLK-Pelle_RLCK-VIIa-2	TraesCS2D02G401500.2	RLK-Pelle_RLCK-VIIa-2	0	0.0250898	0.090682	0.276679
TraesCS2B02G435300.1	RLK-Pelle_LRR-III	TraesCS2D02G413400.1	RLK-Pelle_LRR-III	0	0.0170641	0.0960559	0.177648
TraesCS2B02G437200.1	RLK-Pelle_DLSV	TraesCS2D02G415600.1	RLK-Pelle_DLSV	0	0.00874996	0.0602354	0.145263
TraesCS2B02G437400.2	RLK-Pelle_DLSV	TraesCS2D02G415800.1	RLK-Pelle_DLSV	0	0.00971776	0.0509921	0.190574
TraesCS2B02G452400.2	RLK-Pelle_LRR-VIII-1	TraesCS2D02G428900.1	RLK-Pelle_LRR-VIII-1	0	0.0100237	0.0772825	0.129702
TraesCS2B02G464000.1	RLK-Pelle_WAK	TraesCS2D02G442000.1	RLK-Pelle_WAK	0	0.0425082	0.136671	0.311026
TraesCS2B02G465200.1	RLK-Pelle_LRR-III	TraesCS2D02G443200.1	RLK-Pelle_LRR-III	0	0.0125982	0.0639137	0.197113
TraesCS2B02G483400.1	RLK-Pelle_LRR-XII-1	TraesCS2D02G462000.1	RLK-Pelle_LRR-XII-1	0	0.0292686	0.0924331	0.316646
TraesCS2B02G484300.1	RLK-Pelle_DLSV	TraesCS2D02G463100.1	RLK-Pelle_DLSV	0	0.0058749	0.100993	0.0581715
TraesCS2B02G485000.1	RLK-Pelle_L-LEC	TraesCS2D02G464000.1	RLK-Pelle_L-LEC	0	0.0173338	0.0428603	0.404427
TraesCS2B02G499100.1	RLK-Pelle_LRR-XII-1	TraesCS2D02G474300.1	RLK-Pelle_LRR-XII-1	0	0.0507519	0.158203	0.320803
TraesCS2B02G510900.1	RLK-Pelle_DLSV	TraesCS2D02G484700.2	RLK-Pelle_DLSV	0	0.0317638	0.103918	0.305663
TraesCS2B02G511600.1	RLK-Pelle_DLSV	TraesCS2D02G485200.2	RLK-Pelle_DLSV	0	0.0204753	0.0465533	0.439825
TraesCS2B02G512200.1	RLK-Pelle_DLSV	TraesCS2D02G485300.1	RLK-Pelle_DLSV	0	0.0218411	0.0281543	0.775765
TraesCS2B02G512900.1	RLK-Pelle_DLSV	TraesCS2D02G485700.1	RLK-Pelle_DLSV	0	0.256749	0.539501	0.4759
TraesCS2B02G513100.1	RLK-Pelle_DLSV	TraesCS2D02G486300.1	RLK-Pelle_DLSV	0	0.0253744	0.12454	0.203745
TraesCS2B02G513600.1	RLK-Pelle_DLSV	TraesCS2D02G486800.1	RLK-Pelle_DLSV	0	0.0219115	0.0801549	0.273365
TraesCS2B02G519500.1	RLK-Pelle_LRR-XII-1	TraesCS2D02G491600.1	RLK-Pelle_LRR-XII-1	0	0.0158838	0.0531476	0.298863
TraesCS2B02G524300.1	RLK-Pelle_LRR-XII-1	TraesCS2D02G496300.1	RLK-Pelle_LRR-XII-1	0	0.0155619	0.0465923	0.334001
TraesCS2B02G528600.1	RLK-Pelle_DLSV	TraesCS2D02G500900.1	RLK-Pelle_DLSV	0	0.00675914	0.0920228	0.0734508
TraesCS2B02G531800.1	RLK-Pelle_RLCK-Os	TraesCS2D02G504300.1	RLK-Pelle_RLCK-Os	7e-143	0.466965	0.640443	0.729128
TraesCS2B02G532900.1	RLK-Pelle_RLCK-VI	TraesCS2D02G505400.1	RLK-Pelle_RLCK-VI	0	0.00460301	0.0568319	0.0809933
TraesCS2B02G533400.2	RLK-Pelle_SD-2b	TraesCS2D02G505900.1	RLK-Pelle_SD-2b	0	0.0186021	0.0427305	0.435336
TraesCS2B02G536500.1	RLK-Pelle_WAK	TraesCS2D02G509100.1	RLK-Pelle_WAK	0	0.221061	0.414804	0.532929
TraesCS2B02G537500.1	RLK-Pelle_CR4L	TraesCS2D02G510400.1	RLK-Pelle_CR4L	0	0.226481	0.348053	0.650707
TraesCS2B02G538100.1	RLK-Pelle_LRR-III	TraesCS2D02G511400.1	RLK-Pelle_LRR-III	5e-180	0.070441	0.0927933	0.759117
TraesCS2B02G539800.1	RLK-Pelle_DLSV	TraesCS2D02G512845.1	RLK-Pelle_DLSV	0	0.108354	0.163275	0.663628
TraesCS2B02G540400.2	RLK-Pelle_LRR-III	TraesCS2D02G513900.1	RLK-Pelle_LRR-III	0	0.00720608	0.0889791	0.0809862
TraesCS2B02G555200.1	RLK-Pelle_RLCK-VIIa-2	TraesCS2D02G528200.1	RLK-Pelle_RLCK-VIIa-2	0	0.0114855	0.080937	0.141906
TraesCS2B02G558500.1	RLK-Pelle_LRK10L-2	TraesCS2D02G530700.1	RLK-Pelle_LRK10L-2	0	0.0420481	0.114405	0.367538
TraesCS2B02G558600.1	RLK-Pelle_LRK10L-2	TraesCS2D02G530900.1	RLK-Pelle_LRK10L-2	0	0.0339956	0.0981297	0.346436
TraesCS2B02G562100.1	RLK-Pelle_DLSV	TraesCS2D02G534400.1	RLK-Pelle_DLSV	0	0.0293733	0.0930841	0.315556
TraesCS2B02G562500.1	RLK-Pelle_DLSV	TraesCS2D02G534800.1	RLK-Pelle_DLSV	0	0.019215	0.185855	0.103387
TraesCS2B02G563400.1	RLK-Pelle_DLSV	TraesCS2D02G535600.2	RLK-Pelle_DLSV	0	0.0304667	0.139813	0.217911
TraesCS2B02G565000.1	RLK-Pelle_DLSV	TraesCS2D02G536900.3	RLK-Pelle_DLSV	0	0.036548	0.183051	0.19966
TraesCS2B02G567000.1	RLK-Pelle_DLSV	TraesCS2D02G537800.1	RLK-Pelle_DLSV	0	0.0465914	0.124911	0.372996
TraesCS2B02G567700.1	RLK-Pelle_DLSV	TraesCS2D02G538400.1	RLK-Pelle_DLSV	0	0.0255726	0.0776196	0.32946
TraesCS2B02G568000.1	RLK-Pelle_DLSV	TraesCS2D02G538500.1	RLK-Pelle_DLSV	0	0.0348394	0.111232	0.313214
TraesCS2B02G568500.1	RLK-Pelle_DLSV	TraesCS2D02G538900.1	RLK-Pelle_DLSV	0	0.0510195	0.116542	0.437778
TraesCS2B02G578200.4	RLK-Pelle_DLSV	TraesCS2D02G548600.4	RLK-Pelle_DLSV	0	0.0266304	0.109175	0.243924
TraesCS2B02G580400.1	RLK-Pelle_WAK	TraesCS2D02G550900.1	RLK-Pelle_WAK	0	0.0158495	0.0633352	0.250248
TraesCS2B02G584100.1	RLK-Pelle_L-LEC	TraesCS2D02G554400.1	RLK-Pelle_L-LEC	0	0.0565661	0.119671	0.47268
TraesCS2B02G594100.1	RLK-Pelle_DLSV	TraesCS2D02G564300.1	RLK-Pelle_DLSV	0	0.0194667	0.171945	0.113215
TraesCS2B02G600900.1	RLK-Pelle_LRR-XII-1	TraesCS2D02G573700.1	RLK-Pelle_LRR-XII-1	0	0.0846652	0.286234	0.29579
TraesCS2B02G602000.1	RLK-Pelle_LRR-IX	TraesCS2D02G595000.1	RLK-Pelle_LRR-IX	0	0.0210097	0.105614	0.198928
TraesCS2B02G604300.1	RLK-Pelle_RLCK-XII-1	TraesCS2D02G597600.1	RLK-Pelle_RLCK-XII-1	0	0.000884043	0.10071	0.00877813
TraesCS2B02G606100.1	RLK-Pelle_DLSV	TraesCS2D02G598800.1	RLK-Pelle_DLSV	6e-135	0.443284	0.774463	0.572376
TraesCS2B02G607200.3	RLK-Pelle_LRR-VI-2	TraesCS2D02G599300.1	RLK-Pelle_LRR-VI-2	0	0.0066823	0.1116	0.0598774
TraesCS2B02G001400.1	RLK-Pelle_LRR-XII-1	TraesCS2D02G013200.1	RLK-Pelle_LRR-XII-1	0	0.0274279	0.0890593	0.307973
TraesCS2B02G008400.1	RLK-Pelle_L-LEC	TraesCS2D02G017500.1	RLK-Pelle_L-LEC	0	0.167516	0.307443	0.544869
TraesCS2B02G033800.1	RLK-Pelle_DLSV	TraesCS2D02G024700.1	RLK-Pelle_DLSV	0	0.202245	0.555573	0.36403
TraesCS2B02G036800.1	RLK-Pelle_DLSV	TraesCS2D02G025400.2	RLK-Pelle_DLSV	0	0.102047	0.218008	0.468088
TraesCS2B02G053300.1	RLK-Pelle_CR4L	TraesCS2D02G026600.1	RLK-Pelle_CR4L	0	0.218277	0.517619	0.421695
TraesCS2B02G081300.1	RLK-Pelle_LRR-XII-1	TraesCS2D02G066200.1	RLK-Pelle_LRR-XII-1	0	0.0830164	0.237797	0.349106
TraesCS2B02G082100.1	RLK-Pelle_LRR-XII-1	TraesCS2D02G066700.1	RLK-Pelle_LRR-XII-1	0	0.110049	0.186107	0.59132
TraesCS2B02G082200.1	RLK-Pelle_LRR-XII-1	TraesCS2D02G067500.1	RLK-Pelle_LRR-XII-1	6e-177	0.113486	0.0442459	2.56489
TraesCS2B02G137800.2	RLK-Pelle_RLCK-VIIa-1	TraesCS2D02G117200.2	RLK-Pelle_RLCK-VIIa-1	0	0.00663931	0.0899838	0.0737834
TraesCS2B02G385900.1	RLK-Pelle_LRR-VI-2	TraesCS2D02G599300.1	RLK-Pelle_LRR-VI-2	0	0.44084	1.61761	0.272525
TraesCS2B02G489700.1	RLK-Pelle_WAK	TraesCS2D02G550900.1	RLK-Pelle_WAK	0	0.0838128	0.534664	0.156758
TraesCS2B02G510900.1	RLK-Pelle_DLSV	TraesCS2D02G539100.1	RLK-Pelle_DLSV	0	0.111557	0.332519	0.33549
TraesCS2B02G511300.1	RLK-Pelle_DLSV	TraesCS2D02G538400.1	RLK-Pelle_DLSV	0	0.0965201	0.217042	0.444706
TraesCS2B02G512000.1	RLK-Pelle_DLSV	TraesCS2D02G537100.1	RLK-Pelle_DLSV	0	0.168902	0.467789	0.361065
TraesCS2B02G512400.1	RLK-Pelle_DLSV	TraesCS2D02G536900.3	RLK-Pelle_DLSV	0	0.0908261	0.298362	0.304416
TraesCS2B02G513100.1	RLK-Pelle_DLSV	TraesCS2D02G534400.1	RLK-Pelle_DLSV	0	0.282013	0.742357	0.379888
TraesCS2B02G537600.1	RLK-Pelle_WAK	TraesCS2D02G508900.1	RLK-Pelle_WAK	0	0.222029	0.615051	0.360993
TraesCS2B02G562100.1	RLK-Pelle_DLSV	TraesCS2D02G486800.1	RLK-Pelle_DLSV	0	0.128338	0.392013	0.327381
TraesCS2B02G564700.1	RLK-Pelle_DLSV	TraesCS2D02G486200.1	RLK-Pelle_DLSV	0	0.23728	0.300344	0.790026
TraesCS2B02G568000.1	RLK-Pelle_DLSV	TraesCS2D02G484800.1	RLK-Pelle_DLSV	0	0.0992723	0.354202	0.280271
TraesCS2B02G568600.1	RLK-Pelle_DLSV	TraesCS2D02G484700.2	RLK-Pelle_DLSV	0	0.105202	0.355487	0.295937
TraesCS2B02G608600.1	RLK-Pelle_LRR-XII-1	TraesCS2D02G590600.1	RLK-Pelle_LRR-XII-1	0	0.102724	0.115748	0.887484
TraesCS2B02G612100.1	RLK-Pelle_LRR-XII-1	TraesCS2D02G585500.1	RLK-Pelle_LRR-XII-1	0	0.00896495	0.0600399	0.149316
TraesCS2B02G621800.2	RLK-Pelle_DLSV	TraesCS2D02G576600.1	RLK-Pelle_DLSV	3e-180	0.187551	0.317601	0.590524
TraesCS2B02G623700.1	RLK-Pelle_DLSV	TraesCS2D02G572600.1	RLK-Pelle_DLSV	0	0.020932	0.104471	0.200362
TraesCS2B02G519500.1	RLK-Pelle_LRR-XII-1	TraesCS2D02G590600.1	RLK-Pelle_LRR-XII-1	0	0.25872	0.842531	0.307075
TraesCS2B02G539800.1	RLK-Pelle_DLSV	TraesCS2D02G539100.1	RLK-Pelle_DLSV	0	0.471712	0.886869	0.531885
TraesCS2B02G566100.1	RLK-Pelle_DLSV	TraesCS2D02G538200.1	RLK-Pelle_DLSV	0	0.164968	0.417557	0.395078
TraesCS2B02G567800.1	RLK-Pelle_DLSV	TraesCS2D02G537100.1	RLK-Pelle_DLSV	0	0.235047	0.831943	0.282528
TraesCS2B02G568600.1	RLK-Pelle_DLSV	TraesCS2D02G512845.1	RLK-Pelle_DLSV	3e-135	0.534253	0.759537	0.703394
TraesCS2B02G617400.1	RLK-Pelle_WAK	TraesCS2D02G509200.1	RLK-Pelle_WAK	0	0.180852	0.426023	0.424511
TraesCS2B02G628100.1	RLK-Pelle_L-LEC	TraesCS2D02G503300.1	RLK-Pelle_L-LEC	0	0.185906	0.397933	0.467179
TraesCS2B02G104200.1	RLK-Pelle_LRR-VI-2	TraesCS4B02G192200.1	RLK-Pelle_LRR-VI-2	0	0.247564	0.739487	0.334777
TraesCS2B02G121100.1	RLK-Pelle_LRR-III	TraesCS4B02G171300.1	RLK-Pelle_LRR-III	0	0.157484	0.842246	0.186981
TraesCS2B02G154100.1	RLK-Pelle_LRR-III	TraesCS4B02G137400.1	RLK-Pelle_LRR-III	0	0.0998696	0.33232	0.300523
TraesCS2B02G104200.1	RLK-Pelle_LRR-VI-2	TraesCS4D02G193500.1	RLK-Pelle_LRR-VI-2	0	0.273933	0.835715	0.327783
TraesCS2B02G121100.1	RLK-Pelle_LRR-III	TraesCS4D02G173400.1	RLK-Pelle_LRR-III	0	0.161008	0.868573	0.185371
TraesCS2B02G154100.1	RLK-Pelle_LRR-III	TraesCS4D02G132100.1	RLK-Pelle_LRR-III	0	0.100298	0.294873	0.340141
TraesCS2B02G266700.1	RLK-Pelle_LRR-XI-1	TraesCS5D02G417400.1	RLK-Pelle_LRR-XI-1	0	0.13425	0.841575	0.159522
TraesCS2B02G266900.1	RLK-Pelle_LRR-XIV	TraesCS5D02G417200.1	RLK-Pelle_LRR-XIV	0	0.269715	0.93062	0.289823
TraesCS2B02G485000.1	RLK-Pelle_L-LEC	TraesCS5D02G344700.1	RLK-Pelle_L-LEC	2e-125	0.382494	0.591774	0.646351
TraesCS2B02G340700.1	RLK-Pelle_LRR-II	TraesCS6A02G203600.2	RLK-Pelle_LRR-II	0	0.056975	0.881943	0.0646017
TraesCS2B02G407100.2	RLK-Pelle_RLCK-XIII	TraesCS6A02G240100.1	RLK-Pelle_RLCK-XIII	3e-163	0.226478	0.378341	0.598609
TraesCS2B02G408700.1	RLK-Pelle_RLCK-VIIa-2	TraesCS6A02G241000.1	RLK-Pelle_RLCK-VIIa-2	0	0.246551	0.750618	0.328464
TraesCS2B02G340700.1	RLK-Pelle_LRR-II	TraesCS6B02G223700.3	RLK-Pelle_LRR-II	0	0.0665682	0.891932	0.0746337
TraesCS2B02G422500.1	RLK-Pelle_RLCK-VIIa-2	TraesCS6B02G271700.1	RLK-Pelle_RLCK-VIIa-2	0	0.225513	0.479793	0.470022
TraesCS2B02G435300.1	RLK-Pelle_LRR-III	TraesCS6B02G280100.1	RLK-Pelle_LRR-III	5e-154	0.2114	0.487754	0.433414
TraesCS2B02G340700.1	RLK-Pelle_LRR-II	TraesCS6D02G186900.2	RLK-Pelle_LRR-II	0	0.0593704	0.892266	0.0665388
TraesCS2B02G407100.2	RLK-Pelle_RLCK-XIII	TraesCS6D02G222400.1	RLK-Pelle_RLCK-XIII	1e-164	0.238053	0.406029	0.586297
TraesCS2B02G408700.1	RLK-Pelle_RLCK-VIIa-2	TraesCS6D02G223300.1	RLK-Pelle_RLCK-VIIa-2	0	0.255753	0.774106	0.330385
TraesCS2B02G512000.1	RLK-Pelle_DLSV	TraesCS6D02G348800.1	RLK-Pelle_DLSV	0	0.181695	0.273489	0.66436
TraesCS2D02G068800.1	RLK-Pelle_DLSV	TraesCS4B02G301100.1	RLK-Pelle_DLSV	0	0.337151	0.729267	0.462315
TraesCS2D02G086600.1	RLK-Pelle_LRR-VI-2	TraesCS4B02G192200.1	RLK-Pelle_LRR-VI-2	0	0.239214	0.795985	0.300526
TraesCS2D02G103800.1	RLK-Pelle_LRR-III	TraesCS4B02G171300.1	RLK-Pelle_LRR-III	0	0.155119	0.81711	0.189838
TraesCS2D02G133800.1	RLK-Pelle_LRR-III	TraesCS4B02G137400.1	RLK-Pelle_LRR-III	0	0.097283	0.34134	0.285003
TraesCS2D02G086600.1	RLK-Pelle_LRR-VI-2	TraesCS4D02G193500.1	RLK-Pelle_LRR-VI-2	0	0.249495	0.781799	0.31913
TraesCS2D02G103800.1	RLK-Pelle_LRR-III	TraesCS4D02G173400.1	RLK-Pelle_LRR-III	0	0.156906	0.835966	0.187695
TraesCS2D02G133800.1	RLK-Pelle_LRR-III	TraesCS4D02G132100.1	RLK-Pelle_LRR-III	0	0.101761	0.297999	0.34148
TraesCS2D02G248200.2	RLK-Pelle_LRR-VI-1	TraesCS5B02G431000.1	RLK-Pelle_LRR-VI-1	0	0.24093	0.658722	0.365753
TraesCS2D02G255900.1	RLK-Pelle_LRR-XI-1	TraesCS5B02G412400.1	RLK-Pelle_LRR-XI-1	0	0.138194	0.869924	0.158858
TraesCS2D02G297500.1	RLK-Pelle_SD-2b	TraesCS5B02G367500.1	RLK-Pelle_SD-2b	2e-174	0.488387	1.13988	0.428454
TraesCS2D02G248200.2	RLK-Pelle_LRR-VI-1	TraesCS5D02G437000.1	RLK-Pelle_LRR-VI-1	0	0.239744	0.635884	0.377026
TraesCS2D02G255900.1	RLK-Pelle_LRR-XI-1	TraesCS5D02G417400.1	RLK-Pelle_LRR-XI-1	0	0.134813	0.821501	0.164106
TraesCS2D02G377900.1	RLK-Pelle_WAK	TraesCS5D02G365500.1	RLK-Pelle_WAK	0	0.123759	0.660079	0.187492
TraesCS2D02G321400.1	RLK-Pelle_LRR-II	TraesCS6A02G203600.2	RLK-Pelle_LRR-II	0	0.0569786	0.867593	0.0656744
TraesCS2D02G388000.1	RLK-Pelle_RLCK-VIIa-2	TraesCS6A02G241000.1	RLK-Pelle_RLCK-VIIa-2	0	0.229325	0.932671	0.24588
TraesCS2D02G413400.1	RLK-Pelle_LRR-III	TraesCS6A02G244300.1	RLK-Pelle_LRR-III	4e-154	0.225642	0.511265	0.441341
TraesCS2D02G321400.1	RLK-Pelle_LRR-II	TraesCS6D02G186900.2	RLK-Pelle_LRR-II	0	0.0599743	0.893757	0.0671036
TraesCS2D02G388000.1	RLK-Pelle_RLCK-VIIa-2	TraesCS6D02G223300.1	RLK-Pelle_RLCK-VIIa-2	0	0.237715	0.957811	0.248186
TraesCS2D02G413400.1	RLK-Pelle_LRR-III	TraesCS6D02G226500.2	RLK-Pelle_LRR-III	4e-154	0.213747	0.471841	0.453006
TraesCS2D02G491600.1	RLK-Pelle_LRR-XII-1	TraesCS6D02G271500.1	RLK-Pelle_LRR-XII-1	0	0.276067	0.879817	0.313777
TraesCS3A02G007200.1	RLK-Pelle_LRR-XII-1	TraesCS3B02G007000.1	RLK-Pelle_LRR-XII-1	1e-141	0.0566718	0.0295381	1.9186
TraesCS3A02G009800.1	RLK-Pelle_DLSV	TraesCS3B02G012600.1	RLK-Pelle_DLSV	0	0.0370008	0.0701131	0.52773
TraesCS3A02G013000.1	RLK-Pelle_LRK10L-2	TraesCS3B02G015500.1	RLK-Pelle_LRK10L-2	0	0.0957297	0.1928	0.496524
TraesCS3A02G012900.1	RLK-Pelle_LRK10L-2	TraesCS3B02G015400.1	RLK-Pelle_LRK10L-2	0	0.0316423	0.146121	0.216549
TraesCS3A02G013400.1	RLK-Pelle_LRK10L-2	TraesCS3B02G016300.1	RLK-Pelle_LRK10L-2	0	0.0744263	0.191374	0.388906
TraesCS3A02G017200.1	RLK-Pelle_LRK10L-2	TraesCS3B02G030500.1	RLK-Pelle_LRK10L-2	0	0.181449	0.474995	0.382001
TraesCS3A02G039100.1	RLK-Pelle_DLSV	TraesCS3B02G044200.1	RLK-Pelle_DLSV	0	0.0532695	0.183477	0.290334
TraesCS3A02G048700.3	RLK-Pelle_WAK_LRK10L-1	TraesCS3B02G053700.2	RLK-Pelle_WAK_LRK10L-1	0	0.329924	0.60296	0.547174
TraesCS3A02G049375.1	RLK-Pelle_LRK10L-2	TraesCS3B02G055600.1	RLK-Pelle_LRK10L-2	0	0.0462967	0.177942	0.260178
TraesCS3A02G049500.2	RLK-Pelle_LRK10L-2	TraesCS3B02G055835.2	RLK-Pelle_LRK10L-2	0	0.108481	0.320519	0.338455
TraesCS3A02G049600.1	RLK-Pelle_LRK10L-2	TraesCS3B02G058100.1	RLK-Pelle_LRK10L-2	0	0.230631	0.515428	0.447455
TraesCS3A02G050211.2	RLK-Pelle_LRK10L-2	TraesCS3B02G058500.1	RLK-Pelle_LRK10L-2	0	0.146547	0.510217	0.287224
TraesCS3A02G050300.1	RLK-Pelle_LRK10L-2	TraesCS3B02G059100.1	RLK-Pelle_LRK10L-2	0	0.024419	0.115754	0.210956
TraesCS3A02G060000.1	RLK-Pelle_LRR-XII-1	TraesCS3B02G072800.1	RLK-Pelle_LRR-XII-1	0	0.140867	0.384934	0.365952
TraesCS3A02G061400.1	RLK-Pelle_LRR-XII-1	TraesCS3B02G074000.1	RLK-Pelle_LRR-XII-1	0	0.0213538	0.0763519	0.279676
TraesCS3A02G064400.1	RLK-Pelle_SD-2b	TraesCS3B02G079400.1	RLK-Pelle_SD-2b	0	0.0438874	0.104858	0.418541
TraesCS3A02G072500.1	RLK-Pelle_CrRLK1L-1	TraesCS3B02G086600.1	RLK-Pelle_CrRLK1L-1	0	0.029256	0.0665206	0.439803
TraesCS3A02G078700.1	RLK-Pelle_C-LEC	TraesCS3B02G093800.2	RLK-Pelle_C-LEC	0	0.0133814	0.147941	0.0904511
TraesCS3A02G091100.1	RLK-Pelle_LRR-II	TraesCS3B02G106100.1	RLK-Pelle_LRR-II	0	0.0988716	0.280019	0.353089
TraesCS3A02G091800.1	RLK-Pelle_SD-2b	TraesCS3B02G107000.1	RLK-Pelle_SD-2b	0	0.105384	0.132018	0.798258
TraesCS3A02G092300.1	RLK-Pelle_LRR-XI-1	TraesCS3B02G107600.1	RLK-Pelle_LRR-XI-1	0	0.00638609	0.0967921	0.0659773
TraesCS3A02G095000.1	RLK-Pelle_LRR-VIII-1	TraesCS3B02G110500.1	RLK-Pelle_LRR-VIII-1	0	0.022202	0.13429	0.165329
TraesCS3A02G096500.1	RLK-Pelle_DLSV	TraesCS3B02G112300.1	RLK-Pelle_DLSV	0	0.0111235	0.104536	0.106409
TraesCS3A02G104800.1	RLK-Pelle_Extensin	TraesCS3B02G123300.2	RLK-Pelle_Extensin	0	0.0220523	0.0690334	0.319444
TraesCS3A02G122300.1	RLK-Pelle_WAK_LRK10L-1	TraesCS3B02G141500.1	RLK-Pelle_WAK_LRK10L-1	0	0.025972	0.142482	0.182282
TraesCS3A02G142200.1	RLK-Pelle_LRR-XI-1	TraesCS3B02G162500.2	RLK-Pelle_LRR-XI-1	0	0.0188429	0.146709	0.128437
TraesCS3A02G148400.1	RLK-Pelle_LRR-III	TraesCS3B02G175300.1	RLK-Pelle_LRR-III	0	0.0104689	0.082217	0.127332
TraesCS3A02G152200.1	RLK-Pelle_PERK-1	TraesCS3B02G179300.1	RLK-Pelle_PERK-1	0	0.0125646	0.107691	0.116673
TraesCS3A02G161800.2	RLK-Pelle_RLCK-V	TraesCS3B02G193200.1	RLK-Pelle_RLCK-V	0	0.00430232	0.035935	0.119725
TraesCS3A02G171600.1	RLK-Pelle_Extensin	TraesCS3B02G202600.1	RLK-Pelle_Extensin	0	0.0113616	0.0589283	0.192803
TraesCS3A02G178800.2	RLK-Pelle_RLCK-VIIa-1	TraesCS3B02G206500.1	RLK-Pelle_RLCK-VIIa-1	0	0.00473973	0.0822525	0.0576241
TraesCS3A02G193400.1	RLK-Pelle_RLCK-VIII	TraesCS3B02G221500.1	RLK-Pelle_RLCK-VIII	0	0.00850987	0.0336191	0.253126
TraesCS3A02G208100.2	RLK-Pelle_LRR-IV	TraesCS3B02G236500.1	RLK-Pelle_LRR-IV	0	0.0125126	0.0687723	0.181943
TraesCS3A02G208900.1	RLK-Pelle_RLCK-IXb	TraesCS3B02G239200.2	RLK-Pelle_RLCK-IXb	0	0.00993342	0.0480466	0.206746
TraesCS3A02G210700.1	RLK-Pelle_RLCK-VIIa-2	TraesCS3B02G241300.1	RLK-Pelle_RLCK-VIIa-2	0	0.00647104	0.0295969	0.218639
TraesCS3A02G216100.1	RLK-Pelle_PERK-2	TraesCS3B02G245800.1	RLK-Pelle_PERK-2	0	0.00293385	0.0441516	0.0664494
TraesCS3A02G217800.1	RLK-Pelle_LRR-III	TraesCS3B02G248200.1	RLK-Pelle_LRR-III	0	0.0123999	0.0697682	0.17773
TraesCS3A02G229800.1	RLK-Pelle_PERK-1	TraesCS3B02G259100.1	RLK-Pelle_PERK-1	0	0.0402531	0.0952339	0.422677
TraesCS3A02G250300.1	RLK-Pelle_LRR-III	TraesCS3B02G279800.1	RLK-Pelle_LRR-III	0	0.0257597	0.0871747	0.295496
TraesCS3A02G251000.1	RLK-Pelle_Extensin	TraesCS3B02G280500.1	RLK-Pelle_Extensin	0	0.0251546	0.0694066	0.362424
TraesCS3A02G259500.1	RLK-Pelle_LRR-XII-1	TraesCS3B02G292600.1	RLK-Pelle_LRR-XII-1	0	0.0130167	0.0265992	0.489365
TraesCS3A02G261700.1	RLK-Pelle_LRK10L-2	TraesCS3B02G294900.1	RLK-Pelle_LRK10L-2	0	0.0370652	0.128974	0.287385
TraesCS3A02G262100.4	RLK-Pelle_WAK_LRK10L-1	TraesCS3B02G295400.4	RLK-Pelle_WAK_LRK10L-1	0	0.04127	0.107952	0.382298
TraesCS3A02G270500.1	RLK-Pelle_LRR-VI-2	TraesCS3B02G304300.2	RLK-Pelle_LRR-VI-2	0	0.0181226	0.0538811	0.336345
TraesCS3A02G276200.2	RLK-Pelle_LRR-XI-1	TraesCS3B02G309900.1	RLK-Pelle_LRR-XI-1	0	0.112959	0.113608	0.994284
TraesCS3A02G276600.2	RLK-Pelle_LysM	TraesCS3B02G310800.2	RLK-Pelle_LysM	0	0.0114282	0.067936	0.168219
TraesCS3A02G278100.1	RLK-Pelle_PERK-1	TraesCS3B02G312300.1	RLK-Pelle_PERK-1	0	0.00403792	0.112718	0.0358232
TraesCS3A02G286500.1	RLK-Pelle_LRR-I-1	TraesCS3B02G320700.1	RLK-Pelle_LRR-I-1	0	0.0471619	0.116217	0.405809
TraesCS3A02G290300.2	RLK-Pelle_PERK-1	TraesCS3B02G325100.2	RLK-Pelle_PERK-1	0	0.0227428	0.0896226	0.253762
TraesCS3A02G315100.1	RLK-Pelle_DLSV	TraesCS3B02G351800.1	RLK-Pelle_DLSV	0	0.02143	0.0593835	0.360875
TraesCS3A02G323200.2	RLK-Pelle_DLSV	TraesCS3B02G352300.1	RLK-Pelle_DLSV	0	0.0180908	0.0971051	0.186301
TraesCS3A02G323500.3	RLK-Pelle_DLSV	TraesCS3B02G352700.1	RLK-Pelle_DLSV	0	0.0233399	0.109126	0.213881
TraesCS3A02G323700.2	RLK-Pelle_DLSV	TraesCS3B02G352900.2	RLK-Pelle_DLSV	0	0.016032	0.0781692	0.205093
TraesCS3A02G326400.1	RLK-Pelle_RLCK-VIIa-1	TraesCS3B02G355700.1	RLK-Pelle_RLCK-VIIa-1	0	0.0108823	0.0665995	0.163399
TraesCS3A02G335400.1	RLK-Pelle_LRR-I-1	TraesCS3B02G366100.1	RLK-Pelle_LRR-I-1	0	0.0689356	0.173277	0.397836
TraesCS3A02G335500.1	RLK-Pelle_LRR-I-1	TraesCS3B02G366200.1	RLK-Pelle_LRR-I-1	0	0.0728678	0.185302	0.393238
TraesCS3A02G335700.1	RLK-Pelle_LRR-I-1	TraesCS3B02G366500.1	RLK-Pelle_LRR-I-1	0	0.0901218	0.244038	0.369295
TraesCS3A02G340000.1	RLK-Pelle_LRR-VIII-1	TraesCS3B02G371600.1	RLK-Pelle_LRR-VIII-1	0	0.028311	0.0538944	0.525305
TraesCS3A02G340100.1	RLK-Pelle_LRR-VIII-1	TraesCS3B02G371700.1	RLK-Pelle_LRR-VIII-1	0	0.0129432	0.0478759	0.270348
TraesCS3A02G341800.1	RLK-Pelle_LRR-VIII-1	TraesCS3B02G373900.1	RLK-Pelle_LRR-VIII-1	0	0.0523756	0.162527	0.322257
TraesCS3A02G342300.1	RLK-Pelle_LRR-III	TraesCS3B02G374400.1	RLK-Pelle_LRR-III	0	0.00888531	0.124492	0.0713723
TraesCS3A02G344300.1	RLK-Pelle_LRR-VII-1	TraesCS3B02G376200.1	RLK-Pelle_LRR-VII-1	0	0.0190484	0.100292	0.189929
TraesCS3A02G344400.2	RLK-Pelle_RLCK-II	TraesCS3B02G376300.2	RLK-Pelle_RLCK-II	0	0.00976682	0.135477	0.0720919
TraesCS3A02G366500.1	RLK-Pelle_RLCK-IV	TraesCS3B02G398100.1	RLK-Pelle_RLCK-IV	0	0.0347681	0.105465	0.329663
TraesCS3A02G370900.1	RLK-Pelle_LysM	TraesCS3B02G403100.1	RLK-Pelle_LysM	0	0.0164924	0.0650111	0.253687
TraesCS3A02G395900.1	RLK-Pelle_RLCK-VIII	TraesCS3B02G427900.1	RLK-Pelle_RLCK-VIII	0	0.0140462	0.0826966	0.169852
TraesCS3A02G397700.1	RLK-Pelle_LRR-III	TraesCS3B02G429600.1	RLK-Pelle_LRR-III	0	0.033944	0.0700934	0.484267
TraesCS3A02G402100.1	RLK-Pelle_SD-2b	TraesCS3B02G435200.2	RLK-Pelle_SD-2b	0	0.0254605	0.0952581	0.267279
TraesCS3A02G407500.2	RLK-Pelle_PERK-2	TraesCS3B02G440700.2	RLK-Pelle_PERK-2	0	0.00767229	0.0845239	0.0907707
TraesCS3A02G423400.1	RLK-Pelle_LRR-Xb-1	TraesCS3B02G458900.1	RLK-Pelle_LRR-Xb-1	0	0.0085233	0.0730242	0.116719
TraesCS3A02G441700.1	RLK-Pelle_LRR-XI-2	TraesCS3B02G475600.1	RLK-Pelle_LRR-XI-2	0	0.0382549	0.153151	0.249786
TraesCS3A02G443800.1	RLK-Pelle_RLCK-IXa	TraesCS3B02G477400.1	RLK-Pelle_RLCK-IXa	0	0.0183964	0.116115	0.158432
TraesCS3A02G444500.1	RLK-Pelle_DLSV	TraesCS3B02G478000.1	RLK-Pelle_DLSV	0	0.254878	0.544366	0.46821
TraesCS3A02G445900.1	RLK-Pelle_LRR-XII-1	TraesCS3B02G481000.1	RLK-Pelle_LRR-XII-1	0	0.0316245	0.0448155	0.705659
TraesCS3A02G447300.1	RLK-Pelle_L-LEC	TraesCS3B02G482900.1	RLK-Pelle_L-LEC	0	0.0367528	0.291837	0.125936
TraesCS3A02G460900.1	RLK-Pelle_RLCK-IXa	TraesCS3B02G501900.1	RLK-Pelle_RLCK-IXa	0	0.0155523	0.142707	0.108981
TraesCS3A02G463400.1	RLK-Pelle_RLCK-VIIa-1	TraesCS3B02G506600.1	RLK-Pelle_RLCK-VIIa-1	0	0.00645413	0.0692394	0.0932147
TraesCS3A02G485600.1	RLK-Pelle_DLSV	TraesCS3B02G533500.1	RLK-Pelle_DLSV	0	0.0625493	0.124013	0.504376
TraesCS3A02G490100.1	RLK-Pelle_LRR-XII-1	TraesCS3B02G550900.1	RLK-Pelle_LRR-XII-1	0	0.0565669	0.0951785	0.594325
TraesCS3A02G493300.1	RLK-Pelle_DLSV	TraesCS3B02G554900.1	RLK-Pelle_DLSV	0	0.0722815	0.185291	0.390098
TraesCS3A02G493500.1	RLK-Pelle_DLSV	TraesCS3B02G555500.2	RLK-Pelle_DLSV	0	0.0306101	0.0894542	0.342187
TraesCS3A02G493600.1	RLK-Pelle_DLSV	TraesCS3B02G555600.1	RLK-Pelle_DLSV	0	0.0793585	0.180152	0.440507
TraesCS3A02G493800.1	RLK-Pelle_DLSV	TraesCS3B02G555700.2	RLK-Pelle_DLSV	0	0.0746821	0.175145	0.426402
TraesCS3A02G521100.1	RLK-Pelle_DLSV	TraesCS3B02G590500.1	RLK-Pelle_DLSV	0	0.0650846	0.123075	0.528821
TraesCS3A02G522100.1	RLK-Pelle_WAK	TraesCS3B02G591700.1	RLK-Pelle_WAK	0	0.135633	0.263238	0.515248
TraesCS3A02G530200.1	RLK-Pelle_RLCK-VIIa-2	TraesCS3B02G600300.1	RLK-Pelle_RLCK-VIIa-2	0	0.0211132	0.103967	0.203076
TraesCS3A02G538300.1	RLK-Pelle_LRR-I-1	TraesCS3B02G603800.1	RLK-Pelle_LRR-I-1	0	0.0206432	0.150931	0.136772
TraesCS3A02G003900.1	RLK-Pelle_PERK-1	TraesCS3B02G008600.2	RLK-Pelle_PERK-1	0	0.03452	0.161334	0.213966
TraesCS3A02G021600.1	RLK-Pelle_DLSV	TraesCS3B02G024100.1	RLK-Pelle_DLSV	0	0.0219239	0.120462	0.181998
TraesCS3A02G039300.1	RLK-Pelle_DLSV	TraesCS3B02G043700.1	RLK-Pelle_DLSV	0	0.130271	0.329764	0.395043
TraesCS3A02G049400.1	RLK-Pelle_LRK10L-2	TraesCS3B02G055900.1	RLK-Pelle_LRK10L-2	0	0.0379511	0.0904782	0.41945
TraesCS3A02G050211.2	RLK-Pelle_LRK10L-2	TraesCS3B02G056100.1	RLK-Pelle_LRK10L-2	0	0.133975	0.325827	0.411185
TraesCS3A02G050300.1	RLK-Pelle_LRK10L-2	TraesCS3B02G057300.1	RLK-Pelle_LRK10L-2	0	0.471642	3.11462	0.151429
TraesCS3A02G060100.1	RLK-Pelle_LRR-XII-1	TraesCS3B02G072700.1	RLK-Pelle_LRR-XII-1	0	0.0496774	0.0824099	0.602808
TraesCS3A02G034300.1	RLK-Pelle_WAK_LRK10L-1	TraesCS3B02G049100.1	RLK-Pelle_WAK_LRK10L-1	0	0.283173	0.313244	0.904
TraesCS3A02G037200.1	RLK-Pelle_LRR-III	TraesCS3B02G046700.1	RLK-Pelle_LRR-III	0	0.0217496	0.11399	0.190802
TraesCS3A02G039200.1	RLK-Pelle_DLSV	TraesCS3B02G044000.1	RLK-Pelle_DLSV	0	0.0977546	0.360769	0.270962
TraesCS3A02G039300.1	RLK-Pelle_DLSV	TraesCS3B02G043700.1	RLK-Pelle_DLSV	0	0.130271	0.329764	0.395043
TraesCS3A02G039500.1	RLK-Pelle_DLSV	TraesCS3B02G043600.1	RLK-Pelle_DLSV	0	0.109486	0.264301	0.414248
TraesCS3A02G045200.1	RLK-Pelle_DLSV	TraesCS3B02G038900.1	RLK-Pelle_DLSV	0	0.0150599	0.117312	0.128375
TraesCS3A02G007200.1	RLK-Pelle_LRR-XII-1	TraesCS3D02G003700.1	RLK-Pelle_LRR-XII-1	0	0.0436169	0.0755788	0.577106
TraesCS3A02G012900.1	RLK-Pelle_LRK10L-2	TraesCS3D02G011300.1	RLK-Pelle_LRK10L-2	0	0.0366366	0.149845	0.244496
TraesCS3A02G013500.1	RLK-Pelle_LRK10L-2	TraesCS3D02G011900.1	RLK-Pelle_LRK10L-2	0	0.0236722	0.117337	0.201746
TraesCS3A02G017100.1	RLK-Pelle_LRK10L-2	TraesCS3D02G013900.1	RLK-Pelle_LRK10L-2	0	0.187399	0.542405	0.345496
TraesCS3A02G017200.1	RLK-Pelle_LRK10L-2	TraesCS3D02G014000.1	RLK-Pelle_LRK10L-2	0	0.13711	0.494828	0.277087
TraesCS3A02G021600.1	RLK-Pelle_DLSV	TraesCS3D02G025100.1	RLK-Pelle_DLSV	0	0.0248661	0.134245	0.185229
TraesCS3A02G033400.6	RLK-Pelle_WAK_LRK10L-1	TraesCS3D02G030600.2	RLK-Pelle_WAK_LRK10L-1	0	0.253028	0.518424	0.488072
TraesCS3A02G039100.1	RLK-Pelle_DLSV	TraesCS3D02G040600.1	RLK-Pelle_DLSV	0	0.0537543	0.175986	0.305448
TraesCS3A02G039200.1	RLK-Pelle_DLSV	TraesCS3D02G040700.1	RLK-Pelle_DLSV	0	0.0170231	0.0856653	0.198716
TraesCS3A02G048700.3	RLK-Pelle_WAK_LRK10L-1	TraesCS3D02G046000.1	RLK-Pelle_WAK_LRK10L-1	0	0.348076	0.541027	0.643361
TraesCS3A02G049375.1	RLK-Pelle_LRK10L-2	TraesCS3D02G048500.1	RLK-Pelle_LRK10L-2	0	0.198817	0.370033	0.537295
TraesCS3A02G049500.2	RLK-Pelle_LRK10L-2	TraesCS3D02G048700.1	RLK-Pelle_LRK10L-2	0	0.0383617	0.114325	0.335548
TraesCS3A02G049600.1	RLK-Pelle_LRK10L-2	TraesCS3D02G049500.1	RLK-Pelle_LRK10L-2	0	0.224694	0.442363	0.507941
TraesCS3A02G050300.1	RLK-Pelle_LRK10L-2	TraesCS3D02G049700.1	RLK-Pelle_LRK10L-2	0	0.0150321	0.0903811	0.166319
TraesCS3A02G060000.1	RLK-Pelle_LRR-XII-1	TraesCS3D02G060300.1	RLK-Pelle_LRR-XII-1	0	0.0354981	0.0901439	0.393794
TraesCS3A02G061400.1	RLK-Pelle_LRR-XII-1	TraesCS3D02G061200.1	RLK-Pelle_LRR-XII-1	0	0.0189332	0.0847661	0.223358
TraesCS3A02G063700.1	RLK-Pelle_SD-2b	TraesCS3D02G062500.1	RLK-Pelle_SD-2b	0	0.112885	0.261394	0.431859
TraesCS3A02G064400.1	RLK-Pelle_SD-2b	TraesCS3D02G064800.1	RLK-Pelle_SD-2b	0	0.0988255	0.166233	0.594499
TraesCS3A02G078700.1	RLK-Pelle_C-LEC	TraesCS3D02G079200.2	RLK-Pelle_C-LEC	0	0.0142261	0.135211	0.105214
TraesCS3A02G088100.1	RLK-Pelle_LRR-XII-1	TraesCS3D02G088300.1	RLK-Pelle_LRR-XII-1	0	0.0412745	0.0483958	0.852855
TraesCS3A02G091100.1	RLK-Pelle_LRR-II	TraesCS3D02G091000.2	RLK-Pelle_LRR-II	0	0.0992641	0.234974	0.422447
TraesCS3A02G092300.1	RLK-Pelle_LRR-XI-1	TraesCS3D02G092600.1	RLK-Pelle_LRR-XI-1	0	0.00432397	0.0775839	0.0557328
TraesCS3A02G094800.1	RLK-Pelle_DLSV	TraesCS3D02G095000.1	RLK-Pelle_DLSV	0	0.0294921	0.0361983	0.814736
TraesCS3A02G095000.1	RLK-Pelle_LRR-VIII-1	TraesCS3D02G095200.1	RLK-Pelle_LRR-VIII-1	0	0.00936707	0.0726673	0.128904
TraesCS3A02G096500.1	RLK-Pelle_DLSV	TraesCS3D02G097000.1	RLK-Pelle_DLSV	0	0.0138965	0.0614642	0.226091
TraesCS3A02G104800.1	RLK-Pelle_Extensin	TraesCS3D02G107000.3	RLK-Pelle_Extensin	0	0.0215712	0.0712685	0.302675
TraesCS3A02G122300.1	RLK-Pelle_WAK_LRK10L-1	TraesCS3D02G124200.1	RLK-Pelle_WAK_LRK10L-1	0	0.0219388	0.111245	0.197211
TraesCS3A02G142200.1	RLK-Pelle_LRR-XI-1	TraesCS3D02G145100.1	RLK-Pelle_LRR-XI-1	0	0.021683	0.138501	0.156554
TraesCS3A02G148400.1	RLK-Pelle_LRR-III	TraesCS3D02G156100.1	RLK-Pelle_LRR-III	0	0.0153316	0.0720209	0.212877
TraesCS3A02G152200.1	RLK-Pelle_PERK-1	TraesCS3D02G160000.1	RLK-Pelle_PERK-1	0	0.0118487	0.127185	0.0931612
TraesCS3A02G161800.2	RLK-Pelle_RLCK-V	TraesCS3D02G169000.2	RLK-Pelle_RLCK-V	0	0.00342295	0.0246767	0.138712
TraesCS3A02G167100.1	RLK-Pelle_LRR-XIIIa	TraesCS3D02G173200.1	RLK-Pelle_LRR-XIIIa	0	0.00252313	0.0538906	0.0468195
TraesCS3A02G171600.1	RLK-Pelle_Extensin	TraesCS3D02G178300.1	RLK-Pelle_Extensin	0	0.00715285	0.0413898	0.172817
TraesCS3A02G178800.2	RLK-Pelle_RLCK-VIIa-1	TraesCS3D02G182300.2	RLK-Pelle_RLCK-VIIa-1	0	0.0075962	0.0431996	0.17584
TraesCS3A02G193400.1	RLK-Pelle_RLCK-VIII	TraesCS3D02G196000.1	RLK-Pelle_RLCK-VIII	0	0.0104606	0.0537101	0.194761
TraesCS3A02G208100.2	RLK-Pelle_LRR-IV	TraesCS3D02G210900.1	RLK-Pelle_LRR-IV	0	0.00591136	0.0366261	0.161397
TraesCS3A02G208900.1	RLK-Pelle_RLCK-IXb	TraesCS3D02G211800.1	RLK-Pelle_RLCK-IXb	0	0.0114391	0.0491669	0.232659
TraesCS3A02G210700.1	RLK-Pelle_RLCK-VIIa-2	TraesCS3D02G213600.1	RLK-Pelle_RLCK-VIIa-2	0	0.00554104	0.0387568	0.14297
TraesCS3A02G216100.1	RLK-Pelle_PERK-2	TraesCS3D02G217700.1	RLK-Pelle_PERK-2	0	0.00234937	0.0538607	0.0436195
TraesCS3A02G227100.1	RLK-Pelle_RLCK-V	TraesCS3D02G225200.1	RLK-Pelle_RLCK-V	0	0.0077127	0.0820931	0.0939507
TraesCS3A02G241700.1	RLK-Pelle_RLCK-V	TraesCS3D02G241900.1	RLK-Pelle_RLCK-V	0	0.0070568	0.0799117	0.0883074
TraesCS3A02G250300.1	RLK-Pelle_LRR-III	TraesCS3D02G250700.1	RLK-Pelle_LRR-III	0	0.0149578	0.0671179	0.222858
TraesCS3A02G251000.1	RLK-Pelle_Extensin	TraesCS3D02G251400.2	RLK-Pelle_Extensin	0	0.0252781	0.070541	0.358347
TraesCS3A02G259500.1	RLK-Pelle_LRR-XII-1	TraesCS3D02G259600.1	RLK-Pelle_LRR-XII-1	0	0.320211	1.40066	0.228614
TraesCS3A02G261700.1	RLK-Pelle_LRK10L-2	TraesCS3D02G261700.1	RLK-Pelle_LRK10L-2	0	0.0332793	0.136674	0.243494
TraesCS3A02G262100.4	RLK-Pelle_WAK_LRK10L-1	TraesCS3D02G262200.4	RLK-Pelle_WAK_LRK10L-1	0	0.038691	0.0841078	0.460017
TraesCS3A02G270500.1	RLK-Pelle_LRR-VI-2	TraesCS3D02G270300.1	RLK-Pelle_LRR-VI-2	0	0.0101685	0.0509258	0.199673
TraesCS3A02G276200.2	RLK-Pelle_LRR-XI-1	TraesCS3D02G276100.1	RLK-Pelle_LRR-XI-1	0	0.141016	0.143873	0.980145
TraesCS3A02G276600.2	RLK-Pelle_LysM	TraesCS3D02G276800.1	RLK-Pelle_LysM	0	0.0107264	0.0654366	0.163921
TraesCS3A02G278100.1	RLK-Pelle_PERK-1	TraesCS3D02G278400.1	RLK-Pelle_PERK-1	0	0.0259014	0.0944865	0.274128
TraesCS3A02G286500.1	RLK-Pelle_LRR-I-1	TraesCS3D02G286200.1	RLK-Pelle_LRR-I-1	0	0.0489417	0.110113	0.444469
TraesCS3A02G290300.2	RLK-Pelle_PERK-1	TraesCS3D02G290100.1	RLK-Pelle_PERK-1	0	0.00490048	0.0398905	0.122848
TraesCS3A02G315100.1	RLK-Pelle_DLSV	TraesCS3D02G316400.1	RLK-Pelle_DLSV	0	0.0410163	0.0814452	0.503606
TraesCS3A02G323200.2	RLK-Pelle_DLSV	TraesCS3D02G316700.1	RLK-Pelle_DLSV	0	0.00871565	0.108476	0.0803461
TraesCS3A02G323500.3	RLK-Pelle_DLSV	TraesCS3D02G316900.1	RLK-Pelle_DLSV	0	0.0896388	0.246784	0.363228
TraesCS3A02G323700.2	RLK-Pelle_DLSV	TraesCS3D02G317300.2	RLK-Pelle_DLSV	0	0.0114552	0.0733215	0.156232
TraesCS3A02G326400.1	RLK-Pelle_RLCK-VIIa-1	TraesCS3D02G319800.1	RLK-Pelle_RLCK-VIIa-1	0	0.0101774	0.0363808	0.279747
TraesCS3A02G335400.1	RLK-Pelle_LRR-I-1	TraesCS3D02G328400.1	RLK-Pelle_LRR-I-1	0	0.0615477	0.127527	0.482627
TraesCS3A02G335700.1	RLK-Pelle_LRR-I-1	TraesCS3D02G328700.1	RLK-Pelle_LRR-I-1	0	0.0992203	0.34934	0.284022
TraesCS3A02G335800.1	RLK-Pelle_LRR-I-1	TraesCS3D02G328800.1	RLK-Pelle_LRR-I-1	0	0.0595533	0.166367	0.357962
TraesCS3A02G340000.1	RLK-Pelle_LRR-VIII-1	TraesCS3D02G333500.1	RLK-Pelle_LRR-VIII-1	0	0.0308589	0.0573452	0.538125
TraesCS3A02G340100.1	RLK-Pelle_LRR-VIII-1	TraesCS3D02G333600.1	RLK-Pelle_LRR-VIII-1	0	0.0099405	0.0461684	0.21531
TraesCS3A02G341800.1	RLK-Pelle_LRR-VIII-1	TraesCS3D02G335600.1	RLK-Pelle_LRR-VIII-1	0	0.0531371	0.163522	0.324954
TraesCS3A02G342300.1	RLK-Pelle_LRR-III	TraesCS3D02G336200.1	RLK-Pelle_LRR-III	0	0.00566308	0.0875629	0.0646744
TraesCS3A02G344300.1	RLK-Pelle_LRR-VII-1	TraesCS3D02G337800.1	RLK-Pelle_LRR-VII-1	0	0.0180181	0.0869779	0.207157
TraesCS3A02G344400.2	RLK-Pelle_RLCK-II	TraesCS3D02G337900.1	RLK-Pelle_RLCK-II	0	0.00728947	0.0915935	0.0795851
TraesCS3A02G366500.1	RLK-Pelle_RLCK-IV	TraesCS3D02G359400.1	RLK-Pelle_RLCK-IV	0	0.0386684	0.104821	0.368897
TraesCS3A02G370900.1	RLK-Pelle_LysM	TraesCS3D02G364000.1	RLK-Pelle_LysM	0	0.0165183	0.0746875	0.221165
TraesCS3A02G395900.1	RLK-Pelle_RLCK-VIII	TraesCS3D02G389800.1	RLK-Pelle_RLCK-VIII	0	0.00728898	0.0297991	0.244604
TraesCS3A02G397700.1	RLK-Pelle_LRR-III	TraesCS3D02G391600.1	RLK-Pelle_LRR-III	0	0.0322829	0.0484981	0.665653
TraesCS3A02G402100.1	RLK-Pelle_SD-2b	TraesCS3D02G397000.2	RLK-Pelle_SD-2b	0	0.0367668	0.102236	0.359628
TraesCS3A02G407500.2	RLK-Pelle_PERK-2	TraesCS3D02G402800.1	RLK-Pelle_PERK-2	0	0.00908512	0.0871144	0.10429
TraesCS3A02G441700.1	RLK-Pelle_LRR-XI-2	TraesCS3D02G434500.1	RLK-Pelle_LRR-XI-2	0	0.0171958	0.117639	0.146175
TraesCS3A02G443800.1	RLK-Pelle_RLCK-IXa	TraesCS3D02G436200.1	RLK-Pelle_RLCK-IXa	0	0.0097612	0.0577023	0.169165
TraesCS3A02G444500.1	RLK-Pelle_DLSV	TraesCS3D02G436900.2	RLK-Pelle_DLSV	0	0.10732	0.264255	0.406124
TraesCS3A02G445900.1	RLK-Pelle_LRR-XII-1	TraesCS3D02G438600.1	RLK-Pelle_LRR-XII-1	0	0.0261168	0.0543513	0.480519
TraesCS3A02G447300.1	RLK-Pelle_L-LEC	TraesCS3D02G440000.1	RLK-Pelle_L-LEC	0	0.0563397	0.390428	0.144302
TraesCS3A02G460900.1	RLK-Pelle_RLCK-IXa	TraesCS3D02G454200.1	RLK-Pelle_RLCK-IXa	0	0.0107722	0.102411	0.105186
TraesCS3A02G463400.1	RLK-Pelle_RLCK-VIIa-1	TraesCS3D02G457400.1	RLK-Pelle_RLCK-VIIa-1	0	0.010042	0.0784042	0.12808
TraesCS3A02G477300.1	RLK-Pelle_DLSV	TraesCS3D02G472000.1	RLK-Pelle_DLSV	0	0.0263948	0.116271	0.227011
TraesCS3A02G485600.1	RLK-Pelle_DLSV	TraesCS3D02G481200.2	RLK-Pelle_DLSV	0	0.0559422	0.111955	0.499683
TraesCS3A02G488900.1	RLK-Pelle_L-LEC	TraesCS3D02G484400.1	RLK-Pelle_L-LEC	0	0.124256	0.256023	0.485331
TraesCS3A02G490100.1	RLK-Pelle_LRR-XII-1	TraesCS3D02G496100.1	RLK-Pelle_LRR-XII-1	0	0.0642504	0.125383	0.512433
TraesCS3A02G493100.1	RLK-Pelle_DLSV	TraesCS3D02G500800.1	RLK-Pelle_DLSV	0	0.0963239	0.252492	0.381493
TraesCS3A02G493700.3	RLK-Pelle_DLSV	TraesCS3D02G501100.1	RLK-Pelle_DLSV	0	0.0758369	0.216685	0.349987
TraesCS3A02G493800.1	RLK-Pelle_DLSV	TraesCS3D02G501400.1	RLK-Pelle_DLSV	0	0.035772	0.0709906	0.503897
TraesCS3A02G495400.1	RLK-Pelle_LRR-VII-1	TraesCS3D02G502600.1	RLK-Pelle_LRR-VII-1	0	0.0152526	0.107229	0.142242
TraesCS3A02G522465.1	RLK-Pelle_WAK	TraesCS3D02G527400.1	RLK-Pelle_WAK	0	0.115542	0.273952	0.421761
TraesCS3A02G530200.1	RLK-Pelle_RLCK-VIIa-2	TraesCS3D02G535700.1	RLK-Pelle_RLCK-VIIa-2	0	0.0105636	0.100149	0.105479
TraesCS3A02G538300.1	RLK-Pelle_LRR-I-1	TraesCS3D02G543900.2	RLK-Pelle_LRR-I-1	0	0.0178769	0.158266	0.112955
TraesCS3A02G006900.1	RLK-Pelle_WAK	TraesCS3D02G003900.1	RLK-Pelle_WAK	0	0.0840059	0.248069	0.338639
TraesCS3A02G013000.1	RLK-Pelle_LRK10L-2	TraesCS3D02G011400.1	RLK-Pelle_LRK10L-2	0	0.0948743	0.179791	0.527693
TraesCS3A02G016600.1	RLK-Pelle_LRK10L-2	TraesCS3D02G014100.2	RLK-Pelle_LRK10L-2	0	0.178097	0.490304	0.363238
TraesCS3A02G016700.1	RLK-Pelle_LRK10L-2	TraesCS3D02G014200.1	RLK-Pelle_LRK10L-2	0	0.201531	0.400414	0.503307
TraesCS3A02G033000.1	RLK-Pelle_WAK_LRK10L-1	TraesCS3D02G046000.1	RLK-Pelle_WAK_LRK10L-1	4e-171	0.505655	1.11704	0.452674
TraesCS3A02G033400.6	RLK-Pelle_WAK_LRK10L-1	TraesCS3D02G046900.1	RLK-Pelle_WAK_LRK10L-1	0	0.249072	0.525736	0.473758
TraesCS3A02G060100.1	RLK-Pelle_LRR-XII-1	TraesCS3D02G060000.1	RLK-Pelle_LRR-XII-1	1e-151	0.0518192	0.0300502	1.72442
TraesCS3A02G061400.1	RLK-Pelle_LRR-XII-1	TraesCS3D02G088300.1	RLK-Pelle_LRR-XII-1	0	0.268283	1.01249	0.264973
TraesCS3A02G135400.1	RLK-Pelle_LRR-VI-2	TraesCS3D02G151400.1	RLK-Pelle_LRR-VI-2	0	0.02412	0.0691634	0.348739
TraesCS3A02G227100.1	RLK-Pelle_RLCK-V	TraesCS3D02G241900.1	RLK-Pelle_RLCK-V	0	0.280159	2.75338	0.101751
TraesCS3A02G171600.1	RLK-Pelle_Extensin	TraesCS3D02G251400.2	RLK-Pelle_Extensin	1e-125	0.866051	1.3007	0.665837
TraesCS3A02G217800.1	RLK-Pelle_LRR-III	TraesCS3D02G234500.1	RLK-Pelle_LRR-III	0	0.00840476	0.0591648	0.142057
TraesCS3A02G016600.1	RLK-Pelle_LRK10L-2	TraesCS3D02G064200.1	RLK-Pelle_LRK10L-2	0	0.187419	0.571067	0.328192
TraesCS3A02G016700.1	RLK-Pelle_LRK10L-2	TraesCS3D02G064100.1	RLK-Pelle_LRK10L-2	0	0.0807508	0.298498	0.270524
TraesCS3A02G017100.1	RLK-Pelle_LRK10L-2	TraesCS3D02G063100.3	RLK-Pelle_LRK10L-2	0	0.205854	0.696585	0.295519
TraesCS3A02G017200.1	RLK-Pelle_LRK10L-2	TraesCS3D02G063000.1	RLK-Pelle_LRK10L-2	0	0.193215	0.451336	0.428097
TraesCS3A02G034600.1	RLK-Pelle_WAK_LRK10L-1	TraesCS3D02G045200.1	RLK-Pelle_WAK_LRK10L-1	0	0.0350419	0.160867	0.217832
TraesCS3A02G037200.1	RLK-Pelle_LRR-III	TraesCS3D02G042500.1	RLK-Pelle_LRR-III	0	0.0187738	0.105928	0.177232
TraesCS3A02G039400.1	RLK-Pelle_DLSV	TraesCS3D02G040300.1	RLK-Pelle_DLSV	0	0.0189654	0.0518506	0.36577
TraesCS3A02G045200.1	RLK-Pelle_DLSV	TraesCS3D02G036000.1	RLK-Pelle_DLSV	0	0.00680341	0.0958842	0.0709545
TraesCS3A02G064400.1	RLK-Pelle_SD-2b	TraesCS3D02G012900.1	RLK-Pelle_SD-2b	0	0.124661	0.354322	0.351831
TraesCS3A02G003900.1	RLK-Pelle_PERK-1	TraesCSU02G104700.1	RLK-Pelle_PERK-1	0	0.39116	1.51918	0.25748
TraesCS3A02G016700.1	RLK-Pelle_LRK10L-2	TraesCSU02G153700.1	RLK-Pelle_LRK10L-2	0	0.0180241	0.0777603	0.231791
TraesCS3A02G016800.1	RLK-Pelle_LRR-XII-1	TraesCSU02G160500.1	RLK-Pelle_LRR-XII-1	0	0.0744013	0.0807264	0.921648
TraesCS3A02G017100.1	RLK-Pelle_LRK10L-2	TraesCSU02G164700.2	RLK-Pelle_LRK10L-2	0	0.181623	0.521941	0.347976
TraesCS3A02G017200.1	RLK-Pelle_LRK10L-2	TraesCSU02G164800.1	RLK-Pelle_LRK10L-2	0	0.134478	0.468563	0.287002
TraesCS3A02G018200.1	RLK-Pelle_LRK10L-2	TraesCSU02G177600.1	RLK-Pelle_LRK10L-2	0	0.106937	0.272851	0.391923
TraesCS3A02G048700.3	RLK-Pelle_WAK_LRK10L-1	TraesCSU02G238700.1	RLK-Pelle_WAK_LRK10L-1	0	0.050068	0.165842	0.301901
TraesCS3A02G056300.1	RLK-Pelle_DLSV	TraesCSU02G257700.1	RLK-Pelle_DLSV	1e-178	0.0445826	0.126257	0.353111
TraesCS3A02G016600.1	RLK-Pelle_LRK10L-2	TraesCSU02G042900.1	RLK-Pelle_LRK10L-2	0	0.0900581	0.310314	0.290217
TraesCS3A02G016800.1	RLK-Pelle_LRR-XII-1	TraesCSU02G044000.1	RLK-Pelle_LRR-XII-1	0	0.0744013	0.0807264	0.921648
TraesCS3A02G018200.1	RLK-Pelle_LRK10L-2	TraesCSU02G044400.1	RLK-Pelle_LRK10L-2	0	0.0687677	0.29805	0.230726
TraesCS3A02G033000.1	RLK-Pelle_WAK_LRK10L-1	TraesCSU02G047400.2	RLK-Pelle_WAK_LRK10L-1	0	0.0768056	0.18259	0.420645
TraesCS3A02G056300.1	RLK-Pelle_DLSV	TraesCSU02G048300.1	RLK-Pelle_DLSV	0	0.0484658	0.13566	0.357258
TraesCS3A02G060900.1	RLK-Pelle_LRR-XII-1	TraesCSU02G084200.1	RLK-Pelle_LRR-XII-1	2e-175	0.187046	0.421048	0.44424
TraesCS3A02G088100.1	RLK-Pelle_LRR-XII-1	TraesCSU02G109100.1	RLK-Pelle_LRR-XII-1	8e-156	0.252365	0.968904	0.260465
TraesCS3B02G007000.1	RLK-Pelle_LRR-XII-1	TraesCS3D02G003700.1	RLK-Pelle_LRR-XII-1	7e-141	0.0451593	0.0489132	0.923253
TraesCS3B02G008600.2	RLK-Pelle_PERK-1	TraesCS3D02G005400.1	RLK-Pelle_PERK-1	0	0.0297733	0.135559	0.219634
TraesCS3B02G015500.1	RLK-Pelle_LRK10L-2	TraesCS3D02G011400.1	RLK-Pelle_LRK10L-2	0	0.0281032	0.092251	0.304639
TraesCS3B02G016300.1	RLK-Pelle_LRK10L-2	TraesCS3D02G011800.1	RLK-Pelle_LRK10L-2	0	0.0268291	0.0964776	0.278087
TraesCS3B02G021200.1	RLK-Pelle_DLSV	TraesCS3D02G022600.2	RLK-Pelle_DLSV	0	0.128742	0.243324	0.529096
TraesCS3B02G022400.1	RLK-Pelle_DLSV	TraesCS3D02G023600.1	RLK-Pelle_DLSV	0	0.035083	0.114347	0.306813
TraesCS3B02G024100.1	RLK-Pelle_DLSV	TraesCS3D02G025100.1	RLK-Pelle_DLSV	0	0.0282836	0.152274	0.185741
TraesCS3B02G030000.1	RLK-Pelle_LRR-XII-1	TraesCS3D02G028000.1	RLK-Pelle_LRR-XII-1	0	0.0424882	0.0682927	0.622149
TraesCS3B02G038900.1	RLK-Pelle_DLSV	TraesCS3D02G036000.1	RLK-Pelle_DLSV	0	0.0175824	0.106669	0.164832
TraesCS3B02G043700.1	RLK-Pelle_DLSV	TraesCS3D02G040600.1	RLK-Pelle_DLSV	0	0.130655	0.354865	0.368182
TraesCS3B02G046700.1	RLK-Pelle_LRR-III	TraesCS3D02G042500.1	RLK-Pelle_LRR-III	0	0.0178497	0.0902988	0.197673
TraesCS3B02G049100.1	RLK-Pelle_WAK_LRK10L-1	TraesCS3D02G045200.1	RLK-Pelle_WAK_LRK10L-1	0	0.032041	0.135958	0.235667
TraesCS3B02G055900.1	RLK-Pelle_LRK10L-2	TraesCS3D02G048500.1	RLK-Pelle_LRK10L-2	0	0.0386513	0.0907486	0.425916
TraesCS3B02G056600.2	RLK-Pelle_LRK10L-2	TraesCS3D02G048700.1	RLK-Pelle_LRK10L-2	0	0.0444121	0.162437	0.273411
TraesCS3B02G057000.2	RLK-Pelle_LRK10L-2	TraesCS3D02G049100.1	RLK-Pelle_LRK10L-2	0	0.112291	0.367842	0.305269
TraesCS3B02G058100.1	RLK-Pelle_LRK10L-2	TraesCS3D02G049500.1	RLK-Pelle_LRK10L-2	0	0.160528	0.331455	0.484314
TraesCS3B02G059100.1	RLK-Pelle_LRK10L-2	TraesCS3D02G049700.1	RLK-Pelle_LRK10L-2	0	0.0233669	0.137563	0.169863
TraesCS3B02G072700.1	RLK-Pelle_LRR-XII-1	TraesCS3D02G060000.1	RLK-Pelle_LRR-XII-1	1e-144	0.0505568	0.110018	0.459531
TraesCS3B02G072800.1	RLK-Pelle_LRR-XII-1	TraesCS3D02G060300.1	RLK-Pelle_LRR-XII-1	0	0.137852	0.336521	0.40964
TraesCS3B02G074000.1	RLK-Pelle_LRR-XII-1	TraesCS3D02G061200.1	RLK-Pelle_LRR-XII-1	0	0.0219765	0.0737045	0.298171
TraesCS3B02G079400.1	RLK-Pelle_SD-2b	TraesCS3D02G064800.1	RLK-Pelle_SD-2b	0	0.0739733	0.155798	0.474802
TraesCS3B02G093800.2	RLK-Pelle_C-LEC	TraesCS3D02G079200.2	RLK-Pelle_C-LEC	0	0.0145842	0.149104	0.0978121
TraesCS3B02G095200.2	RLK-Pelle_DLSV	TraesCS3D02G080500.1	RLK-Pelle_DLSV	0	0.0216283	0.0542861	0.398413
TraesCS3B02G098900.1	RLK-Pelle_WAK	TraesCS3D02G083900.1	RLK-Pelle_WAK	0	0.0138043	0.0670457	0.205894
TraesCS3B02G106100.1	RLK-Pelle_LRR-II	TraesCS3D02G091000.2	RLK-Pelle_LRR-II	0	0.00490427	0.096463	0.0508409
TraesCS3B02G107600.1	RLK-Pelle_LRR-XI-1	TraesCS3D02G092600.1	RLK-Pelle_LRR-XI-1	0	0.00410454	0.100871	0.0406909
TraesCS3B02G110500.1	RLK-Pelle_LRR-VIII-1	TraesCS3D02G095200.1	RLK-Pelle_LRR-VIII-1	0	0.0211141	0.122174	0.17282
TraesCS3B02G112300.1	RLK-Pelle_DLSV	TraesCS3D02G097000.1	RLK-Pelle_DLSV	0	0.0111075	0.100331	0.110708
TraesCS3B02G123300.2	RLK-Pelle_Extensin	TraesCS3D02G107000.3	RLK-Pelle_Extensin	0	0.0221183	0.0715714	0.309038
TraesCS3B02G141500.1	RLK-Pelle_WAK_LRK10L-1	TraesCS3D02G124200.1	RLK-Pelle_WAK_LRK10L-1	0	0.0118964	0.103109	0.115376
TraesCS3B02G162500.2	RLK-Pelle_LRR-XI-1	TraesCS3D02G145100.1	RLK-Pelle_LRR-XI-1	0	0.0072926	0.0780828	0.0933957
TraesCS3B02G169200.1	RLK-Pelle_LRR-VI-2	TraesCS3D02G151400.1	RLK-Pelle_LRR-VI-2	0	0.00330106	0.0231273	0.142735
TraesCS3B02G175300.1	RLK-Pelle_LRR-III	TraesCS3D02G156100.1	RLK-Pelle_LRR-III	0	0.0137023	0.091909	0.149086
TraesCS3B02G179300.1	RLK-Pelle_PERK-1	TraesCS3D02G160000.1	RLK-Pelle_PERK-1	0	0.0128155	0.10336	0.123989
TraesCS3B02G192500.1	RLK-Pelle_LRR-XI-1	TraesCS3D02G168700.1	RLK-Pelle_LRR-XI-1	0	0.0136631	0.0984906	0.138725
TraesCS3B02G193200.1	RLK-Pelle_RLCK-V	TraesCS3D02G169000.2	RLK-Pelle_RLCK-V	0	0.0043014	0.0331317	0.129827
TraesCS3B02G199100.1	RLK-Pelle_LRR-XIIIa	TraesCS3D02G173200.1	RLK-Pelle_LRR-XIIIa	0	0.00378391	0.0497764	0.0760181
TraesCS3B02G202600.1	RLK-Pelle_Extensin	TraesCS3D02G178300.1	RLK-Pelle_Extensin	0	0.00775895	0.0470817	0.164798
TraesCS3B02G206500.1	RLK-Pelle_RLCK-VIIa-1	TraesCS3D02G182300.2	RLK-Pelle_RLCK-VIIa-1	0	0.00855184	0.0559991	0.152714
TraesCS3B02G221500.1	RLK-Pelle_RLCK-VIII	TraesCS3D02G196000.1	RLK-Pelle_RLCK-VIII	0	0.0129446	0.0347411	0.372603
TraesCS3B02G239200.2	RLK-Pelle_RLCK-IXb	TraesCS3D02G211800.1	RLK-Pelle_RLCK-IXb	0	0.0114535	0.052877	0.216606
TraesCS3B02G241300.1	RLK-Pelle_RLCK-VIIa-2	TraesCS3D02G213600.1	RLK-Pelle_RLCK-VIIa-2	0	0.00461718	0.0205845	0.224304
TraesCS3B02G245600.2	RLK-Pelle_RLCK-V	TraesCS3D02G217600.1	RLK-Pelle_RLCK-V	0	0.00999485	0.0226166	0.441926
TraesCS3B02G245800.1	RLK-Pelle_PERK-2	TraesCS3D02G217700.1	RLK-Pelle_PERK-2	0	0.00176246	0.0517612	0.0340498
TraesCS3B02G279800.1	RLK-Pelle_LRR-III	TraesCS3D02G250700.1	RLK-Pelle_LRR-III	0	0.0276281	0.0812995	0.339831
TraesCS3B02G280500.1	RLK-Pelle_Extensin	TraesCS3D02G251400.2	RLK-Pelle_Extensin	0	0.0109103	0.034424	0.31694
TraesCS3B02G292600.1	RLK-Pelle_LRR-XII-1	TraesCS3D02G259600.1	RLK-Pelle_LRR-XII-1	0	0.318714	1.06311	0.299794
TraesCS3B02G294900.1	RLK-Pelle_LRK10L-2	TraesCS3D02G261700.1	RLK-Pelle_LRK10L-2	0	0.0275672	0.132377	0.208248
TraesCS3B02G295000.3	RLK-Pelle_LRK10L-2	TraesCS3D02G261800.3	RLK-Pelle_LRK10L-2	0	0.10662	0.205013	0.520064
TraesCS3B02G295400.4	RLK-Pelle_WAK_LRK10L-1	TraesCS3D02G262200.4	RLK-Pelle_WAK_LRK10L-1	0	0.0333358	0.080692	0.413124
TraesCS3B02G304300.2	RLK-Pelle_LRR-VI-2	TraesCS3D02G270300.1	RLK-Pelle_LRR-VI-2	0	0.0149971	0.0363983	0.412027
TraesCS3B02G309900.1	RLK-Pelle_LRR-XI-1	TraesCS3D02G276100.1	RLK-Pelle_LRR-XI-1	0	0.0937192	0.152657	0.613921
TraesCS3B02G310800.2	RLK-Pelle_LysM	TraesCS3D02G276800.1	RLK-Pelle_LysM	0	0.0107571	0.076473	0.140665
TraesCS3B02G312300.1	RLK-Pelle_PERK-1	TraesCS3D02G278400.1	RLK-Pelle_PERK-1	0	0.0272108	0.0920234	0.295694
TraesCS3B02G320700.1	RLK-Pelle_LRR-I-1	TraesCS3D02G286200.1	RLK-Pelle_LRR-I-1	0	0.0168581	0.094055	0.179236
TraesCS3B02G325100.2	RLK-Pelle_PERK-1	TraesCS3D02G290100.1	RLK-Pelle_PERK-1	0	0.0138412	0.0450724	0.307088
TraesCS3B02G334100.1	RLK-Pelle_L-LEC	TraesCS3D02G299500.1	RLK-Pelle_L-LEC	0	0.0490451	0.075096	0.653098
TraesCS3B02G334400.2	RLK-Pelle_LRR-II	TraesCS3D02G299800.1	RLK-Pelle_LRR-II	0	0.00365231	0.0566753	0.0644427
TraesCS3B02G351800.1	RLK-Pelle_DLSV	TraesCS3D02G316400.1	RLK-Pelle_DLSV	0	0.0160729	0.0620643	0.258973
TraesCS3B02G352300.1	RLK-Pelle_DLSV	TraesCS3D02G316700.1	RLK-Pelle_DLSV	0	0.016713	0.0820489	0.203696
TraesCS3B02G352700.1	RLK-Pelle_DLSV	TraesCS3D02G316900.1	RLK-Pelle_DLSV	0	0.0927377	0.243494	0.380863
TraesCS3B02G352900.2	RLK-Pelle_DLSV	TraesCS3D02G317300.2	RLK-Pelle_DLSV	0	0.0111918	0.0762615	0.146755
TraesCS3B02G355700.1	RLK-Pelle_RLCK-VIIa-1	TraesCS3D02G319800.1	RLK-Pelle_RLCK-VIIa-1	0	0.00711809	0.0533114	0.133519
TraesCS3B02G366100.1	RLK-Pelle_LRR-I-1	TraesCS3D02G328400.1	RLK-Pelle_LRR-I-1	0	0.020537	0.0933464	0.220008
TraesCS3B02G366200.1	RLK-Pelle_LRR-I-1	TraesCS3D02G328500.1	RLK-Pelle_LRR-I-1	0	0.075745	0.188515	0.401798
TraesCS3B02G366500.1	RLK-Pelle_LRR-I-1	TraesCS3D02G328800.1	RLK-Pelle_LRR-I-1	0	0.0903937	0.266785	0.338826
TraesCS3B02G371600.1	RLK-Pelle_LRR-VIII-1	TraesCS3D02G333500.1	RLK-Pelle_LRR-VIII-1	0	0.00857492	0.0261766	0.327579
TraesCS3B02G371700.1	RLK-Pelle_LRR-VIII-1	TraesCS3D02G333600.1	RLK-Pelle_LRR-VIII-1	0	0.00694909	0.0379228	0.183243
TraesCS3B02G373900.1	RLK-Pelle_LRR-VIII-1	TraesCS3D02G335600.1	RLK-Pelle_LRR-VIII-1	0	0.0134884	0.0604588	0.2231
TraesCS3B02G374400.1	RLK-Pelle_LRR-III	TraesCS3D02G336200.1	RLK-Pelle_LRR-III	0	0.00745833	0.107524	0.0693642
TraesCS3B02G376200.1	RLK-Pelle_LRR-VII-1	TraesCS3D02G337800.1	RLK-Pelle_LRR-VII-1	0	0.00686513	0.0974328	0.0704601
TraesCS3B02G376300.2	RLK-Pelle_RLCK-II	TraesCS3D02G337900.1	RLK-Pelle_RLCK-II	0	0.0113931	0.112077	0.101654
TraesCS3B02G398100.1	RLK-Pelle_RLCK-IV	TraesCS3D02G359400.1	RLK-Pelle_RLCK-IV	0	0.0250513	0.108191	0.231548
TraesCS3B02G403100.1	RLK-Pelle_LysM	TraesCS3D02G364000.1	RLK-Pelle_LysM	0	0.0136302	0.0568544	0.239739
TraesCS3B02G427900.1	RLK-Pelle_RLCK-VIII	TraesCS3D02G389800.1	RLK-Pelle_RLCK-VIII	0	0.00899921	0.0697946	0.128938
TraesCS3B02G429600.1	RLK-Pelle_LRR-III	TraesCS3D02G391600.1	RLK-Pelle_LRR-III	0	0.0333594	0.0679916	0.490641
TraesCS3B02G435200.2	RLK-Pelle_SD-2b	TraesCS3D02G397000.2	RLK-Pelle_SD-2b	0	0.0341	0.137186	0.248567
TraesCS3B02G440700.2	RLK-Pelle_PERK-2	TraesCS3D02G402800.1	RLK-Pelle_PERK-2	0	0.00778091	0.0937255	0.083018
TraesCS3B02G459200.1	RLK-Pelle_DLSV	TraesCS3D02G418900.2	RLK-Pelle_DLSV	0	0.166209	0.341926	0.486097
TraesCS3B02G474400.1	RLK-Pelle_WAK	TraesCS3D02G433100.1	RLK-Pelle_WAK	0	0.125121	0.321007	0.389778
TraesCS3B02G475600.1	RLK-Pelle_LRR-XI-2	TraesCS3D02G434500.1	RLK-Pelle_LRR-XI-2	0	0.0275533	0.0960178	0.28696
TraesCS3B02G477400.1	RLK-Pelle_RLCK-IXa	TraesCS3D02G436200.1	RLK-Pelle_RLCK-IXa	0	0.0158542	0.0875164	0.181157
TraesCS3B02G478400.1	RLK-Pelle_DLSV	TraesCS3D02G436900.2	RLK-Pelle_DLSV	0	0.159157	0.43491	0.365955
TraesCS3B02G481000.1	RLK-Pelle_LRR-XII-1	TraesCS3D02G438600.1	RLK-Pelle_LRR-XII-1	0	0.0180797	0.0343478	0.526372
TraesCS3B02G482900.1	RLK-Pelle_L-LEC	TraesCS3D02G440000.1	RLK-Pelle_L-LEC	0	0.0530515	0.393776	0.134725
TraesCS3B02G501900.1	RLK-Pelle_RLCK-IXa	TraesCS3D02G454200.1	RLK-Pelle_RLCK-IXa	0	0.0168192	0.138668	0.121291
TraesCS3B02G506600.1	RLK-Pelle_RLCK-VIIa-1	TraesCS3D02G457400.1	RLK-Pelle_RLCK-VIIa-1	0	0.00552404	0.0821906	0.0672101
TraesCS3B02G519500.1	RLK-Pelle_L-LEC	TraesCS3D02G471000.1	RLK-Pelle_L-LEC	0	0.0307675	0.109085	0.282051
TraesCS3B02G533500.1	RLK-Pelle_DLSV	TraesCS3D02G481200.2	RLK-Pelle_DLSV	0	0.0534931	0.0940806	0.568588
TraesCS3B02G537000.1	RLK-Pelle_L-LEC	TraesCS3D02G484400.1	RLK-Pelle_L-LEC	0	0.076337	0.150119	0.508511
TraesCS3B02G547600.1	RLK-Pelle_CR4L	TraesCS3D02G493600.1	RLK-Pelle_CR4L	0	0.0901754	0.146152	0.616995
TraesCS3B02G548100.1	RLK-Pelle_WAK	TraesCS3D02G494200.1	RLK-Pelle_WAK	0	0.0294756	0.0680507	0.433141
TraesCS3B02G550900.1	RLK-Pelle_LRR-XII-1	TraesCS3D02G496100.1	RLK-Pelle_LRR-XII-1	0	0.0309667	0.0742149	0.417258
TraesCS3B02G554900.1	RLK-Pelle_DLSV	TraesCS3D02G500800.1	RLK-Pelle_DLSV	0	0.157396	0.36872	0.426871
TraesCS3B02G555800.1	RLK-Pelle_DLSV	TraesCS3D02G501400.1	RLK-Pelle_DLSV	0	0.0523366	0.11465	0.456491
TraesCS3B02G574400.1	RLK-Pelle_DLSV	TraesCS3D02G522300.1	RLK-Pelle_DLSV	3e-105	0.353524	0.611629	0.578003
TraesCS3B02G596200.1	RLK-Pelle_WAK	TraesCS3D02G533100.1	RLK-Pelle_WAK	0	0.122133	0.299607	0.407645
TraesCS3B02G600300.1	RLK-Pelle_RLCK-VIIa-2	TraesCS3D02G535700.1	RLK-Pelle_RLCK-VIIa-2	0	0.0189603	0.0867835	0.218478
TraesCS3B02G602700.1	RLK-Pelle_LRR-VIII-1	TraesCS3D02G542300.1	RLK-Pelle_LRR-VIII-1	0	0.00609593	0.105042	0.0580331
TraesCS3B02G603800.1	RLK-Pelle_LRR-I-1	TraesCS3D02G543900.2	RLK-Pelle_LRR-I-1	0	0.0165998	0.144534	0.11485
TraesCS3B02G015400.1	RLK-Pelle_LRK10L-2	TraesCS3D02G011300.1	RLK-Pelle_LRK10L-2	0	0.0396465	0.157406	0.251874
TraesCS3B02G030600.1	RLK-Pelle_LRK10L-2	TraesCS3D02G013900.1	RLK-Pelle_LRK10L-2	0	0.253972	0.765071	0.331959
TraesCS3B02G049100.1	RLK-Pelle_WAK_LRK10L-1	TraesCS3D02G030600.2	RLK-Pelle_WAK_LRK10L-1	0	0.32117	0.552511	0.581291
TraesCS3B02G055700.1	RLK-Pelle_LRK10L-2	TraesCS3D02G048800.1	RLK-Pelle_LRK10L-2	0	0.0332062	0.0729643	0.455102
TraesCS3B02G055835.2	RLK-Pelle_LRK10L-2	TraesCS3D02G049500.1	RLK-Pelle_LRK10L-2	0	0.126548	0.394064	0.321135
TraesCS3B02G057300.1	RLK-Pelle_LRK10L-2	TraesCS3D02G049700.1	RLK-Pelle_LRK10L-2	0	0.480516	2.93277	0.163844
TraesCS3B02G074000.1	RLK-Pelle_LRR-XII-1	TraesCS3D02G088300.1	RLK-Pelle_LRR-XII-1	0	0.276653	1.02185	0.270738
TraesCS3B02G202600.1	RLK-Pelle_Extensin	TraesCS3D02G251400.2	RLK-Pelle_Extensin	2e-124	0.829359	1.20931	0.68581
TraesCS3B02G248200.1	RLK-Pelle_LRR-III	TraesCS3D02G234500.1	RLK-Pelle_LRR-III	0	0.0127027	0.0881278	0.14414
TraesCS3B02G257200.1	RLK-Pelle_RLCK-V	TraesCS3D02G225200.1	RLK-Pelle_RLCK-V	0	0.00555954	0.109093	0.0509615
TraesCS3D02G005400.1	RLK-Pelle_PERK-1	TraesCSU02G104700.1	RLK-Pelle_PERK-1	0	0.278924	0.667479	0.417876
TraesCS3D02G013900.1	RLK-Pelle_LRK10L-2	TraesCSU02G164700.2	RLK-Pelle_LRK10L-2	0	0.0286307	0.128499	0.222808
TraesCS3D02G014000.1	RLK-Pelle_LRK10L-2	TraesCSU02G164800.1	RLK-Pelle_LRK10L-2	0	0.0290252	0.173411	0.167379
TraesCS3D02G014200.1	RLK-Pelle_LRK10L-2	TraesCSU02G177600.1	RLK-Pelle_LRK10L-2	0	0.202256	0.435276	0.464661
TraesCS3D02G028000.1	RLK-Pelle_LRR-XII-1	TraesCSU02G203400.1	RLK-Pelle_LRR-XII-1	0	0.18971	0.0775918	2.44498
TraesCS3D02G030600.2	RLK-Pelle_WAK_LRK10L-1	TraesCSU02G238700.1	RLK-Pelle_WAK_LRK10L-1	0	0.0883285	0.275911	0.320134
TraesCS3D02G040300.1	RLK-Pelle_DLSV	TraesCSU02G247300.1	RLK-Pelle_DLSV	0	0.139695	0.355835	0.392583
TraesCS4A02G000300.1	RLK-Pelle_RLCK-VIIa-1	TraesCS4B02G000300.1	RLK-Pelle_RLCK-VIIa-1	0	0.00197142	0.00574991	0.34286
TraesCS4A02G147700.1	RLK-Pelle_LRR-IX	TraesCS4B02G049800.1	RLK-Pelle_LRR-IX	0	0.523313	1.44837	0.361313
TraesCS4A02G201800.1	RLK-Pelle_L-LEC	TraesCS4B02G106000.1	RLK-Pelle_L-LEC	0	0.0155044	0.129628	0.119607
TraesCS4A02G206000.1	RLK-Pelle_LRR-XII-1	TraesCS4B02G109600.1	RLK-Pelle_LRR-XII-1	0	0.0104198	0.0622644	0.167348
TraesCS4A02G207800.1	RLK-Pelle_LRR-Xb-1	TraesCS4B02G111300.1	RLK-Pelle_LRR-Xb-1	0	0.01208	0.064672	0.186789
TraesCS4A02G010000.1	RLK-Pelle_RLCK-VIIa-2	TraesCS4B02G229700.1	RLK-Pelle_RLCK-VIIa-2	0	0.183947	0.817518	0.225006
TraesCS4A02G059000.1	RLK-Pelle_LRR-XI-1	TraesCS4B02G234600.1	RLK-Pelle_LRR-XI-1	0	0.0138258	0.0943198	0.146584
TraesCS4A02G062000.1	RLK-Pelle_WAK_LRK10L-1	TraesCS4B02G238700.1	RLK-Pelle_WAK_LRK10L-1	0	0.0504851	0.135304	0.373125
TraesCS4A02G064200.1	RLK-Pelle_LRR-III	TraesCS4B02G241500.1	RLK-Pelle_LRR-III	0	0.0561009	0.156295	0.358943
TraesCS4A02G073500.1	RLK-Pelle_RLCK-VIIa-2	TraesCS4B02G294300.1	RLK-Pelle_RLCK-VIIa-2	2e-179	0.195792	0.822759	0.237971
TraesCS4A02G135200.1	RLK-Pelle_LRR-VII-1	TraesCS4B02G320600.1	RLK-Pelle_LRR-VII-1	1e-165	0.675341	1.25232	0.53927
TraesCS4A02G005100.4	RLK-Pelle_LRR-V	TraesCS4B02G299900.2	RLK-Pelle_LRR-V	0	0.00959864	0.0992751	0.0966873
TraesCS4A02G010000.1	RLK-Pelle_RLCK-VIIa-2	TraesCS4B02G294300.1	RLK-Pelle_RLCK-VIIa-2	0	0.0103646	0.142893	0.0725341
TraesCS4A02G016800.1	RLK-Pelle_RLCK-VIIa-2	TraesCS4B02G287300.1	RLK-Pelle_RLCK-VIIa-2	0	0.00104248	0.0873841	0.0119299
TraesCS4A02G031000.1	RLK-Pelle_RLCK-VIIa-2	TraesCS4B02G275000.1	RLK-Pelle_RLCK-VIIa-2	0	0.017641	0.126319	0.139654
TraesCS4A02G062000.1	RLK-Pelle_WAK_LRK10L-1	TraesCS4B02G238700.1	RLK-Pelle_WAK_LRK10L-1	0	0.0504851	0.135304	0.373125
TraesCS4A02G077500.1	RLK-Pelle_PERK-1	TraesCS4B02G233600.1	RLK-Pelle_PERK-1	0	0.0267786	0.094072	0.284661
TraesCS4A02G089700.1	RLK-Pelle_DLSV	TraesCS4B02G214600.1	RLK-Pelle_DLSV	0	0.00668342	0.0478837	0.139576
TraesCS4A02G092500.1	RLK-Pelle_LRR-XIIIa	TraesCS4B02G211800.1	RLK-Pelle_LRR-XIIIa	0	0.0130763	0.0585846	0.223204
TraesCS4A02G096900.1	RLK-Pelle_RLCK-VIIa-2	TraesCS4B02G207500.1	RLK-Pelle_RLCK-VIIa-2	0	0.00471283	0.0912919	0.0516237
TraesCS4A02G105100.1	RLK-Pelle_RLCK-VIIa-1	TraesCS4B02G198900.1	RLK-Pelle_RLCK-VIIa-1	0	0.0256435	0.126951	0.201995
TraesCS4A02G111600.1	RLK-Pelle_LRR-VI-2	TraesCS4B02G192200.1	RLK-Pelle_LRR-VI-2	0	0.0185237	0.0325328	0.569387
TraesCS4A02G114600.1	RLK-Pelle_LRR-III	TraesCS4B02G189600.1	RLK-Pelle_LRR-III	0	0.0133791	0.0903821	0.148028
TraesCS4A02G127200.1	RLK-Pelle_LRR-III	TraesCS4B02G177400.1	RLK-Pelle_LRR-III	0	0.0129476	0.103768	0.124774
TraesCS4A02G131500.1	RLK-Pelle_LRR-VIII-1	TraesCS4B02G173100.1	RLK-Pelle_LRR-VIII-1	0	0.00874444	0.0877353	0.0996685
TraesCS4A02G133400.1	RLK-Pelle_LRR-III	TraesCS4B02G171300.1	RLK-Pelle_LRR-III	0	0.0140199	0.114442	0.122507
TraesCS4A02G135200.1	RLK-Pelle_LRR-VII-1	TraesCS4B02G169900.1	RLK-Pelle_LRR-VII-1	0	0.0113757	0.0575672	0.197608
TraesCS4A02G178100.2	RLK-Pelle_RLCK-V	TraesCS4B02G138100.2	RLK-Pelle_RLCK-V	0	0.00706147	0.0786174	0.0898208
TraesCS4A02G180100.1	RLK-Pelle_LRR-III	TraesCS4B02G137400.1	RLK-Pelle_LRR-III	0	0.00988386	0.0705612	0.140075
TraesCS4A02G191500.1	RLK-Pelle_RLCK-VIIa-2	TraesCS4B02G123800.2	RLK-Pelle_RLCK-VIIa-2	0	0.00215498	0.0552132	0.0390302
TraesCS4A02G206000.1	RLK-Pelle_LRR-XII-1	TraesCS4B02G109600.1	RLK-Pelle_LRR-XII-1	0	0.0104198	0.0622644	0.167348
TraesCS4A02G220300.1	RLK-Pelle_RLCK-IXb	TraesCS4B02G098900.1	RLK-Pelle_RLCK-IXb	0	0.0237776	0.0657012	0.361904
TraesCS4A02G223200.1	RLK-Pelle_DLSV	TraesCS4B02G092900.1	RLK-Pelle_DLSV	0	0.0200897	0.125239	0.160412
TraesCS4A02G223800.1	RLK-Pelle_DLSV	TraesCS4B02G092400.1	RLK-Pelle_DLSV	0	0.02596	0.146748	0.176902
TraesCS4A02G224700.1	RLK-Pelle_LRR-XI-1	TraesCS4B02G091500.1	RLK-Pelle_LRR-XI-1	0	0.0135265	0.0731588	0.184892
TraesCS4A02G224800.1	RLK-Pelle_LRR-XI-1	TraesCS4B02G091400.1	RLK-Pelle_LRR-XI-1	0	0.0177066	0.107693	0.164417
TraesCS4A02G229800.1	RLK-Pelle_LRR-Xa	TraesCS4B02G086300.1	RLK-Pelle_LRR-Xa	0	0.0167006	0.114023	0.146467
TraesCS4A02G232200.1	RLK-Pelle_LRR-XII-1	TraesCS4B02G083700.2	RLK-Pelle_LRR-XII-1	0	0.0446158	0.104106	0.428559
TraesCS4A02G239600.1	RLK-Pelle_LRR-VI-1	TraesCS4B02G075400.1	RLK-Pelle_LRR-VI-1	0	0.0112356	0.111545	0.100727
TraesCS4A02G240200.1	RLK-Pelle_LRR-III	TraesCS4B02G074700.1	RLK-Pelle_LRR-III	0	0.0318824	0.122722	0.259793
TraesCS4A02G259100.1	RLK-Pelle_LRR-XIV	TraesCS4B02G055600.1	RLK-Pelle_LRR-XIV	0	0.0199244	0.0808552	0.246421
TraesCS4A02G261500.1	RLK-Pelle_L-LEC	TraesCS4B02G053100.1	RLK-Pelle_L-LEC	0	0.0349506	0.146232	0.239007
TraesCS4A02G262800.1	RLK-Pelle_RLCK-VIII	TraesCS4B02G052100.1	RLK-Pelle_RLCK-VIII	0	0.0139613	0.136329	0.102409
TraesCS4A02G265100.1	RLK-Pelle_LRR-IX	TraesCS4B02G049800.1	RLK-Pelle_LRR-IX	0	0.00675767	0.0558807	0.12093
TraesCS4A02G267300.1	RLK-Pelle_LRR-III	TraesCS4B02G047100.1	RLK-Pelle_LRR-III	0	0.0226321	0.088165	0.256702
TraesCS4A02G281900.1	RLK-Pelle_DLSV	TraesCS4B02G031100.1	RLK-Pelle_DLSV	0	0.15525	0.225305	0.689069
TraesCS4A02G307500.1	RLK-Pelle_LRR-XI-1	TraesCS4B02G007400.1	RLK-Pelle_LRR-XI-1	0	0.151092	0.37969	0.397936
TraesCS4A02G309200.1	RLK-Pelle_DLSV	TraesCS4B02G004000.1	RLK-Pelle_DLSV	0	0.397687	0.653372	0.608668
TraesCS4A02G059000.1	RLK-Pelle_LRR-XI-1	TraesCS4B02G234600.1	RLK-Pelle_LRR-XI-1	0	0.0138258	0.0943198	0.146584
TraesCS4A02G072300.1	RLK-Pelle_RLCK-VI	TraesCS4B02G228200.1	RLK-Pelle_RLCK-VI	0	0.0146185	0.0799254	0.182902
TraesCS4A02G114600.1	RLK-Pelle_LRR-III	TraesCS4B02G137400.1	RLK-Pelle_LRR-III	0	0.378486	0.777987	0.486494
TraesCS4A02G201800.1	RLK-Pelle_L-LEC	TraesCS4B02G106000.1	RLK-Pelle_L-LEC	0	0.0155044	0.129628	0.119607
TraesCS4A02G221700.1	RLK-Pelle_RLCK-VI	TraesCS4B02G099900.2	RLK-Pelle_RLCK-VI	0	0.0230776	0.131724	0.175196
TraesCS4A02G223600.1	RLK-Pelle_DLSV	TraesCS4B02G092200.1	RLK-Pelle_DLSV	0	0.101252	0.400165	0.253026
TraesCS4A02G000300.1	RLK-Pelle_RLCK-VIIa-1	TraesCS4D02G000300.1	RLK-Pelle_RLCK-VIIa-1	0	0.0132611	0.0601525	0.220459
TraesCS4A02G064200.1	RLK-Pelle_LRR-III	TraesCS4D02G046900.1	RLK-Pelle_LRR-III	0	0.372752	0.870554	0.428178
TraesCS4A02G147700.1	RLK-Pelle_LRR-IX	TraesCS4D02G050200.1	RLK-Pelle_LRR-IX	0	0.54975	1.6211	0.339121
TraesCS4A02G201800.1	RLK-Pelle_L-LEC	TraesCS4D02G102700.1	RLK-Pelle_L-LEC	0	0.0212634	0.109467	0.194245
TraesCS4A02G206000.1	RLK-Pelle_LRR-XII-1	TraesCS4D02G106900.1	RLK-Pelle_LRR-XII-1	0	0.0161162	0.0654088	0.246392
TraesCS4A02G207800.1	RLK-Pelle_LRR-Xb-1	TraesCS4D02G109000.1	RLK-Pelle_LRR-Xb-1	0	0.0132961	0.0425143	0.312743
TraesCS4A02G005100.4	RLK-Pelle_LRR-V	TraesCS4D02G298800.1	RLK-Pelle_LRR-V	0	0.00951147	0.106422	0.0893747
TraesCS4A02G010000.1	RLK-Pelle_RLCK-VIIa-2	TraesCS4D02G293200.1	RLK-Pelle_RLCK-VIIa-2	0	0.018257	0.133245	0.137018
TraesCS4A02G016800.1	RLK-Pelle_RLCK-VIIa-2	TraesCS4D02G286100.1	RLK-Pelle_RLCK-VIIa-2	0	0.00104339	0.0797748	0.0130792
TraesCS4A02G031000.1	RLK-Pelle_RLCK-VIIa-2	TraesCS4D02G273600.1	RLK-Pelle_RLCK-VIIa-2	0	0.0128985	0.118645	0.108715
TraesCS4A02G062000.1	RLK-Pelle_WAK_LRK10L-1	TraesCS4D02G238900.1	RLK-Pelle_WAK_LRK10L-1	0	0.0590282	0.104716	0.5637
TraesCS4A02G073500.1	RLK-Pelle_RLCK-VIIa-2	TraesCS4D02G231100.1	RLK-Pelle_RLCK-VIIa-2	0	0.0216037	0.0756717	0.285492
TraesCS4A02G089700.1	RLK-Pelle_DLSV	TraesCS4D02G215200.1	RLK-Pelle_DLSV	0	0.00893366	0.0515224	0.173394
TraesCS4A02G092500.1	RLK-Pelle_LRR-XIIIa	TraesCS4D02G212600.1	RLK-Pelle_LRR-XIIIa	0	0.00669315	0.0547961	0.122146
TraesCS4A02G096900.1	RLK-Pelle_RLCK-VIIa-2	TraesCS4D02G208400.1	RLK-Pelle_RLCK-VIIa-2	0	0.00117463	0.0830888	0.014137
TraesCS4A02G105100.1	RLK-Pelle_RLCK-VIIa-1	TraesCS4D02G199800.1	RLK-Pelle_RLCK-VIIa-1	0	0.0151227	0.0877748	0.172289
TraesCS4A02G111600.1	RLK-Pelle_LRR-VI-2	TraesCS4D02G193500.1	RLK-Pelle_LRR-VI-2	0	0.0175447	0.0324961	0.539901
TraesCS4A02G114600.1	RLK-Pelle_LRR-III	TraesCS4D02G191000.1	RLK-Pelle_LRR-III	0	0.0158729	0.0773234	0.205279
TraesCS4A02G127200.1	RLK-Pelle_LRR-III	TraesCS4D02G179100.1	RLK-Pelle_LRR-III	0	0.0107091	0.0947979	0.112968
TraesCS4A02G131500.1	RLK-Pelle_LRR-VIII-1	TraesCS4D02G175200.2	RLK-Pelle_LRR-VIII-1	0	0.00548031	0.10071	0.0544169
TraesCS4A02G133400.1	RLK-Pelle_LRR-III	TraesCS4D02G173400.1	RLK-Pelle_LRR-III	0	0.0104897	0.0642459	0.163274
TraesCS4A02G135200.1	RLK-Pelle_LRR-VII-1	TraesCS4D02G172000.1	RLK-Pelle_LRR-VII-1	0	0.00903033	0.0708885	0.127388
TraesCS4A02G178100.2	RLK-Pelle_RLCK-V	TraesCS4D02G132900.1	RLK-Pelle_RLCK-V	0	0.00529025	0.0544392	0.0971773
TraesCS4A02G180100.1	RLK-Pelle_LRR-III	TraesCS4D02G132100.1	RLK-Pelle_LRR-III	0	0.00989441	0.0498108	0.19864
TraesCS4A02G191500.1	RLK-Pelle_RLCK-VIIa-2	TraesCS4D02G121800.3	RLK-Pelle_RLCK-VIIa-2	0	0.00107643	0.0552609	0.019479
TraesCS4A02G220300.1	RLK-Pelle_RLCK-IXb	TraesCS4D02G095000.1	RLK-Pelle_RLCK-IXb	0	0.00911006	0.0420192	0.216807
TraesCS4A02G223200.1	RLK-Pelle_DLSV	TraesCS4D02G089600.1	RLK-Pelle_DLSV	0	0.020092	0.163941	0.122556
TraesCS4A02G223800.1	RLK-Pelle_DLSV	TraesCS4D02G089200.2	RLK-Pelle_DLSV	0	0.0174974	0.0509455	0.343454
TraesCS4A02G224700.1	RLK-Pelle_LRR-XI-1	TraesCS4D02G088500.1	RLK-Pelle_LRR-XI-1	0	0.0130575	0.0701261	0.1862
TraesCS4A02G224800.1	RLK-Pelle_LRR-XI-1	TraesCS4D02G088400.1	RLK-Pelle_LRR-XI-1	0	0.0186734	0.0806568	0.231517
TraesCS4A02G229800.1	RLK-Pelle_LRR-Xa	TraesCS4D02G084000.1	RLK-Pelle_LRR-Xa	0	0.0314584	0.0958683	0.328142
TraesCS4A02G232200.1	RLK-Pelle_LRR-XII-1	TraesCS4D02G081700.1	RLK-Pelle_LRR-XII-1	0	0.0506666	0.116502	0.4349
TraesCS4A02G239600.1	RLK-Pelle_LRR-VI-1	TraesCS4D02G074100.1	RLK-Pelle_LRR-VI-1	0	0.00919992	0.123235	0.0746534
TraesCS4A02G240200.1	RLK-Pelle_LRR-III	TraesCS4D02G073300.1	RLK-Pelle_LRR-III	0	0.0199085	0.0944053	0.210883
TraesCS4A02G259100.1	RLK-Pelle_LRR-XIV	TraesCS4D02G055900.1	RLK-Pelle_LRR-XIV	0	0.0167791	0.0490938	0.341775
TraesCS4A02G262800.1	RLK-Pelle_RLCK-VIII	TraesCS4D02G052300.1	RLK-Pelle_RLCK-VIII	0	0.0114252	0.135512	0.0843114
TraesCS4A02G265100.1	RLK-Pelle_LRR-IX	TraesCS4D02G050200.1	RLK-Pelle_LRR-IX	0	0.0123029	0.0640575	0.192061
TraesCS4A02G267300.1	RLK-Pelle_LRR-III	TraesCS4D02G046900.1	RLK-Pelle_LRR-III	0	0.0179195	0.0615335	0.291216
TraesCS4A02G281900.1	RLK-Pelle_DLSV	TraesCS4D02G028700.1	RLK-Pelle_DLSV	0	0.138138	0.189004	0.730876
TraesCS4A02G282000.1	RLK-Pelle_DLSV	TraesCS4D02G028600.1	RLK-Pelle_DLSV	0	0.0669156	0.155373	0.430678
TraesCS4A02G307500.1	RLK-Pelle_LRR-XI-1	TraesCS4D02G006300.1	RLK-Pelle_LRR-XI-1	0	0.0585963	0.116901	0.501248
TraesCS4A02G310100.1	RLK-Pelle_WAK	TraesCS4D02G005100.1	RLK-Pelle_WAK	0	0.192733	0.439765	0.438263
TraesCS4A02G310800.1	RLK-Pelle_LRR-XII-1	TraesCS4D02G003300.1	RLK-Pelle_LRR-XII-1	0	0.0250135	0.0270159	0.92588
TraesCS4A02G064200.1	RLK-Pelle_LRR-III	TraesCS4D02G241100.1	RLK-Pelle_LRR-III	0	0.0175045	0.0884806	0.197834
TraesCS4A02G078100.1	RLK-Pelle_RLCK-V	TraesCS4D02G235400.1	RLK-Pelle_RLCK-V	0	0.00488164	0.0485768	0.100493
TraesCS4A02G180100.1	RLK-Pelle_LRR-III	TraesCS4D02G191000.1	RLK-Pelle_LRR-III	0	0.391365	0.741192	0.52802
TraesCS4A02G221700.1	RLK-Pelle_RLCK-VI	TraesCS4D02G096100.3	RLK-Pelle_RLCK-VI	0	0.0109591	0.060246	0.181906
TraesCS4A02G223600.1	RLK-Pelle_DLSV	TraesCS4D02G089100.1	RLK-Pelle_DLSV	0	0.102724	0.386508	0.265776
TraesCS4A02G323400.1	RLK-Pelle_DLSV	TraesCS5B02G555000.1	RLK-Pelle_DLSV	0	0.0140317	0.0724748	0.193608
TraesCS4A02G323500.2	RLK-Pelle_DLSV	TraesCS5B02G554900.1	RLK-Pelle_DLSV	0	0.0361283	0.141582	0.255177
TraesCS4A02G330000.1	RLK-Pelle_LRR-XII-1	TraesCS5B02G544800.1	RLK-Pelle_LRR-XII-1	0	0.0215333	0.082883	0.259804
TraesCS4A02G341700.1	RLK-Pelle_RLCK-VIII	TraesCS5B02G532900.1	RLK-Pelle_RLCK-VIII	0	0.00360145	0.0314182	0.114629
TraesCS4A02G347600.1	RLK-Pelle_WAK	TraesCS5B02G526000.1	RLK-Pelle_WAK	0	0.0241647	0.104591	0.231039
TraesCS4A02G351600.1	RLK-Pelle_WAK	TraesCS5B02G521800.1	RLK-Pelle_WAK	0	0.0983464	0.407097	0.24158
TraesCS4A02G351900.1	RLK-Pelle_RLCK-VI	TraesCS5B02G521500.1	RLK-Pelle_RLCK-VI	0	0.0333072	0.116492	0.285917
TraesCS4A02G026100.1	RLK-Pelle_DLSV	TraesCS5D02G005300.1	RLK-Pelle_DLSV	4e-117	0.974462	0.0779678	12.4983
TraesCS4A02G026600.1	RLK-Pelle_DLSV	TraesCS5D02G005500.1	RLK-Pelle_DLSV	2e-152	0.375368	0.901524	0.416371
TraesCS4A02G173400.1	RLK-Pelle_LRR-I-1	TraesCS5D02G095300.1	RLK-Pelle_LRR-I-1	0	0.369601	1.52221	0.242805
TraesCS4A02G221700.1	RLK-Pelle_RLCK-VI	TraesCS5D02G125300.1	RLK-Pelle_RLCK-VI	0	0.299995	1.16058	0.258487
TraesCS4A02G315100.1	RLK-Pelle_L-LEC	TraesCS5D02G558000.1	RLK-Pelle_L-LEC	0	0.364654	0.593147	0.614778
TraesCS4A02G323400.1	RLK-Pelle_DLSV	TraesCS5D02G553900.1	RLK-Pelle_DLSV	0	0.0162242	0.06346	0.25566
TraesCS4A02G327100.1	RLK-Pelle_LRR-XII-1	TraesCS5D02G546900.1	RLK-Pelle_LRR-XII-1	0	0.0151103	0.0219144	0.689515
TraesCS4A02G330000.1	RLK-Pelle_LRR-XII-1	TraesCS5D02G542800.1	RLK-Pelle_LRR-XII-1	0	0.023805	0.0780122	0.305145
TraesCS4A02G334900.1	RLK-Pelle_WAK	TraesCS5D02G536900.1	RLK-Pelle_WAK	0	0.18655	0.198175	0.94134
TraesCS4A02G335700.1	RLK-Pelle_DLSV	TraesCS5D02G532500.1	RLK-Pelle_DLSV	0	0.167617	0.293095	0.571887
TraesCS4A02G341700.1	RLK-Pelle_RLCK-VIII	TraesCS5D02G531200.1	RLK-Pelle_RLCK-VIII	0	0.00595714	0.0473842	0.12572
TraesCS4A02G347600.1	RLK-Pelle_WAK	TraesCS5D02G524800.1	RLK-Pelle_WAK	0	0.0241695	0.0863654	0.279852
TraesCS4A02G351600.1	RLK-Pelle_WAK	TraesCS5D02G520500.1	RLK-Pelle_WAK	0	0.11998	0.44675	0.268563
TraesCS4A02G351900.1	RLK-Pelle_RLCK-VI	TraesCS5D02G520200.1	RLK-Pelle_RLCK-VI	0	0.0265875	0.118682	0.224023
TraesCS4A02G191500.1	RLK-Pelle_RLCK-VIIa-2	TraesCS5D02G147600.2	RLK-Pelle_RLCK-VIIa-2	0	0.080058	0.593071	0.134989
TraesCS4A02G221700.1	RLK-Pelle_RLCK-VI	TraesCS5D02G125300.1	RLK-Pelle_RLCK-VI	0	0.299995	1.16058	0.258487
TraesCS4A02G325900.1	RLK-Pelle_SD-2b	TraesCS7A02G028400.1	RLK-Pelle_SD-2b	0	0.169807	0.527956	0.32163
TraesCS4A02G371100.1	RLK-Pelle_LRR-IV	TraesCS7A02G073700.1	RLK-Pelle_LRR-IV	0	0.0445097	0.205361	0.216739
TraesCS4A02G381100.1	RLK-Pelle_LRR-XI-1	TraesCS7A02G082600.1	RLK-Pelle_LRR-XI-1	4e-118	0.0445351	0.173936	0.256044
TraesCS4A02G382700.4	RLK-Pelle_RLCK-IXb	TraesCS7A02G084400.4	RLK-Pelle_RLCK-IXb	0	0.038736	0.176732	0.219179
TraesCS4A02G388500.1	RLK-Pelle_LRR-XI-1	TraesCS7A02G089300.1	RLK-Pelle_LRR-XI-1	0	0.0183658	0.0463807	0.395979
TraesCS4A02G391000.1	RLK-Pelle_WAK	TraesCS7A02G091100.1	RLK-Pelle_WAK	0	0.0288871	0.0862192	0.335042
TraesCS4A02G391200.1	RLK-Pelle_WAK	TraesCS7A02G091300.1	RLK-Pelle_WAK	0	0.0208805	0.0890683	0.234433
TraesCS4A02G391600.1	RLK-Pelle_WAK	TraesCS7A02G091400.1	RLK-Pelle_WAK	0	0.0927671	0.333203	0.278411
TraesCS4A02G422700.1	RLK-Pelle_LRR-XIIIb	TraesCS7A02G164000.1	RLK-Pelle_LRR-XIIIb	0	0.290302	1.6973	0.171037
TraesCS4A02G391400.1	RLK-Pelle_WAK	TraesCS7A02G091500.1	RLK-Pelle_WAK	0	0.0191389	0.0748161	0.255812
TraesCS4A02G422700.1	RLK-Pelle_LRR-XIIIb	TraesCS7A02G066200.1	RLK-Pelle_LRR-XIIIb	0	0.0143643	0.125416	0.114533
TraesCS4A02G427900.1	RLK-Pelle_WAK	TraesCS7A02G062000.1	RLK-Pelle_WAK	0	0.0911192	0.109761	0.830159
TraesCS4A02G430400.1	RLK-Pelle_LRR-XII-1	TraesCS7A02G058900.1	RLK-Pelle_LRR-XII-1	0	0.025881	0.0201225	1.28618
TraesCS4A02G433800.1	RLK-Pelle_DLSV	TraesCS7A02G056800.1	RLK-Pelle_DLSV	0	0.0642032	0.189802	0.338265
TraesCS4A02G445500.1	RLK-Pelle_LRR-XI-1	TraesCS7A02G042200.1	RLK-Pelle_LRR-XI-1	0	0.022111	0.0393896	0.561342
TraesCS4A02G449700.1	RLK-Pelle_DLSV	TraesCS7A02G038600.1	RLK-Pelle_DLSV	0	0.0141662	0.0880591	0.160872
TraesCS4A02G456900.1	RLK-Pelle_DLSV	TraesCS7A02G032700.1	RLK-Pelle_DLSV	0	0.0243607	0.0824567	0.295436
TraesCS4A02G457000.1	RLK-Pelle_DLSV	TraesCS7A02G032600.1	RLK-Pelle_DLSV	0	0.0214288	0.0846451	0.253161
TraesCS4A02G481300.1	RLK-Pelle_DLSV	TraesCS7A02G015200.1	RLK-Pelle_DLSV	0	0.214196	0.31671	0.676315
TraesCS4A02G482400.1	RLK-Pelle_WAK	TraesCS7A02G013700.1	RLK-Pelle_WAK	0	0.0159102	0.0810165	0.196383
TraesCS4A02G482500.1	RLK-Pelle_LRR-XI-1	TraesCS7A02G013300.1	RLK-Pelle_LRR-XI-1	3e-160	0.187636	0.341556	0.549357
TraesCS4A02G482600.1	RLK-Pelle_LRR-XI-1	TraesCS7A02G012500.1	RLK-Pelle_LRR-XI-1	3e-123	0.186066	0.293884	0.633128
TraesCS4A02G482700.1	RLK-Pelle_LRR-XI-1	TraesCS7A02G012300.1	RLK-Pelle_LRR-XI-1	0	0.0468027	0.164311	0.284841
TraesCS4A02G483000.1	RLK-Pelle_LRR-XI-1	TraesCS7A02G012200.1	RLK-Pelle_LRR-XI-1	8e-163	0.223265	0.448152	0.498192
TraesCS4A02G491600.1	RLK-Pelle_LRR-XI-1	TraesCS7A02G005300.1	RLK-Pelle_LRR-XI-1	0	0.165403	0.461348	0.358522
TraesCS4A02G497300.1	RLK-Pelle_LRK10L-2	TraesCS7A02G000600.1	RLK-Pelle_LRK10L-2	6e-167	0.0594614	0.319351	0.186194
TraesCS4A02G371100.1	RLK-Pelle_LRR-IV	TraesCS7D02G068600.1	RLK-Pelle_LRR-IV	0	0.0240874	0.151879	0.158596
TraesCS4A02G380300.2	RLK-Pelle_LRR-XI-1	TraesCS7D02G077200.1	RLK-Pelle_LRR-XI-1	0	0.0937352	0.180514	0.519267
TraesCS4A02G382700.4	RLK-Pelle_RLCK-IXb	TraesCS7D02G079400.2	RLK-Pelle_RLCK-IXb	0	0.0660492	0.216084	0.305664
TraesCS4A02G388500.1	RLK-Pelle_LRR-XI-1	TraesCS7D02G084600.1	RLK-Pelle_LRR-XI-1	0	0.0632625	0.0251415	2.51625
TraesCS4A02G389500.1	RLK-Pelle_DLSV	TraesCS7D02G085400.1	RLK-Pelle_DLSV	0	0.0442339	0.0418227	1.05765
TraesCS4A02G391000.1	RLK-Pelle_WAK	TraesCS7D02G085800.1	RLK-Pelle_WAK	0	0.0514819	0.178818	0.287902
TraesCS4A02G391400.1	RLK-Pelle_WAK	TraesCS7D02G087100.1	RLK-Pelle_WAK	0	0.101158	0.315783	0.32034
TraesCS4A02G456900.1	RLK-Pelle_DLSV	TraesCS7D02G099300.1	RLK-Pelle_DLSV	0	0.123295	0.432228	0.285254
TraesCS4A02G325900.1	RLK-Pelle_SD-2b	TraesCS7D02G123700.1	RLK-Pelle_SD-2b	0	0.106778	0.603944	0.176802
TraesCS4A02G383000.1	RLK-Pelle_DLSV	TraesCS7D02G079100.1	RLK-Pelle_DLSV	0	0.15317	0.346533	0.442006
TraesCS4A02G422700.1	RLK-Pelle_LRR-XIIIb	TraesCS7D02G060400.1	RLK-Pelle_LRR-XIIIb	0	0.0149543	0.128214	0.116636
TraesCS4A02G430400.1	RLK-Pelle_LRR-XII-1	TraesCS7D02G053400.1	RLK-Pelle_LRR-XII-1	0	0.017339	0.0293101	0.591571
TraesCS4A02G444100.1	RLK-Pelle_DLSV	TraesCS7D02G039300.1	RLK-Pelle_DLSV	1e-112	0.231416	0.10307	2.24522
TraesCS4A02G445500.1	RLK-Pelle_LRR-XI-1	TraesCS7D02G037700.1	RLK-Pelle_LRR-XI-1	0	0.0194922	0.0400554	0.48663
TraesCS4A02G446600.1	RLK-Pelle_LRR-XII-1	TraesCS7D02G036700.1	RLK-Pelle_LRR-XII-1	0	0.18718	0.557969	0.335466
TraesCS4A02G449700.1	RLK-Pelle_DLSV	TraesCS7D02G034800.1	RLK-Pelle_DLSV	0	0.0131099	0.0846852	0.154808
TraesCS4A02G456900.1	RLK-Pelle_DLSV	TraesCS7D02G029300.1	RLK-Pelle_DLSV	0	0.0184431	0.0440827	0.418374
TraesCS4A02G457000.1	RLK-Pelle_DLSV	TraesCS7D02G029200.1	RLK-Pelle_DLSV	0	0.013327	0.0514072	0.259244
TraesCS4A02G465000.1	RLK-Pelle_DLSV	TraesCS7D02G021200.1	RLK-Pelle_DLSV	2e-171	0.483228	0.803392	0.601484
TraesCS4A02G466800.1	RLK-Pelle_DLSV	TraesCS7D02G020600.2	RLK-Pelle_DLSV	3e-154	0.119834	0.473632	0.253011
TraesCS4A02G476000.1	RLK-Pelle_DLSV	TraesCS7D02G013200.1	RLK-Pelle_DLSV	0	0.0510343	0.0318199	1.60385
TraesCS4A02G481200.1	RLK-Pelle_DLSV	TraesCS7D02G011800.2	RLK-Pelle_DLSV	0	0.157183	0.300752	0.522634
TraesCS4A02G488000.1	RLK-Pelle_LRR-XI-1	TraesCS7D02G004900.1	RLK-Pelle_LRR-XI-1	0	0.0388913	0.120134	0.323733
TraesCS4A02G497200.1	RLK-Pelle_LRR-I-1	TraesCS7D02G002400.1	RLK-Pelle_LRR-I-1	0	0.088461	0.150591	0.587424
TraesCS4B02G000300.1	RLK-Pelle_RLCK-VIIa-1	TraesCS4D02G000300.1	RLK-Pelle_RLCK-VIIa-1	0	0.0133064	0.0574878	0.231465
TraesCS4B02G009500.1	RLK-Pelle_LRR-XI-1	TraesCS4D02G006300.1	RLK-Pelle_LRR-XI-1	0	0.106515	0.241692	0.440705
TraesCS4B02G031100.1	RLK-Pelle_DLSV	TraesCS4D02G028600.1	RLK-Pelle_DLSV	0	0.0656369	0.231597	0.283409
TraesCS4B02G047100.1	RLK-Pelle_LRR-III	TraesCS4D02G046900.1	RLK-Pelle_LRR-III	0	0.0212544	0.088395	0.240448
TraesCS4B02G049800.1	RLK-Pelle_LRR-IX	TraesCS4D02G050200.1	RLK-Pelle_LRR-IX	0	0.0373506	0.0881721	0.423611
TraesCS4B02G052100.1	RLK-Pelle_RLCK-VIII	TraesCS4D02G052300.1	RLK-Pelle_RLCK-VIII	0	0.0075918	0.153554	0.0494405
TraesCS4B02G055600.1	RLK-Pelle_LRR-XIV	TraesCS4D02G055900.1	RLK-Pelle_LRR-XIV	0	0.0184049	0.0900345	0.204421
TraesCS4B02G074700.1	RLK-Pelle_LRR-III	TraesCS4D02G073300.1	RLK-Pelle_LRR-III	0	0.0289261	0.102246	0.282909
TraesCS4B02G075400.1	RLK-Pelle_LRR-VI-1	TraesCS4D02G074100.1	RLK-Pelle_LRR-VI-1	0	0.0132613	0.10666	0.124332
TraesCS4B02G083700.2	RLK-Pelle_LRR-XII-1	TraesCS4D02G081700.1	RLK-Pelle_LRR-XII-1	0	0.0782416	0.14232	0.549757
TraesCS4B02G086300.1	RLK-Pelle_LRR-Xa	TraesCS4D02G084000.1	RLK-Pelle_LRR-Xa	0	0.0218065	0.106734	0.204308
TraesCS4B02G091400.1	RLK-Pelle_LRR-XI-1	TraesCS4D02G088400.1	RLK-Pelle_LRR-XI-1	0	0.010862	0.0862709	0.125905
TraesCS4B02G091500.1	RLK-Pelle_LRR-XI-1	TraesCS4D02G088500.1	RLK-Pelle_LRR-XI-1	0	0.0135144	0.0688408	0.196314
TraesCS4B02G092200.1	RLK-Pelle_DLSV	TraesCS4D02G089100.1	RLK-Pelle_DLSV	0	0.0123234	0.0836933	0.147245
TraesCS4B02G092400.1	RLK-Pelle_DLSV	TraesCS4D02G089200.2	RLK-Pelle_DLSV	0	0.0273642	0.140873	0.194247
TraesCS4B02G092900.1	RLK-Pelle_DLSV	TraesCS4D02G089600.1	RLK-Pelle_DLSV	0	0.00539389	0.0820423	0.0657452
TraesCS4B02G098900.1	RLK-Pelle_RLCK-IXb	TraesCS4D02G095000.1	RLK-Pelle_RLCK-IXb	0	0.025871	0.0790605	0.32723
TraesCS4B02G099900.2	RLK-Pelle_RLCK-VI	TraesCS4D02G096100.3	RLK-Pelle_RLCK-VI	0	0.0227955	0.130033	0.175306
TraesCS4B02G106000.1	RLK-Pelle_L-LEC	TraesCS4D02G102700.1	RLK-Pelle_L-LEC	0	0.015168	0.109136	0.138982
TraesCS4B02G109600.1	RLK-Pelle_LRR-XII-1	TraesCS4D02G106900.1	RLK-Pelle_LRR-XII-1	0	0.0143301	0.0607195	0.236005
TraesCS4B02G111300.1	RLK-Pelle_LRR-Xb-1	TraesCS4D02G109000.1	RLK-Pelle_LRR-Xb-1	0	0.00903988	0.0779687	0.115942
TraesCS4B02G123800.2	RLK-Pelle_RLCK-VIIa-2	TraesCS4D02G121800.3	RLK-Pelle_RLCK-VIIa-2	0	0.00323363	0.041071	0.0787328
TraesCS4B02G132100.1	RLK-Pelle_SD-2b	TraesCS4D02G126900.1	RLK-Pelle_SD-2b	0	0.0139942	0.0690571	0.202647
TraesCS4B02G137400.1	RLK-Pelle_LRR-III	TraesCS4D02G132100.1	RLK-Pelle_LRR-III	0	0.0116405	0.067065	0.173571
TraesCS4B02G138100.2	RLK-Pelle_RLCK-V	TraesCS4D02G132900.1	RLK-Pelle_RLCK-V	0	0.00170904	0.0535816	0.031896
TraesCS4B02G149500.1	RLK-Pelle_LRR-III	TraesCS4D02G150200.1	RLK-Pelle_LRR-III	0	0.0133443	0.0552482	0.241533
TraesCS4B02G162700.1	RLK-Pelle_RLCK-VIIa-2	TraesCS4D02G166800.1	RLK-Pelle_RLCK-VIIa-2	0	0.0175535	0.0776008	0.226202
TraesCS4B02G169900.1	RLK-Pelle_LRR-VII-1	TraesCS4D02G172000.1	RLK-Pelle_LRR-VII-1	0	0.00787895	0.0481817	0.163526
TraesCS4B02G171300.1	RLK-Pelle_LRR-III	TraesCS4D02G173400.1	RLK-Pelle_LRR-III	0	0.0133111	0.114486	0.116269
TraesCS4B02G173100.1	RLK-Pelle_LRR-VIII-1	TraesCS4D02G175200.2	RLK-Pelle_LRR-VIII-1	0	0.00966123	0.0828323	0.116636
TraesCS4B02G177400.1	RLK-Pelle_LRR-III	TraesCS4D02G179100.1	RLK-Pelle_LRR-III	0	0.0116436	0.105669	0.110189
TraesCS4B02G189600.1	RLK-Pelle_LRR-III	TraesCS4D02G191000.1	RLK-Pelle_LRR-III	0	0.0132338	0.0802883	0.164829
TraesCS4B02G192200.1	RLK-Pelle_LRR-VI-2	TraesCS4D02G193500.1	RLK-Pelle_LRR-VI-2	0	0.013837	0.0326212	0.424171
TraesCS4B02G198900.1	RLK-Pelle_RLCK-VIIa-1	TraesCS4D02G199800.1	RLK-Pelle_RLCK-VIIa-1	0	0.0268376	0.136466	0.196661
TraesCS4B02G207500.1	RLK-Pelle_RLCK-VIIa-2	TraesCS4D02G208400.1	RLK-Pelle_RLCK-VIIa-2	0	0.00352976	0.108587	0.0325064
TraesCS4B02G211800.1	RLK-Pelle_LRR-XIIIa	TraesCS4D02G212600.1	RLK-Pelle_LRR-XIIIa	0	0.00932268	0.0794526	0.117336
TraesCS4B02G214600.1	RLK-Pelle_DLSV	TraesCS4D02G215200.1	RLK-Pelle_DLSV	0	0.00948585	0.0536107	0.176939
TraesCS4B02G228200.1	RLK-Pelle_RLCK-VI	TraesCS4D02G229100.2	RLK-Pelle_RLCK-VI	0	0.0146049	0.0651146	0.224296
TraesCS4B02G229700.1	RLK-Pelle_RLCK-VIIa-2	TraesCS4D02G231100.1	RLK-Pelle_RLCK-VIIa-2	0	0.0258543	0.0970866	0.266301
TraesCS4B02G234200.1	RLK-Pelle_RLCK-V	TraesCS4D02G235400.1	RLK-Pelle_RLCK-V	0	0.00591525	0.0544652	0.108606
TraesCS4B02G234600.1	RLK-Pelle_LRR-XI-1	TraesCS4D02G235800.1	RLK-Pelle_LRR-XI-1	0	0.0105871	0.087035	0.121641
TraesCS4B02G238700.1	RLK-Pelle_WAK_LRK10L-1	TraesCS4D02G238900.1	RLK-Pelle_WAK_LRK10L-1	0	0.0420402	0.105937	0.396841
TraesCS4B02G241500.1	RLK-Pelle_LRR-III	TraesCS4D02G241100.1	RLK-Pelle_LRR-III	0	0.0461095	0.13939	0.330795
TraesCS4B02G275000.1	RLK-Pelle_RLCK-VIIa-2	TraesCS4D02G273600.1	RLK-Pelle_RLCK-VIIa-2	0	0.00569155	0.157768	0.0360755
TraesCS4B02G287300.1	RLK-Pelle_RLCK-VIIa-2	TraesCS4D02G286100.1	RLK-Pelle_RLCK-VIIa-2	0	0.00208659	0.0726793	0.0287096
TraesCS4B02G294300.1	RLK-Pelle_RLCK-VIIa-2	TraesCS4D02G293200.1	RLK-Pelle_RLCK-VIIa-2	0	0.0128637	0.1077	0.11944
TraesCS4B02G299900.2	RLK-Pelle_LRR-V	TraesCS4D02G298800.1	RLK-Pelle_LRR-V	0	0.01022	0.0910206	0.112283
TraesCS4B02G313900.2	RLK-Pelle_DLSV	TraesCS4D02G310900.1	RLK-Pelle_DLSV	0	0.0224568	0.0393846	0.570192
TraesCS4B02G315400.1	RLK-Pelle_RLCK-IV	TraesCS4D02G312400.1	RLK-Pelle_RLCK-IV	0	0.0124549	0.1101	0.113123
TraesCS4B02G318400.1	RLK-Pelle_RLCK-V	TraesCS4D02G314800.1	RLK-Pelle_RLCK-V	0	0.010087	0.0800047	0.12608
TraesCS4B02G320600.1	RLK-Pelle_LRR-VII-1	TraesCS4D02G317100.1	RLK-Pelle_LRR-VII-1	0	0.0163369	0.104016	0.157062
TraesCS4B02G328200.1	RLK-Pelle_RLCK-XII-1	TraesCS4D02G325200.1	RLK-Pelle_RLCK-XII-1	0	0.0114644	0.0781772	0.146646
TraesCS4B02G328400.1	RLK-Pelle_L-LEC	TraesCS4D02G325500.1	RLK-Pelle_L-LEC	0	0.0615016	0.187266	0.328419
TraesCS4B02G350900.1	RLK-Pelle_LRR-XII-1	TraesCS4D02G345700.1	RLK-Pelle_LRR-XII-1	0	0.0246302	0.0761617	0.323394
TraesCS4B02G351400.1	RLK-Pelle_LRR-XII-1	TraesCS4D02G346200.1	RLK-Pelle_LRR-XII-1	0	0.0575847	0.15687	0.367085
TraesCS4B02G372400.1	RLK-Pelle_DLSV	TraesCS4D02G348900.1	RLK-Pelle_DLSV	1e-180	0.43571	0.483142	0.901826
TraesCS4B02G375300.1	RLK-Pelle_DLSV	TraesCS4D02G361600.1	RLK-Pelle_DLSV	0	0.097241	0.300897	0.323171
TraesCS4B02G007400.1	RLK-Pelle_LRR-XI-1	TraesCS4D02G007400.1	RLK-Pelle_LRR-XI-1	0	0.0304857	0.082811	0.368136
TraesCS4B02G083700.2	RLK-Pelle_LRR-XII-1	TraesCS4D02G106900.1	RLK-Pelle_LRR-XII-1	0	0.258963	0.929146	0.278711
TraesCS4B02G229700.1	RLK-Pelle_RLCK-VIIa-2	TraesCS4D02G293200.1	RLK-Pelle_RLCK-VIIa-2	0	0.191415	0.746159	0.256534
TraesCS4B02G311900.1	RLK-Pelle_LRR-XII-1	TraesCS4D02G352700.1	RLK-Pelle_LRR-XII-1	0	0.300847	0.895264	0.336043
TraesCS4B02G371600.1	RLK-Pelle_RLCK-IXb	TraesCS4D02G365900.1	RLK-Pelle_RLCK-IXb	0	0.0183631	0.0463553	0.396137
TraesCS4B02G233600.1	RLK-Pelle_PERK-1	TraesCS5A02G411300.1	RLK-Pelle_PERK-1	3e-180	0.399549	0.54583	0.732003
TraesCS4B02G325400.1	RLK-Pelle_RLCK-VIIa-2	TraesCS5A02G497700.1	RLK-Pelle_RLCK-VIIa-2	8e-166	0.0118658	0.0851575	0.139339
TraesCS4B02G328200.1	RLK-Pelle_RLCK-XII-1	TraesCS5A02G500000.1	RLK-Pelle_RLCK-XII-1	0	0.0105591	0.0993304	0.106303
TraesCS4B02G328400.1	RLK-Pelle_L-LEC	TraesCS5A02G500100.1	RLK-Pelle_L-LEC	0	0.0581549	0.240294	0.242016
TraesCS4B02G350900.1	RLK-Pelle_LRR-XII-1	TraesCS5A02G519400.1	RLK-Pelle_LRR-XII-1	0	0.0503744	0.0779308	0.646399
TraesCS4B02G351400.1	RLK-Pelle_LRR-XII-1	TraesCS5A02G520000.1	RLK-Pelle_LRR-XII-1	0	0.0449565	0.125178	0.35914
TraesCS4B02G372400.1	RLK-Pelle_DLSV	TraesCS5A02G524700.2	RLK-Pelle_DLSV	0	0.442241	0.494784	0.893807
TraesCS4B02G375300.1	RLK-Pelle_DLSV	TraesCS5A02G537700.1	RLK-Pelle_DLSV	0	0.0961499	0.222031	0.433047
TraesCS4B02G375400.1	RLK-Pelle_DLSV	TraesCS5A02G537800.1	RLK-Pelle_DLSV	0	0.09794	0.2553	0.383626
TraesCS4B02G387600.1	RLK-Pelle_L-LEC	TraesCS5A02G552200.1	RLK-Pelle_L-LEC	0	0.0525472	0.111543	0.471092
TraesCS4B02G099900.2	RLK-Pelle_RLCK-VI	TraesCS5A02G114900.1	RLK-Pelle_RLCK-VI	0	0.310425	1.05428	0.294443
TraesCS4B02G192200.1	RLK-Pelle_LRR-VI-2	TraesCS5A02G152700.1	RLK-Pelle_LRR-VI-2	1e-136	0.51131	1.67803	0.304708
TraesCS4B02G053500.1	RLK-Pelle_L-LEC	TraesCS5D02G025500.1	RLK-Pelle_L-LEC	0	0.421438	0.99426	0.423871
TraesCS4B02G099900.2	RLK-Pelle_RLCK-VI	TraesCS5D02G125300.1	RLK-Pelle_RLCK-VI	0	0.314074	1.08112	0.290508
TraesCS4B02G192200.1	RLK-Pelle_LRR-VI-2	TraesCS5D02G157900.1	RLK-Pelle_LRR-VI-2	1e-136	0.510574	1.86402	0.273911
TraesCS4D02G317100.1	RLK-Pelle_LRR-VII-1	TraesCS5A02G491400.1	RLK-Pelle_LRR-VII-1	0	0.0101628	0.0808298	0.12573
TraesCS4D02G322200.3	RLK-Pelle_RLCK-VIIa-1	TraesCS5A02G497600.2	RLK-Pelle_RLCK-VIIa-1	0	0.00115663	0.0672908	0.0171885
TraesCS4D02G325200.1	RLK-Pelle_RLCK-XII-1	TraesCS5A02G500000.1	RLK-Pelle_RLCK-XII-1	0	0.0101589	0.0856239	0.118645
TraesCS4D02G325500.1	RLK-Pelle_L-LEC	TraesCS5A02G500100.1	RLK-Pelle_L-LEC	0	0.036153	0.184818	0.195614
TraesCS4D02G345700.1	RLK-Pelle_LRR-XII-1	TraesCS5A02G519400.1	RLK-Pelle_LRR-XII-1	0	0.0450357	0.0929745	0.484388
TraesCS4D02G346200.1	RLK-Pelle_LRR-XII-1	TraesCS5A02G520000.1	RLK-Pelle_LRR-XII-1	0	0.0255498	0.0646325	0.395309
TraesCS4D02G348900.1	RLK-Pelle_DLSV	TraesCS5A02G524700.2	RLK-Pelle_DLSV	0	0.0421507	0.083175	0.506772
TraesCS4D02G352700.1	RLK-Pelle_LRR-XII-1	TraesCS5A02G528000.1	RLK-Pelle_LRR-XII-1	0	0.00903007	0.0416511	0.216803
TraesCS4D02G361600.1	RLK-Pelle_DLSV	TraesCS5A02G537700.1	RLK-Pelle_DLSV	0	0.0853549	0.192911	0.442457
TraesCS4D02G365900.1	RLK-Pelle_RLCK-IXb	TraesCS5A02G542700.1	RLK-Pelle_RLCK-IXb	0	0.0159903	0.0349918	0.456974
TraesCS4D02G096100.3	RLK-Pelle_RLCK-VI	TraesCS5A02G114900.1	RLK-Pelle_RLCK-VI	0	0.299822	1.10808	0.270578
TraesCS4D02G193500.1	RLK-Pelle_LRR-VI-2	TraesCS5A02G152700.1	RLK-Pelle_LRR-VI-2	3e-135	0.533218	1.73825	0.306756
TraesCS4D02G096100.3	RLK-Pelle_RLCK-VI	TraesCS5D02G125300.1	RLK-Pelle_RLCK-VI	0	0.303254	1.15531	0.262488
TraesCS4D02G121800.3	RLK-Pelle_RLCK-VIIa-2	TraesCS5D02G147600.2	RLK-Pelle_RLCK-VIIa-2	0	0.0806364	0.576633	0.13984
TraesCS4D02G193500.1	RLK-Pelle_LRR-VI-2	TraesCS5D02G157900.1	RLK-Pelle_LRR-VI-2	1e-135	0.513875	1.89859	0.270661
TraesCS5A02G005300.1	RLK-Pelle_LRR-XIIIa	TraesCS5B02G004300.1	RLK-Pelle_LRR-XIIIa	0	0.0161791	0.149038	0.108557
TraesCS5A02G026300.1	RLK-Pelle_LRR-III	TraesCS5B02G025300.1	RLK-Pelle_LRR-III	0	0.0331546	0.124023	0.267326
TraesCS5A02G035300.1	RLK-Pelle_WAK	TraesCS5B02G034935.1	RLK-Pelle_WAK	3e-151	0.131331	0.387354	0.339047
TraesCS5A02G043600.1	RLK-Pelle_WAK	TraesCS5B02G047500.1	RLK-Pelle_WAK	0	0.0886339	0.175203	0.505892
TraesCS5A02G048600.1	RLK-Pelle_DLSV	TraesCS5B02G053800.1	RLK-Pelle_DLSV	0	0.00576538	0.0708026	0.0814289
TraesCS5A02G051200.1	RLK-Pelle_L-LEC	TraesCS5B02G057205.1	RLK-Pelle_L-LEC	0	0.073249	0.180879	0.404962
TraesCS5A02G060300.2	RLK-Pelle_DLSV	TraesCS5B02G067800.1	RLK-Pelle_DLSV	0	0.0145283	0.0397971	0.365059
TraesCS5A02G082900.1	RLK-Pelle_LRR-I-1	TraesCS5B02G089000.1	RLK-Pelle_LRR-I-1	0	0.0250603	0.081021	0.309306
TraesCS5A02G084200.1	RLK-Pelle_WAK	TraesCS5B02G089800.1	RLK-Pelle_WAK	0	0.00769514	0.0633747	0.121423
TraesCS5A02G114900.1	RLK-Pelle_RLCK-VI	TraesCS5B02G115700.1	RLK-Pelle_RLCK-VI	0	0.030938	0.0563051	0.549471
TraesCS5A02G130900.1	RLK-Pelle_LRR-III	TraesCS5B02G130800.1	RLK-Pelle_LRR-III	0	0.00795196	0.0727305	0.109335
TraesCS5A02G144600.1	RLK-Pelle_RLCK-VIIa-2	TraesCS5B02G143500.1	RLK-Pelle_RLCK-VIIa-2	0	0.0625587	0.107086	0.584192
TraesCS5A02G152700.1	RLK-Pelle_LRR-VI-2	TraesCS5B02G151400.1	RLK-Pelle_LRR-VI-2	0	0.0327534	0.082902	0.395086
TraesCS5A02G152800.1	RLK-Pelle_LRR-XI-1	TraesCS5B02G151600.1	RLK-Pelle_LRR-XI-1	0	0.0305376	0.0579715	0.526769
TraesCS5A02G156400.2	RLK-Pelle_LRR-I-1	TraesCS5B02G154600.2	RLK-Pelle_LRR-I-1	0	0.00356691	0.0575993	0.0619262
TraesCS5A02G160500.1	RLK-Pelle_LRR-III	TraesCS5B02G158000.1	RLK-Pelle_LRR-III	0	0.0233615	0.0679873	0.343617
TraesCS5A02G163300.1	RLK-Pelle_RLCK-IV	TraesCS5B02G160500.1	RLK-Pelle_RLCK-IV	0	0.0156036	0.0518824	0.300749
TraesCS5A02G183800.1	RLK-Pelle_LRR-XI-1	TraesCS5B02G182100.1	RLK-Pelle_LRR-XI-1	0	0.0274095	0.123499	0.221941
TraesCS5A02G184900.1	RLK-Pelle_RLCK-IV	TraesCS5B02G182900.3	RLK-Pelle_RLCK-IV	0	0.0349206	0.0680493	0.513166
TraesCS5A02G185900.1	RLK-Pelle_L-LEC	TraesCS5B02G184000.1	RLK-Pelle_L-LEC	0	0.017519	0.0579999	0.302053
TraesCS5A02G186500.1	RLK-Pelle_DLSV	TraesCS5B02G184900.1	RLK-Pelle_DLSV	0	0.0110005	0.0594651	0.184991
TraesCS5A02G197000.2	RLK-Pelle_LRR-I-1	TraesCS5B02G186600.1	RLK-Pelle_LRR-I-1	0	0.0102173	0.00927727	1.10132
TraesCS5A02G203900.1	RLK-Pelle_RLCK-IXb	TraesCS5B02G202600.1	RLK-Pelle_RLCK-IXb	0	0.0448865	0.0858784	0.522675
TraesCS5A02G206700.1	RLK-Pelle_DLSV	TraesCS5B02G204900.1	RLK-Pelle_DLSV	0	0.0146181	0.0719293	0.203228
TraesCS5A02G210200.1	RLK-Pelle_RLCK-VIIa-2	TraesCS5B02G208200.1	RLK-Pelle_RLCK-VIIa-2	0	0.0129733	0.134778	0.096257
TraesCS5A02G215200.1	RLK-Pelle_RLCK-VIIa-2	TraesCS5B02G208500.1	RLK-Pelle_RLCK-VIIa-2	0	0.0390935	0.224389	0.174222
TraesCS5A02G222200.1	RLK-Pelle_LRR-XII-1	TraesCS5B02G221100.1	RLK-Pelle_LRR-XII-1	0	0.0112366	0.107111	0.104906
TraesCS5A02G241300.2	RLK-Pelle_RLCK-VIIa-2	TraesCS5B02G239500.1	RLK-Pelle_RLCK-VIIa-2	4e-162	0.150277	0.126531	1.18767
TraesCS5A02G249300.1	RLK-Pelle_WAK	TraesCS5B02G247400.1	RLK-Pelle_WAK	0	0.136867	0.298244	0.458907
TraesCS5A02G254600.1	RLK-Pelle_LRR-XI-1	TraesCS5B02G253700.1	RLK-Pelle_LRR-XI-1	0	0.0140849	0.104829	0.134362
TraesCS5A02G270300.1	RLK-Pelle_SD-2b	TraesCS5B02G270800.1	RLK-Pelle_SD-2b	0	0.105313	0.285821	0.368458
TraesCS5A02G274100.1	RLK-Pelle_WAK	TraesCS5B02G273500.1	RLK-Pelle_WAK	0	0.0416821	0.0876118	0.475759
TraesCS5A02G277200.1	RLK-Pelle_LRK10L-2	TraesCS5B02G277000.1	RLK-Pelle_LRK10L-2	0	0.0268624	0.108257	0.248136
TraesCS5A02G285000.1	RLK-Pelle_LRR-XII-1	TraesCS5B02G284400.1	RLK-Pelle_LRR-XII-1	0	0.0291714	0.0975558	0.299023
TraesCS5A02G292500.1	RLK-Pelle_DLSV	TraesCS5B02G292000.2	RLK-Pelle_DLSV	0	0.201544	0.399961	0.50391
TraesCS5A02G294600.1	RLK-Pelle_RLCK-IXb	TraesCS5B02G293900.1	RLK-Pelle_RLCK-IXb	0	0.0163508	0.0908384	0.179999
TraesCS5A02G294700.1	RLK-Pelle_RLCK-IXb	TraesCS5B02G294000.1	RLK-Pelle_RLCK-IXb	0	0.0218312	0.0787738	0.277138
TraesCS5A02G294800.1	RLK-Pelle_RLCK-IXb	TraesCS5B02G294100.1	RLK-Pelle_RLCK-IXb	0	0.0139113	0.0596588	0.233181
TraesCS5A02G297900.1	RLK-Pelle_RLCK-VIII	TraesCS5B02G296900.1	RLK-Pelle_RLCK-VIII	0	0.00241255	0.059634	0.0404559
TraesCS5A02G319400.1	RLK-Pelle_RLCK-XV	TraesCS5B02G319800.1	RLK-Pelle_RLCK-XV	0	0.0290008	0.102692	0.282406
TraesCS5A02G323800.1	RLK-Pelle_WAK	TraesCS5B02G324400.1	RLK-Pelle_WAK	0	0.0270022	0.140684	0.191936
TraesCS5A02G334700.1	RLK-Pelle_LRR-XI-1	TraesCS5B02G334200.1	RLK-Pelle_LRR-XI-1	0	0.109707	0.14491	0.75707
TraesCS5A02G350800.1	RLK-Pelle_DLSV	TraesCS5B02G353300.1	RLK-Pelle_DLSV	0	0.100714	0.288679	0.34888
TraesCS5A02G351000.1	RLK-Pelle_DLSV	TraesCS5B02G353600.1	RLK-Pelle_DLSV	0	0.0351424	0.146655	0.239627
TraesCS5A02G351500.1	RLK-Pelle_DLSV	TraesCS5B02G353800.1	RLK-Pelle_DLSV	2e-127	0.133172	0.518186	0.256996
TraesCS5A02G352000.1	RLK-Pelle_DLSV	TraesCS5B02G354200.1	RLK-Pelle_DLSV	0	0.135533	0.425857	0.318259
TraesCS5A02G363400.1	RLK-Pelle_LRR-V	TraesCS5B02G365500.1	RLK-Pelle_LRR-V	0	0.0248121	0.0736985	0.33667
TraesCS5A02G365300.1	RLK-Pelle_WAK	TraesCS5B02G366900.1	RLK-Pelle_WAK	0	0.0503555	0.141904	0.354856
TraesCS5A02G387000.1	RLK-Pelle_LRK10L-2	TraesCS5B02G392000.1	RLK-Pelle_LRK10L-2	0	0.0419311	0.101256	0.414109
TraesCS5A02G388800.1	RLK-Pelle_LRR-XII-1	TraesCS5B02G393400.1	RLK-Pelle_LRR-XII-1	0	0.0346787	0.13457	0.257701
TraesCS5A02G407300.1	RLK-Pelle_LRR-XIV	TraesCS5B02G412200.1	RLK-Pelle_LRR-XIV	0	0.0252276	0.0665505	0.379074
TraesCS5A02G407500.2	RLK-Pelle_LRR-XI-1	TraesCS5B02G412400.1	RLK-Pelle_LRR-XI-1	0	0.0110171	0.0918598	0.119933
TraesCS5A02G411300.1	RLK-Pelle_PERK-1	TraesCS5B02G415000.1	RLK-Pelle_PERK-1	0	0.0397581	0.0818218	0.485911
TraesCS5A02G413900.1	RLK-Pelle_DLSV	TraesCS5B02G417000.1	RLK-Pelle_DLSV	0	0.0596653	0.0525898	1.13454
TraesCS5A02G418500.1	RLK-Pelle_LRR-XI-1	TraesCS5B02G420700.1	RLK-Pelle_LRR-XI-1	0	0.0338701	0.0598856	0.565579
TraesCS5A02G428900.1	RLK-Pelle_LRR-VI-1	TraesCS5B02G431000.1	RLK-Pelle_LRR-VI-1	0	0.00859567	0.124721	0.0689194
TraesCS5A02G434300.1	RLK-Pelle_DLSV	TraesCS5B02G437300.1	RLK-Pelle_DLSV	0	0.0251967	0.108479	0.232273
TraesCS5A02G444600.1	RLK-Pelle_WAK	TraesCS5B02G449200.1	RLK-Pelle_WAK	0	0.0156937	0.0685736	0.228859
TraesCS5A02G445700.1	RLK-Pelle_WAK	TraesCS5B02G452300.1	RLK-Pelle_WAK	0	0.0309822	0.0946215	0.327433
TraesCS5A02G461000.2	RLK-Pelle_DLSV	TraesCS5B02G470900.1	RLK-Pelle_DLSV	0	0.0476954	0.110268	0.432543
TraesCS5A02G480600.1	RLK-Pelle_RLCK-VIIa-2	TraesCS5B02G493500.1	RLK-Pelle_RLCK-VIIa-2	0	0.00626745	0.0736377	0.0851119
TraesCS5A02G480900.1	RLK-Pelle_DLSV	TraesCS5B02G494100.1	RLK-Pelle_DLSV	0	0.181478	0.295796	0.613526
TraesCS5A02G487000.2	RLK-Pelle_RLCK-XII-1	TraesCS5B02G500800.1	RLK-Pelle_RLCK-XII-1	0	0.00605941	0.103545	0.0585195
TraesCS5A02G051700.1	RLK-Pelle_L-LEC	TraesCS5B02G056000.1	RLK-Pelle_L-LEC	0	0.0540124	0.165061	0.327228
TraesCS5A02G052900.1	RLK-Pelle_WAK	TraesCS5B02G063600.1	RLK-Pelle_WAK	0	0.127516	0.270491	0.471424
TraesCS5A02G064600.1	RLK-Pelle_LRR-XII-1	TraesCS5B02G068100.1	RLK-Pelle_LRR-XII-1	0	0.0156821	0.111315	0.140881
TraesCS5A02G197200.1	RLK-Pelle_LRR-I-1	TraesCS5B02G186300.1	RLK-Pelle_LRR-I-1	0	0.127437	0.403209	0.316056
TraesCS5A02G215400.1	RLK-Pelle_RLCK-VIIa-2	TraesCS5B02G208400.1	RLK-Pelle_RLCK-VIIa-2	0	0.0386551	0.17432	0.221748
TraesCS5A02G249600.1	RLK-Pelle_WAK	TraesCS5B02G259500.1	RLK-Pelle_WAK	0	0.151816	0.652311	0.232736
TraesCS5A02G005300.1	RLK-Pelle_LRR-XIIIa	TraesCS5D02G007200.1	RLK-Pelle_LRR-XIIIa	0	0.0169177	0.126324	0.133923
TraesCS5A02G016400.1	RLK-Pelle_SD-2b	TraesCS5D02G023300.1	RLK-Pelle_SD-2b	0	0.0154267	0.104902	0.147058
TraesCS5A02G026300.1	RLK-Pelle_LRR-III	TraesCS5D02G034200.1	RLK-Pelle_LRR-III	0	0.0315668	0.123271	0.256077
TraesCS5A02G035200.1	RLK-Pelle_WAK	TraesCS5D02G043400.1	RLK-Pelle_WAK	0	0.00986045	0.0501876	0.196472
TraesCS5A02G035300.1	RLK-Pelle_WAK	TraesCS5D02G043500.1	RLK-Pelle_WAK	0	0.0172044	0.0946212	0.181824
TraesCS5A02G043600.1	RLK-Pelle_WAK	TraesCS5D02G052800.1	RLK-Pelle_WAK	0	0.126965	0.214556	0.591756
TraesCS5A02G048600.1	RLK-Pelle_DLSV	TraesCS5D02G059300.1	RLK-Pelle_DLSV	0	0.0163319	0.0902754	0.180912
TraesCS5A02G051200.1	RLK-Pelle_L-LEC	TraesCS5D02G062100.1	RLK-Pelle_L-LEC	0	0.13499	0.552286	0.24442
TraesCS5A02G051700.1	RLK-Pelle_L-LEC	TraesCS5D02G062800.2	RLK-Pelle_L-LEC	0	0.0173335	0.0957239	0.181078
TraesCS5A02G060300.2	RLK-Pelle_DLSV	TraesCS5D02G071900.1	RLK-Pelle_DLSV	0	0.0120849	0.0236395	0.511214
TraesCS5A02G062600.1	RLK-Pelle_WAK_LRK10L-1	TraesCS5D02G073900.1	RLK-Pelle_WAK_LRK10L-1	0	0.0840965	0.162676	0.516955
TraesCS5A02G064600.1	RLK-Pelle_LRR-XII-1	TraesCS5D02G075500.2	RLK-Pelle_LRR-XII-1	0	0.0193618	0.0973538	0.19888
TraesCS5A02G066200.1	RLK-Pelle_LRR-XI-1	TraesCS5D02G077200.1	RLK-Pelle_LRR-XI-1	0	0.0406314	0.0496615	0.818166
TraesCS5A02G082900.1	RLK-Pelle_LRR-I-1	TraesCS5D02G095300.1	RLK-Pelle_LRR-I-1	0	0.0212023	0.0811303	0.261336
TraesCS5A02G084200.1	RLK-Pelle_WAK	TraesCS5D02G096200.1	RLK-Pelle_WAK	0	0.010801	0.0613067	0.17618
TraesCS5A02G114900.1	RLK-Pelle_RLCK-VI	TraesCS5D02G125300.1	RLK-Pelle_RLCK-VI	0	0.0206585	0.0564796	0.365769
TraesCS5A02G130900.1	RLK-Pelle_LRR-III	TraesCS5D02G138400.1	RLK-Pelle_LRR-III	0	0.00919317	0.0687908	0.133639
TraesCS5A02G152700.1	RLK-Pelle_LRR-VI-2	TraesCS5D02G157900.1	RLK-Pelle_LRR-VI-2	0	0.0254186	0.0725684	0.350271
TraesCS5A02G152800.1	RLK-Pelle_LRR-XI-1	TraesCS5D02G158000.1	RLK-Pelle_LRR-XI-1	0	0.031352	0.0473585	0.662014
TraesCS5A02G156400.2	RLK-Pelle_LRR-I-1	TraesCS5D02G161800.1	RLK-Pelle_LRR-I-1	0	0.00190024	0.0567796	0.0334669
TraesCS5A02G160500.1	RLK-Pelle_LRR-III	TraesCS5D02G165400.1	RLK-Pelle_LRR-III	0	0.0201042	0.0604228	0.332726
TraesCS5A02G163300.1	RLK-Pelle_RLCK-IV	TraesCS5D02G168100.2	RLK-Pelle_RLCK-IV	0	0.0169811	0.0964187	0.176118
TraesCS5A02G183800.1	RLK-Pelle_LRR-XI-1	TraesCS5D02G188700.1	RLK-Pelle_LRR-XI-1	0	0.0214505	0.107326	0.199863
TraesCS5A02G184900.1	RLK-Pelle_RLCK-IV	TraesCS5D02G189900.2	RLK-Pelle_RLCK-IV	0	0.0332431	0.0605167	0.549321
TraesCS5A02G185900.1	RLK-Pelle_L-LEC	TraesCS5D02G191000.1	RLK-Pelle_L-LEC	0	0.0122867	0.0557499	0.22039
TraesCS5A02G186500.1	RLK-Pelle_DLSV	TraesCS5D02G191800.1	RLK-Pelle_DLSV	0	0.0101063	0.0192715	0.524418
TraesCS5A02G197000.2	RLK-Pelle_LRR-I-1	TraesCS5D02G193700.1	RLK-Pelle_LRR-I-1	0	0.515937	1.61963	0.318551
TraesCS5A02G197100.1	RLK-Pelle_DLSV	TraesCS5D02G194000.1	RLK-Pelle_DLSV	0	0.0248077	0.0442807	0.560237
TraesCS5A02G203900.1	RLK-Pelle_RLCK-IXb	TraesCS5D02G210500.1	RLK-Pelle_RLCK-IXb	0	0.0323596	0.101575	0.318577
TraesCS5A02G206700.1	RLK-Pelle_DLSV	TraesCS5D02G212900.1	RLK-Pelle_DLSV	0	0.0103943	0.0561424	0.185141
TraesCS5A02G210200.1	RLK-Pelle_RLCK-VIIa-2	TraesCS5D02G216400.1	RLK-Pelle_RLCK-VIIa-2	0	0.0139504	0.127075	0.109781
TraesCS5A02G215200.1	RLK-Pelle_RLCK-VIIa-2	TraesCS5D02G216600.1	RLK-Pelle_RLCK-VIIa-2	0	0.0429881	0.230758	0.186291
TraesCS5A02G222200.1	RLK-Pelle_LRR-XII-1	TraesCS5D02G230000.1	RLK-Pelle_LRR-XII-1	0	0.0352159	0.173516	0.202955
TraesCS5A02G241300.2	RLK-Pelle_RLCK-VIIa-2	TraesCS5D02G247800.1	RLK-Pelle_RLCK-VIIa-2	0	0.0620916	0.0969088	0.640722
TraesCS5A02G249300.1	RLK-Pelle_WAK	TraesCS5D02G256700.1	RLK-Pelle_WAK	0	0.14009	0.322674	0.434152
TraesCS5A02G249600.1	RLK-Pelle_WAK	TraesCS5D02G256800.1	RLK-Pelle_WAK	0	0.0458688	0.102743	0.446443
TraesCS5A02G254600.1	RLK-Pelle_LRR-XI-1	TraesCS5D02G262400.1	RLK-Pelle_LRR-XI-1	0	0.0121873	0.0936373	0.130154
TraesCS5A02G274100.1	RLK-Pelle_WAK	TraesCS5D02G281200.1	RLK-Pelle_WAK	0	0.0145682	0.095802	0.152065
TraesCS5A02G277200.1	RLK-Pelle_LRK10L-2	TraesCS5D02G284500.1	RLK-Pelle_LRK10L-2	0	0.0835365	0.262099	0.318721
TraesCS5A02G285000.1	RLK-Pelle_LRR-XII-1	TraesCS5D02G292500.1	RLK-Pelle_LRR-XII-1	0	0.0190134	0.0610106	0.311641
TraesCS5A02G292500.1	RLK-Pelle_DLSV	TraesCS5D02G299800.1	RLK-Pelle_DLSV	0	0.0366578	0.0353807	1.0361
TraesCS5A02G294600.1	RLK-Pelle_RLCK-IXb	TraesCS5D02G302000.1	RLK-Pelle_RLCK-IXb	0	0.0166299	0.0634994	0.26189
TraesCS5A02G294700.1	RLK-Pelle_RLCK-IXb	TraesCS5D02G302100.1	RLK-Pelle_RLCK-IXb	0	0.013609	0.05611	0.242542
TraesCS5A02G294800.1	RLK-Pelle_RLCK-IXb	TraesCS5D02G302200.1	RLK-Pelle_RLCK-IXb	0	0.0160191	0.061878	0.258881
TraesCS5A02G297900.1	RLK-Pelle_RLCK-VIII	TraesCS5D02G304700.1	RLK-Pelle_RLCK-VIII	0	0.00241182	0.0596934	0.0404035
TraesCS5A02G319400.1	RLK-Pelle_RLCK-XV	TraesCS5D02G325600.1	RLK-Pelle_RLCK-XV	0	0.00344861	0.0468762	0.0735686
TraesCS5A02G322300.1	RLK-Pelle_RLCK-VIIa-2	TraesCS5D02G329100.1	RLK-Pelle_RLCK-VIIa-2	0	0.0120507	0.0592738	0.203305
TraesCS5A02G323800.1	RLK-Pelle_WAK	TraesCS5D02G330600.1	RLK-Pelle_WAK	0	0.0203434	0.108759	0.187051
TraesCS5A02G334700.1	RLK-Pelle_LRR-XI-1	TraesCS5D02G339600.1	RLK-Pelle_LRR-XI-1	0	0.0232524	0.0429525	0.541351
TraesCS5A02G350800.1	RLK-Pelle_DLSV	TraesCS5D02G357700.1	RLK-Pelle_DLSV	0	0.0973982	0.223961	0.434888
TraesCS5A02G351000.1	RLK-Pelle_DLSV	TraesCS5D02G358000.1	RLK-Pelle_DLSV	0	0.0392211	0.121931	0.321667
TraesCS5A02G351100.1	RLK-Pelle_DLSV	TraesCS5D02G358200.1	RLK-Pelle_DLSV	0	0.102446	0.293421	0.349145
TraesCS5A02G351600.2	RLK-Pelle_DLSV	TraesCS5D02G358900.1	RLK-Pelle_DLSV	0	0.0426243	0.143542	0.296948
TraesCS5A02G352000.1	RLK-Pelle_DLSV	TraesCS5D02G359000.1	RLK-Pelle_DLSV	0	0.13226	0.436965	0.302679
TraesCS5A02G363400.1	RLK-Pelle_LRR-V	TraesCS5D02G372600.1	RLK-Pelle_LRR-V	0	0.0242144	0.0514007	0.47109
TraesCS5A02G365300.1	RLK-Pelle_WAK	TraesCS5D02G373700.1	RLK-Pelle_WAK	0	0.0273068	0.0897288	0.304326
TraesCS5A02G367700.3	RLK-Pelle_DLSV	TraesCS5D02G376600.2	RLK-Pelle_DLSV	0	0.0217135	0.0462198	0.469787
TraesCS5A02G387000.1	RLK-Pelle_LRK10L-2	TraesCS5D02G396900.1	RLK-Pelle_LRK10L-2	0	0.0490235	0.104517	0.46905
TraesCS5A02G388800.1	RLK-Pelle_LRR-XII-1	TraesCS5D02G398800.1	RLK-Pelle_LRR-XII-1	0	0.037157	0.104696	0.354903
TraesCS5A02G407300.1	RLK-Pelle_LRR-XIV	TraesCS5D02G417200.1	RLK-Pelle_LRR-XIV	0	0.0209385	0.0518372	0.403929
TraesCS5A02G407500.2	RLK-Pelle_LRR-XI-1	TraesCS5D02G417400.1	RLK-Pelle_LRR-XI-1	0	0.0151246	0.102533	0.147509
TraesCS5A02G413900.1	RLK-Pelle_DLSV	TraesCS5D02G422300.1	RLK-Pelle_DLSV	0	0.0575265	0.0457589	1.25717
TraesCS5A02G428900.1	RLK-Pelle_LRR-VI-1	TraesCS5D02G437000.1	RLK-Pelle_LRR-VI-1	0	0.00860266	0.114941	0.0748444
TraesCS5A02G444600.1	RLK-Pelle_WAK	TraesCS5D02G452200.1	RLK-Pelle_WAK	0	0.0684003	0.189087	0.361741
TraesCS5A02G461000.2	RLK-Pelle_DLSV	TraesCS5D02G473200.2	RLK-Pelle_DLSV	0	0.05335	0.119204	0.447554
TraesCS5A02G464700.1	RLK-Pelle_WAK	TraesCS5D02G477400.1	RLK-Pelle_WAK	0	0.0470468	0.0974869	0.482596
TraesCS5A02G465700.1	RLK-Pelle_DLSV	TraesCS5D02G478700.1	RLK-Pelle_DLSV	0	0.03849	0.134836	0.285458
TraesCS5A02G480600.1	RLK-Pelle_RLCK-VIIa-2	TraesCS5D02G493800.1	RLK-Pelle_RLCK-VIIa-2	0	0.00312881	0.0665256	0.0470316
TraesCS5A02G480900.1	RLK-Pelle_DLSV	TraesCS5D02G494300.1	RLK-Pelle_DLSV	0	0.187532	0.329656	0.56887
TraesCS5A02G487000.2	RLK-Pelle_RLCK-XII-1	TraesCS5D02G501100.1	RLK-Pelle_RLCK-XII-1	0	0.00880221	0.0910795	0.0966431
TraesCS5A02G197200.1	RLK-Pelle_LRR-I-1	TraesCS5D02G193500.1	RLK-Pelle_LRR-I-1	3e-162	0.138568	0.241964	0.572681
TraesCS5A02G197300.1	RLK-Pelle_LRR-I-1	TraesCS5D02G193800.1	RLK-Pelle_LRR-I-1	0	0.0683835	0.149978	0.455955
TraesCS5A02G215400.1	RLK-Pelle_RLCK-VIIa-2	TraesCS5D02G216500.1	RLK-Pelle_RLCK-VIIa-2	0	0.0380792	0.154281	0.246817
TraesCS5A02G249300.1	RLK-Pelle_WAK	TraesCS5D02G268600.1	RLK-Pelle_WAK	0	0.206366	0.550796	0.374668
TraesCS5B02G005400.3	RLK-Pelle_CrRLK1L-1	TraesCS5D02G005300.1	RLK-Pelle_DLSV	3e-163	0.605913	0.555239	1.09127
TraesCS5B02G005700.1	RLK-Pelle_DLSV	TraesCS5D02G005400.1	RLK-Pelle_DLSV	0	0.244378	0.236058	1.03524
TraesCS5B02G025300.1	RLK-Pelle_LRR-III	TraesCS5D02G034200.1	RLK-Pelle_LRR-III	0	0.0275293	0.107902	0.255131
TraesCS5B02G034935.1	RLK-Pelle_WAK	TraesCS5D02G043500.1	RLK-Pelle_WAK	2e-149	0.131076	0.392132	0.334265
TraesCS5B02G047500.1	RLK-Pelle_WAK	TraesCS5D02G052800.1	RLK-Pelle_WAK	0	0.0363997	0.08579	0.424289
TraesCS5B02G053800.1	RLK-Pelle_DLSV	TraesCS5D02G059300.1	RLK-Pelle_DLSV	0	0.0151786	0.0815282	0.186176
TraesCS5B02G057205.1	RLK-Pelle_L-LEC	TraesCS5D02G062100.1	RLK-Pelle_L-LEC	0	0.149871	0.49182	0.304727
TraesCS5B02G067800.1	RLK-Pelle_DLSV	TraesCS5D02G071900.1	RLK-Pelle_DLSV	0	0.0145459	0.043721	0.332699
TraesCS5B02G079200.1	RLK-Pelle_LRR-XI-1	TraesCS5D02G085900.1	RLK-Pelle_LRR-XI-1	3e-158	0.146893	0.213425	0.688266
TraesCS5B02G089000.1	RLK-Pelle_LRR-I-1	TraesCS5D02G095300.1	RLK-Pelle_LRR-I-1	0	0.0103139	0.0313176	0.329332
TraesCS5B02G089800.1	RLK-Pelle_WAK	TraesCS5D02G096200.1	RLK-Pelle_WAK	0	0.00955231	0.0653823	0.146099
TraesCS5B02G115700.1	RLK-Pelle_RLCK-VI	TraesCS5D02G125300.1	RLK-Pelle_RLCK-VI	0	0.0263357	0.0468992	0.561538
TraesCS5B02G116500.1	RLK-Pelle_LRR-XI-1	TraesCS5D02G126100.1	RLK-Pelle_LRR-XI-1	0	0.0110955	0.0332625	0.333573
TraesCS5B02G130800.1	RLK-Pelle_LRR-III	TraesCS5D02G138400.1	RLK-Pelle_LRR-III	0	0.0110364	0.0689531	0.160056
TraesCS5B02G151400.1	RLK-Pelle_LRR-VI-2	TraesCS5D02G157900.1	RLK-Pelle_LRR-VI-2	0	0.0208902	0.0756344	0.2762
TraesCS5B02G151600.1	RLK-Pelle_LRR-XI-1	TraesCS5D02G158000.1	RLK-Pelle_LRR-XI-1	0	0.0336995	0.0443206	0.760358
TraesCS5B02G154600.2	RLK-Pelle_LRR-I-1	TraesCS5D02G161800.1	RLK-Pelle_LRR-I-1	0	0.00261428	0.0658282	0.0397136
TraesCS5B02G158000.1	RLK-Pelle_LRR-III	TraesCS5D02G165400.1	RLK-Pelle_LRR-III	0	0.0190378	0.0388	0.490665
TraesCS5B02G160500.1	RLK-Pelle_RLCK-IV	TraesCS5D02G168100.2	RLK-Pelle_RLCK-IV	0	0.0182315	0.086794	0.210055
TraesCS5B02G182100.1	RLK-Pelle_LRR-XI-1	TraesCS5D02G188700.1	RLK-Pelle_LRR-XI-1	0	0.0226315	0.102283	0.221264
TraesCS5B02G182900.3	RLK-Pelle_RLCK-IV	TraesCS5D02G189900.2	RLK-Pelle_RLCK-IV	0	0.0125821	0.018481	0.680814
TraesCS5B02G184000.1	RLK-Pelle_L-LEC	TraesCS5D02G191000.1	RLK-Pelle_L-LEC	0	0.0128099	0.0491629	0.26056
TraesCS5B02G184600.1	RLK-Pelle_L-LEC	TraesCS5D02G191400.1	RLK-Pelle_L-LEC	0	0.0402601	0.0898509	0.448077
TraesCS5B02G184900.1	RLK-Pelle_DLSV	TraesCS5D02G191800.1	RLK-Pelle_DLSV	0	0.0173723	0.0645331	0.2692
TraesCS5B02G186300.1	RLK-Pelle_LRR-I-1	TraesCS5D02G193500.1	RLK-Pelle_LRR-I-1	0	0.0152322	0.0362316	0.420411
TraesCS5B02G186400.1	RLK-Pelle_LRR-I-1	TraesCS5D02G193700.1	RLK-Pelle_LRR-I-1	0	0.0678725	0.275944	0.245965
TraesCS5B02G186600.1	RLK-Pelle_LRR-I-1	TraesCS5D02G194500.1	RLK-Pelle_LRR-I-1	1e-178	0.0648632	0.0662737	0.978718
TraesCS5B02G188700.1	RLK-Pelle_RLCK-VIIa-2	TraesCS5D02G195800.2	RLK-Pelle_RLCK-VIIa-2	0	0.00352994	0.0756822	0.0466416
TraesCS5B02G196600.1	RLK-Pelle_RLCK-VIIb	TraesCS5D02G203800.1	RLK-Pelle_RLCK-VIIb	0	0.0100085	0.0734282	0.136303
TraesCS5B02G202600.1	RLK-Pelle_RLCK-IXb	TraesCS5D02G210500.1	RLK-Pelle_RLCK-IXb	0	0.0472695	0.0934829	0.505649
TraesCS5B02G204900.1	RLK-Pelle_DLSV	TraesCS5D02G212900.1	RLK-Pelle_DLSV	0	0.00936212	0.0502651	0.186255
TraesCS5B02G208200.1	RLK-Pelle_RLCK-VIIa-2	TraesCS5D02G216400.1	RLK-Pelle_RLCK-VIIa-2	0	0.00796556	0.0508669	0.156596
TraesCS5B02G208400.1	RLK-Pelle_RLCK-VIIa-2	TraesCS5D02G216500.1	RLK-Pelle_RLCK-VIIa-2	0	0.0311758	0.13345	0.233615
TraesCS5B02G208600.1	RLK-Pelle_RLCK-VIIa-2	TraesCS5D02G216600.1	RLK-Pelle_RLCK-VIIa-2	0	0.0343065	0.233529	0.146905
TraesCS5B02G210300.1	RLK-Pelle_LRR-XI-1	TraesCS5D02G218500.1	RLK-Pelle_LRR-XI-1	0	0.0271414	0.0909843	0.298309
TraesCS5B02G221100.1	RLK-Pelle_LRR-XII-1	TraesCS5D02G230000.1	RLK-Pelle_LRR-XII-1	0	0.0335213	0.188769	0.177579
TraesCS5B02G239500.1	RLK-Pelle_RLCK-VIIa-2	TraesCS5D02G247800.1	RLK-Pelle_RLCK-VIIa-2	6e-156	0.152572	0.104943	1.45385
TraesCS5B02G247400.1	RLK-Pelle_WAK	TraesCS5D02G256700.1	RLK-Pelle_WAK	0	0.127572	0.291911	0.437022
TraesCS5B02G253700.1	RLK-Pelle_LRR-XI-1	TraesCS5D02G262400.1	RLK-Pelle_LRR-XI-1	0	0.0128249	0.0840748	0.152541
TraesCS5B02G256900.1	RLK-Pelle_L-LEC	TraesCS5D02G265800.1	RLK-Pelle_L-LEC	0	0.0259766	0.0851564	0.305046
TraesCS5B02G262200.1	RLK-Pelle_L-LEC	TraesCS5D02G270900.2	RLK-Pelle_L-LEC	0	0.227245	0.288025	0.788974
TraesCS5B02G273500.1	RLK-Pelle_WAK	TraesCS5D02G281200.1	RLK-Pelle_WAK	0	0.0400613	0.0863873	0.463741
TraesCS5B02G277000.1	RLK-Pelle_LRK10L-2	TraesCS5D02G284500.1	RLK-Pelle_LRK10L-2	0	0.0820483	0.295608	0.277558
TraesCS5B02G284400.1	RLK-Pelle_LRR-XII-1	TraesCS5D02G292500.1	RLK-Pelle_LRR-XII-1	0	0.0292006	0.0936866	0.311684
TraesCS5B02G292000.2	RLK-Pelle_DLSV	TraesCS5D02G299800.1	RLK-Pelle_DLSV	0	0.156401	0.185975	0.840978
TraesCS5B02G293900.1	RLK-Pelle_RLCK-IXb	TraesCS5D02G302000.1	RLK-Pelle_RLCK-IXb	0	0.0147876	0.107793	0.137185
TraesCS5B02G294000.1	RLK-Pelle_RLCK-IXb	TraesCS5D02G302100.1	RLK-Pelle_RLCK-IXb	0	0.0181024	0.0693379	0.261076
TraesCS5B02G294100.1	RLK-Pelle_RLCK-IXb	TraesCS5D02G302200.1	RLK-Pelle_RLCK-IXb	0	0.0198553	0.0831912	0.238671
TraesCS5B02G296900.1	RLK-Pelle_RLCK-VIII	TraesCS5D02G304700.1	RLK-Pelle_RLCK-VIII	0	0.00241182	0.035243	0.068434
TraesCS5B02G319800.1	RLK-Pelle_RLCK-XV	TraesCS5D02G325600.1	RLK-Pelle_RLCK-XV	0	0.0277726	0.106745	0.260177
TraesCS5B02G324400.1	RLK-Pelle_WAK	TraesCS5D02G330600.1	RLK-Pelle_WAK	0	0.0285828	0.16398	0.174307
TraesCS5B02G334300.1	RLK-Pelle_LRR-XI-1	TraesCS5D02G339700.1	RLK-Pelle_LRR-XI-1	0	0.125488	0.305485	0.410782
TraesCS5B02G353300.1	RLK-Pelle_DLSV	TraesCS5D02G357700.1	RLK-Pelle_DLSV	0	0.120727	0.195566	0.617322
TraesCS5B02G353600.1	RLK-Pelle_DLSV	TraesCS5D02G358000.1	RLK-Pelle_DLSV	0	0.0278079	0.143891	0.193257
TraesCS5B02G353700.1	RLK-Pelle_DLSV	TraesCS5D02G358200.1	RLK-Pelle_DLSV	0	0.0492163	0.0762561	0.645408
TraesCS5B02G353900.1	RLK-Pelle_DLSV	TraesCS5D02G358600.1	RLK-Pelle_DLSV	0	0.12672	0.398079	0.318329
TraesCS5B02G354000.1	RLK-Pelle_DLSV	TraesCS5D02G358700.1	RLK-Pelle_DLSV	0	0.117787	0.393675	0.299198
TraesCS5B02G354100.1	RLK-Pelle_DLSV	TraesCS5D02G358900.1	RLK-Pelle_DLSV	0	0.0584729	0.252274	0.231784
TraesCS5B02G354200.1	RLK-Pelle_DLSV	TraesCS5D02G359000.1	RLK-Pelle_DLSV	0	0.015239	0.0518674	0.293806
TraesCS5B02G354500.1	RLK-Pelle_DLSV	TraesCS5D02G359500.1	RLK-Pelle_DLSV	3e-167	0.0432956	0.0300563	1.44048
TraesCS5B02G365500.1	RLK-Pelle_LRR-V	TraesCS5D02G372600.1	RLK-Pelle_LRR-V	0	0.0178403	0.0611939	0.291537
TraesCS5B02G366400.1	RLK-Pelle_WAK	TraesCS5D02G373400.1	RLK-Pelle_WAK	0	0.241727	0.578405	0.41792
TraesCS5B02G366900.1	RLK-Pelle_WAK	TraesCS5D02G373700.1	RLK-Pelle_WAK	0	0.0449174	0.130522	0.344138
TraesCS5B02G367600.1	RLK-Pelle_WAK	TraesCS5D02G374500.1	RLK-Pelle_WAK	0	0.0379884	0.153335	0.247748
TraesCS5B02G368200.1	RLK-Pelle_WAK	TraesCS5D02G375200.1	RLK-Pelle_WAK	0	0.194447	0.613362	0.317019
TraesCS5B02G391900.1	RLK-Pelle_LRK10L-2	TraesCS5D02G396800.1	RLK-Pelle_LRK10L-2	0	0.0317751	0.128225	0.247808
TraesCS5B02G392000.1	RLK-Pelle_LRK10L-2	TraesCS5D02G396900.1	RLK-Pelle_LRK10L-2	0	0.0482375	0.119679	0.403057
TraesCS5B02G393400.1	RLK-Pelle_LRR-XII-1	TraesCS5D02G398800.1	RLK-Pelle_LRR-XII-1	0	0.0349388	0.0915731	0.38154
TraesCS5B02G412200.1	RLK-Pelle_LRR-XIV	TraesCS5D02G417200.1	RLK-Pelle_LRR-XIV	0	0.0242391	0.0433238	0.559487
TraesCS5B02G412400.1	RLK-Pelle_LRR-XI-1	TraesCS5D02G417400.1	RLK-Pelle_LRR-XI-1	0	0.0107627	0.10226	0.105248
TraesCS5B02G417000.1	RLK-Pelle_DLSV	TraesCS5D02G422300.1	RLK-Pelle_DLSV	0	0.0238526	0.0439463	0.542766
TraesCS5B02G420700.1	RLK-Pelle_LRR-XI-1	TraesCS5D02G426600.1	RLK-Pelle_LRR-XI-1	2e-106	0.162798	0.00970495	16.7748
TraesCS5B02G431000.1	RLK-Pelle_LRR-VI-1	TraesCS5D02G437000.1	RLK-Pelle_LRR-VI-1	0	0.00831311	0.106565	0.0780098
TraesCS5B02G449200.1	RLK-Pelle_WAK	TraesCS5D02G452200.1	RLK-Pelle_WAK	0	0.0642077	0.179729	0.357246
TraesCS5B02G449800.1	RLK-Pelle_L-LEC	TraesCS5D02G452800.1	RLK-Pelle_L-LEC	0	0.0251727	0.0464355	0.5421
TraesCS5B02G456500.1	RLK-Pelle_L-LEC	TraesCS5D02G455600.1	RLK-Pelle_L-LEC	0	0.0286004	0.0206199	1.38703
TraesCS5B02G470900.1	RLK-Pelle_DLSV	TraesCS5D02G473200.2	RLK-Pelle_DLSV	0	0.00673179	0.0420835	0.159963
TraesCS5B02G493500.1	RLK-Pelle_RLCK-VIIa-2	TraesCS5D02G493800.1	RLK-Pelle_RLCK-VIIa-2	0	0.00311581	0.0674232	0.0462127
TraesCS5B02G494000.1	RLK-Pelle_DLSV	TraesCS5D02G494300.1	RLK-Pelle_DLSV	3e-169	0.0579928	0.0498957	1.16228
TraesCS5B02G500800.1	RLK-Pelle_RLCK-XII-1	TraesCS5D02G501100.1	RLK-Pelle_RLCK-XII-1	0	0.00179722	0.0493647	0.0364069
TraesCS5B02G501300.2	RLK-Pelle_RLCK-IV	TraesCS5D02G501800.1	RLK-Pelle_RLCK-IV	0	0.0307348	0.120376	0.255322
TraesCS5B02G502400.1	RLK-Pelle_L-LEC	TraesCS5D02G503600.1	RLK-Pelle_L-LEC	0	0.234262	0.47292	0.495352
TraesCS5B02G521500.1	RLK-Pelle_RLCK-VI	TraesCS5D02G520200.1	RLK-Pelle_RLCK-VI	0	0.0267251	0.105133	0.254202
TraesCS5B02G521800.1	RLK-Pelle_WAK	TraesCS5D02G520500.1	RLK-Pelle_WAK	0	0.126721	0.366863	0.345416
TraesCS5B02G526000.1	RLK-Pelle_WAK	TraesCS5D02G524800.1	RLK-Pelle_WAK	0	0.0238059	0.0941868	0.252751
TraesCS5B02G528300.2	RLK-Pelle_LRK10L-2	TraesCS5D02G527500.1	RLK-Pelle_LRK10L-2	0	0.0372895	0.0867006	0.430096
TraesCS5B02G532900.1	RLK-Pelle_RLCK-VIII	TraesCS5D02G531200.1	RLK-Pelle_RLCK-VIII	0	0.00480675	0.0558397	0.0860811
TraesCS5B02G535200.1	RLK-Pelle_DLSV	TraesCS5D02G532400.1	RLK-Pelle_DLSV	0	0.0441506	0.105277	0.419374
TraesCS5B02G539900.1	RLK-Pelle_LRR-XII-1	TraesCS5D02G546900.1	RLK-Pelle_LRR-XII-1	0	0.169165	0.29885	0.566054
TraesCS5B02G540400.1	RLK-Pelle_LRR-XII-1	TraesCS5D02G547500.1	RLK-Pelle_LRR-XII-1	0	0.0390458	0.0522714	0.746982
TraesCS5B02G554900.1	RLK-Pelle_DLSV	TraesCS5D02G554000.1	RLK-Pelle_DLSV	0	0.0469816	0.130706	0.359444
TraesCS5B02G004300.1	RLK-Pelle_LRR-XIIIa	TraesCS5D02G007200.1	RLK-Pelle_LRR-XIIIa	0	0.00954433	0.11854	0.0805157
TraesCS5B02G056000.1	RLK-Pelle_L-LEC	TraesCS5D02G062800.2	RLK-Pelle_L-LEC	0	0.054625	0.144766	0.377333
TraesCS5B02G068100.1	RLK-Pelle_LRR-XII-1	TraesCS5D02G075500.2	RLK-Pelle_LRR-XII-1	0	0.023235	0.148424	0.156545
TraesCS6A02G000200.1	RLK-Pelle_WAK	TraesCS6B02G001500.1	RLK-Pelle_WAK	0	0.0962954	0.215256	0.447352
TraesCS6A02G001700.2	RLK-Pelle_LRK10L-2	TraesCS6B02G006500.2	RLK-Pelle_LRK10L-2	0	0.0238152	0.0860691	0.276698
TraesCS6A02G001800.1	RLK-Pelle_LRR-I-1	TraesCS6B02G006600.1	RLK-Pelle_LRR-I-1	0	0.0611039	0.140861	0.433789
TraesCS6A02G010200.1	RLK-Pelle_LRR-I-1	TraesCS6B02G006800.1	RLK-Pelle_LRR-I-1	0	0.161475	0.249812	0.646385
TraesCS6A02G018400.1	RLK-Pelle_LRR-XII-1	TraesCS6B02G025400.1	RLK-Pelle_LRR-XII-1	0	0.0236494	0.0473023	0.499963
TraesCS6A02G018500.1	RLK-Pelle_RLCK-IXb	TraesCS6B02G027000.1	RLK-Pelle_RLCK-IXb	0	0.0252506	0.0787472	0.320653
TraesCS6A02G020100.1	RLK-Pelle_RLCK-VIII	TraesCS6B02G029600.1	RLK-Pelle_RLCK-VIII	0	0.137041	0.331713	0.413131
TraesCS6A02G024300.1	RLK-Pelle_RLCK-VIIa-2	TraesCS6B02G033300.1	RLK-Pelle_RLCK-VIIa-2	0	0.0249806	0.278731	0.0896227
TraesCS6A02G024700.1	RLK-Pelle_RLCK-XIII	TraesCS6B02G033600.1	RLK-Pelle_RLCK-XIII	0	0.0247343	0.0776287	0.318623
TraesCS6A02G036200.1	RLK-Pelle_WAK	TraesCS6B02G050800.1	RLK-Pelle_WAK	0	0.21205	0.5304	0.399792
TraesCS6A02G036300.1	RLK-Pelle_WAK	TraesCS6B02G050900.1	RLK-Pelle_WAK	0	0.0212404	0.0648207	0.327679
TraesCS6A02G037300.1	RLK-Pelle_LRR-XII-1	TraesCS6B02G051700.1	RLK-Pelle_LRR-XII-1	0	0.0440763	0.167315	0.263433
TraesCS6A02G041100.1	RLK-Pelle_DLSV	TraesCS6B02G056700.1	RLK-Pelle_DLSV	9e-171	0.266546	0.327221	0.814576
TraesCS6A02G043900.1	RLK-Pelle_WAK	TraesCS6B02G059800.1	RLK-Pelle_WAK	0	0.0276068	0.116132	0.237719
TraesCS6A02G051600.1	RLK-Pelle_RLCK-VIIa-2	TraesCS6B02G069300.1	RLK-Pelle_RLCK-VIIa-2	0	0.0880566	0.186515	0.472115
TraesCS6A02G072100.1	RLK-Pelle_WAK	TraesCS6B02G096800.1	RLK-Pelle_WAK	0	0.0406604	0.0800532	0.507917
TraesCS6A02G075500.1	RLK-Pelle_WAK	TraesCS6B02G100300.1	RLK-Pelle_WAK	0	0.0135784	0.0404615	0.335587
TraesCS6A02G103900.1	RLK-Pelle_LRR-V	TraesCS6B02G133000.1	RLK-Pelle_LRR-V	0	0.0503686	0.0591682	0.851277
TraesCS6A02G121700.1	RLK-Pelle_LRR-I-1	TraesCS6B02G150000.1	RLK-Pelle_LRR-I-1	0	0.0255088	0.0800323	0.318732
TraesCS6A02G122200.1	RLK-Pelle_LRR-I-1	TraesCS6B02G150200.1	RLK-Pelle_LRR-I-1	0	0.0642524	0.162861	0.394522
TraesCS6A02G122700.2	RLK-Pelle_RLCK-IXb	TraesCS6B02G150900.1	RLK-Pelle_RLCK-IXb	0	0.0257713	0.0560272	0.459978
TraesCS6A02G130400.1	RLK-Pelle_LRR-I-1	TraesCS6B02G158700.1	RLK-Pelle_LRR-I-1	0	0.0334836	0.138729	0.241359
TraesCS6A02G139400.2	RLK-Pelle_DLSV	TraesCS6B02G167900.1	RLK-Pelle_DLSV	0	0.00328948	0.0354257	0.0928557
TraesCS6A02G145700.1	RLK-Pelle_RLCK-X	TraesCS6B02G174100.2	RLK-Pelle_RLCK-X	0	0.0189102	0.084681	0.223312
TraesCS6A02G153600.1	RLK-Pelle_LRR-V	TraesCS6B02G181300.1	RLK-Pelle_LRR-V	0	0.00868945	0.0423782	0.205045
TraesCS6A02G154900.1	RLK-Pelle_LRR-III	TraesCS6B02G182900.1	RLK-Pelle_LRR-III	0	0.0111723	0.0307719	0.363069
TraesCS6A02G156100.1	RLK-Pelle_LRR-II	TraesCS6B02G184300.1	RLK-Pelle_LRR-II	0	0.00493539	0.0642103	0.0768629
TraesCS6A02G166100.1	RLK-Pelle_LRR-V	TraesCS6B02G193500.1	RLK-Pelle_LRR-V	0	0.0162416	0.0524673	0.309556
TraesCS6A02G171300.1	RLK-Pelle_LRR-V	TraesCS6B02G199500.1	RLK-Pelle_LRR-V	0	0.0094331	0.0790986	0.119257
TraesCS6A02G180900.1	RLK-Pelle_RLCK-XV	TraesCS6B02G204600.3	RLK-Pelle_RLCK-XV	0	0.00352286	0.101886	0.0345765
TraesCS6A02G184000.1	RLK-Pelle_LRR-XII-1	TraesCS6B02G212700.2	RLK-Pelle_LRR-XII-1	0	0.0227426	0.0732015	0.310684
TraesCS6A02G187400.1	RLK-Pelle_LRR-XI-1	TraesCS6B02G217100.1	RLK-Pelle_LRR-XI-1	0	0.135579	0.0611044	2.21881
TraesCS6A02G209100.1	RLK-Pelle_URK-2	TraesCS6B02G238100.1	RLK-Pelle_URK-2	0	0.00656459	0.101851	0.0644528
TraesCS6A02G276300.1	RLK-Pelle_DLSV	TraesCS6B02G303800.1	RLK-Pelle_DLSV	0	0.0131739	0.0700128	0.188164
TraesCS6A02G277600.1	RLK-Pelle_L-LEC	TraesCS6B02G305600.1	RLK-Pelle_L-LEC	0	0.0185061	0.069456	0.266444
TraesCS6A02G289500.1	RLK-Pelle_LRR-II	TraesCS6B02G319700.1	RLK-Pelle_LRR-II	0	0.00495928	0.0785635	0.0631245
TraesCS6A02G336300.1	RLK-Pelle_LRR-XIIIb	TraesCS6B02G366900.1	RLK-Pelle_LRR-XIIIb	0	0.0129112	0.0562629	0.22948
TraesCS6A02G336600.1	RLK-Pelle_RLCK-VIIa-2	TraesCS6B02G367100.1	RLK-Pelle_RLCK-VIIa-2	0	0.021322	0.121797	0.175061
TraesCS6A02G338200.1	RLK-Pelle_RLCK-IXb	TraesCS6B02G368800.1	RLK-Pelle_RLCK-IXb	0	0.0158033	0.0788527	0.200415
TraesCS6A02G342000.1	RLK-Pelle_WAK	TraesCS6B02G374000.1	RLK-Pelle_WAK	0	0.0487072	0.0936777	0.519944
TraesCS6A02G346100.2	RLK-Pelle_RLCK-IXb	TraesCS6B02G379600.1	RLK-Pelle_RLCK-IXb	0	0.0324898	0.0742611	0.437508
TraesCS6A02G359600.2	RLK-Pelle_LRR-XI-1	TraesCS6B02G392500.1	RLK-Pelle_LRR-XI-1	0	0.0603238	0.0838151	0.719724
TraesCS6A02G361700.1	RLK-Pelle_WAK	TraesCS6B02G394800.1	RLK-Pelle_WAK	0	0.0574407	0.125735	0.45684
TraesCS6A02G376200.1	RLK-Pelle_WAK	TraesCS6B02G414000.1	RLK-Pelle_WAK	0	0.0276858	0.253307	0.109297
TraesCS6A02G377500.1	RLK-Pelle_WAK	TraesCS6B02G414900.1	RLK-Pelle_WAK	0	0.0327228	0.111706	0.292937
TraesCS6A02G377600.1	RLK-Pelle_WAK	TraesCS6B02G415100.1	RLK-Pelle_WAK	0	0.0860836	0.19393	0.443889
TraesCS6A02G378900.1	RLK-Pelle_DLSV	TraesCS6B02G417000.1	RLK-Pelle_DLSV	0	0.0910372	0.295223	0.308368
TraesCS6A02G384900.1	RLK-Pelle_LRR-XII-1	TraesCS6B02G424000.1	RLK-Pelle_LRR-XII-1	0	0.106632	0.248688	0.428779
TraesCS6A02G385100.1	RLK-Pelle_LRR-XII-1	TraesCS6B02G424100.1	RLK-Pelle_LRR-XII-1	0	0.0816533	0.10009	0.815796
TraesCS6A02G386800.1	RLK-Pelle_Extensin	TraesCS6B02G425900.1	RLK-Pelle_Extensin	0	0.0132827	0.062655	0.211997
TraesCS6A02G390300.1	RLK-Pelle_DLSV	TraesCS6B02G430400.1	RLK-Pelle_DLSV	1e-125	0.0699961	0.0616937	1.13458
TraesCS6A02G390500.1	RLK-Pelle_DLSV	TraesCS6B02G430800.1	RLK-Pelle_DLSV	0	0.0798253	0.173053	0.461277
TraesCS6A02G394900.1	RLK-Pelle_RLCK-VIIa-2	TraesCS6B02G434800.1	RLK-Pelle_RLCK-VIIa-2	0	0.0122828	0.163462	0.0751417
TraesCS6A02G399500.1	RLK-Pelle_RLCK-IV	TraesCS6B02G439700.1	RLK-Pelle_RLCK-IV	0	0.0059421	0.0802053	0.0740861
TraesCS6A02G402100.1	RLK-Pelle_SD-2b	TraesCS6B02G444600.1	RLK-Pelle_SD-2b	0	0.0624852	0.0890993	0.701298
TraesCS6A02G411900.1	RLK-Pelle_WAK	TraesCS6B02G458200.1	RLK-Pelle_WAK	0	0.0527939	0.157138	0.335972
TraesCS6A02G414900.1	RLK-Pelle_DLSV	TraesCS6B02G466000.1	RLK-Pelle_DLSV	2e-126	0.516578	0.672777	0.767829
TraesCS6A02G417900.1	RLK-Pelle_LysM	TraesCS6B02G471100.1	RLK-Pelle_LysM	1e-178	0.0413078	0.0576468	0.716567
TraesCS6A02G114000.1	RLK-Pelle_DLSV	TraesCS6B02G417000.1	RLK-Pelle_DLSV	4e-107	0.382754	0.506011	0.756415
TraesCS6A02G187400.1	RLK-Pelle_LRR-XI-1	TraesCS6B02G392500.1	RLK-Pelle_LRR-XI-1	0	0.0518701	0.17797	0.291454
TraesCS6A02G240100.1	RLK-Pelle_RLCK-XIII	TraesCS6B02G284500.1	RLK-Pelle_RLCK-XIII	0	0.0200919	0.0809563	0.248183
TraesCS6A02G241000.1	RLK-Pelle_RLCK-VIIa-2	TraesCS6B02G283600.2	RLK-Pelle_RLCK-VIIa-2	0	0.00786248	0.0899373	0.0874218
TraesCS6A02G244100.1	RLK-Pelle_LRR-III	TraesCS6B02G280100.1	RLK-Pelle_LRR-III	0	0.0102878	0.0845507	0.121676
TraesCS6A02G245400.1	RLK-Pelle_RLCK-IXb	TraesCS6B02G278900.1	RLK-Pelle_RLCK-IXb	5e-177	0.446912	0.922686	0.48436
TraesCS6A02G253700.1	RLK-Pelle_RLCK-VIIa-2	TraesCS6B02G271700.1	RLK-Pelle_RLCK-VIIa-2	0	0.017685	0.0762418	0.23196
TraesCS6A02G258900.1	RLK-Pelle_LysM	TraesCS6B02G266500.1	RLK-Pelle_LysM	0	0.0139223	0.0708415	0.196528
TraesCS6A02G359600.2	RLK-Pelle_LRR-XI-1	TraesCS6B02G217100.1	RLK-Pelle_LRR-XI-1	0	0.122521	0.241078	0.508223
TraesCS6A02G000200.1	RLK-Pelle_WAK	TraesCS6D02G002500.1	RLK-Pelle_WAK	0	0.0865041	0.2059	0.420127
TraesCS6A02G001700.2	RLK-Pelle_LRK10L-2	TraesCS6D02G003900.1	RLK-Pelle_LRK10L-2	0	0.076337	0.192044	0.397497
TraesCS6A02G001800.1	RLK-Pelle_LRR-I-1	TraesCS6D02G004000.1	RLK-Pelle_LRR-I-1	0	0.0571833	0.120324	0.475243
TraesCS6A02G018500.1	RLK-Pelle_RLCK-IXb	TraesCS6D02G022900.1	RLK-Pelle_RLCK-IXb	0	0.016373	0.0520086	0.314814
TraesCS6A02G020100.1	RLK-Pelle_RLCK-VIII	TraesCS6D02G025700.1	RLK-Pelle_RLCK-VIII	0	0.126596	0.299265	0.423024
TraesCS6A02G024300.1	RLK-Pelle_RLCK-VIIa-2	TraesCS6D02G027700.1	RLK-Pelle_RLCK-VIIa-2	0	0.0250807	0.268945	0.0932559
TraesCS6A02G024700.1	RLK-Pelle_RLCK-XIII	TraesCS6D02G028100.1	RLK-Pelle_RLCK-XIII	0	0.0277112	0.0703342	0.393994
TraesCS6A02G036200.1	RLK-Pelle_WAK	TraesCS6D02G042000.1	RLK-Pelle_WAK	0	0.030291	0.0605048	0.500639
TraesCS6A02G037300.1	RLK-Pelle_LRR-XII-1	TraesCS6D02G042800.1	RLK-Pelle_LRR-XII-1	0	0.0240933	0.0820197	0.293751
TraesCS6A02G041100.1	RLK-Pelle_DLSV	TraesCS6D02G047800.2	RLK-Pelle_DLSV	4e-162	0.603297	0.637782	0.94593
TraesCS6A02G043900.1	RLK-Pelle_WAK	TraesCS6D02G050900.1	RLK-Pelle_WAK	0	0.0166204	0.0912044	0.182232
TraesCS6A02G061200.1	RLK-Pelle_WAK	TraesCS6D02G063400.1	RLK-Pelle_WAK	0	0.0493151	0.0915927	0.538417
TraesCS6A02G072100.1	RLK-Pelle_WAK	TraesCS6D02G070100.1	RLK-Pelle_WAK	0	0.0241267	0.044481	0.542405
TraesCS6A02G103900.1	RLK-Pelle_LRR-V	TraesCS6D02G092300.1	RLK-Pelle_LRR-V	0	0.0440647	0.0699196	0.630219
TraesCS6A02G121700.1	RLK-Pelle_LRR-I-1	TraesCS6D02G111800.1	RLK-Pelle_LRR-I-1	0	0.0616095	0.120674	0.510544
TraesCS6A02G122000.1	RLK-Pelle_LRR-I-1	TraesCS6D02G112000.1	RLK-Pelle_LRR-I-1	0	0.0271523	0.0863546	0.314428
TraesCS6A02G122700.2	RLK-Pelle_RLCK-IXb	TraesCS6D02G112900.1	RLK-Pelle_RLCK-IXb	0	0.0172359	0.0413185	0.417148
TraesCS6A02G130400.1	RLK-Pelle_LRR-I-1	TraesCS6D02G119900.1	RLK-Pelle_LRR-I-1	0	0.033868	0.121108	0.27965
TraesCS6A02G139400.2	RLK-Pelle_DLSV	TraesCS6D02G129900.1	RLK-Pelle_DLSV	0	0.0054885	0.0354676	0.154747
TraesCS6A02G145700.1	RLK-Pelle_RLCK-X	TraesCS6D02G135000.1	RLK-Pelle_RLCK-X	0	0.00849199	0.0706057	0.120273
TraesCS6A02G153600.1	RLK-Pelle_LRR-V	TraesCS6D02G142900.1	RLK-Pelle_LRR-V	0	0.00921228	0.0405847	0.226989
TraesCS6A02G154900.1	RLK-Pelle_LRR-III	TraesCS6D02G144800.1	RLK-Pelle_LRR-III	0	0.00827309	0.0351284	0.23551
TraesCS6A02G156100.1	RLK-Pelle_LRR-II	TraesCS6D02G146100.1	RLK-Pelle_LRR-II	0	0.00493829	0.0405657	0.121736
TraesCS6A02G166100.1	RLK-Pelle_LRR-V	TraesCS6D02G154700.1	RLK-Pelle_LRR-V	0	0.00525396	0.0221828	0.236849
TraesCS6A02G171300.1	RLK-Pelle_LRR-V	TraesCS6D02G161000.1	RLK-Pelle_LRR-V	0	0.0337189	0.0569739	0.591831
TraesCS6A02G180900.1	RLK-Pelle_RLCK-XV	TraesCS6D02G164200.2	RLK-Pelle_RLCK-XV	0	0.00462518	0.142361	0.032489
TraesCS6A02G182800.1	RLK-Pelle_RLCK-IXb	TraesCS6D02G172000.1	RLK-Pelle_RLCK-IXb	0	0.0130875	0.0847552	0.154415
TraesCS6A02G187400.1	RLK-Pelle_LRR-XI-1	TraesCS6D02G174300.1	RLK-Pelle_LRR-XI-1	0	0.0262874	0.0636987	0.412683
TraesCS6A02G203600.2	RLK-Pelle_LRR-II	TraesCS6D02G186900.2	RLK-Pelle_LRR-II	0	0.0100599	0.0353277	0.284758
TraesCS6A02G209100.1	RLK-Pelle_URK-2	TraesCS6D02G192600.1	RLK-Pelle_URK-2	0	0.00436762	0.121814	0.0358548
TraesCS6A02G225300.1	RLK-Pelle_WAK	TraesCS6D02G210100.1	RLK-Pelle_WAK	0	0.012346	0.0559961	0.220479
TraesCS6A02G240100.1	RLK-Pelle_RLCK-XIII	TraesCS6D02G222400.1	RLK-Pelle_RLCK-XIII	0	0.0129425	0.0751567	0.172207
TraesCS6A02G241000.1	RLK-Pelle_RLCK-VIIa-2	TraesCS6D02G223300.1	RLK-Pelle_RLCK-VIIa-2	0	0.00886855	0.086116	0.102984
TraesCS6A02G244100.1	RLK-Pelle_LRR-III	TraesCS6D02G226500.2	RLK-Pelle_LRR-III	0	0.00912906	0.105786	0.0862978
TraesCS6A02G245400.1	RLK-Pelle_RLCK-IXb	TraesCS6D02G227800.1	RLK-Pelle_RLCK-IXb	0	0.0290242	0.0555315	0.522662
TraesCS6A02G253700.1	RLK-Pelle_RLCK-VIIa-2	TraesCS6D02G235300.1	RLK-Pelle_RLCK-VIIa-2	0	0.0239064	0.0835548	0.286117
TraesCS6A02G258900.1	RLK-Pelle_LysM	TraesCS6D02G240100.1	RLK-Pelle_LysM	0	0.0129157	0.0498702	0.258987
TraesCS6A02G276300.1	RLK-Pelle_DLSV	TraesCS6D02G256700.1	RLK-Pelle_DLSV	0	0.00329641	0.0383282	0.0860048
TraesCS6A02G277600.1	RLK-Pelle_L-LEC	TraesCS6D02G258200.1	RLK-Pelle_L-LEC	0	0.0141304	0.0617128	0.22897
TraesCS6A02G289500.1	RLK-Pelle_LRR-II	TraesCS6D02G269400.1	RLK-Pelle_LRR-II	0	0.0028332	0.0614678	0.0460924
TraesCS6A02G290500.1	RLK-Pelle_LRR-XII-1	TraesCS6D02G271500.1	RLK-Pelle_LRR-XII-1	0	0.0922807	0.12861	0.717523
TraesCS6A02G301300.1	RLK-Pelle_RLCK-Os	TraesCS6D02G280700.1	RLK-Pelle_RLCK-Os	0	0.0335897	0.0723849	0.464042
TraesCS6A02G336300.1	RLK-Pelle_LRR-XIIIb	TraesCS6D02G316000.1	RLK-Pelle_LRR-XIIIb	0	0.00830722	0.0378174	0.219667
TraesCS6A02G336600.1	RLK-Pelle_RLCK-VIIa-2	TraesCS6D02G316600.1	RLK-Pelle_RLCK-VIIa-2	0	0.00946121	0.0652751	0.144944
TraesCS6A02G338200.1	RLK-Pelle_RLCK-IXb	TraesCS6D02G318900.1	RLK-Pelle_RLCK-IXb	0	0.0100162	0.0735541	0.136175
TraesCS6A02G346100.2	RLK-Pelle_RLCK-IXb	TraesCS6D02G329000.2	RLK-Pelle_RLCK-IXb	0	0.0204473	0.0645621	0.316708
TraesCS6A02G376005.1	RLK-Pelle_WAK	TraesCS6D02G361000.1	RLK-Pelle_WAK	0	0.10128	0.348617	0.290518
TraesCS6A02G376200.1	RLK-Pelle_WAK	TraesCS6D02G361400.1	RLK-Pelle_WAK	0	0.0142674	0.134209	0.106307
TraesCS6A02G377500.1	RLK-Pelle_WAK	TraesCS6D02G362100.1	RLK-Pelle_WAK	0	0.0189126	0.0879007	0.215159
TraesCS6A02G378900.1	RLK-Pelle_DLSV	TraesCS6D02G363200.1	RLK-Pelle_DLSV	0	0.0268039	0.0730337	0.367007
TraesCS6A02G384900.1	RLK-Pelle_LRR-XII-1	TraesCS6D02G369600.1	RLK-Pelle_LRR-XII-1	0	0.113702	0.229418	0.49561
TraesCS6A02G385100.1	RLK-Pelle_LRR-XII-1	TraesCS6D02G369900.1	RLK-Pelle_LRR-XII-1	0	0.0577261	0.108111	0.533955
TraesCS6A02G386800.1	RLK-Pelle_Extensin	TraesCS6D02G371500.2	RLK-Pelle_Extensin	0	0.012063	0.0508989	0.236999
TraesCS6A02G390300.1	RLK-Pelle_DLSV	TraesCS6D02G375700.1	RLK-Pelle_DLSV	0	0.0555647	0.108541	0.511923
TraesCS6A02G390500.1	RLK-Pelle_DLSV	TraesCS6D02G375900.1	RLK-Pelle_DLSV	0	0.080932	0.157937	0.512432
TraesCS6A02G394900.1	RLK-Pelle_RLCK-VIIa-2	TraesCS6D02G380200.1	RLK-Pelle_RLCK-VIIa-2	0	0.0195561	0.175645	0.111339
TraesCS6A02G399500.1	RLK-Pelle_RLCK-IV	TraesCS6D02G383700.1	RLK-Pelle_RLCK-IV	0	0.00292351	0.0975302	0.0299754
TraesCS6A02G402100.1	RLK-Pelle_SD-2b	TraesCS6D02G386200.1	RLK-Pelle_SD-2b	0	0.186286	0.195506	0.952839
TraesCS6A02G411900.1	RLK-Pelle_WAK	TraesCS6D02G394600.1	RLK-Pelle_WAK	0	0.112814	0.252731	0.446378
TraesCS6A02G414700.1	RLK-Pelle_DLSV	TraesCS6D02G400200.1	RLK-Pelle_DLSV	2e-126	0.332808	0.471369	0.706045
TraesCS6A02G417300.1	RLK-Pelle_LRR-III	TraesCS6D02G402600.1	RLK-Pelle_LRR-III	0	0.0349259	0.148976	0.23444
TraesCS6A02G417900.1	RLK-Pelle_LysM	TraesCS6D02G403200.1	RLK-Pelle_LysM	0	0.0339758	0.0815687	0.41653
TraesCS6A02G001900.1	RLK-Pelle_LRR-I-1	TraesCS6D02G003800.1	RLK-Pelle_LRR-I-1	0	0.0596151	0.127781	0.466543
TraesCS6A02G008400.1	RLK-Pelle_WAK	TraesCS6D02G032600.1	RLK-Pelle_WAK	0	0.100204	0.245747	0.407754
TraesCS6A02G018400.1	RLK-Pelle_LRR-XII-1	TraesCS6D02G051900.1	RLK-Pelle_LRR-XII-1	0	0.0207664	0.0417565	0.497321
TraesCS6A02G184000.1	RLK-Pelle_LRR-XII-1	TraesCS6D02G171100.1	RLK-Pelle_LRR-XII-1	0	0.0222166	0.100575	0.220895
TraesCS6A02G276300.1	RLK-Pelle_DLSV	TraesCS7A02G229600.2	RLK-Pelle_DLSV	0	0.256685	0.419117	0.612442
TraesCS6A02G289500.1	RLK-Pelle_LRR-II	TraesCS7A02G211100.1	RLK-Pelle_LRR-II	0	0.104871	1.04359	0.100491
TraesCS6A02G336300.1	RLK-Pelle_LRR-XIIIb	TraesCS7A02G164000.1	RLK-Pelle_LRR-XIIIb	0	0.112779	0.885705	0.127333
TraesCS6A02G336600.1	RLK-Pelle_RLCK-VIIa-2	TraesCS7A02G163300.1	RLK-Pelle_RLCK-VIIa-2	0	0.258903	0.367548	0.704405
TraesCS6A02G346100.2	RLK-Pelle_RLCK-IXb	TraesCS7A02G155200.1	RLK-Pelle_RLCK-IXb	0	0.254346	0.353871	0.718753
TraesCS6A02G166100.1	RLK-Pelle_LRR-V	TraesCS7A02G390300.1	RLK-Pelle_LRR-V	2e-155	0.653884	2.31855	0.282023
TraesCS6A02G187400.1	RLK-Pelle_LRR-XI-1	TraesCS7A02G356900.1	RLK-Pelle_LRR-XI-1	0	0.332125	1.96711	0.168839
TraesCS6A02G203600.2	RLK-Pelle_LRR-II	TraesCS7A02G293300.3	RLK-Pelle_LRR-II	0	0.0910206	1.58614	0.0573851
TraesCS6A02G276300.1	RLK-Pelle_DLSV	TraesCS7B02G195500.1	RLK-Pelle_DLSV	0	0.212064	0.352791	0.601103
TraesCS6A02G277600.1	RLK-Pelle_L-LEC	TraesCS7B02G141900.1	RLK-Pelle_L-LEC	0	0.388471	0.444812	0.873337
TraesCS6A02G289500.1	RLK-Pelle_LRR-II	TraesCS7B02G118100.1	RLK-Pelle_LRR-II	0	0.105131	1.05029	0.100097
TraesCS6A02G336300.1	RLK-Pelle_LRR-XIIIb	TraesCS7B02G069800.2	RLK-Pelle_LRR-XIIIb	0	0.117225	0.83223	0.140856
TraesCS6A02G346100.2	RLK-Pelle_RLCK-IXb	TraesCS7B02G059300.1	RLK-Pelle_RLCK-IXb	0	0.246431	0.349483	0.70513
TraesCS6A02G145700.1	RLK-Pelle_RLCK-X	TraesCS7D02G500300.1	RLK-Pelle_RLCK-X	0	0.197399	0.801465	0.246297
TraesCS6A02G153600.1	RLK-Pelle_LRR-V	TraesCS7D02G477500.2	RLK-Pelle_LRR-V	0	0.196111	0.84071	0.233268
TraesCS6A02G154900.1	RLK-Pelle_LRR-III	TraesCS7D02G475200.1	RLK-Pelle_LRR-III	0	0.38628	0.492491	0.784338
TraesCS6A02G166100.1	RLK-Pelle_LRR-V	TraesCS7D02G386000.1	RLK-Pelle_LRR-V	2e-153	0.65945	2.17364	0.303385
TraesCS6A02G187400.1	RLK-Pelle_LRR-XI-1	TraesCS7D02G365800.1	RLK-Pelle_LRR-XI-1	0	0.331419	2.10634	0.157344
TraesCS6A02G203600.2	RLK-Pelle_LRR-II	TraesCS7D02G291200.3	RLK-Pelle_LRR-II	0	0.0903302	1.64736	0.0548332
TraesCS6B02G001500.1	RLK-Pelle_WAK	TraesCS6D02G002500.1	RLK-Pelle_WAK	0	0.0779827	0.192939	0.404182
TraesCS6B02G006600.1	RLK-Pelle_LRR-I-1	TraesCS6D02G003800.1	RLK-Pelle_LRR-I-1	0	0.0681925	0.143169	0.476307
TraesCS6B02G027000.1	RLK-Pelle_RLCK-IXb	TraesCS6D02G022900.1	RLK-Pelle_RLCK-IXb	0	0.014801	0.0591741	0.250126
TraesCS6B02G029600.1	RLK-Pelle_RLCK-VIII	TraesCS6D02G025700.1	RLK-Pelle_RLCK-VIII	0	0.040442	0.109221	0.370277
TraesCS6B02G033300.1	RLK-Pelle_RLCK-VIIa-2	TraesCS6D02G027700.1	RLK-Pelle_RLCK-VIIa-2	0	0.0166241	0.124376	0.13366
TraesCS6B02G033600.1	RLK-Pelle_RLCK-XIII	TraesCS6D02G028100.1	RLK-Pelle_RLCK-XIII	0	0.0213069	0.0774482	0.275112
TraesCS6B02G034300.1	RLK-Pelle_WAK	TraesCS6D02G028700.1	RLK-Pelle_WAK	0	0.0959929	0.217911	0.440515
TraesCS6B02G039900.1	RLK-Pelle_RLCK-XVI	TraesCS6D02G031600.1	RLK-Pelle_RLCK-XVI	0	0.0181508	0.204692	0.0886737
TraesCS6B02G040700.1	RLK-Pelle_WAK	TraesCS6D02G032300.1	RLK-Pelle_WAK	0	0.0114736	0.0359596	0.31907
TraesCS6B02G050800.1	RLK-Pelle_WAK	TraesCS6D02G042000.1	RLK-Pelle_WAK	0	0.20604	0.528496	0.38986
TraesCS6B02G051700.1	RLK-Pelle_LRR-XII-1	TraesCS6D02G042800.1	RLK-Pelle_LRR-XII-1	0	0.0383939	0.120593	0.318377
TraesCS6B02G056200.1	RLK-Pelle_DLSV	TraesCS6D02G047500.2	RLK-Pelle_DLSV	0	0.22987	0.578866	0.397104
TraesCS6B02G057200.1	RLK-Pelle_DLSV	TraesCS6D02G047800.2	RLK-Pelle_DLSV	1e-169	0.245882	0.214663	1.14543
TraesCS6B02G059800.1	RLK-Pelle_WAK	TraesCS6D02G050900.1	RLK-Pelle_WAK	0	0.0232518	0.11404	0.203891
TraesCS6B02G073000.1	RLK-Pelle_WAK	TraesCS6D02G056600.1	RLK-Pelle_WAK	0	0.030123	0.108595	0.277388
TraesCS6B02G095800.1	RLK-Pelle_WAK	TraesCS6D02G069500.1	RLK-Pelle_WAK	0	0.0802745	0.19141	0.419384
TraesCS6B02G096800.1	RLK-Pelle_WAK	TraesCS6D02G070100.1	RLK-Pelle_WAK	0	0.042418	0.0742178	0.571534
TraesCS6B02G133000.1	RLK-Pelle_LRR-V	TraesCS6D02G092300.1	RLK-Pelle_LRR-V	0	0.0402399	0.0940164	0.428009
TraesCS6B02G150000.1	RLK-Pelle_LRR-I-1	TraesCS6D02G111800.1	RLK-Pelle_LRR-I-1	0	0.0590507	0.0993184	0.59456
TraesCS6B02G150400.1	RLK-Pelle_LRR-I-1	TraesCS6D02G112000.1	RLK-Pelle_LRR-I-1	0	0.0663402	0.160094	0.414383
TraesCS6B02G150900.1	RLK-Pelle_RLCK-IXb	TraesCS6D02G112900.1	RLK-Pelle_RLCK-IXb	0	0.0232961	0.0498108	0.467692
TraesCS6B02G158700.1	RLK-Pelle_LRR-I-1	TraesCS6D02G119900.1	RLK-Pelle_LRR-I-1	0	0.0282713	0.0768862	0.367703
TraesCS6B02G167900.1	RLK-Pelle_DLSV	TraesCS6D02G129900.1	RLK-Pelle_DLSV	0	0.00219018	0.0354886	0.0617151
TraesCS6B02G174100.2	RLK-Pelle_RLCK-X	TraesCS6D02G135000.1	RLK-Pelle_RLCK-X	0	0.0140774	0.0749145	0.187913
TraesCS6B02G181300.1	RLK-Pelle_LRR-V	TraesCS6D02G142900.1	RLK-Pelle_LRR-V	0	0.0105075	0.02874	0.365607
TraesCS6B02G182900.1	RLK-Pelle_LRR-III	TraesCS6D02G144800.1	RLK-Pelle_LRR-III	0	0.0083954	0.0347164	0.241828
TraesCS6B02G184300.1	RLK-Pelle_LRR-II	TraesCS6D02G146100.1	RLK-Pelle_LRR-II	0	0.00564509	0.0593691	0.0950846
TraesCS6B02G193500.1	RLK-Pelle_LRR-V	TraesCS6D02G154700.1	RLK-Pelle_LRR-V	0	0.0167839	0.0529315	0.317088
TraesCS6B02G193600.1	RLK-Pelle_LRR-Xb-1	TraesCS6D02G154800.2	RLK-Pelle_LRR-Xb-1	0	0.0152748	0.0378629	0.403423
TraesCS6B02G199500.1	RLK-Pelle_LRR-V	TraesCS6D02G161000.1	RLK-Pelle_LRR-V	0	0.0266765	0.0649479	0.410737
TraesCS6B02G204600.3	RLK-Pelle_RLCK-XV	TraesCS6D02G164200.2	RLK-Pelle_RLCK-XV	0	0.00117245	0.106264	0.0110334
TraesCS6B02G212700.2	RLK-Pelle_LRR-XII-1	TraesCS6D02G171100.1	RLK-Pelle_LRR-XII-1	0	0.0234156	0.100382	0.233264
TraesCS6B02G213600.1	RLK-Pelle_RLCK-IXb	TraesCS6D02G172000.1	RLK-Pelle_RLCK-IXb	0	0.0160492	0.0462124	0.347291
TraesCS6B02G217100.1	RLK-Pelle_LRR-XI-1	TraesCS6D02G174300.1	RLK-Pelle_LRR-XI-1	0	0.144182	0.0551739	2.61324
TraesCS6B02G223700.3	RLK-Pelle_LRR-II	TraesCS6D02G186900.2	RLK-Pelle_LRR-II	0	0.00838514	0.0447385	0.187426
TraesCS6B02G238100.1	RLK-Pelle_URK-2	TraesCS6D02G192600.1	RLK-Pelle_URK-2	0	0.0043716	0.0749732	0.0583088
TraesCS6B02G252800.1	RLK-Pelle_LRR-XII-1	TraesCS6D02G205900.1	RLK-Pelle_LRR-XII-1	0	0.275809	0.546604	0.504587
TraesCS6B02G256300.1	RLK-Pelle_WAK	TraesCS6D02G210100.1	RLK-Pelle_WAK	0	0.00938154	0.0757981	0.12377
TraesCS6B02G280100.1	RLK-Pelle_LRR-III	TraesCS6D02G226500.2	RLK-Pelle_LRR-III	0	0.0100168	0.0802475	0.124824
TraesCS6B02G303800.1	RLK-Pelle_DLSV	TraesCS6D02G256700.1	RLK-Pelle_DLSV	0	0.0143672	0.0795559	0.180593
TraesCS6B02G305600.1	RLK-Pelle_L-LEC	TraesCS6D02G258200.1	RLK-Pelle_L-LEC	0	0.015967	0.0448497	0.356012
TraesCS6B02G319700.1	RLK-Pelle_LRR-II	TraesCS6D02G269400.1	RLK-Pelle_LRR-II	0	0.00353566	0.073425	0.0481533
TraesCS6B02G320800.1	RLK-Pelle_LRR-XII-1	TraesCS6D02G271500.1	RLK-Pelle_LRR-XII-1	0	0.0737943	0.136692	0.539859
TraesCS6B02G366900.1	RLK-Pelle_LRR-XIIIb	TraesCS6D02G316000.1	RLK-Pelle_LRR-XIIIb	0	0.0121215	0.0527873	0.229628
TraesCS6B02G367100.1	RLK-Pelle_RLCK-VIIa-2	TraesCS6D02G316600.1	RLK-Pelle_RLCK-VIIa-2	0	0.0112425	0.0872805	0.128809
TraesCS6B02G368800.1	RLK-Pelle_RLCK-IXb	TraesCS6D02G318900.1	RLK-Pelle_RLCK-IXb	0	0.0129059	0.0815224	0.158311
TraesCS6B02G379600.1	RLK-Pelle_RLCK-IXb	TraesCS6D02G329000.2	RLK-Pelle_RLCK-IXb	0	0.0231643	0.0645819	0.358681
TraesCS6B02G399900.1	RLK-Pelle_DLSV	TraesCS6D02G348800.1	RLK-Pelle_DLSV	0	0.0486376	0.107282	0.453361
TraesCS6B02G412500.1	RLK-Pelle_LRR-XII-1	TraesCS6D02G359100.2	RLK-Pelle_LRR-XII-1	0	0.0215717	0.0570043	0.378422
TraesCS6B02G413700.1	RLK-Pelle_WAK	TraesCS6D02G361000.1	RLK-Pelle_WAK	0	0.0154582	0.0636805	0.242746
TraesCS6B02G414000.1	RLK-Pelle_WAK	TraesCS6D02G361400.1	RLK-Pelle_WAK	0	0.0220724	0.199312	0.110743
TraesCS6B02G414900.1	RLK-Pelle_WAK	TraesCS6D02G362100.1	RLK-Pelle_WAK	0	0.0277998	0.0938569	0.296193
TraesCS6B02G415000.1	RLK-Pelle_WAK	TraesCS6D02G362200.1	RLK-Pelle_WAK	0	0.14746	0.330467	0.446218
TraesCS6B02G417200.1	RLK-Pelle_DLSV	TraesCS6D02G363200.1	RLK-Pelle_DLSV	0	0.0279278	0.118112	0.236451
TraesCS6B02G424000.1	RLK-Pelle_LRR-XII-1	TraesCS6D02G369600.1	RLK-Pelle_LRR-XII-1	0	0.135196	0.284644	0.474967
TraesCS6B02G424100.1	RLK-Pelle_LRR-XII-1	TraesCS6D02G369900.1	RLK-Pelle_LRR-XII-1	0	0.0992891	0.180427	0.5503
TraesCS6B02G425900.1	RLK-Pelle_Extensin	TraesCS6D02G371500.2	RLK-Pelle_Extensin	0	0.00963965	0.0411446	0.234287
TraesCS6B02G430400.1	RLK-Pelle_DLSV	TraesCS6D02G375700.1	RLK-Pelle_DLSV	3e-126	0.0630499	0.063312	0.99586
TraesCS6B02G434800.1	RLK-Pelle_RLCK-VIIa-2	TraesCS6D02G380200.1	RLK-Pelle_RLCK-VIIa-2	0	0.0117537	0.133012	0.0883658
TraesCS6B02G439700.1	RLK-Pelle_RLCK-IV	TraesCS6D02G383700.1	RLK-Pelle_RLCK-IV	0	0.00694048	0.0547564	0.126752
TraesCS6B02G444600.1	RLK-Pelle_SD-2b	TraesCS6D02G386200.1	RLK-Pelle_SD-2b	0	0.124324	0.24876	0.499774
TraesCS6B02G458200.1	RLK-Pelle_WAK	TraesCS6D02G394600.1	RLK-Pelle_WAK	0	0.112619	0.223063	0.504876
TraesCS6B02G460900.1	RLK-Pelle_WAK	TraesCS6D02G395400.1	RLK-Pelle_WAK	0	0.112697	0.25186	0.447457
TraesCS6B02G465700.1	RLK-Pelle_DLSV	TraesCS6D02G400200.1	RLK-Pelle_DLSV	0	0.0481828	0.113546	0.424346
TraesCS6B02G009100.1	RLK-Pelle_WAK	TraesCS6D02G001400.1	RLK-Pelle_WAK	0	0.0954561	0.221927	0.430125
TraesCS6B02G037600.1	RLK-Pelle_WAK	TraesCS6D02G002500.1	RLK-Pelle_WAK	0	0.0994667	0.210446	0.472647
TraesCS6B02G055400.1	RLK-Pelle_WAK	TraesCS6D02G010800.1	RLK-Pelle_WAK	0	0.236492	0.424633	0.556933
TraesCS6B02G082900.2	RLK-Pelle_DLSV	TraesCS6D02G047500.2	RLK-Pelle_DLSV	0	0.217212	0.586157	0.370569
TraesCS6B02G089700.1	RLK-Pelle_LRR-XII-1	TraesCS6D02G051900.1	RLK-Pelle_LRR-XII-1	0	0.127451	0.328145	0.388399
TraesCS6B02G150900.1	RLK-Pelle_RLCK-IXb	TraesCS6D02G172000.1	RLK-Pelle_RLCK-IXb	8e-123	0.684107	1.73725	0.393787
TraesCS6B02G213500.2	RLK-Pelle_RLCK-IXb	TraesCS6D02G172100.1	RLK-Pelle_RLCK-IXb	0	0.0137579	0.0544159	0.252829
TraesCS6B02G266500.1	RLK-Pelle_LysM	TraesCS6D02G240100.1	RLK-Pelle_LysM	0	0.0154421	0.0642103	0.240492
TraesCS6B02G271700.1	RLK-Pelle_RLCK-VIIa-2	TraesCS6D02G235300.1	RLK-Pelle_RLCK-VIIa-2	0	0.026643	0.0622118	0.428262
TraesCS6B02G278900.1	RLK-Pelle_RLCK-IXb	TraesCS6D02G227800.1	RLK-Pelle_RLCK-IXb	1e-166	0.439334	0.956523	0.459303
TraesCS6B02G283600.2	RLK-Pelle_RLCK-VIIa-2	TraesCS6D02G223300.1	RLK-Pelle_RLCK-VIIa-2	0	0.00685272	0.0603644	0.113522
TraesCS6B02G284500.1	RLK-Pelle_RLCK-XIII	TraesCS6D02G222400.1	RLK-Pelle_RLCK-XIII	0	0.0181395	0.0521625	0.34775
TraesCS6B02G392500.1	RLK-Pelle_LRR-XI-1	TraesCS6D02G174300.1	RLK-Pelle_LRR-XI-1	0	0.0620217	0.208671	0.297222
TraesCS6B02G067800.1	RLK-Pelle_DLSV	TraesCS7A02G433900.1	RLK-Pelle_DLSV	4e-124	0.573475	1.29238	0.443736
TraesCS6B02G089700.1	RLK-Pelle_LRR-XII-1	TraesCS7A02G432300.1	RLK-Pelle_LRR-XII-1	0	0.15227	0.414225	0.367603
TraesCS6B02G193500.1	RLK-Pelle_LRR-V	TraesCS7A02G390300.1	RLK-Pelle_LRR-V	5e-154	0.648284	2.0659	0.313803
TraesCS6B02G212300.1	RLK-Pelle_LRR-XII-1	TraesCS7A02G377900.1	RLK-Pelle_LRR-XII-1	8e-174	0.337805	0.207535	1.6277
TraesCS6B02G213500.2	RLK-Pelle_RLCK-IXb	TraesCS7A02G364200.2	RLK-Pelle_RLCK-IXb	0	0.282084	0.93656	0.301191
TraesCS6B02G303800.1	RLK-Pelle_DLSV	TraesCS7A02G229600.2	RLK-Pelle_DLSV	0	0.18213	0.393133	0.463279
TraesCS6B02G366900.1	RLK-Pelle_LRR-XIIIb	TraesCS7A02G164000.1	RLK-Pelle_LRR-XIIIb	0	0.110801	0.871425	0.127149
TraesCS6B02G367100.1	RLK-Pelle_RLCK-VIIa-2	TraesCS7A02G163300.1	RLK-Pelle_RLCK-VIIa-2	0	0.256261	0.396395	0.646479
TraesCS6B02G379600.1	RLK-Pelle_RLCK-IXb	TraesCS7A02G155200.1	RLK-Pelle_RLCK-IXb	0	0.249247	0.331466	0.751953
TraesCS6B02G089700.1	RLK-Pelle_LRR-XII-1	TraesCS7B02G362800.1	RLK-Pelle_LRR-XII-1	0	0.139404	0.458012	0.304367
TraesCS6B02G199500.1	RLK-Pelle_LRR-V	TraesCS7B02G291900.2	RLK-Pelle_LRR-V	0	0.204375	0.778792	0.262426
TraesCS6B02G212300.1	RLK-Pelle_LRR-XII-1	TraesCS7B02G279700.1	RLK-Pelle_LRR-XII-1	1e-174	0.25136	0.313085	0.802848
TraesCS6B02G213500.2	RLK-Pelle_RLCK-IXb	TraesCS7B02G263700.1	RLK-Pelle_RLCK-IXb	0	0.286115	0.900105	0.317868
TraesCS6B02G303800.1	RLK-Pelle_DLSV	TraesCS7B02G195500.1	RLK-Pelle_DLSV	0	0.166976	0.41615	0.401239
TraesCS6B02G305600.1	RLK-Pelle_L-LEC	TraesCS7B02G141900.1	RLK-Pelle_L-LEC	0	0.383581	0.439961	0.871853
TraesCS6B02G319700.1	RLK-Pelle_LRR-II	TraesCS7B02G118100.1	RLK-Pelle_LRR-II	0	0.10639	1.13607	0.0936475
TraesCS6B02G366900.1	RLK-Pelle_LRR-XIIIb	TraesCS7B02G069800.2	RLK-Pelle_LRR-XIIIb	0	0.11585	0.835069	0.138731
TraesCS6B02G367100.1	RLK-Pelle_RLCK-VIIa-2	TraesCS7B02G069100.1	RLK-Pelle_RLCK-VIIa-2	2e-156	0.342083	0.419413	0.815623
TraesCS6B02G379600.1	RLK-Pelle_RLCK-IXb	TraesCS7B02G059300.1	RLK-Pelle_RLCK-IXb	0	0.239723	0.342721	0.69947
TraesCS6B02G181300.1	RLK-Pelle_LRR-V	TraesCS7D02G477500.2	RLK-Pelle_LRR-V	0	0.191434	0.79671	0.240281
TraesCS6B02G182900.1	RLK-Pelle_LRR-III	TraesCS7D02G475200.1	RLK-Pelle_LRR-III	0	0.386403	0.506604	0.762732
TraesCS6B02G193500.1	RLK-Pelle_LRR-V	TraesCS7D02G386000.1	RLK-Pelle_LRR-V	1e-150	0.661573	2.03689	0.324796
TraesCS6B02G212700.2	RLK-Pelle_LRR-XII-1	TraesCS7D02G374700.1	RLK-Pelle_LRR-XII-1	0	0.332936	1.1661	0.285512
TraesCS6B02G213500.2	RLK-Pelle_RLCK-IXb	TraesCS7D02G359000.1	RLK-Pelle_RLCK-IXb	0	0.289475	0.911154	0.317702
TraesCS6B02G303800.1	RLK-Pelle_DLSV	TraesCS7D02G230200.1	RLK-Pelle_DLSV	0	0.168772	0.419252	0.402554
TraesCS6B02G319700.1	RLK-Pelle_LRR-II	TraesCS7D02G212800.1	RLK-Pelle_LRR-II	0	0.106766	1.13353	0.0941885
TraesCS6B02G366900.1	RLK-Pelle_LRR-XIIIb	TraesCS7D02G166100.1	RLK-Pelle_LRR-XIIIb	0	0.115794	0.844053	0.137188
TraesCS6B02G367100.1	RLK-Pelle_RLCK-VIIa-2	TraesCS7D02G165300.1	RLK-Pelle_RLCK-VIIa-2	0	0.265838	0.436124	0.609548
TraesCS6B02G379600.1	RLK-Pelle_RLCK-IXb	TraesCS7D02G155500.1	RLK-Pelle_RLCK-IXb	0	0.24349	0.359394	0.677501
TraesCS6D02G256700.1	RLK-Pelle_DLSV	TraesCS7A02G229600.2	RLK-Pelle_DLSV	0	0.194865	0.348221	0.559602
TraesCS6D02G269400.1	RLK-Pelle_LRR-II	TraesCS7A02G211100.1	RLK-Pelle_LRR-II	0	0.105614	1.06779	0.0989093
TraesCS6D02G316000.1	RLK-Pelle_LRR-XIIIb	TraesCS7A02G164000.1	RLK-Pelle_LRR-XIIIb	0	0.11002	0.800214	0.137489
TraesCS6D02G316600.1	RLK-Pelle_RLCK-VIIa-2	TraesCS7A02G163300.1	RLK-Pelle_RLCK-VIIa-2	0	0.232776	0.407736	0.570898
TraesCS6D02G329000.2	RLK-Pelle_RLCK-IXb	TraesCS7A02G155200.1	RLK-Pelle_RLCK-IXb	0	0.249491	0.342774	0.727858
TraesCS6D02G256700.1	RLK-Pelle_DLSV	TraesCS7B02G195500.1	RLK-Pelle_DLSV	0	0.178439	0.356447	0.500605
TraesCS6D02G258200.1	RLK-Pelle_L-LEC	TraesCS7B02G141900.1	RLK-Pelle_L-LEC	0	0.385099	0.441982	0.871299
TraesCS6D02G269400.1	RLK-Pelle_LRR-II	TraesCS7B02G118100.1	RLK-Pelle_LRR-II	0	0.105873	1.09312	0.0968544
TraesCS6D02G316600.1	RLK-Pelle_RLCK-VIIa-2	TraesCS7B02G069100.1	RLK-Pelle_RLCK-VIIa-2	4e-155	0.35669	0.483132	0.738287
TraesCS6D02G329000.2	RLK-Pelle_RLCK-IXb	TraesCS7B02G059300.1	RLK-Pelle_RLCK-IXb	0	0.237692	0.356699	0.666367
TraesCS6D02G135000.1	RLK-Pelle_RLCK-X	TraesCS7D02G500300.1	RLK-Pelle_RLCK-X	0	0.197955	0.844854	0.234307
TraesCS6D02G142900.1	RLK-Pelle_LRR-V	TraesCS7D02G477500.2	RLK-Pelle_LRR-V	0	0.198533	0.807063	0.245994
TraesCS6D02G144800.1	RLK-Pelle_LRR-III	TraesCS7D02G475200.1	RLK-Pelle_LRR-III	0	0.390093	0.510323	0.764405
TraesCS6D02G154700.1	RLK-Pelle_LRR-V	TraesCS7D02G386000.1	RLK-Pelle_LRR-V	3e-152	0.655202	2.21579	0.295697
TraesCS6D02G171100.1	RLK-Pelle_LRR-XII-1	TraesCS7D02G374700.1	RLK-Pelle_LRR-XII-1	0	0.340073	1.13155	0.300536
TraesCS6D02G172100.1	RLK-Pelle_RLCK-IXb	TraesCS7D02G359000.1	RLK-Pelle_RLCK-IXb	0	0.287016	0.903971	0.317506
TraesCS7A02G129300.1	RLK-Pelle_RLCK-XV	TraesCS7B02G029200.1	RLK-Pelle_RLCK-XV	0	0.00899291	0.118999	0.0755713
TraesCS7A02G130100.2	RLK-Pelle_LRR-VIII-1	TraesCS7B02G030400.1	RLK-Pelle_LRR-VIII-1	0	0.0509017	0.128601	0.395811
TraesCS7A02G131300.1	RLK-Pelle_RLCK-VIIa-2	TraesCS7B02G031900.1	RLK-Pelle_RLCK-VIIa-2	0	0.0118041	0.150269	0.078553
TraesCS7A02G134700.2	RLK-Pelle_LRR-II	TraesCS7B02G036100.2	RLK-Pelle_LRR-II	0	0.0100198	0.0829122	0.120849
TraesCS7A02G139100.1	RLK-Pelle_L-LEC	TraesCS7B02G041100.1	RLK-Pelle_L-LEC	0	0.0277924	0.0916074	0.303386
TraesCS7A02G148600.4	RLK-Pelle_LRR-XI-1	TraesCS7B02G052200.1	RLK-Pelle_LRR-XI-1	0	0.0271952	0.11129	0.244364
TraesCS7A02G150600.1	RLK-Pelle_LRR-XII-1	TraesCS7B02G054500.1	RLK-Pelle_LRR-XII-1	0	0.0247579	0.0892363	0.277442
TraesCS7A02G155200.1	RLK-Pelle_RLCK-IXb	TraesCS7B02G059300.1	RLK-Pelle_RLCK-IXb	0	0.00713507	0.0699013	0.102073
TraesCS7A02G163300.1	RLK-Pelle_RLCK-VIIa-2	TraesCS7B02G069100.1	RLK-Pelle_RLCK-VIIa-2	0	0.0679928	0.0888222	0.765493
TraesCS7A02G164000.1	RLK-Pelle_LRR-XIIIb	TraesCS7B02G069800.2	RLK-Pelle_LRR-XIIIb	0	0.00679199	0.110667	0.0613732
TraesCS7A02G203700.1	RLK-Pelle_LRR-XI-1	TraesCS7B02G110700.1	RLK-Pelle_LRR-XI-1	0	0.0311853	0.132127	0.236025
TraesCS7A02G211100.1	RLK-Pelle_LRR-II	TraesCS7B02G118100.1	RLK-Pelle_LRR-II	0	0.00283588	0.0944861	0.0300137
TraesCS7A02G213000.1	RLK-Pelle_LRR-I-2	TraesCS7B02G119700.1	RLK-Pelle_LRR-I-2	0	0.00618242	0.0970712	0.0636895
TraesCS7A02G214300.1	RLK-Pelle_LRR-III	TraesCS7B02G121600.1	RLK-Pelle_LRR-III	0	0.0132367	0.0769116	0.172103
TraesCS7A02G231900.1	RLK-Pelle_PERK-1	TraesCS7B02G130400.2	RLK-Pelle_PERK-1	0	0.0129928	0.0799919	0.162427
TraesCS7A02G234800.1	RLK-Pelle_LRR-XI-1	TraesCS7B02G133000.1	RLK-Pelle_LRR-XI-1	0	0.0113886	0.0943928	0.120651
TraesCS7A02G264400.1	RLK-Pelle_LysM	TraesCS7B02G162500.1	RLK-Pelle_LysM	0	0.0184971	0.0574288	0.322087
TraesCS7A02G305700.1	RLK-Pelle_LRR-XI-1	TraesCS7B02G205900.1	RLK-Pelle_LRR-XI-1	0	0.0186318	0.0807928	0.230613
TraesCS7A02G307400.1	RLK-Pelle_LRR-I-2	TraesCS7B02G207700.1	RLK-Pelle_LRR-I-2	0	0.00411947	0.110075	0.0374242
TraesCS7A02G316000.1	RLK-Pelle_LRR-IV	TraesCS7B02G217000.1	RLK-Pelle_LRR-IV	0	0.0183636	0.0729159	0.251846
TraesCS7A02G328100.2	RLK-Pelle_RLCK-XII-1	TraesCS7B02G228900.2	RLK-Pelle_RLCK-XII-1	0	0.00613187	0.0567293	0.10809
TraesCS7A02G329200.1	RLK-Pelle_DLSV	TraesCS7B02G229900.1	RLK-Pelle_DLSV	0	0.0221737	0.0555467	0.39919
TraesCS7A02G340700.1	RLK-Pelle_CrRLK1L-1	TraesCS7B02G241900.1	RLK-Pelle_CrRLK1L-1	0	0.0082992	0.129902	0.0638881
TraesCS7A02G365400.1	RLK-Pelle_LRR-XII-1	TraesCS7B02G261900.1	RLK-Pelle_LRR-XII-1	0	0.0440811	0.142614	0.309093
TraesCS7A02G377900.1	RLK-Pelle_LRR-XII-1	TraesCS7B02G279600.1	RLK-Pelle_LRR-XII-1	0	0.0923565	0.161133	0.573169
TraesCS7A02G383100.1	RLK-Pelle_SD-2b	TraesCS7B02G285900.1	RLK-Pelle_SD-2b	0	0.0268265	0.134387	0.199621
TraesCS7A02G385300.2	RLK-Pelle_RLCK-VIIa-2	TraesCS7B02G288300.1	RLK-Pelle_RLCK-VIIa-2	0	0.00994421	0.121514	0.0818357
TraesCS7A02G390300.1	RLK-Pelle_LRR-V	TraesCS7B02G291900.2	RLK-Pelle_LRR-V	0	0.0151075	0.107254	0.140857
TraesCS7A02G416100.1	RLK-Pelle_RLCK-VIIa-2	TraesCS7B02G316100.1	RLK-Pelle_RLCK-VIIa-2	0	0.0240985	0.113963	0.211459
TraesCS7A02G425500.1	RLK-Pelle_LRR-II	TraesCS7B02G324500.1	RLK-Pelle_LRR-II	0	0.014153	0.0717515	0.197251
TraesCS7A02G432900.1	RLK-Pelle_RLCK-VI	TraesCS7B02G333200.1	RLK-Pelle_RLCK-VI	0	0.0390135	0.0611554	0.637942
TraesCS7A02G433100.1	RLK-Pelle_DLSV	TraesCS7B02G333500.1	RLK-Pelle_DLSV	2e-161	0.0929319	0.100911	0.920927
TraesCS7A02G434100.1	RLK-Pelle_DLSV	TraesCS7B02G333700.1	RLK-Pelle_DLSV	0	0.0437426	0.0555282	0.787755
TraesCS7A02G456300.1	RLK-Pelle_SD-2b	TraesCS7B02G357100.1	RLK-Pelle_SD-2b	0	0.0693948	0.212262	0.32693
TraesCS7A02G457000.1	RLK-Pelle_DLSV	TraesCS7B02G357800.1	RLK-Pelle_DLSV	0	0.0908127	0.0913083	0.994573
TraesCS7A02G460900.1	RLK-Pelle_RLCK-VIIa-1	TraesCS7B02G362200.1	RLK-Pelle_RLCK-VIIa-1	0	0.128199	0.154669	0.828855
TraesCS7A02G461300.1	RLK-Pelle_LRR-XII-1	TraesCS7B02G362800.1	RLK-Pelle_LRR-XII-1	0	0.0220175	0.0512724	0.429422
TraesCS7A02G463500.1	RLK-Pelle_DLSV	TraesCS7B02G364100.1	RLK-Pelle_DLSV	0	0.00230725	0.0848048	0.0272066
TraesCS7A02G469700.1	RLK-Pelle_WAK	TraesCS7B02G371300.1	RLK-Pelle_WAK	0	0.0959528	0.161344	0.594708
TraesCS7A02G476700.1	RLK-Pelle_LRR-XII-1	TraesCS7B02G377900.1	RLK-Pelle_LRR-XII-1	0	0.0557679	0.141626	0.393768
TraesCS7A02G484300.1	RLK-Pelle_RLCK-VI	TraesCS7B02G388000.3	RLK-Pelle_RLCK-VI	0	0.0206184	0.145861	0.141357
TraesCS7A02G484800.1	RLK-Pelle_DLSV	TraesCS7B02G388600.1	RLK-Pelle_DLSV	0	0.0770517	0.13575	0.567602
TraesCS7A02G487900.1	RLK-Pelle_RLCK-VIIa-2	TraesCS7B02G391200.1	RLK-Pelle_RLCK-VIIa-2	0	0.00278057	0.10401	0.0267338
TraesCS7A02G488800.1	RLK-Pelle_LRR-III	TraesCS7B02G392000.1	RLK-Pelle_LRR-III	0	0.0242123	0.0633364	0.382282
TraesCS7A02G490147.1	RLK-Pelle_DLSV	TraesCS7B02G393400.1	RLK-Pelle_DLSV	2e-170	0.357836	0.124892	2.86515
TraesCS7A02G491200.1	RLK-Pelle_LRR-V	TraesCS7B02G395000.3	RLK-Pelle_LRR-V	0	0.014565	0.0786244	0.185247
TraesCS7A02G502700.1	RLK-Pelle_RLCK-VI	TraesCS7B02G409600.1	RLK-Pelle_RLCK-VI	0	0.0156085	0.157378	0.0991785
TraesCS7A02G507100.1	RLK-Pelle_L-LEC	TraesCS7B02G414900.1	RLK-Pelle_L-LEC	0	0.101472	0.332017	0.305622
TraesCS7A02G510900.1	RLK-Pelle_RLCK-X	TraesCS7B02G421800.1	RLK-Pelle_RLCK-X	0	0.021214	0.158271	0.134036
TraesCS7A02G523900.1	RLK-Pelle_LRR-III	TraesCS7B02G441200.1	RLK-Pelle_LRR-III	0	0.0356714	0.142822	0.249761
TraesCS7A02G532700.1	RLK-Pelle_RLCK-VIIa-2	TraesCS7B02G449500.1	RLK-Pelle_RLCK-VIIa-2	0	0.0583333	0.1718	0.339542
TraesCS7A02G532900.1	RLK-Pelle_RLCK-IXb	TraesCS7B02G450000.2	RLK-Pelle_RLCK-IXb	0	0.14339	0.272889	0.525449
TraesCS7A02G539100.1	RLK-Pelle_DLSV	TraesCS7B02G460000.2	RLK-Pelle_DLSV	3e-150	0.136741	0.699218	0.195563
TraesCS7A02G539900.1	RLK-Pelle_DLSV	TraesCS7B02G460100.2	RLK-Pelle_DLSV	0	0.140662	0.362255	0.388294
TraesCS7A02G540200.3	RLK-Pelle_DLSV	TraesCS7B02G460400.1	RLK-Pelle_DLSV	0	0.137297	0.196401	0.699066
TraesCS7A02G540300.1	RLK-Pelle_DLSV	TraesCS7B02G462600.1	RLK-Pelle_DLSV	0	0.154932	0.2145	0.722291
TraesCS7A02G541000.1	RLK-Pelle_DLSV	TraesCS7B02G462700.2	RLK-Pelle_DLSV	0	0.01403	0.098583	0.142317
TraesCS7A02G541100.1	RLK-Pelle_DLSV	TraesCS7B02G463000.1	RLK-Pelle_DLSV	0	0.626628	0.939245	0.667162
TraesCS7A02G550000.1	RLK-Pelle_LRR-XII-1	TraesCS7B02G473500.1	RLK-Pelle_LRR-XII-1	0	0.0292995	0.0865113	0.338679
TraesCS7A02G550300.1	RLK-Pelle_RLCK-VIIa-2	TraesCS7B02G473700.1	RLK-Pelle_RLCK-VIIa-2	0	0.00592675	0.0935406	0.0633603
TraesCS7A02G564900.2	RLK-Pelle_DLSV	TraesCS7B02G493400.1	RLK-Pelle_DLSV	0	0.270789	0.377585	0.717161
TraesCS7A02G203700.1	RLK-Pelle_LRR-XI-1	TraesCS7B02G052200.1	RLK-Pelle_LRR-XI-1	0	0.250773	1.05041	0.238738
TraesCS7A02G251200.1	RLK-Pelle_LRR-III	TraesCS7B02G139900.1	RLK-Pelle_LRR-III	0	0.0128091	0.0495139	0.258697
TraesCS7A02G267400.1	RLK-Pelle_RLCK-VIII	TraesCS7B02G164600.1	RLK-Pelle_RLCK-VIII	0	0.00852888	0.0950703	0.0897112
TraesCS7A02G293300.3	RLK-Pelle_LRR-II	TraesCS7B02G182300.1	RLK-Pelle_LRR-II	0	0.00605165	0.0510691	0.118499
TraesCS7A02G366300.1	RLK-Pelle_LRR-XII-1	TraesCS7B02G261300.1	RLK-Pelle_LRR-XII-1	0	0.0695111	0.0534808	1.29974
TraesCS7A02G356900.1	RLK-Pelle_LRR-XI-1	TraesCS7B02G270900.1	RLK-Pelle_LRR-XI-1	0	0.0493204	0.126831	0.388868
TraesCS7A02G361500.1	RLK-Pelle_DLSV	TraesCS7B02G266400.2	RLK-Pelle_DLSV	2e-142	0.00818283	0.0138925	0.58901
TraesCS7A02G364200.2	RLK-Pelle_RLCK-IXb	TraesCS7B02G263700.1	RLK-Pelle_RLCK-IXb	0	0.0234485	0.090813	0.258206
TraesCS7A02G364500.2	RLK-Pelle_LRR-XII-1	TraesCS7B02G263100.1	RLK-Pelle_LRR-XII-1	0	0.0894805	0.196829	0.454611
TraesCS7A02G366600.1	RLK-Pelle_LRR-XII-1	TraesCS7B02G261000.1	RLK-Pelle_LRR-XII-1	0	0.166159	0.524173	0.316992
TraesCS7A02G368000.1	RLK-Pelle_LRR-VI-1	TraesCS7B02G260600.1	RLK-Pelle_LRR-VI-1	0	0.0383548	0.143627	0.267045
TraesCS7A02G368200.1	RLK-Pelle_LRR-XI-1	TraesCS7B02G260400.1	RLK-Pelle_LRR-XI-1	0	0.010626	0.132886	0.0799637
TraesCS7A02G213000.1	RLK-Pelle_LRR-I-2	TraesCS7B02G207700.1	RLK-Pelle_LRR-I-2	2e-135	0.463668	2.38354	0.194529
TraesCS7A02G229600.2	RLK-Pelle_DLSV	TraesCS7B02G195500.1	RLK-Pelle_DLSV	0	0.00857918	0.0591286	0.145094
TraesCS7A02G242800.1	RLK-Pelle_WAK	TraesCS7B02G148700.1	RLK-Pelle_WAK	0	0.212425	0.934657	0.227275
TraesCS7A02G245400.1	RLK-Pelle_LRR-III	TraesCS7B02G146100.1	RLK-Pelle_LRR-III	0	0.00640611	0.0703526	0.0910572
TraesCS7A02G249200.1	RLK-Pelle_L-LEC	TraesCS7B02G142000.1	RLK-Pelle_L-LEC	0	0.0238271	0.0880504	0.270607
TraesCS7A02G249400.1	RLK-Pelle_L-LEC	TraesCS7B02G141900.1	RLK-Pelle_L-LEC	0	0.0286981	0.0804438	0.356747
TraesCS7A02G307400.1	RLK-Pelle_LRR-I-2	TraesCS7B02G119700.1	RLK-Pelle_LRR-I-2	9e-136	0.454029	3.82946	0.118562
TraesCS7A02G011300.1	RLK-Pelle_LRR-XI-1	TraesCS7D02G010800.1	RLK-Pelle_LRR-XI-1	4e-154	0.160894	0.414329	0.388323
TraesCS7A02G014800.1	RLK-Pelle_DLSV	TraesCS7D02G011800.2	RLK-Pelle_DLSV	0	0.0904279	0.114727	0.7882
TraesCS7A02G018300.1	RLK-Pelle_LRR-XII-1	TraesCS7D02G015600.1	RLK-Pelle_LRR-XII-1	0	0.0581904	0.198923	0.292528
TraesCS7A02G032600.1	RLK-Pelle_DLSV	TraesCS7D02G029200.1	RLK-Pelle_DLSV	0	0.0146851	0.0605484	0.242535
TraesCS7A02G032700.1	RLK-Pelle_DLSV	TraesCS7D02G029300.1	RLK-Pelle_DLSV	0	0.0127925	0.0587475	0.217754
TraesCS7A02G038600.1	RLK-Pelle_DLSV	TraesCS7D02G034800.1	RLK-Pelle_DLSV	0	0.00832612	0.05298	0.157156
TraesCS7A02G042200.1	RLK-Pelle_LRR-XI-1	TraesCS7D02G037700.1	RLK-Pelle_LRR-XI-1	0	0.0243007	0.0373928	0.649876
TraesCS7A02G053400.2	RLK-Pelle_LRR-XII-1	TraesCS7D02G048600.1	RLK-Pelle_LRR-XII-1	0	0.0299514	0.0769571	0.389196
TraesCS7A02G058900.1	RLK-Pelle_LRR-XII-1	TraesCS7D02G053400.1	RLK-Pelle_LRR-XII-1	0	0.017423	0.031043	0.561254
TraesCS7A02G066200.1	RLK-Pelle_LRR-XIIIb	TraesCS7D02G060400.1	RLK-Pelle_LRR-XIIIb	0	0.0136574	0.106368	0.128397
TraesCS7A02G073700.1	RLK-Pelle_LRR-IV	TraesCS7D02G068600.1	RLK-Pelle_LRR-IV	0	0.0161999	0.152705	0.106086
TraesCS7A02G082600.1	RLK-Pelle_LRR-XI-1	TraesCS7D02G077200.1	RLK-Pelle_LRR-XI-1	2e-116	0.0362608	0.0932463	0.388872
TraesCS7A02G084400.4	RLK-Pelle_RLCK-IXb	TraesCS7D02G079400.2	RLK-Pelle_RLCK-IXb	0	0.0923866	0.268109	0.344586
TraesCS7A02G089300.1	RLK-Pelle_LRR-XI-1	TraesCS7D02G084600.1	RLK-Pelle_LRR-XI-1	4e-179	0.0814258	0.0335579	2.42643
TraesCS7A02G091100.1	RLK-Pelle_WAK	TraesCS7D02G085800.1	RLK-Pelle_WAK	0	0.0520796	0.196435	0.265124
TraesCS7A02G091400.1	RLK-Pelle_WAK	TraesCS7D02G087100.1	RLK-Pelle_WAK	0	0.017681	0.0520593	0.339631
TraesCS7A02G105100.1	RLK-Pelle_DLSV	TraesCS7D02G099300.1	RLK-Pelle_DLSV	0	0.0339283	0.0715368	0.474278
TraesCS7A02G122600.1	RLK-Pelle_RLCK-IXb	TraesCS7D02G121000.1	RLK-Pelle_RLCK-IXb	0	0.0166254	0.0320849	0.518168
TraesCS7A02G126100.1	RLK-Pelle_SD-2b	TraesCS7D02G123700.1	RLK-Pelle_SD-2b	0	0.0438813	0.0677204	0.647977
TraesCS7A02G129300.1	RLK-Pelle_RLCK-XV	TraesCS7D02G128300.1	RLK-Pelle_RLCK-XV	0	0.00238925	0.177356	0.0134715
TraesCS7A02G130100.2	RLK-Pelle_LRR-VIII-1	TraesCS7D02G129500.1	RLK-Pelle_LRR-VIII-1	0	0.0474043	0.115582	0.410134
TraesCS7A02G131300.1	RLK-Pelle_RLCK-VIIa-2	TraesCS7D02G130600.2	RLK-Pelle_RLCK-VIIa-2	0	0.00759775	0.127307	0.0596805
TraesCS7A02G134700.2	RLK-Pelle_LRR-II	TraesCS7D02G134300.3	RLK-Pelle_LRR-II	0	0.00862027	0.0458803	0.187886
TraesCS7A02G139100.1	RLK-Pelle_L-LEC	TraesCS7D02G140700.1	RLK-Pelle_L-LEC	0	0.0278657	0.0862052	0.323249
TraesCS7A02G148600.4	RLK-Pelle_LRR-XI-1	TraesCS7D02G150200.2	RLK-Pelle_LRR-XI-1	0	0.0221214	0.113082	0.195623
TraesCS7A02G150600.1	RLK-Pelle_LRR-XII-1	TraesCS7D02G152500.1	RLK-Pelle_LRR-XII-1	0	0.0200517	0.0762399	0.263008
TraesCS7A02G152100.1	RLK-Pelle_DLSV	TraesCS7D02G153700.2	RLK-Pelle_DLSV	0	0.0841339	0.192394	0.437301
TraesCS7A02G155200.1	RLK-Pelle_RLCK-IXb	TraesCS7D02G155500.1	RLK-Pelle_RLCK-IXb	0	0.00493423	0.067944	0.072622
TraesCS7A02G163300.1	RLK-Pelle_RLCK-VIIa-2	TraesCS7D02G165300.1	RLK-Pelle_RLCK-VIIa-2	0	0.00424855	0.0677035	0.0627523
TraesCS7A02G164000.1	RLK-Pelle_LRR-XIIIb	TraesCS7D02G166100.1	RLK-Pelle_LRR-XIIIb	0	0.00590241	0.0820285	0.0719556
TraesCS7A02G203700.1	RLK-Pelle_LRR-XI-1	TraesCS7D02G206800.1	RLK-Pelle_LRR-XI-1	0	0.0286944	0.107721	0.266376
TraesCS7A02G211100.1	RLK-Pelle_LRR-II	TraesCS7D02G212800.1	RLK-Pelle_LRR-II	0	0.00212527	0.0751624	0.0282758
TraesCS7A02G213000.1	RLK-Pelle_LRR-I-2	TraesCS7D02G214900.2	RLK-Pelle_LRR-I-2	0	0.00827167	0.0583763	0.141696
TraesCS7A02G214300.1	RLK-Pelle_LRR-III	TraesCS7D02G216400.1	RLK-Pelle_LRR-III	0	0.00641334	0.0865751	0.0740784
TraesCS7A02G229600.2	RLK-Pelle_DLSV	TraesCS7D02G230200.1	RLK-Pelle_DLSV	0	0.00443952	0.0309961	0.143228
TraesCS7A02G234800.1	RLK-Pelle_LRR-XI-1	TraesCS7D02G234800.2	RLK-Pelle_LRR-XI-1	0	0.010431	0.0679372	0.153538
TraesCS7A02G242800.1	RLK-Pelle_WAK	TraesCS7D02G241500.1	RLK-Pelle_WAK	0	0.0252245	0.110244	0.228807
TraesCS7A02G243000.1	RLK-Pelle_WAK	TraesCS7D02G241700.1	RLK-Pelle_WAK	0	0.0770288	0.167458	0.459988
TraesCS7A02G245400.1	RLK-Pelle_LRR-III	TraesCS7D02G244000.1	RLK-Pelle_LRR-III	0	0.00569296	0.0601388	0.0946637
TraesCS7A02G249200.1	RLK-Pelle_L-LEC	TraesCS7D02G248100.1	RLK-Pelle_L-LEC	0	0.0277386	0.0800146	0.34667
TraesCS7A02G251200.1	RLK-Pelle_LRR-III	TraesCS7D02G251100.1	RLK-Pelle_LRR-III	0	0.0134123	0.0420842	0.318701
TraesCS7A02G264400.1	RLK-Pelle_LysM	TraesCS7D02G265400.1	RLK-Pelle_LysM	0	0.0148358	0.0733358	0.2023
TraesCS7A02G267400.1	RLK-Pelle_RLCK-VIII	TraesCS7D02G267300.1	RLK-Pelle_RLCK-VIII	0	0.0024267	0.0156971	0.154595
TraesCS7A02G293300.3	RLK-Pelle_LRR-II	TraesCS7D02G291200.3	RLK-Pelle_LRR-II	0	0.00427301	0.0200532	0.213084
TraesCS7A02G305700.1	RLK-Pelle_LRR-XI-1	TraesCS7D02G302400.1	RLK-Pelle_LRR-XI-1	0	0.019934	0.0794915	0.250769
TraesCS7A02G307400.1	RLK-Pelle_LRR-I-2	TraesCS7D02G304200.1	RLK-Pelle_LRR-I-2	0	0.00515068	0.0317256	0.162351
TraesCS7A02G316000.1	RLK-Pelle_LRR-IV	TraesCS7D02G313000.1	RLK-Pelle_LRR-IV	0	0.0230231	0.124352	0.185145
TraesCS7A02G328100.2	RLK-Pelle_RLCK-XII-1	TraesCS7D02G324900.2	RLK-Pelle_RLCK-XII-1	0	0.00453997	0.0515354	0.0880941
TraesCS7A02G329200.1	RLK-Pelle_DLSV	TraesCS7D02G326100.1	RLK-Pelle_DLSV	0	0.0253868	0.0310169	0.818483
TraesCS7A02G366200.1	RLK-Pelle_LRR-XII-1	TraesCS7D02G355800.1	RLK-Pelle_LRR-XII-1	0	0.161776	0.388404	0.416514
TraesCS7A02G366300.1	RLK-Pelle_LRR-XII-1	TraesCS7D02G356400.1	RLK-Pelle_LRR-XII-1	0	0.0423144	0.0519528	0.814478
TraesCS7A02G377900.1	RLK-Pelle_LRR-XII-1	TraesCS7D02G374700.1	RLK-Pelle_LRR-XII-1	0	0.0242057	0.0640136	0.378134
TraesCS7A02G385300.2	RLK-Pelle_RLCK-VIIa-2	TraesCS7D02G381900.2	RLK-Pelle_RLCK-VIIa-2	0	0.00868496	0.0596806	0.145524
[truncated: 114 more rows]
