# Supplementary material for: Phylogeny of the plant receptor-like kinase (RLK) gene family and expression analysis of wheat RLK genes in response to biotic and abiotic stresses
Source: BMC Genomics. 2023 May 1;24:224. doi: 10.1186/s12864-023-09303-7 (PMC10152718; doi:10.1186/s12864-023-09303-7)
Supplement: Supplementary file 19 — Additional file 19: Table S6. Chromosome locations of T. aestivum tandem duplication RLKs. [file 12864_2023_9303_MOESM19_ESM.xls]

## Sheet: tandem duplication
Table S6: Chromosome locations of T. aestivum tandem duplication RLKs.
Chromosome 1A
Gene ID	Classification	Chromosome location（relative position）	Chromosome location	Chromosome length
TraesCS1A02G006300.1	RLK-Pelle_LRR-XI-1	0.589147	3500137--3503929	594102056
TraesCS1A02G006500.1	RLK-Pelle_LRR-XI-1	0.602423	3579010--3582502	594102056
TraesCS1A02G011900.1	RLK-Pelle_WAK	1.15866	6883652--6887141	594102056
TraesCS1A02G012000.1	RLK-Pelle_WAK	1.16133	6899512--6903022	594102056
TraesCS1A02G031800.1	RLK-Pelle_LRR-I-1	2.45573	14589565--14594115	594102056
TraesCS1A02G031900.1	RLK-Pelle_LRR-I-1	2.45808	14603494--14615692	594102056
TraesCS1A02G100300.1	RLK-Pelle_DLSV	16.2367	96462667--96465478	594102056
TraesCS1A02G100400.1	RLK-Pelle_DLSV	16.238	96470434--96473287	594102056
TraesCS1A02G149400.1	RLK-Pelle_LRR-XI-1	43.2451	256920147--256928805	594102056
TraesCS1A02G149500.1	RLK-Pelle_LRR-XI-1	43.2525	256964284--256968019	594102056
TraesCS1A02G344300.1	RLK-Pelle_LRR-I-1	89.6107	532378806--532385116	594102056
TraesCS1A02G344400.2	RLK-Pelle_LRR-I-1	89.6202	532435613--532440396	594102056
TraesCS1A02G345100.1	RLK-Pelle_LRR-I-1	89.6524	532626723--532640389	594102056
TraesCS1A02G345500.1	RLK-Pelle_LRR-I-1	89.6727	532747637--532757674	594102056
Chromosome 1B
Gene ID	Classification	Chromosome location（relative position）	Chromosome location	Chromosome length
TraesCS1B02G003200.1	RLK-Pelle_DLSV	0.297578	2052844--2065416	689851870
TraesCS1B02G003400.1	RLK-Pelle_DLSV	0.304373	2099726--2110805	689851870
TraesCS1B02G004000.3	RLK-Pelle_DLSV	0.333628	2301538--2308114	689851870
TraesCS1B02G006500.1	RLK-Pelle_LRR-XI-1	0.57148	3942367--3945848	689851870
TraesCS1B02G006800.1	RLK-Pelle_LRR-XI-1	0.574694	3964540--3968018	689851870
TraesCS1B02G039500.1	RLK-Pelle_LRR-I-1	2.75986	19038924--19043415	689851870
TraesCS1B02G039600.1	RLK-Pelle_LRR-I-1	2.76104	19047105--19051706	689851870
TraesCS1B02G064500.1	RLK-Pelle_LRR-XI-1	7.10234	48995650--48998904	689851870
TraesCS1B02G065100.2	RLK-Pelle_LRR-XI-1	7.19898	49662268--49665384	689851870
TraesCS1B02G076600.1	RLK-Pelle_DLSV	8.62712	59514359--59528030	689851870
TraesCS1B02G076700.1	RLK-Pelle_DLSV	8.62979	59532756--59534735	689851870
TraesCS1B02G110600.1	RLK-Pelle_DLSV	17.9698	123964823--123972579	689851870
TraesCS1B02G110700.1	RLK-Pelle_DLSV	17.971	123972984--123974134	689851870
TraesCS1B02G167400.1	RLK-Pelle_LRR-XI-1	43.0026	296654314--296657882	689851870
TraesCS1B02G167500.1	RLK-Pelle_LRR-XI-1	43.0162	296748310--296757315	689851870
TraesCS1B02G311700.1	RLK-Pelle_LRR-III	77.5736	535143045--535148104	689851870
TraesCS1B02G311800.1	RLK-Pelle_LRR-III	77.6085	535383871--535389858	689851870
TraesCS1B02G358100.1	RLK-Pelle_LRR-I-1	85.2076	587806406--587813312	689851870
TraesCS1B02G358300.1	RLK-Pelle_LRR-I-1	85.233	587981572--587986424	689851870
TraesCS1B02G358400.1	RLK-Pelle_LRR-I-1	85.2341	587989174--587993386	689851870
TraesCS1B02G358500.1	RLK-Pelle_LRR-I-1	85.2366	588005994--588007214	689851870
TraesCS1B02G358600.1	RLK-Pelle_LRR-I-1	85.2575	588150790--588155560	689851870
TraesCS1B02G359200.1	RLK-Pelle_LRR-I-1	85.3054	588480567--588484829	689851870
TraesCS1B02G359300.2	RLK-Pelle_LRR-I-1	85.306	588485302--588490308	689851870
TraesCS1B02G389300.1	RLK-Pelle_LRR-I-1	90.2918	622879587--622886739	689851870
TraesCS1B02G389400.1	RLK-Pelle_LRR-I-1	90.2996	622933770--622938502	689851870
TraesCS1B02G451600.1	RLK-Pelle_DLSV	96.9715	668959693--668964515	689851870
TraesCS1B02G451700.1	RLK-Pelle_DLSV	96.9723	668965066--668969059	689851870
TraesCS1B02G454700.1	RLK-Pelle_DLSV	97.147	670170578--670173316	689851870
TraesCS1B02G454900.1	RLK-Pelle_DLSV	97.1486	670181369--670183761	689851870
Chromosome 1D
Gene ID	Classification	Chromosome location（relative position）	Chromosome location	Chromosome length
TraesCS1D02G001500.1	RLK-Pelle_LRR-XI-1	0.0791919	392359--395787	495453186
TraesCS1D02G001700.1	RLK-Pelle_LRR-XI-1	0.0902465	447129--462647	495453186
TraesCS1D02G002700.1	RLK-Pelle_LRR-XI-1	0.1246	617337--621178	495453186
TraesCS1D02G002900.1	RLK-Pelle_LRR-XI-1	0.130667	647396--651241	495453186
TraesCS1D02G016200.1	RLK-Pelle_WAK	1.4996	7429822--7445013	495453186
TraesCS1D02G016800.1	RLK-Pelle_WAK	1.53064	7583590--7587977	495453186
TraesCS1D02G033200.1	RLK-Pelle_LRR-I-1	2.68672	13311429--13316106	495453186
TraesCS1D02G033300.2	RLK-Pelle_LRR-I-1	2.68858	13320662--13325370	495453186
TraesCS1D02G033400.1	RLK-Pelle_LRR-I-1	2.69698	13362256--13368718	495453186
TraesCS1D02G050300.1	RLK-Pelle_LRR-XI-1	6.14177	30429599--30431876	495453186
TraesCS1D02G050400.1	RLK-Pelle_LRR-XI-1	6.17072	30573046--30574370	495453186
TraesCS1D02G051000.1	RLK-Pelle_LRR-XI-1	6.26908	31060344--31061952	495453186
TraesCS1D02G146700.1	RLK-Pelle_LRR-XI-1	40.9615	202945207--202948726	495453186
TraesCS1D02G146800.1	RLK-Pelle_LRR-XI-1	40.9691	202982844--202986499	495453186
TraesCS1D02G273600.1	RLK-Pelle_DLSV	74.2583	367915349--367918308	495453186
TraesCS1D02G273700.1	RLK-Pelle_DLSV	74.299	368116804--368126738	495453186
TraesCS1D02G273800.2	RLK-Pelle_DLSV	74.3316	368278445--368281075	495453186
TraesCS1D02G317400.1	RLK-Pelle_LRR-XII-1	83.2018	412225932--412229338	495453186
TraesCS1D02G317500.2	RLK-Pelle_LRR-XII-1	83.2034	412233799--412239165	495453186
TraesCS1D02G317600.1	RLK-Pelle_LRR-XII-1	83.2494	412461820--412463003	495453186
TraesCS1D02G347100.1	RLK-Pelle_LRR-I-1	87.6535	434281823--434286291	495453186
TraesCS1D02G347400.1	RLK-Pelle_LRR-I-1	87.6706	434367010--434372136	495453186
TraesCS1D02G347700.1	RLK-Pelle_LRR-I-1	87.7196	434609403--434614140	495453186
TraesCS1D02G348000.1	RLK-Pelle_LRR-I-1	87.8276	435144707--435148827	495453186
TraesCS1D02G348100.1	RLK-Pelle_LRR-I-1	87.8287	435149911--435154408	495453186
TraesCS1D02G364000.1	RLK-Pelle_RLCK-VIIa-1	89.8665	445246543--445247789	495453186
TraesCS1D02G364100.1	RLK-Pelle_RLCK-VIIa-1	89.8745	445286225--445287608	495453186
TraesCS1D02G431000.2	RLK-Pelle_DLSV	97.1798	481480571--481483437	495453186
TraesCS1D02G431400.1	RLK-Pelle_DLSV	97.1951	481556383--481559743	495453186
Chromosome 2A
Gene ID	Classification	Chromosome location（relative position）	Chromosome location	Chromosome length
TraesCS2A02G024300.1	RLK-Pelle_CR4L	1.51406	11821792--11831766	780798557
TraesCS2A02G024400.1	RLK-Pelle_CR4L	1.51561	11833896--11836773	780798557
TraesCS2A02G031900.1	RLK-Pelle_DLSV	1.8804	14682128--14683464	780798557
TraesCS2A02G032000.1	RLK-Pelle_DLSV	1.88403	14710475--14713996	780798557
TraesCS2A02G032100.1	RLK-Pelle_DLSV	1.88522	14719737--14723380	780798557
TraesCS2A02G032200.1	RLK-Pelle_DLSV	1.88641	14729078--14730418	780798557
TraesCS2A02G055200.1	RLK-Pelle_L-LEC	3.04856	23803107--23806271	780798557
TraesCS2A02G057000.1	RLK-Pelle_L-LEC	3.09023	24128504--24134938	780798557
TraesCS2A02G068600.1	RLK-Pelle_LRR-XII-1	3.87342	30243601--30244735	780798557
TraesCS2A02G068800.1	RLK-Pelle_LRR-XII-1	3.87663	30268642--30272927	780798557
TraesCS2A02G071800.1	RLK-Pelle_WAK	4.09232	31952804--31957974	780798557
TraesCS2A02G071900.1	RLK-Pelle_WAK	4.09459	31970535--31978848	780798557
TraesCS2A02G211200.4	RLK-Pelle_DLSV	25.0189	195347577--195358458	780798557
TraesCS2A02G211300.1	RLK-Pelle_DLSV	25.057	195644489--195649040	780798557
TraesCS2A02G216500.1	RLK-Pelle_DLSV	26.0397	203317879--203322312	780798557
TraesCS2A02G216600.1	RLK-Pelle_DLSV	26.0407	203325595--203329022	780798557
TraesCS2A02G217200.1	RLK-Pelle_DLSV	26.1146	203902760--203906137	780798557
TraesCS2A02G217300.2	RLK-Pelle_DLSV	26.1515	204190481--204195837	780798557
TraesCS2A02G217600.1	RLK-Pelle_DLSV	26.2405	204885066--204888307	780798557
TraesCS2A02G299600.1	RLK-Pelle_SD-2b	65.9968	515302068--515305326	780798557
TraesCS2A02G299700.1	RLK-Pelle_SD-2b	65.9977	515308820--515311685	780798557
TraesCS2A02G381400.1	RLK-Pelle_WAK	80.0388	624941477--624944012	780798557
TraesCS2A02G381500.1	RLK-Pelle_WAK	80.0418	624965404--624967932	780798557
TraesCS2A02G418200.1	RLK-Pelle_DLSV	86.325	674024087--674032767	780798557
TraesCS2A02G418300.1	RLK-Pelle_DLSV	86.3275	674044097--674052137	780798557
TraesCS2A02G503700.1	RLK-Pelle_RLCK-Os	93.8819	733028213--733032689	780798557
TraesCS2A02G503800.1	RLK-Pelle_RLCK-Os	93.8833	733039511--733042338	780798557
TraesCS2A02G508700.1	RLK-Pelle_CR4L	94.1327	734987044--734988822	780798557
TraesCS2A02G509600.1	RLK-Pelle_CR4L	94.1657	735244207--735246039	780798557
TraesCS2A02G510000.1	RLK-Pelle_LRR-III	94.1857	735400508--735402463	780798557
TraesCS2A02G510300.1	RLK-Pelle_LRR-III	94.2067	735564209--735568785	780798557
TraesCS2A02G533400.1	RLK-Pelle_DLSV	95.9768	749385143--749389561	780798557
TraesCS2A02G534100.1	RLK-Pelle_DLSV	96.0394	749874377--749878650	780798557
TraesCS2A02G536400.1	RLK-Pelle_DLSV	96.1273	750560638--750566069	780798557
TraesCS2A02G536500.2	RLK-Pelle_DLSV	96.1282	750567902--750571987	780798557
TraesCS2A02G537000.1	RLK-Pelle_DLSV	96.1777	750953864--750955437	780798557
TraesCS2A02G537900.2	RLK-Pelle_DLSV	96.21	751206566--751211137	780798557
TraesCS2A02G538100.1	RLK-Pelle_DLSV	96.2133	751231674--751234847	780798557
TraesCS2A02G538200.3	RLK-Pelle_DLSV	96.2138	751236148--751240233	780798557
TraesCS2A02G538300.1	RLK-Pelle_DLSV	96.2178	751267535--751270418	780798557
TraesCS2A02G558300.1	RLK-Pelle_DLSV	97.574	761856303--761859395	780798557
TraesCS2A02G558500.1	RLK-Pelle_DLSV	97.5798	761901304--761903162	780798557
TraesCS2A02G559000.1	RLK-Pelle_DLSV	97.6187	762205221--762207015	780798557
TraesCS2A02G568900.1	RLK-Pelle_DLSV	98.2283	766965158--766971285	780798557
TraesCS2A02G569200.1	RLK-Pelle_DLSV	98.2328	767000218--767007733	780798557
Chromosome 2B
Gene ID	Classification	Chromosome location（relative position）	Chromosome location	Chromosome length
TraesCS2B02G001400.1	RLK-Pelle_LRR-XII-1	0.14623	1171680--1174401	801256715
TraesCS2B02G001600.1	RLK-Pelle_LRR-XII-1	0.155853	1248784--1252232	801256715
TraesCS2B02G007400.3	RLK-Pelle_L-LEC	0.578508	4635334--4638108	801256715
TraesCS2B02G008400.1	RLK-Pelle_L-LEC	0.594836	4766161--4771417	801256715
TraesCS2B02G011400.2	RLK-Pelle_LRR-XI-1	0.753436	6036959--6039681	801256715
TraesCS2B02G011800.1	RLK-Pelle_LRR-XI-1	0.765861	6136516--6139993	801256715
TraesCS2B02G024000.1	RLK-Pelle_L-LEC	1.39485	11176298--11184753	801256715
TraesCS2B02G024100.1	RLK-Pelle_L-LEC	1.39824	11203512--11208017	801256715
TraesCS2B02G026800.1	RLK-Pelle_DLSV	1.60262	12841126--12850441	801256715
TraesCS2B02G027000.1	RLK-Pelle_DLSV	1.6069	12875422--12881979	801256715
TraesCS2B02G028700.1	RLK-Pelle_SD-2b	1.66465	13338097--13340452	801256715
TraesCS2B02G028900.1	RLK-Pelle_SD-2b	1.66719	13358498--13360208	801256715
TraesCS2B02G034200.2	RLK-Pelle_DLSV	2.09841	16813613--16816571	801256715
TraesCS2B02G034300.1	RLK-Pelle_DLSV	2.09995	16825951--16828473	801256715
TraesCS2B02G034600.2	RLK-Pelle_DLSV	2.10357	16855025--16857737	801256715
TraesCS2B02G071400.1	RLK-Pelle_DLSV	4.71437	37774202--37783730	801256715
TraesCS2B02G071900.1	RLK-Pelle_DLSV	4.77144	38231499--38234990	801256715
TraesCS2B02G080700.1	RLK-Pelle_LRR-XII-1	5.62089	45037758--45042396	801256715
TraesCS2B02G081100.1	RLK-Pelle_LRR-XII-1	5.68311	45536295--45537664	801256715
TraesCS2B02G087300.1	RLK-Pelle_WAK	6.15648	49329177--49334563	801256715
TraesCS2B02G088100.1	RLK-Pelle_WAK	6.22034	49840858--49846533	801256715
TraesCS2B02G236800.8	RLK-Pelle_DLSV	29.6508	237579018--237586892	801256715
TraesCS2B02G236900.1	RLK-Pelle_DLSV	29.6583	237639088--237644062	801256715
TraesCS2B02G437200.1	RLK-Pelle_DLSV	78.5039	629017401--629025770	801256715
TraesCS2B02G437300.2	RLK-Pelle_DLSV	78.5142	629099980--629108129	801256715
TraesCS2B02G510900.1	RLK-Pelle_DLSV	88.2026	706729195--706733350	801256715
TraesCS2B02G511200.1	RLK-Pelle_DLSV	88.2266	706921887--706925372	801256715
TraesCS2B02G511600.1	RLK-Pelle_DLSV	88.2881	707414118--707418231	801256715
TraesCS2B02G511700.1	RLK-Pelle_DLSV	88.294	707461716--707464712	801256715
TraesCS2B02G512100.2	RLK-Pelle_DLSV	88.3201	707670405--707672580	801256715
TraesCS2B02G512200.1	RLK-Pelle_DLSV	88.3225	707690019--707692883	801256715
TraesCS2B02G512900.1	RLK-Pelle_DLSV	88.3859	708198258--708203922	801256715
TraesCS2B02G513000.1	RLK-Pelle_DLSV	88.3871	708207270--708212322	801256715
TraesCS2B02G531800.1	RLK-Pelle_RLCK-Os	90.7625	727240475--727243906	801256715
TraesCS2B02G532000.1	RLK-Pelle_RLCK-Os	90.8139	727652802--727655234	801256715
TraesCS2B02G532100.1	RLK-Pelle_RLCK-Os	90.8173	727679756--727682262	801256715
TraesCS2B02G538000.1	RLK-Pelle_LRR-III	91.54	733470137--733475121	801256715
TraesCS2B02G538100.1	RLK-Pelle_LRR-III	91.5614	733642201--733647003	801256715
TraesCS2B02G538200.1	RLK-Pelle_LRR-III	91.5703	733713197--733716418	801256715
TraesCS2B02G538300.1	RLK-Pelle_LRR-III	91.5725	733730631--733732147	801256715
TraesCS2B02G564500.1	RLK-Pelle_DLSV	94.3905	756310398--756314260	801256715
TraesCS2B02G564600.1	RLK-Pelle_DLSV	94.3924	756325607--756328796	801256715
TraesCS2B02G564700.1	RLK-Pelle_DLSV	94.3942	756339932--756349175	801256715
TraesCS2B02G567000.1	RLK-Pelle_DLSV	94.6157	758114830--758119793	801256715
TraesCS2B02G567100.4	RLK-Pelle_DLSV	94.6165	758121264--758125333	801256715
TraesCS2B02G567500.2	RLK-Pelle_DLSV	94.6707	758555172--758562969	801256715
TraesCS2B02G568500.1	RLK-Pelle_DLSV	94.7692	759344661--759348351	801256715
TraesCS2B02G568600.1	RLK-Pelle_DLSV	94.7809	759438473--759442471	801256715
TraesCS2B02G580400.1	RLK-Pelle_WAK	95.8566	768057737--768060299	801256715
TraesCS2B02G580700.1	RLK-Pelle_WAK	95.8624	768103607--768106123	801256715
TraesCS2B02G623700.1	RLK-Pelle_DLSV	99.4975	797230139--797233786	801256715
TraesCS2B02G623900.1	RLK-Pelle_DLSV	99.5012	797259975--797262260	801256715
TraesCS2B02G628100.1	RLK-Pelle_L-LEC	99.8069	799709348--799713697	801256715
TraesCS2B02G628200.1	RLK-Pelle_L-LEC	99.825	799854317--799856695	801256715
TraesCS2B02G628300.1	RLK-Pelle_L-LEC	99.8331	799919347--799922507	801256715
Chromosome 2D
Gene ID	Classification	Chromosome location（relative position）	Chromosome location	Chromosome length
TraesCS2D02G013100.1	RLK-Pelle_LRR-XII-1	1.00059	6522368--6525865	651852609
TraesCS2D02G013200.1	RLK-Pelle_LRR-XII-1	1.01154	6593733--6597539	651852609
TraesCS2D02G013300.1	RLK-Pelle_LRR-XII-1	1.01246	6599740--6603424	651852609
TraesCS2D02G017500.1	RLK-Pelle_L-LEC	1.28521	8377694--8379215	651852609
TraesCS2D02G017600.1	RLK-Pelle_L-LEC	1.29168	8419881--8424779	651852609
TraesCS2D02G019600.2	RLK-Pelle_DLSV	1.44088	9392391--9402702	651852609
TraesCS2D02G019800.1	RLK-Pelle_DLSV	1.4687	9573780--9576786	651852609
TraesCS2D02G045900.1	RLK-Pelle_WAK	2.57158	16762900--16765259	651852609
TraesCS2D02G046500.1	RLK-Pelle_WAK	2.60964	17011036--17013413	651852609
TraesCS2D02G054100.1	RLK-Pelle_L-LEC	3.31482	21607749--21610457	651852609
TraesCS2D02G055900.1	RLK-Pelle_L-LEC	3.43938	22419679--22426190	651852609
TraesCS2D02G067300.1	RLK-Pelle_LRR-XII-1	4.30607	28069246--28071582	651852609
TraesCS2D02G067400.1	RLK-Pelle_LRR-XII-1	4.30797	28081623--28086202	651852609
TraesCS2D02G070600.1	RLK-Pelle_WAK	4.56241	29740198--29745369	651852609
TraesCS2D02G070700.1	RLK-Pelle_WAK	4.57721	29836691--29844564	651852609
TraesCS2D02G070800.1	RLK-Pelle_WAK	4.58315	29875384--29880239	651852609
TraesCS2D02G123700.1	RLK-Pelle_RLCK-VIIa-2	11.1139	72446141--72450759	651852609
TraesCS2D02G124300.1	RLK-Pelle_RLCK-VIIa-2	11.1537	72705665--72709112	651852609
TraesCS2D02G217400.1	RLK-Pelle_DLSV	27.7557	180926044--180934087	651852609
TraesCS2D02G217500.3	RLK-Pelle_DLSV	27.7655	180990370--180995121	651852609
TraesCS2D02G222300.2	RLK-Pelle_DLSV	29.0535	189385697--189389659	651852609
TraesCS2D02G222700.1	RLK-Pelle_DLSV	29.0975	189672661--189676498	651852609
TraesCS2D02G222900.1	RLK-Pelle_DLSV	29.1436	189973361--189977173	651852609
TraesCS2D02G377900.1	RLK-Pelle_WAK	73.9966	482348502--482351038	651852609
TraesCS2D02G378000.1	RLK-Pelle_WAK	74.0014	482380071--482382529	651852609
TraesCS2D02G389200.1	RLK-Pelle_RLCK-IXb	76.0569	495778930--495785029	651852609
TraesCS2D02G389400.2	RLK-Pelle_RLCK-IXb	76.1421	496334019--496340520	651852609
TraesCS2D02G415600.1	RLK-Pelle_DLSV	81.2348	529531126--529539421	651852609
TraesCS2D02G415700.1	RLK-Pelle_DLSV	81.2364	529541907--529549806	651852609
TraesCS2D02G415800.1	RLK-Pelle_DLSV	81.2379	529551354--529560467	651852609
TraesCS2D02G442000.1	RLK-Pelle_WAK	84.7113	552192520--552195005	651852609
TraesCS2D02G442100.1	RLK-Pelle_WAK	84.7124	552200097--552204334	651852609
TraesCS2D02G474300.1	RLK-Pelle_LRR-XII-1	88.5852	577444668--577457238	651852609
TraesCS2D02G475300.1	RLK-Pelle_LRR-XII-1	88.6382	577790137--577798635	651852609
TraesCS2D02G484800.1	RLK-Pelle_DLSV	89.8505	585692639--585695730	651852609
TraesCS2D02G485000.2	RLK-Pelle_DLSV	89.8572	585736393--585740674	651852609
TraesCS2D02G485200.2	RLK-Pelle_DLSV	89.8812	585892934--585896971	651852609
TraesCS2D02G485300.1	RLK-Pelle_DLSV	89.8844	585913685--585916891	651852609
TraesCS2D02G485400.1	RLK-Pelle_DLSV	89.9209	586151503--586154210	651852609
TraesCS2D02G504300.1	RLK-Pelle_RLCK-Os	91.8529	598745257--598748049	651852609
TraesCS2D02G504400.1	RLK-Pelle_RLCK-Os	91.8615	598801666--598804330	651852609
TraesCS2D02G508900.1	RLK-Pelle_WAK	92.2911	601602225--601606633	651852609
TraesCS2D02G509100.1	RLK-Pelle_WAK	92.2996	601657653--601693453	651852609
TraesCS2D02G509200.1	RLK-Pelle_WAK	92.3074	601708288--601711721	651852609
TraesCS2D02G509205.1	RLK-Pelle_WAK	92.3086	601716189--601729664	651852609
TraesCS2D02G511000.1	RLK-Pelle_WAK	92.4591	602697291--602705377	651852609
TraesCS2D02G511300.2	RLK-Pelle_WAK	92.4697	602766372--602775064	651852609
TraesCS2D02G511400.1	RLK-Pelle_LRR-III	92.472	602781174--602783024	651852609
TraesCS2D02G511500.1	RLK-Pelle_LRR-III	92.5251	603127222--603130588	651852609
TraesCS2D02G512845.1	RLK-Pelle_DLSV	92.6669	604051305--604056353	651852609
TraesCS2D02G512900.1	RLK-Pelle_DLSV	92.7031	604287559--604291283	651852609
TraesCS2D02G537100.1	RLK-Pelle_DLSV	94.9824	619144980--619148791	651852609
TraesCS2D02G537700.8	RLK-Pelle_DLSV	95.0217	619401543--619406947	651852609
TraesCS2D02G537800.1	RLK-Pelle_DLSV	95.0227	619408160--619411679	651852609
TraesCS2D02G537900.1	RLK-Pelle_DLSV	95.0233	619411757--619416346	651852609
TraesCS2D02G538900.1	RLK-Pelle_DLSV	95.0619	619663455--619666126	651852609
TraesCS2D02G539100.1	RLK-Pelle_DLSV	95.0675	619700233--619704224	651852609
TraesCS2D02G579800.2	RLK-Pelle_DLSV	98.4938	642034283--642037583	651852609
TraesCS2D02G580000.1	RLK-Pelle_DLSV	98.5188	642197592--642202812	651852609
Chromosome 3A
Gene ID	Classification	Chromosome location（relative position）	Chromosome location	Chromosome length
TraesCS3A02G034300.1	RLK-Pelle_WAK_LRK10L-1	2.57615	19342872--19374762	750843639
TraesCS3A02G034600.1	RLK-Pelle_WAK_LRK10L-1	2.59327	19471388--19506635	750843639
TraesCS3A02G050100.1	RLK-Pelle_LRK10L-2	3.51744	26410497--26428895	750843639
TraesCS3A02G050211.2	RLK-Pelle_LRK10L-2	3.52565	26472148--26482725	750843639
TraesCS3A02G259500.1	RLK-Pelle_LRR-XII-1	64.1783	481878928--481882649	750843639
TraesCS3A02G259600.1	RLK-Pelle_LRR-XII-1	64.1789	481883442--481887186	750843639
TraesCS3A02G261700.1	RLK-Pelle_LRK10L-2	64.5453	484634556--484637247	750843639
TraesCS3A02G261800.5	RLK-Pelle_LRK10L-2	64.5457	484637356--484641275	750843639
TraesCS3A02G323200.2	RLK-Pelle_DLSV	75.645	567975467--567979819	750843639
TraesCS3A02G323400.1	RLK-Pelle_DLSV	75.6507	568018211--568022230	750843639
TraesCS3A02G323500.3	RLK-Pelle_DLSV	75.6609	568094977--568098215	750843639
TraesCS3A02G335500.1	RLK-Pelle_LRR-I-1	77.4612	581612585--581624523	750843639
TraesCS3A02G335600.1	RLK-Pelle_LRR-I-1	77.4911	581837181--581844225	750843639
TraesCS3A02G335700.1	RLK-Pelle_LRR-I-1	77.4923	581845850--581852264	750843639
TraesCS3A02G335800.1	RLK-Pelle_LRR-I-1	77.5503	582281569--582286287	750843639
TraesCS3A02G341800.1	RLK-Pelle_LRR-VIII-1	78.4367	588936982--588949901	750843639
TraesCS3A02G341900.1	RLK-Pelle_LRR-VIII-1	78.4702	589188307--589199044	750843639
TraesCS3A02G493100.1	RLK-Pelle_DLSV	95.8623	719775888--719779851	750843639
TraesCS3A02G493300.1	RLK-Pelle_DLSV	95.8703	719835790--719839170	750843639
TraesCS3A02G493700.3	RLK-Pelle_DLSV	95.891	719991793--719997385	750843639
TraesCS3A02G493800.1	RLK-Pelle_DLSV	95.9021	720075154--720078815	750843639
TraesCS3A02G493900.1	RLK-Pelle_DLSV	95.9206	720213465--720223668	750843639
TraesCS3A02G521900.1	RLK-Pelle_WAK	98.3209	738236580--738240286	750843639
TraesCS3A02G522100.1	RLK-Pelle_WAK	98.3299	738304030--738307517	750843639
TraesCS3A02G522300.1	RLK-Pelle_WAK	98.3469	738431512--738435697	750843639
TraesCS3A02G522400.1	RLK-Pelle_WAK	98.3497	738452182--738459614	750843639
TraesCS3A02G522465.1	RLK-Pelle_WAK	98.3563	738502105--738504535	750843639
Chromosome 3B
Gene ID	Classification	Chromosome location（relative position）	Chromosome location	Chromosome length
TraesCS3B02G021200.1	RLK-Pelle_DLSV	1.06114	8816276--8826946	830829764
TraesCS3B02G021300.1	RLK-Pelle_DLSV	1.0648	8846692--8860125	830829764
TraesCS3B02G024100.1	RLK-Pelle_DLSV	1.23991	10301553--10309014	830829764
TraesCS3B02G024200.1	RLK-Pelle_DLSV	1.24275	10325132--10343880	830829764
TraesCS3B02G024300.1	RLK-Pelle_DLSV	1.25034	10388175--10392856	830829764
TraesCS3B02G024500.1	RLK-Pelle_DLSV	1.27127	10562122--10573523	830829764
TraesCS3B02G044100.1	RLK-Pelle_DLSV	2.70477	22472067--22474622	830829764
TraesCS3B02G044200.1	RLK-Pelle_DLSV	2.7094	22510480--22513336	830829764
TraesCS3B02G056000.1	RLK-Pelle_LRK10L-2	3.56352	29606791--29611711	830829764
TraesCS3B02G056100.1	RLK-Pelle_LRK10L-2	3.5644	29614087--29629692	830829764
TraesCS3B02G057300.1	RLK-Pelle_LRK10L-2	3.59714	29886128--29891603	830829764
TraesCS3B02G057400.1	RLK-Pelle_LRK10L-2	3.60386	29941976--29952403	830829764
TraesCS3B02G057900.2	RLK-Pelle_LRK10L-2	3.63492	30199982--30208607	830829764
TraesCS3B02G057947.2	RLK-Pelle_LRK10L-2	3.63898	30233763--30245407	830829764
TraesCS3B02G058700.3	RLK-Pelle_LRK10L-2	3.67082	30498295--30505596	830829764
TraesCS3B02G059000.1	RLK-Pelle_LRK10L-2	3.67211	30508947--30518610	830829764
TraesCS3B02G072900.1	RLK-Pelle_LRR-XII-1	5.28697	43925732--43937749	830829764
TraesCS3B02G073100.1	RLK-Pelle_LRR-XII-1	5.29971	44031546--44043229	830829764
TraesCS3B02G095200.2	RLK-Pelle_DLSV	7.70163	63987407--64004822	830829764
TraesCS3B02G095300.2	RLK-Pelle_DLSV	7.72307	64165574--64178598	830829764
TraesCS3B02G292600.1	RLK-Pelle_LRR-XII-1	56.6737	470861829--470865223	830829764
TraesCS3B02G292700.1	RLK-Pelle_LRR-XII-1	56.6743	470867037--470877793	830829764
TraesCS3B02G309900.1	RLK-Pelle_LRR-XI-1	59.9842	498366444--498368845	830829764
TraesCS3B02G310000.1	RLK-Pelle_LRR-XI-1	60.0276	498726976--498730648	830829764
TraesCS3B02G352300.1	RLK-Pelle_DLSV	67.6397	561970511--561974810	830829764
TraesCS3B02G352500.1	RLK-Pelle_DLSV	67.6761	562272870--562276814	830829764
TraesCS3B02G366500.1	RLK-Pelle_LRR-I-1	69.6614	578767505--578777919	830829764
TraesCS3B02G366600.1	RLK-Pelle_LRR-I-1	69.6662	578807787--578814469	830829764
TraesCS3B02G373900.1	RLK-Pelle_LRR-VIII-1	70.6159	586697945--586730160	830829764
TraesCS3B02G374100.2	RLK-Pelle_LRR-VIII-1	70.62	586731884--586751425	830829764
TraesCS3B02G474400.1	RLK-Pelle_WAK	87.0764	723456694--723460964	830829764
TraesCS3B02G474500.1	RLK-Pelle_WAK	87.0772	723463620--723467882	830829764
TraesCS3B02G478000.1	RLK-Pelle_DLSV	87.4404	726480646--726488658	830829764
TraesCS3B02G478400.1	RLK-Pelle_DLSV	87.4753	726770459--726780334	830829764
TraesCS3B02G478900.1	RLK-Pelle_DLSV	87.5316	727238218--727245658	830829764
TraesCS3B02G479100.1	RLK-Pelle_DLSV	87.5409	727316198--727323690	830829764
TraesCS3B02G482900.1	RLK-Pelle_L-LEC	87.8404	729804138--729805277	830829764
TraesCS3B02G483000.1	RLK-Pelle_L-LEC	87.8544	729920915--729922022	830829764
TraesCS3B02G490000.1	RLK-Pelle_L-LEC	88.6367	736420304--736431741	830829764
TraesCS3B02G490300.1	RLK-Pelle_L-LEC	88.6646	736651721--736659367	830829764
TraesCS3B02G533500.1	RLK-Pelle_DLSV	93.1307	773757491--773760880	830829764
TraesCS3B02G534400.1	RLK-Pelle_DLSV	93.1479	773900726--773902118	830829764
TraesCS3B02G536800.1	RLK-Pelle_L-LEC	93.5045	776863321--776865395	830829764
TraesCS3B02G536900.1	RLK-Pelle_L-LEC	93.5205	776996350--776998226	830829764
TraesCS3B02G550900.1	RLK-Pelle_LRR-XII-1	94.5671	785691946--785695668	830829764
TraesCS3B02G551200.1	RLK-Pelle_LRR-XII-1	94.6207	786136650--786140435	830829764
TraesCS3B02G554900.1	RLK-Pelle_DLSV	94.9572	788933068--788938094	830829764
TraesCS3B02G555100.1	RLK-Pelle_DLSV	94.9634	788984559--788986360	830829764
TraesCS3B02G569900.1	RLK-Pelle_DLSV	96.4463	801304475--801317674	830829764
TraesCS3B02G570600.1	RLK-Pelle_DLSV	96.6017	802595445--802599703	830829764
TraesCS3B02G596200.1	RLK-Pelle_WAK	98.5986	819186643--819192470	830829764
TraesCS3B02G596300.1	RLK-Pelle_WAK	98.6098	819279232--819285034	830829764
TraesCS3B02G596500.1	RLK-Pelle_WAK	98.6199	819363575--819368342	830829764
TraesCS3B02G596700.1	RLK-Pelle_WAK	98.6367	819502902--819507260	830829764
TraesCS3B02G596900.1	RLK-Pelle_WAK	98.6519	819629205--819634842	830829764
Chromosome 3D
Gene ID	Classification	Chromosome location（relative position）	Chromosome location	Chromosome length
TraesCS3D02G011400.1	RLK-Pelle_LRK10L-2	0.661988	4074885--4078461	615552423
TraesCS3D02G011800.1	RLK-Pelle_LRK10L-2	0.676928	4166848--4169864	615552423
TraesCS3D02G025100.1	RLK-Pelle_DLSV	1.38078	8499403--8509170	615552423
TraesCS3D02G025200.1	RLK-Pelle_DLSV	1.38373	8517596--8534206	615552423
TraesCS3D02G040300.1	RLK-Pelle_DLSV	2.49331	15347621--15360289	615552423
TraesCS3D02G040600.1	RLK-Pelle_DLSV	2.49714	15371189--15373968	615552423
TraesCS3D02G045200.1	RLK-Pelle_WAK_LRK10L-1	2.81787	17345461--17377766	615552423
TraesCS3D02G046000.1	RLK-Pelle_WAK_LRK10L-1	2.84518	17513600--17538118	615552423
TraesCS3D02G046900.1	RLK-Pelle_WAK_LRK10L-1	2.86608	17642214--17670884	615552423
TraesCS3D02G060300.1	RLK-Pelle_LRR-XII-1	4.26775	26270268--26274372	615552423
TraesCS3D02G060400.2	RLK-Pelle_LRR-XII-1	4.27099	26290206--26294113	615552423
TraesCS3D02G060500.1	RLK-Pelle_LRR-XII-1	4.27266	26300459--26304466	615552423
TraesCS3D02G276100.1	RLK-Pelle_LRR-XI-1	62.189	382806129--382808164	615552423
TraesCS3D02G276200.2	RLK-Pelle_LRR-XI-1	62.2383	383109644--383113441	615552423
TraesCS3D02G316900.1	RLK-Pelle_DLSV	69.8412	429909428--429920435	615552423
TraesCS3D02G317000.1	RLK-Pelle_DLSV	69.8641	430050266--430053556	615552423
TraesCS3D02G328500.1	RLK-Pelle_LRR-I-1	71.6726	441182128--441194534	615552423
TraesCS3D02G328700.1	RLK-Pelle_LRR-I-1	71.6836	441250402--441256449	615552423
TraesCS3D02G328800.1	RLK-Pelle_LRR-I-1	71.6849	441257973--441264757	615552423
TraesCS3D02G335600.1	RLK-Pelle_LRR-VIII-1	72.7092	447563411--447576625	615552423
TraesCS3D02G335700.2	RLK-Pelle_LRR-VIII-1	72.7117	447578450--447590280	615552423
TraesCS3D02G436900.2	RLK-Pelle_DLSV	89.1141	548544218--548551048	615552423
TraesCS3D02G437100.2	RLK-Pelle_DLSV	89.1172	548562884--548569605	615552423
TraesCS3D02G481200.2	RLK-Pelle_DLSV	94.1301	579420297--579424088	615552423
TraesCS3D02G481800.1	RLK-Pelle_DLSV	94.1571	579586289--579588811	615552423
TraesCS3D02G500800.1	RLK-Pelle_DLSV	95.8554	590040443--590044267	615552423
TraesCS3D02G500900.1	RLK-Pelle_DLSV	95.8637	590091094--590093954	615552423
TraesCS3D02G501000.1	RLK-Pelle_DLSV	95.8713	590137932--590150434	615552423
TraesCS3D02G527400.1	RLK-Pelle_WAK	98.4406	605953283--605956699	615552423
TraesCS3D02G527500.1	RLK-Pelle_WAK	98.4435	605971468--605974837	615552423
Chromosome 4A
Gene ID	Classification	Chromosome location（relative position）	Chromosome location	Chromosome length
TraesCS4A02G223600.1	RLK-Pelle_DLSV	71.3477	531246788--531257432	744588157
TraesCS4A02G223800.1	RLK-Pelle_DLSV	71.3565	531311686--531314088	744588157
TraesCS4A02G282000.1	RLK-Pelle_DLSV	79.2099	589787451--589791613	744588157
TraesCS4A02G282300.1	RLK-Pelle_DLSV	79.2173	589842571--589846770	744588157
TraesCS4A02G317500.1	RLK-Pelle_DLSV	81.4895	606761092--606779802	744588157
TraesCS4A02G317600.1	RLK-Pelle_DLSV	81.4943	606796989--606806238	744588157
TraesCS4A02G335000.1	RLK-Pelle_DLSV	82.9888	617924650--617927527	744588157
TraesCS4A02G335200.1	RLK-Pelle_WAK	82.9899	617933283--617938877	744588157
TraesCS4A02G351600.1	RLK-Pelle_WAK	84.2554	627355663--627358542	744588157
TraesCS4A02G351700.1	RLK-Pelle_WAK	84.256	627360276--627363268	744588157
TraesCS4A02G382700.4	RLK-Pelle_RLCK-IXb	88.7458	660790453--660795650	744588157
TraesCS4A02G382900.1	RLK-Pelle_RLCK-IXb	88.7627	660916337--660921619	744588157
TraesCS4A02G391200.1	RLK-Pelle_WAK	89.7266	668093684--668096362	744588157
TraesCS4A02G391400.1	RLK-Pelle_WAK	89.7337	668146294--668148962	744588157
TraesCS4A02G465300.1	RLK-Pelle_DLSV	97.8825	728821428--728833444	744588157
TraesCS4A02G465600.1	RLK-Pelle_DLSV	97.9179	729085108--729094603	744588157
TraesCS4A02G465900.2	RLK-Pelle_DLSV	97.925	729138021--729142814	744588157
TraesCS4A02G466800.1	RLK-Pelle_DLSV	97.978	729532608--729534169	744588157
TraesCS4A02G467500.1	RLK-Pelle_DLSV	97.9979	729681028--729683209	744588157
TraesCS4A02G467700.1	RLK-Pelle_DLSV	98.0009	729702758--729708846	744588157
TraesCS4A02G467800.1	RLK-Pelle_DLSV	98.0061	729741787--729748169	744588157
TraesCS4A02G478700.1	RLK-Pelle_LRR-XII-1	98.8142	735759140--735762619	744588157
TraesCS4A02G479300.1	RLK-Pelle_LRR-XII-1	98.8657	736142560--736144400	744588157
TraesCS4A02G481200.1	RLK-Pelle_DLSV	99.0017	737155019--737158174	744588157
TraesCS4A02G481300.1	RLK-Pelle_DLSV	99.0069	737193741--737205895	744588157
TraesCS4A02G482500.1	RLK-Pelle_LRR-XI-1	99.0799	737737221--737740806	744588157
TraesCS4A02G482600.1	RLK-Pelle_LRR-XI-1	99.0921	737827951--737830514	744588157
TraesCS4A02G497900.1	RLK-Pelle_LRK10L-2	99.8773	743674850--743676472	744588157
TraesCS4A02G499000.1	RLK-Pelle_LRK10L-2	99.9251	744030698--744032330	744588157
TraesCS4A02G499400.1	RLK-Pelle_LRK10L-2	99.9769	744415997--744417645	744588157
Chromosome 4B
Gene ID	Classification	Chromosome location（relative position）	Chromosome location	Chromosome length
TraesCS4B02G008000.1	RLK-Pelle_LRR-I-1	0.795621	5359440--5363973	673617499
TraesCS4B02G008100.1	RLK-Pelle_LRR-I-1	0.802514	5405875--5410019	673617499
TraesCS4B02G053100.1	RLK-Pelle_L-LEC	6.20345	41787524--41789244	673617499
TraesCS4B02G053300.1	RLK-Pelle_L-LEC	6.25499	42134735--42135855	673617499
TraesCS4B02G053500.1	RLK-Pelle_L-LEC	6.25893	42161234--42163491	673617499
TraesCS4B02G092400.1	RLK-Pelle_DLSV	14.1348	95214750--95219050	673617499
TraesCS4B02G092500.1	RLK-Pelle_DLSV	14.1499	95316156--95319053	673617499
TraesCS4B02G092700.1	RLK-Pelle_DLSV	14.1572	95365209--95369681	673617499
TraesCS4B02G350900.1	RLK-Pelle_LRR-XII-1	95.5263	643481757--643485655	673617499
TraesCS4B02G351400.1	RLK-Pelle_LRR-XII-1	95.5481	643628961--643634231	673617499
TraesCS4B02G375300.1	RLK-Pelle_DLSV	97.9015	659481853--659485452	673617499
TraesCS4B02G375400.1	RLK-Pelle_DLSV	97.9039	659497468--659501087	673617499
Chromosome 4D
Gene ID	Classification	Chromosome location（relative position）	Chromosome location	Chromosome length
TraesCS4D02G006300.1	RLK-Pelle_LRR-XI-1	0.670492	3418552--3421822	509857067
TraesCS4D02G007400.1	RLK-Pelle_LRR-XI-1	0.728141	3712476--3716611	509857067
TraesCS4D02G028600.1	RLK-Pelle_DLSV	2.48169	12653083--12657101	509857067
TraesCS4D02G028700.1	RLK-Pelle_DLSV	2.48272	12658333--12662124	509857067
TraesCS4D02G042300.1	RLK-Pelle_WAK	3.87406	19752190--19755893	509857067
TraesCS4D02G042400.1	RLK-Pelle_WAK	3.8784	19774280--19784471	509857067
TraesCS4D02G106900.1	RLK-Pelle_LRR-XII-1	16.7038	85165671--85175559	509857067
TraesCS4D02G107000.1	RLK-Pelle_LRR-XII-1	16.722	85258245--85264752	509857067
Chromosome 5A
Gene ID	Classification	Chromosome location（relative position）	Chromosome location	Chromosome length
TraesCS5A02G197200.1	RLK-Pelle_LRR-I-1	56.5158	401134551--401145724	709773743
TraesCS5A02G197300.1	RLK-Pelle_LRR-I-1	56.539	401299052--401313636	709773743
TraesCS5A02G203900.1	RLK-Pelle_RLCK-IXb	58.2202	413231934--413237842	709773743
TraesCS5A02G205800.1	RLK-Pelle_RLCK-IXb	58.5494	415568079--415572231	709773743
TraesCS5A02G210200.1	RLK-Pelle_RLCK-VIIa-2	59.6923	423680277--423682723	709773743
TraesCS5A02G210300.1	RLK-Pelle_RLCK-VIIa-2	59.7014	423744861--423747363	709773743
TraesCS5A02G215200.1	RLK-Pelle_RLCK-VIIa-2	60.6535	430502351--430508612	709773743
TraesCS5A02G215400.1	RLK-Pelle_RLCK-VIIa-2	60.7174	430956147--430958729	709773743
TraesCS5A02G222200.1	RLK-Pelle_LRR-XII-1	61.7597	438354074--438357749	709773743
TraesCS5A02G222300.1	RLK-Pelle_LRR-XII-1	61.7672	438407356--438410995	709773743
TraesCS5A02G249300.1	RLK-Pelle_WAK	65.3953	464158592--464170977	709773743
TraesCS5A02G249400.1	RLK-Pelle_WAK	65.3977	464176028--464189376	709773743
TraesCS5A02G323800.1	RLK-Pelle_WAK	75.4494	535519780--535522946	709773743
TraesCS5A02G323900.1	RLK-Pelle_WAK	75.4506	535528236--535531477	709773743
TraesCS5A02G334700.1	RLK-Pelle_LRR-XI-1	76.6672	544163684--544165304	709773743
TraesCS5A02G334900.1	RLK-Pelle_LRR-XI-1	76.6783	544242735--544248793	709773743
TraesCS5A02G351900.1	RLK-Pelle_DLSV	78.0829	554212035--554218527	709773743
TraesCS5A02G352000.1	RLK-Pelle_DLSV	78.0861	554234499--554238433	709773743
TraesCS5A02G444600.1	RLK-Pelle_WAK	88.0155	624710650--624713923	709773743
TraesCS5A02G444700.1	RLK-Pelle_WAK	88.0171	624722259--624725853	709773743
TraesCS5A02G537700.1	RLK-Pelle_DLSV	97.8525	694531263--694537577	709773743
TraesCS5A02G537800.1	RLK-Pelle_DLSV	97.8554	694551658--694557982	709773743
TraesCS5A02G537900.1	RLK-Pelle_DLSV	97.8582	694572003--694579717	709773743
Chromosome 5B
Gene ID	Classification	Chromosome location（relative position）	Chromosome location	Chromosome length
TraesCS5B02G034935.1	RLK-Pelle_WAK	5.33543	38049575--38051330	713149757
TraesCS5B02G035000.1	RLK-Pelle_WAK	5.35058	38157666--38160207	713149757
TraesCS5B02G057205.1	RLK-Pelle_L-LEC	8.87404	63285171--63288559	713149757
TraesCS5B02G057500.1	RLK-Pelle_L-LEC	8.90072	63475461--63492920	713149757
TraesCS5B02G151500.1	RLK-Pelle_LRR-XI-1	39.347	280603012--280606708	713149757
TraesCS5B02G151600.1	RLK-Pelle_LRR-XI-1	39.3532	280647319--280651254	713149757
TraesCS5B02G186300.1	RLK-Pelle_LRR-I-1	47.4636	338486560--338495018	713149757
TraesCS5B02G186400.1	RLK-Pelle_LRR-I-1	47.4845	338635410--338648874	713149757
TraesCS5B02G202600.1	RLK-Pelle_RLCK-IXb	51.7028	368718656--368722166	713149757
TraesCS5B02G204400.1	RLK-Pelle_RLCK-IXb	52.186	372164310--372168533	713149757
TraesCS5B02G208200.1	RLK-Pelle_RLCK-VIIa-2	52.962	377698469--377701015	713149757
TraesCS5B02G208300.1	RLK-Pelle_RLCK-VIIa-2	52.9824	377843523--377846084	713149757
TraesCS5B02G208400.1	RLK-Pelle_RLCK-VIIa-2	53.0012	377978060--377980529	713149757
TraesCS5B02G208500.1	RLK-Pelle_RLCK-VIIa-2	53.0139	378068213--378070866	713149757
TraesCS5B02G239500.1	RLK-Pelle_RLCK-VIIa-2	58.8601	419760900--419764254	713149757
TraesCS5B02G239600.1	RLK-Pelle_RLCK-VIIa-2	58.8714	419841522--419849907	713149757
TraesCS5B02G270800.1	RLK-Pelle_SD-2b	63.9255	455884645--455886366	713149757
TraesCS5B02G271000.1	RLK-Pelle_SD-2b	63.939	455981077--455985491	713149757
TraesCS5B02G324400.1	RLK-Pelle_WAK	71.328	508675400--508678513	713149757
TraesCS5B02G324500.1	RLK-Pelle_WAK	71.3287	508680522--508683749	713149757
TraesCS5B02G353300.1	RLK-Pelle_DLSV	74.7236	532891152--532895572	713149757
TraesCS5B02G353400.1	RLK-Pelle_DLSV	74.7293	532931865--532935285	713149757
TraesCS5B02G353500.1	RLK-Pelle_DLSV	74.7413	533017368--533019955	713149757
TraesCS5B02G353600.1	RLK-Pelle_DLSV	74.7436	533033821--533038318	713149757
TraesCS5B02G353900.1	RLK-Pelle_DLSV	74.7924	533382174--533386191	713149757
TraesCS5B02G354000.1	RLK-Pelle_DLSV	74.7933	533388191--533391933	713149757
TraesCS5B02G354500.1	RLK-Pelle_DLSV	74.8109	533513890--533514898	713149757
TraesCS5B02G354700.1	RLK-Pelle_DLSV	74.819	533571482--533575342	713149757
TraesCS5B02G420700.1	RLK-Pelle_LRR-XI-1	83.6025	596211317--596226854	713149757
TraesCS5B02G420900.1	RLK-Pelle_LRR-XI-1	83.6881	596821766--596823625	713149757
TraesCS5B02G449200.1	RLK-Pelle_WAK	87.1441	621467718--621471226	713149757
TraesCS5B02G449300.1	RLK-Pelle_WAK	87.1453	621476503--621480029	713149757
TraesCS5B02G452300.1	RLK-Pelle_WAK	87.6555	625114904--625118686	713149757
TraesCS5B02G454100.1	RLK-Pelle_WAK	87.8971	626838041--626843887	713149757
TraesCS5B02G454700.1	RLK-Pelle_WAK	88.1574	628694453--628698250	713149757
TraesCS5B02G455500.1	RLK-Pelle_WAK	88.3259	629895667--629898862	713149757
TraesCS5B02G502400.1	RLK-Pelle_L-LEC	93.8923	669592414--669595150	713149757
TraesCS5B02G502500.1	RLK-Pelle_L-LEC	93.8954	669614568--669617451	713149757
TraesCS5B02G534900.1	RLK-Pelle_DLSV	96.8903	690972714--690974090	713149757
TraesCS5B02G535000.1	RLK-Pelle_DLSV	96.9123	691129477--691130435	713149757
TraesCS5B02G535200.1	RLK-Pelle_DLSV	96.9519	691411951--691440959	713149757
TraesCS5B02G535400.1	RLK-Pelle_DLSV	96.9585	691459198--691481047	713149757
TraesCS5B02G535500.1	RLK-Pelle_DLSV	96.9621	691484825--691506205	713149757
TraesCS5B02G540400.1	RLK-Pelle_LRR-XII-1	97.5522	695693325--695694843	713149757
TraesCS5B02G541000.1	RLK-Pelle_LRR-XII-1	97.5687	695810779--695814408	713149757
TraesCS5B02G550000.1	RLK-Pelle_WAK	98.3681	701511918--701516803	713149757
TraesCS5B02G550200.1	RLK-Pelle_WAK	98.3695	701521641--701528961	713149757
Chromosome 5D
Gene ID	Classification	Chromosome location（relative position）	Chromosome location	Chromosome length
TraesCS5D02G005300.1	RLK-Pelle_DLSV	0.713739	4040337--4056481	566080677
TraesCS5D02G005400.1	RLK-Pelle_DLSV	0.750431	4248045--4260277	566080677
TraesCS5D02G062100.1	RLK-Pelle_L-LEC	10.2726	58151124--58155524	566080677
TraesCS5D02G062200.1	RLK-Pelle_L-LEC	10.286	58226914--58230221	566080677
TraesCS5D02G187500.2	RLK-Pelle_DLSV	51.1272	289421474--289425275	566080677
TraesCS5D02G187700.1	RLK-Pelle_DLSV	51.1406	289496828--289501238	566080677
TraesCS5D02G193500.1	RLK-Pelle_LRR-I-1	52.599	297752639--297757291	566080677
TraesCS5D02G193700.1	RLK-Pelle_LRR-I-1	52.6352	297957977--297973697	566080677
TraesCS5D02G193800.1	RLK-Pelle_LRR-I-1	52.6389	297978685--297990443	566080677
TraesCS5D02G210500.1	RLK-Pelle_RLCK-IXb	56.3318	318883542--318888773	566080677
TraesCS5D02G212200.1	RLK-Pelle_RLCK-IXb	56.7723	321377136--321386070	566080677
TraesCS5D02G216500.1	RLK-Pelle_RLCK-VIIa-2	57.5266	325646822--325648403	566080677
TraesCS5D02G216600.1	RLK-Pelle_RLCK-VIIa-2	57.5295	325663540--325665963	566080677
TraesCS5D02G216800.1	RLK-Pelle_RLCK-VIIa-2	57.6098	326117716--326120739	566080677
TraesCS5D02G284500.1	RLK-Pelle_LRK10L-2	68.0342	385128631--385143180	566080677
TraesCS5D02G284600.1	RLK-Pelle_LRK10L-2	68.0806	385390941--385394490	566080677
TraesCS5D02G339600.1	RLK-Pelle_LRR-XI-1	75.6983	428513523--428515647	566080677
TraesCS5D02G339700.1	RLK-Pelle_LRR-XI-1	75.7074	428565066--428569823	566080677
TraesCS5D02G339800.1	RLK-Pelle_LRR-XI-1	75.7121	428591668--428596714	566080677
TraesCS5D02G339900.1	RLK-Pelle_LRR-XI-1	75.726	428670399--428674285	566080677
TraesCS5D02G357700.1	RLK-Pelle_DLSV	77.438	438361299--438372489	566080677
TraesCS5D02G357800.1	RLK-Pelle_DLSV	77.4425	438387155--438390647	566080677
TraesCS5D02G358600.1	RLK-Pelle_DLSV	77.4702	438543700--438547382	566080677
TraesCS5D02G358700.1	RLK-Pelle_DLSV	77.4726	438557604--438562390	566080677
TraesCS5D02G374600.1	RLK-Pelle_WAK	79.0389	447424033--447432881	566080677
TraesCS5D02G374700.1	RLK-Pelle_WAK	79.0526	447501303--447510051	566080677
TraesCS5D02G422300.1	RLK-Pelle_DLSV	85.1984	482291584--482300946	566080677
TraesCS5D02G422600.1	RLK-Pelle_DLSV	85.2461	482561864--482567080	566080677
TraesCS5D02G452200.1	RLK-Pelle_WAK	88.3499	500131532--500135172	566080677
TraesCS5D02G452300.1	RLK-Pelle_WAK	88.3508	500136721--500140169	566080677
TraesCS5D02G494300.1	RLK-Pelle_DLSV	92.9997	526453419--526459774	566080677
TraesCS5D02G494400.1	RLK-Pelle_DLSV	93.001	526460510--526467339	566080677
TraesCS5D02G520600.1	RLK-Pelle_WAK	95.736	541943276--541946160	566080677
TraesCS5D02G520800.1	RLK-Pelle_WAK	95.7376	541952326--541955371	566080677
TraesCS5D02G532400.1	RLK-Pelle_DLSV	96.7064	547436060--547451839	566080677
TraesCS5D02G532500.1	RLK-Pelle_DLSV	96.7179	547501182--547528872	566080677
TraesCS5D02G536900.1	RLK-Pelle_WAK	97.135	549862326--549868496	566080677
TraesCS5D02G537100.1	RLK-Pelle_WAK	97.1368	549872843--549874437	566080677
TraesCS5D02G537200.1	RLK-Pelle_DLSV	97.1375	549876508--549880647	566080677
TraesCS5D02G542800.1	RLK-Pelle_LRR-XII-1	97.7006	553064001--553065104	566080677
TraesCS5D02G543000.1	RLK-Pelle_LRR-XII-1	97.7722	553469660--553473445	566080677
TraesCS5D02G547500.1	RLK-Pelle_LRR-XII-1	98.1407	555555819--555559333	566080677
TraesCS5D02G547600.1	RLK-Pelle_LRR-XII-1	98.1549	555635845--555639490	566080677
TraesCS5D02G548100.1	RLK-Pelle_LRR-XII-1	98.2031	555908625--555910196	566080677
Chromosome 6A
Gene ID	Classification	Chromosome location（relative position）	Chromosome location	Chromosome length
TraesCS6A02G001800.1	RLK-Pelle_LRR-I-1	0.132378	818204--825117	618079260
TraesCS6A02G001900.1	RLK-Pelle_LRR-I-1	0.139258	860722--867161	618079260
TraesCS6A02G036200.1	RLK-Pelle_WAK	2.88423	17826813--17830695	618079260
TraesCS6A02G036300.1	RLK-Pelle_WAK	2.89564	17897330--17904083	618079260
TraesCS6A02G121700.1	RLK-Pelle_LRR-I-1	15.1906	93889835--93897319	618079260
TraesCS6A02G122000.1	RLK-Pelle_LRR-I-1	15.2403	94197206--94211116	618079260
TraesCS6A02G122200.1	RLK-Pelle_LRR-I-1	15.246	94232661--94240224	618079260
TraesCS6A02G225300.1	RLK-Pelle_WAK	68.5223	423521951--423524411	618079260
TraesCS6A02G225400.1	RLK-Pelle_WAK	68.5241	423533078--423535555	618079260
TraesCS6A02G244100.1	RLK-Pelle_LRR-III	73.7194	455644568--455646567	618079260
TraesCS6A02G244300.1	RLK-Pelle_LRR-III	73.7206	455651716--455653715	618079260
TraesCS6A02G245400.1	RLK-Pelle_RLCK-IXb	73.9003	456762370--456767991	618079260
TraesCS6A02G245500.1	RLK-Pelle_RLCK-IXb	73.9026	456776772--456781382	618079260
TraesCS6A02G294500.1	RLK-Pelle_DLSV	85.4828	528351177--528361019	618079260
TraesCS6A02G294600.1	RLK-Pelle_DLSV	85.5201	528581717--528583542	618079260
TraesCS6A02G376005.1	RLK-Pelle_WAK	96.7605	598056417--598059222	618079260
TraesCS6A02G376000.1	RLK-Pelle_WAK	96.7618	598064855--598067329	618079260
TraesCS6A02G377500.1	RLK-Pelle_WAK	96.8791	598789628--598792184	618079260
TraesCS6A02G377600.1	RLK-Pelle_WAK	96.8904	598859239--598861843	618079260
TraesCS6A02G377700.1	RLK-Pelle_WAK	96.9009	598924318--598926783	618079260
TraesCS6A02G384900.1	RLK-Pelle_LRR-XII-1	97.5734	603080652--603085053	618079260
TraesCS6A02G385000.2	RLK-Pelle_LRR-XII-1	97.5751	603091205--603095476	618079260
TraesCS6A02G385100.1	RLK-Pelle_LRR-XII-1	97.5765	603100382--603103964	618079260
TraesCS6A02G390300.1	RLK-Pelle_DLSV	97.9365	605324997--605339666	618079260
TraesCS6A02G390400.1	RLK-Pelle_DLSV	97.9419	605358393--605363416	618079260
TraesCS6A02G390500.1	RLK-Pelle_DLSV	97.9433	605367088--605370483	618079260
TraesCS6A02G414700.1	RLK-Pelle_DLSV	99.4725	614819128--614821625	618079260
TraesCS6A02G414900.1	RLK-Pelle_DLSV	99.4795	614861918--614872502	618079260
Chromosome 6B
Gene ID	Classification	Chromosome location（relative position）	Chromosome location	Chromosome length
TraesCS6B02G006600.1	RLK-Pelle_LRR-I-1	0.628646	4532464--4538566	720988478
TraesCS6B02G006800.1	RLK-Pelle_LRR-I-1	0.631586	4553661--4560345	720988478
TraesCS6B02G009100.1	RLK-Pelle_WAK	0.803109	5790320--5793270	720988478
TraesCS6B02G009105.1	RLK-Pelle_WAK	0.803583	5793738--5796725	720988478
TraesCS6B02G034300.1	RLK-Pelle_WAK	2.87088	20698716--20706056	720988478
TraesCS6B02G035500.1	RLK-Pelle_WAK	2.90712	20960021--20963527	720988478
TraesCS6B02G050800.1	RLK-Pelle_WAK	4.19709	30260561--30267196	720988478
TraesCS6B02G050900.1	RLK-Pelle_WAK	4.19932	30276637--30281705	720988478
TraesCS6B02G051000.1	RLK-Pelle_WAK	4.20169	30293702--30298101	720988478
TraesCS6B02G051700.1	RLK-Pelle_LRR-XII-1	4.2842	30888567--30893154	720988478
TraesCS6B02G052400.1	RLK-Pelle_LRR-XII-1	4.39491	31686825--31691271	720988478
TraesCS6B02G056700.1	RLK-Pelle_DLSV	5.16425	37233673--37240056	720988478
TraesCS6B02G057200.1	RLK-Pelle_DLSV	5.22339	37660036--37664674	720988478
TraesCS6B02G089100.1	RLK-Pelle_LRR-XII-1	8.9719	64686335--64688025	720988478
TraesCS6B02G089700.1	RLK-Pelle_LRR-XII-1	9.02752	65087363--65090872	720988478
TraesCS6B02G096800.1	RLK-Pelle_WAK	10.1352	73073375--73074778	720988478
TraesCS6B02G097000.1	RLK-Pelle_WAK	10.1476	73162947--73175855	720988478
TraesCS6B02G097200.1	RLK-Pelle_WAK	10.2676	74028463--74030764	720988478
TraesCS6B02G097300.1	RLK-Pelle_WAK	10.2921	74204772--74216674	720988478
TraesCS6B02G100300.1	RLK-Pelle_WAK	10.8813	78453112--78456063	720988478
TraesCS6B02G101400.1	RLK-Pelle_WAK	11.0565	79716116--79720002	720988478
TraesCS6B02G150000.1	RLK-Pelle_LRR-I-1	20.9641	151148751--151155211	720988478
TraesCS6B02G150200.1	RLK-Pelle_LRR-I-1	20.9847	151297348--151303823	720988478
TraesCS6B02G150400.1	RLK-Pelle_LRR-I-1	20.9959	151378229--151384667	720988478
TraesCS6B02G415000.1	RLK-Pelle_WAK	95.407	687873635--687877196	720988478
TraesCS6B02G415100.1	RLK-Pelle_WAK	95.4183	687954847--687957416	720988478
TraesCS6B02G424000.1	RLK-Pelle_LRR-XII-1	96.2461	693923562--693930572	720988478
TraesCS6B02G424100.1	RLK-Pelle_LRR-XII-1	96.2477	693934628--693939159	720988478
TraesCS6B02G430800.1	RLK-Pelle_DLSV	96.9467	698974724--698978209	720988478
TraesCS6B02G430900.1	RLK-Pelle_DLSV	96.9485	698987216--698991173	720988478
TraesCS6B02G444600.1	RLK-Pelle_SD-2b	98.0609	707007545--707010020	720988478
TraesCS6B02G445200.1	RLK-Pelle_SD-2b	98.0909	707223858--707225842	720988478
TraesCS6B02G459100.1	RLK-Pelle_WAK	98.9968	713755448--713760135	720988478
TraesCS6B02G459300.1	RLK-Pelle_WAK	99.0061	713822697--713827558	720988478
TraesCS6B02G459600.1	RLK-Pelle_WAK	99.0177	713906121--713910713	720988478
TraesCS6B02G471100.1	RLK-Pelle_LysM	99.7809	719408587--719410464	720988478
TraesCS6B02G471400.1	RLK-Pelle_LysM	99.7853	719440554--719442472	720988478
Chromosome 6D
Gene ID	Classification	Chromosome location（relative position）	Chromosome location	Chromosome length
TraesCS6D02G042000.1	RLK-Pelle_WAK	3.63808	17229681--17233895	473592718
TraesCS6D02G042200.1	RLK-Pelle_WAK	3.64951	17283809--17287549	473592718
TraesCS6D02G042300.1	RLK-Pelle_WAK	3.65247	17297853--17304530	473592718
TraesCS6D02G047500.2	RLK-Pelle_DLSV	4.64265	21987248--21995439	473592718
TraesCS6D02G047800.2	RLK-Pelle_DLSV	4.69553	22237678--22252400	473592718
TraesCS6D02G111800.1	RLK-Pelle_LRR-I-1	16.5336	78302149--78306668	473592718
TraesCS6D02G112000.1	RLK-Pelle_LRR-I-1	16.5836	78538892--78544993	473592718
TraesCS6D02G112200.1	RLK-Pelle_LRR-I-1	16.63	78758452--78765087	473592718
TraesCS6D02G205900.1	RLK-Pelle_LRR-XII-1	61.6108	291784241--291786806	473592718
TraesCS6D02G206000.1	RLK-Pelle_LRR-XII-1	61.6129	291794151--291797927	473592718
TraesCS6D02G210100.1	RLK-Pelle_WAK	62.6597	296751801--296754290	473592718
TraesCS6D02G210200.1	RLK-Pelle_WAK	62.675	296824053--296826571	473592718
TraesCS6D02G227800.1	RLK-Pelle_RLCK-IXb	67.3491	318960290--318966247	473592718
TraesCS6D02G227900.1	RLK-Pelle_RLCK-IXb	67.3554	318990309--319001624	473592718
TraesCS6D02G361000.1	RLK-Pelle_WAK	95.5395	452468325--452470786	473592718
TraesCS6D02G361100.1	RLK-Pelle_WAK	95.5404	452472272--452474723	473592718
TraesCS6D02G363200.1	RLK-Pelle_DLSV	95.7968	453686810--453692182	473592718
TraesCS6D02G363300.1	RLK-Pelle_DLSV	95.8036	453718685--453722539	473592718
TraesCS6D02G369600.1	RLK-Pelle_LRR-XII-1	96.3713	456407475--456411995	473592718
TraesCS6D02G369900.1	RLK-Pelle_LRR-XII-1	96.3748	456423923--456427980	473592718
TraesCS6D02G395400.1	RLK-Pelle_WAK	98.831	468056247--468060799	473592718
TraesCS6D02G395600.1	RLK-Pelle_WAK	98.8393	468095605--468100014	473592718
TraesCS6D02G395700.1	RLK-Pelle_WAK	98.8499	468146021--468153256	473592718
TraesCS6D02G395900.1	RLK-Pelle_WAK	98.8573	468180987--468185160	473592718
Chromosome 7A
Gene ID	Classification	Chromosome location（relative position）	Chromosome location	Chromosome length
TraesCS7A02G000600.1	RLK-Pelle_LRK10L-2	0.0449858	331413--332217	736706236
TraesCS7A02G000900.1	RLK-Pelle_LRK10L-2	0.0857606	631804--635718	736706236
TraesCS7A02G012200.1	RLK-Pelle_LRR-XI-1	0.727828	5361951--5364742	736706236
TraesCS7A02G012300.1	RLK-Pelle_LRR-XI-1	0.728368	5365931--5367761	736706236
TraesCS7A02G012400.1	RLK-Pelle_LRR-XI-1	0.735616	5419326--5421181	736706236
TraesCS7A02G015200.1	RLK-Pelle_DLSV	0.902796	6650955--6658521	736706236
TraesCS7A02G015300.1	RLK-Pelle_DLSV	0.904551	6663885--6667126	736706236
TraesCS7A02G091100.1	RLK-Pelle_WAK	7.51655	55374863--55377493	736706236
TraesCS7A02G091200.1	RLK-Pelle_WAK	7.51757	55382439--55385069	736706236
TraesCS7A02G122600.1	RLK-Pelle_RLCK-IXb	10.6847	78714919--78719112	736706236
TraesCS7A02G122700.1	RLK-Pelle_RLCK-IXb	10.7009	78834087--78838904	736706236
TraesCS7A02G229600.2	RLK-Pelle_DLSV	27.1521	200030874--200033655	736706236
TraesCS7A02G229800.1	RLK-Pelle_DLSV	27.1561	200060760--200065897	736706236
TraesCS7A02G242800.1	RLK-Pelle_WAK	29.6233	218236980--218240288	736706236
TraesCS7A02G242900.1	RLK-Pelle_WAK	29.6243	218244096--218247173	736706236
TraesCS7A02G249200.1	RLK-Pelle_L-LEC	31.4946	232022758--232026122	736706236
TraesCS7A02G249300.1	RLK-Pelle_L-LEC	31.4992	232056560--232059202	736706236
TraesCS7A02G365400.1	RLK-Pelle_LRR-XII-1	73.2182	539402814--539406172	736706236
TraesCS7A02G365500.1	RLK-Pelle_LRR-XII-1	73.224	539445867--539449708	736706236
TraesCS7A02G366800.1	RLK-Pelle_LRR-XII-1	73.3376	540282456--540286027	736706236
TraesCS7A02G367100.1	RLK-Pelle_LRR-XII-1	73.4018	540755722--540759004	736706236
TraesCS7A02G425700.1	RLK-Pelle_WAK	83.9793	618681007--618684442	736706236
TraesCS7A02G425900.1	RLK-Pelle_WAK	84.0269	619031130--619036498	736706236
TraesCS7A02G431000.1	RLK-Pelle_SD-2b	84.9094	625532633--625535350	736706236
TraesCS7A02G431100.1	RLK-Pelle_SD-2b	84.91	625537377--625539886	736706236
TraesCS7A02G431300.1	RLK-Pelle_SD-2b	84.9205	625614643--625617276	736706236
TraesCS7A02G433100.1	RLK-Pelle_DLSV	85.0983	626924248--626925267	736706236
TraesCS7A02G433900.1	RLK-Pelle_DLSV	85.1304	627161012--627165818	736706236
TraesCS7A02G507100.1	RLK-Pelle_L-LEC	94.2298	694196451--694198614	736706236
TraesCS7A02G507600.1	RLK-Pelle_L-LEC	94.2538	694373607--694374830	736706236
TraesCS7A02G539100.1	RLK-Pelle_DLSV	97.2227	716245931--716248925	736706236
TraesCS7A02G539300.1	RLK-Pelle_DLSV	97.244	716402746--716405591	736706236
TraesCS7A02G539900.1	RLK-Pelle_DLSV	97.3341	717066635--717079266	736706236
TraesCS7A02G540200.3	RLK-Pelle_DLSV	97.3577	717239916--717271100	736706236
TraesCS7A02G540300.1	RLK-Pelle_DLSV	97.3755	717371105--717382351	736706236
TraesCS7A02G540700.1	RLK-Pelle_DLSV	97.3844	717437180--717440951	736706236
TraesCS7A02G540900.1	RLK-Pelle_DLSV	97.4041	717581945--717593186	736706236
TraesCS7A02G550000.1	RLK-Pelle_LRR-XII-1	98.2913	724118037--724121538	736706236
TraesCS7A02G550100.1	RLK-Pelle_LRR-XII-1	98.2919	724122281--724126161	736706236
Chromosome 7B
Gene ID	Classification	Chromosome location（relative position）	Chromosome location	Chromosome length
TraesCS7B02G054500.1	RLK-Pelle_LRR-XII-1	7.67801	57632693--57636316	750620385
TraesCS7B02G054600.1	RLK-Pelle_LRR-XII-1	7.68408	57678246--57681574	750620385
TraesCS7B02G148700.1	RLK-Pelle_WAK	26.1621	196377969--196380924	750620385
TraesCS7B02G148800.1	RLK-Pelle_WAK	26.1627	196382223--196385469	750620385
TraesCS7B02G261900.1	RLK-Pelle_LRR-XII-1	64.2786	482488539--482490041	750620385
TraesCS7B02G262000.1	RLK-Pelle_LRR-XII-1	64.3047	482684179--482688237	750620385
TraesCS7B02G279600.1	RLK-Pelle_LRR-XII-1	68.3028	512695090--512699227	750620385
TraesCS7B02G279700.1	RLK-Pelle_LRR-XII-1	68.3047	512708946--512711400	750620385
TraesCS7B02G325900.1	RLK-Pelle_DLSV	77.0984	578716034--578717257	750620385
TraesCS7B02G326100.1	RLK-Pelle_DLSV	77.2004	579482147--579487089	750620385
TraesCS7B02G333500.1	RLK-Pelle_DLSV	78.4505	588865310--588869417	750620385
TraesCS7B02G333700.1	RLK-Pelle_DLSV	78.4523	588878970--588882992	750620385
TraesCS7B02G334100.1	RLK-Pelle_DLSV	78.5301	589462577--589468109	750620385
TraesCS7B02G362200.1	RLK-Pelle_RLCK-VIIa-1	83.128	623975587--623978374	750620385
TraesCS7B02G362300.1	RLK-Pelle_RLCK-VIIa-1	83.1509	624147758--624150761	750620385
TraesCS7B02G371300.1	RLK-Pelle_WAK	84.9099	637351112--637364971	750620385
TraesCS7B02G371400.1	RLK-Pelle_WAK	84.9268	637478137--637496216	750620385
TraesCS7B02G371500.1	RLK-Pelle_WAK	84.9389	637568353--637590300	750620385
TraesCS7B02G414900.1	RLK-Pelle_L-LEC	90.9704	682842191--682844365	750620385
TraesCS7B02G415700.1	RLK-Pelle_L-LEC	91.022	683229335--683243783	750620385
TraesCS7B02G424500.1	RLK-Pelle_DLSV	92.3757	693391210--693400517	750620385
TraesCS7B02G427800.1	RLK-Pelle_DLSV	92.8664	697074411--697081530	750620385
TraesCS7B02G428000.1	RLK-Pelle_DLSV	92.8883	697238206--697241908	750620385
TraesCS7B02G430300.1	RLK-Pelle_DLSV	93.1134	698928524--698938294	750620385
TraesCS7B02G446500.1	RLK-Pelle_DLSV	94.5248	709522167--709526472	750620385
TraesCS7B02G446600.1	RLK-Pelle_DLSV	94.5287	709551671--709561666	750620385
TraesCS7B02G459500.1	RLK-Pelle_DLSV	95.5584	717281116--717305326	750620385
TraesCS7B02G459600.1	RLK-Pelle_DLSV	95.5652	717331612--717349023	750620385
TraesCS7B02G459700.1	RLK-Pelle_DLSV	95.5939	717546935--717564153	750620385
TraesCS7B02G459800.1	RLK-Pelle_DLSV	95.605	717630687--717634406	750620385
TraesCS7B02G459900.1	RLK-Pelle_DLSV	95.6078	717651522--717660316	750620385
TraesCS7B02G460400.1	RLK-Pelle_DLSV	95.6381	717879197--717897305	750620385
TraesCS7B02G460600.1	RLK-Pelle_DLSV	95.6651	718081680--718102204	750620385
Chromosome 7D
Gene ID	Classification	Chromosome location（relative position）	Chromosome location	Chromosome length
TraesCS7D02G011800.2	RLK-Pelle_DLSV	0.810843	5178740--5186034	638686055
TraesCS7D02G012400.1	RLK-Pelle_DLSV	0.834652	5330809--5337313	638686055
TraesCS7D02G020600.2	RLK-Pelle_DLSV	1.42293	9088024--9093784	638686055
TraesCS7D02G021200.1	RLK-Pelle_DLSV	1.57128	10035556--10038204	638686055
TraesCS7D02G022000.1	RLK-Pelle_DLSV	1.63983	10473384--10474726	638686055
TraesCS7D02G085800.1	RLK-Pelle_WAK	8.27034	52821521--52823989	638686055
TraesCS7D02G085900.1	RLK-Pelle_WAK	8.27161	52829591--52832227	638686055
TraesCS7D02G087100.1	RLK-Pelle_WAK	8.37388	53482822--53485447	638686055
TraesCS7D02G087200.1	RLK-Pelle_WAK	8.37596	53496070--53498725	638686055
TraesCS7D02G152500.1	RLK-Pelle_LRR-XII-1	15.8285	101094531--101098157	638686055
TraesCS7D02G152600.1	RLK-Pelle_LRR-XII-1	15.8351	101136702--101140178	638686055
TraesCS7D02G153700.2	RLK-Pelle_DLSV	15.928	101730086--101734282	638686055
TraesCS7D02G153800.1	RLK-Pelle_DLSV	15.929	101736527--101739826	638686055
TraesCS7D02G230200.1	RLK-Pelle_DLSV	29.9821	191491327--191494118	638686055
TraesCS7D02G230500.1	RLK-Pelle_DLSV	29.992	191554886--191558690	638686055
TraesCS7D02G355400.1	RLK-Pelle_LRR-XII-1	71.9336	459430173--459432195	638686055
TraesCS7D02G355600.1	RLK-Pelle_LRR-XII-1	71.9388	459462835--459466230	638686055
TraesCS7D02G355800.1	RLK-Pelle_LRR-XII-1	71.9401	459471096--459473496	638686055
TraesCS7D02G356400.1	RLK-Pelle_LRR-XII-1	71.9836	459749086--459753096	638686055
TraesCS7D02G356500.1	RLK-Pelle_LRR-XII-1	71.9895	459786721--459789414	638686055
TraesCS7D02G357000.1	RLK-Pelle_LRR-XII-1	72.04	460109486--460110593	638686055
TraesCS7D02G357100.1	RLK-Pelle_LRR-XII-1	72.0666	460279529--460283524	638686055
TraesCS7D02G358300.1	RLK-Pelle_LRR-XII-1	72.2181	461246856--461249343	638686055
TraesCS7D02G358400.2	RLK-Pelle_LRR-XII-1	72.2196	461256300--461260283	638686055
TraesCS7D02G486900.4	RLK-Pelle_DLSV	93.5463	597467227--597482240	638686055
TraesCS7D02G487900.1	RLK-Pelle_DLSV	93.6337	598025486--598029001	638686055
TraesCS7D02G495600.1	RLK-Pelle_L-LEC	94.3541	602626394--602630302	638686055
TraesCS7D02G495700.1	RLK-Pelle_L-LEC	94.3597	602662282--602673510	638686055
TraesCS7D02G526400.1	RLK-Pelle_DLSV	97.3579	621811595--621818744	638686055
TraesCS7D02G526500.1	RLK-Pelle_DLSV	97.3667	621867324--621880199	638686055
