# Supplementary material for: Phylogeny of the plant receptor-like kinase (RLK) gene family and expression analysis of wheat RLK genes in response to biotic and abiotic stresses
Source: BMC Genomics. 2023 May 1;24:224. doi: 10.1186/s12864-023-09303-7 (PMC10152718; doi:10.1186/s12864-023-09303-7)
Supplement: Supplementary file 20 — Additional file 20: Table S7. Collinearity events and Ka/Ks values of RLKs among T. aestivum, B. distachyon and O. sativa. Sheets 1-2 show the Ka/Ks values of collinearity events from RLKs and all genes between T. aestivum and B. distachyon. Similarly, sheets 3-4 showed T. aestivum and O. sativa. [file 12864_2023_9303_MOESM20_ESM.xls]

## Sheet: RLK in T. ae and B. di
Table S7: Collinearity events and Ka/Ks values of RLKs among T. aestivum, B. distachyon and O. sativa.
Gene ID	Subfamily	Chromosome	Gene ID	Subfamily	Chromosome	E_value	Ka	Ks	Ka/Ks
KQK15671	RLK-Pelle_LRR-I-1	1	TraesCS2A02G200300.1	RLK-Pelle_LRR-I-1	2A	0	0.0588202	0.530444	0.110889
KQK15717	RLK-Pelle_LRR-V	1	TraesCS2A02G202600.1	RLK-Pelle_LRR-V	2A	0	0.0986793	0.346557	0.284742
KQK15837	RLK-Pelle_DLSV	1	TraesCS2A02G211300.1	RLK-Pelle_DLSV	2A	0	0.426136	1.69282	0.251731
KQK15879	RLK-Pelle_DLSV	1	TraesCS2A02G215800.2	RLK-Pelle_DLSV	2A	0	0.0988096	0.343052	0.288032
PNT74974	RLK-Pelle_DLSV	1	TraesCS2A02G215900.1	RLK-Pelle_DLSV	2A	0	0.109673	0.314342	0.348898
KQK15893	RLK-Pelle_DLSV	1	TraesCS2A02G216300.1	RLK-Pelle_DLSV	2A	0	0.279426	0.55859	0.500235
KQK15896	RLK-Pelle_DLSV	1	TraesCS2A02G216400.1	RLK-Pelle_DLSV	2A	0	0.380806	1.31784	0.288963
KQK15900	RLK-Pelle_DLSV	1	TraesCS2A02G216500.1	RLK-Pelle_DLSV	2A	0	0.315905	0.868658	0.36367
KQK15904	RLK-Pelle_DLSV	1	TraesCS2A02G217000.1	RLK-Pelle_DLSV	2A	0	0.126709	0.564624	0.224413
KQK15907	RLK-Pelle_DLSV	1	TraesCS2A02G217300.2	RLK-Pelle_DLSV	2A	0	0.420739	1.32345	0.31791
KQK15915	RLK-Pelle_DLSV	1	TraesCS2A02G217600.1	RLK-Pelle_DLSV	2A	6e-161	0.37795	1.21603	0.310806
KQK14454	RLK-Pelle_RLCK-VIIa-1	1	TraesCS2A02G081400.1	RLK-Pelle_RLCK-VIIa-1	2A	0	0.0702538	0.609885	0.115192
KQK14496	RLK-Pelle_LRR-VI-2	1	TraesCS2A02G088800.1	RLK-Pelle_LRR-VI-2	2A	0	0.0871561	0.442447	0.196986
PNT74565	RLK-Pelle_LRR-III	1	TraesCS2A02G104100.1	RLK-Pelle_LRR-III	2A	0	0.0752868	0.412121	0.182681
KQK15277	RLK-Pelle_RLCK-VIIa-2	1	TraesCS2A02G170600.1	RLK-Pelle_RLCK-VIIa-2	2A	0	0.101004	0.378122	0.267119
KQK15418	RLK-Pelle_LRR-Xb-2	1	TraesCS2A02G182400.1	RLK-Pelle_LRR-Xb-2	2A	0	0.156105	0.509818	0.306198
PNT75045	RLK-Pelle_LRR-XI-1	1	TraesCS2A02G230100.1	RLK-Pelle_LRR-XI-1	2A	0	0.0977247	0.401627	0.243322
KQK15591	RLK-Pelle_LRR-III	1	TraesCS2A02G185000.1	RLK-Pelle_LRR-III	2A	0	0.147242	0.338154	0.435429
PNT77113	RLK-Pelle_LRR-XIV	1	TraesCS2A02G255300.1	RLK-Pelle_LRR-XIV	2A	0	0.107894	0.423775	0.254601
KQK21033	RLK-Pelle_LRR-III	1	TraesCS2A02G253500.1	RLK-Pelle_LRR-III	2A	0	0.0344864	0.449458	0.0767288
KQK21062	RLK-Pelle_LRR-XI-1	1	TraesCS2A02G251000.1	RLK-Pelle_LRR-XI-1	2A	0	0.0872869	0.444362	0.196432
KQK14771	RLK-Pelle_RLCK-VIIa-1	1	TraesCS2A02G117800.2	RLK-Pelle_RLCK-VIIa-1	2A	0	0.0849105	0.41917	0.202568
KQK21827	RLK-Pelle_LRR-III	1	TraesCS2A02G104100.1	RLK-Pelle_LRR-III	2A	0	0.161951	0.858899	0.188556
KQK15153	RLK-Pelle_LRR-V	1	TraesCS2A02G166900.1	RLK-Pelle_LRR-V	2A	0	0.0662521	0.322212	0.205616
KQK15115	RLK-Pelle_LRR-III	1	TraesCS2A02G159900.2	RLK-Pelle_LRR-III	2A	0	0.0585556	0.387555	0.15109
KQK15277	RLK-Pelle_RLCK-VIIa-2	1	TraesCS2B02G197000.1	RLK-Pelle_RLCK-VIIa-2	2B	0	0.104463	0.40982	0.2549
KQK15418	RLK-Pelle_LRR-Xb-2	1	TraesCS2B02G208900.1	RLK-Pelle_LRR-Xb-2	2B	0	0.155439	0.506787	0.306715
KQK15591	RLK-Pelle_LRR-III	1	TraesCS2B02G222100.1	RLK-Pelle_LRR-III	2B	0	0.143783	0.292388	0.491756
KQK15671	RLK-Pelle_LRR-I-1	1	TraesCS2B02G227700.1	RLK-Pelle_LRR-I-1	2B	0	0.0604491	0.565469	0.106901
KQK15717	RLK-Pelle_LRR-V	1	TraesCS2B02G229600.2	RLK-Pelle_LRR-V	2B	0	0.0915595	0.310151	0.295209
KQK15837	RLK-Pelle_DLSV	1	TraesCS2B02G236800.8	RLK-Pelle_DLSV	2B	0	0.0752753	0.359554	0.209358
KQK15879	RLK-Pelle_DLSV	1	TraesCS2B02G240800.3	RLK-Pelle_DLSV	2B	0	0.0958471	0.352087	0.272225
PNT74974	RLK-Pelle_DLSV	1	TraesCS2B02G240900.1	RLK-Pelle_DLSV	2B	0	0.104745	0.341031	0.307143
KQK15885	RLK-Pelle_DLSV	1	TraesCS2B02G241400.1	RLK-Pelle_DLSV	2B	0	0.133013	0.403204	0.32989
KQK15886	RLK-Pelle_DLSV	1	TraesCS2B02G241500.1	RLK-Pelle_DLSV	2B	0	0.131486	0.383419	0.342929
KQK15900	RLK-Pelle_DLSV	1	TraesCS2B02G242100.2	RLK-Pelle_DLSV	2B	0	0.317934	0.982587	0.323569
KQK15905	RLK-Pelle_DLSV	1	TraesCS2B02G242500.1	RLK-Pelle_DLSV	2B	0	0.109364	0.359387	0.304307
KQK15907	RLK-Pelle_DLSV	1	TraesCS2B02G243000.1	RLK-Pelle_DLSV	2B	0	0.423545	1.1542	0.366959
KQK15115	RLK-Pelle_LRR-III	1	TraesCS2B02G185800.3	RLK-Pelle_LRR-III	2B	0	0.0576491	0.383292	0.150405
KQK14454	RLK-Pelle_RLCK-VIIa-1	1	TraesCS2B02G096000.1	RLK-Pelle_RLCK-VIIa-1	2B	0	0.0714922	0.642064	0.111348
KQK14496	RLK-Pelle_LRR-VI-2	1	TraesCS2B02G104200.1	RLK-Pelle_LRR-VI-2	2B	0	0.128832	0.537482	0.239695
PNT74565	RLK-Pelle_LRR-III	1	TraesCS2B02G121100.1	RLK-Pelle_LRR-III	2B	0	0.0790204	0.414554	0.190615
PNT77211	RLK-Pelle_LRR-XV	1	TraesCS2B02G281400.1	RLK-Pelle_LRR-XV	2B	0	0.190193	0.601902	0.315986
PNT75045	RLK-Pelle_LRR-XI-1	1	TraesCS2B02G251700.1	RLK-Pelle_LRR-XI-1	2B	0	0.101095	0.417286	0.242268
PNT77111	RLK-Pelle_LRR-XI-1	1	TraesCS2B02G266700.1	RLK-Pelle_LRR-XI-1	2B	0	0.0860451	0.556175	0.154709
PNT77113	RLK-Pelle_LRR-XIV	1	TraesCS2B02G266900.1	RLK-Pelle_LRR-XIV	2B	0	0.109375	0.435618	0.251081
PNT76977	RLK-Pelle_LRR-VI-1	1	TraesCS2B02G270100.2	RLK-Pelle_LRR-VI-1	2B	0	0.111024	0.48415	0.229318
KQK14771	RLK-Pelle_RLCK-VIIa-1	1	TraesCS2B02G137800.2	RLK-Pelle_RLCK-VIIa-1	2B	0	0.082773	0.424246	0.195106
KQK21827	RLK-Pelle_LRR-III	1	TraesCS2B02G121100.1	RLK-Pelle_LRR-III	2B	0	0.165012	0.821589	0.200844
KQK15153	RLK-Pelle_LRR-V	1	TraesCS2B02G193000.1	RLK-Pelle_LRR-V	2B	0	0.0598162	0.28809	0.20763
KQK21033	RLK-Pelle_LRR-III	1	TraesCS2B02G273100.1	RLK-Pelle_LRR-III	2B	0	0.0373699	0.428758	0.0871586
KQK22118	RLK-Pelle_LRR-VI-2	1	TraesCS2B02G104200.1	RLK-Pelle_LRR-VI-2	2B	0	0.230017	0.974835	0.235954
KQK15277	RLK-Pelle_RLCK-VIIa-2	1	TraesCS2D02G178100.1	RLK-Pelle_RLCK-VIIa-2	2D	0	0.111601	0.396427	0.281517
PNT74806	RLK-Pelle_LRR-XV	1	TraesCS2D02G183900.1	RLK-Pelle_LRR-XV	2D	0	0.0560263	0.257842	0.217289
KQK15418	RLK-Pelle_LRR-Xb-2	1	TraesCS2D02G190200.2	RLK-Pelle_LRR-Xb-2	2D	0	0.149403	0.459828	0.32491
KQK15591	RLK-Pelle_LRR-III	1	TraesCS2D02G202600.1	RLK-Pelle_LRR-III	2D	0	0.147877	0.353216	0.41866
KQK15671	RLK-Pelle_LRR-I-1	1	TraesCS2D02G208100.1	RLK-Pelle_LRR-I-1	2D	0	0.0588393	0.540785	0.108804
KQK15837	RLK-Pelle_DLSV	1	TraesCS2D02G217500.3	RLK-Pelle_DLSV	2D	0	0.422769	1.63922	0.257908
KQK15879	RLK-Pelle_DLSV	1	TraesCS2D02G221400.3	RLK-Pelle_DLSV	2D	0	0.095097	0.349041	0.272453
PNT74974	RLK-Pelle_DLSV	1	TraesCS2D02G221500.4	RLK-Pelle_DLSV	2D	0	0.0992217	0.306316	0.32392
KQK15885	RLK-Pelle_DLSV	1	TraesCS2D02G221900.1	RLK-Pelle_DLSV	2D	0	0.132258	0.406023	0.32574
KQK15886	RLK-Pelle_DLSV	1	TraesCS2D02G222000.1	RLK-Pelle_DLSV	2D	0	0.1162	0.370821	0.31336
KQK15896	RLK-Pelle_DLSV	1	TraesCS2D02G222700.1	RLK-Pelle_DLSV	2D	0	0.116469	0.380157	0.306371
KQK15905	RLK-Pelle_DLSV	1	TraesCS2D02G223000.1	RLK-Pelle_DLSV	2D	0	0.1067	0.362883	0.294035
KQK15907	RLK-Pelle_DLSV	1	TraesCS2D02G223100.3	RLK-Pelle_DLSV	2D	0	0.426354	1.21143	0.351943
PNT75045	RLK-Pelle_LRR-XI-1	1	TraesCS2D02G233800.1	RLK-Pelle_LRR-XI-1	2D	0	0.098388	0.418042	0.235354
PNT74565	RLK-Pelle_LRR-III	1	TraesCS2D02G103800.1	RLK-Pelle_LRR-III	2D	0	0.0754012	0.430339	0.175213
KQK14454	RLK-Pelle_RLCK-VIIa-1	1	TraesCS2D02G079200.1	RLK-Pelle_RLCK-VIIa-1	2D	0	0.0664849	0.706154	0.0941507
KQK14496	RLK-Pelle_LRR-VI-2	1	TraesCS2D02G086600.1	RLK-Pelle_LRR-VI-2	2D	0	0.116626	0.559294	0.208524
PNT76977	RLK-Pelle_LRR-VI-1	1	TraesCS2D02G248200.2	RLK-Pelle_LRR-VI-1	2D	0	0.100028	0.461549	0.216723
KQK14771	RLK-Pelle_RLCK-VIIa-1	1	TraesCS2D02G117200.2	RLK-Pelle_RLCK-VIIa-1	2D	0	0.0828288	0.438534	0.188877
PNT77111	RLK-Pelle_LRR-XI-1	1	TraesCS2D02G255900.1	RLK-Pelle_LRR-XI-1	2D	0	0.0851646	0.556203	0.153118
PNT77113	RLK-Pelle_LRR-XIV	1	TraesCS2D02G255700.1	RLK-Pelle_LRR-XIV	2D	0	0.10763	0.425274	0.253083
KQK21033	RLK-Pelle_LRR-III	1	TraesCS2D02G254000.1	RLK-Pelle_LRR-III	2D	0	0.0371199	0.442393	0.083907
KQK21062	RLK-Pelle_LRR-XI-1	1	TraesCS2D02G252000.1	RLK-Pelle_LRR-XI-1	2D	0	0.0888341	0.448197	0.198203
KQK15717	RLK-Pelle_LRR-V	1	TraesCS2D02G213100.1	RLK-Pelle_LRR-V	2D	0	0.100453	0.350153	0.286883
KQK21827	RLK-Pelle_LRR-III	1	TraesCS2D02G103800.1	RLK-Pelle_LRR-III	2D	0	0.158893	0.856445	0.185526
KQK15153	RLK-Pelle_LRR-V	1	TraesCS2D02G174500.1	RLK-Pelle_LRR-V	2D	0	0.12008	0.366243	0.327871
KQK15115	RLK-Pelle_LRR-III	1	TraesCS2D02G167300.2	RLK-Pelle_LRR-III	2D	0	0.0567271	0.365156	0.15535
KQK13458	RLK-Pelle_LRR-XIV	1	TraesCS4A02G259100.1	RLK-Pelle_LRR-XIV	4A	0	0.0656213	0.382232	0.171679
KQK13493	RLK-Pelle_RLCK-VIII	1	TraesCS4A02G262800.1	RLK-Pelle_RLCK-VIII	4A	0	0.0644612	0.359125	0.179495
PNT73806	RLK-Pelle_RLCK-VIII	1	TraesCS4A02G341700.1	RLK-Pelle_RLCK-VIII	4A	0	0.0461137	0.362367	0.127257
KQK12213	RLK-Pelle_WAK	1	TraesCS4A02G347600.1	RLK-Pelle_WAK	4A	0	0.106954	0.483561	0.221179
KQK23550	RLK-Pelle_RLCK-VIIa-2	1	TraesCS4A02G031000.1	RLK-Pelle_RLCK-VIIa-2	4A	0	0.104356	0.543788	0.191906
KQK22738	RLK-Pelle_LRR-XI-1	1	TraesCS4A02G059000.1	RLK-Pelle_LRR-XI-1	4A	0	0.057021	0.309003	0.184532
KQK22781	RLK-Pelle_WAK_LRK10L-1	1	TraesCS4A02G062000.1	RLK-Pelle_WAK_LRK10L-1	4A	0	0.145722	0.288012	0.505958
KQK22829	RLK-Pelle_LRR-III	1	TraesCS4A02G064200.1	RLK-Pelle_LRR-III	4A	0	0.0831585	0.286547	0.290209
KQK23279	RLK-Pelle_LRR-V	1	TraesCS4A02G005100.4	RLK-Pelle_LRR-V	4A	0	0.0626078	0.429106	0.145903
KQK23335	RLK-Pelle_RLCK-VIIa-2	1	TraesCS4A02G010000.1	RLK-Pelle_RLCK-VIIa-2	4A	0	0.0846701	0.448275	0.18888
KQK22630	RLK-Pelle_RLCK-VI	1	TraesCS4A02G072300.1	RLK-Pelle_RLCK-VI	4A	0	0.0751457	0.276592	0.271685
KQK22732	RLK-Pelle_RLCK-V	1	TraesCS4A02G078100.1	RLK-Pelle_RLCK-V	4A	0	0.0783419	0.295789	0.264858
KQK12072	RLK-Pelle_LRR-XII-1	1	TraesCS4A02G327100.1	RLK-Pelle_LRR-XII-1	4A	0	0.165164	0.237347	0.695877
PNT74565	RLK-Pelle_LRR-III	1	TraesCS4A02G133400.1	RLK-Pelle_LRR-III	4A	0	0.15918	0.923294	0.172404
KQK14496	RLK-Pelle_LRR-VI-2	1	TraesCS4A02G111600.1	RLK-Pelle_LRR-VI-2	4A	0	0.244194	0.870507	0.280519
KQK23407	RLK-Pelle_RLCK-VIIa-2	1	TraesCS4A02G016800.1	RLK-Pelle_RLCK-VIIa-2	4A	0	0.0366551	0.475724	0.0770512
PNT76585	RLK-Pelle_LRR-XIIIb	1	TraesCS4A02G422700.1	RLK-Pelle_LRR-XIIIb	4A	0	0.0531891	0.373255	0.142501
PNT77462	RLK-Pelle_LRR-VII-1	1	TraesCS4A02G135200.1	RLK-Pelle_LRR-VII-1	4A	0	0.0496601	0.359266	0.138227
KQK21827	RLK-Pelle_LRR-III	1	TraesCS4A02G133400.1	RLK-Pelle_LRR-III	4A	0	0.0579929	0.467221	0.124123
KQK21860	RLK-Pelle_LRR-VIII-1	1	TraesCS4A02G131500.1	RLK-Pelle_LRR-VIII-1	4A	0	0.0406323	0.314024	0.129392
KQK22087	RLK-Pelle_LRR-III	1	TraesCS4A02G114600.1	RLK-Pelle_LRR-III	4A	0	0.0586467	0.316613	0.185231
KQK22118	RLK-Pelle_LRR-VI-2	1	TraesCS4A02G111600.1	RLK-Pelle_LRR-VI-2	4A	0	0.11196	0.528252	0.211944
KQK22221	RLK-Pelle_RLCK-VIIa-1	1	TraesCS4A02G105100.1	RLK-Pelle_RLCK-VIIa-1	4A	0	0.162154	0.504496	0.321417
KQK22342	RLK-Pelle_RLCK-VIIa-2	1	TraesCS4A02G096900.1	RLK-Pelle_RLCK-VIIa-2	4A	0	0.0319422	0.35227	0.0906752
KQK22414	RLK-Pelle_LRR-XIIIa	1	TraesCS4A02G092500.1	RLK-Pelle_LRR-XIIIa	4A	0	0.0589231	0.428399	0.137543
KQK22442	RLK-Pelle_DLSV	1	TraesCS4A02G089700.1	RLK-Pelle_DLSV	4A	0	0.054093	0.306234	0.176639
KQK13625	RLK-Pelle_LRR-III	1	TraesCS4A02G267300.1	RLK-Pelle_LRR-III	4A	0	0.126431	0.510343	0.247738
KQK23643	RLK-Pelle_RLCK-IV	1	TraesCS4A02G414700.1	RLK-Pelle_RLCK-IV	4A	0	0.0795646	0.452453	0.175852
KQK19920	RLK-Pelle_RLCK-IXb	1	TraesCS4A02G382700.4	RLK-Pelle_RLCK-IXb	4A	0	0.192104	0.53207	0.361051
KQK19977	RLK-Pelle_LRR-IV	1	TraesCS4A02G371100.1	RLK-Pelle_LRR-IV	4A	0	0.0829177	0.423662	0.195717
PNT76585	RLK-Pelle_LRR-XIIIb	1	TraesCS4A02G422700.1	RLK-Pelle_LRR-XIIIb	4A	0	0.0531891	0.373255	0.142501
PNT77462	RLK-Pelle_LRR-VII-1	1	TraesCS4B02G169900.1	RLK-Pelle_LRR-VII-1	4B	0	0.0489999	0.326504	0.150075
KQK21827	RLK-Pelle_LRR-III	1	TraesCS4B02G171300.1	RLK-Pelle_LRR-III	4B	0	0.0546057	0.461462	0.118332
KQK21860	RLK-Pelle_LRR-VIII-1	1	TraesCS4B02G173100.1	RLK-Pelle_LRR-VIII-1	4B	0	0.0417459	0.2986	0.139805
KQK22087	RLK-Pelle_LRR-III	1	TraesCS4B02G189600.1	RLK-Pelle_LRR-III	4B	0	0.0578834	0.309621	0.186949
KQK22118	RLK-Pelle_LRR-VI-2	1	TraesCS4B02G192200.1	RLK-Pelle_LRR-VI-2	4B	0	0.109494	0.543054	0.201627
KQK22221	RLK-Pelle_RLCK-VIIa-1	1	TraesCS4B02G198900.1	RLK-Pelle_RLCK-VIIa-1	4B	0	0.158724	0.494445	0.321014
KQK22342	RLK-Pelle_RLCK-VIIa-2	1	TraesCS4B02G207500.1	RLK-Pelle_RLCK-VIIa-2	4B	0	0.0344125	0.334483	0.102883
KQK22414	RLK-Pelle_LRR-XIIIa	1	TraesCS4B02G211800.1	RLK-Pelle_LRR-XIIIa	4B	0	0.0626142	0.467375	0.13397
KQK22442	RLK-Pelle_DLSV	1	TraesCS4B02G214600.1	RLK-Pelle_DLSV	4B	0	0.0552291	0.307485	0.179616
KQK22630	RLK-Pelle_RLCK-VI	1	TraesCS4B02G228200.1	RLK-Pelle_RLCK-VI	4B	0	0.0683302	0.258623	0.264208
KQK22732	RLK-Pelle_RLCK-V	1	TraesCS4B02G234200.1	RLK-Pelle_RLCK-V	4B	0	0.0778696	0.287413	0.270933
KQK22738	RLK-Pelle_LRR-XI-1	1	TraesCS4B02G234600.1	RLK-Pelle_LRR-XI-1	4B	0	0.0572249	0.367374	0.155767
KQK22781	RLK-Pelle_WAK_LRK10L-1	1	TraesCS4B02G238700.1	RLK-Pelle_WAK_LRK10L-1	4B	0	0.142757	0.297991	0.479066
KQK22829	RLK-Pelle_LRR-III	1	TraesCS4B02G241500.1	RLK-Pelle_LRR-III	4B	0	0.105915	0.295957	0.357872
KQK13625	RLK-Pelle_LRR-III	1	TraesCS4B02G047100.1	RLK-Pelle_LRR-III	4B	0	0.125422	0.518592	0.241852
PNT78385	RLK-Pelle_RLCK-IXb	1	TraesCS4B02G371600.1	RLK-Pelle_RLCK-IXb	4B	0	0.186614	0.404382	0.46148
KQK13458	RLK-Pelle_LRR-XIV	1	TraesCS4B02G055600.1	RLK-Pelle_LRR-XIV	4B	0	0.0697831	0.388692	0.179533
KQK13493	RLK-Pelle_RLCK-VIII	1	TraesCS4B02G052100.1	RLK-Pelle_RLCK-VIII	4B	0	0.0612047	0.379815	0.161143
KQK23799	RLK-Pelle_L-LEC	1	TraesCS4B02G328400.1	RLK-Pelle_L-LEC	4B	0	0.200213	0.573629	0.349028
KQK23800	RLK-Pelle_RLCK-XII-1	1	TraesCS4B02G328200.1	RLK-Pelle_RLCK-XII-1	4B	0	0.0764647	0.403978	0.189279
KQK23815	RLK-Pelle_RLCK-VIIa-2	1	TraesCS4B02G325400.1	RLK-Pelle_RLCK-VIIa-2	4B	4e-123	0.139177	0.360897	0.385642
KQK23870	RLK-Pelle_LRR-VII-1	1	TraesCS4B02G320600.1	RLK-Pelle_LRR-VII-1	4B	0	0.0806878	0.392357	0.205649
KQK23896	RLK-Pelle_RLCK-V	1	TraesCS4B02G318400.1	RLK-Pelle_RLCK-V	4B	0	0.0733782	0.354657	0.206899
KQK23550	RLK-Pelle_RLCK-VIIa-2	1	TraesCS4B02G275000.1	RLK-Pelle_RLCK-VIIa-2	4B	0	0.0959528	0.599014	0.160185
KQK23279	RLK-Pelle_LRR-V	1	TraesCS4B02G299900.2	RLK-Pelle_LRR-V	4B	0	0.0724309	0.410862	0.17629
KQK23335	RLK-Pelle_RLCK-VIIa-2	1	TraesCS4B02G294300.1	RLK-Pelle_RLCK-VIIa-2	4B	0	0.0827423	0.427313	0.193634
KQK23643	RLK-Pelle_RLCK-IV	1	TraesCS4B02G315400.1	RLK-Pelle_RLCK-IV	4B	0	0.0737835	0.478457	0.154211
PNT74565	RLK-Pelle_LRR-III	1	TraesCS4B02G171300.1	RLK-Pelle_LRR-III	4B	0	0.153227	0.975641	0.157053
KQK14496	RLK-Pelle_LRR-VI-2	1	TraesCS4B02G192200.1	RLK-Pelle_LRR-VI-2	4B	0	0.249814	0.898496	0.278035
KQK23407	RLK-Pelle_RLCK-VIIa-2	1	TraesCS4B02G287300.1	RLK-Pelle_RLCK-VIIa-2	4B	0	0.0377302	0.435302	0.086676
PNT77462	RLK-Pelle_LRR-VII-1	1	TraesCS4D02G172000.1	RLK-Pelle_LRR-VII-1	4D	0	0.0472203	0.345693	0.136596
KQK21827	RLK-Pelle_LRR-III	1	TraesCS4D02G173400.1	RLK-Pelle_LRR-III	4D	0	0.0557285	0.463527	0.120227
KQK21860	RLK-Pelle_LRR-VIII-1	1	TraesCS4D02G175200.2	RLK-Pelle_LRR-VIII-1	4D	0	0.0393088	0.31285	0.125647
KQK22087	RLK-Pelle_LRR-III	1	TraesCS4D02G191000.1	RLK-Pelle_LRR-III	4D	0	0.0592143	0.317136	0.186716
KQK22118	RLK-Pelle_LRR-VI-2	1	TraesCS4D02G193500.1	RLK-Pelle_LRR-VI-2	4D	0	0.111315	0.533028	0.208835
KQK22221	RLK-Pelle_RLCK-VIIa-1	1	TraesCS4D02G199800.1	RLK-Pelle_RLCK-VIIa-1	4D	0	0.167155	0.490855	0.340538
KQK22342	RLK-Pelle_RLCK-VIIa-2	1	TraesCS4D02G208400.1	RLK-Pelle_RLCK-VIIa-2	4D	0	0.0306933	0.34716	0.0884126
KQK22414	RLK-Pelle_LRR-XIIIa	1	TraesCS4D02G212600.1	RLK-Pelle_LRR-XIIIa	4D	0	0.0581587	0.423048	0.137475
KQK22442	RLK-Pelle_DLSV	1	TraesCS4D02G215200.1	RLK-Pelle_DLSV	4D	0	0.0558853	0.308941	0.180893
KQK22630	RLK-Pelle_RLCK-VI	1	TraesCS4D02G229100.2	RLK-Pelle_RLCK-VI	4D	0	0.0770127	0.273217	0.281873
KQK22732	RLK-Pelle_RLCK-V	1	TraesCS4D02G235400.1	RLK-Pelle_RLCK-V	4D	0	0.0787054	0.323653	0.243178
KQK22738	RLK-Pelle_LRR-XI-1	1	TraesCS4D02G235800.1	RLK-Pelle_LRR-XI-1	4D	0	0.0560898	0.328842	0.170568
KQK22781	RLK-Pelle_WAK_LRK10L-1	1	TraesCS4D02G238900.1	RLK-Pelle_WAK_LRK10L-1	4D	0	0.141604	0.280095	0.505556
KQK22829	RLK-Pelle_LRR-III	1	TraesCS4D02G241100.1	RLK-Pelle_LRR-III	4D	0	0.0740971	0.267006	0.277511
KQK13625	RLK-Pelle_LRR-III	1	TraesCS4D02G046900.1	RLK-Pelle_LRR-III	4D	0	0.124485	0.501956	0.248
KQK13458	RLK-Pelle_LRR-XIV	1	TraesCS4D02G055900.1	RLK-Pelle_LRR-XIV	4D	0	0.0635229	0.385701	0.164695
KQK13493	RLK-Pelle_RLCK-VIII	1	TraesCS4D02G052300.1	RLK-Pelle_RLCK-VIII	4D	0	0.0569867	0.360509	0.158073
KQK23550	RLK-Pelle_RLCK-VIIa-2	1	TraesCS4D02G273600.1	RLK-Pelle_RLCK-VIIa-2	4D	0	0.0946596	0.583643	0.162188
KQK23799	RLK-Pelle_L-LEC	1	TraesCS4D02G325500.1	RLK-Pelle_L-LEC	4D	0	0.197071	0.545038	0.361572
KQK23800	RLK-Pelle_RLCK-XII-1	1	TraesCS4D02G325200.1	RLK-Pelle_RLCK-XII-1	4D	0	0.085916	0.370326	0.232001
KQK23823	RLK-Pelle_RLCK-VIIa-1	1	TraesCS4D02G322200.3	RLK-Pelle_RLCK-VIIa-1	4D	0	0.0687246	0.484418	0.141871
KQK23870	RLK-Pelle_LRR-VII-1	1	TraesCS4D02G317100.1	RLK-Pelle_LRR-VII-1	4D	0	0.0740787	0.360429	0.205529
KQK23896	RLK-Pelle_RLCK-V	1	TraesCS4D02G314800.1	RLK-Pelle_RLCK-V	4D	0	0.0777358	0.37599	0.206749
KQK23279	RLK-Pelle_LRR-V	1	TraesCS4D02G298800.1	RLK-Pelle_LRR-V	4D	0	0.0695133	0.39588	0.175592
KQK23335	RLK-Pelle_RLCK-VIIa-2	1	TraesCS4D02G293200.1	RLK-Pelle_RLCK-VIIa-2	4D	0	0.0809225	0.402675	0.200962
KQK23643	RLK-Pelle_RLCK-IV	1	TraesCS4D02G312400.1	RLK-Pelle_RLCK-IV	4D	0	0.0673318	0.4688	0.143626
PNT74565	RLK-Pelle_LRR-III	1	TraesCS4D02G173400.1	RLK-Pelle_LRR-III	4D	0	0.154431	0.988439	0.156237
PNT78385	RLK-Pelle_RLCK-IXb	1	TraesCS4D02G365900.1	RLK-Pelle_RLCK-IXb	4D	0	0.184044	0.39808	0.462329
KQK14496	RLK-Pelle_LRR-VI-2	1	TraesCS4D02G193500.1	RLK-Pelle_LRR-VI-2	4D	0	0.274384	1.0224	0.268373
KQK23407	RLK-Pelle_RLCK-VIIa-2	1	TraesCS4D02G286100.1	RLK-Pelle_RLCK-VIIa-2	4D	0	0.0383177	0.42503	0.090153
KQK23870	RLK-Pelle_LRR-VII-1	1	TraesCS5A02G491400.1	RLK-Pelle_LRR-VII-1	5A	0	0.0735696	0.364206	0.202
KQK23896	RLK-Pelle_RLCK-V	1	TraesCS5A02G493800.1	RLK-Pelle_RLCK-V	5A	0	0.0807796	0.360226	0.224247
KQK12806	RLK-Pelle_LRR-VI-1	1	TraesCS5A02G428900.1	RLK-Pelle_LRR-VI-1	5A	0	0.0997899	0.423599	0.235576
KQK12952	RLK-Pelle_PERK-1	1	TraesCS5A02G411300.1	RLK-Pelle_PERK-1	5A	0	0.196912	0.357659	0.550559
KQK12976	RLK-Pelle_LRR-XI-1	1	TraesCS5A02G407500.2	RLK-Pelle_LRR-XI-1	5A	0	0.0550769	0.348183	0.158184
KQK12980	RLK-Pelle_LRR-XIV	1	TraesCS5A02G407300.1	RLK-Pelle_LRR-XIV	5A	0	0.115975	0.340417	0.340685
KQK12389	RLK-Pelle_RLCK-XII-1	1	TraesCS5A02G487000.2	RLK-Pelle_RLCK-XII-1	5A	0	0.0727557	0.519518	0.140044
KQK12404	RLK-Pelle_L-LEC	1	TraesCS5A02G484600.1	RLK-Pelle_L-LEC	5A	0	0.246008	0.55839	0.440566
KQK12422	RLK-Pelle_RLCK-VIIa-2	1	TraesCS5A02G480600.1	RLK-Pelle_RLCK-VIIa-2	5A	0	0.141619	0.419163	0.337862
KQK23799	RLK-Pelle_L-LEC	1	TraesCS5A02G500100.1	RLK-Pelle_L-LEC	5A	0	0.196693	0.620581	0.316949
KQK23800	RLK-Pelle_RLCK-XII-1	1	TraesCS5A02G500000.1	RLK-Pelle_RLCK-XII-1	5A	0	0.0716923	0.416929	0.171953
KQK23815	RLK-Pelle_RLCK-VIIa-2	1	TraesCS5A02G497700.1	RLK-Pelle_RLCK-VIIa-2	5A	3e-122	0.145729	0.340549	0.427924
KQK23823	RLK-Pelle_RLCK-VIIa-1	1	TraesCS5A02G497600.2	RLK-Pelle_RLCK-VIIa-1	5A	0	0.0697898	0.49283	0.14161
PNT78385	RLK-Pelle_RLCK-IXb	1	TraesCS5A02G542700.1	RLK-Pelle_RLCK-IXb	5A	0	0.193221	0.403662	0.478671
KQK12072	RLK-Pelle_LRR-XII-1	1	TraesCS5B02G541000.1	RLK-Pelle_LRR-XII-1	5B	0	0.175644	0.504076	0.348447
KQK12806	RLK-Pelle_LRR-VI-1	1	TraesCS5B02G431000.1	RLK-Pelle_LRR-VI-1	5B	0	0.100319	0.430014	0.233291
KQK12952	RLK-Pelle_PERK-1	1	TraesCS5B02G415000.1	RLK-Pelle_PERK-1	5B	0	0.208048	0.328383	0.633553
KQK12976	RLK-Pelle_LRR-XI-1	1	TraesCS5B02G412400.1	RLK-Pelle_LRR-XI-1	5B	0	0.0595397	0.368871	0.161411
KQK12980	RLK-Pelle_LRR-XIV	1	TraesCS5B02G412200.1	RLK-Pelle_LRR-XIV	5B	0	0.112547	0.327412	0.343746
PNT73806	RLK-Pelle_RLCK-VIII	1	TraesCS5B02G532900.1	RLK-Pelle_RLCK-VIII	5B	0	0.0440234	0.327448	0.134444
KQK12213	RLK-Pelle_WAK	1	TraesCS5B02G526000.1	RLK-Pelle_WAK	5B	0	0.11125	0.567234	0.196128
KQK12226	RLK-Pelle_WAK	1	TraesCS5B02G521800.1	RLK-Pelle_WAK	5B	0	0.107531	0.492407	0.218378
KQK12369	RLK-Pelle_L-LEC	1	TraesCS5B02G502400.1	RLK-Pelle_L-LEC	5B	0	0.293631	0.73314	0.400512
KQK12384	RLK-Pelle_RLCK-IV	1	TraesCS5B02G501300.2	RLK-Pelle_RLCK-IV	5B	0	0.239785	0.441244	0.543431
KQK12389	RLK-Pelle_RLCK-XII-1	1	TraesCS5B02G500800.1	RLK-Pelle_RLCK-XII-1	5B	0	0.0614022	0.54849	0.111948
KQK12422	RLK-Pelle_RLCK-VIIa-2	1	TraesCS5B02G493500.1	RLK-Pelle_RLCK-VIIa-2	5B	0	0.118011	0.431445	0.273524
KQK12806	RLK-Pelle_LRR-VI-1	1	TraesCS5D02G437000.1	RLK-Pelle_LRR-VI-1	5D	0	0.0983391	0.446503	0.220243
KQK12976	RLK-Pelle_LRR-XI-1	1	TraesCS5D02G417400.1	RLK-Pelle_LRR-XI-1	5D	0	0.0569873	0.344486	0.165427
KQK12980	RLK-Pelle_LRR-XIV	1	TraesCS5D02G417200.1	RLK-Pelle_LRR-XIV	5D	0	0.116285	0.308502	0.376935
KQK12985	RLK-Pelle_L-LEC	1	TraesCS5D02G416100.1	RLK-Pelle_L-LEC	5D	0	0.11821	0.331935	0.356124
PNT73806	RLK-Pelle_RLCK-VIII	1	TraesCS5D02G531200.1	RLK-Pelle_RLCK-VIII	5D	0	0.048642	0.34962	0.139128
KQK12213	RLK-Pelle_WAK	1	TraesCS5D02G524800.1	RLK-Pelle_WAK	5D	0	0.11191	0.539171	0.20756
KQK12226	RLK-Pelle_WAK	1	TraesCS5D02G520500.1	RLK-Pelle_WAK	5D	0	0.133338	0.544664	0.244809
KQK12369	RLK-Pelle_L-LEC	1	TraesCS5D02G503600.1	RLK-Pelle_L-LEC	5D	0	0.288141	0.674562	0.427152
KQK12384	RLK-Pelle_RLCK-IV	1	TraesCS5D02G501800.1	RLK-Pelle_RLCK-IV	5D	0	0.235187	0.438492	0.536355
KQK12389	RLK-Pelle_RLCK-XII-1	1	TraesCS5D02G501100.1	RLK-Pelle_RLCK-XII-1	5D	0	0.0628689	0.569201	0.110451
KQK12422	RLK-Pelle_RLCK-VIIa-2	1	TraesCS5D02G493800.1	RLK-Pelle_RLCK-VIIa-2	5D	0	0.116226	0.375838	0.309244
KQK12072	RLK-Pelle_LRR-XII-1	1	TraesCS5D02G546900.1	RLK-Pelle_LRR-XII-1	5D	0	0.180724	0.277001	0.652432
KQK16944	RLK-Pelle_LRR-V	1	TraesCS6A02G153600.1	RLK-Pelle_LRR-V	6A	0	0.176433	0.768533	0.229572
KQK16977	RLK-Pelle_LRR-III	1	TraesCS6A02G154900.1	RLK-Pelle_LRR-III	6A	0	0.387154	0.685972	0.564388
KQK18617	RLK-Pelle_LRR-II	1	TraesCS6A02G289500.1	RLK-Pelle_LRR-II	6A	0	0.0992965	0.895987	0.110824
KQK16944	RLK-Pelle_LRR-V	1	TraesCS6B02G181300.1	RLK-Pelle_LRR-V	6B	0	0.17762	0.75191	0.236225
KQK16977	RLK-Pelle_LRR-III	1	TraesCS6B02G182900.1	RLK-Pelle_LRR-III	6B	0	0.386577	0.692094	0.558561
KQK17886	RLK-Pelle_RLCK-IXb	1	TraesCS6B02G213500.2	RLK-Pelle_RLCK-IXb	6B	0	0.268796	0.968492	0.277541
KQK18617	RLK-Pelle_LRR-II	1	TraesCS6B02G319700.1	RLK-Pelle_LRR-II	6B	0	0.100688	0.94816	0.106193
KQK17886	RLK-Pelle_RLCK-IXb	1	TraesCS6D02G172100.1	RLK-Pelle_RLCK-IXb	6D	0	0.261899	0.997003	0.262686
KQK16944	RLK-Pelle_LRR-V	1	TraesCS6D02G142900.1	RLK-Pelle_LRR-V	6D	0	0.184653	0.735772	0.250965
KQK16977	RLK-Pelle_LRR-III	1	TraesCS6D02G144800.1	RLK-Pelle_LRR-III	6D	0	0.389946	0.688816	0.566111
PNT76585	RLK-Pelle_LRR-XIIIb	1	TraesCS7A02G066200.1	RLK-Pelle_LRR-XIIIb	7A	0	0.0500628	0.349807	0.143115
PNT75574	RLK-Pelle_RLCK-VIIa-2	1	TraesCS7A02G385300.2	RLK-Pelle_RLCK-VIIa-2	7A	0	0.0780261	0.342882	0.22756
KQK17582	RLK-Pelle_LRR-V	1	TraesCS7A02G390300.1	RLK-Pelle_LRR-V	7A	0	0.0817296	0.361704	0.225957
KQK17128	RLK-Pelle_DLSV	1	TraesCS7A02G463500.1	RLK-Pelle_DLSV	7A	0	0.0804849	0.458952	0.175367
KQK17277	RLK-Pelle_RLCK-VI	1	TraesCS7A02G432900.1	RLK-Pelle_RLCK-VI	7A	0	0.145101	0.347255	0.417852
KQK17279	RLK-Pelle_DLSV	1	TraesCS7A02G433900.1	RLK-Pelle_DLSV	7A	0	0.148544	0.438313	0.3389
KQK16712	RLK-Pelle_LRR-XI-1	1	TraesCS7A02G533800.1	RLK-Pelle_LRR-XI-1	7A	0	0.112364	0.350315	0.32075
KQK18598	RLK-Pelle_LRR-I-2	1	TraesCS7A02G213000.1	RLK-Pelle_LRR-I-2	7A	0	0.064271	0.405249	0.158596
KQK18617	RLK-Pelle_LRR-II	1	TraesCS7A02G211100.1	RLK-Pelle_LRR-II	7A	0	0.0486585	0.412159	0.118058
KQK19116	RLK-Pelle_LRR-XIIIb	1	TraesCS7A02G164000.1	RLK-Pelle_LRR-XIIIb	7A	0	0.0378698	0.417085	0.0907962
KQK19122	RLK-Pelle_RLCK-VIIa-2	1	TraesCS7A02G163300.1	RLK-Pelle_RLCK-VIIa-2	7A	0	0.162826	0.381864	0.426397
PNT76303	RLK-Pelle_RLCK-IXb	1	TraesCS7A02G155200.1	RLK-Pelle_RLCK-IXb	7A	0	0.0685838	0.335138	0.204644
KQK19242	RLK-Pelle_LRR-XII-1	1	TraesCS7A02G150600.1	RLK-Pelle_LRR-XII-1	7A	0	0.360655	0.563971	0.639492
KQK17858	RLK-Pelle_LRR-XI-1	1	TraesCS7A02G368200.1	RLK-Pelle_LRR-XI-1	7A	0	0.0378033	0.447973	0.0843873
KQK17861	RLK-Pelle_LRR-VI-1	1	TraesCS7A02G368000.1	RLK-Pelle_LRR-VI-1	7A	0	0.120458	0.367949	0.327375
KQK17873	RLK-Pelle_LRR-XII-1	1	TraesCS7A02G365400.1	RLK-Pelle_LRR-XII-1	7A	0	0.153054	0.352484	0.434215
KQK17886	RLK-Pelle_RLCK-IXb	1	TraesCS7A02G364200.2	RLK-Pelle_RLCK-IXb	7A	0	0.117545	0.329682	0.356539
KQK17924	RLK-Pelle_DLSV	1	TraesCS7A02G361500.1	RLK-Pelle_DLSV	7A	0	0.380208	0.632244	0.601363
KQK18000	RLK-Pelle_LRR-XI-1	1	TraesCS7A02G356900.1	RLK-Pelle_LRR-XI-1	7A	0	0.121992	0.488761	0.249594
KQK18038	RLK-Pelle_SD-2b	1	TraesCS7A02G354700.1	RLK-Pelle_SD-2b	7A	0	0.111768	0.312801	0.357315
KQK19413	RLK-Pelle_RLCK-VIIa-2	1	TraesCS7A02G131300.1	RLK-Pelle_RLCK-VIIa-2	7A	0	0.0397333	0.459951	0.0863858
KQK19438	RLK-Pelle_RLCK-XV	1	TraesCS7A02G129300.1	RLK-Pelle_RLCK-XV	7A	0	0.05707	0.413925	0.137875
KQK16812	RLK-Pelle_RLCK-X	1	TraesCS7A02G510900.1	RLK-Pelle_RLCK-X	7A	0	0.0615438	0.364571	0.168812
KQK16944	RLK-Pelle_LRR-V	1	TraesCS7A02G491200.1	RLK-Pelle_LRR-V	7A	0	0.0887629	0.415316	0.213724
KQK16977	RLK-Pelle_LRR-III	1	TraesCS7A02G488800.1	RLK-Pelle_LRR-III	7A	0	0.220272	0.527004	0.417971
KQK16981	RLK-Pelle_RLCK-VIIa-2	1	TraesCS7A02G487900.1	RLK-Pelle_RLCK-VIIa-2	7A	0	0.0296919	0.329179	0.0902
KQK16989	RLK-Pelle_RLCK-VI	1	TraesCS7A02G484300.1	RLK-Pelle_RLCK-VI	7A	0	0.088735	0.535523	0.165698
KQK17039	RLK-Pelle_LRR-XII-1	1	TraesCS7A02G476700.1	RLK-Pelle_LRR-XII-1	7A	0	0.308574	0.842525	0.36625
KQK17310	RLK-Pelle_SD-2b	1	TraesCS7A02G431000.1	RLK-Pelle_SD-2b	7A	0	0.160898	0.359087	0.448075
KQK17431	RLK-Pelle_RLCK-VIIa-2	1	TraesCS7A02G416100.1	RLK-Pelle_RLCK-VIIa-2	7A	3e-139	0.240171	0.485089	0.495107
KQK16654	RLK-Pelle_RLCK-VIIa-2	1	TraesCS7A02G550300.1	RLK-Pelle_RLCK-VIIa-2	7A	0	0.0666981	0.587693	0.113491
KQK16656	RLK-Pelle_LRR-XII-1	1	TraesCS7A02G550000.1	RLK-Pelle_LRR-XII-1	7A	0	0.104119	0.344138	0.302551
KQK18402	RLK-Pelle_PERK-1	1	TraesCS7A02G231900.1	RLK-Pelle_PERK-1	7A	0	0.110782	0.514249	0.215424
KQK18435	RLK-Pelle_DLSV	1	TraesCS7A02G229600.2	RLK-Pelle_DLSV	7A	0	0.171067	0.512323	0.333906
KQK19977	RLK-Pelle_LRR-IV	1	TraesCS7A02G073700.1	RLK-Pelle_LRR-IV	7A	0	0.0769938	0.368745	0.2088
KQK19895	RLK-Pelle_WAK	1	TraesCS7A02G091100.1	RLK-Pelle_WAK	7A	0	0.129866	0.422407	0.307443
KQK19920	RLK-Pelle_RLCK-IXb	1	TraesCS7A02G084400.4	RLK-Pelle_RLCK-IXb	7A	0	0.191969	0.520808	0.368598
PNT75574	RLK-Pelle_RLCK-VIIa-2	1	TraesCS7B02G288300.1	RLK-Pelle_RLCK-VIIa-2	7B	0	0.0817592	0.367282	0.222606
KQK17582	RLK-Pelle_LRR-V	1	TraesCS7B02G291900.2	RLK-Pelle_LRR-V	7B	0	0.0801039	0.38153	0.209955
KQK18000	RLK-Pelle_LRR-XI-1	1	TraesCS7B02G270900.1	RLK-Pelle_LRR-XI-1	7B	0	0.123124	0.459664	0.267858
KQK17858	RLK-Pelle_LRR-XI-1	1	TraesCS7B02G260400.1	RLK-Pelle_LRR-XI-1	7B	0	0.0347033	0.432889	0.0801667
KQK17861	RLK-Pelle_LRR-VI-1	1	TraesCS7B02G260600.1	RLK-Pelle_LRR-VI-1	7B	0	0.117811	0.370526	0.317955
KQK17873	RLK-Pelle_LRR-XII-1	1	TraesCS7B02G261900.1	RLK-Pelle_LRR-XII-1	7B	0	0.174019	0.211476	0.82288
KQK17886	RLK-Pelle_RLCK-IXb	1	TraesCS7B02G263700.1	RLK-Pelle_RLCK-IXb	7B	0	0.116851	0.343732	0.339949
KQK17128	RLK-Pelle_DLSV	1	TraesCS7B02G364100.1	RLK-Pelle_DLSV	7B	0	0.0779528	0.471237	0.165421
KQK17277	RLK-Pelle_RLCK-VI	1	TraesCS7B02G333200.1	RLK-Pelle_RLCK-VI	7B	0	0.148152	0.331833	0.446464
KQK17279	RLK-Pelle_DLSV	1	TraesCS7B02G333500.1	RLK-Pelle_DLSV	7B	0	0.152396	0.430981	0.353604
KQK18598	RLK-Pelle_LRR-I-2	1	TraesCS7B02G119700.1	RLK-Pelle_LRR-I-2	7B	0	0.0643058	0.415157	0.154895
KQK18617	RLK-Pelle_LRR-II	1	TraesCS7B02G118100.1	RLK-Pelle_LRR-II	7B	0	0.047898	0.404886	0.1183
KQK19116	RLK-Pelle_LRR-XIIIb	1	TraesCS7B02G069800.2	RLK-Pelle_LRR-XIIIb	7B	0	0.0359586	0.395806	0.0908491
KQK19122	RLK-Pelle_RLCK-VIIa-2	1	TraesCS7B02G069100.1	RLK-Pelle_RLCK-VIIa-2	7B	0	0.235312	0.41265	0.570245
PNT76303	RLK-Pelle_RLCK-IXb	1	TraesCS7B02G059300.1	RLK-Pelle_RLCK-IXb	7B	0	0.0672485	0.355553	0.189138
KQK19242	RLK-Pelle_LRR-XII-1	1	TraesCS7B02G054500.1	RLK-Pelle_LRR-XII-1	7B	0	0.370308	0.557726	0.66396
KQK19413	RLK-Pelle_RLCK-VIIa-2	1	TraesCS7B02G031900.1	RLK-Pelle_RLCK-VIIa-2	7B	0	0.0403007	0.406135	0.0992297
KQK19438	RLK-Pelle_RLCK-XV	1	TraesCS7B02G029200.1	RLK-Pelle_RLCK-XV	7B	0	0.0660246	0.430694	0.153298
KQK19463	RLK-Pelle_SD-2b	1	TraesCS7B02G026500.1	RLK-Pelle_SD-2b	7B	0	0.125107	0.393706	0.317768
KQK17310	RLK-Pelle_SD-2b	1	TraesCS7B02G330100.1	RLK-Pelle_SD-2b	7B	0	0.208094	0.291454	0.713985
KQK17431	RLK-Pelle_RLCK-VIIa-2	1	TraesCS7B02G316100.1	RLK-Pelle_RLCK-VIIa-2	7B	9e-140	0.242412	0.407668	0.594631
KQK16944	RLK-Pelle_LRR-V	1	TraesCS7B02G395000.3	RLK-Pelle_LRR-V	7B	0	0.0864811	0.363805	0.237713
KQK16977	RLK-Pelle_LRR-III	1	TraesCS7B02G392000.1	RLK-Pelle_LRR-III	7B	0	0.222521	0.514385	0.432596
KQK16981	RLK-Pelle_RLCK-VIIa-2	1	TraesCS7B02G391200.1	RLK-Pelle_RLCK-VIIa-2	7B	0	0.0286866	0.396113	0.0724202
KQK16989	RLK-Pelle_RLCK-VI	1	TraesCS7B02G388000.3	RLK-Pelle_RLCK-VI	7B	0	0.0928917	0.537749	0.172742
KQK16654	RLK-Pelle_RLCK-VIIa-2	1	TraesCS7B02G473700.1	RLK-Pelle_RLCK-VIIa-2	7B	0	0.0678045	0.533808	0.12702
KQK16656	RLK-Pelle_LRR-XII-1	1	TraesCS7B02G473500.1	RLK-Pelle_LRR-XII-1	7B	0	0.111996	0.348578	0.321293
KQK18435	RLK-Pelle_DLSV	1	TraesCS7B02G195500.1	RLK-Pelle_DLSV	7B	0	0.160651	0.515436	0.311681
KQK16812	RLK-Pelle_RLCK-X	1	TraesCS7B02G421800.1	RLK-Pelle_RLCK-X	7B	0	0.072063	0.401243	0.1796
PNT75949	RLK-Pelle_PERK-1	1	TraesCS7B02G131000.1	RLK-Pelle_PERK-1	7B	0	0.243728	0.620156	0.393011
KQK18402	RLK-Pelle_PERK-1	1	TraesCS7B02G130400.2	RLK-Pelle_PERK-1	7B	0	0.134438	0.509021	0.264111
KQK17858	RLK-Pelle_LRR-XI-1	1	TraesCS7D02G354700.1	RLK-Pelle_LRR-XI-1	7D	0	0.0349256	0.431769	0.0808896
KQK17861	RLK-Pelle_LRR-VI-1	1	TraesCS7D02G354900.1	RLK-Pelle_LRR-VI-1	7D	0	0.119332	0.355115	0.336039
KQK17873	RLK-Pelle_LRR-XII-1	1	TraesCS7D02G357000.1	RLK-Pelle_LRR-XII-1	7D	3e-175	0.247515	0.165871	1.49221
KQK17886	RLK-Pelle_RLCK-IXb	1	TraesCS7D02G359000.1	RLK-Pelle_RLCK-IXb	7D	0	0.121504	0.325587	0.373184
KQK17924	RLK-Pelle_DLSV	1	TraesCS7D02G361600.1	RLK-Pelle_DLSV	7D	2e-143	0.291648	0.199684	1.46055
KQK18000	RLK-Pelle_LRR-XI-1	1	TraesCS7D02G365800.1	RLK-Pelle_LRR-XI-1	7D	0	0.122036	0.484182	0.252047
PNT75574	RLK-Pelle_RLCK-VIIa-2	1	TraesCS7D02G381900.2	RLK-Pelle_RLCK-VIIa-2	7D	0	0.0845228	0.342749	0.246603
KQK17582	RLK-Pelle_LRR-V	1	TraesCS7D02G386000.1	RLK-Pelle_LRR-V	7D	0	0.0787532	0.365593	0.215412
PNT76585	RLK-Pelle_LRR-XIIIb	1	TraesCS7D02G060400.1	RLK-Pelle_LRR-XIIIb	7D	0	0.0496049	0.357068	0.138923
KQK17128	RLK-Pelle_DLSV	1	TraesCS7D02G451300.1	RLK-Pelle_DLSV	7D	0	0.0817701	0.472005	0.17324
KQK17277	RLK-Pelle_RLCK-VI	1	TraesCS7D02G424500.1	RLK-Pelle_RLCK-VI	7D	0	0.142096	0.355888	0.399271
KQK17279	RLK-Pelle_DLSV	1	TraesCS7D02G424800.2	RLK-Pelle_DLSV	7D	0	0.178234	0.350505	0.508506
PNT76601	RLK-Pelle_DLSV	1	TraesCS7D02G029200.1	RLK-Pelle_DLSV	7D	0	0.186684	0.52771	0.353764
PNT75949	RLK-Pelle_PERK-1	1	TraesCS7D02G232700.1	RLK-Pelle_PERK-1	7D	0	0.265746	0.585678	0.453741
KQK18435	RLK-Pelle_DLSV	1	TraesCS7D02G230200.1	RLK-Pelle_DLSV	7D	0	0.171775	0.542888	0.316409
KQK18598	RLK-Pelle_LRR-I-2	1	TraesCS7D02G214900.2	RLK-Pelle_LRR-I-2	7D	0	0.0701216	0.390627	0.17951
KQK18617	RLK-Pelle_LRR-II	1	TraesCS7D02G212800.1	RLK-Pelle_LRR-II	7D	0	0.0481348	0.419147	0.11484
KQK19116	RLK-Pelle_LRR-XIIIb	1	TraesCS7D02G166100.1	RLK-Pelle_LRR-XIIIb	7D	0	0.040208	0.39464	0.101885
KQK19122	RLK-Pelle_RLCK-VIIa-2	1	TraesCS7D02G165300.1	RLK-Pelle_RLCK-VIIa-2	7D	0	0.150119	0.394705	0.380333
PNT76303	RLK-Pelle_RLCK-IXb	1	TraesCS7D02G155500.1	RLK-Pelle_RLCK-IXb	7D	0	0.0721095	0.35225	0.204711
KQK19242	RLK-Pelle_LRR-XII-1	1	TraesCS7D02G152500.1	RLK-Pelle_LRR-XII-1	7D	0	0.366927	0.556124	0.659792
KQK17431	RLK-Pelle_RLCK-VIIa-2	1	TraesCS7D02G409400.1	RLK-Pelle_RLCK-VIIa-2	7D	7e-137	0.253303	0.423293	0.598411
KQK19413	RLK-Pelle_RLCK-VIIa-2	1	TraesCS7D02G130600.2	RLK-Pelle_RLCK-VIIa-2	7D	0	0.0379616	0.459365	0.0826392
KQK19438	RLK-Pelle_RLCK-XV	1	TraesCS7D02G128300.1	RLK-Pelle_RLCK-XV	7D	0	0.058939	0.373565	0.157774
KQK19895	RLK-Pelle_WAK	1	TraesCS7D02G086900.1	RLK-Pelle_WAK	7D	0	0.12029	0.456469	0.263523
KQK19920	RLK-Pelle_RLCK-IXb	1	TraesCS7D02G079400.2	RLK-Pelle_RLCK-IXb	7D	0	0.135519	0.417121	0.324891
KQK19977	RLK-Pelle_LRR-IV	1	TraesCS7D02G068600.1	RLK-Pelle_LRR-IV	7D	0	0.0766093	0.412737	0.185613
KQK16944	RLK-Pelle_LRR-V	1	TraesCS7D02G477500.2	RLK-Pelle_LRR-V	7D	0	0.0994648	0.408871	0.243267
KQK16977	RLK-Pelle_LRR-III	1	TraesCS7D02G475200.1	RLK-Pelle_LRR-III	7D	0	0.216695	0.520132	0.416616
KQK16981	RLK-Pelle_RLCK-VIIa-2	1	TraesCS7D02G474600.1	RLK-Pelle_RLCK-VIIa-2	7D	0	0.0305938	0.364251	0.083991
KQK16989	RLK-Pelle_RLCK-VI	1	TraesCS7D02G471700.1	RLK-Pelle_RLCK-VI	7D	0	0.0954258	0.543571	0.175554
KQK17039	RLK-Pelle_LRR-XII-1	1	TraesCS7D02G463300.1	RLK-Pelle_LRR-XII-1	7D	0	0.291362	0.812533	0.358585
KQK16812	RLK-Pelle_RLCK-X	1	TraesCS7D02G500300.1	RLK-Pelle_RLCK-X	7D	0	0.0640193	0.3203	0.199873
TraesCS1A02G066700.1	RLK-Pelle_RLCK-VIIa-1	1A	KQK07863	RLK-Pelle_RLCK-VIIa-1	2	0	0.102183	0.280815	0.363878
TraesCS1A02G071657.1	RLK-Pelle_WAK	1A	KQK07893	RLK-Pelle_WAK	2	0	0.334787	0.485579	0.689459
TraesCS1A02G236600.2	RLK-Pelle_RLCK-VIIa-1	1A	KQK06623	RLK-Pelle_RLCK-VIIa-1	2	0	0.0382052	0.322513	0.118461
TraesCS1A02G236900.2	RLK-Pelle_RLCK-IXa	1A	KQK06625	RLK-Pelle_RLCK-IXa	2	0	0.0479678	0.43996	0.109028
TraesCS1A02G127900.1	RLK-Pelle_PERK-1	1A	KQK07014	RLK-Pelle_PERK-1	2	0	0.0348969	0.409491	0.0852201
TraesCS1A02G124700.1	RLK-Pelle_Extensin	1A	KQK07057	RLK-Pelle_Extensin	2	0	0.028503	0.29444	0.0968041
TraesCS1A02G249500.1	RLK-Pelle_Extensin	1A	PNT71303	RLK-Pelle_Extensin	2	0	0.0952029	0.318427	0.298978
TraesCS1A02G259600.1	RLK-Pelle_LRR-Xa	1A	KQK06249	RLK-Pelle_LRR-Xa	2	0	0.0571526	0.336406	0.169892
TraesCS1A02G259900.1	RLK-Pelle_SD-2b	1A	KQK06242	RLK-Pelle_SD-2b	2	0	0.155446	0.450829	0.3448
TraesCS1A02G272100.1	RLK-Pelle_RLCK-V	1A	KQK06064	RLK-Pelle_RLCK-V	2	0	0.0759367	0.328991	0.230817
TraesCS1A02G287900.1	RLK-Pelle_RLCK-VIIa-1	1A	KQK05859	RLK-Pelle_RLCK-VIIa-1	2	0	0.127371	0.400562	0.31798
TraesCS1A02G301800.2	RLK-Pelle_LRR-III	1A	KQK05730	RLK-Pelle_LRR-III	2	0	0.0797701	0.443583	0.179831
TraesCS1A02G302600.2	RLK-Pelle_LRR-VIII-1	1A	PNT71043	RLK-Pelle_LRR-VIII-1	2	0	0.065158	0.309711	0.210383
TraesCS1A02G304200.1	RLK-Pelle_LRR-VIII-1	1A	KQK05701	RLK-Pelle_LRR-VIII-1	2	0	0.128189	0.346794	0.369641
TraesCS1A02G317300.1	RLK-Pelle_RLCK-VIIa-1	1A	PNT70980	RLK-Pelle_RLCK-VIIa-1	2	0	0.0674179	0.265694	0.253743
TraesCS1A02G320900.2	RLK-Pelle_DLSV	1A	KQK05544	RLK-Pelle_DLSV	2	0	0.11768	0.393473	0.299079
TraesCS1A02G342600.1	RLK-Pelle_LRR-XI-1	1A	KQK05319	RLK-Pelle_LRR-XI-1	2	0	0.192864	0.425437	0.453331
TraesCS1A02G346300.2	RLK-Pelle_LRR-I-1	1A	PNT70868	RLK-Pelle_LRR-I-1	2	0	0.305066	0.864285	0.352969
TraesCS1A02G374700.1	RLK-Pelle_WAK_LRK10L-1	1A	KQK05033	RLK-Pelle_WAK_LRK10L-1	2	0	0.240921	0.354517	0.679575
TraesCS1A02G113800.1	RLK-Pelle_LRR-XI-1	1A	KQK07298	RLK-Pelle_LRR-XI-1	2	0	0.0988614	0.432645	0.228504
TraesCS1A02G114900.1	RLK-Pelle_LRR-II	1A	PNT71714	RLK-Pelle_LRR-II	2	0	0.371437	0.689139	0.538987
TraesCS1A02G079700.1	RLK-Pelle_RLCK-VIII	1A	KQK07680	RLK-Pelle_RLCK-VIII	2	0	0.0224923	0.311525	0.0722008
TraesCS1A02G301800.2	RLK-Pelle_LRR-III	1A	KQK10335	RLK-Pelle_LRR-III	2	0	0.156215	0.927145	0.168491
TraesCS1A02G302600.2	RLK-Pelle_LRR-VIII-1	1A	KQK10332	RLK-Pelle_LRR-VIII-1	2	0	0.169869	0.789297	0.215215
TraesCS1A02G259900.1	RLK-Pelle_SD-2b	1A	KQK10979	RLK-Pelle_SD-2b	2	0	0.411609	1.32017	0.311786
TraesCS1A02G018500.1	RLK-Pelle_LRK10L-2	1A	PNT72129	RLK-Pelle_LRK10L-2	2	0	0.16985	0.434408	0.390992
TraesCS1A02G018600.1	RLK-Pelle_LRK10L-2	1A	KQK08115	RLK-Pelle_LRK10L-2	2	0	0.122605	0.371293	0.330211
TraesCS1A02G433100.1	RLK-Pelle_PERK-2	1A	PNT70618	RLK-Pelle_PERK-2	2	0	0.131062	0.760891	0.172248
TraesCS1A02G433500.1	RLK-Pelle_RLCK-V	1A	KQK04596	RLK-Pelle_RLCK-V	2	0	0.0315131	0.45886	0.0686768
TraesCS1A02G342600.1	RLK-Pelle_LRR-XI-1	1A	PNT72824	RLK-Pelle_LRR-XI-1	2	0	0.331128	0.532327	0.622039
TraesCS1A02G079700.1	RLK-Pelle_RLCK-VIII	1A	KQK04020	RLK-Pelle_RLCK-VIII	2	0	0.0580673	0.605213	0.0959452
TraesCS1A02G317300.1	RLK-Pelle_RLCK-VIIa-1	1A	KQK10134	RLK-Pelle_RLCK-VIIa-1	2	4e-177	0.336267	1.31988	0.25477
TraesCS1A02G320900.2	RLK-Pelle_DLSV	1A	KQK10096	RLK-Pelle_DLSV	2	0	0.474395	1.12512	0.421641
TraesCS1A02G374700.1	RLK-Pelle_WAK_LRK10L-1	1A	PNT72611	RLK-Pelle_WAK_LRK10L-1	2	0	0.332206	0.546445	0.60794
TraesCS1A02G141300.1	RLK-Pelle_RLCK-VIIa-2	1A	KQJ96886	RLK-Pelle_RLCK-VIIa-2	3	0	0.0567093	0.536733	0.105656
TraesCS1A02G144200.1	RLK-Pelle_LRR-XII-1	1A	KQJ96961	RLK-Pelle_LRR-XII-1	3	0	0.2008	0.505609	0.397145
TraesCS1A02G149400.1	RLK-Pelle_LRR-XI-1	1A	PNT67513	RLK-Pelle_LRR-XI-1	3	0	0.17757	0.433618	0.409508
TraesCS1A02G149700.1	RLK-Pelle_LRR-XI-1	1A	KQJ97029	RLK-Pelle_LRR-XI-1	3	0	0.100373	0.347258	0.289044
TraesCS1A02G159500.2	RLK-Pelle_DLSV	1A	KQJ97162	RLK-Pelle_DLSV	3	0	0.0601799	0.245766	0.244867
TraesCS1A02G203400.1	RLK-Pelle_RLCK-XII-1	1A	KQJ97630	RLK-Pelle_RLCK-XII-1	3	0	0.039955	0.353387	0.113063
TraesCS1A02G208100.1	RLK-Pelle_RLCK-IXb	1A	KQJ97677	RLK-Pelle_RLCK-IXb	3	0	0.421264	0.53829	0.782596
TraesCS1A02G177000.1	RLK-Pelle_RLCK-XIII	1A	KQJ97394	RLK-Pelle_RLCK-XIII	3	0	0.0584086	0.280443	0.208273
TraesCS1A02G185100.1	RLK-Pelle_RLCK-V	1A	PNT67767	RLK-Pelle_RLCK-V	3	0	0.105698	0.363203	0.291016
TraesCS1A02G165600.1	RLK-Pelle_LRR-III	1A	PNT67624	RLK-Pelle_LRR-III	3	0	0.181209	0.412437	0.439363
TraesCS1B02G093800.1	RLK-Pelle_DLSV	1B	KQK07941	RLK-Pelle_DLSV	2	0	0.174761	0.383181	0.456079
TraesCS1B02G085000.1	RLK-Pelle_RLCK-VIIa-1	1B	KQK07863	RLK-Pelle_RLCK-VIIa-1	2	0	0.104559	0.281401	0.371566
TraesCS1B02G064500.1	RLK-Pelle_LRR-XI-1	1B	PNT71940	RLK-Pelle_LRR-XI-1	2	0	0.193685	0.540962	0.358037
TraesCS1B02G260300.1	RLK-Pelle_Extensin	1B	PNT71303	RLK-Pelle_Extensin	2	0	0.089781	0.308546	0.290981
TraesCS1B02G269900.1	RLK-Pelle_LRR-Xa	1B	KQK06249	RLK-Pelle_LRR-Xa	2	0	0.064556	0.373322	0.172923
TraesCS1B02G270300.1	RLK-Pelle_SD-2b	1B	KQK06242	RLK-Pelle_SD-2b	2	0	0.141745	0.495079	0.286308
TraesCS1B02G282100.1	RLK-Pelle_RLCK-V	1B	KQK06064	RLK-Pelle_RLCK-V	2	0	0.0667672	0.282945	0.235972
TraesCS1B02G297300.1	RLK-Pelle_RLCK-VIIa-1	1B	KQK05859	RLK-Pelle_RLCK-VIIa-1	2	0	0.121894	0.424448	0.287183
TraesCS1B02G311700.1	RLK-Pelle_LRR-III	1B	KQK05730	RLK-Pelle_LRR-III	2	0	0.209194	0.510599	0.409704
TraesCS1B02G312800.1	RLK-Pelle_LRR-VIII-1	1B	PNT71043	RLK-Pelle_LRR-VIII-1	2	0	0.0649251	0.321609	0.201876
TraesCS1B02G314700.1	RLK-Pelle_LRR-VIII-1	1B	KQK05701	RLK-Pelle_LRR-VIII-1	2	0	0.123553	0.348403	0.354625
TraesCS1B02G329700.1	RLK-Pelle_RLCK-VIIa-1	1B	PNT70980	RLK-Pelle_RLCK-VIIa-1	2	0	0.0737456	0.262527	0.280907
TraesCS1B02G333300.5	RLK-Pelle_DLSV	1B	KQK05544	RLK-Pelle_DLSV	2	0	0.123246	0.402811	0.305965
TraesCS1B02G350100.1	RLK-Pelle_PERK-1	1B	PNT70918	RLK-Pelle_PERK-1	2	0	0.288943	0.152055	1.90026
TraesCS1B02G355700.1	RLK-Pelle_LRR-XI-1	1B	KQK05319	RLK-Pelle_LRR-XI-1	2	0	0.192672	0.423638	0.454804
TraesCS1B02G359900.1	RLK-Pelle_LRR-I-1	1B	PNT70868	RLK-Pelle_LRR-I-1	2	0	0.270346	0.462954	0.583957
TraesCS1B02G097700.1	RLK-Pelle_RLCK-VIII	1B	KQK07680	RLK-Pelle_RLCK-VIII	2	0	0.0212293	0.283837	0.0747941
TraesCS1B02G134100.1	RLK-Pelle_LRR-XI-1	1B	KQK07298	RLK-Pelle_LRR-XI-1	2	0	0.101712	0.460442	0.220902
TraesCS1B02G134800.1	RLK-Pelle_LRR-II	1B	PNT71714	RLK-Pelle_LRR-II	2	0	0.360599	0.687944	0.524169
TraesCS1B02G468900.1	RLK-Pelle_PERK-2	1B	PNT70618	RLK-Pelle_PERK-2	2	0	0.144508	0.884075	0.163456
TraesCS1B02G469400.1	RLK-Pelle_RLCK-V	1B	KQK04596	RLK-Pelle_RLCK-V	2	0	0.0310712	0.416287	0.0746389
TraesCS1B02G020600.1	RLK-Pelle_LRK10L-2	1B	PNT72129	RLK-Pelle_LRK10L-2	2	0	0.172796	0.380265	0.45441
TraesCS1B02G022400.1	RLK-Pelle_LRK10L-2	1B	KQK08115	RLK-Pelle_LRK10L-2	2	0	0.126359	0.358252	0.352711
TraesCS1B02G270300.1	RLK-Pelle_SD-2b	1B	KQK10979	RLK-Pelle_SD-2b	2	0	0.411582	1.6363	0.251532
TraesCS1B02G246900.2	RLK-Pelle_RLCK-IXa	1B	KQK06625	RLK-Pelle_RLCK-IXa	2	0	0.0478902	0.399366	0.119916
TraesCS1B02G247100.1	RLK-Pelle_RLCK-VIIa-1	1B	KQK06623	RLK-Pelle_RLCK-VIIa-1	2	0	0.0487767	0.339737	0.143572
TraesCS1B02G311700.1	RLK-Pelle_LRR-III	1B	KQK10335	RLK-Pelle_LRR-III	2	0	0.269151	0.734615	0.366383
TraesCS1B02G312800.1	RLK-Pelle_LRR-VIII-1	1B	KQK10332	RLK-Pelle_LRR-VIII-1	2	0	0.168953	0.790719	0.213669
TraesCS1B02G394900.1	RLK-Pelle_WAK_LRK10L-1	1B	KQK05033	RLK-Pelle_WAK_LRK10L-1	2	0	0.223179	0.332587	0.671039
TraesCS1B02G350100.1	RLK-Pelle_PERK-1	1B	KQK09745	RLK-Pelle_PERK-1	2	1e-159	0.36604	0.364952	1.00298
TraesCS1B02G355700.1	RLK-Pelle_LRR-XI-1	1B	PNT72824	RLK-Pelle_LRR-XI-1	2	0	0.326266	0.533751	0.611269
TraesCS1B02G143700.1	RLK-Pelle_Extensin	1B	KQK07057	RLK-Pelle_Extensin	2	0	0.0303546	0.310462	0.0977722
TraesCS1B02G147000.2	RLK-Pelle_PERK-1	1B	KQK07014	RLK-Pelle_PERK-1	2	0	0.0294801	0.394596	0.0747095
TraesCS1B02G097700.1	RLK-Pelle_RLCK-VIII	1B	KQK04020	RLK-Pelle_RLCK-VIII	2	0	0.0567439	0.621302	0.0913306
TraesCS1B02G329700.1	RLK-Pelle_RLCK-VIIa-1	1B	KQK10134	RLK-Pelle_RLCK-VIIa-1	2	2e-176	0.360053	1.24173	0.28996
TraesCS1B02G333300.5	RLK-Pelle_DLSV	1B	KQK10096	RLK-Pelle_DLSV	2	0	0.480932	1.19314	0.403082
TraesCS1B02G167400.1	RLK-Pelle_LRR-XI-1	1B	PNT67513	RLK-Pelle_LRR-XI-1	3	0	0.171868	0.446685	0.384763
TraesCS1B02G167700.1	RLK-Pelle_LRR-XI-1	1B	KQJ97029	RLK-Pelle_LRR-XI-1	3	0	0.0971505	0.326485	0.297565
TraesCS1B02G175900.3	RLK-Pelle_DLSV	1B	KQJ97162	RLK-Pelle_DLSV	3	0	0.0503968	0.195837	0.25734
TraesCS1B02G217500.1	RLK-Pelle_RLCK-XII-1	1B	KQJ97630	RLK-Pelle_RLCK-XII-1	3	0	0.0341066	0.352899	0.0966468
TraesCS1B02G222200.1	RLK-Pelle_RLCK-IXb	1B	KQJ97677	RLK-Pelle_RLCK-IXb	3	0	0.405013	0.554633	0.730236
TraesCS1B02G157700.1	RLK-Pelle_RLCK-VIIa-2	1B	KQJ96886	RLK-Pelle_RLCK-VIIa-2	3	0	0.0542044	0.526281	0.102995
TraesCS1B02G193000.1	RLK-Pelle_RLCK-V	1B	PNT67767	RLK-Pelle_RLCK-V	3	0	0.109819	0.359417	0.305547
TraesCS1B02G203200.1	RLK-Pelle_RLCK-XIII	1B	KQJ97394	RLK-Pelle_RLCK-XIII	3	0	0.061751	0.263071	0.234731
TraesCS1B02G182300.1	RLK-Pelle_LRR-III	1B	PNT67624	RLK-Pelle_LRR-III	3	0	0.187518	0.413091	0.453939
TraesCS1D02G077800.1	RLK-Pelle_DLSV	1D	KQK07941	RLK-Pelle_DLSV	2	1e-112	0.162917	0.137285	1.1867
TraesCS1D02G242000.1	RLK-Pelle_CR4L	1D	KQK06538	RLK-Pelle_CR4L	2	0	0.0686658	0.307336	0.223423
TraesCS1D02G050300.1	RLK-Pelle_LRR-XI-1	1D	PNT71940	RLK-Pelle_LRR-XI-1	2	0	0.17656	0.437936	0.403163
TraesCS1D02G067700.1	RLK-Pelle_RLCK-VIIa-1	1D	KQK07863	RLK-Pelle_RLCK-VIIa-1	2	0	0.106741	0.285309	0.374125
TraesCS1D02G249000.1	RLK-Pelle_Extensin	1D	PNT71303	RLK-Pelle_Extensin	2	0	0.105328	0.302839	0.347803
TraesCS1D02G259400.1	RLK-Pelle_LRR-Xa	1D	KQK06249	RLK-Pelle_LRR-Xa	2	0	0.0611852	0.35923	0.170323
TraesCS1D02G286800.1	RLK-Pelle_RLCK-VIIa-1	1D	KQK05859	RLK-Pelle_RLCK-VIIa-1	2	0	0.115774	0.435684	0.26573
TraesCS1D02G301400.1	RLK-Pelle_LRR-III	1D	KQK05730	RLK-Pelle_LRR-III	2	0	0.0800398	0.44591	0.179498
TraesCS1D02G302000.1	RLK-Pelle_LRR-VIII-1	1D	PNT71043	RLK-Pelle_LRR-VIII-1	2	0	0.0649755	0.317378	0.204726
TraesCS1D02G303700.1	RLK-Pelle_LRR-VIII-1	1D	KQK05701	RLK-Pelle_LRR-VIII-1	2	0	0.126149	0.349134	0.361318
TraesCS1D02G317200.1	RLK-Pelle_RLCK-VIIa-1	1D	PNT70980	RLK-Pelle_RLCK-VIIa-1	2	0	0.0663105	0.268881	0.246617
TraesCS1D02G320800.3	RLK-Pelle_DLSV	1D	KQK05544	RLK-Pelle_DLSV	2	0	0.117641	0.407773	0.288498
TraesCS1D02G339600.1	RLK-Pelle_PERK-1	1D	PNT70918	RLK-Pelle_PERK-1	2	0	0.295125	0.147025	2.00731
TraesCS1D02G344700.1	RLK-Pelle_LRR-XI-1	1D	KQK05319	RLK-Pelle_LRR-XI-1	2	0	0.18851	0.429195	0.439217
TraesCS1D02G349000.2	RLK-Pelle_LRR-I-1	1D	PNT70868	RLK-Pelle_LRR-I-1	2	0	0.314613	0.615377	0.511252
TraesCS1D02G110900.1	RLK-Pelle_CrRLK1L-1	1D	KQK07346	RLK-Pelle_CrRLK1L-1	2	0	0.102029	0.428704	0.237993
TraesCS1D02G115400.1	RLK-Pelle_LRR-XI-1	1D	KQK07298	RLK-Pelle_LRR-XI-1	2	0	0.0956206	0.438121	0.218251
TraesCS1D02G116300.1	RLK-Pelle_LRR-II	1D	PNT71714	RLK-Pelle_LRR-II	2	0	0.362297	0.651829	0.555816
TraesCS1D02G381800.1	RLK-Pelle_WAK_LRK10L-1	1D	KQK05033	RLK-Pelle_WAK_LRK10L-1	2	0	0.224809	0.351552	0.639474
TraesCS1D02G081400.3	RLK-Pelle_RLCK-VIII	1D	KQK07680	RLK-Pelle_RLCK-VIII	2	0	0.022249	0.330447	0.0673301
TraesCS1D02G017700.1	RLK-Pelle_LRK10L-2	1D	PNT72129	RLK-Pelle_LRK10L-2	2	0	0.173139	0.440328	0.393206
TraesCS1D02G017800.1	RLK-Pelle_LRK10L-2	1D	KQK08115	RLK-Pelle_LRK10L-2	2	0	0.12497	0.371496	0.336397
TraesCS1D02G442500.1	RLK-Pelle_PERK-2	1D	PNT70618	RLK-Pelle_PERK-2	2	0	0.153125	0.874301	0.17514
TraesCS1D02G443100.1	RLK-Pelle_RLCK-V	1D	KQK04596	RLK-Pelle_RLCK-V	2	0	0.0288469	0.421834	0.0683844
TraesCS1D02G259700.1	RLK-Pelle_SD-2b	1D	KQK10979	RLK-Pelle_SD-2b	2	0	0.408012	1.64458	0.248095
TraesCS1D02G235500.2	RLK-Pelle_RLCK-IXa	1D	KQK06625	RLK-Pelle_RLCK-IXa	2	0	0.0466487	0.423535	0.110141
TraesCS1D02G235800.1	RLK-Pelle_RLCK-VIIa-1	1D	KQK06623	RLK-Pelle_RLCK-VIIa-1	2	0	0.0376558	0.294218	0.127986
TraesCS1D02G339600.1	RLK-Pelle_PERK-1	1D	KQK09745	RLK-Pelle_PERK-1	2	6e-160	0.365191	0.332571	1.09809
TraesCS1D02G344700.1	RLK-Pelle_LRR-XI-1	1D	PNT72824	RLK-Pelle_LRR-XI-1	2	0	0.323715	0.5666	0.571329
TraesCS1D02G081400.3	RLK-Pelle_RLCK-VIII	1D	KQK04020	RLK-Pelle_RLCK-VIII	2	0	0.057421	0.645792	0.0889156
TraesCS1D02G004300.1	RLK-Pelle_PERK-1	1D	PNT72138	RLK-Pelle_PERK-1	2	0	0.213649	0.780535	0.273721
TraesCS1D02G301400.1	RLK-Pelle_LRR-III	1D	KQK10335	RLK-Pelle_LRR-III	2	0	0.157974	0.941058	0.167869
TraesCS1D02G302000.1	RLK-Pelle_LRR-VIII-1	1D	KQK10332	RLK-Pelle_LRR-VIII-1	2	0	0.175561	0.778748	0.225441
TraesCS1D02G317200.1	RLK-Pelle_RLCK-VIIa-1	1D	KQK10134	RLK-Pelle_RLCK-VIIa-1	2	2e-177	0.347402	1.15245	0.301447
TraesCS1D02G320800.3	RLK-Pelle_DLSV	1D	KQK10096	RLK-Pelle_DLSV	2	0	0.478417	1.14636	0.417335
TraesCS1D02G015400.1	RLK-Pelle_LRK10L-2	1D	PNT72129	RLK-Pelle_LRK10L-2	2	0	0.177392	0.427902	0.414562
TraesCS1D02G015900.1	RLK-Pelle_LRK10L-2	1D	KQK08115	RLK-Pelle_LRK10L-2	2	0	0.110332	0.309059	0.356992
TraesCS1D02G381800.1	RLK-Pelle_WAK_LRK10L-1	1D	PNT72611	RLK-Pelle_WAK_LRK10L-1	2	0	0.322252	0.551826	0.583973
TraesCS1D02G126300.1	RLK-Pelle_PERK-1	1D	KQK07014	RLK-Pelle_PERK-1	2	0	0.034901	0.426366	0.0818569
TraesCS1D02G129100.1	RLK-Pelle_Extensin	1D	KQK07057	RLK-Pelle_Extensin	2	0	0.0292774	0.294746	0.0993309
TraesCS1D02G140300.1	RLK-Pelle_RLCK-VIIa-2	1D	KQJ96886	RLK-Pelle_RLCK-VIIa-2	3	0	0.0346667	0.459767	0.0754005
TraesCS1D02G146700.1	RLK-Pelle_LRR-XI-1	1D	PNT67513	RLK-Pelle_LRR-XI-1	3	0	0.171265	0.438769	0.39033
TraesCS1D02G146900.1	RLK-Pelle_LRR-XI-1	1D	KQJ97029	RLK-Pelle_LRR-XI-1	3	0	0.0978321	0.338754	0.2888
TraesCS1D02G156900.1	RLK-Pelle_DLSV	1D	KQJ97162	RLK-Pelle_DLSV	3	0	0.0600654	0.251909	0.238441
TraesCS1D02G206900.1	RLK-Pelle_RLCK-XII-1	1D	KQJ97630	RLK-Pelle_RLCK-XII-1	3	0	0.0358806	0.356941	0.100523
TraesCS1D02G211400.1	RLK-Pelle_RLCK-IXb	1D	KQJ97677	RLK-Pelle_RLCK-IXb	3	0	0.41829	0.534899	0.781998
TraesCS1D02G191800.1	RLK-Pelle_RLCK-V	1D	PNT67767	RLK-Pelle_RLCK-V	3	0	0.0979794	0.366086	0.26764
TraesCS1D02G175400.1	RLK-Pelle_RLCK-XIII	1D	KQJ97394	RLK-Pelle_RLCK-XIII	3	0	0.0612164	0.260397	0.235088
TraesCS1D02G194300.1	RLK-Pelle_RLCK-XII-1	1D	KQJ97886	RLK-Pelle_RLCK-XII-1	3	0	0.0113119	0.287534	0.0393413
TraesCS1D02G175100.1	RLK-Pelle_LRR-III	1D	PNT67624	RLK-Pelle_LRR-III	3	0	0.179676	0.408064	0.440314
KQK10096	RLK-Pelle_DLSV	2	TraesCS3A02G323200.2	RLK-Pelle_DLSV	3A	0	0.122065	0.411124	0.296905
KQK10098	RLK-Pelle_DLSV	2	TraesCS3A02G323700.2	RLK-Pelle_DLSV	3A	0	0.0941251	0.289643	0.32497
KQK10134	RLK-Pelle_RLCK-VIIa-1	2	TraesCS3A02G326400.1	RLK-Pelle_RLCK-VIIa-1	3A	0	0.121839	0.550774	0.221215
PNT73063	RLK-Pelle_LRR-I-1	2	TraesCS3A02G335200.1	RLK-Pelle_LRR-I-1	3A	0	0.173221	0.404871	0.427841
PNT73103	RLK-Pelle_LRR-VIII-1	2	TraesCS3A02G340000.1	RLK-Pelle_LRR-VIII-1	3A	0	0.104674	0.293819	0.356254
KQK10332	RLK-Pelle_LRR-VIII-1	2	TraesCS3A02G341800.1	RLK-Pelle_LRR-VIII-1	3A	0	0.0996579	0.282682	0.352544
KQK10335	RLK-Pelle_LRR-III	2	TraesCS3A02G342300.1	RLK-Pelle_LRR-III	3A	0	0.0532585	0.4161	0.127994
KQK10357	RLK-Pelle_LRR-VII-1	2	TraesCS3A02G344300.1	RLK-Pelle_LRR-VII-1	3A	0	0.0743225	0.362092	0.205259
KQK10361	RLK-Pelle_RLCK-II	2	TraesCS3A02G344400.2	RLK-Pelle_RLCK-II	3A	0	0.0514853	0.555885	0.0926188
KQK10609	RLK-Pelle_RLCK-IV	2	TraesCS3A02G366500.1	RLK-Pelle_RLCK-IV	3A	0	0.117897	0.26007	0.453329
KQK11208	RLK-Pelle_LRR-Xb-1	2	TraesCS3A02G423400.1	RLK-Pelle_LRR-Xb-1	3A	0	0.0684076	0.34878	0.196134
KQK11323	RLK-Pelle_LRR-XI-2	2	TraesCS3A02G441700.1	RLK-Pelle_LRR-XI-2	3A	0	0.131314	0.445674	0.294643
KQK11335	RLK-Pelle_RLCK-IXa	2	TraesCS3A02G443800.1	RLK-Pelle_RLCK-IXa	3A	0	0.111603	0.352425	0.31667
KQK03391	RLK-Pelle_PERK-1	2	TraesCS3A02G152200.1	RLK-Pelle_PERK-1	3A	0	0.0815339	0.465685	0.175084
KQK08907	RLK-Pelle_PERK-1	2	TraesCS3A02G229800.1	RLK-Pelle_PERK-1	3A	0	0.150623	0.373321	0.403467
KQK09070	RLK-Pelle_RLCK-V	2	TraesCS3A02G241700.1	RLK-Pelle_RLCK-V	3A	0	0.0388144	0.435114	0.0892052
KQK08665	RLK-Pelle_LRR-III	2	TraesCS3A02G217800.1	RLK-Pelle_LRR-III	3A	0	0.0498611	0.229898	0.216884
KQK02755	RLK-Pelle_C-LEC	2	TraesCS3A02G078700.1	RLK-Pelle_C-LEC	3A	0	0.0546413	0.498261	0.109664
KQK09745	RLK-Pelle_PERK-1	2	TraesCS3A02G290300.2	RLK-Pelle_PERK-1	3A	0	0.184799	0.449339	0.411268
PNT72256	RLK-Pelle_RLCK-IXb	2	TraesCS3A02G208900.1	RLK-Pelle_RLCK-IXb	3A	0	0.0753706	0.38084	0.197906
PNT72275	RLK-Pelle_RLCK-VIIa-2	2	TraesCS3A02G210700.1	RLK-Pelle_RLCK-VIIa-2	3A	0	0.02337	0.367085	0.0636638
PNT69892	RLK-Pelle_WAK_LRK10L-1	2	TraesCS3A02G048700.3	RLK-Pelle_WAK_LRK10L-1	3A	2e-120	0.655216	1.09111	0.600503
KQK02582	RLK-Pelle_LRK10L-2	2	TraesCS3A02G049375.1	RLK-Pelle_LRK10L-2	3A	0	0.43202	1.16476	0.370908
KQK02419	RLK-Pelle_LRK10L-2	2	TraesCS3A02G016600.1	RLK-Pelle_LRK10L-2	3A	0	0.19563	0.643729	0.303902
KQK02414	RLK-Pelle_LRK10L-2	2	TraesCS3A02G017900.1	RLK-Pelle_LRK10L-2	3A	2e-114	0.737803	2.2208	0.332224
KQK11777	RLK-Pelle_RLCK-VIIa-2	2	TraesCS3A02G530200.1	RLK-Pelle_RLCK-VIIa-2	3A	0	0.113225	0.380117	0.297869
KQK11833	RLK-Pelle_LRR-I-1	2	TraesCS3A02G538300.1	RLK-Pelle_LRR-I-1	3A	0	0.141236	0.606105	0.233023
KQK03622	RLK-Pelle_Extensin	2	TraesCS3A02G171600.1	RLK-Pelle_Extensin	3A	0	0.0650088	0.343517	0.189245
KQK08607	RLK-Pelle_PERK-2	2	TraesCS3A02G216100.1	RLK-Pelle_PERK-2	3A	0	0.0240297	0.349434	0.0687675
KQK02561	RLK-Pelle_LRR-III	2	TraesCS3A02G037200.1	RLK-Pelle_LRR-III	3A	0	0.14387	0.429747	0.334779
KQK02342	RLK-Pelle_PERK-1	2	TraesCS3A02G003900.1	RLK-Pelle_PERK-1	3A	0	0.110762	0.750082	0.147667
PNT71043	RLK-Pelle_LRR-VIII-1	2	TraesCS3A02G341800.1	RLK-Pelle_LRR-VIII-1	3A	0	0.201967	0.781316	0.258496
KQK05730	RLK-Pelle_LRR-III	2	TraesCS3A02G342300.1	RLK-Pelle_LRR-III	3A	0	0.141097	0.966464	0.145993
PNT72566	RLK-Pelle_LRR-VI-2	2	TraesCS3A02G270500.1	RLK-Pelle_LRR-VI-2	3A	0	0.0735611	0.352742	0.208541
PNT72611	RLK-Pelle_WAK_LRK10L-1	2	TraesCS3A02G262100.4	RLK-Pelle_WAK_LRK10L-1	3A	0	0.124321	0.394636	0.315028
KQK09263	RLK-Pelle_LRK10L-2	2	TraesCS3A02G261700.1	RLK-Pelle_LRK10L-2	3A	5e-108	0.740996	1.45388	0.509669
KQK09298	RLK-Pelle_LRR-XII-1	2	TraesCS3A02G259500.1	RLK-Pelle_LRR-XII-1	3A	0	0.333858	1.64543	0.2029
KQK09427	RLK-Pelle_Extensin	2	TraesCS3A02G251000.1	RLK-Pelle_Extensin	3A	0	0.112449	0.300363	0.374376
KQK09438	RLK-Pelle_LRR-III	2	TraesCS3A02G250300.1	RLK-Pelle_LRR-III	3A	0	0.11108	0.266584	0.41668
PNT72739	RLK-Pelle_LRR-I-1	2	TraesCS3A02G286500.1	RLK-Pelle_LRR-I-1	3A	0	0.115132	0.331441	0.347368
KQK09632	RLK-Pelle_PERK-1	2	TraesCS3A02G278100.1	RLK-Pelle_PERK-1	3A	0	0.0471107	0.473062	0.0995868
KQK09656	RLK-Pelle_LysM	2	TraesCS3A02G276600.2	RLK-Pelle_LysM	3A	0	0.0560265	0.29127	0.192353
PNT72824	RLK-Pelle_LRR-XI-1	2	TraesCS3A02G276200.2	RLK-Pelle_LRR-XI-1	3A	0	0.137238	0.30602	0.448461
PNT73317	RLK-Pelle_PERK-2	2	TraesCS3A02G407500.2	RLK-Pelle_PERK-2	3A	0	0.0747962	0.34851	0.214617
KQK10979	RLK-Pelle_SD-2b	2	TraesCS3A02G402100.1	RLK-Pelle_SD-2b	3A	1e-155	0.255192	0.970389	0.262979
PNT70113	RLK-Pelle_Extensin	2	TraesCS3A02G104800.1	RLK-Pelle_Extensin	3A	0	0.0991316	0.205121	0.483284
PNT72995	RLK-Pelle_DLSV	2	TraesCS3A02G315100.1	RLK-Pelle_DLSV	3A	0	0.115956	0.319113	0.36337
KQK02903	RLK-Pelle_LRR-XI-1	2	TraesCS3A02G092300.1	RLK-Pelle_LRR-XI-1	3A	0	0.144984	0.530967	0.273057
KQK02913	RLK-Pelle_LRR-II	2	TraesCS3A02G091100.1	RLK-Pelle_LRR-II	3A	0	0.133599	0.466775	0.286218
KQK03573	RLK-Pelle_LRR-XIIIa	2	TraesCS3A02G167100.1	RLK-Pelle_LRR-XIIIa	3A	0	0.0338031	0.302614	0.111704
KQK08864	RLK-Pelle_RLCK-V	2	TraesCS3A02G227100.1	RLK-Pelle_RLCK-V	3A	0	0.027562	0.432824	0.0636794
KQK05319	RLK-Pelle_LRR-XI-1	2	TraesCS3A02G276200.2	RLK-Pelle_LRR-XI-1	3A	0	0.312268	0.82287	0.379486
KQK05033	RLK-Pelle_WAK_LRK10L-1	2	TraesCS3A02G262100.4	RLK-Pelle_WAK_LRK10L-1	3A	0	0.373472	0.439451	0.84986
KQK02512	RLK-Pelle_DLSV	2	TraesCS3A02G045200.1	RLK-Pelle_DLSV	3A	0	0.0874436	0.358925	0.243626
PNT72556	RLK-Pelle_SD-2b	2	TraesCS3A02G246100.1	RLK-Pelle_SD-2b	3A	0	0.136104	0.404336	0.33661
PNT72995	RLK-Pelle_DLSV	2	TraesCS3B02G351800.1	RLK-Pelle_DLSV	3B	0	0.0769773	0.167241	0.460279
KQK10096	RLK-Pelle_DLSV	2	TraesCS3B02G352300.1	RLK-Pelle_DLSV	3B	0	0.116209	0.395627	0.293733
KQK10134	RLK-Pelle_RLCK-VIIa-1	2	TraesCS3B02G355700.1	RLK-Pelle_RLCK-VIIa-1	3B	0	0.118504	0.554304	0.213789
PNT73103	RLK-Pelle_LRR-VIII-1	2	TraesCS3B02G371600.1	RLK-Pelle_LRR-VIII-1	3B	0	0.0972071	0.2965	0.327849
KQK10332	RLK-Pelle_LRR-VIII-1	2	TraesCS3B02G373900.1	RLK-Pelle_LRR-VIII-1	3B	0	0.090426	0.317043	0.285217
KQK10335	RLK-Pelle_LRR-III	2	TraesCS3B02G374400.1	RLK-Pelle_LRR-III	3B	0	0.0496018	0.434296	0.114212
KQK10357	RLK-Pelle_LRR-VII-1	2	TraesCS3B02G376200.1	RLK-Pelle_LRR-VII-1	3B	0	0.0582946	0.390029	0.149462
KQK10361	RLK-Pelle_RLCK-II	2	TraesCS3B02G376300.2	RLK-Pelle_RLCK-II	3B	0	0.058554	0.500603	0.116967
KQK10609	RLK-Pelle_RLCK-IV	2	TraesCS3B02G398100.1	RLK-Pelle_RLCK-IV	3B	0	0.111874	0.324547	0.344709
PNT72325	RLK-Pelle_RLCK-V	2	TraesCS3B02G245600.2	RLK-Pelle_RLCK-V	3B	0	0.0562354	0.26739	0.210313
KQK08607	RLK-Pelle_PERK-2	2	TraesCS3B02G245800.1	RLK-Pelle_PERK-2	3B	0	0.0228246	0.336882	0.0677525
KQK08665	RLK-Pelle_LRR-III	2	TraesCS3B02G248200.1	RLK-Pelle_LRR-III	3B	0	0.0652975	0.362745	0.180009
KQK08864	RLK-Pelle_RLCK-V	2	TraesCS3B02G257200.1	RLK-Pelle_RLCK-V	3B	0	0.027548	0.428828	0.0642401
KQK08907	RLK-Pelle_PERK-1	2	TraesCS3B02G259100.1	RLK-Pelle_PERK-1	3B	0	0.141041	0.404671	0.348533
KQK11208	RLK-Pelle_LRR-Xb-1	2	TraesCS3B02G458900.1	RLK-Pelle_LRR-Xb-1	3B	0	0.0726796	0.371473	0.195653
KQK11323	RLK-Pelle_LRR-XI-2	2	TraesCS3B02G475600.1	RLK-Pelle_LRR-XI-2	3B	0	0.125757	0.438274	0.286937
KQK11335	RLK-Pelle_RLCK-IXa	2	TraesCS3B02G477400.1	RLK-Pelle_RLCK-IXa	3B	0	0.107326	0.420026	0.255521
KQK03697	RLK-Pelle_RLCK-VIIa-1	2	TraesCS3B02G206500.1	RLK-Pelle_RLCK-VIIa-1	3B	0	0.107473	0.3687	0.291492
KQK03517	RLK-Pelle_LRR-XI-1	2	TraesCS3B02G192500.1	RLK-Pelle_LRR-XI-1	3B	0	0.0673286	0.437406	0.153927
KQK03573	RLK-Pelle_LRR-XIIIa	2	TraesCS3B02G199100.1	RLK-Pelle_LRR-XIIIa	3B	0	0.0350878	0.309836	0.113246
KQK03621	RLK-Pelle_CrRLK1L-1	2	TraesCS3B02G202500.1	RLK-Pelle_CrRLK1L-1	3B	0	0.0690243	0.334246	0.206508
KQK03622	RLK-Pelle_Extensin	2	TraesCS3B02G202600.1	RLK-Pelle_Extensin	3B	0	0.0670172	0.345205	0.194137
KQK03355	RLK-Pelle_SD-2b	2	TraesCS3B02G174800.1	RLK-Pelle_SD-2b	3B	1e-169	0.117811	0.251054	0.469266
KQK03357	RLK-Pelle_LRR-III	2	TraesCS3B02G175300.1	RLK-Pelle_LRR-III	3B	0	0.0562706	0.33582	0.167562
KQK03391	RLK-Pelle_PERK-1	2	TraesCS3B02G179300.1	RLK-Pelle_PERK-1	3B	0	0.0723521	0.450447	0.160623
KQK09070	RLK-Pelle_RLCK-V	2	TraesCS3B02G269900.1	RLK-Pelle_RLCK-V	3B	0	0.0387677	0.396179	0.097854
KQK02755	RLK-Pelle_C-LEC	2	TraesCS3B02G093800.2	RLK-Pelle_C-LEC	3B	0	0.0481094	0.490445	0.0980933
PNT72256	RLK-Pelle_RLCK-IXb	2	TraesCS3B02G239200.2	RLK-Pelle_RLCK-IXb	3B	0	0.0875315	0.385017	0.227344
PNT72275	RLK-Pelle_RLCK-VIIa-2	2	TraesCS3B02G241300.1	RLK-Pelle_RLCK-VIIa-2	3B	0	0.0224333	0.361577	0.062043
KQK02512	RLK-Pelle_DLSV	2	TraesCS3B02G038900.1	RLK-Pelle_DLSV	3B	0	0.0905426	0.353504	0.256129
KQK11777	RLK-Pelle_RLCK-VIIa-2	2	TraesCS3B02G600300.1	RLK-Pelle_RLCK-VIIa-2	3B	0	0.118908	0.424275	0.280262
KQK05544	RLK-Pelle_DLSV	2	TraesCS3B02G352900.2	RLK-Pelle_DLSV	3B	0	0.216285	0.764413	0.282942
PNT70980	RLK-Pelle_RLCK-VIIa-1	2	TraesCS3B02G355700.1	RLK-Pelle_RLCK-VIIa-1	3B	6e-148	0.241662	1.08507	0.222716
PNT71043	RLK-Pelle_LRR-VIII-1	2	TraesCS3B02G373900.1	RLK-Pelle_LRR-VIII-1	3B	0	0.192658	0.791533	0.243399
KQK05730	RLK-Pelle_LRR-III	2	TraesCS3B02G374400.1	RLK-Pelle_LRR-III	3B	0	0.135167	0.991546	0.136319
PNT70918	RLK-Pelle_PERK-1	2	TraesCS3B02G325100.2	RLK-Pelle_PERK-1	3B	4e-164	0.48394	0.58721	0.824135
PNT72739	RLK-Pelle_LRR-I-1	2	TraesCS3B02G320700.1	RLK-Pelle_LRR-I-1	3B	0	0.115927	0.326363	0.355209
KQK09632	RLK-Pelle_PERK-1	2	TraesCS3B02G312300.1	RLK-Pelle_PERK-1	3B	0	0.0494831	0.465644	0.106268
KQK09656	RLK-Pelle_LysM	2	TraesCS3B02G310800.2	RLK-Pelle_LysM	3B	0	0.058356	0.283822	0.205607
PNT72824	RLK-Pelle_LRR-XI-1	2	TraesCS3B02G309900.1	RLK-Pelle_LRR-XI-1	3B	0	0.164449	0.20402	0.806047
PNT72566	RLK-Pelle_LRR-VI-2	2	TraesCS3B02G304300.2	RLK-Pelle_LRR-VI-2	3B	0	0.0677475	0.351042	0.19299
PNT72611	RLK-Pelle_WAK_LRK10L-1	2	TraesCS3B02G295400.4	RLK-Pelle_WAK_LRK10L-1	3B	0	0.124085	0.420805	0.294874
KQK09263	RLK-Pelle_LRK10L-2	2	TraesCS3B02G294900.1	RLK-Pelle_LRK10L-2	3B	8e-109	0.752167	1.58752	0.4738
KQK09298	RLK-Pelle_LRR-XII-1	2	TraesCS3B02G292600.1	RLK-Pelle_LRR-XII-1	3B	0	0.330343	1.16604	0.283303
KQK10979	RLK-Pelle_SD-2b	2	TraesCS3B02G435200.2	RLK-Pelle_SD-2b	3B	0	0.277888	1.36975	0.202874
PNT70113	RLK-Pelle_Extensin	2	TraesCS3B02G123300.2	RLK-Pelle_Extensin	3B	0	0.0936557	0.241916	0.387142
KQK09427	RLK-Pelle_Extensin	2	TraesCS3B02G280500.1	RLK-Pelle_Extensin	3B	0	0.110653	0.29392	0.376474
KQK09438	RLK-Pelle_LRR-III	2	TraesCS3B02G279800.1	RLK-Pelle_LRR-III	3B	0	0.117323	0.278679	0.420997
KQK02903	RLK-Pelle_LRR-XI-1	2	TraesCS3B02G107600.1	RLK-Pelle_LRR-XI-1	3B	0	0.154638	0.53546	0.288794
KQK02913	RLK-Pelle_LRR-II	2	TraesCS3B02G106100.1	RLK-Pelle_LRR-II	3B	0	0.0372414	0.31247	0.119184
KQK05033	RLK-Pelle_WAK_LRK10L-1	2	TraesCS3B02G295400.4	RLK-Pelle_WAK_LRK10L-1	3B	0	0.36971	0.463628	0.797429
KQK05319	RLK-Pelle_LRR-XI-1	2	TraesCS3B02G309900.1	RLK-Pelle_LRR-XI-1	3B	1e-175	0.379619	0.466978	0.812927
KQK08400	RLK-Pelle_LRR-IV	2	TraesCS3B02G236500.1	RLK-Pelle_LRR-IV	3B	0	0.0795885	0.360169	0.220975
KQK11833	RLK-Pelle_LRR-I-1	2	TraesCS3B02G603800.1	RLK-Pelle_LRR-I-1	3B	0	0.136885	0.640743	0.213634
KQK11847	RLK-Pelle_LRR-VIII-1	2	TraesCS3B02G602700.1	RLK-Pelle_LRR-VIII-1	3B	0	0.112015	0.475779	0.235434
KQK02561	RLK-Pelle_LRR-III	2	TraesCS3B02G046700.1	RLK-Pelle_LRR-III	3B	0	0.129196	0.451439	0.286188
PNT72995	RLK-Pelle_DLSV	2	TraesCS3D02G316400.1	RLK-Pelle_DLSV	3D	0	0.132281	0.321307	0.411698
KQK10096	RLK-Pelle_DLSV	2	TraesCS3D02G316700.1	RLK-Pelle_DLSV	3D	0	0.123159	0.371248	0.331744
KQK10098	RLK-Pelle_DLSV	2	TraesCS3D02G317300.2	RLK-Pelle_DLSV	3D	0	0.088412	0.285266	0.309928
KQK10134	RLK-Pelle_RLCK-VIIa-1	2	TraesCS3D02G319800.1	RLK-Pelle_RLCK-VIIa-1	3D	0	0.1211	0.538681	0.224808
PNT73063	RLK-Pelle_LRR-I-1	2	TraesCS3D02G328400.1	RLK-Pelle_LRR-I-1	3D	0	0.164958	0.345826	0.476996
PNT73103	RLK-Pelle_LRR-VIII-1	2	TraesCS3D02G333500.1	RLK-Pelle_LRR-VIII-1	3D	0	0.0916105	0.293732	0.311885
KQK10332	RLK-Pelle_LRR-VIII-1	2	TraesCS3D02G335600.1	RLK-Pelle_LRR-VIII-1	3D	0	0.0947681	0.308314	0.307375
KQK10335	RLK-Pelle_LRR-III	2	TraesCS3D02G336200.1	RLK-Pelle_LRR-III	3D	0	0.0555437	0.449125	0.123671
KQK10357	RLK-Pelle_LRR-VII-1	2	TraesCS3D02G337800.1	RLK-Pelle_LRR-VII-1	3D	0	0.0615976	0.381128	0.161619
KQK10361	RLK-Pelle_RLCK-II	2	TraesCS3D02G337900.1	RLK-Pelle_RLCK-II	3D	0	0.0540147	0.553699	0.0975525
KQK10609	RLK-Pelle_RLCK-IV	2	TraesCS3D02G359400.1	RLK-Pelle_RLCK-IV	3D	0	0.121382	0.322618	0.376241
KQK03357	RLK-Pelle_LRR-III	2	TraesCS3D02G156100.1	RLK-Pelle_LRR-III	3D	0	0.0606403	0.32762	0.185094
KQK03391	RLK-Pelle_PERK-1	2	TraesCS3D02G160000.1	RLK-Pelle_PERK-1	3D	0	0.0726379	0.470525	0.154376
KQK03517	RLK-Pelle_LRR-XI-1	2	TraesCS3D02G168700.1	RLK-Pelle_LRR-XI-1	3D	0	0.0690858	0.43631	0.158341
KQK03622	RLK-Pelle_Extensin	2	TraesCS3D02G178300.1	RLK-Pelle_Extensin	3D	0	0.0643946	0.337127	0.19101
KQK11323	RLK-Pelle_LRR-XI-2	2	TraesCS3D02G434500.1	RLK-Pelle_LRR-XI-2	3D	0	0.133517	0.394189	0.338713
KQK11335	RLK-Pelle_RLCK-IXa	2	TraesCS3D02G436200.1	RLK-Pelle_RLCK-IXa	3D	0	0.107861	0.372227	0.289773
KQK03697	RLK-Pelle_RLCK-VIIa-1	2	TraesCS3D02G182300.2	RLK-Pelle_RLCK-VIIa-1	3D	0	0.105972	0.365745	0.289742
KQK09070	RLK-Pelle_RLCK-V	2	TraesCS3D02G241900.1	RLK-Pelle_RLCK-V	3D	0	0.0406573	0.414887	0.0979962
KQK02755	RLK-Pelle_C-LEC	2	TraesCS3D02G079200.2	RLK-Pelle_C-LEC	3D	0	0.0506352	0.464468	0.109018
KQK08400	RLK-Pelle_LRR-IV	2	TraesCS3D02G210900.1	RLK-Pelle_LRR-IV	3D	0	0.0786351	0.346393	0.227012
PNT72256	RLK-Pelle_RLCK-IXb	2	TraesCS3D02G211800.1	RLK-Pelle_RLCK-IXb	3D	0	0.0760584	0.377363	0.201552
PNT72275	RLK-Pelle_RLCK-VIIa-2	2	TraesCS3D02G213600.1	RLK-Pelle_RLCK-VIIa-2	3D	0	0.0214767	0.352793	0.0608763
KQK09745	RLK-Pelle_PERK-1	2	TraesCS3D02G290100.1	RLK-Pelle_PERK-1	3D	0	0.120362	0.162269	0.741746
KQK11777	RLK-Pelle_RLCK-VIIa-2	2	TraesCS3D02G535700.1	RLK-Pelle_RLCK-VIIa-2	3D	0	0.117023	0.407251	0.287348
PNT72325	RLK-Pelle_RLCK-V	2	TraesCS3D02G217600.1	RLK-Pelle_RLCK-V	3D	0	0.0561934	0.294634	0.190723
KQK08607	RLK-Pelle_PERK-2	2	TraesCS3D02G217700.1	RLK-Pelle_PERK-2	3D	0	0.0222061	0.33506	0.0662749
KQK11620	RLK-Pelle_LRR-VII-1	2	TraesCS3D02G502600.1	RLK-Pelle_LRR-VII-1	3D	0	0.213085	0.392261	0.543222
PNT71043	RLK-Pelle_LRR-VIII-1	2	TraesCS3D02G335600.1	RLK-Pelle_LRR-VIII-1	3D	0	0.209866	0.816811	0.256934
KQK05730	RLK-Pelle_LRR-III	2	TraesCS3D02G336200.1	RLK-Pelle_LRR-III	3D	0	0.139563	0.979135	0.142537
KQK02512	RLK-Pelle_DLSV	2	TraesCS3D02G036000.1	RLK-Pelle_DLSV	3D	0	0.0896619	0.331227	0.270696
PNT69890	RLK-Pelle_WAK_LRK10L-1	2	TraesCS3D02G045200.1	RLK-Pelle_WAK_LRK10L-1	3D	0	0.217761	0.576366	0.377818
PNT69892	RLK-Pelle_WAK_LRK10L-1	2	TraesCS3D02G046900.1	RLK-Pelle_WAK_LRK10L-1	3D	5e-148	0.541707	0.917832	0.590204
KQK02582	RLK-Pelle_LRK10L-2	2	TraesCS3D02G048400.1	RLK-Pelle_LRK10L-2	3D	0	0.137475	0.369765	0.37179
KQK02384	RLK-Pelle_LRK10L-2	2	TraesCS3D02G011300.1	RLK-Pelle_LRK10L-2	3D	0	0.106345	0.317666	0.334769
KQK02395	RLK-Pelle_LRK10L-2	2	TraesCS3D02G011400.1	RLK-Pelle_LRK10L-2	3D	0	0.314654	0.905715	0.347409
KQK02394	RLK-Pelle_LRK10L-2	2	TraesCS3D02G011900.1	RLK-Pelle_LRK10L-2	3D	0	0.27329	0.934	0.292602
KQK02399	RLK-Pelle_SD-2b	2	TraesCS3D02G012800.1	RLK-Pelle_SD-2b	3D	0	0.214965	0.405311	0.530369
PNT69837	RLK-Pelle_SD-2b	2	TraesCS3D02G012900.1	RLK-Pelle_SD-2b	3D	5e-179	0.28022	0.517494	0.541493
KQK02419	RLK-Pelle_LRK10L-2	2	TraesCS3D02G013900.1	RLK-Pelle_LRK10L-2	3D	0	0.245224	0.694185	0.353255
KQK05544	RLK-Pelle_DLSV	2	TraesCS3D02G316700.1	RLK-Pelle_DLSV	3D	0	0.488617	1.03179	0.473564
PNT70980	RLK-Pelle_RLCK-VIIa-1	2	TraesCS3D02G319800.1	RLK-Pelle_RLCK-VIIa-1	3D	1e-147	0.213292	1.05061	0.203016
PNT70918	RLK-Pelle_PERK-1	2	TraesCS3D02G290100.1	RLK-Pelle_PERK-1	3D	1e-162	0.694802	0.194608	3.57026
KQK02386	RLK-Pelle_LRK10L-2	2	TraesCS3D02G011400.1	RLK-Pelle_LRK10L-2	3D	0	0.112754	0.320841	0.351433
KQK02384	RLK-Pelle_LRK10L-2	2	TraesCS3D02G011900.1	RLK-Pelle_LRK10L-2	3D	0	0.0986523	0.323091	0.305339
PNT69831	RLK-Pelle_SD-2b	2	TraesCS3D02G012800.1	RLK-Pelle_SD-2b	3D	1e-180	0.244117	0.56922	0.428862
KQK02395	RLK-Pelle_LRK10L-2	2	TraesCS3D02G013900.1	RLK-Pelle_LRK10L-2	3D	0	0.250887	0.793997	0.31598
KQK02394	RLK-Pelle_LRK10L-2	2	TraesCS3D02G014000.1	RLK-Pelle_LRK10L-2	3D	0	0.206842	0.644165	0.321101
PNT72566	RLK-Pelle_LRR-VI-2	2	TraesCS3D02G270300.1	RLK-Pelle_LRR-VI-2	3D	0	0.0705015	0.350859	0.200939
PNT72611	RLK-Pelle_WAK_LRK10L-1	2	TraesCS3D02G262200.4	RLK-Pelle_WAK_LRK10L-1	3D	0	0.134415	0.422824	0.317898
KQK09263	RLK-Pelle_LRK10L-2	2	TraesCS3D02G261700.1	RLK-Pelle_LRK10L-2	3D	2e-107	0.72175	1.36016	0.530638
KQK09298	RLK-Pelle_LRR-XII-1	2	TraesCS3D02G259600.1	RLK-Pelle_LRR-XII-1	3D	0	0.0883088	0.370823	0.238143
KQK09427	RLK-Pelle_Extensin	2	TraesCS3D02G251400.2	RLK-Pelle_Extensin	3D	0	0.11388	0.28937	0.393545
KQK09438	RLK-Pelle_LRR-III	2	TraesCS3D02G250700.1	RLK-Pelle_LRR-III	3D	0	0.120433	0.262374	0.459013
KQK08665	RLK-Pelle_LRR-III	2	TraesCS3D02G234500.1	RLK-Pelle_LRR-III	3D	0	0.0552145	0.327158	0.16877
KQK08864	RLK-Pelle_RLCK-V	2	TraesCS3D02G225200.1	RLK-Pelle_RLCK-V	3D	0	0.0266701	0.453319	0.0588331
PNT72739	RLK-Pelle_LRR-I-1	2	TraesCS3D02G286200.1	RLK-Pelle_LRR-I-1	3D	0	0.111081	0.32873	0.33791
KQK09632	RLK-Pelle_PERK-1	2	TraesCS3D02G278400.1	RLK-Pelle_PERK-1	3D	0	0.0800524	0.460832	0.173713
KQK09656	RLK-Pelle_LysM	2	TraesCS3D02G276800.1	RLK-Pelle_LysM	3D	0	0.0573781	0.302325	0.189789
PNT72824	RLK-Pelle_LRR-XI-1	2	TraesCS3D02G276100.1	RLK-Pelle_LRR-XI-1	3D	0	0.189543	0.207314	0.914279
PNT73317	RLK-Pelle_PERK-2	2	TraesCS3D02G402800.1	RLK-Pelle_PERK-2	3D	0	0.072643	0.358383	0.202697
KQK10979	RLK-Pelle_SD-2b	2	TraesCS3D02G397000.2	RLK-Pelle_SD-2b	3D	0	0.276106	1.45132	0.190245
PNT70113	RLK-Pelle_Extensin	2	TraesCS3D02G107000.3	RLK-Pelle_Extensin	3D	0	0.100505	0.226806	0.443133
KQK02913	RLK-Pelle_LRR-II	2	TraesCS3D02G091000.2	RLK-Pelle_LRR-II	3D	0	0.0377049	0.322508	0.116911
KQK05319	RLK-Pelle_LRR-XI-1	2	TraesCS3D02G276100.1	RLK-Pelle_LRR-XI-1	3D	3e-175	0.385973	0.452495	0.852988
KQK02342	RLK-Pelle_PERK-1	2	TraesCS3D02G005400.1	RLK-Pelle_PERK-1	3D	0	0.0606863	0.434973	0.139517
KQK05033	RLK-Pelle_WAK_LRK10L-1	2	TraesCS3D02G262200.4	RLK-Pelle_WAK_LRK10L-1	3D	0	0.359811	0.463946	0.775544
KQK02561	RLK-Pelle_LRR-III	2	TraesCS3D02G042500.1	RLK-Pelle_LRR-III	3D	0	0.147955	0.447338	0.330745
PNT69831	RLK-Pelle_SD-2b	2	TraesCS3D02G064800.1	RLK-Pelle_SD-2b	3D	0	0.144444	0.34543	0.418158
KQK02395	RLK-Pelle_LRK10L-2	2	TraesCS3D02G064200.1	RLK-Pelle_LRK10L-2	3D	0	0.251542	0.796385	0.315855
KQK02394	RLK-Pelle_LRK10L-2	2	TraesCS3D02G064100.1	RLK-Pelle_LRK10L-2	3D	0	0.233569	0.657612	0.355178
KQK02419	RLK-Pelle_LRK10L-2	2	TraesCS3D02G063100.3	RLK-Pelle_LRK10L-2	3D	0	0.276013	0.945769	0.29184
KQK02414	RLK-Pelle_LRK10L-2	2	TraesCS3D02G063000.1	RLK-Pelle_LRK10L-2	3D	0	0.26356	0.608056	0.433446
KQK02386	RLK-Pelle_LRK10L-2	2	TraesCSU02G042900.1	RLK-Pelle_LRK10L-2	Un	0	0.322919	1.11074	0.290723
KQK02384	RLK-Pelle_LRK10L-2	2	TraesCSU02G044100.2	RLK-Pelle_LRK10L-2	Un	0	0.256457	0.965566	0.265603
KQK02395	RLK-Pelle_LRK10L-2	2	TraesCSU02G044200.1	RLK-Pelle_LRK10L-2	Un	0	0.253428	0.728605	0.347827
KQK02399	RLK-Pelle_SD-2b	2	TraesCSU02G045400.1	RLK-Pelle_SD-2b	Un	0	0.24045	0.763818	0.3148
KQK02419	RLK-Pelle_LRK10L-2	2	TraesCSU02G046400.1	RLK-Pelle_LRK10L-2	Un	7e-116	0.531893	1.05843	0.502528
KQK02386	RLK-Pelle_LRK10L-2	2	TraesCSU02G046500.1	RLK-Pelle_LRK10L-2	Un	0	0.371578	1.00722	0.368913
KQK02384	RLK-Pelle_LRK10L-2	2	TraesCSU02G046400.1	RLK-Pelle_LRK10L-2	Un	0	0.201804	0.583046	0.34612
PNT69831	RLK-Pelle_SD-2b	2	TraesCSU02G045400.1	RLK-Pelle_SD-2b	Un	0	0.162148	0.466445	0.347625
KQK02395	RLK-Pelle_LRK10L-2	2	TraesCSU02G044200.1	RLK-Pelle_LRK10L-2	Un	0	0.253428	0.728605	0.347827
KQK02394	RLK-Pelle_LRK10L-2	2	TraesCSU02G044100.2	RLK-Pelle_LRK10L-2	Un	0	0.229908	0.70385	0.326643
KQK02395	RLK-Pelle_LRK10L-2	2	TraesCSU02G046500.1	RLK-Pelle_LRK10L-2	Un	0	0.264873	0.783388	0.338113
KQK02394	RLK-Pelle_LRK10L-2	2	TraesCSU02G046400.1	RLK-Pelle_LRK10L-2	Un	0	0.136025	0.447869	0.303716
KQK02399	RLK-Pelle_SD-2b	2	TraesCSU02G045400.1	RLK-Pelle_SD-2b	Un	0	0.24045	0.763818	0.3148
KQK02419	RLK-Pelle_LRK10L-2	2	TraesCSU02G044200.1	RLK-Pelle_LRK10L-2	Un	0	0.210629	0.68733	0.306446
KQK02414	RLK-Pelle_LRK10L-2	2	TraesCSU02G044100.2	RLK-Pelle_LRK10L-2	Un	0	0.103977	0.44204	0.235221
TraesCS2A02G302500.1	RLK-Pelle_RLCK-V	2A	KQJ99818	RLK-Pelle_RLCK-V	3	0	0.155323	0.835614	0.185879
TraesCS2A02G285700.1	RLK-Pelle_RLCK-VIIa-1	2A	KQJ99610	RLK-Pelle_RLCK-VIIa-1	3	0	0.12175	0.822602	0.148006
TraesCS2A02G359700.1	RLK-Pelle_LRR-XII-1	2A	KQK00343	RLK-Pelle_LRR-XII-1	3	0	0.369874	1.14745	0.322343
TraesCS2A02G404600.1	RLK-Pelle_RLCK-VIIa-2	2A	PNT69199	RLK-Pelle_RLCK-VIIa-2	3	0	0.231151	0.511983	0.451481
TraesCS2A02G343100.1	RLK-Pelle_LRR-II	2A	KQK00013	RLK-Pelle_LRR-II	3	0	0.0665133	0.857004	0.0776114
TraesCS2A02G299600.1	RLK-Pelle_SD-2b	2A	KQJ82591	RLK-Pelle_SD-2b	5	0	0.104725	0.402449	0.260219
TraesCS2A02G302500.1	RLK-Pelle_RLCK-V	2A	KQJ82636	RLK-Pelle_RLCK-V	5	0	0.026472	0.298239	0.0887612
TraesCS2A02G302800.1	RLK-Pelle_URK-1	2A	KQJ82656	RLK-Pelle_URK-1	5	0	0.074268	0.390636	0.190121
TraesCS2A02G348200.1	RLK-Pelle_RLCK-VIII	2A	KQJ83300	RLK-Pelle_RLCK-VIII	5	0	0.0755721	0.402271	0.187864
TraesCS2A02G357800.1	RLK-Pelle_RLCK-IV	2A	KQJ83427	RLK-Pelle_RLCK-IV	5	0	0.0482034	0.379507	0.127016
TraesCS2A02G359700.1	RLK-Pelle_LRR-XII-1	2A	KQJ83448	RLK-Pelle_LRR-XII-1	5	0	0.115132	0.376711	0.305626
TraesCS2A02G360300.1	RLK-Pelle_LRR-XI-1	2A	KQJ83454	RLK-Pelle_LRR-XI-1	5	0	0.0529109	0.313728	0.168652
TraesCS2A02G364300.1	RLK-Pelle_Extensin	2A	KQJ83498	RLK-Pelle_Extensin	5	0	0.0734254	0.34235	0.214474
TraesCS2A02G461800.1	RLK-Pelle_LRR-XII-1	2A	KQJ84633	RLK-Pelle_LRR-XII-1	5	0	0.186127	0.480992	0.386966
TraesCS2A02G462700.1	RLK-Pelle_DLSV	2A	KQJ84643	RLK-Pelle_DLSV	5	0	0.0601488	0.485851	0.123801
TraesCS2A02G484900.1	RLK-Pelle_DLSV	2A	PNT61924	RLK-Pelle_DLSV	5	1e-124	0.328044	0.423422	0.774745
TraesCS2A02G485100.1	RLK-Pelle_DLSV	2A	PNT61928	RLK-Pelle_DLSV	5	0	0.228265	0.850501	0.268389
TraesCS2A02G485700.2	RLK-Pelle_DLSV	2A	PNT61934	RLK-Pelle_DLSV	5	0	0.122811	0.369512	0.332359
TraesCS2A02G343100.1	RLK-Pelle_LRR-II	2A	KQJ82949	RLK-Pelle_LRR-II	5	0	0.0322579	0.303295	0.106358
TraesCS2A02G500700.1	RLK-Pelle_DLSV	2A	KQJ85051	RLK-Pelle_DLSV	5	0	0.101922	0.349073	0.29198
TraesCS2A02G503700.1	RLK-Pelle_RLCK-Os	2A	KQJ85076	RLK-Pelle_RLCK-Os	5	1e-140	0.459149	0.805928	0.569714
TraesCS2A02G334300.1	RLK-Pelle_URK-2	2A	PNT61249	RLK-Pelle_URK-2	5	0	0.0491311	0.289324	0.169813
TraesCS2A02G404600.1	RLK-Pelle_RLCK-VIIa-2	2A	PNT61664	RLK-Pelle_RLCK-VIIa-2	5	0	0.146248	0.304413	0.480427
TraesCS2A02G416400.1	RLK-Pelle_LRR-III	2A	KQJ83919	RLK-Pelle_LRR-III	5	0	0.0613519	0.55892	0.109769
TraesCS2A02G368700.2	RLK-Pelle_LRR-VI-2	2A	KQJ83781	RLK-Pelle_LRR-VI-2	5	0	0.151466	0.563141	0.268966
TraesCS2A02G377700.1	RLK-Pelle_WAK	2A	KQJ83667	RLK-Pelle_WAK	5	0	0.292434	0.963077	0.303645
TraesCS2A02G381400.1	RLK-Pelle_WAK	2A	PNT61490	RLK-Pelle_WAK	5	0	0.112763	0.531656	0.212098
TraesCS2A02G442900.1	RLK-Pelle_WAK	2A	KQJ84366	RLK-Pelle_WAK	5	0	0.117884	0.455726	0.258673
TraesCS2A02G330000.1	RLK-Pelle_LRR-XI-1	2A	KQJ83126	RLK-Pelle_LRR-XI-1	5	0	0.0973883	0.423801	0.229797
TraesCS2A02G418200.1	RLK-Pelle_DLSV	2A	PNT61852	RLK-Pelle_DLSV	5	0	0.187979	0.686016	0.274016
TraesCS2A02G012900.1	RLK-Pelle_LRR-XI-1	2A	KQJ81517	RLK-Pelle_LRR-XI-1	5	0	0.146622	0.500397	0.293011
TraesCS2A02G570800.1	RLK-Pelle_URK-1	2A	KQJ85465	RLK-Pelle_URK-1	5	0	0.0616836	0.579941	0.106362
TraesCS2A02G337000.1	RLK-Pelle_LRR-III	2A	KQJ83001	RLK-Pelle_LRR-III	5	0	0.0823118	0.307003	0.268114
TraesCS2A02G068300.1	RLK-Pelle_LRR-XII-1	2A	KQJ81943	RLK-Pelle_LRR-XII-1	5	0	0.217771	0.512549	0.424879
TraesCS2A02G068800.1	RLK-Pelle_LRR-XII-1	2A	KQJ81941	RLK-Pelle_LRR-XII-1	5	0	0.466632	1.13606	0.410745
TraesCS2A02G582500.1	RLK-Pelle_RLCK-XII-1	2A	KQJ85379	RLK-Pelle_RLCK-XII-1	5	0	0.0260213	0.304009	0.0855938
TraesCS2A02G285700.1	RLK-Pelle_RLCK-VIIa-1	2A	KQJ82392	RLK-Pelle_RLCK-VIIa-1	5	0	0.0399022	0.377731	0.105636
TraesCS2A02G589900.1	RLK-Pelle_DLSV	2A	KQJ85319	RLK-Pelle_DLSV	5	0	0.0868439	0.592451	0.146584
TraesCS2A02G533000.1	RLK-Pelle_DLSV	2A	KQJ84826	RLK-Pelle_DLSV	5	0	0.0723012	0.470307	0.153732
TraesCS2A02G534100.1	RLK-Pelle_DLSV	2A	PNT61934	RLK-Pelle_DLSV	5	0	0.488256	1.02223	0.477638
TraesCS2A02G534400.2	RLK-Pelle_DLSV	2A	PNT61928	RLK-Pelle_DLSV	5	0	0.453113	1.22089	0.371132
TraesCS2A02G537200.1	RLK-Pelle_DLSV	2A	KQJ84807	RLK-Pelle_DLSV	5	0	0.327909	1.06386	0.308227
TraesCS2A02G537900.2	RLK-Pelle_DLSV	2A	KQJ84800	RLK-Pelle_DLSV	5	0	0.102125	0.386247	0.264403
TraesCS2B02G302800.1	RLK-Pelle_RLCK-VIIa-1	2B	KQJ99610	RLK-Pelle_RLCK-VIIa-1	3	0	0.131353	0.891473	0.147343
TraesCS2B02G379000.2	RLK-Pelle_LRR-XII-1	2B	KQK00343	RLK-Pelle_LRR-XII-1	3	0	0.361009	1.17235	0.307936
TraesCS2B02G407100.2	RLK-Pelle_RLCK-XIII	2B	KQK00546	RLK-Pelle_RLCK-XIII	3	2e-158	0.226181	0.455433	0.496628
TraesCS2B02G408700.1	RLK-Pelle_RLCK-VIIa-2	2B	KQK00560	RLK-Pelle_RLCK-VIIa-2	3	0	0.275644	0.788761	0.349465
TraesCS2B02G422500.1	RLK-Pelle_RLCK-VIIa-2	2B	PNT69199	RLK-Pelle_RLCK-VIIa-2	3	0	0.233128	0.505187	0.461469
TraesCS2B02G340700.1	RLK-Pelle_LRR-II	2B	KQJ82949	RLK-Pelle_LRR-II	5	0	0.0322637	0.316048	0.102085
TraesCS2B02G344900.1	RLK-Pelle_LRR-III	2B	KQJ83001	RLK-Pelle_LRR-III	5	0	0.0814576	0.342058	0.23814
TraesCS2B02G347500.1	RLK-Pelle_URK-2	2B	PNT61249	RLK-Pelle_URK-2	5	0	0.0530304	0.312906	0.169477
TraesCS2B02G352300.1	RLK-Pelle_LRR-XI-1	2B	KQJ83126	RLK-Pelle_LRR-XI-1	5	0	0.100308	0.401415	0.249885
TraesCS2B02G366600.1	RLK-Pelle_RLCK-VIII	2B	KQJ83300	RLK-Pelle_RLCK-VIII	5	0	0.0769574	0.407834	0.188698
TraesCS2B02G377100.1	RLK-Pelle_RLCK-IV	2B	KQJ83427	RLK-Pelle_RLCK-IV	5	0	0.0487857	0.347982	0.140196
TraesCS2B02G379000.2	RLK-Pelle_LRR-XII-1	2B	KQJ83448	RLK-Pelle_LRR-XII-1	5	0	0.108567	0.365409	0.297112
TraesCS2B02G379400.1	RLK-Pelle_LRR-XI-1	2B	KQJ83454	RLK-Pelle_LRR-XI-1	5	0	0.0563353	0.317725	0.177309
TraesCS2B02G382700.1	RLK-Pelle_Extensin	2B	KQJ83498	RLK-Pelle_Extensin	5	0	0.0701055	0.287335	0.243985
TraesCS2B02G316100.1	RLK-Pelle_SD-2b	2B	KQJ82591	RLK-Pelle_SD-2b	5	0	0.103549	0.409674	0.25276
TraesCS2B02G318400.1	RLK-Pelle_RLCK-V	2B	KQJ82636	RLK-Pelle_RLCK-V	5	0	0.025332	0.30829	0.0821693
TraesCS2B02G319500.2	RLK-Pelle_URK-1	2B	KQJ82656	RLK-Pelle_URK-1	5	0	0.0723925	0.413468	0.175086
TraesCS2B02G602000.1	RLK-Pelle_LRR-IX	2B	KQJ85359	RLK-Pelle_LRR-IX	5	0	0.13496	0.589863	0.228799
TraesCS2B02G604300.1	RLK-Pelle_RLCK-XII-1	2B	KQJ85379	RLK-Pelle_RLCK-XII-1	5	0	0.0269409	0.312398	0.0862391
TraesCS2B02G483400.1	RLK-Pelle_LRR-XII-1	2B	KQJ84633	RLK-Pelle_LRR-XII-1	5	0	0.191133	0.465943	0.410207
TraesCS2B02G484300.1	RLK-Pelle_DLSV	2B	KQJ84643	RLK-Pelle_DLSV	5	0	0.0601611	0.457794	0.131415
TraesCS2B02G510900.1	RLK-Pelle_DLSV	2B	KQJ84800	RLK-Pelle_DLSV	5	0	0.105105	0.374337	0.280777
TraesCS2B02G511200.1	RLK-Pelle_DLSV	2B	KQJ84807	RLK-Pelle_DLSV	5	0	0.269596	1.05949	0.254458
TraesCS2B02G512100.2	RLK-Pelle_DLSV	2B	PNT61924	RLK-Pelle_DLSV	5	0	0.200919	0.500231	0.401652
TraesCS2B02G512400.1	RLK-Pelle_DLSV	2B	PNT61934	RLK-Pelle_DLSV	5	0	0.141602	0.461699	0.306697
TraesCS2B02G407100.2	RLK-Pelle_RLCK-XIII	2B	KQJ83840	RLK-Pelle_RLCK-XIII	5	3e-180	0.116987	0.285056	0.410401
TraesCS2B02G528600.1	RLK-Pelle_DLSV	2B	KQJ85051	RLK-Pelle_DLSV	5	0	0.102884	0.334848	0.307254
TraesCS2B02G531800.1	RLK-Pelle_RLCK-Os	2B	KQJ85076	RLK-Pelle_RLCK-Os	5	3e-166	0.331201	0.6615	0.500681
TraesCS2B02G536500.1	RLK-Pelle_WAK	2B	PNT62019	RLK-Pelle_WAK	5	0	0.199558	0.588861	0.338888
TraesCS2B02G422500.1	RLK-Pelle_RLCK-VIIa-2	2B	PNT61664	RLK-Pelle_RLCK-VIIa-2	5	0	0.13243	0.322549	0.410572
TraesCS2B02G435300.1	RLK-Pelle_LRR-III	2B	KQJ83919	RLK-Pelle_LRR-III	5	0	0.0668053	0.500396	0.133505
TraesCS2B02G437200.1	RLK-Pelle_DLSV	2B	PNT61852	RLK-Pelle_DLSV	5	0	0.189863	0.719483	0.263888
TraesCS2B02G385900.1	RLK-Pelle_LRR-VI-2	2B	KQJ83781	RLK-Pelle_LRR-VI-2	5	0	0.148736	0.554573	0.268199
TraesCS2B02G464000.1	RLK-Pelle_WAK	2B	KQJ84366	RLK-Pelle_WAK	5	0	0.115544	0.42237	0.273561
TraesCS2B02G464100.1	RLK-Pelle_WAK	2B	KQJ84364	RLK-Pelle_WAK	5	0	0.156671	0.281968	0.555635
TraesCS2B02G080100.1	RLK-Pelle_LRR-XII-1	2B	PNT60754	RLK-Pelle_LRR-XII-1	5	0	0.127116	0.405867	0.313195
TraesCS2B02G562500.1	RLK-Pelle_DLSV	2B	KQJ84826	RLK-Pelle_DLSV	5	0	0.0647595	0.487914	0.132727
TraesCS2B02G565000.1	RLK-Pelle_DLSV	2B	PNT61928	RLK-Pelle_DLSV	5	0	0.45485	1.24944	0.364043
TraesCS2B02G566100.1	RLK-Pelle_DLSV	2B	KQJ84807	RLK-Pelle_DLSV	5	0	0.3461	1.18562	0.291916
TraesCS2B02G567000.1	RLK-Pelle_DLSV	2B	KQJ84800	RLK-Pelle_DLSV	5	0	0.314723	0.892188	0.352754
TraesCS2B02G302800.1	RLK-Pelle_RLCK-VIIa-1	2B	KQJ82392	RLK-Pelle_RLCK-VIIa-1	5	0	0.0422499	0.408556	0.103413
TraesCS2D02G358600.1	RLK-Pelle_LRR-XII-1	2D	KQK00343	RLK-Pelle_LRR-XII-1	3	0	0.366606	1.1671	0.314117
TraesCS2D02G301200.1	RLK-Pelle_RLCK-V	2D	KQJ99818	RLK-Pelle_RLCK-V	3	0	0.150863	0.797693	0.189124
TraesCS2D02G284200.1	RLK-Pelle_RLCK-VIIa-1	2D	KQJ99610	RLK-Pelle_RLCK-VIIa-1	3	0	0.127013	0.85842	0.147962
TraesCS2D02G401500.2	RLK-Pelle_RLCK-VIIa-2	2D	PNT69199	RLK-Pelle_RLCK-VIIa-2	3	0	0.209538	0.460006	0.455512
TraesCS2D02G321400.1	RLK-Pelle_LRR-II	2D	KQJ82949	RLK-Pelle_LRR-II	5	0	0.0293189	0.31272	0.0937546
TraesCS2D02G325900.1	RLK-Pelle_LRR-III	2D	KQJ83001	RLK-Pelle_LRR-III	5	0	0.0827229	0.305381	0.270884
TraesCS2D02G328500.1	RLK-Pelle_URK-2	2D	PNT61249	RLK-Pelle_URK-2	5	0	0.050455	0.277254	0.181981
TraesCS2D02G332700.1	RLK-Pelle_LRR-XI-1	2D	KQJ83126	RLK-Pelle_LRR-XI-1	5	0	0.102574	0.423228	0.24236
TraesCS2D02G346600.1	RLK-Pelle_RLCK-VIII	2D	KQJ83300	RLK-Pelle_RLCK-VIII	5	0	0.075621	0.419547	0.180244
TraesCS2D02G356600.1	RLK-Pelle_RLCK-IV	2D	KQJ83427	RLK-Pelle_RLCK-IV	5	0	0.0469642	0.35641	0.13177
TraesCS2D02G358600.1	RLK-Pelle_LRR-XII-1	2D	KQJ83448	RLK-Pelle_LRR-XII-1	5	0	0.108105	0.387122	0.279254
TraesCS2D02G359100.1	RLK-Pelle_LRR-XI-1	2D	KQJ83454	RLK-Pelle_LRR-XI-1	5	0	0.0556827	0.311257	0.178896
TraesCS2D02G362200.1	RLK-Pelle_Extensin	2D	KQJ83498	RLK-Pelle_Extensin	5	0	0.0687659	0.302864	0.227052
TraesCS2D02G297500.1	RLK-Pelle_SD-2b	2D	KQJ82591	RLK-Pelle_SD-2b	5	0	0.106506	0.385689	0.276144
TraesCS2D02G301200.1	RLK-Pelle_RLCK-V	2D	KQJ82636	RLK-Pelle_RLCK-V	5	0	0.0244267	0.312422	0.0781849
TraesCS2D02G301500.1	RLK-Pelle_URK-1	2D	KQJ82656	RLK-Pelle_URK-1	5	0	0.0712951	0.382796	0.186248
TraesCS2D02G462000.1	RLK-Pelle_LRR-XII-1	2D	KQJ84633	RLK-Pelle_LRR-XII-1	5	0	0.191123	0.510367	0.374482
TraesCS2D02G463100.1	RLK-Pelle_DLSV	2D	KQJ84643	RLK-Pelle_DLSV	5	0	0.0639732	0.500734	0.127759
TraesCS2D02G484700.2	RLK-Pelle_DLSV	2D	PNT61919	RLK-Pelle_DLSV	5	0	0.269376	0.946696	0.284543
TraesCS2D02G485700.1	RLK-Pelle_DLSV	2D	PNT61934	RLK-Pelle_DLSV	5	6e-116	0.575363	1.59029	0.361797
TraesCS2D02G564300.1	RLK-Pelle_DLSV	2D	KQJ85319	RLK-Pelle_DLSV	5	0	0.0846988	0.523457	0.161807
TraesCS2D02G500900.1	RLK-Pelle_DLSV	2D	KQJ85051	RLK-Pelle_DLSV	5	0	0.100702	0.325639	0.309244
TraesCS2D02G504300.1	RLK-Pelle_RLCK-Os	2D	KQJ85076	RLK-Pelle_RLCK-Os	5	1e-141	0.456466	0.807148	0.565529
TraesCS2D02G595000.1	RLK-Pelle_LRR-IX	2D	KQJ85359	RLK-Pelle_LRR-IX	5	0	0.134956	0.608507	0.221782
TraesCS2D02G597600.1	RLK-Pelle_RLCK-XII-1	2D	KQJ85379	RLK-Pelle_RLCK-XII-1	5	0	0.0260349	0.320774	0.0811628
TraesCS2D02G599300.1	RLK-Pelle_LRR-VI-2	2D	KQJ85392	RLK-Pelle_LRR-VI-2	5	0	0.0618702	0.507278	0.121965
TraesCS2D02G508900.1	RLK-Pelle_WAK	2D	PNT62019	RLK-Pelle_WAK	5	0	0.206879	0.525065	0.394007
TraesCS2D02G401500.2	RLK-Pelle_RLCK-VIIa-2	2D	PNT61664	RLK-Pelle_RLCK-VIIa-2	5	0	0.120028	0.29708	0.404025
TraesCS2D02G413400.1	RLK-Pelle_LRR-III	2D	KQJ83919	RLK-Pelle_LRR-III	5	0	0.0589746	0.500305	0.117877
TraesCS2D02G415600.1	RLK-Pelle_DLSV	2D	PNT61852	RLK-Pelle_DLSV	5	0	0.187282	0.714851	0.261988
TraesCS2D02G377900.1	RLK-Pelle_WAK	2D	PNT61490	RLK-Pelle_WAK	5	0	0.11066	0.557522	0.198486
TraesCS2D02G442000.1	RLK-Pelle_WAK	2D	KQJ84366	RLK-Pelle_WAK	5	0	0.118242	0.450374	0.262541
TraesCS2D02G442100.1	RLK-Pelle_WAK	2D	KQJ84364	RLK-Pelle_WAK	5	0	0.150554	0.288362	0.5221
TraesCS2D02G534400.1	RLK-Pelle_DLSV	2D	PNT61934	RLK-Pelle_DLSV	5	0	0.487168	1.03546	0.470486
TraesCS2D02G582300.1	RLK-Pelle_URK-1	2D	KQJ85465	RLK-Pelle_URK-1	5	0	0.0544363	0.541243	0.100576
TraesCS2D02G066200.1	RLK-Pelle_LRR-XII-1	2D	PNT60754	RLK-Pelle_LRR-XII-1	5	0	0.135168	0.385641	0.350502
TraesCS2D02G066900.1	RLK-Pelle_LRR-XII-1	2D	KQJ81943	RLK-Pelle_LRR-XII-1	5	0	0.173868	0.422468	0.411554
TraesCS2D02G013700.1	RLK-Pelle_LRR-XI-1	2D	KQJ81517	RLK-Pelle_LRR-XI-1	5	0	0.147182	0.461301	0.319059
TraesCS2D02G284200.1	RLK-Pelle_RLCK-VIIa-1	2D	KQJ82392	RLK-Pelle_RLCK-VIIa-1	5	0	0.0374004	0.385953	0.096904
TraesCS2D02G534800.1	RLK-Pelle_DLSV	2D	KQJ84826	RLK-Pelle_DLSV	5	0	0.0668072	0.424228	0.15748
TraesCS2D02G536400.1	RLK-Pelle_DLSV	2D	PNT61934	RLK-Pelle_DLSV	5	0	0.513455	1.22635	0.418687
TraesCS2D02G536900.3	RLK-Pelle_DLSV	2D	PNT61928	RLK-Pelle_DLSV	5	0	0.459704	1.21756	0.377561
TraesCS2D02G537100.1	RLK-Pelle_DLSV	2D	PNT61919	RLK-Pelle_DLSV	5	0	0.233133	0.926779	0.251552
TraesCS2D02G537700.8	RLK-Pelle_DLSV	2D	KQJ84807	RLK-Pelle_DLSV	5	0	0.107124	0.431729	0.248129
KQJ96794	RLK-Pelle_RLCK-VIIa-2	3	TraesCS4A02G031000.1	RLK-Pelle_RLCK-VIIa-2	4A	0	0.165578	0.742415	0.223027
KQJ96794	RLK-Pelle_RLCK-VIIa-2	3	TraesCS4B02G275000.1	RLK-Pelle_RLCK-VIIa-2	4B	0	0.154707	0.901314	0.171646
KQJ96794	RLK-Pelle_RLCK-VIIa-2	3	TraesCS4D02G273600.1	RLK-Pelle_RLCK-VIIa-2	4D	0	0.150932	0.895507	0.168544
KQJ98790	RLK-Pelle_LRR-XI-1	3	TraesCS5A02G254600.1	RLK-Pelle_LRR-XI-1	5A	0	0.235547	0.592571	0.3975
KQJ99203	RLK-Pelle_RLCK-VIII	3	TraesCS5A02G297900.1	RLK-Pelle_RLCK-VIII	5A	0	0.102305	0.808574	0.126525
KQK00789	RLK-Pelle_LysM	3	TraesCS6A02G258900.1	RLK-Pelle_LysM	6A	0	0.0700375	0.23755	0.294833
KQK00979	RLK-Pelle_DLSV	3	TraesCS6A02G276300.1	RLK-Pelle_DLSV	6A	0	0.0716061	0.210065	0.340875
KQK00999	RLK-Pelle_L-LEC	3	TraesCS6A02G277600.1	RLK-Pelle_L-LEC	6A	0	0.135071	0.291522	0.46333
KQK01066	RLK-Pelle_RLCK-IXb	3	TraesCS6A02G346100.2	RLK-Pelle_RLCK-IXb	6A	0	0.106472	0.37028	0.287543
KQK01261	RLK-Pelle_WAK	3	TraesCS6A02G376005.1	RLK-Pelle_WAK	6A	0	0.123064	0.519434	0.236919
KQK01336	RLK-Pelle_Extensin	3	TraesCS6A02G386800.1	RLK-Pelle_Extensin	6A	0	0.0998148	0.479094	0.208341
KQK01394	RLK-Pelle_RLCK-VIIa-2	3	TraesCS6A02G394900.1	RLK-Pelle_RLCK-VIIa-2	6A	0	0.0528689	0.766774	0.0689497
KQK01424	RLK-Pelle_RLCK-IV	3	TraesCS6A02G399500.1	RLK-Pelle_RLCK-IV	6A	0	0.151129	0.56749	0.266311
KQK00546	RLK-Pelle_RLCK-XIII	3	TraesCS6A02G240100.1	RLK-Pelle_RLCK-XIII	6A	0	0.103385	0.285124	0.362595
KQK00560	RLK-Pelle_RLCK-VIIa-2	3	TraesCS6A02G241000.1	RLK-Pelle_RLCK-VIIa-2	6A	0	0.12727	0.346525	0.367277
KQK00596	RLK-Pelle_LRR-III	3	TraesCS6A02G244100.1	RLK-Pelle_LRR-III	6A	0	0.0914138	0.345264	0.264765
PNT65960	RLK-Pelle_DLSV	3	TraesCS6A02G139400.2	RLK-Pelle_DLSV	6A	0	0.0564764	0.25132	0.224719
KQJ92894	RLK-Pelle_DLSV	3	TraesCS6A02G041100.1	RLK-Pelle_DLSV	6A	5e-149	0.746363	0.593346	1.25789
KQJ92935	RLK-Pelle_RLCK-VIIa-2	3	TraesCS6A02G052100.2	RLK-Pelle_RLCK-VIIa-2	6A	0	0.0524914	0.435993	0.120395
KQK02152	RLK-Pelle_LRR-III	3	TraesCS6A02G417300.1	RLK-Pelle_LRR-III	6A	0	0.177385	0.429651	0.412858
KQJ93359	RLK-Pelle_LRR-I-1	3	TraesCS6A02G121700.1	RLK-Pelle_LRR-I-1	6A	0	0.175623	0.354616	0.495247
PNT65897	RLK-Pelle_RLCK-IXb	3	TraesCS6A02G122700.2	RLK-Pelle_RLCK-IXb	6A	0	0.117224	0.348833	0.336046
KQJ93382	RLK-Pelle_LRR-Xb-1	3	TraesCS6A02G125600.1	RLK-Pelle_LRR-Xb-1	6A	0	0.200671	0.739682	0.271294
KQJ92833	RLK-Pelle_RLCK-XIII	3	TraesCS6A02G024700.1	RLK-Pelle_RLCK-XIII	6A	4e-146	0.185208	0.489356	0.378473
PNT65996	RLK-Pelle_LRR-III	3	TraesCS6A02G154900.1	RLK-Pelle_LRR-III	6A	0	0.171713	0.460895	0.372565
KQJ93603	RLK-Pelle_LRR-V	3	TraesCS6A02G153600.1	RLK-Pelle_LRR-V	6A	0	0.0763745	0.35493	0.215182
KQJ93686	RLK-Pelle_RLCK-X	3	TraesCS6A02G145700.1	RLK-Pelle_RLCK-X	6A	0	0.0858441	0.434551	0.197547
KQK00343	RLK-Pelle_LRR-XII-1	3	TraesCS6A02G228900.1	RLK-Pelle_LRR-XII-1	6A	0	0.361557	1.19029	0.303755
KQJ93769	RLK-Pelle_LRR-V	3	TraesCS6A02G171300.1	RLK-Pelle_LRR-V	6A	0	0.0449098	0.310827	0.144485
KQJ93795	RLK-Pelle_LysM	3	TraesCS6A02G168800.1	RLK-Pelle_LysM	6A	0	0.239098	0.389926	0.613187
PNT66094	RLK-Pelle_LRR-V	3	TraesCS6A02G166100.1	RLK-Pelle_LRR-V	6A	0	0.0566278	0.250162	0.226365
KQK01503	RLK-Pelle_LRR-II	3	TraesCS6A02G289500.1	RLK-Pelle_LRR-II	6A	0	0.03205	0.380918	0.0841388
KQK01632	RLK-Pelle_RLCK-VIIa-2	3	TraesCS6A02G336600.1	RLK-Pelle_RLCK-VIIa-2	6A	0	0.162903	0.41619	0.391414
PNT69199	RLK-Pelle_RLCK-VIIa-2	3	TraesCS6A02G253700.1	RLK-Pelle_RLCK-VIIa-2	6A	0	0.0731457	0.318963	0.229323
KQJ94036	RLK-Pelle_RLCK-IXb	3	TraesCS6A02G182800.1	RLK-Pelle_RLCK-IXb	6A	0	0.0389949	0.336419	0.115912
KQK00979	RLK-Pelle_DLSV	3	TraesCS6B02G303800.1	RLK-Pelle_DLSV	6B	0	0.0806556	0.319059	0.252792
KQK00999	RLK-Pelle_L-LEC	3	TraesCS6B02G305600.1	RLK-Pelle_L-LEC	6B	0	0.13614	0.293457	0.463918
KQK00343	RLK-Pelle_LRR-XII-1	3	TraesCS6B02G252800.1	RLK-Pelle_LRR-XII-1	6B	0	0.361144	1.11357	0.324311
KQK01261	RLK-Pelle_WAK	3	TraesCS6B02G413700.1	RLK-Pelle_WAK	6B	0	0.11642	0.564817	0.20612
KQK01336	RLK-Pelle_Extensin	3	TraesCS6B02G425900.1	RLK-Pelle_Extensin	6B	0	0.104067	0.483143	0.215397
KQK01394	RLK-Pelle_RLCK-VIIa-2	3	TraesCS6B02G434800.1	RLK-Pelle_RLCK-VIIa-2	6B	0	0.0562362	0.772856	0.0727641
KQK01424	RLK-Pelle_RLCK-IV	3	TraesCS6B02G439700.1	RLK-Pelle_RLCK-IV	6B	0	0.170236	0.521931	0.326165
KQK01066	RLK-Pelle_RLCK-IXb	3	TraesCS6B02G379600.1	RLK-Pelle_RLCK-IXb	6B	0	0.107297	0.391308	0.274201
PNT65960	RLK-Pelle_DLSV	3	TraesCS6B02G167900.1	RLK-Pelle_DLSV	6B	0	0.0552403	0.23189	0.238217
KQJ92894	RLK-Pelle_DLSV	3	TraesCS6B02G056200.1	RLK-Pelle_DLSV	6B	0	0.219316	0.579183	0.378665
PNT66175	RLK-Pelle_RLCK-IXb	3	TraesCS6B02G213500.2	RLK-Pelle_RLCK-IXb	6B	0	0.117103	0.516854	0.22657
KQJ92833	RLK-Pelle_RLCK-XIII	3	TraesCS6B02G033600.1	RLK-Pelle_RLCK-XIII	6B	2e-146	0.149466	0.469508	0.318346
PNT65707	RLK-Pelle_RLCK-XVI	3	TraesCS6B02G039900.1	RLK-Pelle_RLCK-XVI	6B	0	0.140804	0.458908	0.306824
PNT65711	RLK-Pelle_WAK	3	TraesCS6B02G040700.1	RLK-Pelle_WAK	6B	0	0.351137	0.880173	0.398941
KQJ93359	RLK-Pelle_LRR-I-1	3	TraesCS6B02G150000.1	RLK-Pelle_LRR-I-1	6B	0	0.175662	0.357003	0.492046
PNT65897	RLK-Pelle_RLCK-IXb	3	TraesCS6B02G150900.1	RLK-Pelle_RLCK-IXb	6B	0	0.126825	0.327368	0.387408
PNT69199	RLK-Pelle_RLCK-VIIa-2	3	TraesCS6B02G271700.1	RLK-Pelle_RLCK-VIIa-2	6B	0	0.065994	0.292713	0.225456
PNT65996	RLK-Pelle_LRR-III	3	TraesCS6B02G182900.1	RLK-Pelle_LRR-III	6B	0	0.164711	0.446787	0.368658
KQJ93603	RLK-Pelle_LRR-V	3	TraesCS6B02G181300.1	RLK-Pelle_LRR-V	6B	0	0.0789499	0.346417	0.227904
KQJ93686	RLK-Pelle_RLCK-X	3	TraesCS6B02G174100.2	RLK-Pelle_RLCK-X	6B	0	0.0902656	0.425109	0.212335
KQJ93718	RLK-Pelle_RLCK-XV	3	TraesCS6B02G204600.3	RLK-Pelle_RLCK-XV	6B	0	0.040756	0.602798	0.0676114
KQJ93769	RLK-Pelle_LRR-V	3	TraesCS6B02G199500.1	RLK-Pelle_LRR-V	6B	0	0.0390004	0.326687	0.119382
PNT66091	RLK-Pelle_LRR-Xb-1	3	TraesCS6B02G193600.1	RLK-Pelle_LRR-Xb-1	6B	0	0.146024	0.344578	0.423776
PNT66094	RLK-Pelle_LRR-V	3	TraesCS6B02G193500.1	RLK-Pelle_LRR-V	6B	0	0.0688507	0.260562	0.264239
KQK00546	RLK-Pelle_RLCK-XIII	3	TraesCS6B02G284500.1	RLK-Pelle_RLCK-XIII	6B	0	0.105236	0.288242	0.365095
KQK00560	RLK-Pelle_RLCK-VIIa-2	3	TraesCS6B02G283600.2	RLK-Pelle_RLCK-VIIa-2	6B	0	0.124918	0.393212	0.317686
KQK00789	RLK-Pelle_LysM	3	TraesCS6B02G266500.1	RLK-Pelle_LysM	6B	0	0.0999799	0.290776	0.343838
KQK01503	RLK-Pelle_LRR-II	3	TraesCS6B02G319700.1	RLK-Pelle_LRR-II	6B	0	0.0344323	0.383364	0.0898161
KQK01632	RLK-Pelle_RLCK-VIIa-2	3	TraesCS6B02G367100.1	RLK-Pelle_RLCK-VIIa-2	6B	0	0.177808	0.440264	0.403868
KQK02152	RLK-Pelle_LRR-III	3	TraesCS6B02G472100.1	RLK-Pelle_LRR-III	6B	0	0.182346	0.437361	0.416924
KQK00343	RLK-Pelle_LRR-XII-1	3	TraesCS6D02G205900.1	RLK-Pelle_LRR-XII-1	6D	0	0.390732	0.965454	0.404714
KQK00402	RLK-Pelle_WAK	3	TraesCS6D02G210100.1	RLK-Pelle_WAK	6D	0	0.0528425	0.355871	0.148488
KQK00546	RLK-Pelle_RLCK-XIII	3	TraesCS6D02G222400.1	RLK-Pelle_RLCK-XIII	6D	0	0.103416	0.259086	0.399156
KQK00560	RLK-Pelle_RLCK-VIIa-2	3	TraesCS6D02G223300.1	RLK-Pelle_RLCK-VIIa-2	6D	0	0.132924	0.424429	0.313184
KQK00979	RLK-Pelle_DLSV	3	TraesCS6D02G256700.1	RLK-Pelle_DLSV	6D	0	0.0655294	0.236146	0.277495
KQK00999	RLK-Pelle_L-LEC	3	TraesCS6D02G258200.1	RLK-Pelle_L-LEC	6D	0	0.133201	0.295783	0.450334
KQK01066	RLK-Pelle_RLCK-IXb	3	TraesCS6D02G329000.2	RLK-Pelle_RLCK-IXb	6D	0	0.112283	0.399393	0.281134
KQK00789	RLK-Pelle_LysM	3	TraesCS6D02G240100.1	RLK-Pelle_LysM	6D	0	0.109889	0.264004	0.416241
KQK01261	RLK-Pelle_WAK	3	TraesCS6D02G361000.1	RLK-Pelle_WAK	6D	0	0.115396	0.533467	0.216313
KQK01336	RLK-Pelle_Extensin	3	TraesCS6D02G371500.2	RLK-Pelle_Extensin	6D	0	0.0969663	0.43353	0.223667
KQK01394	RLK-Pelle_RLCK-VIIa-2	3	TraesCS6D02G380200.1	RLK-Pelle_RLCK-VIIa-2	6D	0	0.0528483	0.692611	0.076303
KQK01424	RLK-Pelle_RLCK-IV	3	TraesCS6D02G383700.1	RLK-Pelle_RLCK-IV	6D	0	0.158497	0.55249	0.286877
KQJ94036	RLK-Pelle_RLCK-IXb	3	TraesCS6D02G172000.1	RLK-Pelle_RLCK-IXb	6D	0	0.044062	0.345087	0.127684
PNT66175	RLK-Pelle_RLCK-IXb	3	TraesCS6D02G172100.1	RLK-Pelle_RLCK-IXb	6D	0	0.123685	0.517245	0.239124
KQJ93359	RLK-Pelle_LRR-I-1	3	TraesCS6D02G111800.1	RLK-Pelle_LRR-I-1	6D	0	0.253263	0.345726	0.732555
PNT65897	RLK-Pelle_RLCK-IXb	3	TraesCS6D02G112900.1	RLK-Pelle_RLCK-IXb	6D	0	0.121382	0.309177	0.392596
KQJ93382	RLK-Pelle_LRR-Xb-1	3	TraesCS6D02G115000.1	RLK-Pelle_LRR-Xb-1	6D	0	0.237242	0.678133	0.349846
KQK02152	RLK-Pelle_LRR-III	3	TraesCS6D02G402600.1	RLK-Pelle_LRR-III	6D	0	0.174816	0.419712	0.416514
KQJ92894	RLK-Pelle_DLSV	3	TraesCS6D02G047500.2	RLK-Pelle_DLSV	6D	0	0.249697	0.607034	0.411339
PNT65707	RLK-Pelle_RLCK-XVI	3	TraesCS6D02G031600.1	RLK-Pelle_RLCK-XVI	6D	0	0.132116	0.468924	0.281744
PNT65711	RLK-Pelle_WAK	3	TraesCS6D02G032300.1	RLK-Pelle_WAK	6D	0	0.349363	0.902457	0.387124
KQK01503	RLK-Pelle_LRR-II	3	TraesCS6D02G269400.1	RLK-Pelle_LRR-II	6D	0	0.0323869	0.366468	0.0883758
PNT65996	RLK-Pelle_LRR-III	3	TraesCS6D02G144800.1	RLK-Pelle_LRR-III	6D	0	0.169868	0.463926	0.366153
KQJ93603	RLK-Pelle_LRR-V	3	TraesCS6D02G142900.1	RLK-Pelle_LRR-V	6D	0	0.0770322	0.363205	0.21209
KQJ93686	RLK-Pelle_RLCK-X	3	TraesCS6D02G135000.1	RLK-Pelle_RLCK-X	6D	0	0.0836431	0.413261	0.202398
KQJ93718	RLK-Pelle_RLCK-XV	3	TraesCS6D02G164200.2	RLK-Pelle_RLCK-XV	6D	0	0.0420741	0.665548	0.0632172
KQJ93769	RLK-Pelle_LRR-V	3	TraesCS6D02G161000.1	RLK-Pelle_LRR-V	6D	0	0.0588994	0.301212	0.195541
KQJ93795	RLK-Pelle_LysM	3	TraesCS6D02G157800.1	RLK-Pelle_LysM	6D	0	0.151449	0.341414	0.443594
PNT66091	RLK-Pelle_LRR-Xb-1	3	TraesCS6D02G154800.2	RLK-Pelle_LRR-Xb-1	6D	0	0.143915	0.324012	0.444166
PNT66094	RLK-Pelle_LRR-V	3	TraesCS6D02G154700.1	RLK-Pelle_LRR-V	6D	0	0.0574201	0.243326	0.23598
PNT69199	RLK-Pelle_RLCK-VIIa-2	3	TraesCS6D02G235300.1	RLK-Pelle_RLCK-VIIa-2	6D	0	0.0647904	0.295884	0.218972
KQK01632	RLK-Pelle_RLCK-VIIa-2	3	TraesCS6D02G316600.1	RLK-Pelle_RLCK-VIIa-2	6D	0	0.139592	0.368276	0.379042
KQJ98873	RLK-Pelle_WAK	3	TraesCS7A02G242800.1	RLK-Pelle_WAK	7A	0	0.325214	0.810674	0.401165
KQJ98882	RLK-Pelle_WAK	3	TraesCS7A02G243000.1	RLK-Pelle_WAK	7A	0	0.127013	0.546623	0.23236
KQJ98909	RLK-Pelle_LRR-III	3	TraesCS7A02G245400.1	RLK-Pelle_LRR-III	7A	0	0.0797852	0.385158	0.207149
PNT68408	RLK-Pelle_L-LEC	3	TraesCS7A02G249200.1	RLK-Pelle_L-LEC	7A	0	0.202381	0.453261	0.446499
KQJ98986	RLK-Pelle_LRR-III	3	TraesCS7A02G251200.1	RLK-Pelle_LRR-III	7A	0	0.185962	0.485842	0.382762
KQJ99178	RLK-Pelle_LysM	3	TraesCS7A02G264400.1	RLK-Pelle_LysM	7A	0	0.108925	0.37632	0.289447
PNT65996	RLK-Pelle_LRR-III	3	TraesCS7A02G488800.1	RLK-Pelle_LRR-III	7A	0	0.384792	0.536104	0.717756
KQJ93603	RLK-Pelle_LRR-V	3	TraesCS7A02G491200.1	RLK-Pelle_LRR-V	7A	0	0.206277	0.842155	0.24494
KQK01503	RLK-Pelle_LRR-II	3	TraesCS7A02G211100.1	RLK-Pelle_LRR-II	7A	0	0.110875	1.16142	0.0954648
PNT66485	RLK-Pelle_RLCK-XII-1	3	TraesCS7A02G328100.2	RLK-Pelle_RLCK-XII-1	7A	0	0.0521318	0.221282	0.23559
KQJ94884	RLK-Pelle_LRR-IV	3	TraesCS7A02G316000.1	RLK-Pelle_LRR-IV	7A	0	0.101656	0.446634	0.227605
KQJ95002	RLK-Pelle_LRR-I-2	3	TraesCS7A02G307400.1	RLK-Pelle_LRR-I-2	7A	0	0.0365765	0.345084	0.105993
KQJ99203	RLK-Pelle_RLCK-VIII	3	TraesCS7A02G267400.1	RLK-Pelle_RLCK-VIII	7A	0	0.037776	0.415987	0.0908106
PNT66175	RLK-Pelle_RLCK-IXb	3	TraesCS7A02G364200.2	RLK-Pelle_RLCK-IXb	7A	0	0.285074	0.962688	0.296123
KQJ94172	RLK-Pelle_SD-2b	3	TraesCS7A02G354700.1	RLK-Pelle_SD-2b	7A	0	0.50658	2.07944	0.243614
KQJ99178	RLK-Pelle_LysM	3	TraesCS7B02G162500.1	RLK-Pelle_LysM	7B	0	0.111949	0.397075	0.281933
KQJ99203	RLK-Pelle_RLCK-VIII	3	TraesCS7B02G164600.1	RLK-Pelle_RLCK-VIII	7B	0	0.0324203	0.465119	0.0697032
PNT66175	RLK-Pelle_RLCK-IXb	3	TraesCS7B02G263700.1	RLK-Pelle_RLCK-IXb	7B	0	0.294619	0.97578	0.301931
KQJ98790	RLK-Pelle_LRR-XI-1	3	TraesCS7B02G133000.1	RLK-Pelle_LRR-XI-1	7B	0	0.117288	0.488958	0.239873
PNT65996	RLK-Pelle_LRR-III	3	TraesCS7B02G392000.1	RLK-Pelle_LRR-III	7B	0	0.377759	0.522297	0.723264
KQJ93603	RLK-Pelle_LRR-V	3	TraesCS7B02G395000.3	RLK-Pelle_LRR-V	7B	0	0.204779	0.852965	0.240079
KQK01503	RLK-Pelle_LRR-II	3	TraesCS7B02G118100.1	RLK-Pelle_LRR-II	7B	0	0.119413	1.17283	0.101816
PNT66485	RLK-Pelle_RLCK-XII-1	3	TraesCS7B02G228900.2	RLK-Pelle_RLCK-XII-1	7B	0	0.0469467	0.22387	0.209706
KQJ94884	RLK-Pelle_LRR-IV	3	TraesCS7B02G217000.1	RLK-Pelle_LRR-IV	7B	0	0.105941	0.423262	0.250297
KQJ94924	RLK-Pelle_L-LEC	3	TraesCS7B02G214000.1	RLK-Pelle_L-LEC	7B	0	0.186667	0.445804	0.418719
KQJ95002	RLK-Pelle_LRR-I-2	3	TraesCS7B02G207700.1	RLK-Pelle_LRR-I-2	7B	0	0.0333124	0.360394	0.0924332
KQJ98873	RLK-Pelle_WAK	3	TraesCS7B02G148700.1	RLK-Pelle_WAK	7B	0	0.319913	0.864378	0.370108
KQJ98909	RLK-Pelle_LRR-III	3	TraesCS7B02G146100.1	RLK-Pelle_LRR-III	7B	0	0.0811909	0.421573	0.19259
PNT68408	RLK-Pelle_L-LEC	3	TraesCS7B02G141900.1	RLK-Pelle_L-LEC	7B	1e-175	0.565126	0.576036	0.981059
KQJ98986	RLK-Pelle_LRR-III	3	TraesCS7B02G139900.1	RLK-Pelle_LRR-III	7B	0	0.186095	0.487703	0.381575
KQJ99178	RLK-Pelle_LysM	3	TraesCS7D02G265400.1	RLK-Pelle_LysM	7D	0	0.11257	0.383684	0.293392
KQJ99203	RLK-Pelle_RLCK-VIII	3	TraesCS7D02G267300.1	RLK-Pelle_RLCK-VIII	7D	0	0.037776	0.429757	0.087901
KQJ98790	RLK-Pelle_LRR-XI-1	3	TraesCS7D02G234800.2	RLK-Pelle_LRR-XI-1	7D	0	0.115214	0.467002	0.246709
KQJ98873	RLK-Pelle_WAK	3	TraesCS7D02G241500.1	RLK-Pelle_WAK	7D	0	0.376166	0.908491	0.414056
KQJ98882	RLK-Pelle_WAK	3	TraesCS7D02G241700.1	RLK-Pelle_WAK	7D	0	0.0897537	0.505451	0.177572
KQJ98909	RLK-Pelle_LRR-III	3	TraesCS7D02G244000.1	RLK-Pelle_LRR-III	7D	0	0.0808125	0.381573	0.211788
PNT68408	RLK-Pelle_L-LEC	3	TraesCS7D02G248100.1	RLK-Pelle_L-LEC	7D	0	0.194774	0.435916	0.446816
PNT66175	RLK-Pelle_RLCK-IXb	3	TraesCS7D02G359000.1	RLK-Pelle_RLCK-IXb	7D	0	0.300128	0.968738	0.309813
PNT65996	RLK-Pelle_LRR-III	3	TraesCS7D02G475200.1	RLK-Pelle_LRR-III	7D	0	0.372127	0.531052	0.700737
KQJ93603	RLK-Pelle_LRR-V	3	TraesCS7D02G477500.2	RLK-Pelle_LRR-V	7D	0	0.207271	0.846463	0.244867
KQK01503	RLK-Pelle_LRR-II	3	TraesCS7D02G212800.1	RLK-Pelle_LRR-II	7D	0	0.119789	1.12957	0.106048
PNT66485	RLK-Pelle_RLCK-XII-1	3	TraesCS7D02G324900.2	RLK-Pelle_RLCK-XII-1	7D	0	0.0482942	0.211245	0.228617
PNT66505	RLK-Pelle_CR4L	3	TraesCS7D02G318600.2	RLK-Pelle_CR4L	7D	0	0.26175	0.534858	0.489382
KQJ94884	RLK-Pelle_LRR-IV	3	TraesCS7D02G313000.1	RLK-Pelle_LRR-IV	7D	0	0.105053	0.42074	0.249687
KQJ94924	RLK-Pelle_L-LEC	3	TraesCS7D02G310000.1	RLK-Pelle_L-LEC	7D	0	0.133377	0.48424	0.275437
KQJ95002	RLK-Pelle_LRR-I-2	3	TraesCS7D02G304200.1	RLK-Pelle_LRR-I-2	7D	0	0.0354626	0.336338	0.105437
KQJ92935	RLK-Pelle_RLCK-VIIa-2	3	TraesCSU02G111300.1	RLK-Pelle_RLCK-VIIa-2	Un	7e-171	0.248251	0.368096	0.674418
KQJ88627	RLK-Pelle_LRR-VI-1	4	TraesCS4A02G239600.1	RLK-Pelle_LRR-VI-1	4A	0	0.0522772	0.417735	0.125144
KQJ88647	RLK-Pelle_LRR-III	4	TraesCS4A02G240200.1	RLK-Pelle_LRR-III	4A	0	0.106269	0.403133	0.263607
PNT65545	RLK-Pelle_RLCK-VIIa-2	4	TraesCS4A02G191500.1	RLK-Pelle_RLCK-VIIa-2	4A	0	0.241894	0.788843	0.306644
KQJ89275	RLK-Pelle_LRR-Xb-1	4	TraesCS4A02G207800.1	RLK-Pelle_LRR-Xb-1	4A	0	0.118899	0.648346	0.183388
KQJ92615	RLK-Pelle_LRR-III	4	TraesCS4A02G180100.1	RLK-Pelle_LRR-III	4A	0	0.192059	0.614429	0.312582
KQJ89490	RLK-Pelle_RLCK-VIIa-2	4	TraesCS4A02G191500.1	RLK-Pelle_RLCK-VIIa-2	4A	0	0.136107	0.512549	0.26555
KQJ89086	RLK-Pelle_RLCK-VI	4	TraesCS4A02G221700.1	RLK-Pelle_RLCK-VI	4A	0	0.0761237	0.418422	0.181931
KQJ88745	RLK-Pelle_LRR-Xa	4	TraesCS4A02G229800.1	RLK-Pelle_LRR-Xa	4A	0	0.0613158	0.400666	0.153035
KQJ89243	RLK-Pelle_LRR-XII-1	4	TraesCS4A02G206000.1	RLK-Pelle_LRR-XII-1	4A	0	0.098468	0.297917	0.330521
PNT65352	RLK-Pelle_RLCK-VI	4	TraesCS4A02G221700.1	RLK-Pelle_RLCK-VI	4A	0	0.333537	1.21701	0.274062
KQJ88869	RLK-Pelle_LRR-XI-1	4	TraesCS4A02G224800.1	RLK-Pelle_LRR-XI-1	4A	0	0.139089	0.453279	0.306852
KQJ88871	RLK-Pelle_LRR-XI-1	4	TraesCS4A02G224700.1	RLK-Pelle_LRR-XI-1	4A	0	0.152088	0.519494	0.292761
KQJ92630	RLK-Pelle_LRR-VI-2	4	TraesCS4A02G111600.1	RLK-Pelle_LRR-VI-2	4A	2e-134	0.46571	2.80255	0.166174
KQJ89490	RLK-Pelle_RLCK-VIIa-2	4	TraesCS4B02G123800.2	RLK-Pelle_RLCK-VIIa-2	4B	0	0.13847	0.513841	0.26948
KQJ89509	RLK-Pelle_SD-2b	4	TraesCS4B02G132100.1	RLK-Pelle_SD-2b	4B	0	0.461986	1.78201	0.259251
KQJ88745	RLK-Pelle_LRR-Xa	4	TraesCS4B02G086300.1	RLK-Pelle_LRR-Xa	4B	0	0.0562647	0.419051	0.134267
KQJ89275	RLK-Pelle_LRR-Xb-1	4	TraesCS4B02G111300.1	RLK-Pelle_LRR-Xb-1	4B	0	0.115352	0.685055	0.168383
KQJ92630	RLK-Pelle_LRR-VI-2	4	TraesCS4B02G192200.1	RLK-Pelle_LRR-VI-2	4B	2e-135	0.468721	4.80392	0.0975705
KQJ89086	RLK-Pelle_RLCK-VI	4	TraesCS4B02G099900.2	RLK-Pelle_RLCK-VI	4B	0	0.0785763	0.437429	0.179632
KQJ88627	RLK-Pelle_LRR-VI-1	4	TraesCS4B02G075400.1	RLK-Pelle_LRR-VI-1	4B	0	0.0525858	0.40377	0.130237
KQJ88647	RLK-Pelle_LRR-III	4	TraesCS4B02G074700.1	RLK-Pelle_LRR-III	4B	0	0.102821	0.404029	0.254489
PNT65352	RLK-Pelle_RLCK-VI	4	TraesCS4B02G099900.2	RLK-Pelle_RLCK-VI	4B	0	0.335352	1.2928	0.259399
KQJ91661	RLK-Pelle_RLCK-VIIa-1	4	TraesCS4B02G000300.1	RLK-Pelle_RLCK-VIIa-1	4B	0	0.180601	0.568868	0.317475
KQJ89243	RLK-Pelle_LRR-XII-1	4	TraesCS4B02G109600.1	RLK-Pelle_LRR-XII-1	4B	0	0.0985171	0.296044	0.332779
PNT65545	RLK-Pelle_RLCK-VIIa-2	4	TraesCS4B02G123800.2	RLK-Pelle_RLCK-VIIa-2	4B	0	0.258349	0.752842	0.343165
KQJ89620	RLK-Pelle_RLCK-V	4	TraesCS4B02G138100.2	RLK-Pelle_RLCK-V	4B	0	0.0355962	0.374985	0.0949269
KQJ92615	RLK-Pelle_LRR-III	4	TraesCS4B02G137400.1	RLK-Pelle_LRR-III	4B	0	0.192977	0.638988	0.302004
KQJ89490	RLK-Pelle_RLCK-VIIa-2	4	TraesCS4D02G121800.3	RLK-Pelle_RLCK-VIIa-2	4D	0	0.137348	0.506845	0.270987
KQJ89509	RLK-Pelle_SD-2b	4	TraesCS4D02G126900.1	RLK-Pelle_SD-2b	4D	0	0.454539	1.95921	0.232001
KQJ88745	RLK-Pelle_LRR-Xa	4	TraesCS4D02G084000.1	RLK-Pelle_LRR-Xa	4D	0	0.0697654	0.400701	0.174108
KQJ88869	RLK-Pelle_LRR-XI-1	4	TraesCS4D02G088400.1	RLK-Pelle_LRR-XI-1	4D	0	0.137311	0.454722	0.301968
KQJ88871	RLK-Pelle_LRR-XI-1	4	TraesCS4D02G088500.1	RLK-Pelle_LRR-XI-1	4D	0	0.151654	0.522802	0.29008
KQJ89275	RLK-Pelle_LRR-Xb-1	4	TraesCS4D02G109000.1	RLK-Pelle_LRR-Xb-1	4D	0	0.120297	0.698346	0.172259
KQJ92630	RLK-Pelle_LRR-VI-2	4	TraesCS4D02G193500.1	RLK-Pelle_LRR-VI-2	4D	5e-135	0.461699	2.75264	0.16773
PNT65516	RLK-Pelle_SD-2b	4	TraesCS4D02G126900.1	RLK-Pelle_SD-2b	4D	0	0.258916	1.25817	0.205788
KQJ89086	RLK-Pelle_RLCK-VI	4	TraesCS4D02G096100.3	RLK-Pelle_RLCK-VI	4D	0	0.0797272	0.441485	0.180589
KQJ91619	RLK-Pelle_RLCK-IXb	4	TraesCS4D02G003800.1	RLK-Pelle_RLCK-IXb	4D	0	0.188361	0.41983	0.44866
KQJ91661	RLK-Pelle_RLCK-VIIa-1	4	TraesCS4D02G000300.1	RLK-Pelle_RLCK-VIIa-1	4D	0	0.168394	0.565243	0.297913
PNT65545	RLK-Pelle_RLCK-VIIa-2	4	TraesCS4D02G121800.3	RLK-Pelle_RLCK-VIIa-2	4D	0	0.243328	0.764369	0.318338
KQJ88627	RLK-Pelle_LRR-VI-1	4	TraesCS4D02G074100.1	RLK-Pelle_LRR-VI-1	4D	0	0.0525469	0.433102	0.121327
KQJ88647	RLK-Pelle_LRR-III	4	TraesCS4D02G073300.1	RLK-Pelle_LRR-III	4D	0	0.105278	0.386417	0.272447
PNT65352	RLK-Pelle_RLCK-VI	4	TraesCS4D02G096100.3	RLK-Pelle_RLCK-VI	4D	0	0.330438	1.2021	0.274883
KQJ92615	RLK-Pelle_LRR-III	4	TraesCS4D02G132100.1	RLK-Pelle_LRR-III	4D	0	0.194797	0.603727	0.322657
KQJ90615	RLK-Pelle_WAK	4	TraesCS5A02G249300.1	RLK-Pelle_WAK	5A	0	0.221493	0.603612	0.366946
KQJ90669	RLK-Pelle_LRR-XI-1	4	TraesCS5A02G254600.1	RLK-Pelle_LRR-XI-1	5A	0	0.091348	0.351851	0.259622
KQJ91166	RLK-Pelle_RLCK-XV	4	TraesCS5A02G319400.1	RLK-Pelle_RLCK-XV	5A	0	0.0660076	0.286654	0.230269
PNT65545	RLK-Pelle_RLCK-VIIa-2	4	TraesCS5A02G144600.1	RLK-Pelle_RLCK-VIIa-2	5A	0	0.260037	0.586357	0.443478
KQJ85852	RLK-Pelle_DLSV	4	TraesCS5A02G048600.1	RLK-Pelle_DLSV	5A	0	0.0662283	0.353066	0.18758
PNT62347	RLK-Pelle_LRK10L-2	4	TraesCS5A02G051000.1	RLK-Pelle_LRK10L-2	5A	0	0.416817	0.569661	0.731693
KQJ85880	RLK-Pelle_L-LEC	4	TraesCS5A02G051200.1	RLK-Pelle_L-LEC	5A	0	0.238172	0.794788	0.299668
KQJ85883	RLK-Pelle_L-LEC	4	TraesCS5A02G051700.1	RLK-Pelle_L-LEC	5A	0	0.15952	0.66797	0.238814
KQJ91371	RLK-Pelle_DLSV	4	TraesCS5A02G350800.1	RLK-Pelle_DLSV	5A	0	0.161184	0.50811	0.317223
KQJ91469	RLK-Pelle_LRR-V	4	TraesCS5A02G363400.1	RLK-Pelle_LRR-V	5A	0	0.145408	0.527231	0.275795
KQJ92630	RLK-Pelle_LRR-VI-2	4	TraesCS5A02G152700.1	RLK-Pelle_LRR-VI-2	5A	0	0.168676	0.598398	0.28188
KQJ92632	RLK-Pelle_LRR-XI-1	4	TraesCS5A02G152800.1	RLK-Pelle_LRR-XI-1	5A	0	0.207203	0.354317	0.584795
KQJ92683	RLK-Pelle_LRR-I-1	4	TraesCS5A02G156400.2	RLK-Pelle_LRR-I-1	5A	0	0.0463895	0.402908	0.115137
KQJ90183	RLK-Pelle_DLSV	4	TraesCS5A02G206700.1	RLK-Pelle_DLSV	5A	0	0.0832445	0.284755	0.292337
PNT65460	RLK-Pelle_LRR-III	4	TraesCS5A02G130900.1	RLK-Pelle_LRR-III	5A	0	0.221928	0.574777	0.386111
KQJ86007	RLK-Pelle_WAK_LRK10L-1	4	TraesCS5A02G062600.1	RLK-Pelle_WAK_LRK10L-1	5A	0	0.216466	0.375649	0.576246
KQJ89848	RLK-Pelle_LRR-XI-1	4	TraesCS5A02G183800.1	RLK-Pelle_LRR-XI-1	5A	0	0.183035	0.488214	0.374908
KQJ89883	RLK-Pelle_L-LEC	4	TraesCS5A02G185900.1	RLK-Pelle_L-LEC	5A	0	0.11416	0.400073	0.285348
KQJ89900	RLK-Pelle_DLSV	4	TraesCS5A02G186500.1	RLK-Pelle_DLSV	5A	0	0.0796122	0.2985	0.266708
KQJ86265	RLK-Pelle_WAK	4	TraesCS5A02G084200.1	RLK-Pelle_WAK	5A	0	0.238608	0.43057	0.554167
KQJ90421	RLK-Pelle_RLCK-VIIa-2	4	TraesCS5A02G215200.1	RLK-Pelle_RLCK-VIIa-2	5A	0	0.062554	0.449125	0.13928
KQJ90997	RLK-Pelle_RLCK-VIII	4	TraesCS5A02G297900.1	RLK-Pelle_RLCK-VIII	5A	0	0.0244122	0.299294	0.081566
PNT65169	RLK-Pelle_WAK	4	TraesCS5A02G365300.1	RLK-Pelle_WAK	5A	0	0.419686	1.20722	0.347647
KQJ86888	RLK-Pelle_LRR-III	4	TraesCS5A02G160500.1	RLK-Pelle_LRR-III	5A	0	0.211252	0.31972	0.660741
PNT62316	RLK-Pelle_WAK	4	TraesCS5A02G035200.1	RLK-Pelle_WAK	5A	0	0.271639	0.999044	0.271899
KQJ89945	RLK-Pelle_RLCK-VIIa-2	4	TraesCS5A02G193300.2	RLK-Pelle_RLCK-VIIa-2	5A	0	0.0270584	0.365316	0.0740684
PNT64612	RLK-Pelle_LRR-XII-1	4	TraesCS5A02G222200.1	RLK-Pelle_LRR-XII-1	5A	0	0.0882249	0.39564	0.222993
KQJ90075	RLK-Pelle_RLCK-VIIb	4	TraesCS5A02G187300.1	RLK-Pelle_RLCK-VIIb	5A	0	0.0268456	0.272734	0.0984317
PNT65352	RLK-Pelle_RLCK-VI	4	TraesCS5A02G114900.1	RLK-Pelle_RLCK-VI	5A	0	0.162027	0.457232	0.354365
PNT64438	RLK-Pelle_LRR-I-1	4	TraesCS5A02G197000.2	RLK-Pelle_LRR-I-1	5A	0	0.485214	1.53813	0.315457
KQJ90421	RLK-Pelle_RLCK-VIIa-2	4	TraesCS5A02G210200.1	RLK-Pelle_RLCK-VIIa-2	5A	0	0.0890925	0.697231	0.12778
KQJ89490	RLK-Pelle_RLCK-VIIa-2	4	TraesCS5A02G144600.1	RLK-Pelle_RLCK-VIIa-2	5A	0	0.161339	0.486444	0.33167
KQJ90615	RLK-Pelle_WAK	4	TraesCS5B02G247400.1	RLK-Pelle_WAK	5B	0	0.18545	0.584647	0.3172
KQJ90669	RLK-Pelle_LRR-XI-1	4	TraesCS5B02G253700.1	RLK-Pelle_LRR-XI-1	5B	0	0.0958019	0.336942	0.284327
KQJ90997	RLK-Pelle_RLCK-VIII	4	TraesCS5B02G296900.1	RLK-Pelle_RLCK-VIII	5B	0	0.0244122	0.287887	0.084798
KQJ89848	RLK-Pelle_LRR-XI-1	4	TraesCS5B02G182100.1	RLK-Pelle_LRR-XI-1	5B	0	0.180812	0.475566	0.380204
KQJ89883	RLK-Pelle_L-LEC	4	TraesCS5B02G184000.1	RLK-Pelle_L-LEC	5B	0	0.108967	0.384952	0.283065
PNT64417	RLK-Pelle_L-LEC	4	TraesCS5B02G184600.1	RLK-Pelle_L-LEC	5B	2e-139	0.593922	1.52025	0.390675
KQJ89900	RLK-Pelle_DLSV	4	TraesCS5B02G184900.1	RLK-Pelle_DLSV	5B	0	0.0843066	0.297299	0.283575
PNT64438	RLK-Pelle_LRR-I-1	4	TraesCS5B02G186300.1	RLK-Pelle_LRR-I-1	5B	0	0.179075	0.417932	0.428479
KQJ89945	RLK-Pelle_RLCK-VIIa-2	4	TraesCS5B02G188700.1	RLK-Pelle_RLCK-VIIa-2	5B	0	0.0253533	0.336034	0.0754486
KQJ90075	RLK-Pelle_RLCK-VIIb	4	TraesCS5B02G196600.1	RLK-Pelle_RLCK-VIIb	5B	0	0.0283832	0.237101	0.11971
KQJ90183	RLK-Pelle_DLSV	4	TraesCS5B02G204900.1	RLK-Pelle_DLSV	5B	0	0.0787617	0.269667	0.292071
KQJ91166	RLK-Pelle_RLCK-XV	4	TraesCS5B02G319800.1	RLK-Pelle_RLCK-XV	5B	0	0.092161	0.329097	0.280042
PNT65460	RLK-Pelle_LRR-III	4	TraesCS5B02G130800.1	RLK-Pelle_LRR-III	5B	0	0.214366	0.56832	0.377193
PNT65545	RLK-Pelle_RLCK-VIIa-2	4	TraesCS5B02G143500.1	RLK-Pelle_RLCK-VIIa-2	5B	0	0.243714	0.522737	0.466227
KQJ91371	RLK-Pelle_DLSV	4	TraesCS5B02G353300.1	RLK-Pelle_DLSV	5B	0	0.182103	0.475679	0.382829
KQJ91469	RLK-Pelle_LRR-V	4	TraesCS5B02G365500.1	RLK-Pelle_LRR-V	5B	0	0.149028	0.541217	0.275357
KQJ92630	RLK-Pelle_LRR-VI-2	4	TraesCS5B02G151400.1	RLK-Pelle_LRR-VI-2	5B	0	0.169634	0.600332	0.282567
KQJ92632	RLK-Pelle_LRR-XI-1	4	TraesCS5B02G151500.1	RLK-Pelle_LRR-XI-1	5B	0	0.209449	0.513213	0.408114
KQJ86265	RLK-Pelle_WAK	4	TraesCS5B02G089800.1	RLK-Pelle_WAK	5B	0	0.244582	0.450285	0.543172
KQJ85607	RLK-Pelle_LRR-XIIIa	4	TraesCS5B02G004300.1	RLK-Pelle_LRR-XIIIa	5B	0	0.058283	0.634514	0.0918545
PNT62316	RLK-Pelle_WAK	4	TraesCS5B02G034935.1	RLK-Pelle_WAK	5B	4e-162	0.144974	0.375326	0.386262
PNT62317	RLK-Pelle_WAK	4	TraesCS5B02G035000.1	RLK-Pelle_WAK	5B	0	0.282907	1.07559	0.263026
KQJ85852	RLK-Pelle_DLSV	4	TraesCS5B02G053800.1	RLK-Pelle_DLSV	5B	0	0.0644522	0.353671	0.182238
KQJ85876	RLK-Pelle_L-LEC	4	TraesCS5B02G057205.1	RLK-Pelle_L-LEC	5B	0	0.239359	0.67207	0.356152
KQJ85878	RLK-Pelle_L-LEC	4	TraesCS5B02G057500.1	RLK-Pelle_L-LEC	5B	3e-138	0.621844	1.12437	0.553059
KQJ85883	RLK-Pelle_L-LEC	4	TraesCS5B02G057700.1	RLK-Pelle_L-LEC	5B	0	0.154174	0.61409	0.251061
PNT62451	RLK-Pelle_LRR-XII-1	4	TraesCS5B02G080100.1	RLK-Pelle_LRR-XII-1	5B	1e-140	0.174081	0.249078	0.698902
KQJ86007	RLK-Pelle_WAK_LRK10L-1	4	TraesCS5B02G069900.1	RLK-Pelle_WAK_LRK10L-1	5B	0	0.193348	0.357708	0.540519
PNT65169	RLK-Pelle_WAK	4	TraesCS5B02G367600.1	RLK-Pelle_WAK	5B	0	0.412908	0.922876	0.447415
KQJ86888	RLK-Pelle_LRR-III	4	TraesCS5B02G158000.1	RLK-Pelle_LRR-III	5B	0	0.199335	0.303018	0.657831
PNT64612	RLK-Pelle_LRR-XII-1	4	TraesCS5B02G221100.1	RLK-Pelle_LRR-XII-1	5B	0	0.0912295	0.424838	0.214739
KQJ90421	RLK-Pelle_RLCK-VIIa-2	4	TraesCS5B02G208200.1	RLK-Pelle_RLCK-VIIa-2	5B	0	0.0837916	0.681383	0.122973
PNT62478	RLK-Pelle_LRR-I-1	4	TraesCS5B02G089000.1	RLK-Pelle_LRR-I-1	5B	0	0.131586	0.374929	0.350962
KQJ89490	RLK-Pelle_RLCK-VIIa-2	4	TraesCS5B02G143500.1	RLK-Pelle_RLCK-VIIa-2	5B	0	0.120138	0.429966	0.279413
KQJ90615	RLK-Pelle_WAK	4	TraesCS5D02G256700.1	RLK-Pelle_WAK	5D	0	0.206655	0.68127	0.303339
KQJ90669	RLK-Pelle_LRR-XI-1	4	TraesCS5D02G262400.1	RLK-Pelle_LRR-XI-1	5D	0	0.0936587	0.340704	0.274898
KQJ90997	RLK-Pelle_RLCK-VIII	4	TraesCS5D02G304700.1	RLK-Pelle_RLCK-VIII	5D	0	0.0244048	0.299649	0.0814446
KQJ89848	RLK-Pelle_LRR-XI-1	4	TraesCS5D02G188700.1	RLK-Pelle_LRR-XI-1	5D	0	0.186668	0.473088	0.394574
KQJ89883	RLK-Pelle_L-LEC	4	TraesCS5D02G191000.1	RLK-Pelle_L-LEC	5D	0	0.111793	0.404497	0.276376
PNT64417	RLK-Pelle_L-LEC	4	TraesCS5D02G191400.1	RLK-Pelle_L-LEC	5D	1e-142	0.5907	1.35476	0.436016
KQJ89900	RLK-Pelle_DLSV	4	TraesCS5D02G191800.1	RLK-Pelle_DLSV	5D	0	0.0878432	0.294492	0.298287
PNT64438	RLK-Pelle_LRR-I-1	4	TraesCS5D02G193500.1	RLK-Pelle_LRR-I-1	5D	7e-159	0.104165	0.176844	0.589024
KQJ89945	RLK-Pelle_RLCK-VIIa-2	4	TraesCS5D02G195800.2	RLK-Pelle_RLCK-VIIa-2	5D	0	0.0250523	0.358058	0.0699672
KQJ90075	RLK-Pelle_RLCK-VIIb	4	TraesCS5D02G203800.1	RLK-Pelle_RLCK-VIIb	5D	0	0.0357743	0.238533	0.149976
KQJ90183	RLK-Pelle_DLSV	4	TraesCS5D02G212900.1	RLK-Pelle_DLSV	5D	0	0.0789056	0.275634	0.286269
KQJ91166	RLK-Pelle_RLCK-XV	4	TraesCS5D02G325600.1	RLK-Pelle_RLCK-XV	5D	0	0.064753	0.291677	0.222002
PNT65460	RLK-Pelle_LRR-III	4	TraesCS5D02G138400.1	RLK-Pelle_LRR-III	5D	0	0.212087	0.558649	0.379642
KQJ91371	RLK-Pelle_DLSV	4	TraesCS5D02G357700.1	RLK-Pelle_DLSV	5D	0	0.203987	0.372587	0.547488
KQJ91469	RLK-Pelle_LRR-V	4	TraesCS5D02G372600.1	RLK-Pelle_LRR-V	5D	0	0.149667	0.542013	0.276132
KQJ86007	RLK-Pelle_WAK_LRK10L-1	4	TraesCS5D02G073900.1	RLK-Pelle_WAK_LRK10L-1	5D	0	0.199641	0.362994	0.549984
KQJ92630	RLK-Pelle_LRR-VI-2	4	TraesCS5D02G157900.1	RLK-Pelle_LRR-VI-2	5D	0	0.175516	0.622529	0.28194
KQJ92632	RLK-Pelle_LRR-XI-1	4	TraesCS5D02G158000.1	RLK-Pelle_LRR-XI-1	5D	0	0.255152	0.255633	0.998119
KQJ92683	RLK-Pelle_LRR-I-1	4	TraesCS5D02G161800.1	RLK-Pelle_LRR-I-1	5D	0	0.0453811	0.397602	0.114137
KQJ85852	RLK-Pelle_DLSV	4	TraesCS5D02G059300.1	RLK-Pelle_DLSV	5D	0	0.06224	0.341226	0.182401
KQJ85880	RLK-Pelle_L-LEC	4	TraesCS5D02G062100.1	RLK-Pelle_L-LEC	5D	0	0.228481	0.838885	0.272363
KQJ85881	RLK-Pelle_L-LEC	4	TraesCS5D02G062200.1	RLK-Pelle_L-LEC	5D	1e-155	0.610803	1.02525	0.595761
KQJ85883	RLK-Pelle_L-LEC	4	TraesCS5D02G062800.2	RLK-Pelle_L-LEC	5D	0	0.15954	0.662373	0.240862
PNT62316	RLK-Pelle_WAK	4	TraesCS5D02G043400.1	RLK-Pelle_WAK	5D	0	0.253978	0.944962	0.26877
PNT62478	RLK-Pelle_LRR-I-1	4	TraesCS5D02G095300.1	RLK-Pelle_LRR-I-1	5D	0	0.131587	0.380784	0.345568
PNT65169	RLK-Pelle_WAK	4	TraesCS5D02G375400.1	RLK-Pelle_WAK	5D	0	0.374269	0.729592	0.512984
KQJ86265	RLK-Pelle_WAK	4	TraesCS5D02G096200.1	RLK-Pelle_WAK	5D	0	0.243294	0.441902	0.55056
KQJ86888	RLK-Pelle_LRR-III	4	TraesCS5D02G165400.1	RLK-Pelle_LRR-III	5D	0	0.201605	0.286085	0.704704
PNT64612	RLK-Pelle_LRR-XII-1	4	TraesCS5D02G230000.1	RLK-Pelle_LRR-XII-1	5D	0	0.0957043	0.407492	0.234862
KQJ90421	RLK-Pelle_RLCK-VIIa-2	4	TraesCS5D02G216400.1	RLK-Pelle_RLCK-VIIa-2	5D	0	0.0821152	0.637964	0.128715
PNT65545	RLK-Pelle_RLCK-VIIa-2	4	TraesCS5D02G147600.2	RLK-Pelle_RLCK-VIIa-2	5D	0	0.263657	0.583033	0.452216
PNT65349	RLK-Pelle_LRR-XI-1	4	TraesCS5D02G126100.1	RLK-Pelle_LRR-XI-1	5D	0	0.191145	0.473812	0.40342
PNT65352	RLK-Pelle_RLCK-VI	4	TraesCS5D02G125300.1	RLK-Pelle_RLCK-VI	5D	0	0.15448	0.429711	0.359498
PNT61664	RLK-Pelle_RLCK-VIIa-2	5	TraesCS6A02G253700.1	RLK-Pelle_RLCK-VIIa-2	6A	0	0.243554	0.458974	0.53065
KQJ83840	RLK-Pelle_RLCK-XIII	5	TraesCS6A02G240100.1	RLK-Pelle_RLCK-XIII	6A	6e-142	0.262569	0.473666	0.554334
KQJ83448	RLK-Pelle_LRR-XII-1	5	TraesCS6A02G228900.1	RLK-Pelle_LRR-XII-1	6A	0	0.382302	1.21981	0.313411
KQJ83448	RLK-Pelle_LRR-XII-1	5	TraesCS6B02G252800.1	RLK-Pelle_LRR-XII-1	6B	0	0.385696	1.18038	0.326755
PNT61664	RLK-Pelle_RLCK-VIIa-2	5	TraesCS6B02G271700.1	RLK-Pelle_RLCK-VIIa-2	6B	0	0.259161	0.482764	0.536828
KQJ83840	RLK-Pelle_RLCK-XIII	5	TraesCS6B02G284500.1	RLK-Pelle_RLCK-XIII	6B	3e-137	0.279662	0.505348	0.553405
PNT61664	RLK-Pelle_RLCK-VIIa-2	5	TraesCS6D02G235300.1	RLK-Pelle_RLCK-VIIa-2	6D	0	0.239587	0.496751	0.482309
KQJ83840	RLK-Pelle_RLCK-XIII	5	TraesCS6D02G222400.1	RLK-Pelle_RLCK-XIII	6D	5e-142	0.266815	0.455938	0.585201
KQJ83448	RLK-Pelle_LRR-XII-1	5	TraesCS6D02G205900.1	RLK-Pelle_LRR-XII-1	6D	0	0.384297	1.03771	0.370332
KQJ85359	RLK-Pelle_LRR-IX	5	TraesCSU02G035900.2	RLK-Pelle_LRR-IX	Un	0	0.139509	0.602519	0.231543

## Sheet: All in T. ae and B. di
Gene ID	Subfamily	Chromosome	Gene ID	Subfamily	Chromosome	E_value	Ka	Ks	Ka/Ks
KQK24073	not RLK-Pelle	1	TraesCS1A02G206000.1	not RLK-Pelle	1A	5e-172	0.310141	0.651935	0.475724
KQK24080	not RLK-Pelle	1	TraesCS1A02G206400.1	not RLK-Pelle	1A	0	0.207966	0.643966	0.322945
KQK24088	not RLK-Pelle	1	TraesCS1A02G207100.1	not RLK-Pelle	1A	0	0.488563	0.944521	0.51726
KQK24090	not RLK-Pelle	1	TraesCS1A02G207300.1	not RLK-Pelle	1A	0	0.133531	0.725017	0.184177
KQK24094	not RLK-Pelle	1	TraesCS1A02G208200.1	not RLK-Pelle	1A	2e-120	0.324328	0.70147	0.462355
KQK24100	not RLK-Pelle	1	TraesCS1A02G208500.1	not RLK-Pelle	1A	0	0.134451	0.916696	0.146669
KQK24105	not RLK-Pelle	1	TraesCS1A02G208600.1	not RLK-Pelle	1A	0	0.398744	0.957741	0.416338
KQK24102	not RLK-Pelle	1	TraesCS1A02G209000.1	not RLK-Pelle	1A	0	0.306243	1.0042	0.304962
PNT78375	not RLK-Pelle	1	TraesCS1A02G210600.1	not RLK-Pelle	1A	3e-140	0.308687	0.846501	0.364663
KQK24131	not RLK-Pelle	1	TraesCS1A02G210800.1	not RLK-Pelle	1A	0	0.170335	0.802585	0.212233
KQK24132	not RLK-Pelle	1	TraesCS1A02G210900.1	not RLK-Pelle	1A	0	0.263708	0.485024	0.5437
KQK24135	not RLK-Pelle	1	TraesCS1A02G212000.1	not RLK-Pelle	1A	2e-135	0.243315	0.490059	0.496502
KQK23701	not RLK-Pelle	1	TraesCS1A02G145000.1	not RLK-Pelle	1A	0	0.0495398	0.910269	0.0544233
KQK23704	not RLK-Pelle	1	TraesCS1A02G145100.1	not RLK-Pelle	1A	0	0.191057	1.04857	0.182206
PNT78229	not RLK-Pelle	1	TraesCS1A02G146700.1	not RLK-Pelle	1A	4e-162	0.453253	1.38918	0.326273
KQK23719	not RLK-Pelle	1	TraesCS1A02G147000.1	not RLK-Pelle	1A	8e-116	0.0108845	0.36221	0.0300504
KQK23734	not RLK-Pelle	1	TraesCS1A02G148000.1	not RLK-Pelle	1A	0	0.0749806	0.630129	0.118992
PNT78237	not RLK-Pelle	1	TraesCS1A02G148300.1	not RLK-Pelle	1A	4e-122	0.283184	3.07751	0.0920173
KQK23746	not RLK-Pelle	1	TraesCS1A02G150200.1	not RLK-Pelle	1A	0	0.181791	0.465228	0.390757
PNT78247	not RLK-Pelle	1	TraesCS1A02G150700.1	not RLK-Pelle	1A	0	0.277472	0.560693	0.494873
KQK23753	not RLK-Pelle	1	TraesCS1A02G151200.1	not RLK-Pelle	1A	0	0.200153	0.883555	0.226531
KQK24073	not RLK-Pelle	1	TraesCS1B02G219500.1	not RLK-Pelle	1B	0	0.382477	1.06795	0.358142
KQK24080	not RLK-Pelle	1	TraesCS1B02G220000.1	not RLK-Pelle	1B	0	0.201764	0.661225	0.305136
KQK24088	not RLK-Pelle	1	TraesCS1B02G220900.1	not RLK-Pelle	1B	0	0.463352	0.930129	0.498159
KQK24090	not RLK-Pelle	1	TraesCS1B02G221100.1	not RLK-Pelle	1B	0	0.127892	0.666813	0.191795
KQK24094	not RLK-Pelle	1	TraesCS1B02G222300.1	not RLK-Pelle	1B	1e-121	0.320443	0.721583	0.444083
KQK24100	not RLK-Pelle	1	TraesCS1B02G222500.1	not RLK-Pelle	1B	0	0.134128	0.921887	0.145493
KQK24105	not RLK-Pelle	1	TraesCS1B02G222600.2	not RLK-Pelle	1B	0	0.409368	0.919864	0.445031
KQK24102	not RLK-Pelle	1	TraesCS1B02G223200.1	not RLK-Pelle	1B	0	0.308373	1.04344	0.295536
PNT78375	not RLK-Pelle	1	TraesCS1B02G224600.2	not RLK-Pelle	1B	2e-162	0.285166	0.760492	0.374976
KQK24131	not RLK-Pelle	1	TraesCS1B02G224800.1	not RLK-Pelle	1B	0	0.170087	0.772076	0.220298
KQK24132	not RLK-Pelle	1	TraesCS1B02G224900.1	not RLK-Pelle	1B	0	0.24192	0.595571	0.406198
KQK24135	not RLK-Pelle	1	TraesCS1B02G225700.1	not RLK-Pelle	1B	1e-126	0.260088	0.472492	0.550461
KQK23957	not RLK-Pelle	1	TraesCS1B02G195200.1	not RLK-Pelle	1B	0	0.149129	1.34273	0.111064
PNT78317	not RLK-Pelle	1	TraesCS1B02G195300.1	not RLK-Pelle	1B	0	0.21656	0.406768	0.532392
KQK23983	not RLK-Pelle	1	TraesCS1B02G196200.1	not RLK-Pelle	1B	6e-165	0.314268	0.50553	0.621661
KQK23989	not RLK-Pelle	1	TraesCS1B02G196400.1	not RLK-Pelle	1B	2e-135	0.216577	0.919157	0.235626
KQK23991	not RLK-Pelle	1	TraesCS1B02G196500.2	not RLK-Pelle	1B	0	0.140785	0.774511	0.181773
KQK23992	not RLK-Pelle	1	TraesCS1B02G196600.1	not RLK-Pelle	1B	3e-165	0.215733	0.477653	0.451651
KQK23994	not RLK-Pelle	1	TraesCS1B02G196900.1	not RLK-Pelle	1B	6e-150	0.326681	0.725298	0.450409
KQK23995	not RLK-Pelle	1	TraesCS1B02G197100.1	not RLK-Pelle	1B	1e-129	0.360637	0.726304	0.496538
KQK24017	not RLK-Pelle	1	TraesCS1B02G198500.1	not RLK-Pelle	1B	0	0.0397905	0.727529	0.0546927
KQK24025	not RLK-Pelle	1	TraesCS1B02G199200.1	not RLK-Pelle	1B	0	0.177944	0.769432	0.231267
KQK23701	not RLK-Pelle	1	TraesCS1B02G162300.1	not RLK-Pelle	1B	0	0.0491464	0.888522	0.0553125
KQK23704	not RLK-Pelle	1	TraesCS1B02G162400.1	not RLK-Pelle	1B	0	0.187279	0.867958	0.21577
KQK23719	not RLK-Pelle	1	TraesCS1B02G164500.1	not RLK-Pelle	1B	1e-116	0.00815595	0.347811	0.0234494
KQK23734	not RLK-Pelle	1	TraesCS1B02G165900.2	not RLK-Pelle	1B	0	0.073628	0.631275	0.116634
PNT78237	not RLK-Pelle	1	TraesCS1B02G166000.3	not RLK-Pelle	1B	2e-124	-2	-2	1
KQK23746	not RLK-Pelle	1	TraesCS1B02G168000.1	not RLK-Pelle	1B	0	0.201403	0.468547	0.429845
PNT78247	not RLK-Pelle	1	TraesCS1B02G168300.2	not RLK-Pelle	1B	0	0.263436	0.538666	0.489053
KQK23753	not RLK-Pelle	1	TraesCS1B02G168800.1	not RLK-Pelle	1B	0	0.197451	0.866054	0.227989
KQK24073	not RLK-Pelle	1	TraesCS1D02G209200.2	not RLK-Pelle	1D	0	0.327658	0.918755	0.356633
KQK24080	not RLK-Pelle	1	TraesCS1D02G209700.1	not RLK-Pelle	1D	0	0.183481	0.612276	0.299671
KQK24090	not RLK-Pelle	1	TraesCS1D02G210500.1	not RLK-Pelle	1D	0	0.130788	0.668625	0.195607
KQK24094	not RLK-Pelle	1	TraesCS1D02G211500.1	not RLK-Pelle	1D	3e-121	0.324328	0.70147	0.462355
KQK24100	not RLK-Pelle	1	TraesCS1D02G211700.1	not RLK-Pelle	1D	0	0.130983	0.963379	0.135962
KQK24105	not RLK-Pelle	1	TraesCS1D02G211800.1	not RLK-Pelle	1D	0	0.400192	0.860041	0.465318
KQK24102	not RLK-Pelle	1	TraesCS1D02G212300.2	not RLK-Pelle	1D	0	0.303566	0.979727	0.309848
PNT78375	not RLK-Pelle	1	TraesCS1D02G213900.2	not RLK-Pelle	1D	9e-163	0.288662	0.726083	0.397561
KQK24131	not RLK-Pelle	1	TraesCS1D02G214100.1	not RLK-Pelle	1D	0	0.170056	0.781819	0.217514
KQK24132	not RLK-Pelle	1	TraesCS1D02G214200.1	not RLK-Pelle	1D	0	0.240402	0.547231	0.439307
KQK24135	not RLK-Pelle	1	TraesCS1D02G215100.1	not RLK-Pelle	1D	3e-116	0.330594	0.628594	0.525926
KQK23701	not RLK-Pelle	1	TraesCS1D02G144000.1	not RLK-Pelle	1D	0	0.0515748	0.889915	0.0579548
KQK23704	not RLK-Pelle	1	TraesCS1D02G144100.1	not RLK-Pelle	1D	0	0.184158	0.792009	0.23252
KQK23719	not RLK-Pelle	1	TraesCS1D02G145100.1	not RLK-Pelle	1D	1e-116	0.00815595	0.36094	0.0225964
KQK23734	not RLK-Pelle	1	TraesCS1D02G145900.2	not RLK-Pelle	1D	0	0.0743792	0.586096	0.126906
PNT78237	not RLK-Pelle	1	TraesCS1D02G146000.1	not RLK-Pelle	1D	1e-120	0.311747	2.46265	0.12659
KQK23746	not RLK-Pelle	1	TraesCS1D02G147200.1	not RLK-Pelle	1D	0	0.188766	0.494123	0.382022
PNT78247	not RLK-Pelle	1	TraesCS1D02G147700.1	not RLK-Pelle	1D	0	0.276624	0.558898	0.494944
KQK23753	not RLK-Pelle	1	TraesCS1D02G148200.1	not RLK-Pelle	1D	0	0.198896	0.868415	0.229033
KQK23957	not RLK-Pelle	1	TraesCS1D02G189300.1	not RLK-Pelle	1D	0	0.149634	1.40278	0.106669
PNT78317	not RLK-Pelle	1	TraesCS1D02G189200.1	not RLK-Pelle	1D	0	0.216698	0.406017	0.533716
KQK23983	not RLK-Pelle	1	TraesCS1D02G187900.1	not RLK-Pelle	1D	2e-165	0.310085	0.493987	0.627719
KQK23989	not RLK-Pelle	1	TraesCS1D02G187700.1	not RLK-Pelle	1D	2e-135	0.217551	0.974462	0.223252
KQK23991	not RLK-Pelle	1	TraesCS1D02G187600.1	not RLK-Pelle	1D	0	0.123878	0.667282	0.185646
KQK23992	not RLK-Pelle	1	TraesCS1D02G187500.1	not RLK-Pelle	1D	1e-164	0.213044	0.464493	0.45866
KQK23994	not RLK-Pelle	1	TraesCS1D02G187100.1	not RLK-Pelle	1D	0	0.184502	0.681721	0.270641
KQK23995	not RLK-Pelle	1	TraesCS1D02G186900.1	not RLK-Pelle	1D	4e-156	0.316536	0.768771	0.411743
KQK24017	not RLK-Pelle	1	TraesCS1D02G185600.1	not RLK-Pelle	1D	0	0.0397806	0.728453	0.0546098
KQK24025	not RLK-Pelle	1	TraesCS1D02G184900.1	not RLK-Pelle	1D	0	0.166033	0.784726	0.211581
KQK15615	not RLK-Pelle	1	TraesCS2A02G195900.2	not RLK-Pelle	2A	0	0.0545787	0.377424	0.144608
KQK15617	not RLK-Pelle	1	TraesCS2A02G196000.1	not RLK-Pelle	2A	0	0.0636971	0.387029	0.16458
KQK15624	not RLK-Pelle	1	TraesCS2A02G196900.1	not RLK-Pelle	2A	0	0.0479552	0.26664	0.17985
KQK15625	not RLK-Pelle	1	TraesCS2A02G197100.1	not RLK-Pelle	2A	0	0.0305795	0.318492	0.0960132
KQK15628	not RLK-Pelle	1	TraesCS2A02G197300.1	not RLK-Pelle	2A	0	0.078828	0.289869	0.271944
KQK15630	not RLK-Pelle	1	TraesCS2A02G197400.2	not RLK-Pelle	2A	0	0.139099	0.318055	0.437342
KQK15631	not RLK-Pelle	1	TraesCS2A02G197600.1	not RLK-Pelle	2A	1e-160	0.0452272	0.390814	0.115726
KQK15632	not RLK-Pelle	1	TraesCS2A02G197700.1	not RLK-Pelle	2A	0	0.0799366	0.322323	0.248002
KQK15637	not RLK-Pelle	1	TraesCS2A02G197800.1	not RLK-Pelle	2A	0	0.0958763	0.432228	0.221819
KQK15638	not RLK-Pelle	1	TraesCS2A02G197900.1	not RLK-Pelle	2A	3e-166	0.0292557	0.3407	0.0858694
KQK15644	not RLK-Pelle	1	TraesCS2A02G198400.1	not RLK-Pelle	2A	0	0.0622647	0.364593	0.170779
KQK15646	not RLK-Pelle	1	TraesCS2A02G198600.1	not RLK-Pelle	2A	4e-175	0.0533593	0.309678	0.172306
KQK15654	not RLK-Pelle	1	TraesCS2A02G199300.1	not RLK-Pelle	2A	2e-123	0.0996078	0.222159	0.448362
PNT74901	not RLK-Pelle	1	TraesCS2A02G199400.1	not RLK-Pelle	2A	0	0.184904	0.340142	0.543609
KQK15659	not RLK-Pelle	1	TraesCS2A02G199700.1	not RLK-Pelle	2A	0	0.0219163	0.261922	0.0836749
PNT74904	not RLK-Pelle	1	TraesCS2A02G199800.1	not RLK-Pelle	2A	4e-171	0.0662945	0.361257	0.183511
KQK15662	not RLK-Pelle	1	TraesCS2A02G200000.1	not RLK-Pelle	2A	3e-131	0.0510635	0.388941	0.131288
KQK15665	not RLK-Pelle	1	TraesCS2A02G200200.1	not RLK-Pelle	2A	0	0.127033	0.266671	0.476366
KQK15671	RLK-Pelle_LRR-I-1	1	TraesCS2A02G200300.1	RLK-Pelle_LRR-I-1	2A	0	0.0588202	0.530444	0.110889
KQK15672	not RLK-Pelle	1	TraesCS2A02G200500.1	not RLK-Pelle	2A	0	0.0731481	0.320376	0.22832
KQK15678	not RLK-Pelle	1	TraesCS2A02G201200.1	not RLK-Pelle	2A	0	0.0733605	0.258208	0.284114
PNT74914	not RLK-Pelle	1	TraesCS2A02G201300.1	not RLK-Pelle	2A	0	0.135349	0.417582	0.324126
KQK15681	not RLK-Pelle	1	TraesCS2A02G201600.1	not RLK-Pelle	2A	0	0.0367401	0.364374	0.100831
KQK15683	not RLK-Pelle	1	TraesCS2A02G201700.1	not RLK-Pelle	2A	5e-118	0.130512	0.572425	0.227998
KQK15688	not RLK-Pelle	1	TraesCS2A02G201800.2	not RLK-Pelle	2A	0	0.0878102	0.378533	0.231975
KQK15691	not RLK-Pelle	1	TraesCS2A02G201900.1	not RLK-Pelle	2A	0	0.0424141	0.360422	0.117679
KQK15706	not RLK-Pelle	1	TraesCS2A02G202300.1	not RLK-Pelle	2A	0	0.0707616	0.328445	0.215444
KQK15716	not RLK-Pelle	1	TraesCS2A02G202400.1	not RLK-Pelle	2A	0	0.0628822	0.438381	0.143442
KQK15717	RLK-Pelle_LRR-V	1	TraesCS2A02G202600.1	RLK-Pelle_LRR-V	2A	0	0.0986793	0.346557	0.284742
KQK15719	not RLK-Pelle	1	TraesCS2A02G202700.1	not RLK-Pelle	2A	0	0.138129	0.333835	0.413765
PNT74926	not RLK-Pelle	1	TraesCS2A02G202800.2	not RLK-Pelle	2A	0	0.060554	0.369296	0.163972
KQK15731	not RLK-Pelle	1	TraesCS2A02G202900.1	not RLK-Pelle	2A	0	0.0346262	0.303464	0.114103
KQK15733	not RLK-Pelle	1	TraesCS2A02G203100.1	not RLK-Pelle	2A	0	0.0230455	0.326696	0.0705411
KQK15734	not RLK-Pelle	1	TraesCS2A02G203200.1	not RLK-Pelle	2A	0	0.116723	0.288232	0.404961
KQK15738	not RLK-Pelle	1	TraesCS2A02G203300.4	not RLK-Pelle	2A	0	0.0200701	0.261182	0.0768432
KQK15745	not RLK-Pelle	1	TraesCS2A02G203600.1	not RLK-Pelle	2A	0	0.0661667	0.272423	0.242883
KQK15749	not RLK-Pelle	1	TraesCS2A02G203700.1	not RLK-Pelle	2A	0	0.0613458	0.319757	0.191851
KQK15757	not RLK-Pelle	1	TraesCS2A02G203900.1	not RLK-Pelle	2A	1e-133	0.113025	0.367262	0.307749
KQK15759	not RLK-Pelle	1	TraesCS2A02G204300.1	not RLK-Pelle	2A	0	0.108474	0.396446	0.273615
KQK15760	not RLK-Pelle	1	TraesCS2A02G204400.1	not RLK-Pelle	2A	0	0.0873082	0.328987	0.265385
KQK15762	not RLK-Pelle	1	TraesCS2A02G204700.1	not RLK-Pelle	2A	0	0.0516798	0.304026	0.169985
KQK15763	not RLK-Pelle	1	TraesCS2A02G204800.1	not RLK-Pelle	2A	3e-180	0.0332819	0.649848	0.0512149
PNT74947	not RLK-Pelle	1	TraesCS2A02G205400.1	not RLK-Pelle	2A	0	0.117269	0.383031	0.306162
KQK15772	not RLK-Pelle	1	TraesCS2A02G205500.1	not RLK-Pelle	2A	0	0.0369586	0.240221	0.153853
KQK15773	not RLK-Pelle	1	TraesCS2A02G205700.1	not RLK-Pelle	2A	3e-162	0.0565544	0.228422	0.247587
KQK15777	not RLK-Pelle	1	TraesCS2A02G206000.1	not RLK-Pelle	2A	7e-164	0.0370914	0.27911	0.132892
KQK15778	not RLK-Pelle	1	TraesCS2A02G206100.1	not RLK-Pelle	2A	6e-151	0.214411	0.522835	0.410094
KQK15780	not RLK-Pelle	1	TraesCS2A02G206200.1	not RLK-Pelle	2A	0	0.0271559	0.222931	0.121813
KQK15783	not RLK-Pelle	1	TraesCS2A02G206300.1	not RLK-Pelle	2A	0	0.0769433	0.363158	0.211873
KQK15787	not RLK-Pelle	1	TraesCS2A02G206600.1	not RLK-Pelle	2A	0	0.0584628	0.290115	0.201516
KQK15788	not RLK-Pelle	1	TraesCS2A02G206700.1	not RLK-Pelle	2A	8e-163	0.0869224	0.175911	0.494127
KQK15789	not RLK-Pelle	1	TraesCS2A02G207000.1	not RLK-Pelle	2A	0	0.116772	0.486232	0.240157
KQK15802	not RLK-Pelle	1	TraesCS2A02G207400.1	not RLK-Pelle	2A	0	0.237025	1.53053	0.154865
KQK15806	not RLK-Pelle	1	TraesCS2A02G207900.1	not RLK-Pelle	2A	2e-150	0.0438005	0.24985	0.175307
KQK15809	not RLK-Pelle	1	TraesCS2A02G208300.1	not RLK-Pelle	2A	1e-151	0.06747	0.178196	0.378627
KQK15811	not RLK-Pelle	1	TraesCS2A02G209100.1	not RLK-Pelle	2A	0	0.125577	0.360621	0.348223
KQK15820	not RLK-Pelle	1	TraesCS2A02G209500.1	not RLK-Pelle	2A	3e-150	0.0343408	0.401019	0.0856338
KQK15828	not RLK-Pelle	1	TraesCS2A02G210000.1	not RLK-Pelle	2A	0	0.201997	1.21889	0.165723
KQK15832	not RLK-Pelle	1	TraesCS2A02G210400.1	not RLK-Pelle	2A	0	0.24433	1.13609	0.215062
KQK15836	not RLK-Pelle	1	TraesCS2A02G211100.1	not RLK-Pelle	2A	5e-166	0.0302398	0.257309	0.117523
KQK15837	RLK-Pelle_DLSV	1	TraesCS2A02G211300.1	RLK-Pelle_DLSV	2A	0	0.426136	1.69282	0.251731
KQK15840	not RLK-Pelle	1	TraesCS2A02G212100.1	not RLK-Pelle	2A	0	0.0304801	0.37959	0.0802974
KQK15841	not RLK-Pelle	1	TraesCS2A02G212200.1	not RLK-Pelle	2A	7e-120	0.0565734	0.262219	0.215749
KQK15842	not RLK-Pelle	1	TraesCS2A02G212300.1	not RLK-Pelle	2A	3e-145	0.0448646	0.309642	0.144892
KQK15844	not RLK-Pelle	1	TraesCS2A02G213000.2	not RLK-Pelle	2A	5e-148	0.06209	0.409188	0.15174
KQK15853	not RLK-Pelle	1	TraesCS2A02G213600.1	not RLK-Pelle	2A	0	0.0775521	0.495928	0.156378
KQK15854	not RLK-Pelle	1	TraesCS2A02G213700.1	not RLK-Pelle	2A	0	0.129522	0.340966	0.379868
KQK15856	not RLK-Pelle	1	TraesCS2A02G213900.2	not RLK-Pelle	2A	0	0.104105	0.258562	0.40263
KQK15857	not RLK-Pelle	1	TraesCS2A02G214200.1	not RLK-Pelle	2A	6e-160	0.0342637	0.272229	0.125863
KQK15858	not RLK-Pelle	1	TraesCS2A02G214300.2	not RLK-Pelle	2A	8e-141	0.0749063	0.444544	0.168501
KQK15861	not RLK-Pelle	1	TraesCS2A02G214500.1	not RLK-Pelle	2A	0	0.136973	0.387559	0.353426
KQK15867	not RLK-Pelle	1	TraesCS2A02G214900.1	not RLK-Pelle	2A	4e-145	0.0409016	0.188173	0.217362
KQK15872	not RLK-Pelle	1	TraesCS2A02G215100.1	not RLK-Pelle	2A	0	0.0515422	0.331354	0.15555
KQK15877	not RLK-Pelle	1	TraesCS2A02G215600.1	not RLK-Pelle	2A	3e-156	0.0521642	0.426361	0.122347
KQK15879	RLK-Pelle_DLSV	1	TraesCS2A02G215800.2	RLK-Pelle_DLSV	2A	0	0.0988096	0.343052	0.288032
PNT74974	RLK-Pelle_DLSV	1	TraesCS2A02G215900.1	RLK-Pelle_DLSV	2A	0	0.109673	0.314342	0.348898
KQK15882	not RLK-Pelle	1	TraesCS2A02G216200.1	not RLK-Pelle	2A	0	0.193609	0.517179	0.374355
KQK15893	RLK-Pelle_DLSV	1	TraesCS2A02G216300.1	RLK-Pelle_DLSV	2A	0	0.279426	0.55859	0.500235
KQK15896	RLK-Pelle_DLSV	1	TraesCS2A02G216400.1	RLK-Pelle_DLSV	2A	0	0.380806	1.31784	0.288963
KQK15900	RLK-Pelle_DLSV	1	TraesCS2A02G216500.1	RLK-Pelle_DLSV	2A	0	0.315905	0.868658	0.36367
KQK15904	RLK-Pelle_DLSV	1	TraesCS2A02G217000.1	RLK-Pelle_DLSV	2A	0	0.126709	0.564624	0.224413
KQK15907	RLK-Pelle_DLSV	1	TraesCS2A02G217300.2	RLK-Pelle_DLSV	2A	0	0.420739	1.32345	0.31791
KQK15910	RLK-Pelle_DLSV	1	TraesCS2A02G217500.1		2A	0	0.120508	0.261555	0.460738
KQK15915	RLK-Pelle_DLSV	1	TraesCS2A02G217600.1	RLK-Pelle_DLSV	2A	6e-161	0.37795	1.21603	0.310806
KQK15917	not RLK-Pelle	1	TraesCS2A02G218200.1	not RLK-Pelle	2A	0	0.101109	0.450787	0.224294
KQK15918	not RLK-Pelle	1	TraesCS2A02G218300.1	not RLK-Pelle	2A	0	0.0295427	0.322209	0.0916878
KQK15920	not RLK-Pelle	1	TraesCS2A02G218600.1	not RLK-Pelle	2A	0	0.0824887	0.302668	0.272539
KQK15923	not RLK-Pelle	1	TraesCS2A02G218900.1	not RLK-Pelle	2A	0	0.0548189	0.338912	0.16175
KQK15932	not RLK-Pelle	1	TraesCS2A02G219100.1	not RLK-Pelle	2A	0	0.0460285	0.331816	0.138717
PNT74988	not RLK-Pelle	1	TraesCS2A02G219200.1	not RLK-Pelle	2A	0	0.035577	0.411348	0.0864887
KQK15936	not RLK-Pelle	1	TraesCS2A02G219300.4	not RLK-Pelle	2A	0	0.0695471	0.290873	0.239098
KQK15945	not RLK-Pelle	1	TraesCS2A02G219600.1	not RLK-Pelle	2A	0	0.0621197	0.49659	0.125093
KQK15951	not RLK-Pelle	1	TraesCS2A02G220100.1	not RLK-Pelle	2A	0	0.0293301	0.319027	0.0919361
KQK15953	not RLK-Pelle	1	TraesCS2A02G220200.1	not RLK-Pelle	2A	1e-119	0.0498638	0.426958	0.116788
KQK15957	not RLK-Pelle	1	TraesCS2A02G220400.1	not RLK-Pelle	2A	0	0.0350888	0.2132	0.164581
KQK15961	not RLK-Pelle	1	TraesCS2A02G220600.1	not RLK-Pelle	2A	5e-156	0.0680399	0.252997	0.268935
KQK15965	not RLK-Pelle	1	TraesCS2A02G220700.1	not RLK-Pelle	2A	0	0.0649156	0.316258	0.205262
KQK15971	not RLK-Pelle	1	TraesCS2A02G220900.2	not RLK-Pelle	2A	0	0.0294221	0.307501	0.0956813
KQK15974	not RLK-Pelle	1	TraesCS2A02G221200.6	not RLK-Pelle	2A	0	0.0332635	0.378785	0.0878162
KQK15976	not RLK-Pelle	1	TraesCS2A02G221400.1	not RLK-Pelle	2A	0	0.0631901	0.374436	0.168761
KQK15987	not RLK-Pelle	1	TraesCS2A02G221800.1	not RLK-Pelle	2A	0	0.104802	0.306813	0.341583
KQK15990	not RLK-Pelle	1	TraesCS2A02G221900.2	not RLK-Pelle	2A	0	0.0727403	0.288847	0.25183
KQK15996	not RLK-Pelle	1	TraesCS2A02G222300.1	not RLK-Pelle	2A	0	0.0355012	0.367028	0.0967262
PNT75017	not RLK-Pelle	1	TraesCS2A02G222700.1	not RLK-Pelle	2A	2e-163	0.151382	0.195838	0.772995
KQK16018	not RLK-Pelle	1	TraesCS2A02G223100.2	not RLK-Pelle	2A	0	0.0192528	0.31825	0.0604959
KQK16021	not RLK-Pelle	1	TraesCS2A02G223200.1	not RLK-Pelle	2A	0	0.0861804	0.302258	0.285122
KQK16022	not RLK-Pelle	1	TraesCS2A02G223300.1	not RLK-Pelle	2A	0	0.0770945	0.330455	0.233298
KQK16023	not RLK-Pelle	1	TraesCS2A02G223500.1	not RLK-Pelle	2A	0	0.0841655	0.304377	0.276517
KQK16042	not RLK-Pelle	1	TraesCS2A02G224100.1	not RLK-Pelle	2A	0	0.0263906	0.35936	0.0734378
KQK16043	not RLK-Pelle	1	TraesCS2A02G224200.1	not RLK-Pelle	2A	0	0.106957	0.328109	0.325981
KQK16045	not RLK-Pelle	1	TraesCS2A02G224300.1	not RLK-Pelle	2A	0	0.0955952	0.39548	0.241719
KQK16050	not RLK-Pelle	1	TraesCS2A02G224500.1	not RLK-Pelle	2A	0	0.0775849	0.316765	0.244929
KQK16054	not RLK-Pelle	1	TraesCS2A02G224600.1	not RLK-Pelle	2A	0	0.0424652	0.305079	0.139194
KQK16058	not RLK-Pelle	1	TraesCS2A02G224900.1	not RLK-Pelle	2A	0	0.049122	0.251861	0.195036
KQK16059	not RLK-Pelle	1	TraesCS2A02G225100.1	not RLK-Pelle	2A	0	0.0561586	0.297201	0.188958
KQK16065	not RLK-Pelle	1	TraesCS2A02G225200.1	not RLK-Pelle	2A	0	0.0340435	0.264315	0.128799
KQK16067	not RLK-Pelle	1	TraesCS2A02G225400.1	not RLK-Pelle	2A	0	0.0902201	0.439962	0.205064
KQK16068	not RLK-Pelle	1	TraesCS2A02G225600.1	not RLK-Pelle	2A	0	0.0277944	0.316229	0.0878935
KQK16072	not RLK-Pelle	1	TraesCS2A02G226000.1	not RLK-Pelle	2A	0	0.120774	0.355525	0.339705
KQK16073	not RLK-Pelle	1	TraesCS2A02G226200.1	not RLK-Pelle	2A	0	0.0395167	0.271764	0.145408
KQK16075	not RLK-Pelle	1	TraesCS2A02G226300.1	not RLK-Pelle	2A	0	0.0461684	0.263754	0.175044
KQK14793	not RLK-Pelle	1	TraesCS2A02G123000.1	not RLK-Pelle	2A	1e-146	0.190299	0.604892	0.314599
KQK14795	not RLK-Pelle	1	TraesCS2A02G123800.1	not RLK-Pelle	2A	0	0.0585316	0.418229	0.139951
KQK14801	not RLK-Pelle	1	TraesCS2A02G123900.1	not RLK-Pelle	2A	0	0.0622483	0.292019	0.213165
KQK14803	not RLK-Pelle	1	TraesCS2A02G124700.1	not RLK-Pelle	2A	3e-138	0.106291	0.389856	0.272643
KQK14808	not RLK-Pelle	1	TraesCS2A02G125200.1	not RLK-Pelle	2A	6e-124	0.0833218	0.452856	0.183992
KQK14810	not RLK-Pelle	1	TraesCS2A02G125300.1	not RLK-Pelle	2A	0	0.129644	0.534943	0.242351
KQK14809	not RLK-Pelle	1	TraesCS2A02G125400.1	not RLK-Pelle	2A	0	0.131151	0.397479	0.329957
KQK14813	not RLK-Pelle	1	TraesCS2A02G125800.1	not RLK-Pelle	2A	1e-115	0.369365	0.730031	0.505959
KQK14814	not RLK-Pelle	1	TraesCS2A02G126700.2	not RLK-Pelle	2A	0	0.0433781	0.399382	0.108613
PNT74607	not RLK-Pelle	1	TraesCS2A02G126800.2	not RLK-Pelle	2A	4e-175	0.022477	0.268945	0.0835746
PNT74610	not RLK-Pelle	1	TraesCS2A02G126900.1	not RLK-Pelle	2A	0	0.142551	0.399849	0.356512
KQK14820	not RLK-Pelle	1	TraesCS2A02G127200.3	not RLK-Pelle	2A	0	0.328819	0.629451	0.52239
KQK14823	not RLK-Pelle	1	TraesCS2A02G127300.1	not RLK-Pelle	2A	0	0.0198907	0.213732	0.0930637
KQK14825	not RLK-Pelle	1	TraesCS2A02G127500.1	not RLK-Pelle	2A	0	0.0727895	0.448883	0.162157
KQK14837	not RLK-Pelle	1	TraesCS2A02G128100.2	not RLK-Pelle	2A	0	0.0648205	0.3742	0.173224
PNT74619	not RLK-Pelle	1	TraesCS2A02G128700.1	not RLK-Pelle	2A	0	0.0561491	0.286782	0.19579
PNT74621	not RLK-Pelle	1	TraesCS2A02G129000.1	not RLK-Pelle	2A	0	0.0412507	0.374449	0.110164
KQK14847	not RLK-Pelle	1	TraesCS2A02G129100.1	not RLK-Pelle	2A	1e-160	0.0488742	0.423803	0.115323
KQK14848	not RLK-Pelle	1	TraesCS2A02G129800.1	not RLK-Pelle	2A	1e-167	0.173612	0.351609	0.493764
KQK14849	not RLK-Pelle	1	TraesCS2A02G129900.1	not RLK-Pelle	2A	0	0.0816378	0.351566	0.232212
KQK14851	not RLK-Pelle	1	TraesCS2A02G130200.1	not RLK-Pelle	2A	8e-170	0.049975	0.307783	0.162371
KQK14854	not RLK-Pelle	1	TraesCS2A02G130800.1	not RLK-Pelle	2A	0	0.0466785	0.407774	0.114471
KQK14864	not RLK-Pelle	1	TraesCS2A02G131400.3	not RLK-Pelle	2A	0	0.0446494	0.294865	0.151423
PNT74638	not RLK-Pelle	1	TraesCS2A02G131800.1	not RLK-Pelle	2A	0	0.0894788	0.308403	0.290136
KQK14867	not RLK-Pelle	1	TraesCS2A02G132100.1	not RLK-Pelle	2A	0	0.076202	0.298979	0.254874
KQK14870	not RLK-Pelle	1	TraesCS2A02G132200.1	not RLK-Pelle	2A	0	0.110849	0.364221	0.304346
KQK14871	not RLK-Pelle	1	TraesCS2A02G132400.1	not RLK-Pelle	2A	0	0.128457	0.313639	0.409569
KQK14880	not RLK-Pelle	1	TraesCS2A02G133100.1	not RLK-Pelle	2A	1e-116	0.0776938	0.312619	0.248525
KQK14883	not RLK-Pelle	1	TraesCS2A02G133500.1	not RLK-Pelle	2A	0	0.152245	0.376231	0.404658
KQK14884	not RLK-Pelle	1	TraesCS2A02G133800.1	not RLK-Pelle	2A	3e-160	0.0911721	0.254422	0.35835
KQK14888	not RLK-Pelle	1	TraesCS2A02G133900.1	not RLK-Pelle	2A	2e-137	0.115503	0.417766	0.276476
KQK14887	not RLK-Pelle	1	TraesCS2A02G134100.1	not RLK-Pelle	2A	0	0.0656451	0.296961	0.221056
KQK14889	not RLK-Pelle	1	TraesCS2A02G134300.1	not RLK-Pelle	2A	0	0.0915443	0.420016	0.217954
KQK14893	not RLK-Pelle	1	TraesCS2A02G134400.1	not RLK-Pelle	2A	0	0.0798074	0.266652	0.299294
KQK14895	not RLK-Pelle	1	TraesCS2A02G134800.1	not RLK-Pelle	2A	0	0.179693	0.414071	0.433967
KQK14898	not RLK-Pelle	1	TraesCS2A02G134900.1	not RLK-Pelle	2A	2e-163	0.0451892	0.337779	0.133783
KQK14901	not RLK-Pelle	1	TraesCS2A02G135600.1	not RLK-Pelle	2A	0	0.127526	0.32702	0.389963
KQK14902	not RLK-Pelle	1	TraesCS2A02G135700.1	not RLK-Pelle	2A	1e-176	0.0490538	0.445931	0.110003
KQK14903	not RLK-Pelle	1	TraesCS2A02G135800.1	not RLK-Pelle	2A	0	0.0392704	0.432476	0.0908036
KQK14904	not RLK-Pelle	1	TraesCS2A02G136200.1	not RLK-Pelle	2A	2e-144	0.277138	0.22969	1.20658
KQK14909	not RLK-Pelle	1	TraesCS2A02G137300.1	not RLK-Pelle	2A	0	0.214779	0.492427	0.436165
KQK14918	not RLK-Pelle	1	TraesCS2A02G138000.1	not RLK-Pelle	2A	0	0.0508633	0.340435	0.149407
KQK14916	not RLK-Pelle	1	TraesCS2A02G138100.2	not RLK-Pelle	2A	0	0.0264315	0.224128	0.117931
PNT74649	not RLK-Pelle	1	TraesCS2A02G138200.1	not RLK-Pelle	2A	0	0.144468	0.741252	0.194897
KQK14925	not RLK-Pelle	1	TraesCS2A02G139800.1	not RLK-Pelle	2A	0	0.0353045	0.308974	0.114264
KQK14933	not RLK-Pelle	1	TraesCS2A02G141100.2	not RLK-Pelle	2A	0	0.0969447	0.351439	0.275851
KQK14934	not RLK-Pelle	1	TraesCS2A02G141300.1	not RLK-Pelle	2A	0	0.120213	0.3188	0.377081
KQK14937	not RLK-Pelle	1	TraesCS2A02G141600.1	not RLK-Pelle	2A	0	0.158877	0.393533	0.40372
KQK14938	not RLK-Pelle	1	TraesCS2A02G141800.1	not RLK-Pelle	2A	0	0.0270333	0.293842	0.0919994
KQK14940	not RLK-Pelle	1	TraesCS2A02G141900.1	not RLK-Pelle	2A	1e-120	0.09107	0.450447	0.202177
KQK14941	not RLK-Pelle	1	TraesCS2A02G142300.1	not RLK-Pelle	2A	0	0.113503	0.255938	0.443477
KQK14943	not RLK-Pelle	1	TraesCS2A02G142400.1	not RLK-Pelle	2A	0	0.0412314	0.426487	0.0966767
PNT74654	not RLK-Pelle	1	TraesCS2A02G142500.1	not RLK-Pelle	2A	0	0.121432	0.548413	0.221425
KQK14947	not RLK-Pelle	1	TraesCS2A02G142800.1	not RLK-Pelle	2A	0	0.111291	0.475444	0.234079
KQK14948	not RLK-Pelle	1	TraesCS2A02G142900.1	not RLK-Pelle	2A	0	0.0504518	0.361366	0.139614
KQK14949	not RLK-Pelle	1	TraesCS2A02G143000.1	not RLK-Pelle	2A	1e-164	0.186053	0.690367	0.269499
KQK14957	not RLK-Pelle	1	TraesCS2A02G144200.1	not RLK-Pelle	2A	0	0.0400367	0.34473	0.116139
PNT74656	not RLK-Pelle	1	TraesCS2A02G144500.1	not RLK-Pelle	2A	0	0.0728487	0.372439	0.195599
KQK14963	not RLK-Pelle	1	TraesCS2A02G144800.1	not RLK-Pelle	2A	0	0.124671	0.356698	0.349516
KQK14965	not RLK-Pelle	1	TraesCS2A02G145200.1	not RLK-Pelle	2A	0	0.113882	0.347435	0.327778
KQK14966	not RLK-Pelle	1	TraesCS2A02G145500.1	not RLK-Pelle	2A	4e-134	0.0117144	0.241352	0.0485365
PNT74660	not RLK-Pelle	1	TraesCS2A02G146200.2	not RLK-Pelle	2A	0	0.0207365	0.386922	0.0535934
KQK14976	not RLK-Pelle	1	TraesCS2A02G146500.1	not RLK-Pelle	2A	0	0.078545	0.259812	0.302314
KQK14978	not RLK-Pelle	1	TraesCS2A02G146600.1	not RLK-Pelle	2A	2e-125	0.198796	0.467566	0.425171
KQK14981	not RLK-Pelle	1	TraesCS2A02G146800.1	not RLK-Pelle	2A	0	0.0481784	0.421074	0.114418
KQK14983	not RLK-Pelle	1	TraesCS2A02G147100.1	not RLK-Pelle	2A	0	0.0790187	0.344279	0.229519
KQK14984	not RLK-Pelle	1	TraesCS2A02G147200.1	not RLK-Pelle	2A	3e-164	0.0474939	0.361926	0.131226
KQK14985	not RLK-Pelle	1	TraesCS2A02G147400.1	not RLK-Pelle	2A	2e-180	0.00452354	0.367598	0.0123057
KQK14986	not RLK-Pelle	1	TraesCS2A02G147500.1	not RLK-Pelle	2A	7e-147	0.05456	0.506547	0.10771
KQK14988	not RLK-Pelle	1	TraesCS2A02G147600.1	not RLK-Pelle	2A	5e-119	0.344581	0.649261	0.530729
KQK14990	not RLK-Pelle	1	TraesCS2A02G148200.1	not RLK-Pelle	2A	4e-136	0.331646	0.633261	0.523712
KQK14992	not RLK-Pelle	1	TraesCS2A02G148600.1	not RLK-Pelle	2A	3e-129	0.326356	0.886981	0.36794
KQK14994	not RLK-Pelle	1	TraesCS2A02G148900.1	not RLK-Pelle	2A	8e-116	0.375722	0.462989	0.811513
KQK14995	not RLK-Pelle	1	TraesCS2A02G149400.1	not RLK-Pelle	2A	5e-148	0.247719	0.402074	0.616103
KQK15000	not RLK-Pelle	1	TraesCS2A02G149500.1	not RLK-Pelle	2A	0	0.104207	0.312588	0.333367
PNT74666	not RLK-Pelle	1	TraesCS2A02G149600.1	not RLK-Pelle	2A	0	0.128217	0.364327	0.351929
KQK15003	not RLK-Pelle	1	TraesCS2A02G149700.1	not RLK-Pelle	2A	1e-168	0.0408988	0.317646	0.128756
KQK15010	not RLK-Pelle	1	TraesCS2A02G150000.1	not RLK-Pelle	2A	0	0.0233386	0.222232	0.105019
PNT74667	not RLK-Pelle	1	TraesCS2A02G150300.1	not RLK-Pelle	2A	0	0.101965	0.268624	0.379583
KQK15020	not RLK-Pelle	1	TraesCS2A02G150600.2	not RLK-Pelle	2A	0	0.046395	0.351887	0.131846
PNT74670	not RLK-Pelle	1	TraesCS2A02G151600.1	not RLK-Pelle	2A	0	0.0459515	0.354697	0.129551
KQK15033	not RLK-Pelle	1	TraesCS2A02G152200.1	not RLK-Pelle	2A	0	0.0932473	0.729385	0.127844
KQK15037	not RLK-Pelle	1	TraesCS2A02G153000.1	not RLK-Pelle	2A	0	0.0446431	0.418189	0.106753
KQK15040	not RLK-Pelle	1	TraesCS2A02G153300.1	not RLK-Pelle	2A	4e-153	0.10758	0.565557	0.190219
KQK15042	not RLK-Pelle	1	TraesCS2A02G153500.1	not RLK-Pelle	2A	3e-155	0.0297855	0.503936	0.0591057
KQK14443	not RLK-Pelle	1	TraesCS2A02G079700.1	not RLK-Pelle	2A	4e-149	0.179656	0.464796	0.386527
KQK14444	not RLK-Pelle	1	TraesCS2A02G079900.1	not RLK-Pelle	2A	0	0.190764	0.58447	0.326388
KQK14459	not RLK-Pelle	1	TraesCS2A02G080700.1	not RLK-Pelle	2A	0	0.129904	0.434833	0.298744
KQK14454	RLK-Pelle_RLCK-VIIa-1	1	TraesCS2A02G081400.1	RLK-Pelle_RLCK-VIIa-1	2A	0	0.0702538	0.609885	0.115192
KQK14462	not RLK-Pelle	1	TraesCS2A02G081900.2	not RLK-Pelle	2A	0	0.127539	0.827591	0.154109
KQK14463	not RLK-Pelle	1	TraesCS2A02G082000.1	not RLK-Pelle	2A	0	0.029939	0.37841	0.0791179
KQK14466	not RLK-Pelle	1	TraesCS2A02G082100.1	not RLK-Pelle	2A	5e-180	0.0265689	0.22361	0.118818
KQK14467	not RLK-Pelle	1	TraesCS2A02G082200.1	not RLK-Pelle	2A	0	0.049882	0.556762	0.089593
KQK14473	not RLK-Pelle	1	TraesCS2A02G084000.2	not RLK-Pelle	2A	0	0.079154	0.434398	0.182215
KQK14476	not RLK-Pelle	1	TraesCS2A02G084200.1	not RLK-Pelle	2A	0	0.0620438	0.336323	0.184477
KQK14478	not RLK-Pelle	1	TraesCS2A02G084800.1	not RLK-Pelle	2A	0	0.0486428	0.296122	0.164266
KQK14480	not RLK-Pelle	1	TraesCS2A02G085000.1	not RLK-Pelle	2A	0	0.0803868	0.327611	0.245373
KQK14479	not RLK-Pelle	1	TraesCS2A02G085100.1	not RLK-Pelle	2A	0	0.347924	0.641236	0.542583
KQK14489	not RLK-Pelle	1	TraesCS2A02G086900.1	not RLK-Pelle	2A	0	0.234276	0.461462	0.507683
KQK14490	not RLK-Pelle	1	TraesCS2A02G087000.2	not RLK-Pelle	2A	0	0.0333132	0.323616	0.102941
KQK14492	not RLK-Pelle	1	TraesCS2A02G088000.1	not RLK-Pelle	2A	0	0.0306422	0.26904	0.113894
KQK14495	not RLK-Pelle	1	TraesCS2A02G088400.1	not RLK-Pelle	2A	0	0.0821542	0.542375	0.151471
KQK14496	RLK-Pelle_LRR-VI-2	1	TraesCS2A02G088800.1	RLK-Pelle_LRR-VI-2	2A	0	0.0871561	0.442447	0.196986
KQK14497	not RLK-Pelle	1	TraesCS2A02G088900.3	not RLK-Pelle	2A	0	0.0614259	0.473276	0.129789
KQK14502	not RLK-Pelle	1	TraesCS2A02G089500.1	not RLK-Pelle	2A	0	0.153735	0.476719	0.322485
KQK14506	not RLK-Pelle	1	TraesCS2A02G090000.1	not RLK-Pelle	2A	0	0.00935435	0.295972	0.0316055
KQK14509	not RLK-Pelle	1	TraesCS2A02G092400.1	not RLK-Pelle	2A	0	0.0696408	0.36819	0.189143
KQK14510	not RLK-Pelle	1	TraesCS2A02G092800.1	not RLK-Pelle	2A	0	0.0970701	0.531095	0.182774
KQK14512	not RLK-Pelle	1	TraesCS2A02G092900.1	not RLK-Pelle	2A	0	0.222645	0.478517	0.465281
PNT74534	not RLK-Pelle	1	TraesCS2A02G093700.1	not RLK-Pelle	2A	0	0.0227809	0.301298	0.0756093
KQK14519	not RLK-Pelle	1	TraesCS2A02G094000.1	not RLK-Pelle	2A	0	0.182457	0.465759	0.391742
KQK14522	not RLK-Pelle	1	TraesCS2A02G094800.1	not RLK-Pelle	2A	0	0.212872	0.365698	0.582096
KQK14527	not RLK-Pelle	1	TraesCS2A02G095200.1	not RLK-Pelle	2A	4e-174	0.293945	0.628316	0.46783
KQK14534	not RLK-Pelle	1	TraesCS2A02G095300.1	not RLK-Pelle	2A	0	0.0410899	0.328207	0.125195
KQK14535	not RLK-Pelle	1	TraesCS2A02G095500.1	not RLK-Pelle	2A	0	0.0488467	0.321244	0.152055
KQK14536	not RLK-Pelle	1	TraesCS2A02G096000.1	not RLK-Pelle	2A	0	0.0278685	0.361341	0.0771254
KQK14546	not RLK-Pelle	1	TraesCS2A02G096500.1	not RLK-Pelle	2A	0	0.121256	0.291654	0.415753
KQK14548	not RLK-Pelle	1	TraesCS2A02G097100.1	not RLK-Pelle	2A	0	0.0975673	0.369631	0.263958
KQK14552	not RLK-Pelle	1	TraesCS2A02G097400.1	not RLK-Pelle	2A	1e-174	0.152832	0.426679	0.35819
KQK14553	not RLK-Pelle	1	TraesCS2A02G097500.2	not RLK-Pelle	2A	0	0.0204386	0.599322	0.0341028
KQK14555	not RLK-Pelle	1	TraesCS2A02G097600.1	not RLK-Pelle	2A	2e-171	0.0704928	0.400959	0.17581
KQK14556	not RLK-Pelle	1	TraesCS2A02G098000.1	not RLK-Pelle	2A	2e-154	0.0657476	0.549967	0.119548
PNT74544	not RLK-Pelle	1	TraesCS2A02G098100.1	not RLK-Pelle	2A	1e-104	0	0.424265	0
PNT74546	not RLK-Pelle	1	TraesCS2A02G098200.1	not RLK-Pelle	2A	1e-160	0.0688786	0.413529	0.166563
KQK14561	not RLK-Pelle	1	TraesCS2A02G098400.2	not RLK-Pelle	2A	0	0.0537371	0.370937	0.144868
KQK14562	not RLK-Pelle	1	TraesCS2A02G098600.1	not RLK-Pelle	2A	0	0.0909459	0.321667	0.282733
KQK14564	not RLK-Pelle	1	TraesCS2A02G099200.1	not RLK-Pelle	2A	0	0.0940503	0.445131	0.211287
KQK14573	not RLK-Pelle	1	TraesCS2A02G099800.1	not RLK-Pelle	2A	0	0.0768867	0.444064	0.173143
KQK14575	not RLK-Pelle	1	TraesCS2A02G100300.1	not RLK-Pelle	2A	5e-142	0.29328	0.466432	0.628773
KQK14576	not RLK-Pelle	1	TraesCS2A02G100500.1	not RLK-Pelle	2A	0	0.0970564	0.288266	0.33669
KQK14577	not RLK-Pelle	1	TraesCS2A02G100600.1	not RLK-Pelle	2A	2e-126	0.164336	0.532931	0.308362
KQK14578	not RLK-Pelle	1	TraesCS2A02G100800.1	not RLK-Pelle	2A	0	0.130245	0.443335	0.293786
KQK14585	not RLK-Pelle	1	TraesCS2A02G100900.1	not RLK-Pelle	2A	8e-148	0.0864106	0.396959	0.217682
KQK14587	not RLK-Pelle	1	TraesCS2A02G101600.1	not RLK-Pelle	2A	2e-128	0.0418957	0.34744	0.120584
KQK14588	not RLK-Pelle	1	TraesCS2A02G101700.2	not RLK-Pelle	2A	0	0.0728794	0.218774	0.333126
KQK14589	not RLK-Pelle	1	TraesCS2A02G101800.1	not RLK-Pelle	2A	0	0.124124	0.36267	0.342249
KQK14591	not RLK-Pelle	1	TraesCS2A02G101900.1	not RLK-Pelle	2A	9e-142	0.277612	0.391811	0.708536
KQK14592	not RLK-Pelle	1	TraesCS2A02G102100.2	not RLK-Pelle	2A	0	0.0557343	0.42246	0.131928
KQK14594	not RLK-Pelle	1	TraesCS2A02G102200.3	not RLK-Pelle	2A	2e-172	0.250357	0.436386	0.573706
KQK14595	not RLK-Pelle	1	TraesCS2A02G102300.4	not RLK-Pelle	2A	0	0.0890076	0.245163	0.363054
KQK14605	not RLK-Pelle	1	TraesCS2A02G103200.1	not RLK-Pelle	2A	0	0.104941	0.352782	0.297467
KQK14606	not RLK-Pelle	1	TraesCS2A02G103300.1	not RLK-Pelle	2A	0	0.0786462	0.307282	0.255941
KQK14609	not RLK-Pelle	1	TraesCS2A02G103500.2	not RLK-Pelle	2A	0	0.0575207	0.326378	0.17624
PNT74562	not RLK-Pelle	1	TraesCS2A02G103800.1	not RLK-Pelle	2A	2e-122	0.192536	0.457472	0.42087
PNT74565	RLK-Pelle_LRR-III	1	TraesCS2A02G104100.1	RLK-Pelle_LRR-III	2A	0	0.0752868	0.412121	0.182681
KQK14619	not RLK-Pelle	1	TraesCS2A02G104500.1	not RLK-Pelle	2A	0	0.0713216	0.462441	0.154228
KQK14623	not RLK-Pelle	1	TraesCS2A02G104700.1	not RLK-Pelle	2A	0	0.092251	0.31271	0.295005
KQK14626	not RLK-Pelle	1	TraesCS2A02G105500.1	not RLK-Pelle	2A	0	0.0756543	0.787821	0.0960298
KQK14627	not RLK-Pelle	1	TraesCS2A02G105600.1	not RLK-Pelle	2A	0	0.070477	0.382563	0.184223
KQK14630	not RLK-Pelle	1	TraesCS2A02G105700.1	not RLK-Pelle	2A	4e-163	0.13709	0.422075	0.324799
PNT74570	not RLK-Pelle	1	TraesCS2A02G105800.1	not RLK-Pelle	2A	4e-135	0.510617	0.779281	0.655241
KQK14638	not RLK-Pelle	1	TraesCS2A02G105900.1	not RLK-Pelle	2A	0	0.0513832	0.281397	0.182601
KQK14649	not RLK-Pelle	1	TraesCS2A02G106600.1	not RLK-Pelle	2A	0	0.117867	0.5378	0.219165
KQK14651	not RLK-Pelle	1	TraesCS2A02G107000.1	not RLK-Pelle	2A	8e-150	0.0521669	0.443493	0.117627
PNT74577	not RLK-Pelle	1	TraesCS2A02G107100.1	not RLK-Pelle	2A	0	0.086982	0.399361	0.217803
KQK14656	not RLK-Pelle	1	TraesCS2A02G107200.1	not RLK-Pelle	2A	9e-146	0.173744	0.373673	0.464963
KQK14659	not RLK-Pelle	1	TraesCS2A02G107500.1	not RLK-Pelle	2A	1e-137	0.283132	0.831044	0.340694
KQK14665	not RLK-Pelle	1	TraesCS2A02G108900.1	not RLK-Pelle	2A	4e-143	0.0104313	0.321999	0.0323955
KQK14667	not RLK-Pelle	1	TraesCS2A02G109600.1	not RLK-Pelle	2A	0	0.209155	0.551257	0.379415
KQK14668	not RLK-Pelle	1	TraesCS2A02G109700.1	not RLK-Pelle	2A	0	0.0424141	0.347622	0.122012
KQK14671	not RLK-Pelle	1	TraesCS2A02G109900.1	not RLK-Pelle	2A	2e-129	0.0198523	0.210323	0.0943896
KQK14687	not RLK-Pelle	1	TraesCS2A02G111600.2	not RLK-Pelle	2A	3e-130	0.0549974	0.378764	0.145202
KQK14689	not RLK-Pelle	1	TraesCS2A02G112800.1	not RLK-Pelle	2A	0	0.0589901	0.428278	0.137738
KQK14691	not RLK-Pelle	1	TraesCS2A02G112900.2	not RLK-Pelle	2A	2e-166	0.193095	0.216591	0.891519
KQK14692	not RLK-Pelle	1	TraesCS2A02G113000.1	not RLK-Pelle	2A	0	0.0814074	0.248578	0.327493
KQK14693	not RLK-Pelle	1	TraesCS2A02G113100.1	not RLK-Pelle	2A	0	0.0168239	0.444482	0.0378506
KQK14696	not RLK-Pelle	1	TraesCS2A02G113200.1	not RLK-Pelle	2A	0	0.0827601	0.387858	0.213377
KQK14700	not RLK-Pelle	1	TraesCS2A02G113900.1	not RLK-Pelle	2A	0	0.116717	0.322637	0.361758
KQK14704	not RLK-Pelle	1	TraesCS2A02G114100.1	not RLK-Pelle	2A	0	0.046804	0.332185	0.140898
KQK14709	not RLK-Pelle	1	TraesCS2A02G115000.1	not RLK-Pelle	2A	0	0.0320966	0.345696	0.0928463
KQK15256	not RLK-Pelle	1	TraesCS2A02G169000.1	not RLK-Pelle	2A	0	0.138779	0.360548	0.384912
PNT74764	not RLK-Pelle	1	TraesCS2A02G169100.1	not RLK-Pelle	2A	0	0.073989	0.275545	0.268518
KQK15259	not RLK-Pelle	1	TraesCS2A02G169300.1	not RLK-Pelle	2A	6e-117	0.134666	0.35968	0.374404
KQK15265	not RLK-Pelle	1	TraesCS2A02G169700.1	not RLK-Pelle	2A	0	0.210936	0.449289	0.469488
KQK15266	not RLK-Pelle	1	TraesCS2A02G169800.1	not RLK-Pelle	2A	8e-126	0.05906	0.673743	0.0876596
KQK15267	not RLK-Pelle	1	TraesCS2A02G169900.1	not RLK-Pelle	2A	6e-120	0.125618	0.377139	0.333082
KQK15271	not RLK-Pelle	1	TraesCS2A02G170000.1	not RLK-Pelle	2A	0	0.0600778	0.349775	0.171761
KQK15274	not RLK-Pelle	1	TraesCS2A02G170100.1	not RLK-Pelle	2A	7e-108	0.239961	0.316001	0.759366
KQK15272	not RLK-Pelle	1	TraesCS2A02G170200.1	not RLK-Pelle	2A	0	0.118067	0.364876	0.323581
KQK15277	RLK-Pelle_RLCK-VIIa-2	1	TraesCS2A02G170600.1	RLK-Pelle_RLCK-VIIa-2	2A	0	0.101004	0.378122	0.267119
KQK15279	not RLK-Pelle	1	TraesCS2A02G170700.1	not RLK-Pelle	2A	0	0.0408756	0.300464	0.136042
KQK15286	not RLK-Pelle	1	TraesCS2A02G171000.2	not RLK-Pelle	2A	2e-156	0.11298	0.356945	0.31652
KQK15292	not RLK-Pelle	1	TraesCS2A02G171700.1	not RLK-Pelle	2A	0	0.0407247	0.267252	0.152383
PNT74776	not RLK-Pelle	1	TraesCS2A02G172000.1	not RLK-Pelle	2A	7e-162	0.0203014	0.320908	0.0632623
KQK15296	not RLK-Pelle	1	TraesCS2A02G172100.2	not RLK-Pelle	2A	6e-154	0.0342358	0.328939	0.104079
KQK15299	not RLK-Pelle	1	TraesCS2A02G172400.1	not RLK-Pelle	2A	0	0.0300998	0.214382	0.140403
KQK15300	not RLK-Pelle	1	TraesCS2A02G172500.1	not RLK-Pelle	2A	5e-142	0.135045	0.394305	0.34249
KQK15303	not RLK-Pelle	1	TraesCS2A02G172700.1	not RLK-Pelle	2A	0	0.0476314	0.503186	0.0946595
KQK15306	not RLK-Pelle	1	TraesCS2A02G173200.1	not RLK-Pelle	2A	0	0.111094	0.327516	0.339203
KQK15307	not RLK-Pelle	1	TraesCS2A02G173300.2	not RLK-Pelle	2A	0	0.122444	0.353695	0.346185
KQK15322	not RLK-Pelle	1	TraesCS2A02G173600.1	not RLK-Pelle	2A	0	0.0781372	0.337961	0.231202
KQK15334	not RLK-Pelle	1	TraesCS2A02G174300.3	not RLK-Pelle	2A	3e-145	0.149878	0.385553	0.388734
KQK15337	not RLK-Pelle	1	TraesCS2A02G174400.1	not RLK-Pelle	2A	0	0.0221605	0.204964	0.108119
KQK15338	not RLK-Pelle	1	TraesCS2A02G174500.1	not RLK-Pelle	2A	0	0.12249	0.415981	0.294461
KQK15343	not RLK-Pelle	1	TraesCS2A02G175000.1	not RLK-Pelle	2A	0	0.0928434	0.280537	0.330949
KQK15344	not RLK-Pelle	1	TraesCS2A02G175400.1	not RLK-Pelle	2A	2e-178	0.0729353	0.548506	0.132971
KQK15352	not RLK-Pelle	1	TraesCS2A02G175600.1	not RLK-Pelle	2A	0	0.0818216	0.348725	0.234631
KQK15355	not RLK-Pelle	1	TraesCS2A02G175900.1	not RLK-Pelle	2A	0	0.0585912	0.303047	0.19334
KQK15358	not RLK-Pelle	1	TraesCS2A02G176000.1	not RLK-Pelle	2A	0	0.0849996	0.362859	0.23425
KQK15362	not RLK-Pelle	1	TraesCS2A02G176100.1	not RLK-Pelle	2A	0	0.171646	0.339919	0.504961
KQK15363	not RLK-Pelle	1	TraesCS2A02G176200.1	not RLK-Pelle	2A	0	0.0422293	0.295044	0.143129
KQK15364	not RLK-Pelle	1	TraesCS2A02G176300.1	not RLK-Pelle	2A	1e-129	0.073164	0.381096	0.191983
PNT74804	not RLK-Pelle	1	TraesCS2A02G176400.1	not RLK-Pelle	2A	0	0.0958682	0.279828	0.342597
KQK15369	not RLK-Pelle	1	TraesCS2A02G177100.1	not RLK-Pelle	2A	0	0.144681	0.277335	0.521684
PNT74809	not RLK-Pelle	1	TraesCS2A02G177200.1	not RLK-Pelle	2A	4e-166	0.155707	0.561655	0.277229
KQK15376	not RLK-Pelle	1	TraesCS2A02G177700.1	not RLK-Pelle	2A	0	0.0462404	0.296145	0.156141
KQK15395	not RLK-Pelle	1	TraesCS2A02G179700.1	not RLK-Pelle	2A	0	0.0884294	0.333319	0.2653
KQK15397	not RLK-Pelle	1	TraesCS2A02G179783.1	not RLK-Pelle	2A	0	0.0753935	0.280248	0.269025
KQK15398	not RLK-Pelle	1	TraesCS2A02G179800.1	not RLK-Pelle	2A	0	0.0324638	0.287464	0.112932
KQK15404	not RLK-Pelle	1	TraesCS2A02G180500.2	not RLK-Pelle	2A	0	0.18394	0.364014	0.505311
PNT74819	not RLK-Pelle	1	TraesCS2A02G180900.1	not RLK-Pelle	2A	0	0.103434	0.486195	0.212741
PNT74821	not RLK-Pelle	1	TraesCS2A02G181400.1	not RLK-Pelle	2A	2e-163	0.079533	0.393572	0.20208
KQK15410	not RLK-Pelle	1	TraesCS2A02G181800.1	not RLK-Pelle	2A	0	0.0827698	0.277973	0.297762
KQK15412	not RLK-Pelle	1	TraesCS2A02G181900.2	not RLK-Pelle	2A	0	0.0995462	0.297451	0.334665
KQK15413	not RLK-Pelle	1	TraesCS2A02G182300.4	not RLK-Pelle	2A	0	0.0588822	0.280236	0.210117
KQK15418	RLK-Pelle_LRR-Xb-2	1	TraesCS2A02G182400.1	RLK-Pelle_LRR-Xb-2	2A	0	0.156105	0.509818	0.306198
KQK15419	not RLK-Pelle	1	TraesCS2A02G182500.1	not RLK-Pelle	2A	0	0.0726246	0.337574	0.215137
KQK15421	not RLK-Pelle	1	TraesCS2A02G182700.1	not RLK-Pelle	2A	0	0.143911	0.380111	0.378603
KQK15424	not RLK-Pelle	1	TraesCS2A02G182800.1	not RLK-Pelle	2A	0	0.0724094	0.34746	0.208397
KQK15429	not RLK-Pelle	1	TraesCS2A02G182900.1	not RLK-Pelle	2A	0	0.164094	0.113323	1.44802
KQK15430	not RLK-Pelle	1	TraesCS2A02G183200.1	not RLK-Pelle	2A	0	0.0505936	0.317623	0.159288
KQK15444	not RLK-Pelle	1	TraesCS2A02G183900.1	not RLK-Pelle	2A	0	0.065958	0.308211	0.214003
KQK15054	not RLK-Pelle	1	TraesCS2A02G154800.1	not RLK-Pelle	2A	0	0.0534655	0.326222	0.163893
KQK15055	not RLK-Pelle	1	TraesCS2A02G154900.1	not RLK-Pelle	2A	0	0.144126	0.355282	0.405667
KQK15059	not RLK-Pelle	1	TraesCS2A02G155300.1	not RLK-Pelle	2A	1e-110	0.212075	0.435442	0.487034
KQK15062	not RLK-Pelle	1	TraesCS2A02G155500.1	not RLK-Pelle	2A	0	0.0546765	0.278743	0.196154
KQK15064	not RLK-Pelle	1	TraesCS2A02G155600.1	not RLK-Pelle	2A	9e-130	0.0561207	0.341529	0.164322
PNT74693	not RLK-Pelle	1	TraesCS2A02G155700.1	not RLK-Pelle	2A	0	0.0722327	0.263439	0.274192
KQK15070	not RLK-Pelle	1	TraesCS2A02G156100.2	not RLK-Pelle	2A	8e-158	0.0473263	0.436597	0.108398
KQK15071	not RLK-Pelle	1	TraesCS2A02G156200.1	not RLK-Pelle	2A	8e-174	0.0282729	0.286026	0.0988475
KQK15076	not RLK-Pelle	1	TraesCS2A02G157000.1	not RLK-Pelle	2A	2e-179	0.0795447	0.347398	0.228973
KQK15077	not RLK-Pelle	1	TraesCS2A02G157100.3	not RLK-Pelle	2A	0	0.0726632	0.234581	0.309757
KQK15082	not RLK-Pelle	1	TraesCS2A02G157400.1	not RLK-Pelle	2A	2e-118	0.176233	0.604668	0.291454
KQK15086	not RLK-Pelle	1	TraesCS2A02G157600.1	not RLK-Pelle	2A	2e-110	0.218626	0.568532	0.384544
KQK15089	not RLK-Pelle	1	TraesCS2A02G157700.1	not RLK-Pelle	2A	0	0.0393881	0.292749	0.134545
KQK15091	not RLK-Pelle	1	TraesCS2A02G157800.1	not RLK-Pelle	2A	3e-128	0.104712	0.300077	0.348951
KQK15094	not RLK-Pelle	1	TraesCS2A02G158900.4	not RLK-Pelle	2A	0	0.161383	0.411098	0.392566
KQK15108	not RLK-Pelle	1	TraesCS2A02G160500.1	not RLK-Pelle	2A	0	0.0585547	0.326971	0.179082
KQK16112	not RLK-Pelle	1	TraesCS2A02G229300.1	not RLK-Pelle	2A	0	0.0374249	0.315616	0.118577
PNT75044	not RLK-Pelle	1	TraesCS2A02G229600.2	not RLK-Pelle	2A	0	0.110566	0.3014	0.366842
KQK16117	not RLK-Pelle	1	TraesCS2A02G229900.1	not RLK-Pelle	2A	1e-169	0.185579	0.35555	0.521951
KQK16118	not RLK-Pelle	1	TraesCS2A02G230000.2	not RLK-Pelle	2A	0	0.0723452	0.280724	0.257709
PNT75045	RLK-Pelle_LRR-XI-1	1	TraesCS2A02G230100.1	RLK-Pelle_LRR-XI-1	2A	0	0.0977247	0.401627	0.243322
PNT75046	not RLK-Pelle	1	TraesCS2A02G230400.1	not RLK-Pelle	2A	2e-130	0.210034	0.425144	0.49403
PNT75047	not RLK-Pelle	1	TraesCS2A02G230700.2	not RLK-Pelle	2A	0	0.094271	0.342943	0.274889
KQK20829	not RLK-Pelle	1	TraesCS2A02G248200.3	not RLK-Pelle	2A	0	0.036146	0.324876	0.111261
PNT77039	not RLK-Pelle	1	TraesCS2A02G248300.1	not RLK-Pelle	2A	0	0.0746925	0.348368	0.214407
KQK20834	not RLK-Pelle	1	TraesCS2A02G248400.1	not RLK-Pelle	2A	0	0.116342	0.433197	0.268566
KQK20840	not RLK-Pelle	1	TraesCS2A02G248800.1	not RLK-Pelle	2A	0	0.0990537	0.55255	0.179267
KQK20849		1	TraesCS2A02G249300.2	RLK-Pelle_URK-1	2A	2e-173	0.103156	0.521511	0.197802
KQK20866	not RLK-Pelle	1	TraesCS2A02G249600.1	not RLK-Pelle	2A	3e-163	0.110477	0.488717	0.226055
PNT77056	not RLK-Pelle	1	TraesCS2A02G249700.1	not RLK-Pelle	2A	0	0.0465584	0.350837	0.132707
KQK15446	not RLK-Pelle	1	TraesCS2A02G195800.1	not RLK-Pelle	2A	0	0.0416875	0.19491	0.213881
PNT74834	not RLK-Pelle	1	TraesCS2A02G194900.1	not RLK-Pelle	2A	0	0.0392563	0.214429	0.183073
KQK15457	not RLK-Pelle	1	TraesCS2A02G194500.1	not RLK-Pelle	2A	4e-102	0.109143	0.310684	0.3513
KQK15458	not RLK-Pelle	1	TraesCS2A02G194400.1	not RLK-Pelle	2A	0	0.0268177	0.358611	0.0747821
KQK15460	not RLK-Pelle	1	TraesCS2A02G194000.1	not RLK-Pelle	2A	3e-173	0.19469	0.301889	0.644905
KQK15463	not RLK-Pelle	1	TraesCS2A02G193700.1	not RLK-Pelle	2A	0	0.110204	0.515783	0.213664
KQK15465	not RLK-Pelle	1	TraesCS2A02G193300.1	not RLK-Pelle	2A	0	0.0404978	0.416541	0.0972241
KQK15466	not RLK-Pelle	1	TraesCS2A02G193000.1	not RLK-Pelle	2A	0	0.0196076	0.314189	0.0624069
KQK15469	not RLK-Pelle	1	TraesCS2A02G192800.1	not RLK-Pelle	2A	0	0.166949	0.330609	0.504973
KQK15470	not RLK-Pelle	1	TraesCS2A02G192700.1	not RLK-Pelle	2A	0	0.042546	0.310745	0.136916
PNT74854	not RLK-Pelle	1	TraesCS2A02G192500.1	not RLK-Pelle	2A	3e-157	0.0903178	0.225435	0.400638
KQK15475	not RLK-Pelle	1	TraesCS2A02G192400.1	not RLK-Pelle	2A	0	0.156085	0.414002	0.377015
KQK15477	not RLK-Pelle	1	TraesCS2A02G192200.1	not RLK-Pelle	2A	0	0.0508913	0.411629	0.123634
KQK15479	not RLK-Pelle	1	TraesCS2A02G192100.2	not RLK-Pelle	2A	0	0.077562	0.361379	0.214628
KQK15482	not RLK-Pelle	1	TraesCS2A02G192000.1	not RLK-Pelle	2A	0	0.0718662	0.343523	0.209203
KQK15485	not RLK-Pelle	1	TraesCS2A02G191500.1	not RLK-Pelle	2A	1e-109	0.0199064	0.351229	0.0566764
KQK15494	not RLK-Pelle	1	TraesCS2A02G191000.1	not RLK-Pelle	2A	0	0.0393318	0.336296	0.116956
KQK15496	not RLK-Pelle	1	TraesCS2A02G190800.1	not RLK-Pelle	2A	0	0.0254426	0.278485	0.0913607
KQK15500	not RLK-Pelle	1	TraesCS2A02G190500.2	not RLK-Pelle	2A	0	0.0952862	0.298315	0.319414
KQK15505	not RLK-Pelle	1	TraesCS2A02G190200.1	not RLK-Pelle	2A	0	0.07013	0.243491	0.288019
KQK15507	not RLK-Pelle	1	TraesCS2A02G189700.1	not RLK-Pelle	2A	0	0.0742897	0.327018	0.227173
KQK15517	not RLK-Pelle	1	TraesCS2A02G189200.1	not RLK-Pelle	2A	0	0.0628689	0.29129	0.215829
PNT74870	not RLK-Pelle	1	TraesCS2A02G189100.1	not RLK-Pelle	2A	8e-174	0.200178	0.345346	0.579643
KQK15520	not RLK-Pelle	1	TraesCS2A02G188600.1	not RLK-Pelle	2A	0	0.207346	0.469458	0.441672
KQK15524	not RLK-Pelle	1	TraesCS2A02G188500.1	not RLK-Pelle	2A	5e-101	0.144657	0.544551	0.265644
KQK15525	not RLK-Pelle	1	TraesCS2A02G188400.2	not RLK-Pelle	2A	0	0.14647	0.408574	0.358491
KQK15526	not RLK-Pelle	1	TraesCS2A02G188200.1	not RLK-Pelle	2A	0	0.0865709	0.378136	0.228941
KQK15529	not RLK-Pelle	1	TraesCS2A02G188100.1	not RLK-Pelle	2A	0	0.0256598	0.343879	0.0746185
KQK15530	not RLK-Pelle	1	TraesCS2A02G188000.1	not RLK-Pelle	2A	0	0.032061	0.283226	0.1132
KQK15532	not RLK-Pelle	1	TraesCS2A02G187900.1	not RLK-Pelle	2A	0	0.0369989	0.289103	0.127978
KQK15538	not RLK-Pelle	1	TraesCS2A02G187800.1	not RLK-Pelle	2A	4e-123	0.0421322	0.340808	0.123625
KQK15540	not RLK-Pelle	1	TraesCS2A02G187700.1	not RLK-Pelle	2A	9e-160	0.0473171	0.281239	0.168245
KQK15544	not RLK-Pelle	1	TraesCS2A02G187600.1	not RLK-Pelle	2A	0	0.0518876	0.307377	0.168808
KQK15546	not RLK-Pelle	1	TraesCS2A02G187300.1	not RLK-Pelle	2A	0	0.0102918	0.244008	0.0421779
KQK15547	not RLK-Pelle	1	TraesCS2A02G187200.1	not RLK-Pelle	2A	2e-162	0.0360797	0.199907	0.180482
KQK15550	not RLK-Pelle	1	TraesCS2A02G187000.1	not RLK-Pelle	2A	8e-104	0.0459543	0.325935	0.140992
KQK15551	not RLK-Pelle	1	TraesCS2A02G186900.1	not RLK-Pelle	2A	0	0.0688697	0.453163	0.151976
KQK15556	not RLK-Pelle	1	TraesCS2A02G186700.1	not RLK-Pelle	2A	0	0.104353	0.430304	0.242509
KQK15557	not RLK-Pelle	1	TraesCS2A02G186600.1	not RLK-Pelle	2A	0	0.0649734	0.34329	0.189267
KQK15569	not RLK-Pelle	1	TraesCS2A02G185800.1	not RLK-Pelle	2A	0	0.0686806	0.250839	0.273804
KQK15571	not RLK-Pelle	1	TraesCS2A02G185700.1	not RLK-Pelle	2A	0	0.0192089	0.31726	0.0605464
KQK15574	not RLK-Pelle	1	TraesCS2A02G185500.2	not RLK-Pelle	2A	0	0.000972763	0.440218	0.00220973
KQK15591	RLK-Pelle_LRR-III	1	TraesCS2A02G185000.1	RLK-Pelle_LRR-III	2A	0	0.147242	0.338154	0.435429
KQK15593	not RLK-Pelle	1	TraesCS2A02G184900.1	not RLK-Pelle	2A	0	0.0586562	0.266213	0.220335
KQK15595	not RLK-Pelle	1	TraesCS2A02G184800.1	not RLK-Pelle	2A	0	0.0218674	0.266948	0.0819164
KQK15596	not RLK-Pelle	1	TraesCS2A02G184700.1	not RLK-Pelle	2A	0	0.0616211	0.507017	0.121536
KQK15597	not RLK-Pelle	1	TraesCS2A02G184400.2	not RLK-Pelle	2A	0	0.056657	0.32907	0.172173
KQK15607	not RLK-Pelle	1	TraesCS2A02G184200.1	not RLK-Pelle	2A	1e-153	0.159133	0.479889	0.331605
KQK21152	not RLK-Pelle	1	TraesCS2A02G263500.1	not RLK-Pelle	2A	0	0.12273	0.594038	0.206603
KQK21155	not RLK-Pelle	1	TraesCS2A02G263400.1	not RLK-Pelle	2A	0	0.00259909	0.358332	0.0072533
KQK21157	not RLK-Pelle	1	TraesCS2A02G263200.1	not RLK-Pelle	2A	0	0.0470693	0.310747	0.151471
PNT77200	not RLK-Pelle	1	TraesCS2A02G263100.1	not RLK-Pelle	2A	0	0.192549	0.467304	0.412042
KQK21169	not RLK-Pelle	1	TraesCS2A02G262600.1	not RLK-Pelle	2A	0	0.0922662	0.337137	0.273675
KQK21172	not RLK-Pelle	1	TraesCS2A02G262500.1	not RLK-Pelle	2A	3e-105	0.0484486	0.317861	0.152421
KQK21179	not RLK-Pelle	1	TraesCS2A02G262000.1	not RLK-Pelle	2A	0	0.0632581	0.404016	0.156573
KQK21182	not RLK-Pelle	1	TraesCS2A02G261800.1	not RLK-Pelle	2A	7e-155	0.135336	0.319737	0.423274
KQK21181	not RLK-Pelle	1	TraesCS2A02G261700.1	not RLK-Pelle	2A	0	0.0621622	0.427472	0.145418
PNT77206	not RLK-Pelle	1	TraesCS2A02G261600.1	not RLK-Pelle	2A	0	0.0218671	0.385184	0.0567706
KQK21192	not RLK-Pelle	1	TraesCS2A02G261200.2	not RLK-Pelle	2A	6e-145	0.046131	0.390605	0.118101
KQK21193	not RLK-Pelle	1	TraesCS2A02G261100.2	not RLK-Pelle	2A	0	0.321056	0.433914	0.739908
KQK21194	not RLK-Pelle	1	TraesCS2A02G261000.1	not RLK-Pelle	2A	0	0.100685	0.342731	0.293771
KQK21195	not RLK-Pelle	1	TraesCS2A02G260700.1	not RLK-Pelle	2A	3e-141	0.0319256	0.419408	0.0761206
KQK21197	not RLK-Pelle	1	TraesCS2A02G260500.1	not RLK-Pelle	2A	0	0.0817883	0.432154	0.189257
KQK21199	not RLK-Pelle	1	TraesCS2A02G260400.1	not RLK-Pelle	2A	0	0.0522305	0.283913	0.183967
KQK21204	not RLK-Pelle	1	TraesCS2A02G260200.1	not RLK-Pelle	2A	5e-139	0.195212	0.765557	0.254994
KQK21205	not RLK-Pelle	1	TraesCS2A02G260100.1	not RLK-Pelle	2A	5e-159	0.165503	0.315515	0.524548
KQK21213	not RLK-Pelle	1	TraesCS2A02G259600.1	not RLK-Pelle	2A	0	0.0782577	0.336326	0.232684
KQK21214	not RLK-Pelle	1	TraesCS2A02G259500.1	not RLK-Pelle	2A	0	0.0587578	0.483629	0.121494
KQK21215	not RLK-Pelle	1	TraesCS2A02G259400.1	not RLK-Pelle	2A	0	0.118114	0.328494	0.359562
PNT77218	not RLK-Pelle	1	TraesCS2A02G259000.1	not RLK-Pelle	2A	4e-126	0.102328	0.557285	0.183618
KQK21218	not RLK-Pelle	1	TraesCS2A02G258900.3	not RLK-Pelle	2A	0	0.0858554	0.418455	0.205172
KQK21237	not RLK-Pelle	1	TraesCS2A02G257300.1	not RLK-Pelle	2A	1e-149	0.0563495	0.476819	0.118178
KQK21239	not RLK-Pelle	1	TraesCS2A02G257200.1	not RLK-Pelle	2A	0	0.119431	0.344829	0.34635
KQK21245	not RLK-Pelle	1	TraesCS2A02G256900.1	not RLK-Pelle	2A	0	0.0412391	0.399194	0.103306
PNT77228	not RLK-Pelle	1	TraesCS2A02G256800.1	not RLK-Pelle	2A	0	0.197387	0.350126	0.563759
KQK21246	not RLK-Pelle	1	TraesCS2A02G256700.1	not RLK-Pelle	2A	0	0.0512498	0.337819	0.151708
KQK21251	not RLK-Pelle	1	TraesCS2A02G256500.1	not RLK-Pelle	2A	3e-153	0.215864	0.311122	0.693824
KQK21253	not RLK-Pelle	1	TraesCS2A02G256400.1	not RLK-Pelle	2A	0	0.091949	0.405317	0.226857
KQK21256	not RLK-Pelle	1	TraesCS2A02G256100.1	not RLK-Pelle	2A	0	0.103064	0.37468	0.275071
KQK21258	not RLK-Pelle	1	TraesCS2A02G256000.1	not RLK-Pelle	2A	0	0.102483	0.349336	0.293365
PNT77233	not RLK-Pelle	1	TraesCS2A02G255800.1	not RLK-Pelle	2A	0	0.0301234	0.308631	0.0976034
PNT77234	not RLK-Pelle	1	TraesCS2A02G255700.2	not RLK-Pelle	2A	0	0.150476	0.292243	0.514899
KQK21265	not RLK-Pelle	1	TraesCS2A02G255400.1	not RLK-Pelle	2A	0	0.144759	0.290572	0.498185
PNT77113	RLK-Pelle_LRR-XIV	1	TraesCS2A02G255300.1	RLK-Pelle_LRR-XIV	2A	0	0.107894	0.423775	0.254601
KQK20974	not RLK-Pelle	1	TraesCS2A02G255200.1	not RLK-Pelle	2A	0	0.0894023	0.270815	0.330123
KQK20981	not RLK-Pelle	1	TraesCS2A02G255100.1	not RLK-Pelle	2A	0	0.0056879	0.25112	0.0226502
KQK20995	not RLK-Pelle	1	TraesCS2A02G255000.2	not RLK-Pelle	2A	0	0.0894894	0.348417	0.256845
KQK20996	not RLK-Pelle	1	TraesCS2A02G254800.2	not RLK-Pelle	2A	0	0.04852	0.324501	0.149522
KQK21011	not RLK-Pelle	1	TraesCS2A02G254600.3	not RLK-Pelle	2A	5e-146	0.049529	0.367708	0.134697
KQK21019	not RLK-Pelle	1	TraesCS2A02G254300.1	not RLK-Pelle	2A	2e-157	0.0701053	0.469	0.149478
KQK21022	not RLK-Pelle	1	TraesCS2A02G254100.1	not RLK-Pelle	2A	0	0.185904	1.3596	0.136735
KQK21024	not RLK-Pelle	1	TraesCS2A02G253900.2	not RLK-Pelle	2A	4e-163	0.117581	0.392687	0.299427
KQK21026	not RLK-Pelle	1	TraesCS2A02G253700.1	not RLK-Pelle	2A	0	0.0873846	0.349832	0.24979
KQK21033	RLK-Pelle_LRR-III	1	TraesCS2A02G253500.1	RLK-Pelle_LRR-III	2A	0	0.0344864	0.449458	0.0767288
KQK21037	not RLK-Pelle	1	TraesCS2A02G253000.2	not RLK-Pelle	2A	0	0.0401862	0.320793	0.125272
KQK21039	not RLK-Pelle	1	TraesCS2A02G252900.1	not RLK-Pelle	2A	0	0.131987	0.362356	0.364247
PNT77147	not RLK-Pelle	1	TraesCS2A02G252700.3	not RLK-Pelle	2A	0	0.0573849	0.26872	0.213549
KQK21049	not RLK-Pelle	1	TraesCS2A02G252100.2	not RLK-Pelle	2A	0	0.047649	0.324507	0.146835
KQK21051	not RLK-Pelle	1	TraesCS2A02G251900.2	not RLK-Pelle	2A	0	0.0586412	0.315893	0.185636
KQK21052	not RLK-Pelle	1	TraesCS2A02G251800.1	not RLK-Pelle	2A	0	0.021054	0.444788	0.0473349
KQK21058	not RLK-Pelle	1	TraesCS2A02G251600.2	not RLK-Pelle	2A	0	0.128316	0.576986	0.22239
PNT77149	not RLK-Pelle	1	TraesCS2A02G251400.1	not RLK-Pelle	2A	3e-145	0.0901331	0.399589	0.225564
KQK21062	RLK-Pelle_LRR-XI-1	1	TraesCS2A02G251000.1	RLK-Pelle_LRR-XI-1	2A	0	0.0872869	0.444362	0.196432
KQK21063	not RLK-Pelle	1	TraesCS2A02G250900.1	not RLK-Pelle	2A	3e-134	0.0294999	0.356998	0.0826332
KQK21065	not RLK-Pelle	1	TraesCS2A02G250800.1	not RLK-Pelle	2A	0	0.0325153	0.348635	0.0932644
KQK14722	not RLK-Pelle	1	TraesCS2A02G121800.1	not RLK-Pelle	2A	2e-101	0.318125	0.716074	0.444263
PNT74587	not RLK-Pelle	1	TraesCS2A02G121400.1	not RLK-Pelle	2A	0	0.199351	0.471393	0.422897
PNT74590	not RLK-Pelle	1	TraesCS2A02G121100.1	not RLK-Pelle	2A	8e-112	0.17614	0.370015	0.476035
KQK14736	not RLK-Pelle	1	TraesCS2A02G121000.1	not RLK-Pelle	2A	0	0.0414219	0.373035	0.11104
KQK14750	not RLK-Pelle	1	TraesCS2A02G120900.1	not RLK-Pelle	2A	0	0.093101	0.273668	0.340197
KQK14751	not RLK-Pelle	1	TraesCS2A02G120800.1	not RLK-Pelle	2A	0	0.1455	0.357507	0.406986
KQK14755	not RLK-Pelle	1	TraesCS2A02G119500.1	not RLK-Pelle	2A	0	0.0531318	0.296427	0.179241
KQK14761	not RLK-Pelle	1	TraesCS2A02G119400.1	not RLK-Pelle	2A	0	0.0326117	0.412787	0.0790036
KQK14762	not RLK-Pelle	1	TraesCS2A02G119300.1	not RLK-Pelle	2A	0	0.038537	0.269232	0.143137
KQK14764	not RLK-Pelle	1	TraesCS2A02G118700.1	not RLK-Pelle	2A	0	0.0709696	0.341363	0.207901
KQK14765	not RLK-Pelle	1	TraesCS2A02G118600.1	not RLK-Pelle	2A	0	0.0941914	0.45729	0.205977
KQK14768	not RLK-Pelle	1	TraesCS2A02G117900.1	not RLK-Pelle	2A	0	0.07966	0.359133	0.221812
KQK14771	RLK-Pelle_RLCK-VIIa-1	1	TraesCS2A02G117800.2	RLK-Pelle_RLCK-VIIa-1	2A	0	0.0849105	0.41917	0.202568
KQK14776	not RLK-Pelle	1	TraesCS2A02G117400.4	not RLK-Pelle	2A	0	0.0744638	0.266507	0.279406
KQK14784	not RLK-Pelle	1	TraesCS2A02G117300.1	not RLK-Pelle	2A	0	0.0204357	0.34379	0.0594424
KQK14787	not RLK-Pelle	1	TraesCS2A02G117000.1	not RLK-Pelle	2A	0	0.0828639	0.405036	0.204584
KQK14791	not RLK-Pelle	1	TraesCS2A02G116700.1	not RLK-Pelle	2A	0	0.0448819	0.285775	0.157053
KQK14792	not RLK-Pelle	1	TraesCS2A02G116600.1	not RLK-Pelle	2A	0	0.112692	0.280679	0.401497
KQK21763	not RLK-Pelle	1	TraesCS2A02G109900.1	not RLK-Pelle	2A	5e-128	0.0362755	0.572125	0.0634048
KQK21774	not RLK-Pelle	1	TraesCS2A02G108900.1	not RLK-Pelle	2A	2e-122	0.0188327	0.686549	0.027431
KQK21781	not RLK-Pelle	1	TraesCS2A02G108300.1	not RLK-Pelle	2A	1e-107	0.429058	0.749604	0.57238
PNT77459	not RLK-Pelle	1	TraesCS2A02G107100.1	not RLK-Pelle	2A	0	0.132497	0.87596	0.151259
KQK21790	not RLK-Pelle	1	TraesCS2A02G105800.1	not RLK-Pelle	2A	1e-123	0.788517	1.21005	0.651638
KQK21797	not RLK-Pelle	1	TraesCS2A02G105700.1	not RLK-Pelle	2A	3e-131	0.18367	0.613205	0.299525
KQK21802	not RLK-Pelle	1	TraesCS2A02G105500.1	not RLK-Pelle	2A	0	0.157314	1.768	0.0889786
KQK21815	not RLK-Pelle	1	TraesCS2A02G104500.1	not RLK-Pelle	2A	0	0.147624	0.837793	0.176206
KQK21827	RLK-Pelle_LRR-III	1	TraesCS2A02G104100.1	RLK-Pelle_LRR-III	2A	0	0.161951	0.858899	0.188556
PNT77478	not RLK-Pelle	1	TraesCS2A02G103900.1	not RLK-Pelle	2A	0	0.234923	1.17025	0.200747
KQK21856	not RLK-Pelle	1	TraesCS2A02G103200.1	not RLK-Pelle	2A	0	0.204367	0.938524	0.217754
KQK21863	not RLK-Pelle	1	TraesCS2A02G102300.4	not RLK-Pelle	2A	0	0.255694	0.640542	0.399183
KQK21865	not RLK-Pelle	1	TraesCS2A02G102100.2	not RLK-Pelle	2A	0	0.14238	0.714492	0.199275
KQK21867	not RLK-Pelle	1	TraesCS2A02G101900.1	not RLK-Pelle	2A	1e-113	0.404119	0.564312	0.716127
KQK21868	not RLK-Pelle	1	TraesCS2A02G101700.2	not RLK-Pelle	2A	0	0.153771	0.269773	0.570003
KQK21870	not RLK-Pelle	1	TraesCS2A02G100900.1	not RLK-Pelle	2A	7e-109	0.260413	1.08097	0.240906
PNT74729	not RLK-Pelle	1	TraesCS2A02G165900.1	not RLK-Pelle	2A	0	0.183169	0.389088	0.470764
KQK15185	not RLK-Pelle	1	TraesCS2A02G165800.1	not RLK-Pelle	2A	0	0.0317128	0.385293	0.0823082
KQK15205	not RLK-Pelle	1	TraesCS2A02G164800.1	not RLK-Pelle	2A	1e-129	0.231508	0.529415	0.437291
KQK15210	not RLK-Pelle	1	TraesCS2A02G164600.1	not RLK-Pelle	2A	4e-141	0.0530763	0.349411	0.151902
KQK15211	not RLK-Pelle	1	TraesCS2A02G164100.1	not RLK-Pelle	2A	0	0.0838492	0.298675	0.280738
KQK15213	not RLK-Pelle	1	TraesCS2A02G163900.1	not RLK-Pelle	2A	0	0.107154	0.335149	0.319719
KQK15219	not RLK-Pelle	1	TraesCS2A02G163800.1	not RLK-Pelle	2A	0	0.0479275	0.37957	0.126268
KQK15221	not RLK-Pelle	1	TraesCS2A02G163700.1	not RLK-Pelle	2A	5e-159	0.0475496	0.464075	0.102461
KQK15223	not RLK-Pelle	1	TraesCS2A02G163600.1	not RLK-Pelle	2A	0	0.0301392	0.351941	0.0856372
KQK15227	not RLK-Pelle	1	TraesCS2A02G163300.1	not RLK-Pelle	2A	0	0.0854706	0.235821	0.362439
KQK15232	not RLK-Pelle	1	TraesCS2A02G163000.1	not RLK-Pelle	2A	0	0.0618706	0.22851	0.270757
KQK15239	not RLK-Pelle	1	TraesCS2A02G162100.2	not RLK-Pelle	2A	4e-178	0.0449399	0.403291	0.111433
KQK15241	not RLK-Pelle	1	TraesCS2A02G161000.1	not RLK-Pelle	2A	0	0.103698	0.60141	0.172425
KQK15129	not RLK-Pelle	1	TraesCS2A02G168600.1	not RLK-Pelle	2A	0	0.0785125	0.30547	0.257022
KQK15130	not RLK-Pelle	1	TraesCS2A02G168500.2	not RLK-Pelle	2A	0	0.0324575	0.299867	0.10824
KQK15133	not RLK-Pelle	1	TraesCS2A02G168400.1	not RLK-Pelle	2A	0	0.051761	0.362588	0.142754
KQK15134	not RLK-Pelle	1	TraesCS2A02G168300.1	not RLK-Pelle	2A	9e-162	0.047823	0.425955	0.112272
KQK15135	not RLK-Pelle	1	TraesCS2A02G168200.1	not RLK-Pelle	2A	0	0.0295297	0.355051	0.0831702
KQK15136	not RLK-Pelle	1	TraesCS2A02G168100.1	not RLK-Pelle	2A	0	0.0470179	0.336139	0.139876
KQK15146	not RLK-Pelle	1	TraesCS2A02G167500.1	not RLK-Pelle	2A	0	0.0476647	0.320424	0.148755
KQK15153	RLK-Pelle_LRR-V	1	TraesCS2A02G166900.1	RLK-Pelle_LRR-V	2A	0	0.0662521	0.322212	0.205616
KQK15156	not RLK-Pelle	1	TraesCS2A02G166800.2	not RLK-Pelle	2A	0	0.082258	0.388884	0.211523
KQK15159	not RLK-Pelle	1	TraesCS2A02G166700.1	not RLK-Pelle	2A	2e-172	0.0747238	0.367396	0.203388
KQK15160	not RLK-Pelle	1	TraesCS2A02G166500.1	not RLK-Pelle	2A	8e-117	0.0136876	0.471933	0.0290034
KQK15161	not RLK-Pelle	1	TraesCS2A02G166400.1	not RLK-Pelle	2A	0	0.105202	0.397467	0.26468
PNT77505	not RLK-Pelle	1	TraesCS2A02G099200.1	not RLK-Pelle	2A	0	0.316197	1.24118	0.254756
KQK21914	not RLK-Pelle	1	TraesCS2A02G099100.1	not RLK-Pelle	2A	1e-124	0.354015	0.666913	0.530827
PNT77514	not RLK-Pelle	1	TraesCS2A02G098400.2	not RLK-Pelle	2A	0	0.15773	0.939749	0.167842
KQK21928	not RLK-Pelle	1	TraesCS2A02G098300.1	not RLK-Pelle	2A	0	0.109373	1.28246	0.0852834
PNT77520	not RLK-Pelle	1	TraesCS2A02G098100.1	not RLK-Pelle	2A	1e-104	0	0.762537	0
KQK21932	not RLK-Pelle	1	TraesCS2A02G098000.1	not RLK-Pelle	2A	7e-123	0.227693	1.49793	0.152005
KQK21935	not RLK-Pelle	1	TraesCS2A02G097500.2	not RLK-Pelle	2A	0	0.048725	1.36404	0.0357211
KQK21944	not RLK-Pelle	1	TraesCS2A02G097400.1	not RLK-Pelle	2A	9e-177	0.15101	0.501164	0.301319
KQK21959	not RLK-Pelle	1	TraesCS2A02G096500.1	not RLK-Pelle	2A	0	0.320528	0.889096	0.36051
KQK21433	not RLK-Pelle	1	TraesCS2A02G163800.1	not RLK-Pelle	2A	0	0.0775234	0.736222	0.105299
KQK21436	not RLK-Pelle	1	TraesCS2A02G163700.1	not RLK-Pelle	2A	3e-148	0.0766391	0.630686	0.121517
KQK21438	not RLK-Pelle	1	TraesCS2A02G163600.1	not RLK-Pelle	2A	0	0.103413	0.843441	0.122609
PNT77301	not RLK-Pelle	1	TraesCS2A02G163300.1	not RLK-Pelle	2A	3e-157	0.218753	0.815147	0.26836
KQK21448	not RLK-Pelle	1	TraesCS2A02G163000.1	not RLK-Pelle	2A	0	0.176208	0.767683	0.229533
KQK21458	not RLK-Pelle	1	TraesCS2A02G162100.2	not RLK-Pelle	2A	6e-136	0.185706	1.31262	0.141478
KQK21468	not RLK-Pelle	1	TraesCS2A02G161000.1	not RLK-Pelle	2A	1e-167	0.229561	0.730087	0.314429
KQK21479	not RLK-Pelle	1	TraesCS2A02G160300.1	not RLK-Pelle	2A	2e-159	0.384114	0.729318	0.526676
PNT77341	not RLK-Pelle	1	TraesCS2A02G152200.1	not RLK-Pelle	2A	0	0.341767	2.58376	0.132275
KQK21553	not RLK-Pelle	1	TraesCS2A02G150000.1	not RLK-Pelle	2A	0	0.106949	0.738699	0.144781
KQK21555	not RLK-Pelle	1	TraesCS2A02G149700.1	not RLK-Pelle	2A	7e-132	0.115597	0.967212	0.119515
KQK21559	not RLK-Pelle	1	TraesCS2A02G147800.1	not RLK-Pelle	2A	8e-120	0.410722	0.635982	0.645807
PNT77358	not RLK-Pelle	1	TraesCS2A02G146600.1	not RLK-Pelle	2A	5e-104	0.270768	0.565132	0.479124
KQK21570	not RLK-Pelle	1	TraesCS2A02G146500.1	not RLK-Pelle	2A	1e-173	0.152153	0.630003	0.241512
KQK21574	not RLK-Pelle	1	TraesCS2A02G146200.2	not RLK-Pelle	2A	0	0.0775388	0.863127	0.0898348
PNT77363	not RLK-Pelle	1	TraesCS2A02G144500.1	not RLK-Pelle	2A	0	0.170466	0.863404	0.197435
KQK21580	not RLK-Pelle	1	TraesCS2A02G142500.1	not RLK-Pelle	2A	2e-169	0.214042	1.12595	0.1901
KQK16078	not RLK-Pelle	1	TraesCS2A02G233700.1	not RLK-Pelle	2A	0	0.0308463	0.38957	0.0791803
KQK16086	not RLK-Pelle	1	TraesCS2A02G233400.1	not RLK-Pelle	2A	0	0.0436819	0.239737	0.182208
KQK16088	not RLK-Pelle	1	TraesCS2A02G233300.2	not RLK-Pelle	2A	0	0.0845373	0.381088	0.221832
KQK16090	not RLK-Pelle	1	TraesCS2A02G233100.1	not RLK-Pelle	2A	0	0.0317788	0.283091	0.112257
PNT75035	not RLK-Pelle	1	TraesCS2A02G233000.1	not RLK-Pelle	2A	0	0.0749992	0.341122	0.21986
KQK16092	not RLK-Pelle	1	TraesCS2A02G232900.1	not RLK-Pelle	2A	0	0.122082	0.520241	0.234663
KQK16111	not RLK-Pelle	1	TraesCS2A02G232200.2	not RLK-Pelle	2A	0	0.0239989	0.291509	0.0823265
PNT75047	not RLK-Pelle	1	TraesCS2A02G230700.2	not RLK-Pelle	2A	0	0.094271	0.342943	0.274889
PNT74708	not RLK-Pelle	1	TraesCS2A02G160300.1	not RLK-Pelle	2A	0	0.233705	0.296114	0.789239
KQK15111	not RLK-Pelle	1	TraesCS2A02G160200.1	not RLK-Pelle	2A	0	0.0680605	0.381112	0.178584
KQK15113	not RLK-Pelle	1	TraesCS2A02G160100.1	not RLK-Pelle	2A	7e-156	0.0600151	0.303135	0.197981
KQK15115	RLK-Pelle_LRR-III	1	TraesCS2A02G159900.2	RLK-Pelle_LRR-III	2A	0	0.0585556	0.387555	0.15109
KQK15117	not RLK-Pelle	1	TraesCS2A02G159700.1	not RLK-Pelle	2A	0	0.0150885	0.333548	0.0452365
KQK15119	not RLK-Pelle	1	TraesCS2A02G159300.1	not RLK-Pelle	2A	0	0.0669664	0.261022	0.256554
KQK22031	not RLK-Pelle	1	TraesCS2A02G095200.1	not RLK-Pelle	2A	0	0.242245	0.671439	0.360785
KQK22044	not RLK-Pelle	1	TraesCS2A02G094000.1	not RLK-Pelle	2A	5e-117	0.624402	0.999104	0.624963
KQK22047	not RLK-Pelle	1	TraesCS2A02G093700.1	not RLK-Pelle	2A	0	0.102133	0.687857	0.148481
KQK22056	not RLK-Pelle	1	TraesCS2A02G092900.1	not RLK-Pelle	2A	0	0.298494	0.77023	0.387539
KQK22060	not RLK-Pelle	1	TraesCS2A02G092800.1	not RLK-Pelle	2A	0	0.20494	0.490042	0.418208
KQK22073	not RLK-Pelle	1	TraesCS2A02G091100.1	not RLK-Pelle	2A	7e-122	0.245824	0.583762	0.421104
KQK22083	not RLK-Pelle	1	TraesCS2A02G090000.1	not RLK-Pelle	2A	0	0.0221938	1.05373	0.0210621
PNT77590	not RLK-Pelle	1	TraesCS2A02G088400.1	not RLK-Pelle	2A	0	0.086132	0.715616	0.120361
KQK22160	not RLK-Pelle	1	TraesCS2A02G086900.1	not RLK-Pelle	2A	0	0.318637	0.45358	0.702492
KQK22170	not RLK-Pelle	1	TraesCS2A02G084800.1	not RLK-Pelle	2A	0	0.154658	0.697847	0.221621
KQK22173	not RLK-Pelle	1	TraesCS2A02G084000.2	not RLK-Pelle	2A	0	0.194224	0.896165	0.216728
KQK22199	not RLK-Pelle	1	TraesCS2A02G082200.1	not RLK-Pelle	2A	0	0.184135	0.997519	0.184593
KQK22202	not RLK-Pelle	1	TraesCS2A02G082100.1	not RLK-Pelle	2A	4e-152	0.128085	0.421693	0.30374
KQK22216	not RLK-Pelle	1	TraesCS2A02G081900.2	not RLK-Pelle	2A	0	0.35414	1.62239	0.218283
KQK21682	not RLK-Pelle	1	TraesCS2A02G120900.1	not RLK-Pelle	2A	0	0.206648	0.644208	0.320779
KQK21683	not RLK-Pelle	1	TraesCS2A02G120800.1	not RLK-Pelle	2A	6e-148	0.398251	0.517628	0.769377
KQK21686	not RLK-Pelle	1	TraesCS2A02G119400.1	not RLK-Pelle	2A	0	0.0997013	0.863637	0.115444
KQK21687	not RLK-Pelle	1	TraesCS2A02G119300.1	not RLK-Pelle	2A	0	0.108803	0.660129	0.164821
KQK21697	not RLK-Pelle	1	TraesCS2A02G117900.1	not RLK-Pelle	2A	0	0.19765	0.791936	0.249578
KQK21710	not RLK-Pelle	1	TraesCS2A02G116600.1	not RLK-Pelle	2A	1e-126	0.363571	0.745255	0.487848
KQK15256	not RLK-Pelle	1	TraesCS2B02G195300.1	not RLK-Pelle	2B	0	0.134362	0.361964	0.371203
PNT74764	not RLK-Pelle	1	TraesCS2B02G195400.1	not RLK-Pelle	2B	0	0.0706064	0.279925	0.252233
KQK15259	not RLK-Pelle	1	TraesCS2B02G195600.1	not RLK-Pelle	2B	1e-116	0.137244	0.376076	0.364937
KQK15265	not RLK-Pelle	1	TraesCS2B02G196000.1	not RLK-Pelle	2B	0	0.208792	0.452439	0.461482
KQK15266	not RLK-Pelle	1	TraesCS2B02G196100.1	not RLK-Pelle	2B	3e-127	0.0549056	0.643397	0.085337
KQK15267	not RLK-Pelle	1	TraesCS2B02G196200.1	not RLK-Pelle	2B	9e-122	0.133939	0.415104	0.322663
KQK15271	not RLK-Pelle	1	TraesCS2B02G196300.2	not RLK-Pelle	2B	0	0.0601023	0.33699	0.17835
KQK15272	not RLK-Pelle	1	TraesCS2B02G196500.1	not RLK-Pelle	2B	0	0.122869	0.345754	0.355366
KQK15277	RLK-Pelle_RLCK-VIIa-2	1	TraesCS2B02G197000.1	RLK-Pelle_RLCK-VIIa-2	2B	0	0.104463	0.40982	0.2549
KQK15279	not RLK-Pelle	1	TraesCS2B02G197100.1	not RLK-Pelle	2B	0	0.0374413	0.317635	0.117875
KQK15286	not RLK-Pelle	1	TraesCS2B02G197400.1	not RLK-Pelle	2B	6e-158	0.112448	0.341059	0.329703
PNT74776	not RLK-Pelle	1	TraesCS2B02G198400.1	not RLK-Pelle	2B	3e-161	0.0202914	0.330535	0.0613896
KQK15296	not RLK-Pelle	1	TraesCS2B02G198500.2	not RLK-Pelle	2B	7e-154	0.0342544	0.328161	0.104383
KQK15299	not RLK-Pelle	1	TraesCS2B02G198600.2	not RLK-Pelle	2B	0	0.0329138	0.223016	0.147585
KQK15300	not RLK-Pelle	1	TraesCS2B02G198700.1	not RLK-Pelle	2B	3e-141	0.127877	0.388713	0.328976
KQK15301	not RLK-Pelle	1	TraesCS2B02G198800.1	not RLK-Pelle	2B	2e-136	0.0705481	0.276938	0.254743
KQK15303	not RLK-Pelle	1	TraesCS2B02G199000.1	not RLK-Pelle	2B	0	0.0476461	0.514923	0.0925305
KQK15306	not RLK-Pelle	1	TraesCS2B02G199400.1	not RLK-Pelle	2B	0	0.105381	0.337603	0.312146
KQK15307	not RLK-Pelle	1	TraesCS2B02G199500.2	not RLK-Pelle	2B	0	0.123475	0.357632	0.345257
KQK15322	not RLK-Pelle	1	TraesCS2B02G199900.1	not RLK-Pelle	2B	0	0.0721128	0.30689	0.23498
KQK15334	not RLK-Pelle	1	TraesCS2B02G200800.1	not RLK-Pelle	2B	1e-144	0.164787	0.382691	0.4306
KQK15337	not RLK-Pelle	1	TraesCS2B02G200900.1	not RLK-Pelle	2B	0	0.0189381	0.250565	0.0755816
KQK15343	not RLK-Pelle	1	TraesCS2B02G201400.1	not RLK-Pelle	2B	0	0.0965992	0.282997	0.341344
KQK15344	not RLK-Pelle	1	TraesCS2B02G201700.2	not RLK-Pelle	2B	0	0.0588374	0.465002	0.126531
KQK15355	not RLK-Pelle	1	TraesCS2B02G202000.1	not RLK-Pelle	2B	0	0.0610627	0.285053	0.214215
KQK15358	not RLK-Pelle	1	TraesCS2B02G202300.1	not RLK-Pelle	2B	0	0.0842969	0.377485	0.223312
KQK15363	not RLK-Pelle	1	TraesCS2B02G202600.2	not RLK-Pelle	2B	0	0.0447932	0.289072	0.154955
KQK15364	not RLK-Pelle	1	TraesCS2B02G202700.2	not RLK-Pelle	2B	6e-128	0.068704	0.335523	0.204767
PNT74804	not RLK-Pelle	1	TraesCS2B02G202800.1	not RLK-Pelle	2B	0	0.100634	0.272477	0.36933
KQK15369	not RLK-Pelle	1	TraesCS2B02G204100.1	not RLK-Pelle	2B	0	0.146187	0.28082	0.520573
KQK15370	not RLK-Pelle	1	TraesCS2B02G204200.1	not RLK-Pelle	2B	1e-157	0.0772961	0.24933	0.310015
PNT74809	not RLK-Pelle	1	TraesCS2B02G204500.1	not RLK-Pelle	2B	2e-169	0.126279	0.443644	0.28464
KQK15376	not RLK-Pelle	1	TraesCS2B02G204800.1	not RLK-Pelle	2B	0	0.0478167	0.280438	0.170507
KQK15395	not RLK-Pelle	1	TraesCS2B02G206900.1	not RLK-Pelle	2B	0	0.0893509	0.340985	0.262037
KQK15397	not RLK-Pelle	1	TraesCS2B02G207000.1	not RLK-Pelle	2B	0	0.0676656	0.269497	0.251081
KQK15398	not RLK-Pelle	1	TraesCS2B02G207100.2	not RLK-Pelle	2B	0	0.0299403	0.318774	0.093923
KQK15404	not RLK-Pelle	1	TraesCS2B02G207300.1	not RLK-Pelle	2B	1e-157	0.301369	0.36561	0.824291
PNT74819	not RLK-Pelle	1	TraesCS2B02G207900.2	not RLK-Pelle	2B	0	0.104105	0.465127	0.22382
PNT74821	not RLK-Pelle	1	TraesCS2B02G208000.2	not RLK-Pelle	2B	2e-167	0.0638777	0.406147	0.157277
KQK15410	not RLK-Pelle	1	TraesCS2B02G208200.3	not RLK-Pelle	2B	0	0.0844356	0.283422	0.297914
KQK15412	not RLK-Pelle	1	TraesCS2B02G208400.2	not RLK-Pelle	2B	0	0.098338	0.293163	0.335438
KQK15413	not RLK-Pelle	1	TraesCS2B02G208800.1	not RLK-Pelle	2B	0	0.0604451	0.276251	0.218805
KQK15418	RLK-Pelle_LRR-Xb-2	1	TraesCS2B02G208900.1	RLK-Pelle_LRR-Xb-2	2B	0	0.155439	0.506787	0.306715
KQK15419	not RLK-Pelle	1	TraesCS2B02G209000.1	not RLK-Pelle	2B	0	0.0710434	0.365677	0.194279
PNT74829	not RLK-Pelle	1	TraesCS2B02G209100.1	not RLK-Pelle	2B	1e-105	0.0584807	0.244762	0.238928
KQK15421	not RLK-Pelle	1	TraesCS2B02G209200.1	not RLK-Pelle	2B	0	0.134483	0.399089	0.336975
KQK15424	not RLK-Pelle	1	TraesCS2B02G209300.1	not RLK-Pelle	2B	0	0.0757352	0.35071	0.215948
KQK15429	not RLK-Pelle	1	TraesCS2B02G209500.1	not RLK-Pelle	2B	0	0.151221	0.114494	1.32077
KQK15430	not RLK-Pelle	1	TraesCS2B02G209800.1	not RLK-Pelle	2B	0	0.0486789	0.288109	0.16896
KQK15444	not RLK-Pelle	1	TraesCS2B02G210600.1	not RLK-Pelle	2B	0	0.0661951	0.36653	0.180599
KQK15446	not RLK-Pelle	1	TraesCS2B02G210700.2	not RLK-Pelle	2B	0	0.0424488	0.167557	0.253339
KQK15447	not RLK-Pelle	1	TraesCS2B02G210900.1	not RLK-Pelle	2B	1e-134	0.12984	0.452202	0.287128
PNT74834	not RLK-Pelle	1	TraesCS2B02G211900.1	not RLK-Pelle	2B	0	0.0405243	0.280218	0.144617
KQK15454	not RLK-Pelle	1	TraesCS2B02G212000.1	not RLK-Pelle	2B	0	0.0428891	0.286774	0.149557
KQK15457	not RLK-Pelle	1	TraesCS2B02G212400.1	not RLK-Pelle	2B	5e-105	0.101851	0.354906	0.286981
KQK15458	not RLK-Pelle	1	TraesCS2B02G212500.1	not RLK-Pelle	2B	0	0.02975	0.359859	0.0826713
KQK15460	not RLK-Pelle	1	TraesCS2B02G212800.1	not RLK-Pelle	2B	1e-171	0.193987	0.29263	0.662911
KQK15463	not RLK-Pelle	1	TraesCS2B02G213200.1	not RLK-Pelle	2B	0	0.111191	0.500939	0.221964
KQK15465	not RLK-Pelle	1	TraesCS2B02G213400.1	not RLK-Pelle	2B	0	0.0357365	0.435223	0.0821106
KQK15469	not RLK-Pelle	1	TraesCS2B02G213700.1	not RLK-Pelle	2B	0	0.168603	0.304704	0.553332
PNT74854	not RLK-Pelle	1	TraesCS2B02G214300.1	not RLK-Pelle	2B	2e-155	0.0875109	0.241298	0.362668
KQK15482	not RLK-Pelle	1	TraesCS2B02G214800.1	not RLK-Pelle	2B	0	0.0726605	0.34108	0.21303
KQK15485	not RLK-Pelle	1	TraesCS2B02G215200.1	not RLK-Pelle	2B	1e-109	0.0199064	0.32456	0.0613335
KQK15494	not RLK-Pelle	1	TraesCS2B02G216100.1	not RLK-Pelle	2B	0	0.0386675	0.332516	0.116288
KQK15496	not RLK-Pelle	1	TraesCS2B02G216300.1	not RLK-Pelle	2B	0	0.0223529	0.279846	0.0798755
KQK15500	not RLK-Pelle	1	TraesCS2B02G216500.1	not RLK-Pelle	2B	0	0.099059	0.291418	0.339921
KQK15505	not RLK-Pelle	1	TraesCS2B02G216800.1	not RLK-Pelle	2B	0	0.0712179	0.24608	0.28941
KQK15507	not RLK-Pelle	1	TraesCS2B02G217400.2	not RLK-Pelle	2B	0	0.0684963	0.325837	0.210216
KQK15517	not RLK-Pelle	1	TraesCS2B02G218100.1	not RLK-Pelle	2B	0	0.0589667	0.313108	0.188327
PNT74870	not RLK-Pelle	1	TraesCS2B02G218200.1	not RLK-Pelle	2B	1e-171	0.200215	0.355351	0.563429
KQK15520	not RLK-Pelle	1	TraesCS2B02G218300.1	not RLK-Pelle	2B	0	0.117334	0.3216	0.364843
KQK15524	not RLK-Pelle	1	TraesCS2B02G218800.1	not RLK-Pelle	2B	5e-103	0.128903	0.516196	0.249717
KQK15525	not RLK-Pelle	1	TraesCS2B02G218900.1	not RLK-Pelle	2B	0	0.147084	0.398532	0.369064
KQK15526	not RLK-Pelle	1	TraesCS2B02G219000.1	not RLK-Pelle	2B	0	0.0411203	0.343818	0.119599
KQK15529	not RLK-Pelle	1	TraesCS2B02G219100.1	not RLK-Pelle	2B	0	0.0256781	0.347448	0.0739049
KQK15530	not RLK-Pelle	1	TraesCS2B02G219200.1	not RLK-Pelle	2B	0	0.0353464	0.286999	0.123159
KQK15538	not RLK-Pelle	1	TraesCS2B02G219300.1	not RLK-Pelle	2B	6e-122	0.0452455	0.352943	0.128195
KQK15544	not RLK-Pelle	1	TraesCS2B02G219700.2	not RLK-Pelle	2B	0	0.052875	0.295062	0.1792
KQK15546	not RLK-Pelle	1	TraesCS2B02G220000.1	not RLK-Pelle	2B	0	0.0130647	0.238146	0.0548602
KQK15547	not RLK-Pelle	1	TraesCS2B02G220100.1	not RLK-Pelle	2B	1e-160	0.0241668	0.199057	0.121406
KQK15550	not RLK-Pelle	1	TraesCS2B02G220200.1	not RLK-Pelle	2B	3e-102	0.0336258	0.335284	0.10029
KQK15551	not RLK-Pelle	1	TraesCS2B02G220300.1	not RLK-Pelle	2B	0	0.0728235	0.438235	0.166174
KQK15556	not RLK-Pelle	1	TraesCS2B02G220500.2	not RLK-Pelle	2B	0	0.0976807	0.436669	0.223695
KQK15557	not RLK-Pelle	1	TraesCS2B02G220600.2	not RLK-Pelle	2B	0	0.0560652	0.368228	0.152257
KQK15569	not RLK-Pelle	1	TraesCS2B02G221500.1	not RLK-Pelle	2B	0	0.0711795	0.299058	0.238012
KQK15571	not RLK-Pelle	1	TraesCS2B02G221600.1	not RLK-Pelle	2B	0	0.0188845	0.305992	0.0617159
KQK15574	not RLK-Pelle	1	TraesCS2B02G221800.1	not RLK-Pelle	2B	0	0.000972921	0.423317	0.00229833
KQK15591	RLK-Pelle_LRR-III	1	TraesCS2B02G222100.1	RLK-Pelle_LRR-III	2B	0	0.143783	0.292388	0.491756
KQK15593	not RLK-Pelle	1	TraesCS2B02G222400.2	not RLK-Pelle	2B	0	0.067043	0.272299	0.246211
KQK15595	not RLK-Pelle	1	TraesCS2B02G222600.1	not RLK-Pelle	2B	0	0.0218674	0.255878	0.0854604
KQK15596	not RLK-Pelle	1	TraesCS2B02G222700.1	not RLK-Pelle	2B	0	0.0583911	0.428895	0.136143
KQK15597	not RLK-Pelle	1	TraesCS2B02G223000.1	not RLK-Pelle	2B	0	0.0467708	0.317783	0.147178
KQK15607	not RLK-Pelle	1	TraesCS2B02G223200.1	not RLK-Pelle	2B	3e-153	0.172657	0.517118	0.333884
KQK15615	not RLK-Pelle	1	TraesCS2B02G223600.1	not RLK-Pelle	2B	0	0.0533321	0.341404	0.156214
KQK15617	not RLK-Pelle	1	TraesCS2B02G223700.1	not RLK-Pelle	2B	0	0.0619651	0.370998	0.167023
KQK15624	not RLK-Pelle	1	TraesCS2B02G224500.1	not RLK-Pelle	2B	0	0.0508729	0.265887	0.191332
KQK15625	not RLK-Pelle	1	TraesCS2B02G224600.1	not RLK-Pelle	2B	0	0.0316519	0.333234	0.0949841
KQK15628	not RLK-Pelle	1	TraesCS2B02G224800.1	not RLK-Pelle	2B	0	0.0842803	0.283679	0.297098
KQK15630	not RLK-Pelle	1	TraesCS2B02G224900.1	not RLK-Pelle	2B	6e-147	0.253884	0.465562	0.545327
KQK15632	not RLK-Pelle	1	TraesCS2B02G225100.1	not RLK-Pelle	2B	0	0.079212	0.329073	0.240712
KQK15637	not RLK-Pelle	1	TraesCS2B02G225200.1	not RLK-Pelle	2B	0	0.0940011	0.41139	0.228496
KQK15638	not RLK-Pelle	1	TraesCS2B02G225300.1	not RLK-Pelle	2B	3e-164	0.0326548	0.333115	0.0980286
KQK15644	not RLK-Pelle	1	TraesCS2B02G225800.2	not RLK-Pelle	2B	0	0.061837	0.353713	0.174822
KQK15646	not RLK-Pelle	1	TraesCS2B02G226000.1	not RLK-Pelle	2B	1e-175	0.0517847	0.285723	0.181241
KQK15649	not RLK-Pelle	1	TraesCS2B02G226300.1	not RLK-Pelle	2B	2e-132	0.155946	0.259599	0.60072
KQK15654	not RLK-Pelle	1	TraesCS2B02G226600.1	not RLK-Pelle	2B	2e-119	0.103378	0.252821	0.408899
PNT74901	not RLK-Pelle	1	TraesCS2B02G226700.1	not RLK-Pelle	2B	0	0.190187	0.329088	0.577923
KQK15659	not RLK-Pelle	1	TraesCS2B02G227000.1	not RLK-Pelle	2B	0	0.0187357	0.254243	0.073692
PNT74904	not RLK-Pelle	1	TraesCS2B02G227100.1	not RLK-Pelle	2B	5e-170	0.0663416	0.376972	0.175986
KQK15662	not RLK-Pelle	1	TraesCS2B02G227600.1	not RLK-Pelle	2B	4e-130	0.0559571	0.366291	0.152767
KQK15671	RLK-Pelle_LRR-I-1	1	TraesCS2B02G227700.1	RLK-Pelle_LRR-I-1	2B	0	0.0604491	0.565469	0.106901
KQK15672	not RLK-Pelle	1	TraesCS2B02G227800.1	not RLK-Pelle	2B	0	0.0752974	0.312991	0.240573
KQK15678	not RLK-Pelle	1	TraesCS2B02G228500.1	not RLK-Pelle	2B	0	0.0708019	0.250102	0.283092
PNT74914	not RLK-Pelle	1	TraesCS2B02G228600.1	not RLK-Pelle	2B	0	0.121121	0.455736	0.265771
KQK15681	not RLK-Pelle	1	TraesCS2B02G228700.1	not RLK-Pelle	2B	0	0.0400748	0.371022	0.108012
KQK15683	not RLK-Pelle	1	TraesCS2B02G228800.1	not RLK-Pelle	2B	4e-119	0.125455	0.546357	0.22962
KQK15688	not RLK-Pelle	1	TraesCS2B02G228900.1	not RLK-Pelle	2B	0	0.0952649	0.3809	0.250105
KQK15691	not RLK-Pelle	1	TraesCS2B02G229000.1	not RLK-Pelle	2B	0	0.0439822	0.360788	0.121906
KQK15706	not RLK-Pelle	1	TraesCS2B02G229400.1	not RLK-Pelle	2B	0	0.0686552	0.358479	0.191518
KQK15716	not RLK-Pelle	1	TraesCS2B02G229500.1	not RLK-Pelle	2B	0	0.0648415	0.399125	0.162459
KQK15717	RLK-Pelle_LRR-V	1	TraesCS2B02G229600.2	RLK-Pelle_LRR-V	2B	0	0.0915595	0.310151	0.295209
KQK15719	not RLK-Pelle	1	TraesCS2B02G229800.1	not RLK-Pelle	2B	0	0.145338	0.339411	0.428205
PNT74926	not RLK-Pelle	1	TraesCS2B02G229900.1	not RLK-Pelle	2B	0	0.0556877	0.422692	0.131745
KQK15731	not RLK-Pelle	1	TraesCS2B02G230000.1	not RLK-Pelle	2B	0	0.0333649	0.318463	0.104768
KQK15733	not RLK-Pelle	1	TraesCS2B02G230200.1	not RLK-Pelle	2B	0	0.0230483	0.333628	0.0690836
KQK15734	not RLK-Pelle	1	TraesCS2B02G230300.1	not RLK-Pelle	2B	0	0.116248	0.286545	0.40569
KQK15738	not RLK-Pelle	1	TraesCS2B02G230600.4	not RLK-Pelle	2B	0	0.0187304	0.264062	0.0709318
KQK15745	not RLK-Pelle	1	TraesCS2B02G230900.1	not RLK-Pelle	2B	0	0.0763937	0.283905	0.269082
KQK15749	not RLK-Pelle	1	TraesCS2B02G231000.1	not RLK-Pelle	2B	0	0.0607134	0.341146	0.177969
KQK15757	not RLK-Pelle	1	TraesCS2B02G231500.1	not RLK-Pelle	2B	3e-135	0.10759	0.325111	0.330935
KQK15759	not RLK-Pelle	1	TraesCS2B02G231800.1	not RLK-Pelle	2B	0	0.116536	0.411038	0.283517
KQK15760	not RLK-Pelle	1	TraesCS2B02G231900.1	not RLK-Pelle	2B	0	0.0868046	0.33534	0.258856
KQK15762	not RLK-Pelle	1	TraesCS2B02G232300.1	not RLK-Pelle	2B	0	0.0519209	0.322884	0.160804
PNT74947	not RLK-Pelle	1	TraesCS2B02G232800.1	not RLK-Pelle	2B	0	0.111808	0.365459	0.305939
KQK15772	not RLK-Pelle	1	TraesCS2B02G232900.1	not RLK-Pelle	2B	0	0.0400443	0.242803	0.164925
KQK15773	not RLK-Pelle	1	TraesCS2B02G233000.1	not RLK-Pelle	2B	3e-161	0.0611942	0.225628	0.271217
KQK15777	not RLK-Pelle	1	TraesCS2B02G233200.1	not RLK-Pelle	2B	3e-163	0.0388218	0.286662	0.135427
KQK15778	not RLK-Pelle	1	TraesCS2B02G233300.1	not RLK-Pelle	2B	6e-151	0.214539	0.512192	0.418865
KQK15780	not RLK-Pelle	1	TraesCS2B02G233400.1	not RLK-Pelle	2B	0	0.0287928	0.235263	0.122386
KQK15781	not RLK-Pelle	1	TraesCS2B02G233500.1	not RLK-Pelle	2B	0	0.0804908	0.702592	0.114563
KQK15783	not RLK-Pelle	1	TraesCS2B02G233600.1	not RLK-Pelle	2B	0	0.0807215	0.336586	0.239825
KQK15787	not RLK-Pelle	1	TraesCS2B02G233800.1	not RLK-Pelle	2B	0	0.0561487	0.277565	0.20229
KQK15788	not RLK-Pelle	1	TraesCS2B02G233900.1	not RLK-Pelle	2B	2e-164	0.082718	0.190988	0.433105
KQK15789	not RLK-Pelle	1	TraesCS2B02G234100.1	not RLK-Pelle	2B	0	0.116898	0.44193	0.264516
KQK15802	not RLK-Pelle	1	TraesCS2B02G234300.1	not RLK-Pelle	2B	0	0.062759	0.359565	0.174541
KQK15806	not RLK-Pelle	1	TraesCS2B02G234500.1	not RLK-Pelle	2B	2e-150	0.0416412	0.266821	0.156064
KQK15809	not RLK-Pelle	1	TraesCS2B02G234800.1	not RLK-Pelle	2B	2e-153	0.0665529	0.16742	0.397521
KQK15811	not RLK-Pelle	1	TraesCS2B02G235100.1	not RLK-Pelle	2B	0	0.114757	0.358165	0.320402
KQK15820	not RLK-Pelle	1	TraesCS2B02G235700.1	not RLK-Pelle	2B	3e-154	0.0385689	0.368821	0.104574
KQK15828	not RLK-Pelle	1	TraesCS2B02G236200.1	not RLK-Pelle	2B	0	0.20388	1.25898	0.161941
KQK15832	not RLK-Pelle	1	TraesCS2B02G236500.1	not RLK-Pelle	2B	0	0.236706	1.15543	0.204864
KQK15836	not RLK-Pelle	1	TraesCS2B02G236700.1	not RLK-Pelle	2B	2e-165	0.0284436	0.235726	0.120664
KQK15837	RLK-Pelle_DLSV	1	TraesCS2B02G236800.8	RLK-Pelle_DLSV	2B	0	0.0752753	0.359554	0.209358
KQK15840	not RLK-Pelle	1	TraesCS2B02G237200.1	not RLK-Pelle	2B	0	0.0158697	0.35343	0.0449018
KQK15841	not RLK-Pelle	1	TraesCS2B02G237300.1	not RLK-Pelle	2B	5e-119	0.0565068	0.272452	0.207401
KQK15842	not RLK-Pelle	1	TraesCS2B02G237500.1	not RLK-Pelle	2B	2e-145	0.048708	0.291254	0.167235
KQK15844	not RLK-Pelle	1	TraesCS2B02G237900.1	not RLK-Pelle	2B	9e-152	0.0653952	0.384175	0.170222
KQK15853	not RLK-Pelle	1	TraesCS2B02G238500.1	not RLK-Pelle	2B	0	0.0775146	0.519219	0.149291
KQK15854	not RLK-Pelle	1	TraesCS2B02G238600.1	not RLK-Pelle	2B	0	0.128374	0.356637	0.359958
KQK15856	not RLK-Pelle	1	TraesCS2B02G238900.2	not RLK-Pelle	2B	0	0.101658	0.26288	0.38671
KQK15857	not RLK-Pelle	1	TraesCS2B02G239200.1	not RLK-Pelle	2B	1e-162	0.0398087	0.282601	0.140865
KQK15858	not RLK-Pelle	1	TraesCS2B02G239300.2	not RLK-Pelle	2B	7e-139	0.0788177	0.501515	0.157159
KQK15861	not RLK-Pelle	1	TraesCS2B02G239500.1	not RLK-Pelle	2B	0	0.14112	0.393678	0.358467
KQK15867	not RLK-Pelle	1	TraesCS2B02G239900.1	not RLK-Pelle	2B	3e-146	0.03788	0.224674	0.1686
KQK15872	not RLK-Pelle	1	TraesCS2B02G240100.1	not RLK-Pelle	2B	0	0.0457983	0.310122	0.147678
KQK15877	not RLK-Pelle	1	TraesCS2B02G240600.1	not RLK-Pelle	2B	3e-155	0.0539738	0.427219	0.126337
KQK15879	RLK-Pelle_DLSV	1	TraesCS2B02G240800.3	RLK-Pelle_DLSV	2B	0	0.0958471	0.352087	0.272225
PNT74974	RLK-Pelle_DLSV	1	TraesCS2B02G240900.1	RLK-Pelle_DLSV	2B	0	0.104745	0.341031	0.307143
KQK15882	not RLK-Pelle	1	TraesCS2B02G241200.3	not RLK-Pelle	2B	0	0.147842	0.466307	0.317049
KQK15885	RLK-Pelle_DLSV	1	TraesCS2B02G241400.1	RLK-Pelle_DLSV	2B	0	0.133013	0.403204	0.32989
KQK15886	RLK-Pelle_DLSV	1	TraesCS2B02G241500.1	RLK-Pelle_DLSV	2B	0	0.131486	0.383419	0.342929
KQK15900	RLK-Pelle_DLSV	1	TraesCS2B02G242100.2	RLK-Pelle_DLSV	2B	0	0.317934	0.982587	0.323569
KQK15904	RLK-Pelle_DLSV	1	TraesCS2B02G242400.1		2B	3e-159	0.24161	0.332052	0.727625
KQK15905	RLK-Pelle_DLSV	1	TraesCS2B02G242500.1	RLK-Pelle_DLSV	2B	0	0.109364	0.359387	0.304307
KQK15907	RLK-Pelle_DLSV	1	TraesCS2B02G243000.1	RLK-Pelle_DLSV	2B	0	0.423545	1.1542	0.366959
KQK15917	not RLK-Pelle	1	TraesCS2B02G243600.1	not RLK-Pelle	2B	0	0.0983844	0.485398	0.202688
KQK15918	not RLK-Pelle	1	TraesCS2B02G243700.1	not RLK-Pelle	2B	0	0.0307766	0.334652	0.0919661
KQK15920	not RLK-Pelle	1	TraesCS2B02G244000.1	not RLK-Pelle	2B	0	0.0748798	0.333471	0.224547
KQK15923	not RLK-Pelle	1	TraesCS2B02G244300.1	not RLK-Pelle	2B	0	0.0558382	0.334699	0.166831
KQK15928	not RLK-Pelle	1	TraesCS2B02G244500.1	not RLK-Pelle	2B	0	0.0417643	0.293411	0.14234
KQK15932	not RLK-Pelle	1	TraesCS2B02G244600.1	not RLK-Pelle	2B	0	0.0439376	0.315518	0.139255
PNT74988	not RLK-Pelle	1	TraesCS2B02G244700.1	not RLK-Pelle	2B	0	0.0312102	0.393758	0.0792624
KQK15936	not RLK-Pelle	1	TraesCS2B02G244900.5	not RLK-Pelle	2B	0	0.0699554	0.289219	0.241877
KQK15945	not RLK-Pelle	1	TraesCS2B02G245100.1	not RLK-Pelle	2B	0	0.0637761	0.482733	0.132115
KQK15951	not RLK-Pelle	1	TraesCS2B02G245600.1	not RLK-Pelle	2B	0	0.0283787	0.267872	0.105941
KQK15953	not RLK-Pelle	1	TraesCS2B02G245800.1	not RLK-Pelle	2B	6e-118	0.0660659	0.380399	0.173675
KQK15957	not RLK-Pelle	1	TraesCS2B02G245900.2	not RLK-Pelle	2B	0	0.0360481	0.213603	0.168762
KQK15961	not RLK-Pelle	1	TraesCS2B02G246100.1	not RLK-Pelle	2B	5e-157	0.0480099	0.292854	0.163938
KQK15965	not RLK-Pelle	1	TraesCS2B02G246200.1	not RLK-Pelle	2B	0	0.0599309	0.278297	0.215349
KQK15971	not RLK-Pelle	1	TraesCS2B02G246500.2	not RLK-Pelle	2B	0	0.0311196	0.312982	0.0994293
KQK15974	not RLK-Pelle	1	TraesCS2B02G246900.8	not RLK-Pelle	2B	0	0.0343841	0.364802	0.0942541
KQK15975	not RLK-Pelle	1	TraesCS2B02G247000.1	not RLK-Pelle	2B	0	0.268824	0.39354	0.683093
PNT75007	not RLK-Pelle	1	TraesCS2B02G247100.1	not RLK-Pelle	2B	0	0.122803	0.321681	0.381753
KQK15987	not RLK-Pelle	1	TraesCS2B02G247200.1	not RLK-Pelle	2B	0	0.109329	0.311177	0.35134
KQK15990	not RLK-Pelle	1	TraesCS2B02G247400.4	not RLK-Pelle	2B	0	0.0695276	0.289916	0.23982
KQK15996	not RLK-Pelle	1	TraesCS2B02G247700.2	not RLK-Pelle	2B	0	0.0355012	0.354724	0.100081
PNT75017	not RLK-Pelle	1	TraesCS2B02G248200.1	not RLK-Pelle	2B	3e-161	0.142922	0.170329	0.839098
KQK16018	not RLK-Pelle	1	TraesCS2B02G248700.2	not RLK-Pelle	2B	0	0.0184284	0.300954	0.0612334
KQK16021	not RLK-Pelle	1	TraesCS2B02G248800.1	not RLK-Pelle	2B	0	0.0871739	0.298577	0.291964
KQK14793	not RLK-Pelle	1	TraesCS2B02G145000.1	not RLK-Pelle	2B	1e-124	0.250862	0.692274	0.362374
KQK14795	not RLK-Pelle	1	TraesCS2B02G145700.1	not RLK-Pelle	2B	0	0.0556896	0.396465	0.140466
KQK14801	not RLK-Pelle	1	TraesCS2B02G145800.1	not RLK-Pelle	2B	0	0.0620871	0.318961	0.194654
KQK14803	not RLK-Pelle	1	TraesCS2B02G147200.1	not RLK-Pelle	2B	8e-136	0.109613	0.382706	0.286417
KQK14808	not RLK-Pelle	1	TraesCS2B02G147700.1	not RLK-Pelle	2B	2e-122	0.0811318	0.476747	0.170178
KQK14810	not RLK-Pelle	1	TraesCS2B02G147800.1	not RLK-Pelle	2B	0	0.130088	0.57334	0.226895
KQK14809	not RLK-Pelle	1	TraesCS2B02G147900.1	not RLK-Pelle	2B	0	0.136681	0.39033	0.350169
KQK14814	not RLK-Pelle	1	TraesCS2B02G148600.2	not RLK-Pelle	2B	0	0.0485031	0.325367	0.149072
PNT74607	not RLK-Pelle	1	TraesCS2B02G148700.1	not RLK-Pelle	2B	9e-159	0.0608766	0.368072	0.165393
PNT74610	not RLK-Pelle	1	TraesCS2B02G148800.1	not RLK-Pelle	2B	0	0.146727	0.393408	0.372964
KQK14820	not RLK-Pelle	1	TraesCS2B02G149000.2	not RLK-Pelle	2B	0	0.309852	0.573487	0.540296
KQK14823	not RLK-Pelle	1	TraesCS2B02G149100.1	not RLK-Pelle	2B	0	0.0187717	0.213732	0.0878282
KQK14825	not RLK-Pelle	1	TraesCS2B02G149500.1	not RLK-Pelle	2B	0	0.0624612	0.462756	0.134976
KQK14837	not RLK-Pelle	1	TraesCS2B02G150200.1	not RLK-Pelle	2B	0	0.0635933	0.336108	0.189205
PNT74619	not RLK-Pelle	1	TraesCS2B02G150800.1	not RLK-Pelle	2B	0	0.058975	0.261356	0.22565
PNT74621	not RLK-Pelle	1	TraesCS2B02G151100.1	not RLK-Pelle	2B	0	0.0796395	0.422458	0.188515
KQK14847	not RLK-Pelle	1	TraesCS2B02G151200.1	not RLK-Pelle	2B	4e-160	0.0527607	0.414911	0.127161
KQK14848	not RLK-Pelle	1	TraesCS2B02G152000.2	not RLK-Pelle	2B	2e-167	0.173994	0.357676	0.486456
KQK14849	not RLK-Pelle	1	TraesCS2B02G152100.1	not RLK-Pelle	2B	0	0.108674	0.367266	0.295899
KQK14851	not RLK-Pelle	1	TraesCS2B02G152300.1	not RLK-Pelle	2B	5e-169	0.0483795	0.32679	0.148045
KQK14854	not RLK-Pelle	1	TraesCS2B02G152700.1	not RLK-Pelle	2B	0	0.0459018	0.392394	0.116979
KQK14861	not RLK-Pelle	1	TraesCS2B02G152900.1	not RLK-Pelle	2B	0	0.0188127	0.274169	0.068617
KQK14864	not RLK-Pelle	1	TraesCS2B02G153800.3	not RLK-Pelle	2B	0	0.0461745	0.301508	0.153145
PNT74638	not RLK-Pelle	1	TraesCS2B02G154400.1	not RLK-Pelle	2B	0	0.0881574	0.349161	0.252484
KQK14867	not RLK-Pelle	1	TraesCS2B02G154500.1	not RLK-Pelle	2B	0	0.0762302	0.280016	0.272235
KQK14868	not RLK-Pelle	1	TraesCS2B02G154600.1	not RLK-Pelle	2B	5e-117	0.159444	0.412098	0.386908
KQK14870	not RLK-Pelle	1	TraesCS2B02G154700.1	not RLK-Pelle	2B	0	0.0328201	0.400804	0.0818858
KQK14871	not RLK-Pelle	1	TraesCS2B02G155000.1	not RLK-Pelle	2B	0	0.133354	0.293515	0.454335
KQK14881	not RLK-Pelle	1	TraesCS2B02G156400.3	not RLK-Pelle	2B	0	0.067963	0.353909	0.192035
KQK14883	not RLK-Pelle	1	TraesCS2B02G157000.1	not RLK-Pelle	2B	0	0.150491	0.422444	0.356238
KQK14884	not RLK-Pelle	1	TraesCS2B02G157200.1	not RLK-Pelle	2B	3e-161	0.0832684	0.27235	0.305741
KQK14888	not RLK-Pelle	1	TraesCS2B02G157500.1	not RLK-Pelle	2B	8e-139	0.0903278	0.381505	0.236767
KQK14887	not RLK-Pelle	1	TraesCS2B02G157700.1	not RLK-Pelle	2B	0	0.0675718	0.323248	0.20904
KQK14889	not RLK-Pelle	1	TraesCS2B02G157800.1	not RLK-Pelle	2B	0	0.0851011	0.379239	0.2244
KQK14893	not RLK-Pelle	1	TraesCS2B02G157900.1	not RLK-Pelle	2B	0	0.0827056	0.256223	0.322787
KQK14895	not RLK-Pelle	1	TraesCS2B02G158400.1	not RLK-Pelle	2B	0	0.175981	0.412311	0.426817
KQK14898	not RLK-Pelle	1	TraesCS2B02G158500.1	not RLK-Pelle	2B	4e-164	0.0416494	0.337451	0.123424
KQK14901	not RLK-Pelle	1	TraesCS2B02G159500.1	not RLK-Pelle	2B	0	0.127162	0.322935	0.393768
KQK14902	not RLK-Pelle	1	TraesCS2B02G159600.1	not RLK-Pelle	2B	4e-177	0.0475653	0.415108	0.114585
KQK14903	not RLK-Pelle	1	TraesCS2B02G159700.1	not RLK-Pelle	2B	0	0.0370645	0.416022	0.0890927
KQK14904	not RLK-Pelle	1	TraesCS2B02G160200.1	not RLK-Pelle	2B	0	0.224797	0.558713	0.402348
KQK14909	not RLK-Pelle	1	TraesCS2B02G160900.1	not RLK-Pelle	2B	1e-156	0.267339	0.220687	1.21139
KQK14918	not RLK-Pelle	1	TraesCS2B02G161900.1	not RLK-Pelle	2B	0	0.0507939	0.334566	0.15182
KQK14916	not RLK-Pelle	1	TraesCS2B02G162000.1	not RLK-Pelle	2B	0	0.0264345	0.213459	0.123838
PNT74649	not RLK-Pelle	1	TraesCS2B02G162100.1	not RLK-Pelle	2B	0	0.149819	0.759398	0.197286
KQK14924	not RLK-Pelle	1	TraesCS2B02G163900.1	not RLK-Pelle	2B	0	0.102773	0.371936	0.27632
KQK14933	not RLK-Pelle	1	TraesCS2B02G166100.3	not RLK-Pelle	2B	0	0.0989112	0.350216	0.282429
KQK14934	not RLK-Pelle	1	TraesCS2B02G166300.1	not RLK-Pelle	2B	0	0.115629	0.320965	0.360255
KQK14937	not RLK-Pelle	1	TraesCS2B02G166800.1	not RLK-Pelle	2B	0	0.162214	0.370515	0.437806
KQK14938	not RLK-Pelle	1	TraesCS2B02G167000.1	not RLK-Pelle	2B	0	0.0265169	0.297044	0.0892693
KQK14940	not RLK-Pelle	1	TraesCS2B02G167100.1	not RLK-Pelle	2B	3e-120	0.0839812	0.413871	0.202916
KQK14941	not RLK-Pelle	1	TraesCS2B02G167500.1	not RLK-Pelle	2B	0	0.104487	0.267979	0.389909
KQK14943	not RLK-Pelle	1	TraesCS2B02G167600.1	not RLK-Pelle	2B	0	0.0432928	0.447526	0.0967381
PNT74654	not RLK-Pelle	1	TraesCS2B02G167700.1	not RLK-Pelle	2B	0	0.12236	0.501442	0.244015
KQK14947	not RLK-Pelle	1	TraesCS2B02G167900.1	not RLK-Pelle	2B	0	0.106232	0.522633	0.203264
KQK14948	not RLK-Pelle	1	TraesCS2B02G168000.1	not RLK-Pelle	2B	0	0.0458043	0.382573	0.119727
KQK14957	not RLK-Pelle	1	TraesCS2B02G169200.1	not RLK-Pelle	2B	0	0.0383496	0.33696	0.11381
PNT74656	not RLK-Pelle	1	TraesCS2B02G169400.1	not RLK-Pelle	2B	0	0.0749802	0.4101	0.182834
KQK14963	not RLK-Pelle	1	TraesCS2B02G169700.1	not RLK-Pelle	2B	0	0.129097	0.345741	0.373392
KQK14965	not RLK-Pelle	1	TraesCS2B02G170200.1	not RLK-Pelle	2B	0	0.110727	0.385348	0.287343
KQK14967	not RLK-Pelle	1	TraesCS2B02G170800.1	not RLK-Pelle	2B	0	0.179884	0.602106	0.298758
PNT74660	not RLK-Pelle	1	TraesCS2B02G171600.1	not RLK-Pelle	2B	0	0.021925	0.368061	0.0595689
KQK14976	not RLK-Pelle	1	TraesCS2B02G171800.1	not RLK-Pelle	2B	0	0.053672	0.247864	0.216538
KQK14978	not RLK-Pelle	1	TraesCS2B02G171900.1	not RLK-Pelle	2B	9e-123	0.20573	0.556238	0.369861
KQK14981	not RLK-Pelle	1	TraesCS2B02G172100.1	not RLK-Pelle	2B	0	0.0439819	0.481297	0.0913821
KQK14983	not RLK-Pelle	1	TraesCS2B02G172600.1	not RLK-Pelle	2B	0	0.0769808	0.318186	0.241937
KQK14984	not RLK-Pelle	1	TraesCS2B02G172700.2	not RLK-Pelle	2B	3e-164	0.0519515	0.367254	0.141459
KQK14985	not RLK-Pelle	1	TraesCS2B02G172800.1	not RLK-Pelle	2B	2e-180	0.00452354	0.385892	0.0117223
KQK14986	not RLK-Pelle	1	TraesCS2B02G172900.1	not RLK-Pelle	2B	1e-146	0.0553005	0.465956	0.118682
KQK14988	not RLK-Pelle	1	TraesCS2B02G173000.1	not RLK-Pelle	2B	2e-118	0.340214	0.64329	0.528865
KQK14992	not RLK-Pelle	1	TraesCS2B02G173600.1	not RLK-Pelle	2B	2e-136	0.315158	0.820405	0.38415
KQK14995	not RLK-Pelle	1	TraesCS2B02G174300.1	not RLK-Pelle	2B	4e-148	0.251119	0.390008	0.643882
KQK14996	not RLK-Pelle	1	TraesCS2B02G174400.1	not RLK-Pelle	2B	6e-142	0.0714953	0.357628	0.199915
KQK15000	not RLK-Pelle	1	TraesCS2B02G174600.1	not RLK-Pelle	2B	0	0.100989	0.329324	0.306654
PNT74666	not RLK-Pelle	1	TraesCS2B02G174700.2	not RLK-Pelle	2B	0	0.139586	0.466521	0.299206
KQK15003	not RLK-Pelle	1	TraesCS2B02G174800.1	not RLK-Pelle	2B	4e-170	0.0375844	0.30722	0.122337
KQK15010	not RLK-Pelle	1	TraesCS2B02G175300.1	not RLK-Pelle	2B	0	0.0214651	0.219861	0.0976303
PNT74667	not RLK-Pelle	1	TraesCS2B02G175400.1	not RLK-Pelle	2B	4e-117	0.787464	1.0316	0.763341
KQK15020	not RLK-Pelle	1	TraesCS2B02G175800.2	not RLK-Pelle	2B	0	0.0457395	0.323502	0.141389
PNT74670	not RLK-Pelle	1	TraesCS2B02G176700.1	not RLK-Pelle	2B	0	0.0462719	0.343757	0.134607
KQK15033	not RLK-Pelle	1	TraesCS2B02G177300.1	not RLK-Pelle	2B	0	0.094957	0.732366	0.129658
KQK15037	not RLK-Pelle	1	TraesCS2B02G178100.1	not RLK-Pelle	2B	0	0.0474057	0.369695	0.128229
KQK15040	not RLK-Pelle	1	TraesCS2B02G178400.2	not RLK-Pelle	2B	2e-152	0.112988	0.603299	0.187284
KQK15042	not RLK-Pelle	1	TraesCS2B02G178600.1	not RLK-Pelle	2B	3e-148	0.0484558	0.529362	0.0915364
KQK15044	not RLK-Pelle	1	TraesCS2B02G179000.1	not RLK-Pelle	2B	7e-167	0.219602	0.543564	0.404003
KQK15054	not RLK-Pelle	1	TraesCS2B02G179900.1	not RLK-Pelle	2B	0	0.0525375	0.351109	0.149633
KQK15055	not RLK-Pelle	1	TraesCS2B02G180000.1	not RLK-Pelle	2B	0	0.151031	0.450419	0.335312
KQK15059	not RLK-Pelle	1	TraesCS2B02G180400.1	not RLK-Pelle	2B	2e-115	0.18659	0.401152	0.465136
KQK15062	not RLK-Pelle	1	TraesCS2B02G180500.1	not RLK-Pelle	2B	0	0.0483764	0.284171	0.170237
KQK15064	not RLK-Pelle	1	TraesCS2B02G180800.1	not RLK-Pelle	2B	3e-131	0.0503681	0.345977	0.145582
PNT74693	not RLK-Pelle	1	TraesCS2B02G180900.1	not RLK-Pelle	2B	0	0.0732411	0.250737	0.292104
KQK15070	not RLK-Pelle	1	TraesCS2B02G181600.1	not RLK-Pelle	2B	3e-156	0.0439067	0.425919	0.103087
KQK15071	not RLK-Pelle	1	TraesCS2B02G181700.1	not RLK-Pelle	2B	3e-174	0.0265287	0.309344	0.0857581
KQK15076	not RLK-Pelle	1	TraesCS2B02G182600.1	not RLK-Pelle	2B	4e-179	0.0819797	0.328097	0.249864
KQK15077	not RLK-Pelle	1	TraesCS2B02G182700.3	not RLK-Pelle	2B	0	0.0705418	0.236555	0.298204
KQK15082	not RLK-Pelle	1	TraesCS2B02G182900.1	not RLK-Pelle	2B	3e-119	0.166324	0.659012	0.252383
KQK15086	not RLK-Pelle	1	TraesCS2B02G183100.1	not RLK-Pelle	2B	2e-110	0.225093	0.561772	0.400684
KQK15089	not RLK-Pelle	1	TraesCS2B02G183200.1	not RLK-Pelle	2B	0	0.0351791	0.293889	0.119702
KQK15091	not RLK-Pelle	1	TraesCS2B02G183300.1	not RLK-Pelle	2B	1e-128	0.112334	0.301105	0.373071
KQK15092	not RLK-Pelle	1	TraesCS2B02G183500.1	not RLK-Pelle	2B	5e-123	0.0406682	0.414374	0.0981439
KQK15100	not RLK-Pelle	1	TraesCS2B02G184100.1	not RLK-Pelle	2B	0	0.0101653	0.265909	0.0382287
KQK15115	RLK-Pelle_LRR-III	1	TraesCS2B02G185800.3	RLK-Pelle_LRR-III	2B	0	0.0576491	0.383292	0.150405
KQK14443	not RLK-Pelle	1	TraesCS2B02G094500.1	not RLK-Pelle	2B	8e-153	0.187224	0.438387	0.427074
KQK14444	not RLK-Pelle	1	TraesCS2B02G094700.1	not RLK-Pelle	2B	0	0.188509	0.529399	0.356082
KQK14459	not RLK-Pelle	1	TraesCS2B02G095500.2	not RLK-Pelle	2B	0	0.140182	0.440517	0.318222
KQK14454	RLK-Pelle_RLCK-VIIa-1	1	TraesCS2B02G096000.1	RLK-Pelle_RLCK-VIIa-1	2B	0	0.0714922	0.642064	0.111348
KQK14463	not RLK-Pelle	1	TraesCS2B02G096100.1	not RLK-Pelle	2B	0	0.0339777	0.342557	0.0991883
KQK14466	not RLK-Pelle	1	TraesCS2B02G096200.1	not RLK-Pelle	2B	3e-180	0.0225315	0.283234	0.0795507
KQK14467	not RLK-Pelle	1	TraesCS2B02G096300.1	not RLK-Pelle	2B	0	0.0509725	0.516368	0.0987135
KQK14469	not RLK-Pelle	1	TraesCS2B02G096600.1	not RLK-Pelle	2B	0	0.158054	0.410521	0.385009
KQK14473	not RLK-Pelle	1	TraesCS2B02G098500.1	not RLK-Pelle	2B	0	0.0796726	0.455249	0.175009
KQK14476	not RLK-Pelle	1	TraesCS2B02G098800.3	not RLK-Pelle	2B	0	0.0603506	0.331573	0.182013
KQK14478	not RLK-Pelle	1	TraesCS2B02G099500.1	not RLK-Pelle	2B	0	0.0446365	0.296166	0.150714
KQK14480	not RLK-Pelle	1	TraesCS2B02G099700.1	not RLK-Pelle	2B	0	0.0834481	0.313614	0.266085
KQK14479	not RLK-Pelle	1	TraesCS2B02G099800.1	not RLK-Pelle	2B	0	0.337084	0.621785	0.542123
KQK14489	not RLK-Pelle	1	TraesCS2B02G101600.1	not RLK-Pelle	2B	0	0.225834	0.42632	0.52973
KQK14490	not RLK-Pelle	1	TraesCS2B02G101700.1	not RLK-Pelle	2B	0	0.0286354	0.329645	0.0868672
KQK14491	not RLK-Pelle	1	TraesCS2B02G101800.1	not RLK-Pelle	2B	5e-116	0.323097	0.588295	0.54921
KQK14492	not RLK-Pelle	1	TraesCS2B02G102500.1	not RLK-Pelle	2B	0	0.0293179	0.274518	0.106798
KQK14495	not RLK-Pelle	1	TraesCS2B02G103900.1	not RLK-Pelle	2B	0	0.0868406	0.517654	0.167758
KQK14496	RLK-Pelle_LRR-VI-2	1	TraesCS2B02G104200.1	RLK-Pelle_LRR-VI-2	2B	0	0.128832	0.537482	0.239695
KQK14497	not RLK-Pelle	1	TraesCS2B02G104300.1	not RLK-Pelle	2B	0	0.0623338	0.480893	0.129621
KQK14500	not RLK-Pelle	1	TraesCS2B02G105000.1	not RLK-Pelle	2B	0	0.0515425	0.287054	0.179557
KQK14502	not RLK-Pelle	1	TraesCS2B02G105400.1	not RLK-Pelle	2B	0	0.149894	0.466506	0.321312
KQK14506	not RLK-Pelle	1	TraesCS2B02G105700.1	not RLK-Pelle	2B	0	0.00836006	0.29197	0.0286333
KQK14509	not RLK-Pelle	1	TraesCS2B02G107200.1	not RLK-Pelle	2B	0	0.0751209	0.367428	0.204451
KQK14510	not RLK-Pelle	1	TraesCS2B02G107500.1	not RLK-Pelle	2B	0	0.0997468	0.534048	0.186775
PNT74534	not RLK-Pelle	1	TraesCS2B02G108200.1	not RLK-Pelle	2B	0	0.0202875	0.304762	0.0665682
KQK14519	not RLK-Pelle	1	TraesCS2B02G108800.1	not RLK-Pelle	2B	0	0.180573	0.497582	0.3629
KQK14522	not RLK-Pelle	1	TraesCS2B02G109900.1	not RLK-Pelle	2B	0	0.211848	0.360497	0.587655
KQK14527	not RLK-Pelle	1	TraesCS2B02G110300.1	not RLK-Pelle	2B	2e-176	0.286828	0.613231	0.467732
KQK14534	not RLK-Pelle	1	TraesCS2B02G110500.1	not RLK-Pelle	2B	0	0.0406351	0.342168	0.118758
KQK14535	not RLK-Pelle	1	TraesCS2B02G110800.1	not RLK-Pelle	2B	0	0.0471759	0.328842	0.143461
KQK14536	not RLK-Pelle	1	TraesCS2B02G111400.2	not RLK-Pelle	2B	0	0.0267396	0.326532	0.0818896
KQK14546	not RLK-Pelle	1	TraesCS2B02G112000.1	not RLK-Pelle	2B	0	0.136093	0.307411	0.442708
KQK14548	not RLK-Pelle	1	TraesCS2B02G112400.2	not RLK-Pelle	2B	0	0.101079	0.33294	0.303596
KQK14552	not RLK-Pelle	1	TraesCS2B02G112800.1	not RLK-Pelle	2B	1e-176	0.153249	0.426497	0.359319
KQK14553	not RLK-Pelle	1	TraesCS2B02G113200.2	not RLK-Pelle	2B	0	0.0184706	0.59853	0.0308599
KQK14555	not RLK-Pelle	1	TraesCS2B02G113300.1	not RLK-Pelle	2B	7e-171	0.0644544	0.426953	0.150964
KQK14556	not RLK-Pelle	1	TraesCS2B02G113700.1	not RLK-Pelle	2B	5e-154	0.0658116	0.557148	0.118122
PNT74546	not RLK-Pelle	1	TraesCS2B02G113900.1	not RLK-Pelle	2B	1e-161	0.0662939	0.436595	0.151843
KQK14558	not RLK-Pelle	1	TraesCS2B02G114000.1	not RLK-Pelle	2B	0	0.0459455	0.423872	0.108395
KQK14561	not RLK-Pelle	1	TraesCS2B02G114500.2	not RLK-Pelle	2B	0	0.0538029	0.403398	0.133374
KQK14562	not RLK-Pelle	1	TraesCS2B02G114800.1	not RLK-Pelle	2B	0	0.0917935	0.339234	0.270591
KQK14564	not RLK-Pelle	1	TraesCS2B02G115400.1	not RLK-Pelle	2B	0	0.0979517	0.46361	0.211281
KQK14566	not RLK-Pelle	1	TraesCS2B02G116200.1	not RLK-Pelle	2B	0	0.271511	0.758951	0.357745
KQK14573	not RLK-Pelle	1	TraesCS2B02G116700.1	not RLK-Pelle	2B	0	0.0778241	0.437645	0.177825
KQK14575	not RLK-Pelle	1	TraesCS2B02G117400.1	not RLK-Pelle	2B	1e-143	0.284105	0.480729	0.590987
KQK14576	not RLK-Pelle	1	TraesCS2B02G117700.1	not RLK-Pelle	2B	0	0.0969021	0.272636	0.355427
KQK14577	not RLK-Pelle	1	TraesCS2B02G117800.1	not RLK-Pelle	2B	3e-127	0.164931	0.46252	0.356593
KQK14578	not RLK-Pelle	1	TraesCS2B02G118000.1	not RLK-Pelle	2B	0	0.124952	0.413028	0.302528
KQK14585	not RLK-Pelle	1	TraesCS2B02G118100.1	not RLK-Pelle	2B	6e-149	0.0969088	0.351453	0.275738
KQK14589	not RLK-Pelle	1	TraesCS2B02G118700.1	not RLK-Pelle	2B	0	0.117839	0.436554	0.26993
KQK14591	not RLK-Pelle	1	TraesCS2B02G119000.1	not RLK-Pelle	2B	2e-141	0.232922	0.311008	0.748926
KQK14592	not RLK-Pelle	1	TraesCS2B02G119200.2	not RLK-Pelle	2B	0	0.0568027	0.387098	0.14674
KQK14594	not RLK-Pelle	1	TraesCS2B02G119300.2	not RLK-Pelle	2B	6e-180	0.228444	0.418273	0.546161
KQK14595	not RLK-Pelle	1	TraesCS2B02G119400.4	not RLK-Pelle	2B	0	0.0750681	0.283502	0.264789
KQK14605	not RLK-Pelle	1	TraesCS2B02G120200.1	not RLK-Pelle	2B	0	0.104034	0.376712	0.276163
KQK14606	not RLK-Pelle	1	TraesCS2B02G120600.1	not RLK-Pelle	2B	0	0.0806922	0.295967	0.272639
KQK14609	not RLK-Pelle	1	TraesCS2B02G120800.4	not RLK-Pelle	2B	0	0.0594076	0.316409	0.187755
KQK14611	not RLK-Pelle	1	TraesCS2B02G121000.1	not RLK-Pelle	2B	0	0.210622	0.415879	0.50645
PNT74565	RLK-Pelle_LRR-III	1	TraesCS2B02G121100.1	RLK-Pelle_LRR-III	2B	0	0.0790204	0.414554	0.190615
KQK14619	not RLK-Pelle	1	TraesCS2B02G121500.1	not RLK-Pelle	2B	0	0.0777645	0.460053	0.169034
KQK14623	not RLK-Pelle	1	TraesCS2B02G121700.1	not RLK-Pelle	2B	0	0.0868991	0.324094	0.268129
KQK14626	not RLK-Pelle	1	TraesCS2B02G122400.1	not RLK-Pelle	2B	0	0.0754476	0.833589	0.0905094
KQK14627	not RLK-Pelle	1	TraesCS2B02G122500.1	not RLK-Pelle	2B	0	0.0731431	0.382669	0.191139
KQK14630	not RLK-Pelle	1	TraesCS2B02G122700.1	not RLK-Pelle	2B	5e-161	0.128835	0.427343	0.301478
PNT74570	not RLK-Pelle	1	TraesCS2B02G122800.1	not RLK-Pelle	2B	0	0.476823	0.728712	0.654336
KQK14638	not RLK-Pelle	1	TraesCS2B02G122900.1	not RLK-Pelle	2B	0	0.0560402	0.255243	0.219557
KQK14649	not RLK-Pelle	1	TraesCS2B02G124200.1	not RLK-Pelle	2B	0	0.124297	0.513317	0.242146
KQK14656	not RLK-Pelle	1	TraesCS2B02G124600.1	not RLK-Pelle	2B	7e-128	0.246528	0.565394	0.43603
KQK14659	not RLK-Pelle	1	TraesCS2B02G125200.1	not RLK-Pelle	2B	3e-137	0.282606	1.02809	0.274885
KQK14665	not RLK-Pelle	1	TraesCS2B02G126500.1	not RLK-Pelle	2B	2e-140	0.012663	0.325354	0.0389206
KQK14667	not RLK-Pelle	1	TraesCS2B02G127600.1	not RLK-Pelle	2B	0	0.209399	0.515641	0.406094
KQK14668	not RLK-Pelle	1	TraesCS2B02G127700.1	not RLK-Pelle	2B	0	0.0428552	0.345	0.124218
KQK14671	not RLK-Pelle	1	TraesCS2B02G127900.1	not RLK-Pelle	2B	1e-129	0.0186037	0.232022	0.0801808
KQK14679	not RLK-Pelle	1	TraesCS2B02G129600.1	not RLK-Pelle	2B	0	0.130476	0.498079	0.261959
KQK14687	not RLK-Pelle	1	TraesCS2B02G130400.1	not RLK-Pelle	2B	1e-130	0.0538524	0.316044	0.170396
KQK14689	not RLK-Pelle	1	TraesCS2B02G131600.1	not RLK-Pelle	2B	0	0.0568346	0.458344	0.124
KQK14691	not RLK-Pelle	1	TraesCS2B02G131700.1	not RLK-Pelle	2B	1e-167	0.225406	0.274753	0.820395
KQK14692	not RLK-Pelle	1	TraesCS2B02G131800.2	not RLK-Pelle	2B	8e-157	0.0989815	0.229942	0.430463
KQK14693	not RLK-Pelle	1	TraesCS2B02G131900.1	not RLK-Pelle	2B	0	0.0168381	0.45292	0.0371767
KQK14700	not RLK-Pelle	1	TraesCS2B02G132900.3	not RLK-Pelle	2B	0	0.121362	0.335278	0.361975
KQK14704	not RLK-Pelle	1	TraesCS2B02G133300.3	not RLK-Pelle	2B	0	0.0467445	0.333829	0.140025
KQK14709	not RLK-Pelle	1	TraesCS2B02G134200.1	not RLK-Pelle	2B	0	0.0402156	0.355628	0.113083
KQK21152	not RLK-Pelle	1	TraesCS2B02G278500.1	not RLK-Pelle	2B	0	0.12473	0.637079	0.195784
KQK21155	not RLK-Pelle	1	TraesCS2B02G278700.2	not RLK-Pelle	2B	0	0.0539962	0.355172	0.152028
KQK21157	not RLK-Pelle	1	TraesCS2B02G279000.1	not RLK-Pelle	2B	0	0.0397123	0.316537	0.125459
KQK21169	not RLK-Pelle	1	TraesCS2B02G279500.1	not RLK-Pelle	2B	0	0.0955741	0.34269	0.278894
KQK21172	not RLK-Pelle	1	TraesCS2B02G279600.1	not RLK-Pelle	2B	3e-105	0.0484486	0.317861	0.152421
KQK21179	not RLK-Pelle	1	TraesCS2B02G280200.1	not RLK-Pelle	2B	0	0.0616854	0.408863	0.150871
KQK21182	not RLK-Pelle	1	TraesCS2B02G280400.1	not RLK-Pelle	2B	6e-154	0.139324	0.317754	0.438464
KQK21181	not RLK-Pelle	1	TraesCS2B02G280500.1	not RLK-Pelle	2B	0	0.0646384	0.425624	0.151867
PNT77206	not RLK-Pelle	1	TraesCS2B02G280600.1	not RLK-Pelle	2B	0	0.0228084	0.370964	0.0614841
KQK21192	not RLK-Pelle	1	TraesCS2B02G281000.1	not RLK-Pelle	2B	2e-146	0.049464	0.381723	0.129581
KQK21193	not RLK-Pelle	1	TraesCS2B02G281100.3	not RLK-Pelle	2B	0	0.317678	0.441077	0.720232
KQK21194	not RLK-Pelle	1	TraesCS2B02G281200.2	not RLK-Pelle	2B	0	0.104168	0.358804	0.290321
KQK21195	not RLK-Pelle	1	TraesCS2B02G281300.1	not RLK-Pelle	2B	2e-142	0.0274756	0.373483	0.0735658
PNT77211	RLK-Pelle_LRR-XV	1	TraesCS2B02G281400.1	RLK-Pelle_LRR-XV	2B	0	0.190193	0.601902	0.315986
KQK21197	not RLK-Pelle	1	TraesCS2B02G281500.1	not RLK-Pelle	2B	0	0.0775992	0.391908	0.198003
KQK21199	not RLK-Pelle	1	TraesCS2B02G281600.2	not RLK-Pelle	2B	0	0.0508128	0.27941	0.181858
KQK21205	not RLK-Pelle	1	TraesCS2B02G281800.1	not RLK-Pelle	2B	1e-160	0.168052	0.341318	0.492361
KQK21213	not RLK-Pelle	1	TraesCS2B02G282300.1	not RLK-Pelle	2B	0	0.0779053	0.351516	0.221626
KQK21214	not RLK-Pelle	1	TraesCS2B02G282400.1	not RLK-Pelle	2B	0	0.0587049	0.49017	0.119764
KQK21215	not RLK-Pelle	1	TraesCS2B02G282500.1	not RLK-Pelle	2B	0	0.115179	0.343137	0.335664
PNT77218	not RLK-Pelle	1	TraesCS2B02G284300.1	not RLK-Pelle	2B	1e-124	0.0996205	0.584131	0.170545
KQK21218	not RLK-Pelle	1	TraesCS2B02G284400.1	not RLK-Pelle	2B	0	0.0859009	0.424988	0.202126
KQK21231	not RLK-Pelle	1	TraesCS2B02G284800.1	not RLK-Pelle	2B	9e-154	0.237006	0.620238	0.382121
KQK21232	not RLK-Pelle	1	TraesCS2B02G285000.1	not RLK-Pelle	2B	7e-169	0.142351	0.531798	0.267679
KQK21237	not RLK-Pelle	1	TraesCS2B02G285200.1	not RLK-Pelle	2B	1e-149	0.0548245	0.467832	0.117189
KQK21239	not RLK-Pelle	1	TraesCS2B02G285400.1	not RLK-Pelle	2B	0	0.117091	0.375414	0.311899
KQK21245	not RLK-Pelle	1	TraesCS2B02G285700.1	not RLK-Pelle	2B	0	0.0653218	0.410961	0.158949
PNT77228	not RLK-Pelle	1	TraesCS2B02G285800.2	not RLK-Pelle	2B	0	0.198554	0.360749	0.550392
KQK21246	not RLK-Pelle	1	TraesCS2B02G285900.2	not RLK-Pelle	2B	0	0.0443577	0.36923	0.120136
KQK21253	not RLK-Pelle	1	TraesCS2B02G286100.1	not RLK-Pelle	2B	0	0.0936491	0.366496	0.255525
KQK21256	not RLK-Pelle	1	TraesCS2B02G286400.1	not RLK-Pelle	2B	0	0.104059	0.401195	0.259373
KQK21258	not RLK-Pelle	1	TraesCS2B02G286500.1	not RLK-Pelle	2B	0	0.0851894	0.353693	0.240857
PNT77234	not RLK-Pelle	1	TraesCS2B02G286700.2	not RLK-Pelle	2B	0	0.137253	0.289961	0.47335
KQK21265	not RLK-Pelle	1	TraesCS2B02G287100.2	not RLK-Pelle	2B	0	0.158414	0.280584	0.564587
KQK21267	not RLK-Pelle	1	TraesCS2B02G287200.1	not RLK-Pelle	2B	0	0.0371569	0.353238	0.105189
KQK21269	not RLK-Pelle	1	TraesCS2B02G287400.2	not RLK-Pelle	2B	0	0.0962291	0.368283	0.261291
KQK21271	not RLK-Pelle	1	TraesCS2B02G287500.1	not RLK-Pelle	2B	0	0.0464907	0.394154	0.117951
KQK16067	not RLK-Pelle	1	TraesCS2B02G249000.1	not RLK-Pelle	2B	0	0.0868645	0.468278	0.185498
KQK16068	not RLK-Pelle	1	TraesCS2B02G249100.1	not RLK-Pelle	2B	0	0.0245783	0.298784	0.082261
KQK16072	not RLK-Pelle	1	TraesCS2B02G249400.1	not RLK-Pelle	2B	0	0.120748	0.360087	0.33533
KQK16073	not RLK-Pelle	1	TraesCS2B02G249500.1	not RLK-Pelle	2B	0	0.0395252	0.259587	0.152262
KQK16075	not RLK-Pelle	1	TraesCS2B02G249600.3	not RLK-Pelle	2B	0	0.0495495	0.257251	0.192611
KQK16078	not RLK-Pelle	1	TraesCS2B02G249700.1	not RLK-Pelle	2B	0	0.0292717	0.39251	0.0745757
KQK16086	not RLK-Pelle	1	TraesCS2B02G249900.1	not RLK-Pelle	2B	0	0.0437795	0.256376	0.170763
KQK16088	not RLK-Pelle	1	TraesCS2B02G250000.2	not RLK-Pelle	2B	0	0.0841949	0.381731	0.220561
KQK16090	not RLK-Pelle	1	TraesCS2B02G250100.1	not RLK-Pelle	2B	0	0.0317788	0.290605	0.109354
PNT75035	not RLK-Pelle	1	TraesCS2B02G250300.1	not RLK-Pelle	2B	0	0.0685534	0.347177	0.197459
KQK16092	not RLK-Pelle	1	TraesCS2B02G250400.2	not RLK-Pelle	2B	0	0.163059	0.561688	0.290301
KQK16111	not RLK-Pelle	1	TraesCS2B02G250800.2	not RLK-Pelle	2B	0	0.0248087	0.294725	0.0841757
PNT75044	not RLK-Pelle	1	TraesCS2B02G251300.1	not RLK-Pelle	2B	0	0.0956139	0.283893	0.336796
KQK16117	not RLK-Pelle	1	TraesCS2B02G251400.1	not RLK-Pelle	2B	6e-168	0.190784	0.355692	0.536374
KQK16118	not RLK-Pelle	1	TraesCS2B02G251500.1	not RLK-Pelle	2B	0	0.0759782	0.265283	0.286405
PNT75045	RLK-Pelle_LRR-XI-1	1	TraesCS2B02G251700.1	RLK-Pelle_LRR-XI-1	2B	0	0.101095	0.417286	0.242268
PNT75046	not RLK-Pelle	1	TraesCS2B02G252000.1	not RLK-Pelle	2B	1e-130	0.223409	0.43377	0.515041
PNT75047	not RLK-Pelle	1	TraesCS2B02G252200.1	not RLK-Pelle	2B	0	0.0960967	0.357791	0.268583
KQK16146	not RLK-Pelle	1	TraesCS2B02G253200.1	not RLK-Pelle	2B	3e-130	0.0309436	0.248203	0.12467
KQK16151	not RLK-Pelle	1	TraesCS2B02G254400.1	not RLK-Pelle	2B	0	0.0272605	0.299721	0.090953
KQK16156	not RLK-Pelle	1	TraesCS2B02G254500.1	not RLK-Pelle	2B	1e-149	0.265514	0.178634	1.48636
KQK20976	not RLK-Pelle	1	TraesCS2B02G266600.1	not RLK-Pelle	2B	0	0.0609548	0.589852	0.103339
PNT77111	RLK-Pelle_LRR-XI-1	1	TraesCS2B02G266700.1	RLK-Pelle_LRR-XI-1	2B	0	0.0860451	0.556175	0.154709
PNT77113	RLK-Pelle_LRR-XIV	1	TraesCS2B02G266900.1	RLK-Pelle_LRR-XIV	2B	0	0.109375	0.435618	0.251081
KQK20974	not RLK-Pelle	1	TraesCS2B02G267000.1	not RLK-Pelle	2B	0	0.0995435	0.327382	0.304059
KQK20981	not RLK-Pelle	1	TraesCS2B02G267100.1	not RLK-Pelle	2B	0	0.00784629	0.239752	0.0327267
KQK20995	not RLK-Pelle	1	TraesCS2B02G267200.2	not RLK-Pelle	2B	0	0.0909655	0.335869	0.270836
KQK20996	not RLK-Pelle	1	TraesCS2B02G267300.1	not RLK-Pelle	2B	0	0.0461575	0.308617	0.149562
KQK21011	not RLK-Pelle	1	TraesCS2B02G267500.1	not RLK-Pelle	2B	2e-145	0.0581472	0.346054	0.168029
KQK21016	not RLK-Pelle	1	TraesCS2B02G267700.1	not RLK-Pelle	2B	0	0.0884447	0.380032	0.23273
KQK21019	not RLK-Pelle	1	TraesCS2B02G267800.2	not RLK-Pelle	2B	1e-156	0.067636	0.470116	0.143871
KQK21022	not RLK-Pelle	1	TraesCS2B02G267900.1	not RLK-Pelle	2B	0	0.0851798	0.553766	0.153819
KQK16023	not RLK-Pelle	1	TraesCS2B02G273800.1	not RLK-Pelle	2B	0	0.0849864	0.311139	0.273146
KQK16042	not RLK-Pelle	1	TraesCS2B02G274300.1	not RLK-Pelle	2B	0	0.0256011	0.366669	0.0698206
KQK16043	not RLK-Pelle	1	TraesCS2B02G274400.1	not RLK-Pelle	2B	0	0.101896	0.33882	0.300738
KQK16045	not RLK-Pelle	1	TraesCS2B02G274500.2	not RLK-Pelle	2B	0	0.0986145	0.395838	0.249129
KQK16050	not RLK-Pelle	1	TraesCS2B02G274700.1	not RLK-Pelle	2B	0	0.0744235	0.298473	0.249347
KQK16054	not RLK-Pelle	1	TraesCS2B02G274800.1	not RLK-Pelle	2B	0	0.0411614	0.310374	0.132619
KQK16058	not RLK-Pelle	1	TraesCS2B02G274900.1	not RLK-Pelle	2B	0	0.0440744	0.257758	0.170991
KQK16059	not RLK-Pelle	1	TraesCS2B02G275000.1	not RLK-Pelle	2B	0	0.0535942	0.297311	0.180263
KQK16065	not RLK-Pelle	1	TraesCS2B02G275100.1	not RLK-Pelle	2B	0	0.0340323	0.256373	0.132745
KQK20730	not RLK-Pelle	1	TraesCS2B02G270000.2	not RLK-Pelle	2B	9e-112	0.00569939	0.305003	0.0186863
PNT76977	RLK-Pelle_LRR-VI-1	1	TraesCS2B02G270100.2	RLK-Pelle_LRR-VI-1	2B	0	0.111024	0.48415	0.229318
KQK20742	not RLK-Pelle	1	TraesCS2B02G270300.2	not RLK-Pelle	2B	0	0.0700082	0.450818	0.155291
KQK20746	not RLK-Pelle	1	TraesCS2B02G270400.1	not RLK-Pelle	2B	0	0.0586706	0.313523	0.187134
KQK20759	not RLK-Pelle	1	TraesCS2B02G270500.1	not RLK-Pelle	2B	0	0.0348659	0.286297	0.121782
KQK20762	not RLK-Pelle	1	TraesCS2B02G270600.1	not RLK-Pelle	2B	0	0.0615635	0.303582	0.202791
KQK14722	not RLK-Pelle	1	TraesCS2B02G144200.1	not RLK-Pelle	2B	8e-137	0.164818	0.627476	0.262669
KQK14724	not RLK-Pelle	1	TraesCS2B02G144100.1	not RLK-Pelle	2B	1e-170	0.044828	0.296199	0.151344
KQK14728	not RLK-Pelle	1	TraesCS2B02G142200.1	not RLK-Pelle	2B	0	0.182205	0.354251	0.514338
PNT74590	not RLK-Pelle	1	TraesCS2B02G142000.1	not RLK-Pelle	2B	3e-111	0.172153	0.370275	0.464933
KQK14736	not RLK-Pelle	1	TraesCS2B02G141900.1	not RLK-Pelle	2B	0	0.1641	0.535895	0.306217
KQK14750	not RLK-Pelle	1	TraesCS2B02G141800.1	not RLK-Pelle	2B	0	0.0911218	0.290874	0.313269
KQK14751	not RLK-Pelle	1	TraesCS2B02G141700.1	not RLK-Pelle	2B	0	0.149069	0.388261	0.383939
KQK14755	not RLK-Pelle	1	TraesCS2B02G140200.1	not RLK-Pelle	2B	0	0.057754	0.314572	0.183596
KQK14761	not RLK-Pelle	1	TraesCS2B02G139100.1	not RLK-Pelle	2B	0	0.0348993	0.400342	0.0871738
KQK14762	not RLK-Pelle	1	TraesCS2B02G139000.1	not RLK-Pelle	2B	0	0.036847	0.316972	0.116247
KQK14764	not RLK-Pelle	1	TraesCS2B02G138600.1	not RLK-Pelle	2B	0	0.0689303	0.35743	0.19285
KQK14765	not RLK-Pelle	1	TraesCS2B02G138500.1	not RLK-Pelle	2B	0	0.0919419	0.47453	0.193754
KQK14768	not RLK-Pelle	1	TraesCS2B02G137900.1	not RLK-Pelle	2B	0	0.0624397	0.334646	0.186584
KQK14771	RLK-Pelle_RLCK-VIIa-1	1	TraesCS2B02G137800.2	RLK-Pelle_RLCK-VIIa-1	2B	0	0.082773	0.424246	0.195106
KQK14776	not RLK-Pelle	1	TraesCS2B02G137400.7	not RLK-Pelle	2B	0	0.0744841	0.276811	0.269079
KQK14784	not RLK-Pelle	1	TraesCS2B02G137300.2	not RLK-Pelle	2B	0	0.0222929	0.31872	0.0699453
KQK14787	not RLK-Pelle	1	TraesCS2B02G137100.1	not RLK-Pelle	2B	0	0.0782907	0.402455	0.194533
KQK14791	not RLK-Pelle	1	TraesCS2B02G135900.1	not RLK-Pelle	2B	0	0.0460783	0.291256	0.158205
KQK14792	not RLK-Pelle	1	TraesCS2B02G135800.1	not RLK-Pelle	2B	0	0.112011	0.272538	0.410992
KQK21763	not RLK-Pelle	1	TraesCS2B02G127900.1	not RLK-Pelle	2B	5e-127	0.038773	0.636079	0.0609563
KQK21774	not RLK-Pelle	1	TraesCS2B02G126500.1	not RLK-Pelle	2B	2e-122	0.0169949	0.733376	0.0231735
KQK21780	not RLK-Pelle	1	TraesCS2B02G124500.1	not RLK-Pelle	2B	3e-104	0.256577	0.545614	0.470253
KQK21781	not RLK-Pelle	1	TraesCS2B02G124300.1	not RLK-Pelle	2B	1e-121	0.348785	0.660958	0.527695
PNT77459	not RLK-Pelle	1	TraesCS2B02G123700.1	not RLK-Pelle	2B	0	0.138101	0.925208	0.149265
KQK21790	not RLK-Pelle	1	TraesCS2B02G122800.1	not RLK-Pelle	2B	1e-125	0.801565	1.20455	0.665449
KQK21797	not RLK-Pelle	1	TraesCS2B02G122700.1	not RLK-Pelle	2B	8e-130	0.190953	0.60193	0.317235
KQK21802	not RLK-Pelle	1	TraesCS2B02G122400.1	not RLK-Pelle	2B	0	0.15529	1.67903	0.0924882
KQK21815	not RLK-Pelle	1	TraesCS2B02G121500.1	not RLK-Pelle	2B	0	0.150364	0.816216	0.184221
KQK21827	RLK-Pelle_LRR-III	1	TraesCS2B02G121100.1	RLK-Pelle_LRR-III	2B	0	0.165012	0.821589	0.200844
PNT77478	not RLK-Pelle	1	TraesCS2B02G121000.1	not RLK-Pelle	2B	0	0.238305	1.03202	0.230912
KQK21856	not RLK-Pelle	1	TraesCS2B02G120200.1	not RLK-Pelle	2B	0	0.2058	0.894708	0.230019
KQK21863	not RLK-Pelle	1	TraesCS2B02G119400.4	not RLK-Pelle	2B	0	0.238253	0.589058	0.404463
KQK21865	not RLK-Pelle	1	TraesCS2B02G119200.2	not RLK-Pelle	2B	0	0.143312	0.768466	0.186492
KQK21867	not RLK-Pelle	1	TraesCS2B02G119000.1	not RLK-Pelle	2B	8e-111	0.407994	0.558456	0.730575
KQK21868	not RLK-Pelle	1	TraesCS2B02G118800.2	not RLK-Pelle	2B	0	0.145283	0.281244	0.516572
KQK21870	not RLK-Pelle	1	TraesCS2B02G118100.1	not RLK-Pelle	2B	2e-105	0.279888	1.06921	0.261771
PNT74729	not RLK-Pelle	1	TraesCS2B02G191900.1	not RLK-Pelle	2B	0	0.199367	0.370755	0.537732
KQK15185	not RLK-Pelle	1	TraesCS2B02G191800.1	not RLK-Pelle	2B	0	0.0266428	0.358111	0.0743982
KQK15198	not RLK-Pelle	1	TraesCS2B02G191200.1	not RLK-Pelle	2B	0	0.00976735	0.287425	0.0339823
KQK15205	not RLK-Pelle	1	TraesCS2B02G190700.1	not RLK-Pelle	2B	1e-129	0.234463	0.517567	0.45301
KQK15210	not RLK-Pelle	1	TraesCS2B02G190400.1	not RLK-Pelle	2B	1e-127	0.0557516	0.298747	0.186618
KQK15211	not RLK-Pelle	1	TraesCS2B02G190100.1	not RLK-Pelle	2B	0	0.0769146	0.292353	0.263088
KQK15213	not RLK-Pelle	1	TraesCS2B02G189700.1	not RLK-Pelle	2B	0	0.140457	0.436749	0.321597
KQK15219	not RLK-Pelle	1	TraesCS2B02G189600.1	not RLK-Pelle	2B	0	0.0469597	0.418824	0.112123
KQK15221	not RLK-Pelle	1	TraesCS2B02G189500.1	not RLK-Pelle	2B	5e-159	0.0479014	0.4397	0.108941
KQK15223	not RLK-Pelle	1	TraesCS2B02G189300.1	not RLK-Pelle	2B	0	0.0335487	0.403994	0.0830424
KQK15227	not RLK-Pelle	1	TraesCS2B02G189100.1	not RLK-Pelle	2B	0	0.0964456	0.257349	0.374766
KQK15232	not RLK-Pelle	1	TraesCS2B02G188800.1	not RLK-Pelle	2B	0	0.0601469	0.22531	0.266952
KQK15239	not RLK-Pelle	1	TraesCS2B02G188200.1	not RLK-Pelle	2B	2e-179	0.0502506	0.417852	0.12026
KQK15241	not RLK-Pelle	1	TraesCS2B02G187000.1	not RLK-Pelle	2B	0	0.129892	0.571605	0.22724
KQK15129	not RLK-Pelle	1	TraesCS2B02G194900.1	not RLK-Pelle	2B	0	0.0822707	0.312112	0.263594
KQK15130	not RLK-Pelle	1	TraesCS2B02G194700.1	not RLK-Pelle	2B	0	0.0329346	0.318078	0.103542
KQK15133	not RLK-Pelle	1	TraesCS2B02G194600.3	not RLK-Pelle	2B	2e-157	0.280566	0.737245	0.38056
KQK15134	not RLK-Pelle	1	TraesCS2B02G194400.1	not RLK-Pelle	2B	1e-161	0.0478471	0.449533	0.106437
KQK15135	not RLK-Pelle	1	TraesCS2B02G194200.1	not RLK-Pelle	2B	0	0.0278811	0.35439	0.0786735
KQK15136	not RLK-Pelle	1	TraesCS2B02G194100.1	not RLK-Pelle	2B	0	0.0465227	0.31518	0.147607
KQK15146	not RLK-Pelle	1	TraesCS2B02G193600.1	not RLK-Pelle	2B	0	0.0464429	0.320741	0.144799
KQK15153	RLK-Pelle_LRR-V	1	TraesCS2B02G193000.1	RLK-Pelle_LRR-V	2B	0	0.0598162	0.28809	0.20763
KQK15156	not RLK-Pelle	1	TraesCS2B02G192900.1	not RLK-Pelle	2B	0	0.0817613	0.388554	0.210425
KQK15159	not RLK-Pelle	1	TraesCS2B02G192800.1	not RLK-Pelle	2B	2e-176	0.0654581	0.357241	0.183232
KQK15160	not RLK-Pelle	1	TraesCS2B02G192400.1	not RLK-Pelle	2B	8e-117	0.0137019	0.488309	0.0280598
KQK15161	not RLK-Pelle	1	TraesCS2B02G192300.1	not RLK-Pelle	2B	0	0.103743	0.382845	0.270979
KQK21024	not RLK-Pelle	1	TraesCS2B02G273500.1	not RLK-Pelle	2B	4e-171	0.107301	0.411406	0.260816
KQK21026	not RLK-Pelle	1	TraesCS2B02G273300.1	not RLK-Pelle	2B	0	0.0870483	0.358605	0.242742
KQK21033	RLK-Pelle_LRR-III	1	TraesCS2B02G273100.1	RLK-Pelle_LRR-III	2B	0	0.0373699	0.428758	0.0871586
KQK21037	not RLK-Pelle	1	TraesCS2B02G272700.1	not RLK-Pelle	2B	0	0.0375336	0.399252	0.0940098
KQK21039	not RLK-Pelle	1	TraesCS2B02G272600.3	not RLK-Pelle	2B	0	0.131925	0.366033	0.360418
PNT77147	not RLK-Pelle	1	TraesCS2B02G272400.1	not RLK-Pelle	2B	0	0.0583578	0.27423	0.212806
KQK21049	not RLK-Pelle	1	TraesCS2B02G271900.3	not RLK-Pelle	2B	0	0.078509	0.358528	0.218976
KQK21051	not RLK-Pelle	1	TraesCS2B02G271800.1	not RLK-Pelle	2B	0	0.0816349	0.302685	0.269702
KQK21052	not RLK-Pelle	1	TraesCS2B02G271700.1	not RLK-Pelle	2B	0	0.0137326	0.412771	0.0332693
KQK22031	not RLK-Pelle	1	TraesCS2B02G110300.1	not RLK-Pelle	2B	0	0.238612	0.664045	0.359331
KQK22044	not RLK-Pelle	1	TraesCS2B02G108800.1	not RLK-Pelle	2B	6e-116	0.618924	0.999309	0.619352
KQK22047	not RLK-Pelle	1	TraesCS2B02G108200.1	not RLK-Pelle	2B	0	0.100417	0.775543	0.129479
KQK22060	not RLK-Pelle	1	TraesCS2B02G107500.1	not RLK-Pelle	2B	0	0.202152	0.461405	0.438122
KQK22073	not RLK-Pelle	1	TraesCS2B02G106400.1	not RLK-Pelle	2B	5e-107	0.234448	0.480605	0.487818
KQK22083	not RLK-Pelle	1	TraesCS2B02G105700.1	not RLK-Pelle	2B	0	0.0231915	1.03232	0.0224654
KQK22100	not RLK-Pelle	1	TraesCS2B02G105000.1	not RLK-Pelle	2B	0	0.113502	0.518465	0.21892
PNT77575	not RLK-Pelle	1	TraesCS2B02G104300.1	not RLK-Pelle	2B	0	0.178268	0.723904	0.246259
KQK22118	RLK-Pelle_LRR-VI-2	1	TraesCS2B02G104200.1	RLK-Pelle_LRR-VI-2	2B	0	0.230017	0.974835	0.235954
KQK21433	not RLK-Pelle	1	TraesCS2B02G189600.1	not RLK-Pelle	2B	0	0.0761178	0.734937	0.10357
KQK21436	not RLK-Pelle	1	TraesCS2B02G189500.1	not RLK-Pelle	2B	3e-148	0.0747885	0.60176	0.124283
KQK21438	not RLK-Pelle	1	TraesCS2B02G189300.1	not RLK-Pelle	2B	0	0.105053	0.903564	0.116265
PNT77301	not RLK-Pelle	1	TraesCS2B02G189100.1	not RLK-Pelle	2B	1e-155	0.224272	0.848928	0.264183
KQK21448	not RLK-Pelle	1	TraesCS2B02G188800.1	not RLK-Pelle	2B	0	0.173845	0.76915	0.226022
KQK21458	not RLK-Pelle	1	TraesCS2B02G188200.1	not RLK-Pelle	2B	4e-140	0.175342	1.28557	0.136393
KQK21468	not RLK-Pelle	1	TraesCS2B02G187000.1	not RLK-Pelle	2B	5e-159	0.254637	0.68402	0.372266
KQK21479	not RLK-Pelle	1	TraesCS2B02G186600.1	not RLK-Pelle	2B	1e-153	0.393174	0.805848	0.487901
PNT77341	not RLK-Pelle	1	TraesCS2B02G177300.1	not RLK-Pelle	2B	0	0.340244	2.53013	0.134477
KQK21553	not RLK-Pelle	1	TraesCS2B02G175300.1	not RLK-Pelle	2B	0	0.106926	0.664293	0.160962
KQK21555	not RLK-Pelle	1	TraesCS2B02G174800.1	not RLK-Pelle	2B	8e-133	0.110513	1.04421	0.105835
KQK21559	not RLK-Pelle	1	TraesCS2B02G173300.1	not RLK-Pelle	2B	7e-120	0.410228	0.701714	0.584609
PNT77358	not RLK-Pelle	1	TraesCS2B02G171900.1	not RLK-Pelle	2B	2e-102	0.286585	0.640298	0.44758
KQK21570	not RLK-Pelle	1	TraesCS2B02G171800.1	not RLK-Pelle	2B	0	0.167287	0.752477	0.222315
KQK21574	not RLK-Pelle	1	TraesCS2B02G171600.1	not RLK-Pelle	2B	0	0.0771278	0.877597	0.0878853
PNT77363	not RLK-Pelle	1	TraesCS2B02G169400.1	not RLK-Pelle	2B	0	0.170746	0.924234	0.184743
KQK21580	not RLK-Pelle	1	TraesCS2B02G167700.1	not RLK-Pelle	2B	5e-177	0.218956	1.17797	0.185876
PNT77505	not RLK-Pelle	1	TraesCS2B02G115400.1	not RLK-Pelle	2B	0	0.319875	1.38907	0.230281
PNT77514	not RLK-Pelle	1	TraesCS2B02G114500.2	not RLK-Pelle	2B	0	0.157459	0.888664	0.177186
KQK21928	not RLK-Pelle	1	TraesCS2B02G114000.1	not RLK-Pelle	2B	0	0.105946	1.14119	0.0928385
KQK21932	not RLK-Pelle	1	TraesCS2B02G113700.1	not RLK-Pelle	2B	2e-123	0.227572	1.47182	0.154619
KQK21935	not RLK-Pelle	1	TraesCS2B02G113200.2	not RLK-Pelle	2B	0	0.0446644	1.20103	0.0371884
KQK21944	not RLK-Pelle	1	TraesCS2B02G112800.1	not RLK-Pelle	2B	2e-178	0.151685	0.475838	0.318774
KQK21959	not RLK-Pelle	1	TraesCS2B02G112000.1	not RLK-Pelle	2B	0	0.36085	0.987444	0.365438
KQK15108	not RLK-Pelle	1	TraesCS2B02G186800.1	not RLK-Pelle	2B	0	0.0605042	0.323014	0.187311
PNT74708	not RLK-Pelle	1	TraesCS2B02G186600.1	not RLK-Pelle	2B	0	0.249754	0.339924	0.734736
KQK15111	not RLK-Pelle	1	TraesCS2B02G186500.1	not RLK-Pelle	2B	0	0.068539	0.364354	0.188111
KQK15113	not RLK-Pelle	1	TraesCS2B02G186400.1	not RLK-Pelle	2B	9e-158	0.0582161	0.288641	0.201691
KQK15117	not RLK-Pelle	1	TraesCS2B02G185300.1	not RLK-Pelle	2B	0	0.0153471	0.331047	0.0463594
KQK15119	not RLK-Pelle	1	TraesCS2B02G184900.1	not RLK-Pelle	2B	0	0.070668	0.28656	0.246608
KQK21682	not RLK-Pelle	1	TraesCS2B02G141800.1	not RLK-Pelle	2B	0	0.203639	0.645924	0.315267
KQK21683	not RLK-Pelle	1	TraesCS2B02G141700.1	not RLK-Pelle	2B	4e-147	0.405947	0.538883	0.753311
KQK21685	not RLK-Pelle	1	TraesCS2B02G140300.1	not RLK-Pelle	2B	2e-102	0.416771	0.981906	0.424451
KQK21686	not RLK-Pelle	1	TraesCS2B02G139100.1	not RLK-Pelle	2B	0	0.0993767	0.778573	0.12764
KQK21687	not RLK-Pelle	1	TraesCS2B02G139000.1	not RLK-Pelle	2B	0	0.115004	0.687665	0.167239
KQK21697	not RLK-Pelle	1	TraesCS2B02G137900.1	not RLK-Pelle	2B	0	0.178919	0.799779	0.22371
PNT77590	not RLK-Pelle	1	TraesCS2B02G103900.1	not RLK-Pelle	2B	0	0.0885462	0.701376	0.126246
KQK22159	not RLK-Pelle	1	TraesCS2B02G101800.1	not RLK-Pelle	2B	2e-120	0.348473	1.28436	0.271321
KQK22160	not RLK-Pelle	1	TraesCS2B02G101600.1	not RLK-Pelle	2B	0	0.388815	0.511289	0.76046
KQK22170	not RLK-Pelle	1	TraesCS2B02G099500.1	not RLK-Pelle	2B	0	0.160186	0.676955	0.236627
KQK22173	not RLK-Pelle	1	TraesCS2B02G098500.1	not RLK-Pelle	2B	0	0.206869	0.890643	0.232269
KQK22199	not RLK-Pelle	1	TraesCS2B02G096300.1	not RLK-Pelle	2B	0	0.174712	0.868964	0.201058
KQK22202	not RLK-Pelle	1	TraesCS2B02G096200.1	not RLK-Pelle	2B	2e-156	0.107513	0.720806	0.149156
KQK15256	not RLK-Pelle	1	TraesCS2D02G176600.1	not RLK-Pelle	2D	0	0.134804	0.344266	0.391568
PNT74764	not RLK-Pelle	1	TraesCS2D02G176700.1	not RLK-Pelle	2D	0	0.0711039	0.293271	0.242451
KQK15259	not RLK-Pelle	1	TraesCS2D02G176800.1	not RLK-Pelle	2D	1e-119	0.128014	0.348479	0.367349
PNT74766	not RLK-Pelle	1	TraesCS2D02G177000.1	not RLK-Pelle	2D	6e-164	0.108044	0.302658	0.356983
KQK15265	not RLK-Pelle	1	TraesCS2D02G177200.1	not RLK-Pelle	2D	0	0.200723	0.437513	0.458781
KQK15266	not RLK-Pelle	1	TraesCS2D02G177300.1	not RLK-Pelle	2D	3e-127	0.0549056	0.738386	0.074359
KQK15267	not RLK-Pelle	1	TraesCS2D02G177400.1	not RLK-Pelle	2D	1e-123	0.120277	0.377752	0.318401
KQK15271	not RLK-Pelle	1	TraesCS2D02G177500.2	not RLK-Pelle	2D	0	0.0623577	0.334866	0.186217
KQK15274	not RLK-Pelle	1	TraesCS2D02G177600.1	not RLK-Pelle	2D	2e-106	0.241	0.297415	0.810314
KQK15272	not RLK-Pelle	1	TraesCS2D02G177700.1	not RLK-Pelle	2D	0	0.114313	0.383751	0.297883
KQK15277	RLK-Pelle_RLCK-VIIa-2	1	TraesCS2D02G178100.1	RLK-Pelle_RLCK-VIIa-2	2D	0	0.111601	0.396427	0.281517
KQK15279	not RLK-Pelle	1	TraesCS2D02G178200.1	not RLK-Pelle	2D	0	0.0367237	0.316805	0.115919
KQK15286	not RLK-Pelle	1	TraesCS2D02G178700.1	not RLK-Pelle	2D	1e-155	0.124307	0.318648	0.390106
KQK15292	not RLK-Pelle	1	TraesCS2D02G179200.1	not RLK-Pelle	2D	0	0.0391848	0.270414	0.144906
PNT74776	not RLK-Pelle	1	TraesCS2D02G179300.1	not RLK-Pelle	2D	1e-161	0.0216125	0.333983	0.0647113
KQK15296	not RLK-Pelle	1	TraesCS2D02G179400.2	not RLK-Pelle	2D	7e-154	0.0342544	0.302334	0.1133
KQK15299	not RLK-Pelle	1	TraesCS2D02G179500.1	not RLK-Pelle	2D	0	0.0280215	0.216797	0.129252
KQK15303	not RLK-Pelle	1	TraesCS2D02G179800.1	not RLK-Pelle	2D	0	0.0429712	0.529659	0.0811299
KQK15306	not RLK-Pelle	1	TraesCS2D02G180300.1	not RLK-Pelle	2D	0	0.104546	0.346968	0.301313
KQK15307	not RLK-Pelle	1	TraesCS2D02G180400.2	not RLK-Pelle	2D	0	0.122662	0.349987	0.350477
KQK15322	not RLK-Pelle	1	TraesCS2D02G180800.1	not RLK-Pelle	2D	0	0.0747953	0.315384	0.237156
KQK15334	not RLK-Pelle	1	TraesCS2D02G181400.3	not RLK-Pelle	2D	1e-145	0.162736	0.408856	0.398028
KQK15337	not RLK-Pelle	1	TraesCS2D02G181700.1	not RLK-Pelle	2D	0	0.0208852	0.20936	0.0997576
KQK15338	not RLK-Pelle	1	TraesCS2D02G181900.1	not RLK-Pelle	2D	0	0.123963	0.402851	0.307715
KQK15343	not RLK-Pelle	1	TraesCS2D02G182400.1	not RLK-Pelle	2D	0	0.0948199	0.279844	0.338831
KQK15344	not RLK-Pelle	1	TraesCS2D02G182700.1	not RLK-Pelle	2D	0	0.065124	0.483765	0.134619
KQK15352	not RLK-Pelle	1	TraesCS2D02G182900.1	not RLK-Pelle	2D	0	0.082692	0.352302	0.234719
KQK15355	not RLK-Pelle	1	TraesCS2D02G183300.1	not RLK-Pelle	2D	0	0.05551	0.275607	0.20141
KQK15358	not RLK-Pelle	1	TraesCS2D02G183400.1	not RLK-Pelle	2D	0	0.0802444	0.373414	0.214894
KQK15362	not RLK-Pelle	1	TraesCS2D02G183500.1	not RLK-Pelle	2D	0	0.169435	0.307944	0.550215
KQK15363	not RLK-Pelle	1	TraesCS2D02G183600.1	not RLK-Pelle	2D	0	0.0443007	0.256381	0.172793
KQK15364	not RLK-Pelle	1	TraesCS2D02G183700.1	not RLK-Pelle	2D	2e-128	0.0697729	0.364961	0.191179
PNT74804	not RLK-Pelle	1	TraesCS2D02G183800.1	not RLK-Pelle	2D	0	0.0994841	0.276835	0.359362
PNT74806	RLK-Pelle_LRR-XV	1	TraesCS2D02G183900.1	RLK-Pelle_LRR-XV	2D	0	0.0560263	0.257842	0.217289
KQK15369	not RLK-Pelle	1	TraesCS2D02G185200.1	not RLK-Pelle	2D	0	0.150194	0.280411	0.535622
KQK15370	not RLK-Pelle	1	TraesCS2D02G185300.1	not RLK-Pelle	2D	1e-154	0.0677687	0.244732	0.27691
PNT74809	not RLK-Pelle	1	TraesCS2D02G185400.2	not RLK-Pelle	2D	2e-165	0.148038	0.559805	0.264446
KQK15376	not RLK-Pelle	1	TraesCS2D02G185900.1	not RLK-Pelle	2D	0	0.0473048	0.286898	0.164884
KQK15395	not RLK-Pelle	1	TraesCS2D02G188300.1	not RLK-Pelle	2D	0	0.11819	0.254838	0.463783
KQK15397	not RLK-Pelle	1	TraesCS2D02G188400.1	not RLK-Pelle	2D	0	0.0676604	0.27661	0.244606
KQK15398	not RLK-Pelle	1	TraesCS2D02G188500.1	not RLK-Pelle	2D	0	0.0337021	0.299411	0.112562
KQK15404	not RLK-Pelle	1	TraesCS2D02G188900.1	not RLK-Pelle	2D	0	0.216174	0.416	0.519648
PNT74819	not RLK-Pelle	1	TraesCS2D02G189200.2	not RLK-Pelle	2D	0	0.0893608	0.462262	0.193312
PNT74821	not RLK-Pelle	1	TraesCS2D02G189300.1	not RLK-Pelle	2D	5e-163	0.0779464	0.392781	0.198447
KQK15410	not RLK-Pelle	1	TraesCS2D02G189500.2	not RLK-Pelle	2D	0	0.083768	0.277471	0.301898
KQK15412	not RLK-Pelle	1	TraesCS2D02G189600.2	not RLK-Pelle	2D	0	0.0949731	0.288075	0.329682
KQK15413	not RLK-Pelle	1	TraesCS2D02G190000.2	not RLK-Pelle	2D	0	0.0590158	0.264595	0.223042
KQK15418	RLK-Pelle_LRR-Xb-2	1	TraesCS2D02G190200.2	RLK-Pelle_LRR-Xb-2	2D	0	0.149403	0.459828	0.32491
KQK15419	not RLK-Pelle	1	TraesCS2D02G190300.1	not RLK-Pelle	2D	0	0.0753906	0.311198	0.242259
PNT74829	not RLK-Pelle	1	TraesCS2D02G190400.1	not RLK-Pelle	2D	4e-106	0.0558918	0.344266	0.162351
KQK15421	not RLK-Pelle	1	TraesCS2D02G190500.1	not RLK-Pelle	2D	0	0.144694	0.391776	0.369328
KQK15424	not RLK-Pelle	1	TraesCS2D02G190600.1	not RLK-Pelle	2D	0	0.0734841	0.328032	0.224015
KQK15429	not RLK-Pelle	1	TraesCS2D02G190700.1	not RLK-Pelle	2D	0	0.147132	0.111522	1.31932
KQK15430	not RLK-Pelle	1	TraesCS2D02G191000.1	not RLK-Pelle	2D	0	0.0483343	0.311788	0.155023
KQK15444	not RLK-Pelle	1	TraesCS2D02G191800.1	not RLK-Pelle	2D	0	0.0686416	0.330029	0.207987
KQK15446	not RLK-Pelle	1	TraesCS2D02G192000.1	not RLK-Pelle	2D	0	0.0424282	0.175871	0.241246
PNT74834	not RLK-Pelle	1	TraesCS2D02G192800.1	not RLK-Pelle	2D	0	0.0389814	0.23721	0.164333
KQK15458	not RLK-Pelle	1	TraesCS2D02G193500.1	not RLK-Pelle	2D	0	0.0268177	0.33651	0.0796936
KQK15462	not RLK-Pelle	1	TraesCS2D02G193600.1	not RLK-Pelle	2D	0	0.110728	0.421487	0.262708
KQK15465	not RLK-Pelle	1	TraesCS2D02G194200.1	not RLK-Pelle	2D	0	0.0383503	0.389613	0.0984319
KQK15466	not RLK-Pelle	1	TraesCS2D02G194400.1	not RLK-Pelle	2D	0	0.0231833	0.306829	0.0755577
KQK15469	not RLK-Pelle	1	TraesCS2D02G194600.1	not RLK-Pelle	2D	0	0.167322	0.321819	0.519925
KQK15470	not RLK-Pelle	1	TraesCS2D02G194700.1	not RLK-Pelle	2D	0	0.0414622	0.295502	0.140311
PNT74854	not RLK-Pelle	1	TraesCS2D02G195000.1	not RLK-Pelle	2D	2e-154	0.0827815	0.224693	0.36842
KQK15475	not RLK-Pelle	1	TraesCS2D02G195100.1	not RLK-Pelle	2D	0	0.152948	0.388927	0.393255
KQK15477	not RLK-Pelle	1	TraesCS2D02G195300.1	not RLK-Pelle	2D	0	0.0505568	0.416305	0.121442
KQK15479	not RLK-Pelle	1	TraesCS2D02G195400.3	not RLK-Pelle	2D	0	0.0696227	0.362421	0.192104
KQK15482	not RLK-Pelle	1	TraesCS2D02G195500.1	not RLK-Pelle	2D	0	0.0712783	0.344374	0.206979
KQK15485	not RLK-Pelle	1	TraesCS2D02G196100.1	not RLK-Pelle	2D	1e-109	0.0199064	0.32456	0.0613335
KQK15494	not RLK-Pelle	1	TraesCS2D02G197000.1	not RLK-Pelle	2D	0	0.0386675	0.312049	0.123915
KQK15496	not RLK-Pelle	1	TraesCS2D02G197200.1	not RLK-Pelle	2D	0	0.0243903	0.25076	0.0972653
KQK15500	not RLK-Pelle	1	TraesCS2D02G197400.1	not RLK-Pelle	2D	0	0.102802	0.306169	0.335767
KQK15505	not RLK-Pelle	1	TraesCS2D02G197600.1	not RLK-Pelle	2D	0	0.066024	0.253509	0.260441
KQK15507	not RLK-Pelle	1	TraesCS2D02G198100.4	not RLK-Pelle	2D	0	0.0687224	0.315527	0.217802
KQK15517	not RLK-Pelle	1	TraesCS2D02G198500.1	not RLK-Pelle	2D	0	0.0598063	0.273726	0.21849
PNT74870	not RLK-Pelle	1	TraesCS2D02G198600.1	not RLK-Pelle	2D	2e-171	0.220114	0.380134	0.579043
KQK15520	not RLK-Pelle	1	TraesCS2D02G198700.1	not RLK-Pelle	2D	0	0.116304	0.317914	0.365837
KQK15524	not RLK-Pelle	1	TraesCS2D02G199200.1	not RLK-Pelle	2D	2e-104	0.128903	0.527985	0.244142
KQK15525	not RLK-Pelle	1	TraesCS2D02G199300.3	not RLK-Pelle	2D	0	0.150345	0.376471	0.399355
KQK15526	not RLK-Pelle	1	TraesCS2D02G199400.1	not RLK-Pelle	2D	0	0.0451095	0.351125	0.128471
KQK15529	not RLK-Pelle	1	TraesCS2D02G199500.1	not RLK-Pelle	2D	0	0.0256476	0.353571	0.0725386
KQK15530	not RLK-Pelle	1	TraesCS2D02G199600.2	not RLK-Pelle	2D	0	0.0279344	0.258384	0.108112
KQK15532	not RLK-Pelle	1	TraesCS2D02G199700.1	not RLK-Pelle	2D	0	0.0422123	0.300068	0.140676
KQK15538	not RLK-Pelle	1	TraesCS2D02G199900.1	not RLK-Pelle	2D	1e-123	0.0455999	0.339829	0.134185
KQK15540	not RLK-Pelle	1	TraesCS2D02G200100.1	not RLK-Pelle	2D	6e-159	0.0452272	0.297468	0.152041
KQK15544	not RLK-Pelle	1	TraesCS2D02G200300.1	not RLK-Pelle	2D	0	0.0508145	0.281503	0.180512
KQK15546	not RLK-Pelle	1	TraesCS2D02G200600.1	not RLK-Pelle	2D	0	0.0130647	0.24933	0.0523994
KQK15547	not RLK-Pelle	1	TraesCS2D02G200700.1	not RLK-Pelle	2D	2e-160	0.0259805	0.205894	0.126184
KQK15550	not RLK-Pelle	1	TraesCS2D02G200900.1	not RLK-Pelle	2D	4e-104	0.0263237	0.333825	0.0788548
KQK15551	not RLK-Pelle	1	TraesCS2D02G201000.1	not RLK-Pelle	2D	0	0.0693465	0.44608	0.155457
KQK15556	not RLK-Pelle	1	TraesCS2D02G201200.2	not RLK-Pelle	2D	0	0.104681	0.441555	0.237072
KQK15557	not RLK-Pelle	1	TraesCS2D02G201300.1	not RLK-Pelle	2D	0	0.053543	0.334903	0.159876
KQK15569	not RLK-Pelle	1	TraesCS2D02G201900.1	not RLK-Pelle	2D	0	0.0703965	0.267751	0.262918
KQK15571	not RLK-Pelle	1	TraesCS2D02G202000.1	not RLK-Pelle	2D	0	0.0207548	0.332983	0.06233
KQK15574	not RLK-Pelle	1	TraesCS2D02G202200.1	not RLK-Pelle	2D	0	0.000972763	0.418157	0.00232631
KQK15591	RLK-Pelle_LRR-III	1	TraesCS2D02G202600.1	RLK-Pelle_LRR-III	2D	0	0.147877	0.353216	0.41866
KQK15593	not RLK-Pelle	1	TraesCS2D02G202700.1	not RLK-Pelle	2D	0	0.0720052	0.267608	0.26907
KQK15595	not RLK-Pelle	1	TraesCS2D02G202900.1	not RLK-Pelle	2D	0	0.0237817	0.258229	0.0920955
KQK15596	not RLK-Pelle	1	TraesCS2D02G203000.2	not RLK-Pelle	2D	0	0.0619564	0.499531	0.124029
KQK15597	not RLK-Pelle	1	TraesCS2D02G203300.1	not RLK-Pelle	2D	0	0.0549328	0.307396	0.178704
KQK15607	not RLK-Pelle	1	TraesCS2D02G203500.2	not RLK-Pelle	2D	1e-153	0.157111	0.516368	0.304261
KQK15615	not RLK-Pelle	1	TraesCS2D02G203900.2	not RLK-Pelle	2D	0	0.0547548	0.330542	0.165652
KQK15617	not RLK-Pelle	1	TraesCS2D02G204100.1	not RLK-Pelle	2D	0	0.0654338	0.382607	0.171021
KQK15624	not RLK-Pelle	1	TraesCS2D02G204900.1	not RLK-Pelle	2D	0	0.0501599	0.264058	0.189958
KQK15625	not RLK-Pelle	1	TraesCS2D02G205000.1	not RLK-Pelle	2D	0	0.0319253	0.297898	0.107169
KQK15628	not RLK-Pelle	1	TraesCS2D02G205200.1	not RLK-Pelle	2D	0	0.080297	0.281035	0.285719
KQK15630	not RLK-Pelle	1	TraesCS2D02G205400.2	not RLK-Pelle	2D	0	0.140338	0.330182	0.425032
KQK15631	not RLK-Pelle	1	TraesCS2D02G205600.1	not RLK-Pelle	2D	6e-157	0.0539483	0.350274	0.154017
KQK15632	not RLK-Pelle	1	TraesCS2D02G205700.1	not RLK-Pelle	2D	0	0.0774402	0.302358	0.256121
KQK15637	not RLK-Pelle	1	TraesCS2D02G205800.1	not RLK-Pelle	2D	0	0.0997562	0.4345	0.229588
KQK15638	not RLK-Pelle	1	TraesCS2D02G205900.2	not RLK-Pelle	2D	6e-164	0.032673	0.366252	0.0892091
KQK15644	not RLK-Pelle	1	TraesCS2D02G206200.1	not RLK-Pelle	2D	0	0.059009	0.368396	0.160178
KQK15646	not RLK-Pelle	1	TraesCS2D02G206400.1	not RLK-Pelle	2D	1e-175	0.0534213	0.269883	0.197943
KQK15654	not RLK-Pelle	1	TraesCS2D02G206900.1	not RLK-Pelle	2D	9e-124	0.091458	0.2379	0.384439
PNT74901	not RLK-Pelle	1	TraesCS2D02G207000.5	not RLK-Pelle	2D	0	0.186745	0.339018	0.550842
KQK15659	not RLK-Pelle	1	TraesCS2D02G207400.1	not RLK-Pelle	2D	0	0.0195584	0.250603	0.078045
PNT74904	not RLK-Pelle	1	TraesCS2D02G207600.2	not RLK-Pelle	2D	6e-169	0.0710899	0.369855	0.19221
KQK15662	not RLK-Pelle	1	TraesCS2D02G207900.1	not RLK-Pelle	2D	3e-130	0.0560013	0.399324	0.14024
KQK15665	not RLK-Pelle	1	TraesCS2D02G208000.3	not RLK-Pelle	2D	0	0.12493	0.284661	0.438874
KQK15671	RLK-Pelle_LRR-I-1	1	TraesCS2D02G208100.1	RLK-Pelle_LRR-I-1	2D	0	0.0588393	0.540785	0.108804
KQK15672	not RLK-Pelle	1	TraesCS2D02G208300.1	not RLK-Pelle	2D	0	0.0744323	0.314661	0.236548
KQK14793	not RLK-Pelle	1	TraesCS2D02G125700.1	not RLK-Pelle	2D	7e-152	0.169324	0.68943	0.2456
KQK14795	not RLK-Pelle	1	TraesCS2D02G126600.1	not RLK-Pelle	2D	0	0.056998	0.424005	0.134428
KQK14801	not RLK-Pelle	1	TraesCS2D02G126700.1	not RLK-Pelle	2D	0	0.0654992	0.304436	0.215149
KQK14803	not RLK-Pelle	1	TraesCS2D02G127600.1	not RLK-Pelle	2D	9e-138	0.110865	0.367292	0.301845
KQK14808	not RLK-Pelle	1	TraesCS2D02G128300.1	not RLK-Pelle	2D	9e-125	0.0766862	0.516007	0.148615
KQK14810	not RLK-Pelle	1	TraesCS2D02G128400.1	not RLK-Pelle	2D	0	0.134287	0.556664	0.241235
KQK14809	not RLK-Pelle	1	TraesCS2D02G128500.1	not RLK-Pelle	2D	0	0.126832	0.400007	0.317075
KQK14814	not RLK-Pelle	1	TraesCS2D02G129200.1	not RLK-Pelle	2D	0	0.0478671	0.449486	0.106493
PNT74607	not RLK-Pelle	1	TraesCS2D02G129300.2	not RLK-Pelle	2D	8e-159	0.0842327	0.397727	0.211785
PNT74610	not RLK-Pelle	1	TraesCS2D02G129400.1	not RLK-Pelle	2D	0	0.143234	0.384291	0.372722
KQK14820	not RLK-Pelle	1	TraesCS2D02G129600.2	not RLK-Pelle	2D	0	0.317568	0.57915	0.548334
KQK14823	not RLK-Pelle	1	TraesCS2D02G129700.1	not RLK-Pelle	2D	0	0.0199072	0.205128	0.0970478
KQK14825	not RLK-Pelle	1	TraesCS2D02G129800.1	not RLK-Pelle	2D	0	0.0683413	0.435661	0.156868
KQK14837	not RLK-Pelle	1	TraesCS2D02G130400.1	not RLK-Pelle	2D	0	0.0664623	0.315549	0.210624
PNT74619	not RLK-Pelle	1	TraesCS2D02G131200.1	not RLK-Pelle	2D	0	0.0529239	0.261261	0.202571
PNT74621	not RLK-Pelle	1	TraesCS2D02G131700.1	not RLK-Pelle	2D	0	0.0207549	0.333628	0.0622095
KQK14849	not RLK-Pelle	1	TraesCS2D02G132100.1	not RLK-Pelle	2D	0	0.0765311	0.375775	0.203662
KQK14851	not RLK-Pelle	1	TraesCS2D02G132200.1	not RLK-Pelle	2D	3e-169	0.0466169	0.337272	0.138218
KQK14854	not RLK-Pelle	1	TraesCS2D02G132600.1	not RLK-Pelle	2D	0	0.0486712	0.375994	0.129447
KQK14861	not RLK-Pelle	1	TraesCS2D02G132900.1	not RLK-Pelle	2D	0	0.0174071	0.279053	0.0623793
KQK14864	not RLK-Pelle	1	TraesCS2D02G133500.2	not RLK-Pelle	2D	0	0.0472493	0.294303	0.160547
PNT74638	not RLK-Pelle	1	TraesCS2D02G133900.1	not RLK-Pelle	2D	0	0.0949915	0.361776	0.26257
KQK14867	not RLK-Pelle	1	TraesCS2D02G134000.1	not RLK-Pelle	2D	0	0.0746922	0.298336	0.250363
KQK14868	not RLK-Pelle	1	TraesCS2D02G134100.1	not RLK-Pelle	2D	3e-106	0.0546464	0.228016	0.23966
KQK14871	not RLK-Pelle	1	TraesCS2D02G134400.1	not RLK-Pelle	2D	0	0.123662	0.281208	0.439754
KQK14880	not RLK-Pelle	1	TraesCS2D02G135100.1	not RLK-Pelle	2D	2e-118	0.0702103	0.289595	0.242443
KQK14883	not RLK-Pelle	1	TraesCS2D02G135500.1	not RLK-Pelle	2D	0	0.149333	0.411815	0.362622
KQK14884	not RLK-Pelle	1	TraesCS2D02G135800.1	not RLK-Pelle	2D	2e-159	0.0842952	0.262349	0.32131
KQK14888	not RLK-Pelle	1	TraesCS2D02G136100.1	not RLK-Pelle	2D	2e-139	0.0912989	0.362955	0.251543
KQK14887	not RLK-Pelle	1	TraesCS2D02G136300.1	not RLK-Pelle	2D	0	0.0659905	0.337669	0.19543
KQK14889	not RLK-Pelle	1	TraesCS2D02G136500.1	not RLK-Pelle	2D	0	0.0838059	0.415888	0.201511
KQK14893	not RLK-Pelle	1	TraesCS2D02G136600.1	not RLK-Pelle	2D	0	0.0826434	0.263486	0.313653
KQK14895	not RLK-Pelle	1	TraesCS2D02G137000.1	not RLK-Pelle	2D	0	0.178692	0.419968	0.425491
KQK14898	not RLK-Pelle	1	TraesCS2D02G137100.1	not RLK-Pelle	2D	4e-164	0.0416255	0.360214	0.115558
KQK14901	not RLK-Pelle	1	TraesCS2D02G138100.2	not RLK-Pelle	2D	0	0.126854	0.297747	0.426047
KQK14902	not RLK-Pelle	1	TraesCS2D02G138200.1	not RLK-Pelle	2D	1e-176	0.0490419	0.446361	0.10987
KQK14903	not RLK-Pelle	1	TraesCS2D02G138300.1	not RLK-Pelle	2D	0	0.0359833	0.437117	0.0823196
KQK14904	not RLK-Pelle	1	TraesCS2D02G138900.1	not RLK-Pelle	2D	0	0.24	0.443673	0.540939
KQK14909	not RLK-Pelle	1	TraesCS2D02G139700.1	not RLK-Pelle	2D	0	0.204082	0.437918	0.466028
KQK14918	not RLK-Pelle	1	TraesCS2D02G141000.1	not RLK-Pelle	2D	0	0.0508706	0.355392	0.143139
KQK14916	not RLK-Pelle	1	TraesCS2D02G141100.1	not RLK-Pelle	2D	0	0.0264345	0.197861	0.133601
PNT74649	not RLK-Pelle	1	TraesCS2D02G141200.1	not RLK-Pelle	2D	0	0.144583	0.713571	0.202619
KQK14925	not RLK-Pelle	1	TraesCS2D02G142500.1	not RLK-Pelle	2D	0	0.0352968	0.302572	0.116656
KQK14933	not RLK-Pelle	1	TraesCS2D02G144500.3	not RLK-Pelle	2D	0	0.0967477	0.355036	0.272501
KQK14934	not RLK-Pelle	1	TraesCS2D02G144800.1	not RLK-Pelle	2D	0	0.11227	0.288314	0.389401
KQK14937	not RLK-Pelle	1	TraesCS2D02G145100.1	not RLK-Pelle	2D	0	0.165094	0.352761	0.468004
KQK14938	not RLK-Pelle	1	TraesCS2D02G145300.1	not RLK-Pelle	2D	0	0.0268028	0.293214	0.0914103
KQK14940	not RLK-Pelle	1	TraesCS2D02G145400.1	not RLK-Pelle	2D	3e-121	0.0859811	0.442912	0.194127
KQK14941	not RLK-Pelle	1	TraesCS2D02G145700.1	not RLK-Pelle	2D	0	0.109051	0.282391	0.386168
KQK14943	not RLK-Pelle	1	TraesCS2D02G145800.1	not RLK-Pelle	2D	0	0.0422037	0.41384	0.101981
PNT74654	not RLK-Pelle	1	TraesCS2D02G145900.1	not RLK-Pelle	2D	0	0.116955	0.587354	0.199123
KQK14947	not RLK-Pelle	1	TraesCS2D02G146100.1	not RLK-Pelle	2D	0	0.109626	0.477251	0.229704
KQK14948	not RLK-Pelle	1	TraesCS2D02G146200.1	not RLK-Pelle	2D	0	0.0473426	0.326737	0.144895
KQK14949	not RLK-Pelle	1	TraesCS2D02G146600.1	not RLK-Pelle	2D	1e-145	0.322855	0.980101	0.32941
KQK14957	not RLK-Pelle	1	TraesCS2D02G148200.1	not RLK-Pelle	2D	0	0.0417172	0.352955	0.118194
PNT74656	not RLK-Pelle	1	TraesCS2D02G148400.1	not RLK-Pelle	2D	0	0.0722742	0.38556	0.187453
KQK14963	not RLK-Pelle	1	TraesCS2D02G148700.1	not RLK-Pelle	2D	0	0.121434	0.349022	0.347926
KQK14965	not RLK-Pelle	1	TraesCS2D02G148900.1	not RLK-Pelle	2D	0	0.115997	0.338214	0.342971
KQK14966	not RLK-Pelle	1	TraesCS2D02G149100.1	not RLK-Pelle	2D	3e-111	0.0267051	0.237442	0.11247
KQK14967	not RLK-Pelle	1	TraesCS2D02G149900.1	not RLK-Pelle	2D	0	0.195009	0.519506	0.375374
PNT74660	not RLK-Pelle	1	TraesCS2D02G150800.1	not RLK-Pelle	2D	0	0.0183805	0.366243	0.0501867
KQK14976	not RLK-Pelle	1	TraesCS2D02G151100.1	not RLK-Pelle	2D	0	0.0540042	0.251033	0.215128
KQK14978	not RLK-Pelle	1	TraesCS2D02G151200.1	not RLK-Pelle	2D	2e-123	0.18186	0.466693	0.389678
KQK14981	not RLK-Pelle	1	TraesCS2D02G151400.1	not RLK-Pelle	2D	0	0.0481362	0.45851	0.104984
KQK14983	not RLK-Pelle	1	TraesCS2D02G151900.1	not RLK-Pelle	2D	0	0.0685824	0.332203	0.206447
KQK14984	not RLK-Pelle	1	TraesCS2D02G152000.1	not RLK-Pelle	2D	3e-162	0.055943	0.277913	0.201297
KQK14985	not RLK-Pelle	1	TraesCS2D02G152200.1	not RLK-Pelle	2D	2e-180	0.00452627	0.422826	0.0107048
KQK14986	not RLK-Pelle	1	TraesCS2D02G152300.1	not RLK-Pelle	2D	1e-146	0.0542562	0.458839	0.118247
KQK14988	not RLK-Pelle	1	TraesCS2D02G152400.1	not RLK-Pelle	2D	3e-119	0.32845	0.572149	0.574064
KQK14990	not RLK-Pelle	1	TraesCS2D02G153100.1	not RLK-Pelle	2D	6e-137	0.322235	0.685276	0.470227
KQK14992	not RLK-Pelle	1	TraesCS2D02G153600.1	not RLK-Pelle	2D	2e-111	0.308926	0.733748	0.421024
KQK14996	not RLK-Pelle	1	TraesCS2D02G154300.2	not RLK-Pelle	2D	3e-143	0.0677112	0.286123	0.23665
KQK15000	not RLK-Pelle	1	TraesCS2D02G154600.1	not RLK-Pelle	2D	0	0.100187	0.336864	0.29741
PNT74666	not RLK-Pelle	1	TraesCS2D02G154700.1	not RLK-Pelle	2D	0	0.118158	0.385438	0.306554
KQK15003	not RLK-Pelle	1	TraesCS2D02G154800.1	not RLK-Pelle	2D	2e-169	0.0375435	0.335843	0.111789
KQK15010	not RLK-Pelle	1	TraesCS2D02G155200.1	not RLK-Pelle	2D	0	0.0220785	0.20762	0.106341
PNT74667	not RLK-Pelle	1	TraesCS2D02G155300.2	not RLK-Pelle	2D	6e-122	0.613552	0.918381	0.66808
KQK15020	not RLK-Pelle	1	TraesCS2D02G155700.1	not RLK-Pelle	2D	0	0.0443246	0.316429	0.140077
KQK15024	not RLK-Pelle	1	TraesCS2D02G156500.1	not RLK-Pelle	2D	3e-102	0.0884117	0.342093	0.258443
PNT74670	not RLK-Pelle	1	TraesCS2D02G156700.1	not RLK-Pelle	2D	0	0.048259	0.350087	0.137848
KQK15033	not RLK-Pelle	1	TraesCS2D02G157300.1	not RLK-Pelle	2D	0	0.0996239	0.657107	0.15161
KQK15037	not RLK-Pelle	1	TraesCS2D02G158400.1	not RLK-Pelle	2D	0	0.0491353	0.377043	0.130317
KQK15040	not RLK-Pelle	1	TraesCS2D02G158600.1	not RLK-Pelle	2D	9e-154	0.0891409	0.629167	0.141681
KQK15042	not RLK-Pelle	1	TraesCS2D02G158800.1	not RLK-Pelle	2D	4e-155	0.0308706	0.480193	0.0642879
KQK15044	not RLK-Pelle	1	TraesCS2D02G159200.1	not RLK-Pelle	2D	4e-168	0.159319	0.421889	0.377632
KQK15054	not RLK-Pelle	1	TraesCS2D02G160100.1	not RLK-Pelle	2D	0	0.0544565	0.346511	0.157156
KQK15055	not RLK-Pelle	1	TraesCS2D02G160200.1	not RLK-Pelle	2D	0	0.159445	0.418554	0.380942
KQK15059	not RLK-Pelle	1	TraesCS2D02G161200.1	not RLK-Pelle	2D	2e-110	0.203176	0.403376	0.50369
KQK15062	not RLK-Pelle	1	TraesCS2D02G161300.1	not RLK-Pelle	2D	0	0.0487076	0.246955	0.197233
KQK15064	not RLK-Pelle	1	TraesCS2D02G161400.1	not RLK-Pelle	2D	3e-131	0.0569749	0.355743	0.160157
PNT74693	not RLK-Pelle	1	TraesCS2D02G161500.1	not RLK-Pelle	2D	0	0.0750877	0.2481	0.302651
KQK15070	not RLK-Pelle	1	TraesCS2D02G161900.2	not RLK-Pelle	2D	9e-156	0.0456415	0.442963	0.103037
KQK15071	not RLK-Pelle	1	TraesCS2D02G162000.1	not RLK-Pelle	2D	3e-174	0.0264909	0.31901	0.0830411
KQK15076	not RLK-Pelle	1	TraesCS2D02G162900.1	not RLK-Pelle	2D	3e-154	0.0860488	0.311945	0.275846
KQK15077	not RLK-Pelle	1	TraesCS2D02G163000.2	not RLK-Pelle	2D	0	0.0655178	0.23689	0.276575
KQK15082	not RLK-Pelle	1	TraesCS2D02G163200.1	not RLK-Pelle	2D	3e-112	0.222599	0.620852	0.358538
KQK15086	not RLK-Pelle	1	TraesCS2D02G163700.1	not RLK-Pelle	2D	4e-111	0.214988	0.543375	0.395653
KQK15089	not RLK-Pelle	1	TraesCS2D02G163800.1	not RLK-Pelle	2D	0	0.0351657	0.308587	0.113957
KQK15091	not RLK-Pelle	1	TraesCS2D02G163900.2	not RLK-Pelle	2D	4e-137	0.100603	0.342043	0.294124
KQK15092	not RLK-Pelle	1	TraesCS2D02G164100.1	not RLK-Pelle	2D	5e-123	0.0406998	0.377613	0.107782
KQK15100	not RLK-Pelle	1	TraesCS2D02G165200.1	not RLK-Pelle	2D	0	0.00945825	0.296964	0.0318498
KQK15117	not RLK-Pelle	1	TraesCS2D02G166900.1	not RLK-Pelle	2D	0	0.0150986	0.337805	0.0446963
KQK15802	not RLK-Pelle	1	TraesCS2D02G214500.1	not RLK-Pelle	2D	0	0.0614969	0.391672	0.157011
KQK15806	not RLK-Pelle	1	TraesCS2D02G214700.1	not RLK-Pelle	2D	9e-151	0.039517	0.274974	0.143712
KQK15809	not RLK-Pelle	1	TraesCS2D02G215000.3	not RLK-Pelle	2D	4e-155	0.0698269	0.167293	0.417394
KQK15811	not RLK-Pelle	1	TraesCS2D02G215300.1	not RLK-Pelle	2D	0	0.114644	0.357181	0.320969
KQK15820	not RLK-Pelle	1	TraesCS2D02G216200.1	not RLK-Pelle	2D	5e-152	0.0363026	0.364747	0.0995284
KQK15828	not RLK-Pelle	1	TraesCS2D02G216800.1	not RLK-Pelle	2D	0	0.204249	1.19517	0.170895
KQK15832	not RLK-Pelle	1	TraesCS2D02G217100.1	not RLK-Pelle	2D	0	0.242548	1.12248	0.216082
KQK15836	not RLK-Pelle	1	TraesCS2D02G217300.2	not RLK-Pelle	2D	2e-166	0.0266182	0.286422	0.0929337
KQK15837	RLK-Pelle_DLSV	1	TraesCS2D02G217500.3	RLK-Pelle_DLSV	2D	0	0.422769	1.63922	0.257908
KQK15840	not RLK-Pelle	1	TraesCS2D02G218000.1	not RLK-Pelle	2D	0	0.01687	0.36806	0.0458349
KQK15841	not RLK-Pelle	1	TraesCS2D02G218100.1	not RLK-Pelle	2D	7e-120	0.0622407	0.231027	0.269408
KQK15842	not RLK-Pelle	1	TraesCS2D02G218200.1	not RLK-Pelle	2D	4e-145	0.0496581	0.303921	0.163391
KQK15844	not RLK-Pelle	1	TraesCS2D02G218800.1	not RLK-Pelle	2D	2e-148	0.074352	0.398647	0.186511
KQK15853	not RLK-Pelle	1	TraesCS2D02G219500.1	not RLK-Pelle	2D	0	0.0880302	0.461196	0.190874
KQK15854	not RLK-Pelle	1	TraesCS2D02G219600.2	not RLK-Pelle	2D	0	0.162396	0.344551	0.471327
KQK15856	not RLK-Pelle	1	TraesCS2D02G219700.3	not RLK-Pelle	2D	0	0.102639	0.272721	0.376351
KQK15857	not RLK-Pelle	1	TraesCS2D02G220000.1	not RLK-Pelle	2D	1e-161	0.0282501	0.321228	0.0879439
KQK15858	not RLK-Pelle	1	TraesCS2D02G220100.1	not RLK-Pelle	2D	2e-140	0.077003	0.453127	0.169937
KQK15861	not RLK-Pelle	1	TraesCS2D02G220300.1	not RLK-Pelle	2D	0	0.139631	0.375234	0.372117
KQK15867	not RLK-Pelle	1	TraesCS2D02G220700.1	not RLK-Pelle	2D	5e-146	0.0362376	0.213431	0.169786
KQK15872	not RLK-Pelle	1	TraesCS2D02G220900.1	not RLK-Pelle	2D	0	0.0448681	0.323243	0.138806
KQK15877	not RLK-Pelle	1	TraesCS2D02G221200.1	not RLK-Pelle	2D	2e-157	0.0485107	0.405581	0.119608
KQK15879	RLK-Pelle_DLSV	1	TraesCS2D02G221400.3	RLK-Pelle_DLSV	2D	0	0.095097	0.349041	0.272453
PNT74974	RLK-Pelle_DLSV	1	TraesCS2D02G221500.4	RLK-Pelle_DLSV	2D	0	0.0992217	0.306316	0.32392
KQK15882	not RLK-Pelle	1	TraesCS2D02G221800.1	not RLK-Pelle	2D	0	0.195986	0.497963	0.393574
KQK15885	RLK-Pelle_DLSV	1	TraesCS2D02G221900.1	RLK-Pelle_DLSV	2D	0	0.132258	0.406023	0.32574
KQK15886	RLK-Pelle_DLSV	1	TraesCS2D02G222000.1	RLK-Pelle_DLSV	2D	0	0.1162	0.370821	0.31336
KQK15887	RLK-Pelle_DLSV	1	TraesCS2D02G222400.1		2D	1e-108	0.180942	0.137904	1.31208
KQK15896	RLK-Pelle_DLSV	1	TraesCS2D02G222700.1	RLK-Pelle_DLSV	2D	0	0.116469	0.380157	0.306371
KQK15905	RLK-Pelle_DLSV	1	TraesCS2D02G223000.1	RLK-Pelle_DLSV	2D	0	0.1067	0.362883	0.294035
KQK15907	RLK-Pelle_DLSV	1	TraesCS2D02G223100.3	RLK-Pelle_DLSV	2D	0	0.426354	1.21143	0.351943
PNT74988	not RLK-Pelle	1	TraesCS2D02G224100.1	not RLK-Pelle	2D	0	0.0341413	0.374611	0.0911378
KQK15945	not RLK-Pelle	1	TraesCS2D02G225400.1	not RLK-Pelle	2D	0	0.0588972	0.476163	0.123691
KQK15951	not RLK-Pelle	1	TraesCS2D02G225800.1	not RLK-Pelle	2D	0	0.0312163	0.27095	0.11521
KQK15953	not RLK-Pelle	1	TraesCS2D02G225900.1	not RLK-Pelle	2D	9e-121	0.0572797	0.399603	0.143341
KQK15957	not RLK-Pelle	1	TraesCS2D02G226000.2	not RLK-Pelle	2D	0	0.0437828	0.20476	0.213825
KQK15961	not RLK-Pelle	1	TraesCS2D02G226300.1	not RLK-Pelle	2D	3e-158	0.0520746	0.272375	0.191187
KQK15965	not RLK-Pelle	1	TraesCS2D02G226400.1	not RLK-Pelle	2D	0	0.0575522	0.279971	0.205565
KQK15971	not RLK-Pelle	1	TraesCS2D02G226600.1	not RLK-Pelle	2D	0	0.0304405	0.311092	0.0978506
KQK15974	not RLK-Pelle	1	TraesCS2D02G226900.1	not RLK-Pelle	2D	0	0.0337725	0.382016	0.088406
KQK15976	not RLK-Pelle	1	TraesCS2D02G227200.1	not RLK-Pelle	2D	0	0.0616182	0.360286	0.171026
PNT75007	not RLK-Pelle	1	TraesCS2D02G227600.1	not RLK-Pelle	2D	0	0.123271	0.31315	0.393647
KQK15987	not RLK-Pelle	1	TraesCS2D02G227700.1	not RLK-Pelle	2D	0	0.108975	0.309214	0.352426
KQK15990	not RLK-Pelle	1	TraesCS2D02G227900.5	not RLK-Pelle	2D	0	0.0684725	0.294578	0.232443
KQK15996	not RLK-Pelle	1	TraesCS2D02G228200.1	not RLK-Pelle	2D	0	0.0345596	0.353769	0.0976899
PNT75017	not RLK-Pelle	1	TraesCS2D02G228700.1	not RLK-Pelle	2D	9e-162	0.138692	0.156219	0.887807
KQK16018	not RLK-Pelle	1	TraesCS2D02G229100.2	not RLK-Pelle	2D	0	0.0433988	0.345583	0.125581
KQK16021	not RLK-Pelle	1	TraesCS2D02G229200.1	not RLK-Pelle	2D	0	0.0879816	0.287175	0.30637
KQK16023	not RLK-Pelle	1	TraesCS2D02G229500.1	not RLK-Pelle	2D	0	0.0831758	0.301879	0.275527
KQK16042	not RLK-Pelle	1	TraesCS2D02G230400.1	not RLK-Pelle	2D	0	0.0287043	0.384421	0.0746689
KQK16043	not RLK-Pelle	1	TraesCS2D02G230500.1	not RLK-Pelle	2D	0	0.101883	0.323408	0.315029
KQK16045	not RLK-Pelle	1	TraesCS2D02G230600.1	not RLK-Pelle	2D	0	0.0963984	0.41302	0.233399
KQK16050	not RLK-Pelle	1	TraesCS2D02G230700.1	not RLK-Pelle	2D	0	0.0759071	0.340406	0.22299
KQK16054	not RLK-Pelle	1	TraesCS2D02G230800.1	not RLK-Pelle	2D	0	0.0394075	0.318016	0.123917
KQK16058	not RLK-Pelle	1	TraesCS2D02G230900.1	not RLK-Pelle	2D	0	0.0440937	0.254056	0.173559
KQK16059	not RLK-Pelle	1	TraesCS2D02G231000.1	not RLK-Pelle	2D	0	0.057341	0.31006	0.184935
KQK16065	not RLK-Pelle	1	TraesCS2D02G231100.1	not RLK-Pelle	2D	0	0.0464336	0.270521	0.171645
KQK16067	not RLK-Pelle	1	TraesCS2D02G231300.1	not RLK-Pelle	2D	0	0.0814181	0.445273	0.18285
KQK16068	not RLK-Pelle	1	TraesCS2D02G231500.1	not RLK-Pelle	2D	0	0.0267413	0.312712	0.0855142
KQK16073	not RLK-Pelle	1	TraesCS2D02G231700.1	not RLK-Pelle	2D	0	0.0395337	0.25937	0.152422
KQK16075	not RLK-Pelle	1	TraesCS2D02G231800.1	not RLK-Pelle	2D	0	0.0516247	0.236618	0.218178
KQK16078	not RLK-Pelle	1	TraesCS2D02G231900.1	not RLK-Pelle	2D	0	0.0317655	0.355264	0.0894137
KQK16086	not RLK-Pelle	1	TraesCS2D02G232200.1	not RLK-Pelle	2D	0	0.0443318	0.248536	0.178372
KQK16088	not RLK-Pelle	1	TraesCS2D02G232300.3	not RLK-Pelle	2D	0	0.0815683	0.397828	0.205034
KQK16090	not RLK-Pelle	1	TraesCS2D02G232400.1	not RLK-Pelle	2D	0	0.0317628	0.322125	0.0986039
PNT75035	not RLK-Pelle	1	TraesCS2D02G232500.1	not RLK-Pelle	2D	0	0.0673478	0.317161	0.212345
KQK16092	not RLK-Pelle	1	TraesCS2D02G232600.2	not RLK-Pelle	2D	0	0.127051	0.496719	0.255779
KQK16111	not RLK-Pelle	1	TraesCS2D02G232900.3	not RLK-Pelle	2D	0	0.0240083	0.283809	0.0845934
KQK16112	not RLK-Pelle	1	TraesCS2D02G233100.2	not RLK-Pelle	2D	0	0.0344235	0.315174	0.109221
KQK16114	not RLK-Pelle	1	TraesCS2D02G233300.1	not RLK-Pelle	2D	1e-114	0.0293436	0.239932	0.1223
PNT75044	not RLK-Pelle	1	TraesCS2D02G233500.1	not RLK-Pelle	2D	0	0.0943722	0.304169	0.310263
KQK16117	not RLK-Pelle	1	TraesCS2D02G233600.1	not RLK-Pelle	2D	2e-168	0.187492	0.329732	0.568622
KQK16118	not RLK-Pelle	1	TraesCS2D02G233700.1	not RLK-Pelle	2D	0	0.0755932	0.28335	0.266784
PNT75045	RLK-Pelle_LRR-XI-1	1	TraesCS2D02G233800.1	RLK-Pelle_LRR-XI-1	2D	0	0.098388	0.418042	0.235354
PNT75046	not RLK-Pelle	1	TraesCS2D02G234000.1	not RLK-Pelle	2D	9e-133	0.211319	0.412231	0.512623
PNT75047	not RLK-Pelle	1	TraesCS2D02G234100.1	not RLK-Pelle	2D	0	0.0888044	0.349707	0.25394
KQK16141	not RLK-Pelle	1	TraesCS2D02G234500.3	not RLK-Pelle	2D	0	0.0205771	0.25676	0.0801413
KQK16142	not RLK-Pelle	1	TraesCS2D02G234600.1	not RLK-Pelle	2D	1e-151	0.00208261	0.372141	0.0055963
KQK14509	not RLK-Pelle	1	TraesCS2D02G091400.2	not RLK-Pelle	2D	0	0.0762277	0.371651	0.205106
KQK14510	not RLK-Pelle	1	TraesCS2D02G091800.1	not RLK-Pelle	2D	0	0.100125	0.534938	0.187172
PNT74534	not RLK-Pelle	1	TraesCS2D02G092500.1	not RLK-Pelle	2D	0	0.0208195	0.307039	0.0678072
KQK14519	not RLK-Pelle	1	TraesCS2D02G092600.1	not RLK-Pelle	2D	0	0.125149	0.381382	0.328147
KQK14522	not RLK-Pelle	1	TraesCS2D02G093300.1	not RLK-Pelle	2D	0	0.214618	0.384001	0.558898
KQK14527	not RLK-Pelle	1	TraesCS2D02G093500.1	not RLK-Pelle	2D	1e-174	0.287397	0.616114	0.466467
KQK14534	not RLK-Pelle	1	TraesCS2D02G093700.1	not RLK-Pelle	2D	0	0.0402725	0.339395	0.118659
KQK14535	not RLK-Pelle	1	TraesCS2D02G094000.1	not RLK-Pelle	2D	0	0.0466861	0.329183	0.141824
KQK14536	not RLK-Pelle	1	TraesCS2D02G094400.1	not RLK-Pelle	2D	0	0.0278685	0.338419	0.0823493
KQK14546	not RLK-Pelle	1	TraesCS2D02G095000.1	not RLK-Pelle	2D	0	0.16246	0.316753	0.512892
KQK14552	not RLK-Pelle	1	TraesCS2D02G095800.1	not RLK-Pelle	2D	2e-175	0.153362	0.441484	0.347379
KQK14553	not RLK-Pelle	1	TraesCS2D02G096800.2	not RLK-Pelle	2D	0	0.0191156	0.578881	0.0330217
KQK14555	not RLK-Pelle	1	TraesCS2D02G096900.1	not RLK-Pelle	2D	1e-172	0.0637594	0.381435	0.167157
KQK14556	not RLK-Pelle	1	TraesCS2D02G097400.1	not RLK-Pelle	2D	7e-155	0.0656201	0.592688	0.110716
PNT74544	not RLK-Pelle	1	TraesCS2D02G097500.1	not RLK-Pelle	2D	1e-104	0	0.404846	0
PNT74546	not RLK-Pelle	1	TraesCS2D02G097600.1	not RLK-Pelle	2D	5e-163	0.0643047	0.386608	0.16633
KQK14558	not RLK-Pelle	1	TraesCS2D02G097700.1	not RLK-Pelle	2D	0	0.0480124	0.470723	0.101997
KQK14561	not RLK-Pelle	1	TraesCS2D02G097800.1	not RLK-Pelle	2D	0	0.0616617	0.437183	0.141043
KQK14562	not RLK-Pelle	1	TraesCS2D02G098100.1	not RLK-Pelle	2D	0	0.0890189	0.322758	0.275807
KQK14564	not RLK-Pelle	1	TraesCS2D02G098300.2	not RLK-Pelle	2D	0	0.0969706	0.423963	0.228724
KQK14573	not RLK-Pelle	1	TraesCS2D02G099300.1	not RLK-Pelle	2D	0	0.0816754	0.422947	0.19311
KQK14575	not RLK-Pelle	1	TraesCS2D02G099800.2	not RLK-Pelle	2D	8e-142	0.302005	0.48954	0.616914
KQK14576	not RLK-Pelle	1	TraesCS2D02G100000.2	not RLK-Pelle	2D	0	0.0985595	0.288694	0.341397
KQK14577	not RLK-Pelle	1	TraesCS2D02G100100.1	not RLK-Pelle	2D	5e-125	0.166844	0.509157	0.327686
KQK14578	not RLK-Pelle	1	TraesCS2D02G100300.1	not RLK-Pelle	2D	0	0.12329	0.394802	0.312282
KQK14585	not RLK-Pelle	1	TraesCS2D02G100500.1	not RLK-Pelle	2D	2e-148	0.0859207	0.382914	0.224386
KQK14587	not RLK-Pelle	1	TraesCS2D02G101000.1	not RLK-Pelle	2D	2e-128	0.0418795	0.359405	0.116524
KQK14588	not RLK-Pelle	1	TraesCS2D02G101100.1	not RLK-Pelle	2D	0	0.0928792	0.249205	0.372702
KQK14589	not RLK-Pelle	1	TraesCS2D02G101200.1	not RLK-Pelle	2D	0	0.115467	0.39846	0.289784
KQK14591	not RLK-Pelle	1	TraesCS2D02G101400.1	not RLK-Pelle	2D	1e-156	0.222194	0.321529	0.691053
KQK14592	not RLK-Pelle	1	TraesCS2D02G101500.1	not RLK-Pelle	2D	0	0.0557435	0.402359	0.138542
KQK14594	not RLK-Pelle	1	TraesCS2D02G101700.2	not RLK-Pelle	2D	6e-175	0.241646	0.423076	0.571165
KQK14595	not RLK-Pelle	1	TraesCS2D02G101800.5	not RLK-Pelle	2D	0	0.0914591	0.261886	0.349233
KQK14606	not RLK-Pelle	1	TraesCS2D02G102800.1	not RLK-Pelle	2D	0	0.0793825	0.308648	0.257195
KQK14609	not RLK-Pelle	1	TraesCS2D02G103300.1	not RLK-Pelle	2D	0	0.0578349	0.320043	0.18071
PNT74562	not RLK-Pelle	1	TraesCS2D02G103500.1	not RLK-Pelle	2D	1e-123	0.194896	0.489511	0.398143
PNT74565	RLK-Pelle_LRR-III	1	TraesCS2D02G103800.1	RLK-Pelle_LRR-III	2D	0	0.0754012	0.430339	0.175213
KQK14619	not RLK-Pelle	1	TraesCS2D02G104200.1	not RLK-Pelle	2D	0	0.0713552	0.483383	0.147616
KQK14623	not RLK-Pelle	1	TraesCS2D02G104400.1	not RLK-Pelle	2D	0	0.0839723	0.315591	0.266079
KQK14626	not RLK-Pelle	1	TraesCS2D02G105100.1	not RLK-Pelle	2D	0	0.0730364	0.789712	0.0924849
KQK14627	not RLK-Pelle	1	TraesCS2D02G105300.1	not RLK-Pelle	2D	0	0.0744858	0.374762	0.198755
KQK14630	not RLK-Pelle	1	TraesCS2D02G105400.1	not RLK-Pelle	2D	5e-162	0.140712	0.460455	0.305592
KQK14638	not RLK-Pelle	1	TraesCS2D02G105500.3	not RLK-Pelle	2D	0	0.0468987	0.265559	0.176603
PNT74577	not RLK-Pelle	1	TraesCS2D02G106600.1	not RLK-Pelle	2D	0	0.089282	0.389919	0.228976
KQK14656	not RLK-Pelle	1	TraesCS2D02G107400.1	not RLK-Pelle	2D	3e-146	0.17365	0.348072	0.498891
KQK14665	not RLK-Pelle	1	TraesCS2D02G109000.1	not RLK-Pelle	2D	4e-143	0.0104277	0.301006	0.0346428
KQK14667	not RLK-Pelle	1	TraesCS2D02G109800.1	not RLK-Pelle	2D	0	0.211731	0.561914	0.376803
KQK14668	not RLK-Pelle	1	TraesCS2D02G109900.1	not RLK-Pelle	2D	0	0.0434115	0.352976	0.122987
KQK14671	not RLK-Pelle	1	TraesCS2D02G110100.1	not RLK-Pelle	2D	1e-129	0.0186114	0.171865	0.108291
KQK14679	not RLK-Pelle	1	TraesCS2D02G111400.2	not RLK-Pelle	2D	0	0.131035	0.456596	0.286982
KQK14687	not RLK-Pelle	1	TraesCS2D02G112200.1	not RLK-Pelle	2D	3e-130	0.0549589	0.395009	0.139133
KQK14689	not RLK-Pelle	1	TraesCS2D02G113300.1	not RLK-Pelle	2D	0	0.0614748	0.409276	0.150204
KQK14691	not RLK-Pelle	1	TraesCS2D02G113400.1	not RLK-Pelle	2D	1e-168	0.186468	0.217466	0.857456
KQK14692	not RLK-Pelle	1	TraesCS2D02G113500.1	not RLK-Pelle	2D	2e-177	0.0894758	0.230291	0.388534
KQK14693	not RLK-Pelle	1	TraesCS2D02G113600.1	not RLK-Pelle	2D	0	0.0168334	0.433346	0.0388451
KQK14696	not RLK-Pelle	1	TraesCS2D02G113700.1	not RLK-Pelle	2D	0	0.0759718	0.324816	0.233892
KQK14700	not RLK-Pelle	1	TraesCS2D02G114500.1	not RLK-Pelle	2D	0	0.129462	0.346522	0.373604
KQK14704	not RLK-Pelle	1	TraesCS2D02G114900.1	not RLK-Pelle	2D	0	0.0460985	0.343673	0.134135
KQK14709	not RLK-Pelle	1	TraesCS2D02G115800.1	not RLK-Pelle	2D	0	0.0289928	0.367343	0.0789257
KQK21107	not RLK-Pelle	1	TraesCS2D02G259500.1	not RLK-Pelle	2D	5e-131	0.364019	0.58591	0.621288
PNT77178	not RLK-Pelle	1	TraesCS2D02G259700.2	not RLK-Pelle	2D	3e-127	0.39867	0.364576	1.09352
KQK21134	not RLK-Pelle	1	TraesCS2D02G259800.1	not RLK-Pelle	2D	4e-101	0.057632	0.24208	0.23807
KQK21152	not RLK-Pelle	1	TraesCS2D02G260300.1	not RLK-Pelle	2D	0	0.123419	0.567349	0.217537
KQK21155	not RLK-Pelle	1	TraesCS2D02G260500.1	not RLK-Pelle	2D	0	0.00258398	0.360368	0.0071704
KQK21157	not RLK-Pelle	1	TraesCS2D02G260800.1	not RLK-Pelle	2D	0	0.0415587	0.303527	0.136919
PNT77200	not RLK-Pelle	1	TraesCS2D02G260900.1	not RLK-Pelle	2D	0	0.187975	0.487788	0.385362
KQK21167	not RLK-Pelle	1	TraesCS2D02G261005.1	not RLK-Pelle	2D	0	0.072242	0.45277	0.159556
KQK21169	not RLK-Pelle	1	TraesCS2D02G261400.1	not RLK-Pelle	2D	0	0.102988	0.344957	0.298552
KQK21172	not RLK-Pelle	1	TraesCS2D02G261500.1	not RLK-Pelle	2D	3e-105	0.0484262	0.291124	0.166342
KQK21179	not RLK-Pelle	1	TraesCS2D02G262000.1	not RLK-Pelle	2D	0	0.067667	0.40392	0.167526
KQK21182	not RLK-Pelle	1	TraesCS2D02G262200.1	not RLK-Pelle	2D	4e-154	0.138009	0.306392	0.450434
KQK21181	not RLK-Pelle	1	TraesCS2D02G262300.1	not RLK-Pelle	2D	0	0.062601	0.403363	0.155198
PNT77206	not RLK-Pelle	1	TraesCS2D02G262400.2	not RLK-Pelle	2D	0	0.0807506	0.413586	0.195245
KQK21192	not RLK-Pelle	1	TraesCS2D02G262700.1	not RLK-Pelle	2D	6e-144	0.0452688	0.39349	0.115044
KQK21193	not RLK-Pelle	1	TraesCS2D02G262800.2	not RLK-Pelle	2D	0	0.31822	0.448095	0.710161
KQK21194	not RLK-Pelle	1	TraesCS2D02G262900.1	not RLK-Pelle	2D	0	0.105375	0.362339	0.290819
KQK21195	not RLK-Pelle	1	TraesCS2D02G263000.1	not RLK-Pelle	2D	3e-140	0.038704	0.364689	0.106129
KQK21197	not RLK-Pelle	1	TraesCS2D02G263200.1	not RLK-Pelle	2D	0	0.0779968	0.425184	0.183442
KQK21199	not RLK-Pelle	1	TraesCS2D02G263300.1	not RLK-Pelle	2D	0	0.0509945	0.282312	0.180632
KQK21205	not RLK-Pelle	1	TraesCS2D02G263400.1	not RLK-Pelle	2D	1e-160	0.162926	0.332809	0.48955
KQK21213	not RLK-Pelle	1	TraesCS2D02G263800.1	not RLK-Pelle	2D	0	0.0737876	0.349062	0.211388
KQK21214	not RLK-Pelle	1	TraesCS2D02G264200.1	not RLK-Pelle	2D	0	0.0587402	0.479418	0.122524
KQK21215	not RLK-Pelle	1	TraesCS2D02G264300.2	not RLK-Pelle	2D	0	0.116886	0.330109	0.354083
PNT77218	not RLK-Pelle	1	TraesCS2D02G264400.1	not RLK-Pelle	2D	8e-127	0.0931334	0.541558	0.171973
KQK21218	not RLK-Pelle	1	TraesCS2D02G264600.1	not RLK-Pelle	2D	0	0.0859009	0.415059	0.206961
KQK21231	not RLK-Pelle	1	TraesCS2D02G265000.1	not RLK-Pelle	2D	3e-153	0.252559	0.602428	0.419236
KQK21232	not RLK-Pelle	1	TraesCS2D02G265400.1	not RLK-Pelle	2D	2e-168	0.140047	0.479563	0.292031
KQK21237	not RLK-Pelle	1	TraesCS2D02G265500.1	not RLK-Pelle	2D	8e-141	0.0944706	0.46383	0.203675
KQK21239	not RLK-Pelle	1	TraesCS2D02G265700.1	not RLK-Pelle	2D	0	0.116939	0.355631	0.328822
KQK21245	not RLK-Pelle	1	TraesCS2D02G265900.1	not RLK-Pelle	2D	0	0.040134	0.394958	0.101616
PNT77228	not RLK-Pelle	1	TraesCS2D02G266000.1	not RLK-Pelle	2D	0	0.195354	0.350114	0.557973
KQK21246	not RLK-Pelle	1	TraesCS2D02G266100.2	not RLK-Pelle	2D	0	0.0496158	0.358821	0.138275
KQK21247	not RLK-Pelle	1	TraesCS2D02G266200.1	not RLK-Pelle	2D	0	0.161688	0.585337	0.276231
KQK21251	not RLK-Pelle	1	TraesCS2D02G266400.1	not RLK-Pelle	2D	3e-155	0.213505	0.313634	0.680747
KQK21256	not RLK-Pelle	1	TraesCS2D02G266600.1	not RLK-Pelle	2D	0	0.102832	0.380819	0.270029
KQK21258	not RLK-Pelle	1	TraesCS2D02G266700.1	not RLK-Pelle	2D	0	0.0988764	0.36253	0.27274
PNT77233	not RLK-Pelle	1	TraesCS2D02G266900.1	not RLK-Pelle	2D	0	0.0289425	0.309509	0.0935109
PNT77234	not RLK-Pelle	1	TraesCS2D02G267000.1	not RLK-Pelle	2D	0	0.133005	0.297855	0.446541
KQK21265	not RLK-Pelle	1	TraesCS2D02G267300.2	not RLK-Pelle	2D	0	0.141721	0.287464	0.493004
KQK21267	not RLK-Pelle	1	TraesCS2D02G267400.1	not RLK-Pelle	2D	0	0.0371569	0.353238	0.105189
KQK21269	not RLK-Pelle	1	TraesCS2D02G267600.2	not RLK-Pelle	2D	0	0.102131	0.38304	0.266632
KQK21271	not RLK-Pelle	1	TraesCS2D02G267700.1	not RLK-Pelle	2D	0	0.049465	0.407762	0.121308
KQK14443	not RLK-Pelle	1	TraesCS2D02G077000.1	not RLK-Pelle	2D	6e-146	0.188462	0.475014	0.39675
KQK14444	not RLK-Pelle	1	TraesCS2D02G077200.1	not RLK-Pelle	2D	0	0.1899	0.511606	0.371184
KQK14459	not RLK-Pelle	1	TraesCS2D02G078500.1	not RLK-Pelle	2D	0	0.137495	0.438941	0.313244
KQK14454	RLK-Pelle_RLCK-VIIa-1	1	TraesCS2D02G079200.1	RLK-Pelle_RLCK-VIIa-1	2D	0	0.0664849	0.706154	0.0941507
KQK14462	not RLK-Pelle	1	TraesCS2D02G079600.2	not RLK-Pelle	2D	0	0.127673	0.733409	0.174081
KQK14466	not RLK-Pelle	1	TraesCS2D02G080000.1	not RLK-Pelle	2D	0	0.0218579	0.333115	0.0656166
KQK14467	not RLK-Pelle	1	TraesCS2D02G080100.1	not RLK-Pelle	2D	0	0.0550518	0.513726	0.107162
KQK14473	not RLK-Pelle	1	TraesCS2D02G082000.1	not RLK-Pelle	2D	0	0.0760728	0.44155	0.172286
KQK14476	not RLK-Pelle	1	TraesCS2D02G082200.3	not RLK-Pelle	2D	0	0.0608831	0.354114	0.171931
KQK14478	not RLK-Pelle	1	TraesCS2D02G082700.1	not RLK-Pelle	2D	0	0.0485158	0.312708	0.155147
KQK14480	not RLK-Pelle	1	TraesCS2D02G082900.1	not RLK-Pelle	2D	0	0.0799004	0.313882	0.254555
KQK14479	not RLK-Pelle	1	TraesCS2D02G083000.1	not RLK-Pelle	2D	0	0.289507	0.528991	0.547282
KQK14489	not RLK-Pelle	1	TraesCS2D02G084200.1	not RLK-Pelle	2D	0	0.213961	0.448113	0.47747
KQK14490	not RLK-Pelle	1	TraesCS2D02G084300.1	not RLK-Pelle	2D	0	0.0272377	0.337554	0.0806914
KQK14492	not RLK-Pelle	1	TraesCS2D02G085100.1	not RLK-Pelle	2D	0	0.0301977	0.266971	0.113112
KQK14495	not RLK-Pelle	1	TraesCS2D02G086000.1	not RLK-Pelle	2D	0	0.0817666	0.520753	0.157016
KQK14496	RLK-Pelle_LRR-VI-2	1	TraesCS2D02G086600.1	RLK-Pelle_LRR-VI-2	2D	0	0.116626	0.559294	0.208524
KQK14497	not RLK-Pelle	1	TraesCS2D02G086700.2	not RLK-Pelle	2D	0	0.0545073	0.46214	0.117945
KQK14500	not RLK-Pelle	1	TraesCS2D02G087300.1	not RLK-Pelle	2D	0	0.0480752	0.347487	0.138351
KQK14502	not RLK-Pelle	1	TraesCS2D02G087600.1	not RLK-Pelle	2D	0	0.14652	0.444202	0.329849
KQK14506	not RLK-Pelle	1	TraesCS2D02G087900.1	not RLK-Pelle	2D	0	0.00836554	0.295786	0.0282824
KQK20721	not RLK-Pelle	1	TraesCS2D02G246100.1	not RLK-Pelle	2D	0	0.0367723	0.317832	0.115697
KQK20727	not RLK-Pelle	1	TraesCS2D02G246900.1	not RLK-Pelle	2D	0	0.0377137	0.353563	0.106668
KQK20730	not RLK-Pelle	1	TraesCS2D02G248000.1	not RLK-Pelle	2D	9e-112	0.00569939	0.31962	0.0178318
PNT76977	RLK-Pelle_LRR-VI-1	1	TraesCS2D02G248200.2	RLK-Pelle_LRR-VI-1	2D	0	0.100028	0.461549	0.216723
KQK20742	not RLK-Pelle	1	TraesCS2D02G248400.2	not RLK-Pelle	2D	0	0.0693958	0.417545	0.1662
KQK20746	not RLK-Pelle	1	TraesCS2D02G248500.1	not RLK-Pelle	2D	0	0.0599136	0.304343	0.196862
KQK20759	not RLK-Pelle	1	TraesCS2D02G248600.1	not RLK-Pelle	2D	0	0.0323478	0.285378	0.113351
KQK20762	not RLK-Pelle	1	TraesCS2D02G248700.2	not RLK-Pelle	2D	0	0.0619386	0.279605	0.221522
KQK20775	not RLK-Pelle	1	TraesCS2D02G248900.1	not RLK-Pelle	2D	0	0.0121316	0.379788	0.031943
KQK20786	not RLK-Pelle	1	TraesCS2D02G249000.1	not RLK-Pelle	2D	0	0.0777956	0.276751	0.281103
KQK20789	not RLK-Pelle	1	TraesCS2D02G249100.1	not RLK-Pelle	2D	0	0.0123396	0.348673	0.0353902
KQK14764	not RLK-Pelle	1	TraesCS2D02G116500.1	not RLK-Pelle	2D	0	0.0709299	0.325733	0.217755
KQK14765	not RLK-Pelle	1	TraesCS2D02G116600.1	not RLK-Pelle	2D	0	0.0977875	0.450956	0.216845
KQK14768	not RLK-Pelle	1	TraesCS2D02G117100.1	not RLK-Pelle	2D	0	0.0811602	0.364626	0.222585
KQK14771	RLK-Pelle_RLCK-VIIa-1	1	TraesCS2D02G117200.2	RLK-Pelle_RLCK-VIIa-1	2D	0	0.0828288	0.438534	0.188877
KQK14776	not RLK-Pelle	1	TraesCS2D02G117800.3	not RLK-Pelle	2D	0	0.0728881	0.270115	0.269841
KQK14784	not RLK-Pelle	1	TraesCS2D02G117900.1	not RLK-Pelle	2D	0	0.0213716	0.367734	0.0581169
KQK14787	not RLK-Pelle	1	TraesCS2D02G118000.1	not RLK-Pelle	2D	0	0.0805734	0.405825	0.198542
KQK14791	not RLK-Pelle	1	TraesCS2D02G118400.2	not RLK-Pelle	2D	0	0.0437251	0.284442	0.153722
KQK14792	not RLK-Pelle	1	TraesCS2D02G118500.1	not RLK-Pelle	2D	0	0.112011	0.2761	0.405689
KQK14809	not RLK-Pelle	1	TraesCS2D02G120400.1	not RLK-Pelle	2D	9e-105	0.624407	2.63117	0.237312
KQK20809	not RLK-Pelle	1	TraesCS2D02G249200.1	not RLK-Pelle	2D	0	0.0388607	0.338444	0.114822
PNT77029	not RLK-Pelle	1	TraesCS2D02G249800.1	not RLK-Pelle	2D	6e-105	0.158009	0.296867	0.532254
KQK20829	not RLK-Pelle	1	TraesCS2D02G249900.2	not RLK-Pelle	2D	0	0.0360984	0.326615	0.110523
PNT77039	not RLK-Pelle	1	TraesCS2D02G250000.1	not RLK-Pelle	2D	0	0.0725183	0.365368	0.19848
KQK20834	not RLK-Pelle	1	TraesCS2D02G250100.1	not RLK-Pelle	2D	0	0.114919	0.419632	0.273856
KQK20840	not RLK-Pelle	1	TraesCS2D02G250500.1	not RLK-Pelle	2D	0	0.0950587	0.561672	0.169242
KQK20849		1	TraesCS2D02G250800.2	RLK-Pelle_URK-1	2D	4e-176	0.0952488	0.508144	0.187445
KQK20866	not RLK-Pelle	1	TraesCS2D02G251000.1	not RLK-Pelle	2D	1e-163	0.105227	0.479249	0.219565
PNT77056	not RLK-Pelle	1	TraesCS2D02G251100.1	not RLK-Pelle	2D	0	0.0437382	0.350837	0.124668
KQK15678	not RLK-Pelle	1	TraesCS2D02G213600.1	not RLK-Pelle	2D	0	0.0716553	0.237602	0.301577
PNT74914	not RLK-Pelle	1	TraesCS2D02G213700.1	not RLK-Pelle	2D	0	0.138476	0.463524	0.298746
KQK15681	not RLK-Pelle	1	TraesCS2D02G213900.1	not RLK-Pelle	2D	0	0.0400716	0.337879	0.118597
KQK15683	not RLK-Pelle	1	TraesCS2D02G214000.1	not RLK-Pelle	2D	1e-116	0.131887	0.563886	0.233889
KQK15688	not RLK-Pelle	1	TraesCS2D02G214100.1	not RLK-Pelle	2D	0	0.0775741	0.371948	0.208562
KQK15691	not RLK-Pelle	1	TraesCS2D02G214200.1	not RLK-Pelle	2D	0	0.0396289	0.365983	0.108281
KQK20973	not RLK-Pelle	1	TraesCS2D02G256200.1	not RLK-Pelle	2D	0	0.0791701	0.582112	0.136005
KQK20976	not RLK-Pelle	1	TraesCS2D02G256000.1	not RLK-Pelle	2D	0	0.0628241	0.610025	0.102986
PNT77111	RLK-Pelle_LRR-XI-1	1	TraesCS2D02G255900.1	RLK-Pelle_LRR-XI-1	2D	0	0.0851646	0.556203	0.153118
PNT77113	RLK-Pelle_LRR-XIV	1	TraesCS2D02G255700.1	RLK-Pelle_LRR-XIV	2D	0	0.10763	0.425274	0.253083
KQK20974	not RLK-Pelle	1	TraesCS2D02G255600.1	not RLK-Pelle	2D	0	0.0926671	0.333722	0.277677
KQK20981	not RLK-Pelle	1	TraesCS2D02G255500.1	not RLK-Pelle	2D	0	0.00782229	0.252298	0.0310042
KQK20995	not RLK-Pelle	1	TraesCS2D02G255400.2	not RLK-Pelle	2D	0	0.0903167	0.342397	0.263778
KQK20996	not RLK-Pelle	1	TraesCS2D02G255300.2	not RLK-Pelle	2D	0	0.0475687	0.338142	0.140677
KQK21011	not RLK-Pelle	1	TraesCS2D02G255100.1	not RLK-Pelle	2D	7e-146	0.0505087	0.354318	0.142552
KQK21019	not RLK-Pelle	1	TraesCS2D02G254800.1	not RLK-Pelle	2D	5e-156	0.0743387	0.487601	0.152458
KQK21022	not RLK-Pelle	1	TraesCS2D02G254500.1	not RLK-Pelle	2D	0	0.202459	1.44604	0.140009
KQK21024	not RLK-Pelle	1	TraesCS2D02G254400.3	not RLK-Pelle	2D	3e-169	0.120425	0.358754	0.335677
KQK21026	not RLK-Pelle	1	TraesCS2D02G254200.1	not RLK-Pelle	2D	0	0.0872961	0.333407	0.26183
KQK21033	RLK-Pelle_LRR-III	1	TraesCS2D02G254000.1	RLK-Pelle_LRR-III	2D	0	0.0371199	0.442393	0.083907
KQK21037	not RLK-Pelle	1	TraesCS2D02G253600.1	not RLK-Pelle	2D	0	0.0388443	0.368736	0.105345
KQK21039	not RLK-Pelle	1	TraesCS2D02G253500.1	not RLK-Pelle	2D	0	0.130181	0.361213	0.360401
PNT77147	not RLK-Pelle	1	TraesCS2D02G253300.2	not RLK-Pelle	2D	0	0.0568803	0.265786	0.214008
KQK21049	not RLK-Pelle	1	TraesCS2D02G252800.3	not RLK-Pelle	2D	0	0.0798773	0.346901	0.23026
KQK21051	not RLK-Pelle	1	TraesCS2D02G252700.1	not RLK-Pelle	2D	0	0.0483597	0.316407	0.15284
KQK21052	not RLK-Pelle	1	TraesCS2D02G252600.1	not RLK-Pelle	2D	0	0.01468	0.407029	0.0360662
KQK21058	not RLK-Pelle	1	TraesCS2D02G252400.1	not RLK-Pelle	2D	0	0.127342	0.541123	0.235329
PNT77149	not RLK-Pelle	1	TraesCS2D02G252200.1	not RLK-Pelle	2D	8e-146	0.0858784	0.411004	0.208948
KQK21062	RLK-Pelle_LRR-XI-1	1	TraesCS2D02G252000.1	RLK-Pelle_LRR-XI-1	2D	0	0.0888341	0.448197	0.198203
KQK21063	not RLK-Pelle	1	TraesCS2D02G251900.1	not RLK-Pelle	2D	5e-134	0.0294999	0.34954	0.0843964
KQK21065	not RLK-Pelle	1	TraesCS2D02G251800.2	not RLK-Pelle	2D	0	0.0325153	0.326766	0.0995063
KQK15716	not RLK-Pelle	1	TraesCS2D02G213200.1	not RLK-Pelle	2D	0	0.0635862	0.417737	0.152216
KQK15717	RLK-Pelle_LRR-V	1	TraesCS2D02G213100.1	RLK-Pelle_LRR-V	2D	0	0.100453	0.350153	0.286883
KQK15719	not RLK-Pelle	1	TraesCS2D02G213000.1	not RLK-Pelle	2D	0	0.1457	0.342296	0.425656
PNT74926	not RLK-Pelle	1	TraesCS2D02G212900.1	not RLK-Pelle	2D	0	0.0553117	0.390357	0.141695
KQK15731	not RLK-Pelle	1	TraesCS2D02G212800.2	not RLK-Pelle	2D	0	0.0340894	0.307546	0.110843
KQK15733	not RLK-Pelle	1	TraesCS2D02G212600.1	not RLK-Pelle	2D	0	0.0230483	0.292071	0.0789131
KQK15734	not RLK-Pelle	1	TraesCS2D02G212500.1	not RLK-Pelle	2D	0	0.117673	0.264942	0.444146
KQK15738	not RLK-Pelle	1	TraesCS2D02G212400.1	not RLK-Pelle	2D	0	0.0207958	0.254555	0.0816948
KQK15745	not RLK-Pelle	1	TraesCS2D02G212100.1	not RLK-Pelle	2D	0	0.0682232	0.251538	0.271224
KQK15749	not RLK-Pelle	1	TraesCS2D02G212000.1	not RLK-Pelle	2D	0	0.0599551	0.344195	0.174189
KQK15757	not RLK-Pelle	1	TraesCS2D02G211800.1	not RLK-Pelle	2D	3e-136	0.106518	0.322756	0.330025
KQK15759	not RLK-Pelle	1	TraesCS2D02G211600.2	not RLK-Pelle	2D	0	0.110714	0.390837	0.283276
KQK15760	not RLK-Pelle	1	TraesCS2D02G211500.1	not RLK-Pelle	2D	0	0.091148	0.329525	0.276604
KQK15762	not RLK-Pelle	1	TraesCS2D02G211200.5	not RLK-Pelle	2D	0	0.0522922	0.317573	0.164662
PNT74947	not RLK-Pelle	1	TraesCS2D02G210500.1	not RLK-Pelle	2D	0	0.114149	0.378517	0.30157
KQK15773	not RLK-Pelle	1	TraesCS2D02G210400.1	not RLK-Pelle	2D	1e-162	0.0546266	0.255574	0.213741
KQK15777	not RLK-Pelle	1	TraesCS2D02G210100.1	not RLK-Pelle	2D	4e-163	0.0388218	0.286662	0.135427
KQK15778	not RLK-Pelle	1	TraesCS2D02G210000.1	not RLK-Pelle	2D	6e-149	0.220669	0.503428	0.438334
KQK15780	not RLK-Pelle	1	TraesCS2D02G209900.1	not RLK-Pelle	2D	0	0.0271559	0.235057	0.115529
KQK15783	not RLK-Pelle	1	TraesCS2D02G209700.1	not RLK-Pelle	2D	0	0.0802154	0.368721	0.21755
KQK15787	not RLK-Pelle	1	TraesCS2D02G209300.1	not RLK-Pelle	2D	0	0.0572749	0.289381	0.197922
KQK15788	not RLK-Pelle	1	TraesCS2D02G209200.1	not RLK-Pelle	2D	2e-162	0.0834925	0.179628	0.464807
KQK15789	not RLK-Pelle	1	TraesCS2D02G209000.1	not RLK-Pelle	2D	0	0.120813	0.486931	0.248112
KQK15802	not RLK-Pelle	1	TraesCS2D02G208900.1	not RLK-Pelle	2D	0	0.250008	1.64715	0.151783
PNT74729	not RLK-Pelle	1	TraesCS2D02G173200.1	not RLK-Pelle	2D	0	0.187471	0.400078	0.468587
KQK15185	not RLK-Pelle	1	TraesCS2D02G173100.1	not RLK-Pelle	2D	0	0.0135706	0.30896	0.0439237
KQK15198	not RLK-Pelle	1	TraesCS2D02G172100.1	not RLK-Pelle	2D	0	0.052947	0.271327	0.195141
KQK15205	not RLK-Pelle	1	TraesCS2D02G171700.1	not RLK-Pelle	2D	1e-130	0.228023	0.523059	0.435942
KQK15210	not RLK-Pelle	1	TraesCS2D02G171500.1	not RLK-Pelle	2D	1e-139	0.0538237	0.349926	0.153815
KQK15211	not RLK-Pelle	1	TraesCS2D02G171200.2	not RLK-Pelle	2D	0	0.0757683	0.291898	0.259571
KQK15213	not RLK-Pelle	1	TraesCS2D02G170800.1	not RLK-Pelle	2D	0	0.132122	0.359086	0.367939
KQK15219	not RLK-Pelle	1	TraesCS2D02G170700.1	not RLK-Pelle	2D	0	0.0240645	0.329596	0.073012
KQK15221	not RLK-Pelle	1	TraesCS2D02G170600.1	not RLK-Pelle	2D	5e-159	0.0494191	0.432317	0.114312
KQK15223	not RLK-Pelle	1	TraesCS2D02G170400.1	not RLK-Pelle	2D	0	0.0280281	0.36446	0.0769031
KQK15227	not RLK-Pelle	1	TraesCS2D02G170200.2	not RLK-Pelle	2D	0	0.091151	0.232782	0.391572
KQK15232	not RLK-Pelle	1	TraesCS2D02G169900.1	not RLK-Pelle	2D	0	0.0609785	0.241735	0.252253
KQK15239	not RLK-Pelle	1	TraesCS2D02G169300.1	not RLK-Pelle	2D	6e-180	0.046305	0.386635	0.119764
KQK15241	not RLK-Pelle	1	TraesCS2D02G168100.1	not RLK-Pelle	2D	0	0.129561	0.595129	0.217703
KQK21763	not RLK-Pelle	1	TraesCS2D02G110100.1	not RLK-Pelle	2D	5e-127	0.0387887	0.618132	0.0627515
KQK21774	not RLK-Pelle	1	TraesCS2D02G109000.1	not RLK-Pelle	2D	2e-122	0.0188262	0.687888	0.027368
KQK21780	not RLK-Pelle	1	TraesCS2D02G107400.1	not RLK-Pelle	2D	1e-142	0.228495	0.704514	0.32433
KQK21781	not RLK-Pelle	1	TraesCS2D02G107300.1	not RLK-Pelle	2D	4e-121	0.354874	0.62864	0.564512
PNT77459	not RLK-Pelle	1	TraesCS2D02G106600.1	not RLK-Pelle	2D	0	0.135225	0.9283	0.14567
KQK21797	not RLK-Pelle	1	TraesCS2D02G105400.1	not RLK-Pelle	2D	5e-131	0.185459	0.647167	0.286571
KQK21802	not RLK-Pelle	1	TraesCS2D02G105100.1	not RLK-Pelle	2D	0	0.156558	2.02255	0.077406
KQK21815	not RLK-Pelle	1	TraesCS2D02G104200.1	not RLK-Pelle	2D	0	0.149449	0.848397	0.176155
KQK21827	RLK-Pelle_LRR-III	1	TraesCS2D02G103800.1	RLK-Pelle_LRR-III	2D	0	0.158893	0.856445	0.185526
PNT77478	not RLK-Pelle	1	TraesCS2D02G103600.1	not RLK-Pelle	2D	0	0.237921	1.12485	0.211513
KQK21863	not RLK-Pelle	1	TraesCS2D02G101800.5	not RLK-Pelle	2D	0	0.243717	0.579602	0.42049
KQK21865	not RLK-Pelle	1	TraesCS2D02G101500.1	not RLK-Pelle	2D	0	0.143178	0.738482	0.193881
KQK21867	not RLK-Pelle	1	TraesCS2D02G101400.1	not RLK-Pelle	2D	1e-115	0.367503	0.475723	0.772515
KQK21868	not RLK-Pelle	1	TraesCS2D02G101100.1	not RLK-Pelle	2D	0	0.144474	0.278418	0.518911
KQK21870	not RLK-Pelle	1	TraesCS2D02G100500.1	not RLK-Pelle	2D	5e-108	0.289709	1.02799	0.281822
KQK15129	not RLK-Pelle	1	TraesCS2D02G176200.2	not RLK-Pelle	2D	0	0.0827353	0.309872	0.266999
KQK15130	not RLK-Pelle	1	TraesCS2D02G176000.1	not RLK-Pelle	2D	0	0.0462264	0.3219	0.143605
KQK15133	not RLK-Pelle	1	TraesCS2D02G175900.1	not RLK-Pelle	2D	0	0.0479054	0.321539	0.148988
KQK15134	not RLK-Pelle	1	TraesCS2D02G175700.1	not RLK-Pelle	2D	1e-160	0.0493591	0.426827	0.115642
KQK15135	not RLK-Pelle	1	TraesCS2D02G175600.1	not RLK-Pelle	2D	0	0.02899	0.362777	0.0799114
KQK15136	not RLK-Pelle	1	TraesCS2D02G175500.1	not RLK-Pelle	2D	0	0.0460351	0.321371	0.143246
KQK15146	not RLK-Pelle	1	TraesCS2D02G175200.1	not RLK-Pelle	2D	0	0.0425382	0.302611	0.140571
KQK15153	RLK-Pelle_LRR-V	1	TraesCS2D02G174500.1	RLK-Pelle_LRR-V	2D	0	0.12008	0.366243	0.327871
KQK15156	not RLK-Pelle	1	TraesCS2D02G174400.2	not RLK-Pelle	2D	0	0.0836443	0.411585	0.203225
KQK15159	not RLK-Pelle	1	TraesCS2D02G174300.1	not RLK-Pelle	2D	7e-175	0.0690407	0.330531	0.208878
KQK15160	not RLK-Pelle	1	TraesCS2D02G173900.1	not RLK-Pelle	2D	8e-117	0.013699	0.432789	0.0316529
KQK15161	not RLK-Pelle	1	TraesCS2D02G173700.1	not RLK-Pelle	2D	0	0.10454	0.407433	0.256581
KQK14722	not RLK-Pelle	1	TraesCS2D02G124800.1	not RLK-Pelle	2D	1e-132	0.17037	0.649969	0.26212
KQK14724	not RLK-Pelle	1	TraesCS2D02G124700.1	not RLK-Pelle	2D	6e-171	0.0429548	0.291479	0.147368
PNT74587	not RLK-Pelle	1	TraesCS2D02G123500.1	not RLK-Pelle	2D	0	0.203521	0.420711	0.483756
PNT74590	not RLK-Pelle	1	TraesCS2D02G123200.1	not RLK-Pelle	2D	8e-112	0.171252	0.31029	0.551909
KQK14736	not RLK-Pelle	1	TraesCS2D02G123000.1	not RLK-Pelle	2D	0	0.0540391	0.340885	0.158526
KQK14750	not RLK-Pelle	1	TraesCS2D02G122900.1	not RLK-Pelle	2D	0	0.0922161	0.267962	0.344139
KQK14755	not RLK-Pelle	1	TraesCS2D02G121300.1	not RLK-Pelle	2D	0	0.0538702	0.265891	0.202603
KQK14761	not RLK-Pelle	1	TraesCS2D02G120400.1	not RLK-Pelle	2D	0	0.0350526	0.443868	0.0789709
KQK14762	not RLK-Pelle	1	TraesCS2D02G120200.1	not RLK-Pelle	2D	0	0.0562867	0.334403	0.16832
PNT77341	not RLK-Pelle	1	TraesCS2D02G157300.1	not RLK-Pelle	2D	0	0.364169	2.21829	0.164167
KQK21553	not RLK-Pelle	1	TraesCS2D02G155200.1	not RLK-Pelle	2D	0	0.106879	0.674632	0.158426
KQK21555	not RLK-Pelle	1	TraesCS2D02G154800.1	not RLK-Pelle	2D	2e-131	0.115597	1.08128	0.106907
KQK21558	not RLK-Pelle	1	TraesCS2D02G153700.1	not RLK-Pelle	2D	4e-119	0.344012	0.774099	0.444403
KQK21559	not RLK-Pelle	1	TraesCS2D02G152700.1	not RLK-Pelle	2D	7e-119	0.418239	0.603881	0.692586
PNT77358	not RLK-Pelle	1	TraesCS2D02G151200.1	not RLK-Pelle	2D	2e-103	0.285726	0.619599	0.461146
KQK21570	not RLK-Pelle	1	TraesCS2D02G151100.1	not RLK-Pelle	2D	0	0.168922	0.702449	0.240476
KQK21574	not RLK-Pelle	1	TraesCS2D02G150800.1	not RLK-Pelle	2D	0	0.0761977	0.876908	0.0868936
PNT77363	not RLK-Pelle	1	TraesCS2D02G148400.1	not RLK-Pelle	2D	0	0.170267	0.877709	0.19399
KQK21580	not RLK-Pelle	1	TraesCS2D02G145900.1	not RLK-Pelle	2D	2e-175	0.210396	1.22636	0.171561
KQK21433	not RLK-Pelle	1	TraesCS2D02G170700.1	not RLK-Pelle	2D	0	0.0744878	0.756003	0.0985284
KQK21436	not RLK-Pelle	1	TraesCS2D02G170600.1	not RLK-Pelle	2D	3e-148	0.0766624	0.603534	0.127023
KQK21438	not RLK-Pelle	1	TraesCS2D02G170400.1	not RLK-Pelle	2D	0	0.105006	0.897311	0.117023
PNT77301	not RLK-Pelle	1	TraesCS2D02G170200.2	not RLK-Pelle	2D	2e-157	0.230603	0.693176	0.332676
KQK21448	not RLK-Pelle	1	TraesCS2D02G169900.1	not RLK-Pelle	2D	0	0.172519	0.76161	0.226519
KQK21458	not RLK-Pelle	1	TraesCS2D02G169300.1	not RLK-Pelle	2D	8e-140	0.175519	1.15033	0.152581
KQK21468	not RLK-Pelle	1	TraesCS2D02G168100.1	not RLK-Pelle	2D	1e-160	0.244191	0.713043	0.342463
KQK21479	not RLK-Pelle	1	TraesCS2D02G167700.1	not RLK-Pelle	2D	2e-153	0.398062	0.762305	0.522182
KQK15917	not RLK-Pelle	1	TraesCS2D02G225200.2	not RLK-Pelle	2D	0	0.103921	0.455416	0.22819
KQK15918	not RLK-Pelle	1	TraesCS2D02G225100.1	not RLK-Pelle	2D	0	0.0295427	0.309831	0.0953508
KQK15920	not RLK-Pelle	1	TraesCS2D02G224800.2	not RLK-Pelle	2D	0	0.0742713	0.331834	0.223821
KQK15923	not RLK-Pelle	1	TraesCS2D02G224500.1	not RLK-Pelle	2D	0	0.056234	0.345454	0.162783
KQK15928	not RLK-Pelle	1	TraesCS2D02G224300.1	not RLK-Pelle	2D	0	0.046437	0.272403	0.170472
KQK15932	not RLK-Pelle	1	TraesCS2D02G224200.1	not RLK-Pelle	2D	0	0.0427694	0.346454	0.123449
KQK15936	not RLK-Pelle	1	TraesCS2D02G224000.2	not RLK-Pelle	2D	0	0.0743706	0.299863	0.248015
PNT77505	not RLK-Pelle	1	TraesCS2D02G098300.2	not RLK-Pelle	2D	0	0.320263	1.19097	0.26891
PNT77514	not RLK-Pelle	1	TraesCS2D02G097800.1	not RLK-Pelle	2D	0	0.156171	0.974521	0.160254
KQK21928	not RLK-Pelle	1	TraesCS2D02G097700.1	not RLK-Pelle	2D	0	0.109877	1.31569	0.083513
PNT77520	not RLK-Pelle	1	TraesCS2D02G097500.1	not RLK-Pelle	2D	1e-104	0	0.732382	0
KQK21932	not RLK-Pelle	1	TraesCS2D02G097400.1	not RLK-Pelle	2D	7e-123	0.211861	1.50662	0.140621
KQK21935	not RLK-Pelle	1	TraesCS2D02G096800.2	not RLK-Pelle	2D	0	0.0473724	1.23485	0.038363
KQK21944	not RLK-Pelle	1	TraesCS2D02G095800.1	not RLK-Pelle	2D	1e-179	0.150149	0.451376	0.332647
KQK21959	not RLK-Pelle	1	TraesCS2D02G095000.1	not RLK-Pelle	2D	0	0.377461	0.992461	0.380329
KQK15108	not RLK-Pelle	1	TraesCS2D02G167900.1	not RLK-Pelle	2D	0	0.0595645	0.317262	0.187746
PNT74708	not RLK-Pelle	1	TraesCS2D02G167700.1	not RLK-Pelle	2D	0	0.255214	0.335963	0.75965
KQK15111	not RLK-Pelle	1	TraesCS2D02G167600.1	not RLK-Pelle	2D	0	0.068539	0.383817	0.178572
KQK15113	not RLK-Pelle	1	TraesCS2D02G167500.1	not RLK-Pelle	2D	2e-154	0.0642241	0.324417	0.197968
KQK15115	RLK-Pelle_LRR-III	1	TraesCS2D02G167300.2	RLK-Pelle_LRR-III	2D	0	0.0567271	0.365156	0.15535
KQK15119	not RLK-Pelle	1	TraesCS2D02G166600.1	not RLK-Pelle	2D	0	0.0708983	0.26788	0.264664
PNT77075	not RLK-Pelle	1	TraesCS2D02G257600.1	not RLK-Pelle	2D	4e-142	0.110136	0.344924	0.319305
PNT77078	not RLK-Pelle	1	TraesCS2D02G257500.4	not RLK-Pelle	2D	0	0.0661181	0.428756	0.154209
KQK20918	not RLK-Pelle	1	TraesCS2D02G256800.1	not RLK-Pelle	2D	5e-138	0.134012	0.295676	0.45324
PNT77084	not RLK-Pelle	1	TraesCS2D02G256600.2	not RLK-Pelle	2D	2e-178	0.219352	0.45906	0.47783
KQK20921	not RLK-Pelle	1	TraesCS2D02G256500.1	not RLK-Pelle	2D	0	0.130575	0.333624	0.391384
KQK20926	not RLK-Pelle	1	TraesCS2D02G256400.1	not RLK-Pelle	2D	2e-171	0.0769457	0.446047	0.172506
PNT77590	not RLK-Pelle	1	TraesCS2D02G086000.1	not RLK-Pelle	2D	0	0.0837472	0.682383	0.122728
KQK22160	not RLK-Pelle	1	TraesCS2D02G084200.1	not RLK-Pelle	2D	0	0.369809	0.490791	0.753496
KQK22170	not RLK-Pelle	1	TraesCS2D02G082700.1	not RLK-Pelle	2D	0	0.161076	0.703176	0.229069
KQK22173	not RLK-Pelle	1	TraesCS2D02G082000.1	not RLK-Pelle	2D	0	0.203637	0.852125	0.238976
KQK22199	not RLK-Pelle	1	TraesCS2D02G080100.1	not RLK-Pelle	2D	0	0.184625	0.956276	0.193067
KQK22202	not RLK-Pelle	1	TraesCS2D02G080000.1	not RLK-Pelle	2D	2e-155	0.111639	0.705688	0.158199
KQK22216	not RLK-Pelle	1	TraesCS2D02G079600.2	not RLK-Pelle	2D	0	0.34721	1.49003	0.233022
KQK16146	not RLK-Pelle	1	TraesCS2D02G242100.1	not RLK-Pelle	2D	5e-129	0.0353076	0.191907	0.183982
KQK16147	not RLK-Pelle	1	TraesCS2D02G242000.2	not RLK-Pelle	2D	0	0.00662896	0.347153	0.0190952
KQK16149	not RLK-Pelle	1	TraesCS2D02G240900.1	not RLK-Pelle	2D	0	0.0509121	0.303397	0.167807
PNT75057	not RLK-Pelle	1	TraesCS2D02G239600.1	not RLK-Pelle	2D	0	0.0426993	0.299897	0.14238
KQK16171	not RLK-Pelle	1	TraesCS2D02G239300.2	not RLK-Pelle	2D	1e-143	0.0465879	0.292785	0.15912
KQK16176	not RLK-Pelle	1	TraesCS2D02G239100.1	not RLK-Pelle	2D	6e-174	0.0221702	0.310378	0.0714296
KQK13310	not RLK-Pelle	1	TraesCS4A02G246100.1	not RLK-Pelle	4A	0	0.0173657	0.274957	0.0631578
KQK13320	not RLK-Pelle	1	TraesCS4A02G246200.2	not RLK-Pelle	4A	0	0.0508403	0.269686	0.188517
KQK13321	not RLK-Pelle	1	TraesCS4A02G246300.1	not RLK-Pelle	4A	0	0.0496429	0.408021	0.121667
KQK13322	not RLK-Pelle	1	TraesCS4A02G246400.2	not RLK-Pelle	4A	0	0.033108	0.260242	0.12722
PNT74173	not RLK-Pelle	1	TraesCS4A02G246500.1	not RLK-Pelle	4A	0	0.0537298	0.29294	0.183416
PNT74180	not RLK-Pelle	1	TraesCS4A02G247000.1	not RLK-Pelle	4A	0	0.0792183	0.326901	0.242331
KQK13328	not RLK-Pelle	1	TraesCS4A02G247100.1	not RLK-Pelle	4A	2e-114	0.0365687	0.311299	0.117471
KQK13330	not RLK-Pelle	1	TraesCS4A02G247200.1	not RLK-Pelle	4A	0	0.0961239	0.366992	0.261924
KQK13331	not RLK-Pelle	1	TraesCS4A02G247300.1	not RLK-Pelle	4A	9e-138	0.0404912	0.347372	0.116565
KQK13333	not RLK-Pelle	1	TraesCS4A02G247500.1	not RLK-Pelle	4A	2e-136	0.092699	0.202243	0.458354
KQK13337	not RLK-Pelle	1	TraesCS4A02G248100.1	not RLK-Pelle	4A	0	0.0612738	0.268627	0.2281
KQK13338	not RLK-Pelle	1	TraesCS4A02G248200.1	not RLK-Pelle	4A	0	0.0253415	0.310687	0.081566
KQK13340	not RLK-Pelle	1	TraesCS4A02G248400.1	not RLK-Pelle	4A	0	0.039788	0.339717	0.117121
KQK13342	not RLK-Pelle	1	TraesCS4A02G248700.1	not RLK-Pelle	4A	0	0.0764705	0.345231	0.221505
KQK13345	not RLK-Pelle	1	TraesCS4A02G249300.1	not RLK-Pelle	4A	0	0.077289	0.415123	0.186183
KQK13347	not RLK-Pelle	1	TraesCS4A02G249400.1	not RLK-Pelle	4A	5e-150	0.116454	0.283885	0.410216
KQK13349	not RLK-Pelle	1	TraesCS4A02G249600.1	not RLK-Pelle	4A	0	0.107258	0.323679	0.33137
KQK13366	not RLK-Pelle	1	TraesCS4A02G250600.1	not RLK-Pelle	4A	4e-120	0.053812	0.160563	0.335145
KQK13367	not RLK-Pelle	1	TraesCS4A02G250800.1	not RLK-Pelle	4A	0	0.0443079	0.311019	0.14246
KQK13371	not RLK-Pelle	1	TraesCS4A02G251600.1	not RLK-Pelle	4A	0	0.0160555	0.21974	0.0730656
KQK13372	not RLK-Pelle	1	TraesCS4A02G252600.1	not RLK-Pelle	4A	0	0.119307	0.321653	0.37092
KQK13373	not RLK-Pelle	1	TraesCS4A02G252700.1	not RLK-Pelle	4A	0	0.0945007	0.353068	0.267656
KQK13375	not RLK-Pelle	1	TraesCS4A02G253000.1	not RLK-Pelle	4A	0	0.015508	0.283795	0.054645
KQK13381	not RLK-Pelle	1	TraesCS4A02G253400.1	not RLK-Pelle	4A	0	0.0485321	0.371541	0.130624
KQK13385	not RLK-Pelle	1	TraesCS4A02G253500.1	not RLK-Pelle	4A	0	0.0364685	0.24731	0.14746
KQK13388	not RLK-Pelle	1	TraesCS4A02G253600.1	not RLK-Pelle	4A	0	0.197294	0.639628	0.308451
KQK13391	not RLK-Pelle	1	TraesCS4A02G253900.1	not RLK-Pelle	4A	0	0.124521	0.399998	0.311303
KQK13393	not RLK-Pelle	1	TraesCS4A02G254200.2	not RLK-Pelle	4A	0	0.143643	0.420735	0.341409
KQK13394	not RLK-Pelle	1	TraesCS4A02G254300.1	not RLK-Pelle	4A	0	0.0765831	0.305553	0.250637
KQK13399	not RLK-Pelle	1	TraesCS4A02G255000.1	not RLK-Pelle	4A	0	0.121443	0.762968	0.159172
KQK13402	not RLK-Pelle	1	TraesCS4A02G255500.1	not RLK-Pelle	4A	1e-147	0.0581651	0.318772	0.182466
KQK13404	not RLK-Pelle	1	TraesCS4A02G255600.1	not RLK-Pelle	4A	8e-161	0.0582348	0.279414	0.208418
PNT74198	not RLK-Pelle	1	TraesCS4A02G255700.1	not RLK-Pelle	4A	0	0.271078	0.707314	0.383249
PNT74200	not RLK-Pelle	1	TraesCS4A02G255800.3	not RLK-Pelle	4A	0	0.0764994	0.338189	0.226203
KQK13410	not RLK-Pelle	1	TraesCS4A02G255900.1	not RLK-Pelle	4A	0	0.0607213	0.28214	0.215217
KQK13411	not RLK-Pelle	1	TraesCS4A02G256000.1	not RLK-Pelle	4A	2e-124	0.0545387	0.260102	0.209682
PNT74201	not RLK-Pelle	1	TraesCS4A02G256200.3	not RLK-Pelle	4A	3e-139	0.0716463	0.290011	0.247047
PNT74202	not RLK-Pelle	1	TraesCS4A02G256300.1	not RLK-Pelle	4A	0	0.0534069	0.269206	0.198387
KQK13419	not RLK-Pelle	1	TraesCS4A02G256500.1	not RLK-Pelle	4A	0	0.0754461	0.260709	0.289389
KQK13420	not RLK-Pelle	1	TraesCS4A02G256600.1	not RLK-Pelle	4A	7e-118	0.074871	0.395561	0.189278
KQK13423	not RLK-Pelle	1	TraesCS4A02G256700.1	not RLK-Pelle	4A	0	0.050744	0.268506	0.188987
KQK13425	not RLK-Pelle	1	TraesCS4A02G256800.1	not RLK-Pelle	4A	0	0.0828939	0.464686	0.178387
KQK13427	not RLK-Pelle	1	TraesCS4A02G256900.1	not RLK-Pelle	4A	0	0.0643571	0.304917	0.211064
PNT74205	not RLK-Pelle	1	TraesCS4A02G257100.1	not RLK-Pelle	4A	0	0.0285967	0.212138	0.134802
KQK13433	not RLK-Pelle	1	TraesCS4A02G257400.3	not RLK-Pelle	4A	0	0.0424607	0.449514	0.0944591
KQK13438	not RLK-Pelle	1	TraesCS4A02G257600.1	not RLK-Pelle	4A	0	0.0691799	0.471209	0.146814
KQK13440	not RLK-Pelle	1	TraesCS4A02G257700.2	not RLK-Pelle	4A	0	0.0232088	0.418941	0.0553989
KQK13442	not RLK-Pelle	1	TraesCS4A02G257800.1	not RLK-Pelle	4A	0	0.00389548	0.362539	0.010745
KQK13445	not RLK-Pelle	1	TraesCS4A02G257900.2	not RLK-Pelle	4A	6e-160	0.103481	0.225426	0.459047
KQK13447	not RLK-Pelle	1	TraesCS4A02G258000.1	not RLK-Pelle	4A	0	0.0383128	0.319342	0.119974
KQK13449	not RLK-Pelle	1	TraesCS4A02G258100.1	not RLK-Pelle	4A	0	0.0751279	0.31086	0.241678
KQK13453	not RLK-Pelle	1	TraesCS4A02G258200.3	not RLK-Pelle	4A	0	0.0887535	0.31923	0.278023
KQK13456	not RLK-Pelle	1	TraesCS4A02G258400.1	not RLK-Pelle	4A	9e-118	0.108941	0.459327	0.237176
KQK13458	RLK-Pelle_LRR-XIV	1	TraesCS4A02G259100.1	RLK-Pelle_LRR-XIV	4A	0	0.0656213	0.382232	0.171679
KQK13459	not RLK-Pelle	1	TraesCS4A02G259500.1	not RLK-Pelle	4A	2e-178	0.112799	0.35003	0.322254
KQK13463	not RLK-Pelle	1	TraesCS4A02G260100.1	not RLK-Pelle	4A	0	0.056467	0.357007	0.158168
KQK13468	not RLK-Pelle	1	TraesCS4A02G260800.1	not RLK-Pelle	4A	0	0.0780494	0.351383	0.222121
KQK13467	not RLK-Pelle	1	TraesCS4A02G260900.2	not RLK-Pelle	4A	0	0.111223	0.543062	0.204807
KQK13471	not RLK-Pelle	1	TraesCS4A02G261000.1	not RLK-Pelle	4A	0	0.0931953	0.505119	0.184502
KQK13474	not RLK-Pelle	1	TraesCS4A02G261600.1	not RLK-Pelle	4A	0	0.0973033	0.261702	0.37181
KQK13478	not RLK-Pelle	1	TraesCS4A02G262100.1	not RLK-Pelle	4A	7e-162	0.159972	0.278806	0.573773
KQK13488	not RLK-Pelle	1	TraesCS4A02G262200.1	not RLK-Pelle	4A	0	0.122099	0.299477	0.407706
KQK13487	not RLK-Pelle	1	TraesCS4A02G262300.1	not RLK-Pelle	4A	0	0.0376634	0.275099	0.136908
KQK13489	not RLK-Pelle	1	TraesCS4A02G262500.3	not RLK-Pelle	4A	1e-122	0.0921599	0.247392	0.372525
KQK13491	not RLK-Pelle	1	TraesCS4A02G262600.1	not RLK-Pelle	4A	0	0.0332564	0.21128	0.157405
KQK13492	not RLK-Pelle	1	TraesCS4A02G262700.1	not RLK-Pelle	4A	0	0.0449927	0.482126	0.0933215
KQK13493	RLK-Pelle_RLCK-VIII	1	TraesCS4A02G262800.1	RLK-Pelle_RLCK-VIII	4A	0	0.0644612	0.359125	0.179495
KQK13495	not RLK-Pelle	1	TraesCS4A02G262900.1	not RLK-Pelle	4A	0	0.125041	0.369431	0.338469
KQK13498	not RLK-Pelle	1	TraesCS4A02G263100.1	not RLK-Pelle	4A	0	0.0460316	0.398195	0.115601
KQK13499	not RLK-Pelle	1	TraesCS4A02G263200.1	not RLK-Pelle	4A	0	0.0751023	0.379469	0.197914
KQK13502	not RLK-Pelle	1	TraesCS4A02G263800.1	not RLK-Pelle	4A	0	0.0707315	0.257576	0.274604
KQK13505	not RLK-Pelle	1	TraesCS4A02G264000.1	not RLK-Pelle	4A	2e-152	0.0352603	0.294769	0.11962
KQK13511	not RLK-Pelle	1	TraesCS4A02G264400.3	not RLK-Pelle	4A	0	0.0517809	0.263207	0.196731
KQK13513	not RLK-Pelle	1	TraesCS4A02G264500.1	not RLK-Pelle	4A	0	0.0585803	0.530146	0.110499
KQK13518	not RLK-Pelle	1	TraesCS4A02G264800.1	not RLK-Pelle	4A	0	0.0696243	0.309991	0.224601
KQK13519	not RLK-Pelle	1	TraesCS4A02G264900.1	not RLK-Pelle	4A	4e-126	0.100837	0.200754	0.502293
KQK13520	not RLK-Pelle	1	TraesCS4A02G265200.1	not RLK-Pelle	4A	0	0.106368	0.410627	0.259039
KQK13522	not RLK-Pelle	1	TraesCS4A02G265300.1	not RLK-Pelle	4A	0	0.0353167	0.298011	0.118508
KQK13524	not RLK-Pelle	1	TraesCS4A02G265400.1	not RLK-Pelle	4A	0	0.0612107	0.33179	0.184486
KQK13526	not RLK-Pelle	1	TraesCS4A02G265600.1	not RLK-Pelle	4A	0	0.019601	0.36163	0.0542017
KQK13530	not RLK-Pelle	1	TraesCS4A02G265800.1	not RLK-Pelle	4A	0	0.0505921	0.766238	0.0660265
KQK13531	not RLK-Pelle	1	TraesCS4A02G266300.1	not RLK-Pelle	4A	2e-125	0.239987	0.525328	0.456833
KQK13639	not RLK-Pelle	1	TraesCS4A02G274200.1	not RLK-Pelle	4A	0	0.0435173	0.397591	0.109453
PNT74266	not RLK-Pelle	1	TraesCS4A02G274300.1	not RLK-Pelle	4A	0	0.0189284	0.408122	0.0463794
KQK13647	not RLK-Pelle	1	TraesCS4A02G274700.1	not RLK-Pelle	4A	4e-155	0.0912925	0.342705	0.266388
KQK13655	not RLK-Pelle	1	TraesCS4A02G275300.2	not RLK-Pelle	4A	5e-158	0.0932526	0.216643	0.430444
KQK13657	not RLK-Pelle	1	TraesCS4A02G275500.1	not RLK-Pelle	4A	0	0.0378042	0.332492	0.1137
PNT74273	not RLK-Pelle	1	TraesCS4A02G275600.1	not RLK-Pelle	4A	0	0.135417	0.332333	0.407473
KQK13661	not RLK-Pelle	1	TraesCS4A02G275800.1	not RLK-Pelle	4A	2e-119	0.339939	0.172859	1.96657
KQK13664	not RLK-Pelle	1	TraesCS4A02G276200.1	not RLK-Pelle	4A	1e-127	0.00750006	0.369357	0.0203057
KQK13667	not RLK-Pelle	1	TraesCS4A02G276300.1	not RLK-Pelle	4A	0	0.0367105	0.665477	0.0551641
KQK13668	not RLK-Pelle	1	TraesCS4A02G276400.1	not RLK-Pelle	4A	0	0.100763	0.369499	0.272702
PNT74276	not RLK-Pelle	1	TraesCS4A02G276500.1	not RLK-Pelle	4A	0	0.0466803	0.368595	0.126644
KQK13676	not RLK-Pelle	1	TraesCS4A02G277100.2	not RLK-Pelle	4A	0	0.0926415	0.341741	0.271087
KQK13678	not RLK-Pelle	1	TraesCS4A02G277200.1	not RLK-Pelle	4A	4e-118	0.059437	0.212558	0.279627
KQK13679	not RLK-Pelle	1	TraesCS4A02G277300.1	not RLK-Pelle	4A	1e-150	0.0802698	1.0371	0.077398
KQK13684	not RLK-Pelle	1	TraesCS4A02G277600.2	not RLK-Pelle	4A	0	0.0230086	0.245721	0.0936372
KQK13685	not RLK-Pelle	1	TraesCS4A02G277700.1	not RLK-Pelle	4A	2e-143	0.0300523	0.457835	0.06564
KQK13686	not RLK-Pelle	1	TraesCS4A02G277800.1	not RLK-Pelle	4A	0	0.0623225	0.340424	0.183073
KQK13688	not RLK-Pelle	1	TraesCS4A02G277900.1	not RLK-Pelle	4A	0	0.0456721	0.420537	0.108604
KQK13693	not RLK-Pelle	1	TraesCS4A02G278500.2	not RLK-Pelle	4A	0	0.0702945	0.366225	0.191944
KQK13698	not RLK-Pelle	1	TraesCS4A02G278800.1	not RLK-Pelle	4A	0	0.037908	0.351352	0.107892
KQK13701	not RLK-Pelle	1	TraesCS4A02G279400.1	not RLK-Pelle	4A	0	0.17444	0.404272	0.431492
KQK13704	not RLK-Pelle	1	TraesCS4A02G279600.2	not RLK-Pelle	4A	5e-115	0.0809722	0.295347	0.274159
KQK13706	not RLK-Pelle	1	TraesCS4A02G279800.1	not RLK-Pelle	4A	0	0.0342125	0.385918	0.0886522
KQK13710	not RLK-Pelle	1	TraesCS4A02G280700.1	not RLK-Pelle	4A	0	0.119921	0.319212	0.375678
KQK13714	not RLK-Pelle	1	TraesCS4A02G280800.2	not RLK-Pelle	4A	0	0.0603589	0.469433	0.128578
KQK13716	not RLK-Pelle	1	TraesCS4A02G281300.1	not RLK-Pelle	4A	0	0.13465	0.40122	0.335602
KQK13719	not RLK-Pelle	1	TraesCS4A02G281400.1	not RLK-Pelle	4A	0	0.0686455	0.458381	0.149757
KQK13720	not RLK-Pelle	1	TraesCS4A02G281500.1	not RLK-Pelle	4A	0	0.0482078	0.347739	0.138632
KQK13729	not RLK-Pelle	1	TraesCS4A02G282800.1	not RLK-Pelle	4A	0	0.0585992	0.323814	0.180965
KQK13731	not RLK-Pelle	1	TraesCS4A02G283100.2	not RLK-Pelle	4A	0	0.0152454	0.432666	0.0352359
KQK13733	not RLK-Pelle	1	TraesCS4A02G283200.1	not RLK-Pelle	4A	0	0.0195856	0.259683	0.0754209
KQK13735	not RLK-Pelle	1	TraesCS4A02G283400.1	not RLK-Pelle	4A	0	0.0894241	0.41668	0.214611
[truncated: 28,876 more rows]

## Sheet: RLK in T. ae and O. sa
Gene ID	Subfamily	Chromosome	Gene ID	Subfamily	Chromosome	E_value	Ka	Ks	Ka/Ks
Os01t0170300-01	RLK-Pelle_LRR-XI-1	1	TraesCS1A02G113800.1	RLK-Pelle_LRR-XI-1	1A	0	0.146637	0.463192	0.316579
Os01t0171000-01	RLK-Pelle_LRR-II	1	TraesCS1A02G114900.1	RLK-Pelle_LRR-II	1A	0	0.405355	1.09432	0.370419
Os01t0818600-01	RLK-Pelle_LRR-VIII-1	1	TraesCS1A02G302600.2	RLK-Pelle_LRR-VIII-1	1A	0	0.243222	0.564269	0.431039
Os01t0819100-01	RLK-Pelle_LRR-III	1	TraesCS1A02G301800.2	RLK-Pelle_LRR-III	1A	0	0.143539	0.617942	0.232286
Os01t0889900-01	RLK-Pelle_SD-2b	1	TraesCS1A02G259900.1	RLK-Pelle_SD-2b	1A	0	0.405818	0.640481	0.633615
Os01t0689900-03	RLK-Pelle_WAK_LRK10L-1	1	TraesCS1A02G374700.1	RLK-Pelle_WAK_LRK10L-1	1A	0	0.338565	0.471902	0.717447
Os01t0784200-00	RLK-Pelle_DLSV	1	TraesCS1A02G320900.2	RLK-Pelle_DLSV	1A	0	0.467104	0.927284	0.503734
Os01t0789200-01	RLK-Pelle_RLCK-VIIa-1	1	TraesCS1A02G317300.1	RLK-Pelle_RLCK-VIIa-1	1A	2e-178	0.344419	1.51914	0.226719
Os01t0742400-02	RLK-Pelle_LRR-XI-1	1	TraesCS1A02G342600.1	RLK-Pelle_LRR-XI-1	1A	0	0.338766	0.674233	0.502446
Os01t0170300-01	RLK-Pelle_LRR-XI-1	1	TraesCS1B02G134100.1	RLK-Pelle_LRR-XI-1	1B	0	0.148564	0.512495	0.289884
Os01t0171000-01	RLK-Pelle_LRR-II	1	TraesCS1B02G134800.1	RLK-Pelle_LRR-II	1B	0	0.396822	1.13004	0.351158
Os01t0889900-01	RLK-Pelle_SD-2b	1	TraesCS1B02G270300.1	RLK-Pelle_SD-2b	1B	0	0.382563	0.62261	0.61445
Os01t0818600-01	RLK-Pelle_LRR-VIII-1	1	TraesCS1B02G312800.1	RLK-Pelle_LRR-VIII-1	1B	0	0.249823	0.572065	0.436704
Os01t0819100-01	RLK-Pelle_LRR-III	1	TraesCS1B02G311700.1	RLK-Pelle_LRR-III	1B	6e-170	0.22599	0.948508	0.238259
Os01t0742400-02	RLK-Pelle_LRR-XI-1	1	TraesCS1B02G355700.1	RLK-Pelle_LRR-XI-1	1B	0	0.342507	0.68192	0.502269
Os01t0750600-01	RLK-Pelle_PERK-1	1	TraesCS1B02G350100.1	RLK-Pelle_PERK-1	1B	5e-171	0.351518	0.400809	0.877022
Os01t0784200-00	RLK-Pelle_DLSV	1	TraesCS1B02G333300.5	RLK-Pelle_DLSV	1B	0	0.472735	0.982579	0.481116
Os01t0789200-01	RLK-Pelle_RLCK-VIIa-1	1	TraesCS1B02G329700.1	RLK-Pelle_RLCK-VIIa-1	1B	4e-176	0.338716	1.45767	0.232368
Os01t0689900-03	RLK-Pelle_WAK_LRK10L-1	1	TraesCS1B02G394900.1	RLK-Pelle_WAK_LRK10L-1	1B	0	0.330071	0.477463	0.691301
Os01t0170300-01	RLK-Pelle_LRR-XI-1	1	TraesCS1D02G115400.1	RLK-Pelle_LRR-XI-1	1D	0	0.149965	0.516436	0.290385
Os01t0171000-01	RLK-Pelle_LRR-II	1	TraesCS1D02G116300.1	RLK-Pelle_LRR-II	1D	0	0.418318	1.08221	0.38654
Os01t0889900-01	RLK-Pelle_SD-2b	1	TraesCS1D02G259700.1	RLK-Pelle_SD-2b	1D	0	0.381983	0.681485	0.560515
Os01t0742400-02	RLK-Pelle_LRR-XI-1	1	TraesCS1D02G344700.1	RLK-Pelle_LRR-XI-1	1D	0	0.339575	0.683348	0.496929
Os01t0750600-01	RLK-Pelle_PERK-1	1	TraesCS1D02G339600.1	RLK-Pelle_PERK-1	1D	1e-170	0.355822	0.384946	0.924343
Os01t0784200-00	RLK-Pelle_DLSV	1	TraesCS1D02G320800.3	RLK-Pelle_DLSV	1D	0	0.469048	0.959098	0.489052
Os01t0789200-01	RLK-Pelle_RLCK-VIIa-1	1	TraesCS1D02G317200.1	RLK-Pelle_RLCK-VIIa-1	1D	1e-178	0.355179	1.47085	0.241479
Os01t0818600-01	RLK-Pelle_LRR-VIII-1	1	TraesCS1D02G302000.1	RLK-Pelle_LRR-VIII-1	1D	0	0.24692	0.557768	0.442693
Os01t0819100-01	RLK-Pelle_LRR-III	1	TraesCS1D02G301400.1	RLK-Pelle_LRR-III	1D	0	0.138458	0.642569	0.215475
Os01t0689900-03	RLK-Pelle_WAK_LRK10L-1	1	TraesCS1D02G381800.1	RLK-Pelle_WAK_LRK10L-1	1D	0	0.330816	0.504576	0.655631
Os01t0114900-00	RLK-Pelle_LRK10L-2	1	TraesCS1D02G018000.1	RLK-Pelle_LRK10L-2	1D	9e-120	0.363068	0.632585	0.573943
Os01t0115600-01	RLK-Pelle_LRK10L-2	1	TraesCS1D02G017800.1	RLK-Pelle_LRK10L-2	1D	0	0.244163	0.883339	0.27641
Os01t0116400-01	RLK-Pelle_LRK10L-2	1	TraesCS1D02G017700.1	RLK-Pelle_LRK10L-2	1D	0	0.324843	1.1183	0.290478
Os01t0117200-01	RLK-Pelle_LRK10L-2	1	TraesCS1D02G015800.2	RLK-Pelle_LRK10L-2	1D	0	0.297919	0.919157	0.324122
Os01t0117600-01	RLK-Pelle_LRK10L-2	1	TraesCS1D02G015400.1	RLK-Pelle_LRK10L-2	1D	0	0.277783	1.12868	0.246113
Os01t0117700-00	RLK-Pelle_LRK10L-2	1	TraesCS1D02G015300.1	RLK-Pelle_LRK10L-2	1D	0	0.275379	0.665699	0.413669
Os01t0784200-00	RLK-Pelle_DLSV	1	TraesCS3A02G323200.2	RLK-Pelle_DLSV	3A	0	0.175527	0.555838	0.315788
Os01t0789200-01	RLK-Pelle_RLCK-VIIa-1	1	TraesCS3A02G326400.1	RLK-Pelle_RLCK-VIIa-1	3A	0	0.177788	0.465837	0.381653
Os01t0810500-00	RLK-Pelle_LRR-I-1	1	TraesCS3A02G335200.1	RLK-Pelle_LRR-I-1	3A	0	0.278051	0.952866	0.291805
Os01t0810600-00	RLK-Pelle_LRR-I-1	1	TraesCS3A02G335300.1	RLK-Pelle_LRR-I-1	3A	1e-163	0.274468	0.45669	0.600993
Os01t0816600-01	RLK-Pelle_LRR-VIII-1	1	TraesCS3A02G340000.1	RLK-Pelle_LRR-VIII-1	3A	0	0.121264	0.544267	0.222803
Os01t0818600-01	RLK-Pelle_LRR-VIII-1	1	TraesCS3A02G341800.1	RLK-Pelle_LRR-VIII-1	3A	0	0.193665	0.381445	0.507714
Os01t0819100-01	RLK-Pelle_LRR-III	1	TraesCS3A02G342300.1	RLK-Pelle_LRR-III	3A	0	0.0722907	0.456342	0.158413
Os01t0821900-01	RLK-Pelle_LRR-VII-1	1	TraesCS3A02G344300.1	RLK-Pelle_LRR-VII-1	3A	0	0.110606	0.56742	0.194927
Os01t0822200-01	RLK-Pelle_RLCK-II	1	TraesCS3A02G344400.2	RLK-Pelle_RLCK-II	3A	0	0.0787038	0.696772	0.112955
Os01t0223600-01	RLK-Pelle_LRR-III	1	TraesCS3A02G148400.1	RLK-Pelle_LRR-III	3A	0	0.0837636	0.365228	0.229346
Os01t0227200-01	RLK-Pelle_PERK-1	1	TraesCS3A02G152200.1	RLK-Pelle_PERK-1	3A	0	0.155329	0.57999	0.267812
Os01t0664200-02	RLK-Pelle_RLCK-V	1	TraesCS3A02G241700.1	RLK-Pelle_RLCK-V	3A	0	0.0844778	0.737165	0.114598
Os01t0259200-02	RLK-Pelle_RLCK-VIIa-1	1	TraesCS3A02G178800.2	RLK-Pelle_RLCK-VIIa-1	3A	0	0.157656	0.606731	0.259845
Os01t0927500-01	RLK-Pelle_LRR-XI-2	1	TraesCS3A02G441700.1	RLK-Pelle_LRR-XI-2	3A	0	0.158223	0.71057	0.22267
Os01t0929200-01	RLK-Pelle_RLCK-IXa	1	TraesCS3A02G443800.1	RLK-Pelle_RLCK-IXa	3A	0	0.150756	0.51175	0.294589
Os01t0935800-01	RLK-Pelle_RLCK-IXa	1	TraesCS3A02G460900.1	RLK-Pelle_RLCK-IXa	3A	5e-143	0.113636	0.510016	0.222809
Os01t0936100-01	RLK-Pelle_RLCK-VIIa-1	1	TraesCS3A02G463400.1	RLK-Pelle_RLCK-VIIa-1	3A	0	0.0771352	0.490954	0.157113
Os01t0917500-01	RLK-Pelle_LRR-Xb-1	1	TraesCS3A02G423400.1	RLK-Pelle_LRR-Xb-1	3A	0	0.119698	0.654899	0.182774
Os01t0602800-01	RLK-Pelle_PERK-2	1	TraesCS3A02G216100.1	RLK-Pelle_PERK-2	3A	0	0.0696304	0.509002	0.136798
Os01t0607900-01	RLK-Pelle_LRR-III	1	TraesCS3A02G217800.1	RLK-Pelle_LRR-III	3A	0	0.102034	0.284617	0.358494
Os01t0750600-01	RLK-Pelle_PERK-1	1	TraesCS3A02G290300.2	RLK-Pelle_PERK-1	3A	0	0.22112	0.492815	0.448688
Os01t0581400-01	RLK-Pelle_RLCK-IXb	1	TraesCS3A02G208900.1	RLK-Pelle_RLCK-IXb	3A	0	0.12793	0.406107	0.315017
Os01t0588500-01	RLK-Pelle_RLCK-VIIa-2	1	TraesCS3A02G210700.1	RLK-Pelle_RLCK-VIIa-2	3A	0	0.0566896	0.478738	0.118415
Os01t0114600-00	RLK-Pelle_LRK10L-2	1	TraesCS3A02G016600.1	RLK-Pelle_LRK10L-2	3A	0	0.258899	0.903493	0.286553
Os01t0114700-00	RLK-Pelle_LRK10L-2	1	TraesCS3A02G016700.1	RLK-Pelle_LRK10L-2	3A	0	0.191112	0.772055	0.247537
Os01t0115600-01	RLK-Pelle_LRK10L-2	1	TraesCS3A02G017200.1	RLK-Pelle_LRK10L-2	3A	0	0.234633	0.99369	0.236123
Os01t0116000-00	RLK-Pelle_LRK10L-2	1	TraesCS3A02G017900.1	RLK-Pelle_LRK10L-2	3A	0	0.295287	1.10046	0.268331
Os01t0116900-00	RLK-Pelle_LRK10L-2	1	TraesCS3A02G018200.1	RLK-Pelle_LRK10L-2	3A	0	0.169574	0.604945	0.280313
Os01t0973500-01	RLK-Pelle_RLCK-VIIa-2	1	TraesCS3A02G530200.1	RLK-Pelle_RLCK-VIIa-2	3A	0	0.164966	0.704891	0.23403
Os01t0136800-01	RLK-Pelle_WAK_LRK10L-1	1	TraesCS3A02G048700.3	RLK-Pelle_WAK_LRK10L-1	3A	5e-143	0.557474	1.29599	0.430153
Os01t0137400-00	RLK-Pelle_LRK10L-2	1	TraesCS3A02G049375.1	RLK-Pelle_LRK10L-2	3A	0	0.400999	1.32471	0.302707
Os01t0138300-02	RLK-Pelle_LRK10L-2	1	TraesCS3A02G050211.2	RLK-Pelle_LRK10L-2	3A	0	0.321251	0.805973	0.398588
Os01t0253100-01	RLK-Pelle_Extensin	1	TraesCS3A02G171600.1	RLK-Pelle_Extensin	3A	0	0.094021	0.526224	0.178671
Os01t0110500-01	RLK-Pelle_PERK-1	1	TraesCS3A02G003900.1	RLK-Pelle_PERK-1	3A	0	0.174679	0.821438	0.212651
Os01t0674800-01	RLK-Pelle_LRR-VI-2	1	TraesCS3A02G270500.1	RLK-Pelle_LRR-VI-2	3A	0	0.0694791	0.308743	0.225039
Os01t0689900-03	RLK-Pelle_WAK_LRK10L-1	1	TraesCS3A02G262100.4	RLK-Pelle_WAK_LRK10L-1	3A	0	0.213791	0.382073	0.559554
Os01t0690800-01	RLK-Pelle_LRK10L-2	1	TraesCS3A02G261700.1	RLK-Pelle_LRK10L-2	3A	3e-114	0.660979	1.44412	0.457702
Os01t0709500-03	RLK-Pelle_Extensin	1	TraesCS3A02G251000.1	RLK-Pelle_Extensin	3A	0	0.100045	0.363982	0.274861
Os01t0711200-01	RLK-Pelle_LRR-III	1	TraesCS3A02G250300.1	RLK-Pelle_LRR-III	3A	0	0.134307	0.41814	0.321202
Os01t0889900-01	RLK-Pelle_SD-2b	1	TraesCS3A02G402100.1	RLK-Pelle_SD-2b	3A	0	0.168247	0.341458	0.492732
Os01t0899000-01	RLK-Pelle_RLCK-VIII	1	TraesCS3A02G395900.1	RLK-Pelle_RLCK-VIII	3A	0	0.0801215	0.496407	0.161403
Os01t0738300-01	RLK-Pelle_PERK-1	1	TraesCS3A02G278100.1	RLK-Pelle_PERK-1	3A	0	0.0913704	0.627451	0.145622
Os01t0741200-01	RLK-Pelle_LysM	1	TraesCS3A02G276600.2	RLK-Pelle_LysM	3A	0	0.0802129	0.299657	0.267683
Os01t0742400-02	RLK-Pelle_LRR-XI-1	1	TraesCS3A02G276200.2	RLK-Pelle_LRR-XI-1	3A	0	0.199179	0.469173	0.424531
Os01t0195200-01	RLK-Pelle_Extensin	1	TraesCS3A02G104800.1	RLK-Pelle_Extensin	3A	0	0.0711433	0.264325	0.269151
Os01t0783800-01	RLK-Pelle_DLSV	1	TraesCS3A02G315100.1	RLK-Pelle_DLSV	3A	0	0.251299	0.904048	0.277971
Os01t0170300-01	RLK-Pelle_LRR-XI-1	1	TraesCS3A02G092300.1	RLK-Pelle_LRR-XI-1	3A	0	0.0911138	0.366337	0.248716
Os01t0171000-01	RLK-Pelle_LRR-II	1	TraesCS3A02G091100.1	RLK-Pelle_LRR-II	3A	0	0.139896	0.798194	0.175265
Os01t0206800-01	RLK-Pelle_LRR-VI-2	1	TraesCS3A02G135400.1	RLK-Pelle_LRR-VI-2	3A	0	0.172499	0.542074	0.31822
Os01t0104000-01	RLK-Pelle_C-LEC	1	TraesCS3A02G078700.1	RLK-Pelle_C-LEC	3A	0	0.103329	0.739897	0.139653
Os01t0631700-01	RLK-Pelle_RLCK-V	1	TraesCS3A02G227100.1	RLK-Pelle_RLCK-V	3A	0	0.0413595	0.510862	0.0809602
Os01t0247500-01	RLK-Pelle_LRR-XIIIa	1	TraesCS3A02G167100.1	RLK-Pelle_LRR-XIIIa	3A	0	0.077335	0.431477	0.179233
Os01t0670600-01	RLK-Pelle_SD-2b	1	TraesCS3A02G246200.1	RLK-Pelle_SD-2b	3A	0	0.300873	1.27128	0.23667
Os01t0750600-01	RLK-Pelle_PERK-1	1	TraesCS3B02G325100.2	RLK-Pelle_PERK-1	3B	0	0.231458	0.504145	0.459109
Os01t0783800-01	RLK-Pelle_DLSV	1	TraesCS3B02G351800.1	RLK-Pelle_DLSV	3B	2e-154	0.233841	0.364982	0.640691
Os01t0784200-00	RLK-Pelle_DLSV	1	TraesCS3B02G352300.1	RLK-Pelle_DLSV	3B	0	0.173351	0.584516	0.296572
Os01t0789200-01	RLK-Pelle_RLCK-VIIa-1	1	TraesCS3B02G355700.1	RLK-Pelle_RLCK-VIIa-1	3B	0	0.166871	0.434818	0.383773
Os01t0816600-01	RLK-Pelle_LRR-VIII-1	1	TraesCS3B02G371600.1	RLK-Pelle_LRR-VIII-1	3B	0	0.118298	0.546174	0.216593
Os01t0818600-01	RLK-Pelle_LRR-VIII-1	1	TraesCS3B02G373900.1	RLK-Pelle_LRR-VIII-1	3B	0	0.197285	0.396857	0.497118
Os01t0819100-01	RLK-Pelle_LRR-III	1	TraesCS3B02G374400.1	RLK-Pelle_LRR-III	3B	0	0.0592512	0.453594	0.130626
Os01t0821900-01	RLK-Pelle_LRR-VII-1	1	TraesCS3B02G376200.1	RLK-Pelle_LRR-VII-1	3B	0	0.0719833	0.519766	0.138492
Os01t0822200-01	RLK-Pelle_RLCK-II	1	TraesCS3B02G376300.2	RLK-Pelle_RLCK-II	3B	0	0.0822042	0.638507	0.128744
Os01t0581400-01	RLK-Pelle_RLCK-IXb	1	TraesCS3B02G239200.2	RLK-Pelle_RLCK-IXb	3B	0	0.133655	0.400085	0.334068
Os01t0588500-01	RLK-Pelle_RLCK-VIIa-2	1	TraesCS3B02G241300.1	RLK-Pelle_RLCK-VIIa-2	3B	0	0.0542289	0.464279	0.116802
Os01t0601200-01	RLK-Pelle_RLCK-V	1	TraesCS3B02G245600.2	RLK-Pelle_RLCK-V	3B	0	0.139836	0.438299	0.319043
Os01t0602800-01	RLK-Pelle_PERK-2	1	TraesCS3B02G245800.1	RLK-Pelle_PERK-2	3B	0	0.0708445	0.514884	0.137593
Os01t0607900-01	RLK-Pelle_LRR-III	1	TraesCS3B02G248200.1	RLK-Pelle_LRR-III	3B	0	0.106762	0.393704	0.271172
Os01t0631700-01	RLK-Pelle_RLCK-V	1	TraesCS3B02G257200.1	RLK-Pelle_RLCK-V	3B	0	0.0428468	0.536374	0.0798823
Os01t0239700-01	RLK-Pelle_LRR-XI-1	1	TraesCS3B02G192500.1	RLK-Pelle_LRR-XI-1	3B	0	0.10995	0.525577	0.209199
Os01t0247500-01	RLK-Pelle_LRR-XIIIa	1	TraesCS3B02G199100.1	RLK-Pelle_LRR-XIIIa	3B	0	0.0793506	0.451577	0.175719
Os01t0253100-01	RLK-Pelle_Extensin	1	TraesCS3B02G202600.1	RLK-Pelle_Extensin	3B	0	0.0951884	0.533513	0.178418
Os01t0259200-02	RLK-Pelle_RLCK-VIIa-1	1	TraesCS3B02G206500.1	RLK-Pelle_RLCK-VIIa-1	3B	0	0.157382	0.638933	0.246321
Os01t0917500-01	RLK-Pelle_LRR-Xb-1	1	TraesCS3B02G458900.1	RLK-Pelle_LRR-Xb-1	3B	0	0.124389	0.650327	0.191272
Os01t0927500-01	RLK-Pelle_LRR-XI-2	1	TraesCS3B02G475600.1	RLK-Pelle_LRR-XI-2	3B	0	0.155349	0.646343	0.24035
Os01t0929200-01	RLK-Pelle_RLCK-IXa	1	TraesCS3B02G477400.1	RLK-Pelle_RLCK-IXa	3B	0	0.148771	0.592415	0.251126
Os01t0223600-01	RLK-Pelle_LRR-III	1	TraesCS3B02G175300.1	RLK-Pelle_LRR-III	3B	0	0.0800725	0.380398	0.210497
Os01t0227200-01	RLK-Pelle_PERK-1	1	TraesCS3B02G179300.1	RLK-Pelle_PERK-1	3B	0	0.167715	0.573144	0.292623
Os01t0664200-02	RLK-Pelle_RLCK-V	1	TraesCS3B02G269900.1	RLK-Pelle_RLCK-V	3B	0	0.0821515	0.690647	0.118949
Os01t0973500-01	RLK-Pelle_RLCK-VIIa-2	1	TraesCS3B02G600300.1	RLK-Pelle_RLCK-VIIa-2	3B	0	0.167554	0.695914	0.240768
Os01t0136800-01	RLK-Pelle_WAK_LRK10L-1	1	TraesCS3B02G053700.2	RLK-Pelle_WAK_LRK10L-1	3B	7e-174	0.474142	1.35413	0.350146
Os01t0137400-00	RLK-Pelle_LRK10L-2	1	TraesCS3B02G055600.1	RLK-Pelle_LRK10L-2	3B	0	0.392128	1.31983	0.297106
Os01t0137250-00	RLK-Pelle_LRK10L-2	1	TraesCS3B02G057200.1	RLK-Pelle_LRK10L-2	3B	4e-147	0.380273	0.993635	0.382709
Os01t0137500-01	RLK-Pelle_LRK10L-2	1	TraesCS3B02G057700.1	RLK-Pelle_LRK10L-2	3B	1e-151	0.250863	0.527041	0.475985
Os01t0738300-01	RLK-Pelle_PERK-1	1	TraesCS3B02G312300.1	RLK-Pelle_PERK-1	3B	0	0.0930265	0.596468	0.155962
Os01t0741200-01	RLK-Pelle_LysM	1	TraesCS3B02G310800.2	RLK-Pelle_LysM	3B	0	0.0830136	0.292691	0.283622
Os01t0742400-02	RLK-Pelle_LRR-XI-1	1	TraesCS3B02G309900.1	RLK-Pelle_LRR-XI-1	3B	0	0.228487	0.299153	0.763782
Os01t0674800-01	RLK-Pelle_LRR-VI-2	1	TraesCS3B02G304300.2	RLK-Pelle_LRR-VI-2	3B	0	0.0717651	0.295161	0.243139
Os01t0689900-03	RLK-Pelle_WAK_LRK10L-1	1	TraesCS3B02G295400.4	RLK-Pelle_WAK_LRK10L-1	3B	0	0.210999	0.419741	0.502688
Os01t0690800-01	RLK-Pelle_LRK10L-2	1	TraesCS3B02G294900.1	RLK-Pelle_LRK10L-2	3B	3e-115	0.707401	1.42157	0.49762
Os01t0694000-01	RLK-Pelle_LRR-XII-1	1	TraesCS3B02G292700.1	RLK-Pelle_LRR-XII-1	3B	0	0.38691	0.926027	0.417817
Os01t0889900-01	RLK-Pelle_SD-2b	1	TraesCS3B02G435200.2	RLK-Pelle_SD-2b	3B	0	0.17969	0.481721	0.373018
Os01t0899000-01	RLK-Pelle_RLCK-VIII	1	TraesCS3B02G427900.1	RLK-Pelle_RLCK-VIII	3B	0	0.0742465	0.526888	0.140915
Os01t0709500-03	RLK-Pelle_Extensin	1	TraesCS3B02G280500.1	RLK-Pelle_Extensin	3B	0	0.0989071	0.347393	0.284713
Os01t0711200-01	RLK-Pelle_LRR-III	1	TraesCS3B02G279800.1	RLK-Pelle_LRR-III	3B	0	0.14365	0.422996	0.339601
Os01t0170300-01	RLK-Pelle_LRR-XI-1	1	TraesCS3B02G107600.1	RLK-Pelle_LRR-XI-1	3B	0	0.0854481	0.3988	0.214263
Os01t0195200-01	RLK-Pelle_Extensin	1	TraesCS3B02G123300.2	RLK-Pelle_Extensin	3B	0	0.0738271	0.280648	0.263059
Os01t0206800-01	RLK-Pelle_LRR-VI-2	1	TraesCS3B02G169200.1	RLK-Pelle_LRR-VI-2	3B	0	0.168379	0.528	0.318899
Os01t0104000-01	RLK-Pelle_C-LEC	1	TraesCS3B02G093800.2	RLK-Pelle_C-LEC	3B	0	0.0953664	0.742091	0.12851
Os01t0976900-00	RLK-Pelle_LRR-I-1	1	TraesCS3B02G603800.1	RLK-Pelle_LRR-I-1	3B	2e-134	0.615595	0.753205	0.817301
Os01t0750600-01	RLK-Pelle_PERK-1	1	TraesCS3D02G290100.1	RLK-Pelle_PERK-1	3D	0	0.191426	0.275587	0.694612
Os01t0783800-01	RLK-Pelle_DLSV	1	TraesCS3D02G316400.1	RLK-Pelle_DLSV	3D	0	0.26485	0.868812	0.304842
Os01t0784200-00	RLK-Pelle_DLSV	1	TraesCS3D02G316700.1	RLK-Pelle_DLSV	3D	0	0.176065	0.569156	0.309345
Os01t0789200-01	RLK-Pelle_RLCK-VIIa-1	1	TraesCS3D02G319800.1	RLK-Pelle_RLCK-VIIa-1	3D	0	0.175969	0.449527	0.391453
Os01t0810500-00	RLK-Pelle_LRR-I-1	1	TraesCS3D02G328400.1	RLK-Pelle_LRR-I-1	3D	0	0.278071	0.831687	0.334346
Os01t0816600-01	RLK-Pelle_LRR-VIII-1	1	TraesCS3D02G333500.1	RLK-Pelle_LRR-VIII-1	3D	0	0.115925	0.544266	0.212994
Os01t0818600-01	RLK-Pelle_LRR-VIII-1	1	TraesCS3D02G335600.1	RLK-Pelle_LRR-VIII-1	3D	0	0.205974	0.387716	0.531251
Os01t0819100-01	RLK-Pelle_LRR-III	1	TraesCS3D02G336200.1	RLK-Pelle_LRR-III	3D	0	0.069958	0.43388	0.161238
Os01t0821900-01	RLK-Pelle_LRR-VII-1	1	TraesCS3D02G337800.1	RLK-Pelle_LRR-VII-1	3D	0	0.0733757	0.46326	0.15839
Os01t0822200-01	RLK-Pelle_RLCK-II	1	TraesCS3D02G337900.1	RLK-Pelle_RLCK-II	3D	0	0.0804111	0.714223	0.112585
Os01t0223600-01	RLK-Pelle_LRR-III	1	TraesCS3D02G156100.1	RLK-Pelle_LRR-III	3D	0	0.0840683	0.412287	0.203907
Os01t0223800-00	RLK-Pelle_SD-2b	1	TraesCS3D02G156200.1	RLK-Pelle_SD-2b	3D	0	0.18468	0.44084	0.418927
Os01t0227200-01	RLK-Pelle_PERK-1	1	TraesCS3D02G160000.1	RLK-Pelle_PERK-1	3D	0	0.157709	0.638823	0.246874
Os01t0239700-01	RLK-Pelle_LRR-XI-1	1	TraesCS3D02G168700.1	RLK-Pelle_LRR-XI-1	3D	0	0.107621	0.510958	0.210626
Os01t0253100-01	RLK-Pelle_Extensin	1	TraesCS3D02G178300.1	RLK-Pelle_Extensin	3D	0	0.0949074	0.520676	0.182277
Os01t0259200-02	RLK-Pelle_RLCK-VIIa-1	1	TraesCS3D02G182300.2	RLK-Pelle_RLCK-VIIa-1	3D	0	0.156741	0.581526	0.269533
Os01t0581400-01	RLK-Pelle_RLCK-IXb	1	TraesCS3D02G211800.1	RLK-Pelle_RLCK-IXb	3D	0	0.131467	0.419481	0.313405
Os01t0588500-01	RLK-Pelle_RLCK-VIIa-2	1	TraesCS3D02G213600.1	RLK-Pelle_RLCK-VIIa-2	3D	0	0.0568651	0.466813	0.121816
Os01t0601200-01	RLK-Pelle_RLCK-V	1	TraesCS3D02G217600.1	RLK-Pelle_RLCK-V	3D	0	0.133764	0.484624	0.276015
Os01t0602800-01	RLK-Pelle_PERK-2	1	TraesCS3D02G217700.1	RLK-Pelle_PERK-2	3D	0	0.0702974	0.52648	0.133524
Os01t0927500-01	RLK-Pelle_LRR-XI-2	1	TraesCS3D02G434500.1	RLK-Pelle_LRR-XI-2	3D	0	0.155569	0.663418	0.234496
Os01t0929200-01	RLK-Pelle_RLCK-IXa	1	TraesCS3D02G436200.1	RLK-Pelle_RLCK-IXa	3D	0	0.147152	0.520804	0.282547
Os01t0664200-02	RLK-Pelle_RLCK-V	1	TraesCS3D02G241900.1	RLK-Pelle_RLCK-V	3D	0	0.0834626	0.722897	0.115456
Os01t0136400-01	RLK-Pelle_WAK_LRK10L-1	1	TraesCS3D02G045200.1	RLK-Pelle_WAK_LRK10L-1	3D	0	0.385885	0.689999	0.559254
Os01t0136800-01	RLK-Pelle_WAK_LRK10L-1	1	TraesCS3D02G046900.1	RLK-Pelle_WAK_LRK10L-1	3D	2e-179	0.475301	1.11868	0.424878
Os01t0136900-00	RLK-Pelle_LRK10L-2	1	TraesCS3D02G048400.1	RLK-Pelle_LRK10L-2	3D	0	0.161328	0.547982	0.294403
Os01t0137500-01	RLK-Pelle_LRK10L-2	1	TraesCS3D02G048500.1	RLK-Pelle_LRK10L-2	3D	4e-154	0.257223	0.560795	0.458675
Os01t0973500-01	RLK-Pelle_RLCK-VIIa-2	1	TraesCS3D02G535700.1	RLK-Pelle_RLCK-VIIa-2	3D	0	0.166076	0.662802	0.250566
Os01t0957100-01	RLK-Pelle_LRR-VII-1	1	TraesCS3D02G502600.1	RLK-Pelle_LRR-VII-1	3D	0	0.146634	0.313627	0.467544
Os01t0113300-01	RLK-Pelle_LRK10L-2	1	TraesCS3D02G011400.1	RLK-Pelle_LRK10L-2	3D	0	0.255946	0.959414	0.266773
Os01t0113500-01	RLK-Pelle_LRK10L-2	1	TraesCS3D02G011900.1	RLK-Pelle_LRK10L-2	3D	0	0.27134	0.887201	0.305838
Os01t0113650-00	RLK-Pelle_SD-2b	1	TraesCS3D02G012800.1	RLK-Pelle_SD-2b	3D	3e-163	0.277931	0.718602	0.386766
Os01t0113700-00	RLK-Pelle_LRK10L-2	1	TraesCS3D02G013900.1	RLK-Pelle_LRK10L-2	3D	0	0.280446	1.03241	0.271641
Os01t0113800-01	RLK-Pelle_LRK10L-2	1	TraesCS3D02G014000.1	RLK-Pelle_LRK10L-2	3D	0	0.219936	0.780556	0.281768
Os01t0114600-00	RLK-Pelle_LRK10L-2	1	TraesCS3D02G014100.2	RLK-Pelle_LRK10L-2	3D	0	0.233689	0.732396	0.319074
Os01t0115700-00	RLK-Pelle_LRK10L-2	1	TraesCS3D02G014500.1	RLK-Pelle_LRK10L-2	3D	0	0.247325	0.982698	0.251679
Os01t0113650-00	RLK-Pelle_SD-2b	1	TraesCS3D02G062500.1	RLK-Pelle_SD-2b	3D	0	0.237818	0.76901	0.309252
Os01t0113800-01	RLK-Pelle_LRK10L-2	1	TraesCS3D02G063000.1	RLK-Pelle_LRK10L-2	3D	0	0.248317	0.643056	0.386152
Os01t0114600-00	RLK-Pelle_LRK10L-2	1	TraesCS3D02G063100.3	RLK-Pelle_LRK10L-2	3D	0	0.324299	1.23023	0.263609
Os01t0115600-01	RLK-Pelle_LRK10L-2	1	TraesCS3D02G064100.1	RLK-Pelle_LRK10L-2	3D	0	0.166477	0.806875	0.206323
Os01t0116000-00	RLK-Pelle_LRK10L-2	1	TraesCS3D02G064200.1	RLK-Pelle_LRK10L-2	3D	0	0.25968	0.871572	0.297945
Os01t0117200-01	RLK-Pelle_LRK10L-2	1	TraesCS3D02G064300.1	RLK-Pelle_LRK10L-2	3D	0	0.288796	0.746618	0.386805
Os01t0674800-01	RLK-Pelle_LRR-VI-2	1	TraesCS3D02G270300.1	RLK-Pelle_LRR-VI-2	3D	0	0.0736746	0.301955	0.243992
Os01t0689900-03	RLK-Pelle_WAK_LRK10L-1	1	TraesCS3D02G262200.4	RLK-Pelle_WAK_LRK10L-1	3D	0	0.220872	0.377088	0.58573
Os01t0690800-01	RLK-Pelle_LRK10L-2	1	TraesCS3D02G261700.1	RLK-Pelle_LRK10L-2	3D	4e-114	0.696878	1.35667	0.513666
Os01t0709500-03	RLK-Pelle_Extensin	1	TraesCS3D02G251400.2	RLK-Pelle_Extensin	3D	0	0.0964853	0.339447	0.284242
Os01t0711200-01	RLK-Pelle_LRR-III	1	TraesCS3D02G250700.1	RLK-Pelle_LRR-III	3D	0	0.152182	0.418428	0.3637
Os01t0607900-01	RLK-Pelle_LRR-III	1	TraesCS3D02G234500.1	RLK-Pelle_LRR-III	3D	0	0.100005	0.374222	0.267234
Os01t0631700-01	RLK-Pelle_RLCK-V	1	TraesCS3D02G225200.1	RLK-Pelle_RLCK-V	3D	0	0.0413504	0.539452	0.0766525
Os01t0889900-01	RLK-Pelle_SD-2b	1	TraesCS3D02G397000.2	RLK-Pelle_SD-2b	3D	0	0.175757	0.444553	0.395356
Os01t0899000-01	RLK-Pelle_RLCK-VIII	1	TraesCS3D02G389800.1	RLK-Pelle_RLCK-VIII	3D	0	0.0801805	0.502719	0.159494
Os01t0738300-01	RLK-Pelle_PERK-1	1	TraesCS3D02G278400.1	RLK-Pelle_PERK-1	3D	0	0.115015	0.579017	0.198639
Os01t0741200-01	RLK-Pelle_LysM	1	TraesCS3D02G276800.1	RLK-Pelle_LysM	3D	0	0.0802937	0.324929	0.247111
Os01t0742400-02	RLK-Pelle_LRR-XI-1	1	TraesCS3D02G276100.1	RLK-Pelle_LRR-XI-1	3D	0	0.232246	0.311499	0.745574
Os01t0195200-01	RLK-Pelle_Extensin	1	TraesCS3D02G107000.3	RLK-Pelle_Extensin	3D	0	0.0708961	0.250581	0.282927
Os01t0170300-01	RLK-Pelle_LRR-XI-1	1	TraesCS3D02G092600.1	RLK-Pelle_LRR-XI-1	3D	0	0.0828262	0.396269	0.209015
Os01t0171000-01	RLK-Pelle_LRR-II	1	TraesCS3D02G091000.2	RLK-Pelle_LRR-II	3D	0	0.0467825	0.534996	0.0874447
Os01t0206800-01	RLK-Pelle_LRR-VI-2	1	TraesCS3D02G151400.1	RLK-Pelle_LRR-VI-2	3D	0	0.167368	0.549343	0.304669
Os01t0104000-01	RLK-Pelle_C-LEC	1	TraesCS3D02G079200.2	RLK-Pelle_C-LEC	3D	0	0.0983106	0.748287	0.131381
Os01t0110500-01	RLK-Pelle_PERK-1	1	TraesCS3D02G005400.1	RLK-Pelle_PERK-1	3D	0	0.0989386	0.445869	0.221901
Os10t0467900-01	RLK-Pelle_LRR-XI-1	10	TraesCS1A02G149400.1	RLK-Pelle_LRR-XI-1	1A	0	0.251554	0.522784	0.481181
Os10t0542800-01	RLK-Pelle_RLCK-XII-1	10	TraesCS1A02G203400.1	RLK-Pelle_RLCK-XII-1	1A	0	0.0789908	0.481608	0.164015
Os10t0548300-01	RLK-Pelle_RLCK-IXb	10	TraesCS1A02G208100.1	RLK-Pelle_RLCK-IXb	1A	2e-156	0.586659	1.28044	0.458168
Os10t0442800-01	RLK-Pelle_RLCK-VIIa-2	10	TraesCS1A02G141300.1	RLK-Pelle_RLCK-VIIa-2	1A	0	0.112185	0.694815	0.16146
Os10t0533150-00	RLK-Pelle_RLCK-V	10	TraesCS1A02G185100.1	RLK-Pelle_RLCK-V	1A	0	0.161381	0.528078	0.3056
Os10t0516200-00	RLK-Pelle_RLCK-XIII	10	TraesCS1A02G177000.1	RLK-Pelle_RLCK-XIII	1A	0	0.0817372	0.334785	0.244148
Os10t0542800-01	RLK-Pelle_RLCK-XII-1	10	TraesCS1B02G217500.1	RLK-Pelle_RLCK-XII-1	1B	0	0.0762859	0.497706	0.153275
Os10t0548300-01	RLK-Pelle_RLCK-IXb	10	TraesCS1B02G222200.1	RLK-Pelle_RLCK-IXb	1B	5e-130	0.599378	1.2231	0.49005
Os10t0467900-01	RLK-Pelle_LRR-XI-1	10	TraesCS1B02G167400.1	RLK-Pelle_LRR-XI-1	1B	0	0.247757	0.530521	0.467008
Os10t0442800-01	RLK-Pelle_RLCK-VIIa-2	10	TraesCS1B02G157700.1	RLK-Pelle_RLCK-VIIa-2	1B	0	0.102906	0.68215	0.150856
Os10t0516200-00	RLK-Pelle_RLCK-XIII	10	TraesCS1B02G203200.1	RLK-Pelle_RLCK-XIII	1B	0	0.0869218	0.326448	0.266265
Os10t0533150-00	RLK-Pelle_RLCK-V	10	TraesCS1B02G193000.1	RLK-Pelle_RLCK-V	1B	0	0.156993	0.492615	0.318693
Os10t0467900-01	RLK-Pelle_LRR-XI-1	10	TraesCS1D02G146700.1	RLK-Pelle_LRR-XI-1	1D	0	0.240315	0.532274	0.451488
Os10t0542800-01	RLK-Pelle_RLCK-XII-1	10	TraesCS1D02G206900.1	RLK-Pelle_RLCK-XII-1	1D	0	0.0781783	0.50258	0.155554
Os10t0548300-01	RLK-Pelle_RLCK-IXb	10	TraesCS1D02G211400.1	RLK-Pelle_RLCK-IXb	1D	6e-135	0.564026	1.2706	0.443904
Os10t0533150-00	RLK-Pelle_RLCK-V	10	TraesCS1D02G191800.1	RLK-Pelle_RLCK-V	1D	0	0.158406	0.51536	0.30737
Os10t0571300-01	RLK-Pelle_RLCK-XII-1	10	TraesCS1D02G194300.1	RLK-Pelle_RLCK-XII-1	1D	0	0.022083	0.478273	0.0461723
Os10t0442800-01	RLK-Pelle_RLCK-VIIa-2	10	TraesCS1D02G140300.1	RLK-Pelle_RLCK-VIIa-2	1D	0	0.0791347	0.663514	0.119266
Os10t0516200-00	RLK-Pelle_RLCK-XIII	10	TraesCS1D02G175400.1	RLK-Pelle_RLCK-XIII	1D	0	0.0868405	0.321899	0.269776
Os10t0104800-01	RLK-Pelle_PERK-1	10	TraesCS4A02G077500.1	RLK-Pelle_PERK-1	4A	0	0.370989	0.752685	0.492887
Os10t0104800-01	RLK-Pelle_PERK-1	10	TraesCS4B02G233600.1	RLK-Pelle_PERK-1	4B	0	0.342726	0.680232	0.503836
Os10t0531700-00	RLK-Pelle_LRR-VII-1	10	TraesCS4B02G320600.1	RLK-Pelle_LRR-VII-1	4B	0	0.212394	0.732387	0.290002
Os10t0533150-00	RLK-Pelle_RLCK-V	10	TraesCS4B02G318400.1	RLK-Pelle_RLCK-V	4B	6e-177	0.301541	0.692435	0.43548
Os10t0561500-01	RLK-Pelle_RLCK-IXb	10	TraesCS4B02G371600.1	RLK-Pelle_RLCK-IXb	4B	0	0.334958	1.10524	0.303064
Os10t0561500-01	RLK-Pelle_RLCK-IXb	10	TraesCS4D02G365900.1	RLK-Pelle_RLCK-IXb	4D	0	0.327187	1.11453	0.293565
Os10t0561500-01	RLK-Pelle_RLCK-IXb	10	TraesCS5A02G542700.1	RLK-Pelle_RLCK-IXb	5A	0	0.336699	1.15193	0.29229
Os11t0194900-01	RLK-Pelle_RLCK-VI	11	TraesCS4A02G221700.1	RLK-Pelle_RLCK-VI	4A	0	0.112519	0.614307	0.183164
Os11t0232100-01	RLK-Pelle_LRR-XI-1	11	TraesCS4A02G224700.1	RLK-Pelle_LRR-XI-1	4A	0	0.143725	0.406812	0.353296
Os11t0233800-01	RLK-Pelle_LRR-XI-1	11	TraesCS4A02G224800.1	RLK-Pelle_LRR-XI-1	4A	0	0.104424	0.348882	0.299312
Os11t0249900-01	RLK-Pelle_LRR-Xa	11	TraesCS4A02G229800.1	RLK-Pelle_LRR-Xa	4A	0	0.0717566	0.591148	0.121385
Os11t0121400-01	RLK-Pelle_RLCK-VIIa-2	11	TraesCS4A02G191500.1	RLK-Pelle_RLCK-VIIa-2	4A	0	0.057354	0.718523	0.0798221
Os11t0171800-01	RLK-Pelle_LRR-XII-1	11	TraesCS4A02G206000.1	RLK-Pelle_LRR-XII-1	4A	0	0.225206	0.796342	0.2828
Os11t0194900-01	RLK-Pelle_RLCK-VI	11	TraesCS4B02G099900.2	RLK-Pelle_RLCK-VI	4B	0	0.112567	0.635801	0.177048
Os11t0121400-01	RLK-Pelle_RLCK-VIIa-2	11	TraesCS4B02G123800.2	RLK-Pelle_RLCK-VIIa-2	4B	0	0.0608511	0.718857	0.0846498
Os11t0171800-01	RLK-Pelle_LRR-XII-1	11	TraesCS4B02G109600.1	RLK-Pelle_LRR-XII-1	4B	0	0.230378	0.782507	0.29441
Os11t0232100-01	RLK-Pelle_LRR-XI-1	11	TraesCS4B02G091500.1	RLK-Pelle_LRR-XI-1	4B	0	0.143377	0.41146	0.34846
Os11t0233800-01	RLK-Pelle_LRR-XI-1	11	TraesCS4B02G091400.1	RLK-Pelle_LRR-XI-1	4B	0	0.109569	0.369157	0.29681
Os11t0249900-01	RLK-Pelle_LRR-Xa	11	TraesCS4B02G086300.1	RLK-Pelle_LRR-Xa	4B	0	0.0722433	0.571605	0.126387
Os11t0133001-01	RLK-Pelle_SD-2b	11	TraesCS4B02G132100.1	RLK-Pelle_SD-2b	4B	0	0.150035	0.786296	0.190812
Os11t0194900-01	RLK-Pelle_RLCK-VI	11	TraesCS4D02G096100.3	RLK-Pelle_RLCK-VI	4D	0	0.109147	0.616938	0.176917
Os11t0121400-01	RLK-Pelle_RLCK-VIIa-2	11	TraesCS4D02G121800.3	RLK-Pelle_RLCK-VIIa-2	4D	0	0.0584979	0.702654	0.0832528
Os11t0232100-01	RLK-Pelle_LRR-XI-1	11	TraesCS4D02G088500.1	RLK-Pelle_LRR-XI-1	4D	0	0.141987	0.396385	0.358206
Os11t0233800-01	RLK-Pelle_LRR-XI-1	11	TraesCS4D02G088400.1	RLK-Pelle_LRR-XI-1	4D	0	0.105171	0.345112	0.304744
Os11t0249900-01	RLK-Pelle_LRR-Xa	11	TraesCS4D02G084000.1	RLK-Pelle_LRR-Xa	4D	0	0.0889089	0.573103	0.155136
Os11t0133001-01	RLK-Pelle_SD-2b	11	TraesCS4D02G126900.1	RLK-Pelle_SD-2b	4D	0	0.15448	0.780788	0.197852
Os11t0102900-01	RLK-Pelle_LRR-I-1	11	TraesCS5A02G156400.2	RLK-Pelle_LRR-I-1	5A	0	0.1062	0.724179	0.146649
Os11t0121400-01	RLK-Pelle_RLCK-VIIa-2	11	TraesCS5A02G144600.1	RLK-Pelle_RLCK-VIIa-2	5A	0	0.0840004	0.555257	0.151282
Os11t0102900-01	RLK-Pelle_LRR-I-1	11	TraesCS5B02G154600.2	RLK-Pelle_LRR-I-1	5B	0	0.105936	0.758614	0.139644
Os11t0121400-01	RLK-Pelle_RLCK-VIIa-2	11	TraesCS5B02G143500.1	RLK-Pelle_RLCK-VIIa-2	5B	0	0.0479539	0.531336	0.0902516
Os11t0121400-01	RLK-Pelle_RLCK-VIIa-2	11	TraesCS5D02G147600.2	RLK-Pelle_RLCK-VIIa-2	5D	0	0.0806864	0.533199	0.151325
Os11t0102900-01	RLK-Pelle_LRR-I-1	11	TraesCS5D02G161800.1	RLK-Pelle_LRR-I-1	5D	0	0.105117	0.74002	0.142047
Os12t0180500-00	RLK-Pelle_RLCK-VI	12	TraesCS4A02G221700.1	RLK-Pelle_RLCK-VI	4A	0	0.319341	1.24404	0.256696
Os12t0567500-00	RLK-Pelle_LRR-I-1	12	TraesCS4A02G173400.1	RLK-Pelle_LRR-I-1	4A	0	0.403711	1.36734	0.295254
Os12t0121100-01	RLK-Pelle_RLCK-VIIa-2	12	TraesCS4A02G191500.1	RLK-Pelle_RLCK-VIIa-2	4A	0	0.0555247	0.716865	0.0774548
Os12t0107700-00	RLK-Pelle_LRR-III	12	TraesCS4A02G180100.1	RLK-Pelle_LRR-III	4A	0	0.14706	0.379366	0.387647
Os12t0121100-01	RLK-Pelle_RLCK-VIIa-2	12	TraesCS4B02G123800.2	RLK-Pelle_RLCK-VIIa-2	4B	0	0.0594433	0.717213	0.0828809
Os12t0180500-00	RLK-Pelle_RLCK-VI	12	TraesCS4B02G099900.2	RLK-Pelle_RLCK-VI	4B	0	0.332292	1.31584	0.252531
Os12t0107700-00	RLK-Pelle_LRR-III	12	TraesCS4B02G137400.1	RLK-Pelle_LRR-III	4B	0	0.14429	0.379937	0.379775
Os12t0108100-01	RLK-Pelle_RLCK-V	12	TraesCS4B02G138100.2	RLK-Pelle_RLCK-V	4B	0	0.0877383	0.581243	0.15095
Os12t0121100-01	RLK-Pelle_RLCK-VIIa-2	12	TraesCS4D02G121800.3	RLK-Pelle_RLCK-VIIa-2	4D	0	0.0568068	0.691543	0.082145
Os12t0180500-00	RLK-Pelle_RLCK-VI	12	TraesCS4D02G096100.3	RLK-Pelle_RLCK-VI	4D	0	0.308558	1.27593	0.24183
Os12t0107700-00	RLK-Pelle_LRR-III	12	TraesCS4D02G132100.1	RLK-Pelle_LRR-III	4D	0	0.149181	0.39956	0.373364
Os12t0130200-00	RLK-Pelle_SD-2b	12	TraesCS4D02G126900.1	RLK-Pelle_SD-2b	4D	0	0.166186	0.584411	0.284365
Os12t0180500-00	RLK-Pelle_RLCK-VI	12	TraesCS5A02G114900.1	RLK-Pelle_RLCK-VI	5A	0	0.220594	0.512565	0.430372
Os12t0595800-03	RLK-Pelle_WAK_LRK10L-1	12	TraesCS5A02G062600.1	RLK-Pelle_WAK_LRK10L-1	5A	0	0.289891	0.413752	0.70064
Os12t0608900-00	RLK-Pelle_L-LEC	12	TraesCS5A02G051200.1	RLK-Pelle_L-LEC	5A	4e-154	0.622842	0.996779	0.624855
Os12t0102500-01	RLK-Pelle_LRR-I-1	12	TraesCS5A02G156400.2	RLK-Pelle_LRR-I-1	5A	0	0.105919	0.738337	0.143457
Os12t0121100-01	RLK-Pelle_RLCK-VIIa-2	12	TraesCS5A02G144600.1	RLK-Pelle_RLCK-VIIa-2	5A	0	0.0456642	0.513034	0.0890082
Os12t0567500-00	RLK-Pelle_LRR-I-1	12	TraesCS5A02G082900.1	RLK-Pelle_LRR-I-1	5A	0	0.218226	0.883545	0.246989
Os12t0145900-01	RLK-Pelle_LRR-III	12	TraesCS5A02G130900.1	RLK-Pelle_LRR-III	5A	0	0.0875124	0.379654	0.230506
Os12t0614851-00	RLK-Pelle_WAK	12	TraesCS5A02G035200.1	RLK-Pelle_WAK	5A	5e-179	0.258778	0.504793	0.512643
Os12t0638100-01	RLK-Pelle_LRR-XIIIa	12	TraesCS5A02G005300.1	RLK-Pelle_LRR-XIIIa	5A	0	0.0841317	0.697801	0.120567
Os12t0102500-01	RLK-Pelle_LRR-I-1	12	TraesCS5B02G154600.2	RLK-Pelle_LRR-I-1	5B	0	0.105655	0.764998	0.138111
Os12t0121100-01	RLK-Pelle_RLCK-VIIa-2	12	TraesCS5B02G143500.1	RLK-Pelle_RLCK-VIIa-2	5B	0	0.0430696	0.506203	0.0850836
Os12t0567500-00	RLK-Pelle_LRR-I-1	12	TraesCS5B02G089000.1	RLK-Pelle_LRR-I-1	5B	0	0.210507	0.819383	0.256909
Os12t0145900-01	RLK-Pelle_LRR-III	12	TraesCS5B02G130800.1	RLK-Pelle_LRR-III	5B	0	0.0859254	0.37302	0.230351
Os12t0638100-01	RLK-Pelle_LRR-XIIIa	12	TraesCS5B02G004300.1	RLK-Pelle_LRR-XIIIa	5B	0	0.0827764	0.739581	0.111923
Os12t0614851-00	RLK-Pelle_WAK	12	TraesCS5B02G034935.1	RLK-Pelle_WAK	5B	1e-126	0.411512	0.994465	0.413802
Os12t0608900-00	RLK-Pelle_L-LEC	12	TraesCS5B02G057205.1	RLK-Pelle_L-LEC	5B	2e-153	0.61165	0.888001	0.688794
Os12t0121100-01	RLK-Pelle_RLCK-VIIa-2	12	TraesCS5D02G147600.2	RLK-Pelle_RLCK-VIIa-2	5D	0	0.0408221	0.49134	0.0830833
Os12t0180500-00	RLK-Pelle_RLCK-VI	12	TraesCS5D02G125300.1	RLK-Pelle_RLCK-VI	5D	0	0.219158	0.511777	0.42823
Os12t0182300-01	RLK-Pelle_LRR-XI-1	12	TraesCS5D02G126100.1	RLK-Pelle_LRR-XI-1	5D	0	0.184753	0.624552	0.295817
Os12t0595800-03	RLK-Pelle_WAK_LRK10L-1	12	TraesCS5D02G073900.1	RLK-Pelle_WAK_LRK10L-1	5D	0	0.263292	0.415598	0.633527
Os12t0608900-00	RLK-Pelle_L-LEC	12	TraesCS5D02G062100.1	RLK-Pelle_L-LEC	5D	2e-156	0.599141	1.08851	0.550424
Os12t0145900-01	RLK-Pelle_LRR-III	12	TraesCS5D02G138400.1	RLK-Pelle_LRR-III	5D	0	0.0878906	0.351161	0.250285
Os12t0614851-00	RLK-Pelle_WAK	12	TraesCS5D02G043500.1	RLK-Pelle_WAK	5D	4e-180	0.213878	0.502007	0.426046
Os12t0615000-00	RLK-Pelle_WAK	12	TraesCS5D02G043400.1	RLK-Pelle_WAK	5D	0	0.137116	0.607032	0.22588
Os12t0102500-01	RLK-Pelle_LRR-I-1	12	TraesCS5D02G161800.1	RLK-Pelle_LRR-I-1	5D	0	0.104834	0.754506	0.138944
TraesCS1A02G249500.1	RLK-Pelle_Extensin	1A	Os05t0398800-01	RLK-Pelle_Extensin	5	0	0.124531	0.288274	0.431989
TraesCS1A02G259600.1	RLK-Pelle_LRR-Xa	1A	Os05t0414700-01	RLK-Pelle_LRR-Xa	5	0	0.0884619	0.523261	0.169059
TraesCS1A02G272100.1	RLK-Pelle_RLCK-V	1A	Os05t0436100-00	RLK-Pelle_RLCK-V	5	0	0.168728	0.494475	0.341227
TraesCS1A02G287900.1	RLK-Pelle_RLCK-VIIa-1	1A	Os05t0463000-01	RLK-Pelle_RLCK-VIIa-1	5	1e-172	0.265103	0.510463	0.519338
TraesCS1A02G301800.2	RLK-Pelle_LRR-III	1A	Os05t0480400-01	RLK-Pelle_LRR-III	5	0	0.115366	0.716844	0.160936
TraesCS1A02G302600.2	RLK-Pelle_LRR-VIII-1	1A	Os05t0481100-01	RLK-Pelle_LRR-VIII-1	5	0	0.145848	0.516241	0.28252
TraesCS1A02G317300.1	RLK-Pelle_RLCK-VIIa-1	1A	Os05t0498900-01	RLK-Pelle_RLCK-VIIa-1	5	0	0.154985	1.01154	0.153217
TraesCS1A02G320900.2	RLK-Pelle_DLSV	1A	Os05t0501400-01	RLK-Pelle_DLSV	5	0	0.137036	0.490556	0.279347
TraesCS1A02G342600.1	RLK-Pelle_LRR-XI-1	1A	Os05t0522600-01	RLK-Pelle_LRR-XI-1	5	0	0.180598	0.398907	0.452732
TraesCS1A02G344100.1	RLK-Pelle_LRR-I-1	1A	Os05t0524500-01	RLK-Pelle_LRR-I-1	5	0	0.221388	0.752753	0.294105
TraesCS1A02G346300.2	RLK-Pelle_LRR-I-1	1A	Os05t0525600-00	RLK-Pelle_LRR-I-1	5	0	0.316546	0.855785	0.369889
TraesCS1A02G374700.1	RLK-Pelle_WAK_LRK10L-1	1A	Os05t0550800-01	RLK-Pelle_WAK_LRK10L-1	5	0	0.232538	0.419342	0.55453
TraesCS1A02G066700.1	RLK-Pelle_RLCK-VIIa-1	1A	Os05t0125300-00	RLK-Pelle_RLCK-VIIa-1	5	0	0.235879	0.625311	0.37722
TraesCS1A02G073300.1	RLK-Pelle_DLSV	1A	Os05t0130100-00	RLK-Pelle_DLSV	5	0	0.138881	0.472098	0.294179
TraesCS1A02G079700.1	RLK-Pelle_RLCK-VIII	1A	Os05t0135800-01	RLK-Pelle_RLCK-VIII	5	0	0.034362	0.442129	0.0777192
TraesCS1A02G031200.1	RLK-Pelle_RLCK-VIIa-2	1A	Os05t0110900-01	RLK-Pelle_RLCK-VIIa-2	5	0	0.0853859	0.662378	0.128908
TraesCS1A02G236600.2	RLK-Pelle_RLCK-VIIa-1	1A	Os05t0372100-04	RLK-Pelle_RLCK-VIIa-1	5	0	0.070594	0.444644	0.158765
TraesCS1A02G236900.2	RLK-Pelle_RLCK-IXa	1A	Os05t0371600-01	RLK-Pelle_RLCK-IXa	5	0	0.115911	0.699835	0.165626
TraesCS1A02G222700.1	RLK-Pelle_LRR-VI-2	1A	Os05t0353500-01	RLK-Pelle_LRR-VI-2	5	0	0.254284	0.590923	0.430317
TraesCS1A02G127900.1	RLK-Pelle_PERK-1	1A	Os05t0218400-01	RLK-Pelle_PERK-1	5	0	0.0853055	0.650837	0.13107
TraesCS1B02G246900.2	RLK-Pelle_RLCK-IXa	1B	Os05t0371600-01	RLK-Pelle_RLCK-IXa	5	0	0.100138	0.68131	0.146978
TraesCS1B02G247100.1	RLK-Pelle_RLCK-VIIa-1	1B	Os05t0372100-04	RLK-Pelle_RLCK-VIIa-1	5	0	0.0855753	0.476381	0.179636
TraesCS1B02G260300.1	RLK-Pelle_Extensin	1B	Os05t0398800-01	RLK-Pelle_Extensin	5	0	0.126072	0.287894	0.437911
TraesCS1B02G269900.1	RLK-Pelle_LRR-Xa	1B	Os05t0414700-01	RLK-Pelle_LRR-Xa	5	0	0.0905592	0.545971	0.165868
TraesCS1B02G282100.1	RLK-Pelle_RLCK-V	1B	Os05t0436100-00	RLK-Pelle_RLCK-V	5	0	0.156697	0.459477	0.341033
TraesCS1B02G297300.1	RLK-Pelle_RLCK-VIIa-1	1B	Os05t0463000-01	RLK-Pelle_RLCK-VIIa-1	5	7e-180	0.227476	0.570514	0.398721
TraesCS1B02G311700.1	RLK-Pelle_LRR-III	1B	Os05t0480400-01	RLK-Pelle_LRR-III	5	0	0.218455	0.660983	0.330499
TraesCS1B02G312800.1	RLK-Pelle_LRR-VIII-1	1B	Os05t0481100-01	RLK-Pelle_LRR-VIII-1	5	0	0.145427	0.523865	0.277605
TraesCS1B02G329700.1	RLK-Pelle_RLCK-VIIa-1	1B	Os05t0498900-01	RLK-Pelle_RLCK-VIIa-1	5	0	0.15693	1.00327	0.156419
TraesCS1B02G333300.5	RLK-Pelle_DLSV	1B	Os05t0501400-01	RLK-Pelle_DLSV	5	0	0.1345	0.468045	0.287366
TraesCS1B02G350100.1	RLK-Pelle_PERK-1	1B	Os05t0516400-01	RLK-Pelle_PERK-1	5	9e-165	0.33535	0.309592	1.0832
TraesCS1B02G355700.1	RLK-Pelle_LRR-XI-1	1B	Os05t0522600-01	RLK-Pelle_LRR-XI-1	5	0	0.174113	0.407945	0.426805
TraesCS1B02G357900.1	RLK-Pelle_LRR-I-1	1B	Os05t0524500-01	RLK-Pelle_LRR-I-1	5	0	0.202337	0.710311	0.284857
TraesCS1B02G359900.1	RLK-Pelle_LRR-I-1	1B	Os05t0525600-00	RLK-Pelle_LRR-I-1	5	0	0.279549	0.455075	0.614293
TraesCS1B02G085000.1	RLK-Pelle_RLCK-VIIa-1	1B	Os05t0125300-00	RLK-Pelle_RLCK-VIIa-1	5	0	0.226082	0.605612	0.373311
TraesCS1B02G091900.1	RLK-Pelle_DLSV	1B	Os05t0130100-00	RLK-Pelle_DLSV	5	0	0.141952	0.490133	0.289618
TraesCS1B02G097700.1	RLK-Pelle_RLCK-VIII	1B	Os05t0135800-01	RLK-Pelle_RLCK-VIII	5	0	0.0356609	0.44842	0.0795258
TraesCS1B02G394900.1	RLK-Pelle_WAK_LRK10L-1	1B	Os05t0550800-01	RLK-Pelle_WAK_LRK10L-1	5	0	0.222458	0.40648	0.54728
TraesCS1B02G143700.1	RLK-Pelle_Extensin	1B	Os05t0207700-02	RLK-Pelle_Extensin	5	0	0.0407073	0.415865	0.0978858
TraesCS1B02G236000.1	RLK-Pelle_LRR-VI-2	1B	Os05t0353500-01	RLK-Pelle_LRR-VI-2	5	0	0.245686	0.638444	0.38482
TraesCS1D02G235500.2	RLK-Pelle_RLCK-IXa	1D	Os05t0371600-01	RLK-Pelle_RLCK-IXa	5	0	0.0967758	0.667461	0.144991
TraesCS1D02G235800.1	RLK-Pelle_RLCK-VIIa-1	1D	Os05t0372100-04	RLK-Pelle_RLCK-VIIa-1	5	0	0.069461	0.458576	0.151471
TraesCS1D02G242000.1	RLK-Pelle_CR4L	1D	Os05t0387700-02	RLK-Pelle_CR4L	5	0	0.162456	0.460449	0.352821
TraesCS1D02G249000.1	RLK-Pelle_Extensin	1D	Os05t0398800-01	RLK-Pelle_Extensin	5	0	0.125756	0.28425	0.442412
TraesCS1D02G259400.1	RLK-Pelle_LRR-Xa	1D	Os05t0414700-01	RLK-Pelle_LRR-Xa	5	0	0.0902692	0.514831	0.175338
TraesCS1D02G286800.1	RLK-Pelle_RLCK-VIIa-1	1D	Os05t0463000-01	RLK-Pelle_RLCK-VIIa-1	5	4e-179	0.217644	0.477955	0.455364
TraesCS1D02G301400.1	RLK-Pelle_LRR-III	1D	Os05t0480400-01	RLK-Pelle_LRR-III	5	0	0.113757	0.727433	0.156382
TraesCS1D02G302000.1	RLK-Pelle_LRR-VIII-1	1D	Os05t0481100-01	RLK-Pelle_LRR-VIII-1	5	0	0.149873	0.534055	0.280632
TraesCS1D02G317200.1	RLK-Pelle_RLCK-VIIa-1	1D	Os05t0498900-01	RLK-Pelle_RLCK-VIIa-1	5	0	0.154424	0.960183	0.160828
TraesCS1D02G320800.3	RLK-Pelle_DLSV	1D	Os05t0501400-01	RLK-Pelle_DLSV	5	0	0.134325	0.473719	0.283554
TraesCS1D02G339600.1	RLK-Pelle_PERK-1	1D	Os05t0516400-01	RLK-Pelle_PERK-1	5	3e-165	0.327077	0.301963	1.08317
TraesCS1D02G344700.1	RLK-Pelle_LRR-XI-1	1D	Os05t0522600-01	RLK-Pelle_LRR-XI-1	5	0	0.176675	0.407615	0.433437
TraesCS1D02G346700.1	RLK-Pelle_LRR-I-1	1D	Os05t0524500-01	RLK-Pelle_LRR-I-1	5	0	0.279901	0.916042	0.305554
TraesCS1D02G349000.2	RLK-Pelle_LRR-I-1	1D	Os05t0525600-00	RLK-Pelle_LRR-I-1	5	0	0.331173	0.642412	0.515515
TraesCS1D02G381800.1	RLK-Pelle_WAK_LRK10L-1	1D	Os05t0550800-01	RLK-Pelle_WAK_LRK10L-1	5	0	0.219937	0.406667	0.540827
TraesCS1D02G067700.1	RLK-Pelle_RLCK-VIIa-1	1D	Os05t0125300-00	RLK-Pelle_RLCK-VIIa-1	5	0	0.225388	0.574098	0.392596
TraesCS1D02G076200.1	RLK-Pelle_DLSV	1D	Os05t0130100-00	RLK-Pelle_DLSV	5	0	0.142481	0.481961	0.295627
TraesCS1D02G081400.3	RLK-Pelle_RLCK-VIII	1D	Os05t0135800-01	RLK-Pelle_RLCK-VIII	5	0	0.0365431	0.455434	0.0802379
TraesCS1D02G126300.1	RLK-Pelle_PERK-1	1D	Os05t0218400-01	RLK-Pelle_PERK-1	5	0	0.0815301	0.661567	0.123238
TraesCS1D02G224300.1	RLK-Pelle_LRR-VI-2	1D	Os05t0353500-01	RLK-Pelle_LRR-VI-2	5	0	0.253397	0.607254	0.417284
TraesCS1D02G004300.1	RLK-Pelle_PERK-1	1D	Os05t0100700-02	RLK-Pelle_PERK-1	5	2e-163	0.0870366	0.228032	0.381686
TraesCS1D02G430800.1	RLK-Pelle_DLSV	1D	Os07t0538200-02	RLK-Pelle_DLSV	7	0	0.228231	0.531971	0.429029
TraesCS1D02G431000.2	RLK-Pelle_DLSV	1D	Os07t0538700-01	RLK-Pelle_DLSV	7	0	0.255881	0.591476	0.432615
Os02t0549200-01	RLK-Pelle_RLCK-V	2	TraesCS2A02G302500.1	RLK-Pelle_RLCK-V	2A	0	0.141773	0.794007	0.178554
Os02t0615500-01	RLK-Pelle_LRR-XII-1	2	TraesCS2A02G359700.1	RLK-Pelle_LRR-XII-1	2A	0	0.343406	1.30761	0.262622
Os02t0670100-00	RLK-Pelle_RLCK-VIIa-2	2	TraesCS2A02G404600.1	RLK-Pelle_RLCK-VIIa-2	2A	0	0.242957	0.547013	0.444152
Os02t0615500-01	RLK-Pelle_LRR-XII-1	2	TraesCS2B02G379000.2	RLK-Pelle_LRR-XII-1	2B	0	0.336042	1.33273	0.252146
Os02t0648100-01	RLK-Pelle_RLCK-XIII	2	TraesCS2B02G407100.2	RLK-Pelle_RLCK-XIII	2B	5e-154	0.255598	0.403239	0.633863
Os02t0650500-01	RLK-Pelle_RLCK-VIIa-2	2	TraesCS2B02G408700.1	RLK-Pelle_RLCK-VIIa-2	2B	0	0.256445	0.901978	0.284314
Os02t0513000-01	RLK-Pelle_RLCK-VIIa-1	2	TraesCS2B02G302800.1	RLK-Pelle_RLCK-VIIa-1	2B	0	0.106446	0.928386	0.114657
Os02t0655800-01	RLK-Pelle_LRR-III	2	TraesCS2B02G435300.1	RLK-Pelle_LRR-III	2B	2e-166	0.222653	0.71455	0.311599
Os02t0670100-00	RLK-Pelle_RLCK-VIIa-2	2	TraesCS2B02G422500.1	RLK-Pelle_RLCK-VIIa-2	2B	0	0.262824	0.625358	0.420278
Os02t0615500-01	RLK-Pelle_LRR-XII-1	2	TraesCS2D02G358600.1	RLK-Pelle_LRR-XII-1	2D	0	0.339581	1.29478	0.26227
Os02t0650500-01	RLK-Pelle_RLCK-VIIa-2	2	TraesCS2D02G388000.1	RLK-Pelle_RLCK-VIIa-2	2D	0	0.261757	1.13094	0.23145
Os02t0549200-01	RLK-Pelle_RLCK-V	2	TraesCS2D02G301200.1	RLK-Pelle_RLCK-V	2D	0	0.143025	0.844394	0.169381
Os02t0670100-00	RLK-Pelle_RLCK-VIIa-2	2	TraesCS2D02G401500.2	RLK-Pelle_RLCK-VIIa-2	2D	0	0.227867	0.5528	0.412205
Os02t0670100-00	RLK-Pelle_RLCK-VIIa-2	2	TraesCS6A02G253700.1	RLK-Pelle_RLCK-VIIa-2	6A	0	0.131147	0.396909	0.330422
Os02t0710500-01	RLK-Pelle_DLSV	2	TraesCS6A02G276300.1	RLK-Pelle_DLSV	6A	0	0.125331	0.345283	0.362981
Os02t0712600-01	RLK-Pelle_L-LEC	2	TraesCS6A02G277600.1	RLK-Pelle_L-LEC	6A	0	0.209774	0.306043	0.685442
Os02t0777400-01	RLK-Pelle_LRR-XIIIb	2	TraesCS6A02G336300.1	RLK-Pelle_LRR-XIIIb	6A	0	0.0928149	0.336393	0.275912
Os02t0787200-01	RLK-Pelle_RLCK-IXb	2	TraesCS6A02G346100.2	RLK-Pelle_RLCK-IXb	6A	0	0.150544	0.383332	0.392726
Os02t0807200-00	RLK-Pelle_WAK	2	TraesCS6A02G376005.1	RLK-Pelle_WAK	6A	0	0.268854	0.736695	0.364946
Os02t0807800-01	RLK-Pelle_WAK	2	TraesCS6A02G377500.1	RLK-Pelle_WAK	6A	0	0.514383	1.24719	0.412435
Os02t0815900-01	RLK-Pelle_Extensin	2	TraesCS6A02G386800.1	RLK-Pelle_Extensin	6A	0	0.146919	0.560131	0.262295
Os02t0819600-01	RLK-Pelle_RLCK-VIIa-2	2	TraesCS6A02G394900.1	RLK-Pelle_RLCK-VIIa-2	6A	0	0.0616219	1.00051	0.0615905
Os02t0821400-02	RLK-Pelle_RLCK-IV	2	TraesCS6A02G399500.1	RLK-Pelle_RLCK-IV	6A	0	0.225297	0.451624	0.498859
Os02t0648100-01	RLK-Pelle_RLCK-XIII	2	TraesCS6A02G240100.1	RLK-Pelle_RLCK-XIII	6A	0	0.152023	0.267538	0.56823
Os02t0650500-01	RLK-Pelle_RLCK-VIIa-2	2	TraesCS6A02G241000.1	RLK-Pelle_RLCK-VIIa-2	6A	0	0.131494	0.516515	0.25458
Os02t0655800-01	RLK-Pelle_LRR-III	2	TraesCS6A02G244100.1	RLK-Pelle_LRR-III	6A	0	0.10408	0.644851	0.161402
Os02t0165100-01	RLK-Pelle_DLSV	2	TraesCS6A02G139400.2	RLK-Pelle_DLSV	6A	0	0.106607	0.418124	0.254964
Os02t0151100-01	RLK-Pelle_LRR-I-1	2	TraesCS6A02G121700.1	RLK-Pelle_LRR-I-1	6A	0	0.126354	0.48836	0.258732
Os02t0152300-01	RLK-Pelle_RLCK-IXb	2	TraesCS6A02G122700.2	RLK-Pelle_RLCK-IXb	6A	0	0.259761	0.716866	0.362356
Os02t0153100-01	RLK-Pelle_LRR-Xb-1	2	TraesCS6A02G125600.1	RLK-Pelle_LRR-Xb-1	6A	0	0.193165	0.788676	0.244923
Os02t0136900-01	RLK-Pelle_LRR-V	2	TraesCS6A02G103900.1	RLK-Pelle_LRR-V	6A	3e-140	0.4334	0.620401	0.698581
Os02t0118200-01	RLK-Pelle_RLCK-VIIa-2	2	TraesCS6A02G052100.2	RLK-Pelle_RLCK-VIIa-2	6A	0	0.0651289	0.709543	0.0917899
Os02t0106900-01	RLK-Pelle_RLCK-XIII	2	TraesCS6A02G024700.1	RLK-Pelle_RLCK-XIII	6A	4e-147	0.203608	0.426389	0.477518
Os02t0186500-02	RLK-Pelle_RLCK-XV	2	TraesCS6A02G180900.1	RLK-Pelle_RLCK-XV	6A	0	0.090968	0.877517	0.103665
Os02t0174400-00	RLK-Pelle_LRR-III	2	TraesCS6A02G154900.1	RLK-Pelle_LRR-III	6A	5e-167	0.457867	0.599678	0.763521
Os02t0176100-02	RLK-Pelle_LRR-V	2	TraesCS6A02G153600.1	RLK-Pelle_LRR-V	6A	0	0.100895	0.502903	0.200626
Os02t0615500-01	RLK-Pelle_LRR-XII-1	2	TraesCS6A02G228900.1	RLK-Pelle_LRR-XII-1	6A	0	0.359801	1.08295	0.332242
Os02t0190500-01	RLK-Pelle_LRR-V	2	TraesCS6A02G171300.1	RLK-Pelle_LRR-V	6A	0	0.0803034	0.449092	0.178813
Os02t0194600-00	RLK-Pelle_LRR-V	2	TraesCS6A02G166100.1	RLK-Pelle_LRR-V	6A	0	0.193238	0.473953	0.407716
Os02t0665500-01	RLK-Pelle_RLCK-IXb	2	TraesCS6A02G245400.1	RLK-Pelle_RLCK-IXb	6A	6e-165	0.340296	0.569304	0.59774
Os02t0215500-01	RLK-Pelle_LRR-XII-1	2	TraesCS6A02G184000.1	RLK-Pelle_LRR-XII-1	6A	0	0.305532	0.761777	0.401078
Os02t0218400-01	RLK-Pelle_RLCK-IXb	2	TraesCS6A02G182800.1	RLK-Pelle_RLCK-IXb	6A	0	0.0972254	0.790119	0.123052
Os02t0710500-01	RLK-Pelle_DLSV	2	TraesCS6B02G303800.1	RLK-Pelle_DLSV	6B	0	0.108972	0.425346	0.256195
Os02t0712600-01	RLK-Pelle_L-LEC	2	TraesCS6B02G305600.1	RLK-Pelle_L-LEC	6B	0	0.212643	0.27299	0.778939
Os02t0615500-01	RLK-Pelle_LRR-XII-1	2	TraesCS6B02G252800.1	RLK-Pelle_LRR-XII-1	6B	0	0.368062	1.09886	0.334949
Os02t0777400-01	RLK-Pelle_LRR-XIIIb	2	TraesCS6B02G366900.1	RLK-Pelle_LRR-XIIIb	6B	0	0.0941776	0.342556	0.274926
Os02t0787200-01	RLK-Pelle_RLCK-IXb	2	TraesCS6B02G379600.1	RLK-Pelle_RLCK-IXb	6B	0	0.160874	0.371141	0.433459
Os02t0136900-01	RLK-Pelle_LRR-V	2	TraesCS6B02G133000.1	RLK-Pelle_LRR-V	6B	0	0.274483	0.707858	0.387765
Os02t0815900-01	RLK-Pelle_Extensin	2	TraesCS6B02G425900.1	RLK-Pelle_Extensin	6B	0	0.147249	0.549941	0.267754
Os02t0819600-01	RLK-Pelle_RLCK-VIIa-2	2	TraesCS6B02G434800.1	RLK-Pelle_RLCK-VIIa-2	6B	0	0.066177	0.972527	0.0680464
Os02t0821400-02	RLK-Pelle_RLCK-IV	2	TraesCS6B02G439700.1	RLK-Pelle_RLCK-IV	6B	0	0.233152	0.377038	0.618376
Os02t0165100-01	RLK-Pelle_DLSV	2	TraesCS6B02G167900.1	RLK-Pelle_DLSV	6B	0	0.102676	0.394047	0.260568
Os02t0807200-00	RLK-Pelle_WAK	2	TraesCS6B02G413700.1	RLK-Pelle_WAK	6B	0	0.249585	0.688646	0.362428
Os02t0807800-01	RLK-Pelle_WAK	2	TraesCS6B02G414900.1	RLK-Pelle_WAK	6B	0	0.528431	1.20568	0.438284
Os02t0151100-01	RLK-Pelle_LRR-I-1	2	TraesCS6B02G150000.1	RLK-Pelle_LRR-I-1	6B	0	0.128729	0.488532	0.263502
Os02t0152300-01	RLK-Pelle_RLCK-IXb	2	TraesCS6B02G150900.1	RLK-Pelle_RLCK-IXb	6B	0	0.268666	0.7404	0.362866
Os02t0665500-01	RLK-Pelle_RLCK-IXb	2	TraesCS6B02G278900.1	RLK-Pelle_RLCK-IXb	6B	0	0.136432	0.307186	0.444135
Os02t0215500-01	RLK-Pelle_LRR-XII-1	2	TraesCS6B02G212700.2	RLK-Pelle_LRR-XII-1	6B	0	0.290054	1.32924	0.21821
Os02t0218400-01	RLK-Pelle_RLCK-IXb	2	TraesCS6B02G213600.1	RLK-Pelle_RLCK-IXb	6B	0	0.109227	0.821044	0.133034
Os02t0106900-01	RLK-Pelle_RLCK-XIII	2	TraesCS6B02G033600.1	RLK-Pelle_RLCK-XIII	6B	5e-143	0.190089	0.424667	0.44762
Os02t0174400-00	RLK-Pelle_LRR-III	2	TraesCS6B02G182900.1	RLK-Pelle_LRR-III	6B	2e-168	0.457918	0.587683	0.779191
Os02t0176100-02	RLK-Pelle_LRR-V	2	TraesCS6B02G181300.1	RLK-Pelle_LRR-V	6B	0	0.0986688	0.506731	0.194716
Os02t0186500-02	RLK-Pelle_RLCK-XV	2	TraesCS6B02G204600.3	RLK-Pelle_RLCK-XV	6B	0	0.0762453	0.781209	0.0975992
Os02t0190500-01	RLK-Pelle_LRR-V	2	TraesCS6B02G199500.1	RLK-Pelle_LRR-V	6B	0	0.0749966	0.474483	0.15806
Os02t0194400-02	RLK-Pelle_LRR-Xb-1	2	TraesCS6B02G193600.1	RLK-Pelle_LRR-Xb-1	6B	0	0.254376	0.641403	0.396593
Os02t0194600-00	RLK-Pelle_LRR-V	2	TraesCS6B02G193500.1	RLK-Pelle_LRR-V	6B	0	0.20983	0.471154	0.445353
Os02t0670100-00	RLK-Pelle_RLCK-VIIa-2	2	TraesCS6B02G271700.1	RLK-Pelle_RLCK-VIIa-2	6B	0	0.12526	0.372161	0.336575
Os02t0648100-01	RLK-Pelle_RLCK-XIII	2	TraesCS6B02G284500.1	RLK-Pelle_RLCK-XIII	6B	5e-177	0.167203	0.31715	0.527203
Os02t0650500-01	RLK-Pelle_RLCK-VIIa-2	2	TraesCS6B02G283600.2	RLK-Pelle_RLCK-VIIa-2	6B	0	0.137914	0.551233	0.250192
Os02t0615500-01	RLK-Pelle_LRR-XII-1	2	TraesCS6D02G205900.1	RLK-Pelle_LRR-XII-1	6D	0	0.308025	0.728587	0.42277
Os02t0648100-01	RLK-Pelle_RLCK-XIII	2	TraesCS6D02G222400.1	RLK-Pelle_RLCK-XIII	6D	0	0.153349	0.307096	0.499352
Os02t0650500-01	RLK-Pelle_RLCK-VIIa-2	2	TraesCS6D02G223300.1	RLK-Pelle_RLCK-VIIa-2	6D	0	0.137528	0.587217	0.234204
Os02t0710500-01	RLK-Pelle_DLSV	2	TraesCS6D02G256700.1	RLK-Pelle_DLSV	6D	0	0.108768	0.370079	0.293905
Os02t0712600-01	RLK-Pelle_L-LEC	2	TraesCS6D02G258200.1	RLK-Pelle_L-LEC	6D	0	0.213227	0.283903	0.751058
Os02t0670100-00	RLK-Pelle_RLCK-VIIa-2	2	TraesCS6D02G235300.1	RLK-Pelle_RLCK-VIIa-2	6D	0	0.168795	0.385111	0.438302
Os02t0136900-01	RLK-Pelle_LRR-V	2	TraesCS6D02G092300.1	RLK-Pelle_LRR-V	6D	0	0.275375	0.691341	0.39832
Os02t0151100-01	RLK-Pelle_LRR-I-1	2	TraesCS6D02G111800.1	RLK-Pelle_LRR-I-1	6D	0	0.179001	0.382303	0.468216
Os02t0152300-01	RLK-Pelle_RLCK-IXb	2	TraesCS6D02G112900.1	RLK-Pelle_RLCK-IXb	6D	0	0.265116	0.712599	0.372041
Os02t0153100-01	RLK-Pelle_LRR-Xb-1	2	TraesCS6D02G115000.1	RLK-Pelle_LRR-Xb-1	6D	0	0.214323	0.787654	0.272103
Os02t0819600-01	RLK-Pelle_RLCK-VIIa-2	2	TraesCS6D02G380200.1	RLK-Pelle_RLCK-VIIa-2	6D	0	0.0614485	0.864552	0.0710756
Os02t0821400-02	RLK-Pelle_RLCK-IV	2	TraesCS6D02G383700.1	RLK-Pelle_RLCK-IV	6D	0	0.223035	0.408381	0.546146
Os02t0777400-01	RLK-Pelle_LRR-XIIIb	2	TraesCS6D02G316000.1	RLK-Pelle_LRR-XIIIb	6D	0	0.095345	0.315128	0.302559
Os02t0787200-01	RLK-Pelle_RLCK-IXb	2	TraesCS6D02G329000.2	RLK-Pelle_RLCK-IXb	6D	0	0.160905	0.385911	0.416949
Os02t0215500-01	RLK-Pelle_LRR-XII-1	2	TraesCS6D02G171100.1	RLK-Pelle_LRR-XII-1	6D	0	0.297172	1.22885	0.241829
Os02t0218400-01	RLK-Pelle_RLCK-IXb	2	TraesCS6D02G172000.1	RLK-Pelle_RLCK-IXb	6D	0	0.103658	0.812915	0.127514
Os02t0218600-00	RLK-Pelle_RLCK-IXb	2	TraesCS6D02G172100.1	RLK-Pelle_RLCK-IXb	6D	0	0.216256	0.414955	0.521155
Os02t0807800-01	RLK-Pelle_WAK	2	TraesCS6D02G361000.1	RLK-Pelle_WAK	6D	0	0.510153	1.33586	0.381892
Os02t0815900-01	RLK-Pelle_Extensin	2	TraesCS6D02G371500.2	RLK-Pelle_Extensin	6D	0	0.146722	0.530403	0.276624
Os02t0110600-02	RLK-Pelle_RLCK-XVI	2	TraesCS6D02G031600.1	RLK-Pelle_RLCK-XVI	6D	0	0.155644	0.572079	0.272067
Os02t0111600-01	RLK-Pelle_WAK	2	TraesCS6D02G032300.1	RLK-Pelle_WAK	6D	0	0.135834	0.544256	0.249578
Os02t0174400-00	RLK-Pelle_LRR-III	2	TraesCS6D02G144800.1	RLK-Pelle_LRR-III	6D	1e-168	0.458314	0.613754	0.746739
Os02t0176100-02	RLK-Pelle_LRR-V	2	TraesCS6D02G142900.1	RLK-Pelle_LRR-V	6D	0	0.102759	0.49937	0.205777
Os02t0186500-02	RLK-Pelle_RLCK-XV	2	TraesCS6D02G164200.2	RLK-Pelle_RLCK-XV	6D	0	0.0787958	0.848747	0.0928378
Os02t0190500-01	RLK-Pelle_LRR-V	2	TraesCS6D02G161000.1	RLK-Pelle_LRR-V	6D	0	0.0949046	0.483333	0.196355
Os02t0194400-02	RLK-Pelle_LRR-Xb-1	2	TraesCS6D02G154800.2	RLK-Pelle_LRR-Xb-1	6D	0	0.261428	0.647231	0.403918
Os02t0194600-00	RLK-Pelle_LRR-V	2	TraesCS6D02G154700.1	RLK-Pelle_LRR-V	6D	0	0.205747	0.459246	0.44801
Os02t0665500-01	RLK-Pelle_RLCK-IXb	2	TraesCS6D02G227800.1	RLK-Pelle_RLCK-IXb	6D	4e-160	0.368231	0.559977	0.657582
Os02t0174400-00	RLK-Pelle_LRR-III	2	TraesCS7A02G488800.1	RLK-Pelle_LRR-III	7A	1e-137	0.606529	0.759528	0.79856
Os02t0176100-02	RLK-Pelle_LRR-V	2	TraesCS7A02G491200.1	RLK-Pelle_LRR-V	7A	0	0.198745	0.79801	0.24905
Os02t0218600-00	RLK-Pelle_RLCK-IXb	2	TraesCS7A02G364200.2	RLK-Pelle_RLCK-IXb	7A	2e-171	0.284957	0.485085	0.587436
Os02t0227700-01	RLK-Pelle_LRR-XI-1	2	TraesCS7A02G356900.1	RLK-Pelle_LRR-XI-1	7A	0	0.370313	1.42845	0.25924
Os02t0234450-00	RLK-Pelle_SD-2b	2	TraesCS7A02G354700.1	RLK-Pelle_SD-2b	7A	0	0.495407	2.00778	0.246744
Os02t0777400-01	RLK-Pelle_LRR-XIIIb	2	TraesCS7A02G164000.1	RLK-Pelle_LRR-XIIIb	7A	0	0.105395	0.461419	0.228414
Os02t0787200-01	RLK-Pelle_RLCK-IXb	2	TraesCS7A02G155200.1	RLK-Pelle_RLCK-IXb	7A	0	0.222413	0.422559	0.526347
Os02t0227700-01	RLK-Pelle_LRR-XI-1	2	TraesCS7B02G270900.1	RLK-Pelle_LRR-XI-1	7B	0	0.359123	1.3075	0.274664
Os02t0174400-00	RLK-Pelle_LRR-III	2	TraesCS7B02G392000.1	RLK-Pelle_LRR-III	7B	3e-139	0.586374	0.76773	0.763776
Os02t0176100-02	RLK-Pelle_LRR-V	2	TraesCS7B02G395000.3	RLK-Pelle_LRR-V	7B	0	0.199836	0.831277	0.240396
Os02t0777400-01	RLK-Pelle_LRR-XIIIb	2	TraesCS7B02G069800.2	RLK-Pelle_LRR-XIIIb	7B	0	0.107484	0.456884	0.235254
Os02t0227700-01	RLK-Pelle_LRR-XI-1	2	TraesCS7D02G365800.1	RLK-Pelle_LRR-XI-1	7D	0	0.367675	1.41564	0.259723
Os02t0174400-00	RLK-Pelle_LRR-III	2	TraesCS7D02G475200.1	RLK-Pelle_LRR-III	7D	3e-136	0.605966	0.749081	0.808945
Os02t0176100-02	RLK-Pelle_LRR-V	2	TraesCS7D02G477500.2	RLK-Pelle_LRR-V	7D	0	0.193963	0.773485	0.250766
Os02t0777400-01	RLK-Pelle_LRR-XIIIb	2	TraesCS7D02G166100.1	RLK-Pelle_LRR-XIIIb	7D	0	0.108697	0.451795	0.240589
Os02t0118200-01	RLK-Pelle_RLCK-VIIa-2	2	TraesCSU02G110700.2	RLK-Pelle_RLCK-VIIa-2	Un	2e-155	0.268655	0.696992	0.385449
TraesCS2A02G104100.1	RLK-Pelle_LRR-III	2A	Os03t0332900-01	RLK-Pelle_LRR-III	3	0	0.150285	0.887609	0.169315
TraesCS2A02G088800.1	RLK-Pelle_LRR-VI-2	2A	Os03t0294800-01	RLK-Pelle_LRR-VI-2	3	0	0.221683	0.744866	0.297615
TraesCS2A02G285700.1	RLK-Pelle_RLCK-VIIa-1	2A	Os04t0393900-01	RLK-Pelle_RLCK-VIIa-1	4	0	0.104947	0.673066	0.155924
TraesCS2A02G299600.1	RLK-Pelle_SD-2b	2A	Os04t0419900-01	RLK-Pelle_SD-2b	4	0	0.285222	1.05311	0.270839
TraesCS2A02G299700.1	RLK-Pelle_SD-2b	2A	Os04t0420033-00	RLK-Pelle_SD-2b	4	0	0.301426	1.10215	0.273489
TraesCS2A02G302500.1	RLK-Pelle_RLCK-V	2A	Os04t0430000-01	RLK-Pelle_RLCK-V	4	0	0.0463788	0.320245	0.144823
TraesCS2A02G302800.1	RLK-Pelle_URK-1	2A	Os04t0430400-01	RLK-Pelle_URK-1	4	0	0.128862	0.335897	0.383636
TraesCS2A02G461800.1	RLK-Pelle_LRR-XII-1	2A	Os04t0618700-01	RLK-Pelle_LRR-XII-1	4	0	0.182872	0.350551	0.521671
TraesCS2A02G462700.1	RLK-Pelle_DLSV	2A	Os04t0619400-01	RLK-Pelle_DLSV	4	0	0.108848	0.562259	0.193591
TraesCS2A02G485100.1	RLK-Pelle_DLSV	2A	Os04t0632500-00	RLK-Pelle_DLSV	4	0	0.249664	0.814847	0.306394
TraesCS2A02G485600.1	RLK-Pelle_DLSV	2A	Os04t0633300-00	RLK-Pelle_DLSV	4	0	0.284434	1.10327	0.257809
TraesCS2A02G485700.2	RLK-Pelle_DLSV	2A	Os04t0633900-00	RLK-Pelle_DLSV	4	0	0.403349	0.695845	0.579653
TraesCS2A02G343100.1	RLK-Pelle_LRR-II	2A	Os04t0457800-01	RLK-Pelle_LRR-II	4	0	0.0493178	0.463897	0.106312
TraesCS2A02G271900.1	RLK-Pelle_SD-2b	2A	Os04t0303100-00	RLK-Pelle_SD-2b	4	0	0.191514	0.741595	0.258246
TraesCS2A02G334300.1	RLK-Pelle_URK-2	2A	Os04t0465900-00	RLK-Pelle_URK-2	4	9e-114	0.104813	0.50409	0.207925
TraesCS2A02G053000.1	RLK-Pelle_SD-2b	2A	Os04t0201900-00	RLK-Pelle_SD-2b	4	0	0.215005	1.08664	0.197862
TraesCS2A02G418200.1	RLK-Pelle_DLSV	2A	Os04t0616300-01	RLK-Pelle_DLSV	4	0	0.134616	0.489426	0.27505
TraesCS2A02G442900.1	RLK-Pelle_WAK	2A	Os04t0598900-01	RLK-Pelle_WAK	4	0	0.342831	1.34477	0.254936
TraesCS2A02G404600.1	RLK-Pelle_RLCK-VIIa-2	2A	Os04t0563900-00	RLK-Pelle_RLCK-VIIa-2	4	0	0.16149	0.397469	0.406297
TraesCS2A02G500700.1	RLK-Pelle_DLSV	2A	Os04t0658700-00	RLK-Pelle_DLSV	4	0	0.0998611	0.673074	0.148366
TraesCS2A02G503700.1	RLK-Pelle_RLCK-Os	2A	Os04t0655300-01	RLK-Pelle_RLCK-Os	4	0	0.15257	0.412468	0.369896
TraesCS2A02G504700.1	RLK-Pelle_RLCK-VI	2A	Os04t0654600-01	RLK-Pelle_RLCK-VI	4	0	0.0964724	0.391608	0.246349
TraesCS2A02G512500.1	RLK-Pelle_LRR-III	2A	Os04t0649700-01	RLK-Pelle_LRR-III	4	0	0.132257	0.545161	0.242601
TraesCS2A02G330000.1	RLK-Pelle_LRR-XI-1	2A	Os04t0472500-00	RLK-Pelle_LRR-XI-1	4	0	0.170173	0.511968	0.33239
TraesCS2A02G337000.1	RLK-Pelle_LRR-III	2A	Os04t0463000-01	RLK-Pelle_LRR-III	4	0	0.112037	0.402874	0.278096
TraesCS2A02G570800.1	RLK-Pelle_URK-1	2A	Os04t0689400-01	RLK-Pelle_URK-1	4	0	0.094985	1.13799	0.0834675
TraesCS2A02G589900.1	RLK-Pelle_DLSV	2A	Os04t0679200-02	RLK-Pelle_DLSV	4	0	0.152249	0.739731	0.205817
TraesCS2A02G185000.1	RLK-Pelle_LRR-III	2A	Os07t0574100-00	RLK-Pelle_LRR-III	7	0	0.143329	0.39089	0.366673
TraesCS2A02G117800.2	RLK-Pelle_RLCK-VIIa-1	2A	Os07t0668900-01	RLK-Pelle_RLCK-VIIa-1	7	0	0.0857691	0.580292	0.147803
TraesCS2A02G159900.2	RLK-Pelle_LRR-III	2A	Os07t0626500-01	RLK-Pelle_LRR-III	7	0	0.072632	0.507835	0.143023
TraesCS2A02G166900.1	RLK-Pelle_LRR-V	2A	Os07t0618400-02	RLK-Pelle_LRR-V	7	0	0.12373	0.570438	0.216904
TraesCS2A02G170600.1	RLK-Pelle_RLCK-VIIa-2	2A	Os07t0613500-01	RLK-Pelle_RLCK-VIIa-2	7	0	0.146484	0.48367	0.302861
TraesCS2A02G182400.1	RLK-Pelle_LRR-Xb-2	2A	Os07t0597200-01	RLK-Pelle_LRR-Xb-2	7	0	0.158016	0.394962	0.400078
TraesCS2A02G081400.1	RLK-Pelle_RLCK-VIIa-1	2A	Os07t0695300-01	RLK-Pelle_RLCK-VIIa-1	7	0	0.123307	0.796209	0.154868
TraesCS2A02G088800.1	RLK-Pelle_LRR-VI-2	2A	Os07t0693000-01	RLK-Pelle_LRR-VI-2	7	0	0.172513	0.627882	0.274755
TraesCS2A02G098700.1	RLK-Pelle_RLCK-VIIa-2	2A	Os07t0686800-01	RLK-Pelle_RLCK-VIIa-2	7	2e-157	0.220328	0.625282	0.352365
TraesCS2A02G104100.1	RLK-Pelle_LRR-III	2A	Os07t0681100-03	RLK-Pelle_LRR-III	7	0	0.0918103	0.759066	0.120952
TraesCS2A02G211300.1	RLK-Pelle_DLSV	2A	Os07t0550900-01	RLK-Pelle_DLSV	7	0	0.235269	0.411514	0.571715
TraesCS2A02G211900.1	RLK-Pelle_DLSV	2A	Os07t0550500-01	RLK-Pelle_DLSV	7	0	0.164041	0.452055	0.362878
TraesCS2A02G215800.2	RLK-Pelle_DLSV	2A	Os07t0541200-00	RLK-Pelle_DLSV	7	0	0.350001	0.693387	0.504769
TraesCS2A02G215900.1	RLK-Pelle_DLSV	2A	Os07t0541000-01	RLK-Pelle_DLSV	7	0	0.156317	0.595804	0.262363
TraesCS2A02G216300.1	RLK-Pelle_DLSV	2A	Os07t0537600-01	RLK-Pelle_DLSV	7	0	0.274477	0.697302	0.393627
TraesCS2A02G216400.1	RLK-Pelle_DLSV	2A	Os07t0537500-01	RLK-Pelle_DLSV	7	0	0.210962	0.614702	0.343194
TraesCS2A02G217200.1	RLK-Pelle_DLSV	2A	Os07t0535800-01	RLK-Pelle_DLSV	7	0	0.156041	0.46686	0.334234
TraesCS2A02G217300.2	RLK-Pelle_DLSV	2A	Os07t0534300-01	RLK-Pelle_DLSV	7	0	0.461354	2.2075	0.208994
TraesCS2A02G200300.1	RLK-Pelle_LRR-I-1	2A	Os07t0568100-01	RLK-Pelle_LRR-I-1	7	0	0.103962	0.734403	0.14156
TraesCS2A02G251000.1	RLK-Pelle_LRR-XI-1	2A	Os07t0152200-01	RLK-Pelle_LRR-XI-1	7	0	0.105788	0.588385	0.179794
TraesCS2A02G253500.1	RLK-Pelle_LRR-III	2A	Os07t0145400-01	RLK-Pelle_LRR-III	7	0	0.052586	0.585923	0.0897489
TraesCS2A02G255300.1	RLK-Pelle_LRR-XIV	2A	Os07t0134600-01	RLK-Pelle_LRR-XIV	7	0	0.15328	0.558436	0.274481
TraesCS2A02G230100.1	RLK-Pelle_LRR-XI-1	2A	Os07t0498400-00	RLK-Pelle_LRR-XI-1	7	0	0.137999	0.416377	0.331429
TraesCS2B02G104200.1	RLK-Pelle_LRR-VI-2	2B	Os03t0294800-01	RLK-Pelle_LRR-VI-2	3	0	0.25842	0.966901	0.267266
TraesCS2B02G121100.1	RLK-Pelle_LRR-III	2B	Os03t0332900-01	RLK-Pelle_LRR-III	3	0	0.154337	0.88123	0.175138
TraesCS2B02G302800.1	RLK-Pelle_RLCK-VIIa-1	2B	Os04t0393900-01	RLK-Pelle_RLCK-VIIa-1	4	0	0.105509	0.755167	0.139716
TraesCS2B02G316100.1	RLK-Pelle_SD-2b	2B	Os04t0419900-01	RLK-Pelle_SD-2b	4	0	0.282589	1.10522	0.255686
TraesCS2B02G318400.1	RLK-Pelle_RLCK-V	2B	Os04t0430000-01	RLK-Pelle_RLCK-V	4	0	0.0515259	0.379067	0.135928
TraesCS2B02G319500.2	RLK-Pelle_URK-1	2B	Os04t0430400-01	RLK-Pelle_URK-1	4	0	0.1295	0.353676	0.366153
TraesCS2B02G340700.1	RLK-Pelle_LRR-II	2B	Os04t0457800-01	RLK-Pelle_LRR-II	4	0	0.048069	0.482323	0.0996614
TraesCS2B02G344900.1	RLK-Pelle_LRR-III	2B	Os04t0463000-01	RLK-Pelle_LRR-III	4	0	0.109622	0.433887	0.252651
TraesCS2B02G347500.1	RLK-Pelle_URK-2	2B	Os04t0465900-00	RLK-Pelle_URK-2	4	9e-114	0.10255	0.514504	0.199318
TraesCS2B02G352300.1	RLK-Pelle_LRR-XI-1	2B	Os04t0472500-00	RLK-Pelle_LRR-XI-1	4	0	0.174127	0.516919	0.336856
TraesCS2B02G483400.1	RLK-Pelle_LRR-XII-1	2B	Os04t0618700-01	RLK-Pelle_LRR-XII-1	4	0	0.189488	0.35301	0.536777
TraesCS2B02G484300.1	RLK-Pelle_DLSV	2B	Os04t0619400-01	RLK-Pelle_DLSV	4	0	0.107507	0.569728	0.188699
TraesCS2B02G510900.1	RLK-Pelle_DLSV	2B	Os04t0631800-00	RLK-Pelle_DLSV	4	0	0.230444	0.906863	0.254111
TraesCS2B02G511200.1	RLK-Pelle_DLSV	2B	Os04t0632500-00	RLK-Pelle_DLSV	4	0	0.282292	0.986784	0.286073
TraesCS2B02G512100.2	RLK-Pelle_DLSV	2B	Os04t0633800-00	RLK-Pelle_DLSV	4	0	0.289558	0.536148	0.540071
TraesCS2B02G512400.1	RLK-Pelle_DLSV	2B	Os04t0634000-01	RLK-Pelle_DLSV	4	0	0.422743	0.846313	0.499512
TraesCS2B02G407100.2	RLK-Pelle_RLCK-XIII	2B	Os04t0540900-01	RLK-Pelle_RLCK-XIII	4	0	0.126373	0.334663	0.377612
TraesCS2B02G408700.1	RLK-Pelle_RLCK-VIIa-2	2B	Os04t0543000-01	RLK-Pelle_RLCK-VIIa-2	4	0	0.223061	0.60534	0.368488
TraesCS2B02G437200.1	RLK-Pelle_DLSV	2B	Os04t0616300-01	RLK-Pelle_DLSV	4	0	0.135552	0.481025	0.281797
TraesCS2B02G464000.1	RLK-Pelle_WAK	2B	Os04t0598900-01	RLK-Pelle_WAK	4	0	0.341011	1.33112	0.256183
TraesCS2B02G464100.1	RLK-Pelle_WAK	2B	Os04t0598600-00	RLK-Pelle_WAK	4	0	0.227788	0.39781	0.572606
TraesCS2B02G422500.1	RLK-Pelle_RLCK-VIIa-2	2B	Os04t0563900-00	RLK-Pelle_RLCK-VIIa-2	4	0	0.156273	0.385209	0.405684
TraesCS2B02G528600.1	RLK-Pelle_DLSV	2B	Os04t0658700-00	RLK-Pelle_DLSV	4	0	0.100025	0.67292	0.148644
TraesCS2B02G531800.1	RLK-Pelle_RLCK-Os	2B	Os04t0655300-01	RLK-Pelle_RLCK-Os	4	2e-144	0.413305	0.450266	0.917912
TraesCS2B02G532900.1	RLK-Pelle_RLCK-VI	2B	Os04t0654600-01	RLK-Pelle_RLCK-VI	4	0	0.0741945	0.367807	0.201722
TraesCS2B02G540400.2	RLK-Pelle_LRR-III	2B	Os04t0649700-01	RLK-Pelle_LRR-III	4	0	0.118938	0.502076	0.236892
TraesCS2B02G080100.1	RLK-Pelle_LRR-XII-1	2B	Os04t0226800-00	RLK-Pelle_LRR-XII-1	4	0	0.287905	0.773127	0.37239
TraesCS2B02G602000.1	RLK-Pelle_LRR-IX	2B	Os04t0685900-01	RLK-Pelle_LRR-IX	4	0	0.182631	0.577886	0.316034
TraesCS2B02G564500.1	RLK-Pelle_DLSV	2B	Os04t0633900-00	RLK-Pelle_DLSV	4	0	0.319737	0.999593	0.319868
TraesCS2B02G564700.1	RLK-Pelle_DLSV	2B	Os04t0633200-00	RLK-Pelle_DLSV	4	5e-133	0.660462	0.87761	0.752569
TraesCS2B02G565000.1	RLK-Pelle_DLSV	2B	Os04t0632901-00	RLK-Pelle_DLSV	4	0	0.179945	0.479876	0.374982
TraesCS2B02G566100.1	RLK-Pelle_DLSV	2B	Os04t0632500-00	RLK-Pelle_DLSV	4	0	0.326265	0.918441	0.355238
TraesCS2B02G567000.1	RLK-Pelle_DLSV	2B	Os04t0631800-00	RLK-Pelle_DLSV	4	0	0.300684	1.04167	0.288654
TraesCS2B02G266700.1	RLK-Pelle_LRR-XI-1	2B	Os07t0134200-01	RLK-Pelle_LRR-XI-1	7	0	0.0756654	0.627752	0.120534
TraesCS2B02G266900.1	RLK-Pelle_LRR-XIV	2B	Os07t0134600-01	RLK-Pelle_LRR-XIV	7	0	0.150005	0.601605	0.249341
TraesCS2B02G240800.3	RLK-Pelle_DLSV	2B	Os07t0537000-01	RLK-Pelle_DLSV	7	0	0.298198	0.753232	0.395891
TraesCS2B02G241400.1	RLK-Pelle_DLSV	2B	Os07t0539700-01	RLK-Pelle_DLSV	7	0	0.253639	0.58754	0.431696
TraesCS2B02G241500.1	RLK-Pelle_DLSV	2B	Os07t0540100-01	RLK-Pelle_DLSV	7	0	0.389817	0.841933	0.463003
TraesCS2B02G241800.1	RLK-Pelle_DLSV	2B	Os07t0541000-01	RLK-Pelle_DLSV	7	0	0.285762	1.0106	0.282764
TraesCS2B02G137800.2	RLK-Pelle_RLCK-VIIa-1	2B	Os07t0668900-01	RLK-Pelle_RLCK-VIIa-1	7	0	0.0873806	0.570988	0.153034
TraesCS2B02G185800.3	RLK-Pelle_LRR-III	2B	Os07t0626500-01	RLK-Pelle_LRR-III	7	0	0.0700877	0.52126	0.134458
TraesCS2B02G193000.1	RLK-Pelle_LRR-V	2B	Os07t0618400-02	RLK-Pelle_LRR-V	7	0	0.126065	0.578924	0.217757
TraesCS2B02G197000.1	RLK-Pelle_RLCK-VIIa-2	2B	Os07t0613500-01	RLK-Pelle_RLCK-VIIa-2	7	0	0.158886	0.515038	0.308493
TraesCS2B02G208900.1	RLK-Pelle_LRR-Xb-2	2B	Os07t0597200-01	RLK-Pelle_LRR-Xb-2	7	0	0.161197	0.389285	0.414085
TraesCS2B02G222100.1	RLK-Pelle_LRR-III	2B	Os07t0574100-00	RLK-Pelle_LRR-III	7	0	0.148035	0.362383	0.408505
TraesCS2B02G227700.1	RLK-Pelle_LRR-I-1	2B	Os07t0568100-01	RLK-Pelle_LRR-I-1	7	0	0.111966	0.692793	0.161615
TraesCS2B02G096000.1	RLK-Pelle_RLCK-VIIa-1	2B	Os07t0695300-01	RLK-Pelle_RLCK-VIIa-1	7	0	0.118743	0.801079	0.148229
TraesCS2B02G104200.1	RLK-Pelle_LRR-VI-2	2B	Os07t0693000-01	RLK-Pelle_LRR-VI-2	7	0	0.247411	0.882544	0.280339
TraesCS2B02G114900.1	RLK-Pelle_RLCK-VIIa-2	2B	Os07t0686800-01	RLK-Pelle_RLCK-VIIa-2	7	3e-158	0.22017	0.565346	0.389443
TraesCS2B02G121100.1	RLK-Pelle_LRR-III	2B	Os07t0681100-03	RLK-Pelle_LRR-III	7	0	0.0963832	0.764934	0.126002
TraesCS2B02G236800.8	RLK-Pelle_DLSV	2B	Os07t0550900-01	RLK-Pelle_DLSV	7	0	0.402727	1.84704	0.21804
TraesCS2B02G240800.3	RLK-Pelle_DLSV	2B	Os07t0541200-00	RLK-Pelle_DLSV	7	0	0.337477	0.682219	0.494676
TraesCS2B02G240900.1	RLK-Pelle_DLSV	2B	Os07t0541000-01	RLK-Pelle_DLSV	7	0	0.164683	0.585572	0.281234
TraesCS2B02G241400.1	RLK-Pelle_DLSV	2B	Os07t0537600-01	RLK-Pelle_DLSV	7	0	0.281284	0.717276	0.392155
TraesCS2B02G241500.1	RLK-Pelle_DLSV	2B	Os07t0537500-01	RLK-Pelle_DLSV	7	0	0.227438	0.557729	0.407793
TraesCS2B02G242500.1	RLK-Pelle_DLSV	2B	Os07t0535800-01	RLK-Pelle_DLSV	7	0	0.162478	0.510205	0.318456
TraesCS2B02G242600.1	RLK-Pelle_DLSV	2B	Os07t0534700-01	RLK-Pelle_DLSV	7	0	0.10155	0.441747	0.229882
TraesCS2B02G243000.1	RLK-Pelle_DLSV	2B	Os07t0534300-01	RLK-Pelle_DLSV	7	0	0.139803	0.42751	0.327017
TraesCS2B02G251700.1	RLK-Pelle_LRR-XI-1	2B	Os07t0498400-00	RLK-Pelle_LRR-XI-1	7	0	0.143351	0.440201	0.325648
TraesCS2B02G273100.1	RLK-Pelle_LRR-III	2B	Os07t0145400-01	RLK-Pelle_LRR-III	7	0	0.0530197	0.614316	0.0863069
TraesCS2D02G103800.1	RLK-Pelle_LRR-III	2D	Os03t0332900-01	RLK-Pelle_LRR-III	3	0	0.150106	0.892594	0.168168
TraesCS2D02G086600.1	RLK-Pelle_LRR-VI-2	2D	Os03t0294800-01	RLK-Pelle_LRR-VI-2	3	0	0.252833	0.924768	0.273402
TraesCS2D02G248200.2	RLK-Pelle_LRR-VI-1	2D	Os03t0791700-01	RLK-Pelle_LRR-VI-1	3	0	0.275147	0.731785	0.375994
TraesCS2D02G284200.1	RLK-Pelle_RLCK-VIIa-1	2D	Os04t0393900-01	RLK-Pelle_RLCK-VIIa-1	4	0	0.100805	0.678954	0.14847
TraesCS2D02G297500.1	RLK-Pelle_SD-2b	2D	Os04t0419900-01	RLK-Pelle_SD-2b	4	0	0.284069	1.06495	0.266744
TraesCS2D02G301200.1	RLK-Pelle_RLCK-V	2D	Os04t0430000-01	RLK-Pelle_RLCK-V	4	0	0.0489837	0.354523	0.138168
TraesCS2D02G301500.1	RLK-Pelle_URK-1	2D	Os04t0430400-01	RLK-Pelle_URK-1	4	0	0.120294	0.328455	0.366243
TraesCS2D02G321400.1	RLK-Pelle_LRR-II	2D	Os04t0457800-01	RLK-Pelle_LRR-II	4	0	0.0465417	0.491076	0.0947748
TraesCS2D02G325900.1	RLK-Pelle_LRR-III	2D	Os04t0463000-01	RLK-Pelle_LRR-III	4	0	0.110451	0.434083	0.254447
TraesCS2D02G328500.1	RLK-Pelle_URK-2	2D	Os04t0465900-00	RLK-Pelle_URK-2	4	1e-113	0.107326	0.54591	0.1966
TraesCS2D02G332700.1	RLK-Pelle_LRR-XI-1	2D	Os04t0472500-00	RLK-Pelle_LRR-XI-1	4	0	0.171066	0.570138	0.300044
TraesCS2D02G462000.1	RLK-Pelle_LRR-XII-1	2D	Os04t0618700-01	RLK-Pelle_LRR-XII-1	4	0	0.190777	0.38757	0.492238
TraesCS2D02G463100.1	RLK-Pelle_DLSV	2D	Os04t0619400-01	RLK-Pelle_DLSV	4	0	0.112918	0.595654	0.189569
TraesCS2D02G484700.2	RLK-Pelle_DLSV	2D	Os04t0631800-00	RLK-Pelle_DLSV	4	0	0.228177	0.864613	0.263907
TraesCS2D02G485700.1	RLK-Pelle_DLSV	2D	Os04t0632901-00	RLK-Pelle_DLSV	4	3e-167	0.500968	1.09856	0.456024
TraesCS2D02G486200.1	RLK-Pelle_DLSV	2D	Os04t0633200-00	RLK-Pelle_DLSV	4	0	0.476338	1.42324	0.334687
TraesCS2D02G388000.1	RLK-Pelle_RLCK-VIIa-2	2D	Os04t0543000-01	RLK-Pelle_RLCK-VIIa-2	4	0	0.226969	0.734167	0.309151
TraesCS2D02G564300.1	RLK-Pelle_DLSV	2D	Os04t0679200-02	RLK-Pelle_DLSV	4	0	0.144623	0.767704	0.188384
TraesCS2D02G013700.1	RLK-Pelle_LRR-XI-1	2D	Os04t0132500-01	RLK-Pelle_LRR-XI-1	4	0	0.14906	0.417405	0.35711
TraesCS2D02G415600.1	RLK-Pelle_DLSV	2D	Os04t0616300-01	RLK-Pelle_DLSV	4	0	0.130615	0.479918	0.27216
TraesCS2D02G442000.1	RLK-Pelle_WAK	2D	Os04t0598900-01	RLK-Pelle_WAK	4	0	0.338414	1.3291	0.25462
TraesCS2D02G442100.1	RLK-Pelle_WAK	2D	Os04t0598600-00	RLK-Pelle_WAK	4	0	0.262817	0.41792	0.62887
TraesCS2D02G401500.2	RLK-Pelle_RLCK-VIIa-2	2D	Os04t0563900-00	RLK-Pelle_RLCK-VIIa-2	4	0	0.162811	0.363994	0.447291
TraesCS2D02G500900.1	RLK-Pelle_DLSV	2D	Os04t0658700-00	RLK-Pelle_DLSV	4	0	0.0984164	0.665101	0.147972
TraesCS2D02G504300.1	RLK-Pelle_RLCK-Os	2D	Os04t0655300-01	RLK-Pelle_RLCK-Os	4	0	0.14425	0.385253	0.374429
TraesCS2D02G505200.1	RLK-Pelle_SD-2b	2D	Os04t0654800-00	RLK-Pelle_SD-2b	4	0	0.219752	0.4711	0.466466
TraesCS2D02G505400.1	RLK-Pelle_RLCK-VI	2D	Os04t0654600-01	RLK-Pelle_RLCK-VI	4	0	0.0758221	0.371647	0.204017
TraesCS2D02G513900.1	RLK-Pelle_LRR-III	2D	Os04t0649700-01	RLK-Pelle_LRR-III	4	0	0.120192	0.505028	0.237991
TraesCS2D02G582300.1	RLK-Pelle_URK-1	2D	Os04t0689400-01	RLK-Pelle_URK-1	4	0	0.0948637	1.05353	0.0900435
TraesCS2D02G066200.1	RLK-Pelle_LRR-XII-1	2D	Os04t0226800-00	RLK-Pelle_LRR-XII-1	4	0	0.2831	0.763544	0.370771
TraesCS2D02G595000.1	RLK-Pelle_LRR-IX	2D	Os04t0685900-01	RLK-Pelle_LRR-IX	4	0	0.186638	0.534461	0.349207
TraesCS2D02G535600.2	RLK-Pelle_DLSV	2D	Os04t0633900-00	RLK-Pelle_DLSV	4	0	0.349346	0.874409	0.399522
TraesCS2D02G535900.1	RLK-Pelle_DLSV	2D	Os04t0633200-00	RLK-Pelle_DLSV	4	2e-112	0.669021	0.723362	0.924877
TraesCS2D02G536400.1	RLK-Pelle_DLSV	2D	Os04t0632901-00	RLK-Pelle_DLSV	4	0	0.485667	0.787221	0.616939
TraesCS2D02G537100.1	RLK-Pelle_DLSV	2D	Os04t0632500-00	RLK-Pelle_DLSV	4	0	0.227837	1.01817	0.22377
TraesCS2D02G537700.8	RLK-Pelle_DLSV	2D	Os04t0631800-00	RLK-Pelle_DLSV	4	0	0.236076	0.980676	0.240727
TraesCS2D02G117200.2	RLK-Pelle_RLCK-VIIa-1	2D	Os07t0668900-01	RLK-Pelle_RLCK-VIIa-1	7	0	0.0874398	0.594318	0.147126
TraesCS2D02G167300.2	RLK-Pelle_LRR-III	2D	Os07t0626500-01	RLK-Pelle_LRR-III	7	0	0.0730857	0.503255	0.145226
TraesCS2D02G174500.1	RLK-Pelle_LRR-V	2D	Os07t0618400-02	RLK-Pelle_LRR-V	7	0	0.128753	0.558699	0.230451
TraesCS2D02G178100.1	RLK-Pelle_RLCK-VIIa-2	2D	Os07t0613500-01	RLK-Pelle_RLCK-VIIa-2	7	0	0.149115	0.464961	0.320704
TraesCS2D02G183900.1	RLK-Pelle_LRR-XV	2D	Os07t0602700-01	RLK-Pelle_LRR-XV	7	0	0.0727483	0.413596	0.175892
TraesCS2D02G190200.2	RLK-Pelle_LRR-Xb-2	2D	Os07t0597200-01	RLK-Pelle_LRR-Xb-2	7	0	0.157197	0.366493	0.428922
TraesCS2D02G202600.1	RLK-Pelle_LRR-III	2D	Os07t0574100-00	RLK-Pelle_LRR-III	7	0	0.141689	0.427319	0.331576
TraesCS2D02G208100.1	RLK-Pelle_LRR-I-1	2D	Os07t0568100-01	RLK-Pelle_LRR-I-1	7	0	0.111882	0.668742	0.167302
TraesCS2D02G217500.3	RLK-Pelle_DLSV	2D	Os07t0550900-01	RLK-Pelle_DLSV	7	0	0.236503	0.410296	0.576422
TraesCS2D02G217600.1	RLK-Pelle_DLSV	2D	Os07t0550500-01	RLK-Pelle_DLSV	7	0	0.154911	0.475553	0.325749
TraesCS2D02G221400.3	RLK-Pelle_DLSV	2D	Os07t0541200-00	RLK-Pelle_DLSV	7	0	0.341999	0.710844	0.481116
TraesCS2D02G221500.4	RLK-Pelle_DLSV	2D	Os07t0541000-01	RLK-Pelle_DLSV	7	0	0.147182	0.588189	0.250229
TraesCS2D02G221900.1	RLK-Pelle_DLSV	2D	Os07t0538700-01	RLK-Pelle_DLSV	7	0	0.262437	0.605192	0.433643
TraesCS2D02G222000.1	RLK-Pelle_DLSV	2D	Os07t0538200-02	RLK-Pelle_DLSV	7	0	0.23405	0.494402	0.4734
TraesCS2D02G222700.1	RLK-Pelle_DLSV	2D	Os07t0537000-01	RLK-Pelle_DLSV	7	0	0.143459	0.51489	0.278622
TraesCS2D02G223000.1	RLK-Pelle_DLSV	2D	Os07t0535800-01	RLK-Pelle_DLSV	7	0	0.150696	0.465241	0.32391
TraesCS2D02G223100.3	RLK-Pelle_DLSV	2D	Os07t0534700-01	RLK-Pelle_DLSV	7	0	0.151241	0.534813	0.282792
TraesCS2D02G233800.1	RLK-Pelle_LRR-XI-1	2D	Os07t0498400-00	RLK-Pelle_LRR-XI-1	7	0	0.140779	0.446262	0.315463
TraesCS2D02G098200.1	RLK-Pelle_RLCK-VIIa-2	2D	Os07t0686800-01	RLK-Pelle_RLCK-VIIa-2	7	2e-156	0.214391	0.637745	0.33617
TraesCS2D02G103800.1	RLK-Pelle_LRR-III	2D	Os07t0681100-03	RLK-Pelle_LRR-III	7	0	0.0921856	0.768606	0.119939
TraesCS2D02G248200.2	RLK-Pelle_LRR-VI-1	2D	Os07t0166700-01	RLK-Pelle_LRR-VI-1	7	0	0.143346	0.598788	0.239393
TraesCS2D02G252000.1	RLK-Pelle_LRR-XI-1	2D	Os07t0152200-01	RLK-Pelle_LRR-XI-1	7	0	0.104331	0.572803	0.182141
TraesCS2D02G254000.1	RLK-Pelle_LRR-III	2D	Os07t0145400-01	RLK-Pelle_LRR-III	7	0	0.0530447	0.593631	0.0893563
TraesCS2D02G255700.1	RLK-Pelle_LRR-XIV	2D	Os07t0134600-01	RLK-Pelle_LRR-XIV	7	0	0.152867	0.568288	0.268995
TraesCS2D02G255900.1	RLK-Pelle_LRR-XI-1	2D	Os07t0134200-01	RLK-Pelle_LRR-XI-1	7	0	0.0764845	0.62351	0.122668
TraesCS2D02G079200.1	RLK-Pelle_RLCK-VIIa-1	2D	Os07t0695300-01	RLK-Pelle_RLCK-VIIa-1	7	0	0.124933	0.854066	0.14628
TraesCS2D02G086600.1	RLK-Pelle_LRR-VI-2	2D	Os07t0693000-01	RLK-Pelle_LRR-VI-2	7	0	0.237007	0.808368	0.293191
Os03t0264300-00	RLK-Pelle_DLSV	3	TraesCS4A02G089700.1	RLK-Pelle_DLSV	4A	0	0.105398	0.499263	0.211107
Os03t0266800-01	RLK-Pelle_LRR-XIIIa	3	TraesCS4A02G092500.1	RLK-Pelle_LRR-XIIIa	4A	0	0.0588095	0.601059	0.0978432
Os03t0274800-01	RLK-Pelle_RLCK-VIIa-2	3	TraesCS4A02G096900.1	RLK-Pelle_RLCK-VIIa-2	4A	0	0.0642235	0.60006	0.107029
Os03t0283900-01	RLK-Pelle_RLCK-VIIa-1	3	TraesCS4A02G105100.1	RLK-Pelle_RLCK-VIIa-1	4A	1e-156	0.281426	0.699088	0.402562
Os03t0294800-01	RLK-Pelle_LRR-VI-2	3	TraesCS4A02G111600.1	RLK-Pelle_LRR-VI-2	4A	0	0.164273	0.583965	0.281306
Os03t0329700-01	RLK-Pelle_LRR-VIII-1	3	TraesCS4A02G131500.1	RLK-Pelle_LRR-VIII-1	4A	0	0.0624858	0.450815	0.138606
Os03t0332900-01	RLK-Pelle_LRR-III	3	TraesCS4A02G133400.1	RLK-Pelle_LRR-III	4A	0	0.0865362	0.611446	0.141527
Os03t0335500-02	RLK-Pelle_LRR-VII-1	3	TraesCS4A02G135200.1	RLK-Pelle_LRR-VII-1	4A	0	0.0627284	0.444995	0.140964
Os03t0148700-01	RLK-Pelle_RLCK-IV	3	TraesCS4A02G414700.1	RLK-Pelle_RLCK-IV	4A	0	0.114128	0.675038	0.169069
Os03t0228800-01	RLK-Pelle_LRR-XI-1	3	TraesCS4A02G059000.1	RLK-Pelle_LRR-XI-1	4A	0	0.0759961	0.326404	0.232828
Os03t0226901-00	RLK-Pelle_PERK-1	3	TraesCS4A02G077500.1	RLK-Pelle_PERK-1	4A	0	0.19318	0.426084	0.453386
Os03t0227900-00	RLK-Pelle_RLCK-V	3	TraesCS4A02G078100.1	RLK-Pelle_RLCK-V	4A	0	0.115479	0.427935	0.269851
Os03t0717000-01	RLK-Pelle_LRR-IX	3	TraesCS4A02G265100.1	RLK-Pelle_LRR-IX	4A	0	0.0727213	0.455242	0.159742
Os03t0719850-00	RLK-Pelle_RLCK-VIII	3	TraesCS4A02G262800.1	RLK-Pelle_RLCK-VIII	4A	0	0.115821	0.561896	0.206126
Os03t0724300-01	RLK-Pelle_LRR-XIV	3	TraesCS4A02G259100.1	RLK-Pelle_LRR-XIV	4A	0	0.113197	0.531374	0.213028
Os03t0159100-01	RLK-Pelle_RLCK-VIIa-2	3	TraesCS4A02G031000.1	RLK-Pelle_RLCK-VIIa-2	4A	0	0.0706107	0.799123	0.0883603
Os03t0179400-01	RLK-Pelle_RLCK-VIIa-2	3	TraesCS4A02G010000.1	RLK-Pelle_RLCK-VIIa-2	4A	0	0.119993	0.395917	0.303076
Os03t0183800-01	RLK-Pelle_LRR-V	3	TraesCS4A02G005100.4	RLK-Pelle_LRR-V	4A	0	0.101051	0.525087	0.192447
Os03t0241600-01	RLK-Pelle_RLCK-VI	3	TraesCS4A02G072300.1	RLK-Pelle_RLCK-VI	4A	0	0.118758	0.389381	0.304992
Os03t0839900-02	RLK-Pelle_RLCK-VI	3	TraesCS4A02G351900.1	RLK-Pelle_RLCK-VI	4A	0	0.162356	0.604228	0.268701
Os03t0225700-01	RLK-Pelle_WAK_LRK10L-1	3	TraesCS4A02G062000.1	RLK-Pelle_WAK_LRK10L-1	4A	0	0.170257	0.351917	0.483798
Os03t0841100-01	RLK-Pelle_WAK	3	TraesCS4A02G347600.1	RLK-Pelle_WAK	4A	0	0.126617	0.785504	0.161192
Os03t0844100-01	RLK-Pelle_RLCK-VIII	3	TraesCS4A02G341700.1	RLK-Pelle_RLCK-VIII	4A	0	0.0560548	0.580497	0.0965635
Os03t0717000-01	RLK-Pelle_LRR-IX	3	TraesCS4B02G049800.1	RLK-Pelle_LRR-IX	4B	0	0.131504	0.582086	0.225919
Os03t0719850-00	RLK-Pelle_RLCK-VIII	3	TraesCS4B02G052100.1	RLK-Pelle_RLCK-VIII	4B	0	0.119205	0.624727	0.190812
Os03t0724300-01	RLK-Pelle_LRR-XIV	3	TraesCS4B02G055600.1	RLK-Pelle_LRR-XIV	4B	0	0.127328	0.544362	0.233902
Os03t0159100-01	RLK-Pelle_RLCK-VIIa-2	3	TraesCS4B02G275000.1	RLK-Pelle_RLCK-VIIa-2	4B	0	0.0653118	1.02237	0.0638829
Os03t0179400-01	RLK-Pelle_RLCK-VIIa-2	3	TraesCS4B02G294300.1	RLK-Pelle_RLCK-VIIa-2	4B	0	0.122365	0.368785	0.331807
Os03t0183800-01	RLK-Pelle_LRR-V	3	TraesCS4B02G299900.2	RLK-Pelle_LRR-V	4B	0	0.101958	0.490394	0.207909
Os03t0125600-01	RLK-Pelle_RLCK-V	3	TraesCS4B02G318400.1	RLK-Pelle_RLCK-V	4B	0	0.102389	0.488309	0.209681
Os03t0127700-02	RLK-Pelle_LRR-VII-1	3	TraesCS4B02G320600.1	RLK-Pelle_LRR-VII-1	4B	0	0.104965	0.558094	0.188078
Os03t0132800-01	RLK-Pelle_RLCK-XII-1	3	TraesCS4B02G328200.1	RLK-Pelle_RLCK-XII-1	4B	0	0.0734076	0.564985	0.129929
Os03t0226901-00	RLK-Pelle_PERK-1	3	TraesCS4B02G233600.1	RLK-Pelle_PERK-1	4B	0	0.213481	0.462931	0.46115
Os03t0227900-00	RLK-Pelle_RLCK-V	3	TraesCS4B02G234200.1	RLK-Pelle_RLCK-V	4B	0	0.118032	0.433211	0.272459
Os03t0228800-01	RLK-Pelle_LRR-XI-1	3	TraesCS4B02G234600.1	RLK-Pelle_LRR-XI-1	4B	0	0.0755168	0.372526	0.202716
Os03t0148700-01	RLK-Pelle_RLCK-IV	3	TraesCS4B02G315400.1	RLK-Pelle_RLCK-IV	4B	0	0.139002	0.699966	0.198584
Os03t0101200-00	RLK-Pelle_RLCK-IXb	3	TraesCS4B02G371600.1	RLK-Pelle_RLCK-IXb	4B	0	0.267566	0.635768	0.420854
Os03t0241600-01	RLK-Pelle_RLCK-VI	3	TraesCS4B02G228200.1	RLK-Pelle_RLCK-VI	4B	0	0.122964	0.365785	0.336165
Os03t0264300-00	RLK-Pelle_DLSV	3	TraesCS4B02G214600.1	RLK-Pelle_DLSV	4B	0	0.101446	0.460675	0.220212
Os03t0266800-01	RLK-Pelle_LRR-XIIIa	3	TraesCS4B02G211800.1	RLK-Pelle_LRR-XIIIa	4B	0	0.0598165	0.57619	0.103814
Os03t0274800-01	RLK-Pelle_RLCK-VIIa-2	3	TraesCS4B02G207500.1	RLK-Pelle_RLCK-VIIa-2	4B	0	0.0653056	0.626212	0.104287
Os03t0283900-01	RLK-Pelle_RLCK-VIIa-1	3	TraesCS4B02G198900.1	RLK-Pelle_RLCK-VIIa-1	4B	3e-153	0.297999	0.730468	0.407956
Os03t0294800-01	RLK-Pelle_LRR-VI-2	3	TraesCS4B02G192200.1	RLK-Pelle_LRR-VI-2	4B	0	0.159797	0.58536	0.272989
Os03t0225700-01	RLK-Pelle_WAK_LRK10L-1	3	TraesCS4B02G238700.1	RLK-Pelle_WAK_LRK10L-1	4B	0	0.161848	0.369861	0.437591
Os03t0329700-01	RLK-Pelle_LRR-VIII-1	3	TraesCS4B02G173100.1	RLK-Pelle_LRR-VIII-1	4B	0	0.0652095	0.446915	0.14591
Os03t0332900-01	RLK-Pelle_LRR-III	3	TraesCS4B02G171300.1	RLK-Pelle_LRR-III	4B	0	0.0866621	0.610809	0.141881
Os03t0335500-02	RLK-Pelle_LRR-VII-1	3	TraesCS4B02G169900.1	RLK-Pelle_LRR-VII-1	4B	0	0.0629162	0.432306	0.145536
Os03t0159100-01	RLK-Pelle_RLCK-VIIa-2	3	TraesCS4D02G273600.1	RLK-Pelle_RLCK-VIIa-2	4D	0	0.0653252	0.940556	0.0694538
Os03t0179400-01	RLK-Pelle_RLCK-VIIa-2	3	TraesCS4D02G293200.1	RLK-Pelle_RLCK-VIIa-2	4D	0	0.116121	0.31967	0.363252
Os03t0183800-01	RLK-Pelle_LRR-V	3	TraesCS4D02G298800.1	RLK-Pelle_LRR-V	4D	0	0.102443	0.455832	0.224739
Os03t0717000-01	RLK-Pelle_LRR-IX	3	TraesCS4D02G050200.1	RLK-Pelle_LRR-IX	4D	0	0.139422	0.615467	0.22653
Os03t0719850-00	RLK-Pelle_RLCK-VIII	3	TraesCS4D02G052300.1	RLK-Pelle_RLCK-VIII	4D	0	0.115223	0.555377	0.207468
Os03t0724300-01	RLK-Pelle_LRR-XIV	3	TraesCS4D02G055900.1	RLK-Pelle_LRR-XIV	4D	0	0.118495	0.523823	0.226212
Os03t0125600-01	RLK-Pelle_RLCK-V	3	TraesCS4D02G314800.1	RLK-Pelle_RLCK-V	4D	0	0.102649	0.499627	0.205451
Os03t0127700-02	RLK-Pelle_LRR-VII-1	3	TraesCS4D02G317100.1	RLK-Pelle_LRR-VII-1	4D	0	0.102008	0.553928	0.184154
Os03t0130900-01	RLK-Pelle_RLCK-VIIa-1	3	TraesCS4D02G322200.3	RLK-Pelle_RLCK-VIIa-1	4D	0	0.0780884	0.708989	0.110141
Os03t0132800-01	RLK-Pelle_RLCK-XII-1	3	TraesCS4D02G325200.1	RLK-Pelle_RLCK-XII-1	4D	0	0.0771201	0.512586	0.150453
Os03t0227900-00	RLK-Pelle_RLCK-V	3	TraesCS4D02G235400.1	RLK-Pelle_RLCK-V	4D	0	0.124954	0.445238	0.280645
Os03t0228800-01	RLK-Pelle_LRR-XI-1	3	TraesCS4D02G235800.1	RLK-Pelle_LRR-XI-1	4D	0	0.0737955	0.33983	0.217154
Os03t0148700-01	RLK-Pelle_RLCK-IV	3	TraesCS4D02G312400.1	RLK-Pelle_RLCK-IV	4D	0	0.116223	0.723711	0.160593
Os03t0241600-01	RLK-Pelle_RLCK-VI	3	TraesCS4D02G229100.2	RLK-Pelle_RLCK-VI	4D	0	0.123918	0.356875	0.347231
Os03t0264300-00	RLK-Pelle_DLSV	3	TraesCS4D02G215200.1	RLK-Pelle_DLSV	4D	0	0.104115	0.499263	0.208538
Os03t0266800-01	RLK-Pelle_LRR-XIIIa	3	TraesCS4D02G212600.1	RLK-Pelle_LRR-XIIIa	4D	0	0.0553726	0.559829	0.0989099
Os03t0274800-01	RLK-Pelle_RLCK-VIIa-2	3	TraesCS4D02G208400.1	RLK-Pelle_RLCK-VIIa-2	4D	0	0.0641839	0.60176	0.10666
Os03t0283900-01	RLK-Pelle_RLCK-VIIa-1	3	TraesCS4D02G199800.1	RLK-Pelle_RLCK-VIIa-1	4D	1e-157	0.296922	0.685431	0.433191
Os03t0294800-01	RLK-Pelle_LRR-VI-2	3	TraesCS4D02G193500.1	RLK-Pelle_LRR-VI-2	4D	0	0.164971	0.553761	0.297911
Os03t0329700-01	RLK-Pelle_LRR-VIII-1	3	TraesCS4D02G175200.2	RLK-Pelle_LRR-VIII-1	4D	0	0.0601944	0.459219	0.13108
Os03t0332900-01	RLK-Pelle_LRR-III	3	TraesCS4D02G173400.1	RLK-Pelle_LRR-III	4D	0	0.0839059	0.613397	0.136789
Os03t0335500-02	RLK-Pelle_LRR-VII-1	3	TraesCS4D02G172000.1	RLK-Pelle_LRR-VII-1	4D	0	0.0605809	0.435321	0.139164
Os03t0225700-01	RLK-Pelle_WAK_LRK10L-1	3	TraesCS4D02G238900.1	RLK-Pelle_WAK_LRK10L-1	4D	0	0.168848	0.379797	0.444575
Os03t0101200-00	RLK-Pelle_RLCK-IXb	3	TraesCS4D02G365900.1	RLK-Pelle_RLCK-IXb	4D	0	0.25882	0.624028	0.414757
Os03t0773300-01	RLK-Pelle_LRR-XIV	3	TraesCS5A02G407300.1	RLK-Pelle_LRR-XIV	5A	0	0.174947	0.616059	0.283977
Os03t0773700-01	RLK-Pelle_LRR-XI-1	3	TraesCS5A02G407500.2	RLK-Pelle_LRR-XI-1	5A	0	0.0698083	0.528571	0.13207
Os03t0791700-01	RLK-Pelle_LRR-VI-1	3	TraesCS5A02G428900.1	RLK-Pelle_LRR-VI-1	5A	0	0.157415	0.519827	0.302822
Os03t0821900-01	RLK-Pelle_RLCK-VIIa-2	3	TraesCS5A02G480600.1	RLK-Pelle_RLCK-VIIa-2	5A	0	0.103642	0.535192	0.193654
Os03t0823000-01	RLK-Pelle_L-LEC	3	TraesCS5A02G484600.1	RLK-Pelle_L-LEC	5A	0	0.171126	0.41427	0.413078
Os03t0825300-03	RLK-Pelle_RLCK-XII-1	3	TraesCS5A02G487000.2	RLK-Pelle_RLCK-XII-1	5A	0	0.108763	0.569444	0.190999
Os03t0130900-01	RLK-Pelle_RLCK-VIIa-1	3	TraesCS5A02G497600.2	RLK-Pelle_RLCK-VIIa-1	5A	0	0.0790121	0.765179	0.10326
Os03t0132800-01	RLK-Pelle_RLCK-XII-1	3	TraesCS5A02G500000.1	RLK-Pelle_RLCK-XII-1	5A	0	0.0785775	0.564227	0.139266
Os03t0125600-01	RLK-Pelle_RLCK-V	3	TraesCS5A02G493800.1	RLK-Pelle_RLCK-V	5A	0	0.103326	0.540979	0.190998
Os03t0127700-02	RLK-Pelle_LRR-VII-1	3	TraesCS5A02G491400.1	RLK-Pelle_LRR-VII-1	5A	0	0.102615	0.519921	0.197367
Os03t0101200-00	RLK-Pelle_RLCK-IXb	3	TraesCS5A02G542700.1	RLK-Pelle_RLCK-IXb	5A	0	0.278011	0.666378	0.417198
Os03t0773300-01	RLK-Pelle_LRR-XIV	3	TraesCS5B02G412200.1	RLK-Pelle_LRR-XIV	5B	0	0.179613	0.624281	0.287712
Os03t0773700-01	RLK-Pelle_LRR-XI-1	3	TraesCS5B02G412400.1	RLK-Pelle_LRR-XI-1	5B	0	0.0713956	0.562849	0.126847
Os03t0791700-01	RLK-Pelle_LRR-VI-1	3	TraesCS5B02G431000.1	RLK-Pelle_LRR-VI-1	5B	0	0.15739	0.546169	0.28817
Os03t0825300-03	RLK-Pelle_RLCK-XII-1	3	TraesCS5B02G500800.1	RLK-Pelle_RLCK-XII-1	5B	0	0.102566	0.651035	0.157542
Os03t0825800-01	RLK-Pelle_RLCK-IV	3	TraesCS5B02G501300.2	RLK-Pelle_RLCK-IV	5B	0	0.234947	0.543118	0.432589
Os03t0839900-02	RLK-Pelle_RLCK-VI	3	TraesCS5B02G521500.1	RLK-Pelle_RLCK-VI	5B	0	0.167812	0.577473	0.290597
Os03t0821900-01	RLK-Pelle_RLCK-VIIa-2	3	TraesCS5B02G493500.1	RLK-Pelle_RLCK-VIIa-2	5B	0	0.111012	0.569182	0.195038
Os03t0841100-01	RLK-Pelle_WAK	3	TraesCS5B02G526000.1	RLK-Pelle_WAK	5B	0	0.1249	0.978997	0.127579
Os03t0844100-01	RLK-Pelle_RLCK-VIII	3	TraesCS5B02G532900.1	RLK-Pelle_RLCK-VIII	5B	0	0.0553103	0.535315	0.103323
Os03t0773300-01	RLK-Pelle_LRR-XIV	3	TraesCS5D02G417200.1	RLK-Pelle_LRR-XIV	5D	0	0.174737	0.624337	0.279876
Os03t0773700-01	RLK-Pelle_LRR-XI-1	3	TraesCS5D02G417400.1	RLK-Pelle_LRR-XI-1	5D	0	0.0745862	0.53852	0.138502
Os03t0791700-01	RLK-Pelle_LRR-VI-1	3	TraesCS5D02G437000.1	RLK-Pelle_LRR-VI-1	5D	0	0.155047	0.542709	0.285691
Os03t0825300-03	RLK-Pelle_RLCK-XII-1	3	TraesCS5D02G501100.1	RLK-Pelle_RLCK-XII-1	5D	0	0.103083	0.614857	0.167654
Os03t0825800-01	RLK-Pelle_RLCK-IV	3	TraesCS5D02G501800.1	RLK-Pelle_RLCK-IV	5D	0	0.229	0.495911	0.461776
Os03t0839900-02	RLK-Pelle_RLCK-VI	3	TraesCS5D02G520200.1	RLK-Pelle_RLCK-VI	5D	0	0.167117	0.591131	0.282706
Os03t0821900-01	RLK-Pelle_RLCK-VIIa-2	3	TraesCS5D02G493800.1	RLK-Pelle_RLCK-VIIa-2	5D	0	0.109258	0.571259	0.191259
Os03t0841100-01	RLK-Pelle_WAK	3	TraesCS5D02G524800.1	RLK-Pelle_WAK	5D	0	0.134665	0.944872	0.142522
Os03t0844100-01	RLK-Pelle_RLCK-VIII	3	TraesCS5D02G531200.1	RLK-Pelle_RLCK-VIII	5D	0	0.0567063	0.567476	0.0999273
TraesCS3A02G261700.1	RLK-Pelle_LRK10L-2	3A	Os05t0550700-00	RLK-Pelle_LRK10L-2	5	8e-111	0.509782	0.763332	0.667838
TraesCS3A02G262100.4	RLK-Pelle_WAK_LRK10L-1	3A	Os05t0550800-01	RLK-Pelle_WAK_LRK10L-1	5	0	0.327431	0.514999	0.635789
TraesCS3A02G270500.1	RLK-Pelle_LRR-VI-2	3A	Os05t0560300-01	RLK-Pelle_LRR-VI-2	5	0	0.271744	0.715112	0.380002
TraesCS3A02G276200.2	RLK-Pelle_LRR-XI-1	3A	Os05t0522600-01	RLK-Pelle_LRR-XI-1	5	0	0.288852	0.692435	0.417154
TraesCS3A02G341800.1	RLK-Pelle_LRR-VIII-1	3A	Os05t0481100-01	RLK-Pelle_LRR-VIII-1	5	0	0.227076	0.921726	0.24636
TraesCS3A02G342300.1	RLK-Pelle_LRR-III	3A	Os05t0480400-01	RLK-Pelle_LRR-III	5	0	0.130223	1.01394	0.128432
TraesCS3A02G344300.1	RLK-Pelle_LRR-VII-1	3A	Os05t0478300-01	RLK-Pelle_LRR-VII-1	5	0	0.180647	0.871701	0.207235
TraesCS3B02G294900.1	RLK-Pelle_LRK10L-2	3B	Os05t0550700-00	RLK-Pelle_LRK10L-2	5	8e-113	0.488729	0.787305	0.620762
TraesCS3B02G295400.4	RLK-Pelle_WAK_LRK10L-1	3B	Os05t0550800-01	RLK-Pelle_WAK_LRK10L-1	5	0	0.340457	0.565845	0.601679
TraesCS3B02G304300.2	RLK-Pelle_LRR-VI-2	3B	Os05t0560300-01	RLK-Pelle_LRR-VI-2	5	0	0.27443	0.717712	0.382368
TraesCS3B02G309900.1	RLK-Pelle_LRR-XI-1	3B	Os05t0522600-01	RLK-Pelle_LRR-XI-1	5	0	0.45871	0.498918	0.91941
TraesCS3B02G373900.1	RLK-Pelle_LRR-VIII-1	3B	Os05t0481100-01	RLK-Pelle_LRR-VIII-1	5	0	0.214774	0.978094	0.219584
TraesCS3B02G374400.1	RLK-Pelle_LRR-III	3B	Os05t0480400-01	RLK-Pelle_LRR-III	5	0	0.126418	1.09798	0.115137
TraesCS3B02G376200.1	RLK-Pelle_LRR-VII-1	3B	Os05t0478300-01	RLK-Pelle_LRR-VII-1	5	0	0.148266	0.842677	0.175947
TraesCS3B02G352900.2	RLK-Pelle_DLSV	3B	Os05t0501400-01	RLK-Pelle_DLSV	5	0	0.201048	0.614902	0.326959
TraesCS3B02G355700.1	RLK-Pelle_RLCK-VIIa-1	3B	Os05t0498900-01	RLK-Pelle_RLCK-VIIa-1	5	0	0.307522	0.718999	0.427709
TraesCS3D02G261700.1	RLK-Pelle_LRK10L-2	3D	Os05t0550700-00	RLK-Pelle_LRK10L-2	5	1e-112	0.515399	0.746961	0.689994
TraesCS3D02G262200.4	RLK-Pelle_WAK_LRK10L-1	3D	Os05t0550800-01	RLK-Pelle_WAK_LRK10L-1	5	0	0.327425	0.504262	0.649317
TraesCS3D02G270300.1	RLK-Pelle_LRR-VI-2	3D	Os05t0560300-01	RLK-Pelle_LRR-VI-2	5	0	0.271922	0.703423	0.38657
TraesCS3D02G276100.1	RLK-Pelle_LRR-XI-1	3D	Os05t0522600-01	RLK-Pelle_LRR-XI-1	5	0	0.445559	0.462566	0.963233
TraesCS3D02G335600.1	RLK-Pelle_LRR-VIII-1	3D	Os05t0481100-01	RLK-Pelle_LRR-VIII-1	5	0	0.223006	0.974298	0.228889
TraesCS3D02G336200.1	RLK-Pelle_LRR-III	3D	Os05t0480400-01	RLK-Pelle_LRR-III	5	0	0.130536	1.03429	0.126208
TraesCS3D02G337800.1	RLK-Pelle_LRR-VII-1	3D	Os05t0478300-01	RLK-Pelle_LRR-VII-1	5	0	0.148043	0.759369	0.194955
TraesCS3D02G316700.1	RLK-Pelle_DLSV	3D	Os05t0501400-01	RLK-Pelle_DLSV	5	0	0.452944	1.06913	0.423655
TraesCS3D02G319800.1	RLK-Pelle_RLCK-VIIa-1	3D	Os05t0498900-01	RLK-Pelle_RLCK-VIIa-1	5	0	0.289272	0.727444	0.397656
TraesCS3D02G290100.1	RLK-Pelle_PERK-1	3D	Os05t0516400-01	RLK-Pelle_PERK-1	5	6e-169	0.36533	0.338505	1.07925
Os04t0540900-01	RLK-Pelle_RLCK-XIII	4	TraesCS6A02G240100.1	RLK-Pelle_RLCK-XIII	6A	2e-177	0.171472	0.475009	0.360986
Os04t0543000-01	RLK-Pelle_RLCK-VIIa-2	4	TraesCS6A02G241000.1	RLK-Pelle_RLCK-VIIa-2	6A	5e-180	0.275962	1.18884	0.232126
Os04t0563900-00	RLK-Pelle_RLCK-VIIa-2	4	TraesCS6A02G253700.1	RLK-Pelle_RLCK-VIIa-2	6A	0	0.272275	0.535736	0.508227
Os04t0563900-00	RLK-Pelle_RLCK-VIIa-2	4	TraesCS6B02G271700.1	RLK-Pelle_RLCK-VIIa-2	6B	0	0.244515	0.49343	0.495541
Os04t0540900-01	RLK-Pelle_RLCK-XIII	4	TraesCS6B02G284500.1	RLK-Pelle_RLCK-XIII	6B	4e-172	0.184632	0.480529	0.384227
Os04t0543000-01	RLK-Pelle_RLCK-VIIa-2	4	TraesCS6B02G283600.2	RLK-Pelle_RLCK-VIIa-2	6B	3e-176	0.282844	1.097	0.257834
Os04t0540900-01	RLK-Pelle_RLCK-XIII	4	TraesCS6D02G222400.1	RLK-Pelle_RLCK-XIII	6D	2e-175	0.177862	0.464816	0.382651
Os04t0543000-01	RLK-Pelle_RLCK-VIIa-2	4	TraesCS6D02G223300.1	RLK-Pelle_RLCK-VIIa-2	6D	1e-176	0.285053	1.16174	0.245367
Os04t0563900-00	RLK-Pelle_RLCK-VIIa-2	4	TraesCS6D02G235300.1	RLK-Pelle_RLCK-VIIa-2	6D	0	0.243023	0.484065	0.502046
TraesCS4A02G133400.1	RLK-Pelle_LRR-III	4A	Os05t0480400-01	RLK-Pelle_LRR-III	5	0	0.35198	3.58718	0.0981218
TraesCS4A02G135200.1	RLK-Pelle_LRR-VII-1	4A	Os05t0478300-01	RLK-Pelle_LRR-VII-1	5	0	0.305347	1.32955	0.229661
TraesCS4A02G371100.1	RLK-Pelle_LRR-IV	4A	Os06t0134700-01	RLK-Pelle_LRR-IV	6	0	0.104936	0.639971	0.163969
TraesCS4A02G382700.4	RLK-Pelle_RLCK-IXb	4A	Os06t0140800-01	RLK-Pelle_RLCK-IXb	6	0	0.246495	1.17714	0.209401
TraesCS4A02G422700.1	RLK-Pelle_LRR-XIIIb	4A	Os06t0130100-02	RLK-Pelle_LRR-XIIIb	6	0	0.0870179	0.528958	0.164508
TraesCS4A02G133400.1	RLK-Pelle_LRR-III	4A	Os07t0681100-03	RLK-Pelle_LRR-III	7	0	0.161056	1.15142	0.139876
TraesCS4A02G111600.1	RLK-Pelle_LRR-VI-2	4A	Os07t0693000-01	RLK-Pelle_LRR-VI-2	7	0	0.351118	1.18809	0.295532
TraesCS4B02G171300.1	RLK-Pelle_LRR-III	4B	Os07t0681100-03	RLK-Pelle_LRR-III	7	0	0.155957	1.17115	0.133166
TraesCS4B02G192200.1	RLK-Pelle_LRR-VI-2	4B	Os07t0693000-01	RLK-Pelle_LRR-VI-2	7	0	0.344616	1.20037	0.28709
TraesCS4D02G172000.1	RLK-Pelle_LRR-VII-1	4D	Os05t0478300-01	RLK-Pelle_LRR-VII-1	5	0	0.309181	1.22625	0.252136
TraesCS4D02G173400.1	RLK-Pelle_LRR-III	4D	Os05t0480400-01	RLK-Pelle_LRR-III	5	0	0.349677	3.39258	0.103071
TraesCS4D02G173400.1	RLK-Pelle_LRR-III	4D	Os07t0681100-03	RLK-Pelle_LRR-III	7	0	0.158881	1.12799	0.140853
TraesCS4D02G193500.1	RLK-Pelle_LRR-VI-2	4D	Os07t0693000-01	RLK-Pelle_LRR-VI-2	7	0	0.354117	1.09291	0.324014
TraesCS4D02G000300.1	RLK-Pelle_RLCK-VIIa-1	4D	Os09t0572600-01	RLK-Pelle_RLCK-VIIa-1	9	0	0.225205	0.521822	0.431574
TraesCS4D02G003800.1	RLK-Pelle_RLCK-IXb	4D	Os09t0569800-00	RLK-Pelle_RLCK-IXb	9	0	0.222422	0.638444	0.348381
TraesCS5A02G428900.1	RLK-Pelle_LRR-VI-1	5A	Os07t0166700-01	RLK-Pelle_LRR-VI-1	7	0	0.230249	0.637204	0.361342
TraesCS5A02G254600.1	RLK-Pelle_LRR-XI-1	5A	Os08t0493800-01	RLK-Pelle_LRR-XI-1	8	0	0.169995	0.35235	0.482461
TraesCS5A02G249300.1	RLK-Pelle_WAK	5A	Os09t0471200-00	RLK-Pelle_WAK	9	0	0.315378	1.09208	0.288786
TraesCS5A02G297900.1	RLK-Pelle_RLCK-VIII	5A	Os09t0513600-01	RLK-Pelle_RLCK-VIII	9	1e-161	0.0613212	0.303233	0.202224
TraesCS5A02G160500.1	RLK-Pelle_LRR-III	5A	Os09t0110100-01	RLK-Pelle_LRR-III	9	0	0.168891	0.3669	0.46032
TraesCS5A02G163300.1	RLK-Pelle_RLCK-IV	5A	Os09t0123300-01	RLK-Pelle_RLCK-IV	9	0	0.0884424	0.663903	0.133216
TraesCS5A02G183800.1	RLK-Pelle_LRR-XI-1	5A	Os09t0326100-01	RLK-Pelle_LRR-XI-1	9	0	0.213309	0.645628	0.330391
TraesCS5A02G185900.1	RLK-Pelle_L-LEC	5A	Os09t0334800-01	RLK-Pelle_L-LEC	9	0	0.16464	0.690008	0.238606
TraesCS5A02G319400.1	RLK-Pelle_RLCK-XV	5A	Os09t0531701-00	RLK-Pelle_RLCK-XV	9	0	0.0925757	0.317678	0.291414
TraesCS5A02G322300.1	RLK-Pelle_RLCK-VIIa-2	5A	Os09t0533600-01	RLK-Pelle_RLCK-VIIa-2	9	0	0.116449	0.372629	0.312506
TraesCS5A02G350800.1	RLK-Pelle_DLSV	5A	Os09t0550600-00	RLK-Pelle_DLSV	9	0	0.315427	1.11101	0.28391
TraesCS5A02G215200.1	RLK-Pelle_RLCK-VIIa-2	5A	Os09t0442100-01	RLK-Pelle_RLCK-VIIa-2	9	0	0.0778239	0.698898	0.111352
TraesCS5A02G363400.1	RLK-Pelle_LRR-V	5A	Os09t0559900-01	RLK-Pelle_LRR-V	9	0	0.182406	0.742754	0.245581
TraesCS5A02G365300.1	RLK-Pelle_WAK	5A	Os09t0561450-00	RLK-Pelle_WAK	9	0	0.425839	0.975424	0.436568
TraesCS5A02G193300.2	RLK-Pelle_RLCK-VIIa-2	5A	Os09t0361100-01	RLK-Pelle_RLCK-VIIa-2	9	0	0.0218153	0.413091	0.05281
TraesCS5A02G222200.1	RLK-Pelle_LRR-XII-1	5A	Os09t0423200-00	RLK-Pelle_LRR-XII-1	9	0	0.173263	0.449473	0.385481
TraesCS5A02G187300.1	RLK-Pelle_RLCK-VIIb	5A	Os09t0375600-01	RLK-Pelle_RLCK-VIIb	9	3e-132	0.0799635	0.266613	0.299923
TraesCS5A02G197000.2	RLK-Pelle_LRR-I-1	5A	Os09t0355400-01	RLK-Pelle_LRR-I-1	9	0	0.237994	1.01999	0.23333
TraesCS5A02G197200.1	RLK-Pelle_LRR-I-1	5A	Os09t0350900-01	RLK-Pelle_LRR-I-1	9	0	0.294	0.773911	0.379888
TraesCS5A02G210200.1	RLK-Pelle_RLCK-VIIa-2	5A	Os09t0442100-01	RLK-Pelle_RLCK-VIIa-2	9	0	0.108715	0.852883	0.127467
TraesCS5B02G431000.1	RLK-Pelle_LRR-VI-1	5B	Os07t0166700-01	RLK-Pelle_LRR-VI-1	7	0	0.231445	0.670595	0.345133
TraesCS5B02G247400.1	RLK-Pelle_WAK	5B	Os09t0471200-00	RLK-Pelle_WAK	9	0	0.298738	1.09443	0.272963
TraesCS5B02G296900.1	RLK-Pelle_RLCK-VIII	5B	Os09t0513600-01	RLK-Pelle_RLCK-VIII	9	1e-161	0.0613212	0.310186	0.197692
TraesCS5B02G158000.1	RLK-Pelle_LRR-III	5B	Os09t0110100-01	RLK-Pelle_LRR-III	9	0	0.164376	0.354017	0.464315
TraesCS5B02G160500.1	RLK-Pelle_RLCK-IV	5B	Os09t0123300-01	RLK-Pelle_RLCK-IV	9	0	0.0896622	0.648871	0.138182
TraesCS5B02G182100.1	RLK-Pelle_LRR-XI-1	5B	Os09t0326100-01	RLK-Pelle_LRR-XI-1	9	0	0.215289	0.653794	0.329292
TraesCS5B02G184000.1	RLK-Pelle_L-LEC	5B	Os09t0334800-01	RLK-Pelle_L-LEC	9	0	0.168281	0.697632	0.241217
TraesCS5B02G184600.1	RLK-Pelle_L-LEC	5B	Os09t0341100-00	RLK-Pelle_L-LEC	9	6e-112	0.701144	1.64509	0.426204
TraesCS5B02G186300.1	RLK-Pelle_LRR-I-1	5B	Os09t0355400-01	RLK-Pelle_LRR-I-1	9	0	0.477656	1.80675	0.264373
TraesCS5B02G188700.1	RLK-Pelle_RLCK-VIIa-2	5B	Os09t0361100-01	RLK-Pelle_RLCK-VIIa-2	9	0	0.0256906	0.387552	0.0662893
TraesCS5B02G196600.1	RLK-Pelle_RLCK-VIIb	5B	Os09t0375600-01	RLK-Pelle_RLCK-VIIb	9	4e-132	0.0840778	0.24882	0.337906
TraesCS5B02G319800.1	RLK-Pelle_RLCK-XV	5B	Os09t0531701-00	RLK-Pelle_RLCK-XV	9	0	0.0915532	0.337687	0.271119
TraesCS5B02G353300.1	RLK-Pelle_DLSV	5B	Os09t0550600-00	RLK-Pelle_DLSV	9	0	0.331324	0.941996	0.351726
TraesCS5B02G353500.1	RLK-Pelle_DLSV	5B	Os09t0551201-00	RLK-Pelle_DLSV	9	2e-154	0.285833	0.427565	0.668513
TraesCS5B02G353800.1	RLK-Pelle_DLSV	5B	Os09t0551251-00	RLK-Pelle_DLSV	9	5e-113	0.318362	0.273263	1.16504
TraesCS5B02G365500.1	RLK-Pelle_LRR-V	5B	Os09t0559900-01	RLK-Pelle_LRR-V	9	0	0.19042	0.77954	0.244272
TraesCS5B02G367600.1	RLK-Pelle_WAK	5B	Os09t0561500-01	RLK-Pelle_WAK	9	0	0.392469	1.0876	0.360857
TraesCS5B02G208200.1	RLK-Pelle_RLCK-VIIa-2	5B	Os09t0442100-01	RLK-Pelle_RLCK-VIIa-2	9	0	0.10794	0.762997	0.141469
TraesCS5B02G221100.1	RLK-Pelle_LRR-XII-1	5B	Os09t0423200-00	RLK-Pelle_LRR-XII-1	9	0	0.16516	0.482423	0.342356
TraesCS5D02G437000.1	RLK-Pelle_LRR-VI-1	5D	Os07t0166700-01	RLK-Pelle_LRR-VI-1	7	0	0.226281	0.64811	0.349139
TraesCS5D02G262400.1	RLK-Pelle_LRR-XI-1	5D	Os08t0493800-01	RLK-Pelle_LRR-XI-1	8	0	0.164143	0.346279	0.474019
TraesCS5D02G256700.1	RLK-Pelle_WAK	5D	Os09t0471200-00	RLK-Pelle_WAK	9	0	0.297432	1.10087	0.27018
TraesCS5D02G304700.1	RLK-Pelle_RLCK-VIII	5D	Os09t0513600-01	RLK-Pelle_RLCK-VIII	9	5e-161	0.0634216	0.303665	0.208854
TraesCS5D02G168100.2	RLK-Pelle_RLCK-IV	5D	Os09t0123300-01	RLK-Pelle_RLCK-IV	9	0	0.085942	0.651627	0.131888
TraesCS5D02G188700.1	RLK-Pelle_LRR-XI-1	5D	Os09t0326100-01	RLK-Pelle_LRR-XI-1	9	0	0.214919	0.649376	0.330962
TraesCS5D02G191000.1	RLK-Pelle_L-LEC	5D	Os09t0334800-01	RLK-Pelle_L-LEC	9	0	0.161823	0.702326	0.23041
TraesCS5D02G191400.1	RLK-Pelle_L-LEC	5D	Os09t0341100-00	RLK-Pelle_L-LEC	9	2e-112	0.715893	1.55814	0.459453
TraesCS5D02G193500.1	RLK-Pelle_LRR-I-1	5D	Os09t0350900-01	RLK-Pelle_LRR-I-1	9	4e-133	0.226164	0.359339	0.62939
TraesCS5D02G194500.1	RLK-Pelle_LRR-I-1	5D	Os09t0355400-01	RLK-Pelle_LRR-I-1	9	0	0.236362	1.03158	0.229126
TraesCS5D02G195800.2	RLK-Pelle_RLCK-VIIa-2	5D	Os09t0361100-01	RLK-Pelle_RLCK-VIIa-2	9	0	0.0236383	0.37415	0.0631788
TraesCS5D02G203800.1	RLK-Pelle_RLCK-VIIb	5D	Os09t0375600-01	RLK-Pelle_RLCK-VIIb	9	2e-131	0.0854927	0.238338	0.358703
TraesCS5D02G325600.1	RLK-Pelle_RLCK-XV	5D	Os09t0531701-00	RLK-Pelle_RLCK-XV	9	0	0.0884237	0.312101	0.283318
TraesCS5D02G329100.1	RLK-Pelle_RLCK-VIIa-2	5D	Os09t0533600-01	RLK-Pelle_RLCK-VIIa-2	9	0	0.119603	0.375068	0.318883
TraesCS5D02G357700.1	RLK-Pelle_DLSV	5D	Os09t0550600-00	RLK-Pelle_DLSV	9	0	0.421686	0.593462	0.710553
TraesCS5D02G372600.1	RLK-Pelle_LRR-V	5D	Os09t0559900-01	RLK-Pelle_LRR-V	9	0	0.191972	0.747147	0.25694
TraesCS5D02G374300.1	RLK-Pelle_WAK	5D	Os09t0561450-00	RLK-Pelle_WAK	9	2e-158	0.562536	0.775351	0.725524
TraesCS5D02G374500.1	RLK-Pelle_WAK	5D	Os09t0561500-01	RLK-Pelle_WAK	9	0	0.388599	1.12405	0.345713
TraesCS5D02G165400.1	RLK-Pelle_LRR-III	5D	Os09t0110100-01	RLK-Pelle_LRR-III	9	0	0.159913	0.338166	0.472883
TraesCS5D02G212900.1	RLK-Pelle_DLSV	5D	Os09t0408900-00	RLK-Pelle_DLSV	9	3e-126	0.42155	0.562443	0.749499
TraesCS5D02G216400.1	RLK-Pelle_RLCK-VIIa-2	5D	Os09t0442100-01	RLK-Pelle_RLCK-VIIa-2	9	0	0.102531	0.77224	0.132771
TraesCS5D02G230000.1	RLK-Pelle_LRR-XII-1	5D	Os09t0423200-00	RLK-Pelle_LRR-XII-1	9	0	0.162223	0.440096	0.368609
Os06t0625200-00	RLK-Pelle_LysM	6	TraesCS6A02G168800.1	RLK-Pelle_LysM	6A	9e-105	0.642096	0.817427	0.785509
Os06t0663000-00	RLK-Pelle_LRR-III	6	TraesCS6A02G154900.1	RLK-Pelle_LRR-III	6A	0	0.340392	0.413501	0.823193
Os06t0274500-01	RLK-Pelle_LRR-II	6	TraesCS6A02G289500.1	RLK-Pelle_LRR-II	6A	0	0.144181	1.32295	0.108984
Os06t0663000-00	RLK-Pelle_LRR-III	6	TraesCS6B02G182900.1	RLK-Pelle_LRR-III	6B	0	0.347219	0.397645	0.87319
Os06t0274500-01	RLK-Pelle_LRR-II	6	TraesCS6B02G319700.1	RLK-Pelle_LRR-II	6B	0	0.141582	1.31063	0.108026
Os06t0676600-01	RLK-Pelle_DLSV	6	TraesCS6B02G167900.1	RLK-Pelle_DLSV	6B	0	0.172041	0.773334	0.222467
Os06t0625200-00	RLK-Pelle_LysM	6	TraesCS6D02G157800.1	RLK-Pelle_LysM	6D	3e-161	0.441145	0.664718	0.663657
Os06t0663000-00	RLK-Pelle_LRR-III	6	TraesCS6D02G144800.1	RLK-Pelle_LRR-III	6D	0	0.34181	0.424215	0.805747
Os06t0574200-01	RLK-Pelle_RLCK-IXb	6	TraesCS6D02G172100.1	RLK-Pelle_RLCK-IXb	6D	0	0.247692	0.818932	0.302458
Os06t0166900-01	RLK-Pelle_RLCK-XV	6	TraesCS7A02G129300.1	RLK-Pelle_RLCK-XV	7A	0	0.0950396	0.71985	0.132027
Os06t0168800-01	RLK-Pelle_RLCK-VIIa-2	6	TraesCS7A02G131300.1	RLK-Pelle_RLCK-VIIa-2	7A	0	0.0682399	0.616087	0.110763
Os06t0185966-00	RLK-Pelle_LRR-XII-1	6	TraesCS7A02G150600.1	RLK-Pelle_LRR-XII-1	7A	0	0.486294	0.623645	0.77976
Os06t0202900-01	RLK-Pelle_RLCK-VIIa-2	6	TraesCS7A02G163300.1	RLK-Pelle_RLCK-VIIa-2	7A	0	0.107599	0.328959	0.327088
Os06t0203800-01	RLK-Pelle_LRR-XIIIb	6	TraesCS7A02G164000.1	RLK-Pelle_LRR-XIIIb	7A	0	0.0551123	0.701991	0.0785086
Os06t0274500-01	RLK-Pelle_LRR-II	6	TraesCS7A02G211100.1	RLK-Pelle_LRR-II	7A	0	0.131307	0.903685	0.145302
Os06t0283300-01	RLK-Pelle_LRR-I-2	6	TraesCS7A02G213000.1	RLK-Pelle_LRR-I-2	7A	0	0.0965118	0.434554	0.222094
Os06t0557100-02	RLK-Pelle_LRR-XI-1	6	TraesCS7A02G356900.1	RLK-Pelle_LRR-XI-1	7A	0	0.161029	0.432702	0.372148
Os06t0574200-01	RLK-Pelle_RLCK-IXb	6	TraesCS7A02G364200.2	RLK-Pelle_RLCK-IXb	7A	0	0.166618	0.51261	0.325039
Os06t0581500-01	RLK-Pelle_LRR-XII-1	6	TraesCS7A02G365400.1	RLK-Pelle_LRR-XII-1	7A	0	0.240413	0.483635	0.497095
Os06t0585950-00	RLK-Pelle_LRR-XII-1	6	TraesCS7A02G366200.1	RLK-Pelle_LRR-XII-1	7A	0	0.240098	0.712298	0.337075
Os06t0587200-00	RLK-Pelle_LRR-XII-1	6	TraesCS7A02G366600.1	RLK-Pelle_LRR-XII-1	7A	0	0.230664	0.821922	0.280639
Os06t0589600-01	RLK-Pelle_LRR-VI-1	6	TraesCS7A02G368000.1	RLK-Pelle_LRR-VI-1	7A	4e-120	0.23532	0.236427	0.995315
Os06t0589800-01	RLK-Pelle_LRR-XI-1	6	TraesCS7A02G368200.1	RLK-Pelle_LRR-XI-1	7A	0	0.061409	0.355516	0.172732
Os06t0163000-03	RLK-Pelle_RLCK-IXb	6	TraesCS7A02G122600.1	RLK-Pelle_RLCK-IXb	7A	0	0.250573	0.54376	0.460816
Os06t0130100-02	RLK-Pelle_LRR-XIIIb	6	TraesCS7A02G066200.1	RLK-Pelle_LRR-XIIIb	7A	0	0.0867999	0.510184	0.170134
Os06t0134700-01	RLK-Pelle_LRR-IV	6	TraesCS7A02G073700.1	RLK-Pelle_LRR-IV	7A	0	0.0873447	0.626044	0.139518
Os06t0714900-01	RLK-Pelle_RLCK-VIIa-2	6	TraesCS7A02G385300.2	RLK-Pelle_RLCK-VIIa-2	7A	0	0.103416	0.509504	0.202973
Os06t0727400-01	RLK-Pelle_RLCK-VIIa-2	6	TraesCS7A02G550300.1	RLK-Pelle_RLCK-VIIa-2	7A	0	0.111916	0.902402	0.12402
Os06t0140800-01	RLK-Pelle_RLCK-IXb	6	TraesCS7A02G084400.4	RLK-Pelle_RLCK-IXb	7A	0	0.257289	1.13758	0.226173
Os06t0717200-01	RLK-Pelle_LRR-XI-1	6	TraesCS7A02G533800.1	RLK-Pelle_LRR-XI-1	7A	0	0.131735	0.269918	0.488055
Os06t0693000-01	RLK-Pelle_DLSV	6	TraesCS7A02G433900.1	RLK-Pelle_DLSV	7A	0	0.219679	0.726881	0.302221
Os06t0693200-01	RLK-Pelle_RLCK-VI	6	TraesCS7A02G432900.1	RLK-Pelle_RLCK-VI	7A	0	0.158482	0.391294	0.40502
Os06t0703000-01	RLK-Pelle_RLCK-VIIa-2	6	TraesCS7A02G416100.1	RLK-Pelle_RLCK-VIIa-2	7A	0	0.206828	0.506733	0.408161
Os06t0663000-00	RLK-Pelle_LRR-III	6	TraesCS7A02G488800.1	RLK-Pelle_LRR-III	7A	0	0.231466	0.277018	0.835561
Os06t0488050-00	RLK-Pelle_PERK-1	6	TraesCS7A02G231900.1	RLK-Pelle_PERK-1	7A	0	0.176892	0.629654	0.280936
Os06t0496800-01	RLK-Pelle_DLSV	6	TraesCS7A02G229600.2	RLK-Pelle_DLSV	7A	0	0.121517	0.336139	0.361508
Os06t0663900-03	RLK-Pelle_RLCK-VI	6	TraesCS7A02G484300.1	RLK-Pelle_RLCK-VI	7A	0	0.114855	0.611763	0.187744
Os06t0667000-01	RLK-Pelle_LRR-XII-1	6	TraesCS7A02G476700.1	RLK-Pelle_LRR-XII-1	7A	0	0.221072	0.41358	0.534531
Os06t0142500-00	RLK-Pelle_WAK	6	TraesCS7A02G091100.1	RLK-Pelle_WAK	7A	0	0.406918	1.13668	0.357987
Os06t0334300-01	RLK-Pelle_CrRLK1L-1	6	TraesCS7A02G340700.1	RLK-Pelle_CrRLK1L-1	7A	0	0.078638	0.634358	0.123965
Os06t0202900-01	RLK-Pelle_RLCK-VIIa-2	6	TraesCS7B02G069100.1	RLK-Pelle_RLCK-VIIa-2	7B	0	0.173382	0.332668	0.521185
Os06t0203800-01	RLK-Pelle_LRR-XIIIb	6	TraesCS7B02G069800.2	RLK-Pelle_LRR-XIIIb	7B	0	0.0560701	0.660963	0.084831
Os06t0274500-01	RLK-Pelle_LRR-II	6	TraesCS7B02G118100.1	RLK-Pelle_LRR-II	7B	0	0.130788	0.894358	0.146237
Os06t0283300-01	RLK-Pelle_LRR-I-2	6	TraesCS7B02G119700.1	RLK-Pelle_LRR-I-2	7B	0	0.0965657	0.456442	0.211562
Os06t0164900-00	RLK-Pelle_SD-2b	6	TraesCS7B02G026500.1	RLK-Pelle_SD-2b	7B	0	0.193759	0.584456	0.33152
Os06t0166900-01	RLK-Pelle_RLCK-XV	6	TraesCS7B02G029200.1	RLK-Pelle_RLCK-XV	7B	0	0.101646	0.668018	0.15216
Os06t0168800-01	RLK-Pelle_RLCK-VIIa-2	6	TraesCS7B02G031900.1	RLK-Pelle_RLCK-VIIa-2	7B	0	0.0657956	0.59506	0.11057
Os06t0185966-00	RLK-Pelle_LRR-XII-1	6	TraesCS7B02G054500.1	RLK-Pelle_LRR-XII-1	7B	0	0.485493	0.598985	0.810527
Os06t0727400-01	RLK-Pelle_RLCK-VIIa-2	6	TraesCS7B02G473700.1	RLK-Pelle_RLCK-VIIa-2	7B	0	0.106011	0.780404	0.135842
Os06t0714900-01	RLK-Pelle_RLCK-VIIa-2	6	TraesCS7B02G288300.1	RLK-Pelle_RLCK-VIIa-2	7B	0	0.105397	0.509486	0.20687
Os06t0693000-01	RLK-Pelle_DLSV	6	TraesCS7B02G333500.1	RLK-Pelle_DLSV	7B	0	0.217248	0.69043	0.314656
Os06t0693200-01	RLK-Pelle_RLCK-VI	6	TraesCS7B02G333200.1	RLK-Pelle_RLCK-VI	7B	0	0.158533	0.382651	0.414302
Os06t0703000-01	RLK-Pelle_RLCK-VIIa-2	6	TraesCS7B02G316100.1	RLK-Pelle_RLCK-VIIa-2	7B	0	0.21215	0.533006	0.398026
Os06t0619600-00	RLK-Pelle_SD-2b	6	TraesCS7B02G300700.1	RLK-Pelle_SD-2b	7B	0	0.28095	0.870338	0.322805
Os06t0574200-01	RLK-Pelle_RLCK-IXb	6	TraesCS7B02G263700.1	RLK-Pelle_RLCK-IXb	7B	0	0.173887	0.531161	0.327371
Os06t0581500-01	RLK-Pelle_LRR-XII-1	6	TraesCS7B02G261900.1	RLK-Pelle_LRR-XII-1	7B	0	0.280778	0.274437	1.0231
Os06t0587200-00	RLK-Pelle_LRR-XII-1	6	TraesCS7B02G261000.1	RLK-Pelle_LRR-XII-1	7B	0	0.202505	0.749114	0.270326
Os06t0589600-01	RLK-Pelle_LRR-VI-1	6	TraesCS7B02G260600.1	RLK-Pelle_LRR-VI-1	7B	3e-119	0.247173	0.238411	1.03675
Os06t0589800-01	RLK-Pelle_LRR-XI-1	6	TraesCS7B02G260400.1	RLK-Pelle_LRR-XI-1	7B	0	0.0576786	0.35771	0.161244
Os06t0557100-02	RLK-Pelle_LRR-XI-1	6	TraesCS7B02G270900.1	RLK-Pelle_LRR-XI-1	7B	0	0.163375	0.431479	0.378639
Os06t0486000-01	RLK-Pelle_PERK-1	6	TraesCS7B02G131000.1	RLK-Pelle_PERK-1	7B	0	0.342991	1.13718	0.301615
Os06t0488050-00	RLK-Pelle_PERK-1	6	TraesCS7B02G130400.2	RLK-Pelle_PERK-1	7B	0	0.173679	0.638976	0.271808
Os06t0663000-00	RLK-Pelle_LRR-III	6	TraesCS7B02G392000.1	RLK-Pelle_LRR-III	7B	0	0.228572	0.273003	0.83725
Os06t0185966-00	RLK-Pelle_LRR-XII-1	6	TraesCS7D02G152500.1	RLK-Pelle_LRR-XII-1	7D	0	0.479297	0.597563	0.802085
Os06t0202900-01	RLK-Pelle_RLCK-VIIa-2	6	TraesCS7D02G165300.1	RLK-Pelle_RLCK-VIIa-2	7D	0	0.107909	0.317978	0.33936
Os06t0203800-01	RLK-Pelle_LRR-XIIIb	6	TraesCS7D02G166100.1	RLK-Pelle_LRR-XIIIb	7D	0	0.057897	0.677332	0.085478
[truncated: 53 more rows]

## Sheet: All in T. ae and O. sa
Gene ID	Subfamily	Chromosome	Gene ID	Subfamily	Chromosome	E_value	Ka	Ks	Ka/Ks
[truncated: 26,814 more rows]
