# Supplementary material for: Phylogeny of the plant receptor-like kinase (RLK) gene family and expression analysis of wheat RLK genes in response to biotic and abiotic stresses
Source: BMC Genomics. 2023 May 1;24:224. doi: 10.1186/s12864-023-09303-7 (PMC10152718; doi:10.1186/s12864-023-09303-7)
Supplement: Supplementary file 21 — Additional file 21: Table S8. Public wheat, Ae. tauschii and B. distachyon RNA-seq expression data for use. [file 12864_2023_9303_MOESM21_ESM.xls]

## Sheet: Sheet1
Table S8: Public wheat, Ae. tauschii and B. distachyon RNA-seq expression data for use.
Drought tolerance mechanisms in two broadly adapted wheat cultivars “TAM 111” and “TAM 112”
Project ID	BioProject	Run ID	Sample Name	Scientific Name	Whether to use
PRJNA659916	659916	SRR12539313	GSM4751169	Triticum aestivum	including
PRJNA659916	659916	SRR12539314	GSM4751169	Triticum aestivum	including
PRJNA659916	659916	SRR12539315	GSM4751170	Triticum aestivum	including
PRJNA659916	659916	SRR12539316	GSM4751170	Triticum aestivum	including
PRJNA659916	659916	SRR12539317	GSM4751171	Triticum aestivum	including
PRJNA659916	659916	SRR12539318	GSM4751171	Triticum aestivum	including
PRJNA659916	659916	SRR12539319	GSM4751172	Triticum aestivum	including
PRJNA659916	659916	SRR12539320	GSM4751172	Triticum aestivum	including
PRJNA659916	659916	SRR12539321	GSM4751173	Triticum aestivum	including
PRJNA659916	659916	SRR12539322	GSM4751173	Triticum aestivum	including
PRJNA659916	659916	SRR12539323	GSM4751174	Triticum aestivum	including
PRJNA659916	659916	SRR12539324	GSM4751174	Triticum aestivum	including
PRJNA659916	659916	SRR12539325	GSM4751175	Triticum aestivum	including
PRJNA659916	659916	SRR12539326	GSM4751175	Triticum aestivum	including
PRJNA659916	659916	SRR12539327	GSM4751176	Triticum aestivum	including
PRJNA659916	659916	SRR12539328	GSM4751176	Triticum aestivum	including
PRJNA659916	659916	SRR12539329	GSM4751177	Triticum aestivum	including
PRJNA659916	659916	SRR12539330	GSM4751177	Triticum aestivum	including
PRJNA659916	659916	SRR12539331	GSM4751178	Triticum aestivum	including
PRJNA659916	659916	SRR12539332	GSM4751178	Triticum aestivum	including
PRJNA659916	659916	SRR12539333	GSM4751179	Triticum aestivum	including
PRJNA659916	659916	SRR12539334	GSM4751179	Triticum aestivum	including
PRJNA659916	659916	SRR12539335	GSM4751180	Triticum aestivum	including
PRJNA659916	659916	SRR12539336	GSM4751180	Triticum aestivum	including
PRJNA659916	659916	SRR12539337	GSM4751181	Triticum aestivum	including
PRJNA659916	659916	SRR12539338	GSM4751181	Triticum aestivum	including
PRJNA659916	659916	SRR12539339	GSM4751182	Triticum aestivum	including
PRJNA659916	659916	SRR12539340	GSM4751182	Triticum aestivum	including
PRJNA659916	659916	SRR12539341	GSM4751183	Triticum aestivum	including
PRJNA659916	659916	SRR12539342	GSM4751183	Triticum aestivum	including
Drought tolerance mechanisms in two wheat genotypes Drought tolerance mechanisms in two wheat genotypes “Svevo” and “IL20-2”
Project ID	BioProject	Run ID	Sample Name	Scientific Name	Whether to use
PRJNA686121	686121	SRR13269035	GSM4979477	Triticum aestivum	including
PRJNA686121	686121	SRR13269036	GSM4979478	Triticum aestivum	including
PRJNA686121	686121	SRR13269037	GSM4979479	Triticum aestivum	including
PRJNA686121	686121	SRR13269038	GSM4979480	Triticum aestivum	including
PRJNA686121	686121	SRR13269039	GSM4979481	Triticum aestivum	including
PRJNA686121	686121	SRR13269040	GSM4979482	Triticum aestivum	including
PRJNA686121	686121	SRR13269041	GSM4979483	Triticum aestivum	including
PRJNA686121	686121	SRR13269042	GSM4979484	Triticum aestivum	including
Drought tolerance mechanisms in two wheat genotypes “L-82” and “Marvdasht”
Project ID	BioProject	Run ID	Sample Name	Scientific Name	Whether to use
PRJNA450487	450487	SRR7012362	ED_1	Triticum aestivum	including
PRJNA450487	450487	SRR7012363	ED_2	Triticum aestivum	including
PRJNA450487	450487	SRR7012364	EN_1	Triticum aestivum	including
PRJNA450487	450487	SRR7012365	EN_2	Triticum aestivum	including
PRJNA450487	450487	SRR7012358	MD_1	Triticum aestivum	including
PRJNA450487	450487	SRR7012359	MD_2	Triticum aestivum	including
PRJNA450487	450487	SRR7012360	MN_1	Triticum aestivum	including
PRJNA450487	450487	SRR7012361	MN_2	Triticum aestivum	including
Drought tolerance mechanisms in two Aegilops tauschii cultivars “XJ98” and “XJ2”
Project ID	BioProject	Run ID	Sample Name	Scientific Name	Whether to use
482066	PRJNA482066	SRR7545261	T1	Aegilops tauschii	including
482066	PRJNA482066	SRR7545254	T10	Aegilops tauschii	including
482066	PRJNA482066	SRR7545253	T11	Aegilops tauschii	including
482066	PRJNA482066	SRR7545252	T12	Aegilops tauschii	including
482066	PRJNA482066	SRR7545260	T2	Aegilops tauschii	including
482066	PRJNA482066	SRR7545263	T3	Aegilops tauschii	including
482066	PRJNA482066	SRR7545262	T4	Aegilops tauschii	including
482066	PRJNA482066	SRR7545257	T5	Aegilops tauschii	including
482066	PRJNA482066	SRR7545256	T6	Aegilops tauschii	including
482066	PRJNA482066	SRR7545259	T7	Aegilops tauschii	including
482066	PRJNA482066	SRR7545258	T8	Aegilops tauschii	including
482066	PRJNA482066	SRR7545255	T9	Aegilops tauschii	including
Drought tolerance mechanisms in three Brachypodium distachyon cultivars “ABR4”, “ABR8” and “KOZ1”
Project ID	BioProject	Run ID	Sample Name	Scientific Name	Whether to use
PRJNA524106	524106	SRR8618214	GSM3619495	Brachypodium distachyon	including
PRJNA524106	524106	SRR8618215	GSM3619496	Brachypodium distachyon	including
PRJNA524106	524106	SRR8618216	GSM3619497	Brachypodium distachyon	including
PRJNA524106	524106	SRR8618217	GSM3619498	Brachypodium distachyon	including
PRJNA524106	524106	SRR8618218	GSM3619499	Brachypodium distachyon	including
PRJNA524106	524106	SRR8618219	GSM3619500	Brachypodium distachyon	including
PRJNA524106	524106	SRR8618220	GSM3619501	Brachypodium distachyon	including
PRJNA524106	524106	SRR8618221	GSM3619502	Brachypodium distachyon	including
PRJNA524106	524106	SRR8618222	GSM3619503	Brachypodium distachyon	including
PRJNA524106	524106	SRR8618223	GSM3619504	Brachypodium distachyon	including
PRJNA524106	524106	SRR8618224	GSM3619505	Brachypodium distachyon	including
PRJNA524106	524106	SRR8618225	GSM3619506	Brachypodium distachyon	including
PRJNA524106	524106	SRR8618226	GSM3619507	Brachypodium distachyon	including
PRJNA524106	524106	SRR8618227	GSM3619508	Brachypodium distachyon	including
PRJNA524106	524106	SRR8618228	GSM3619509	Brachypodium distachyon	including
PRJNA524106	524106	SRR8618229	GSM3619510	Brachypodium distachyon	including
PRJNA524106	524106	SRR8618230	GSM3619511	Brachypodium distachyon	including
PRJNA524106	524106	SRR8618231	GSM3619512	Brachypodium distachyon	including
PRJNA524106	524106	SRR8618232	GSM3619513	Brachypodium distachyon	including
PRJNA524106	524106	SRR8618233	GSM3619514	Brachypodium distachyon	including
PRJNA524106	524106	SRR8618234	GSM3619515	Brachypodium distachyon	including
PRJNA524106	524106	SRR8618235	GSM3619516	Brachypodium distachyon	including
PRJNA524106	524106	SRR8618236	GSM3619517	Brachypodium distachyon	including
PRJNA524106	524106	SRR8618237	GSM3619518	Brachypodium distachyon	including
PRJNA524106	524106	SRR8618238	GSM3619519	Brachypodium distachyon	including
PRJNA524106	524106	SRR8618239	GSM3619520	Brachypodium distachyon	including
PRJNA524106	524106	SRR8618240	GSM3619521	Brachypodium distachyon	including
PRJNA524106	524106	SRR8618241	GSM3619522	Brachypodium distachyon	including
PRJNA524106	524106	SRR8618242	GSM3619523	Brachypodium distachyon	including
PRJNA524106	524106	SRR8618243	GSM3619524	Brachypodium distachyon	including
PRJNA524106	524106	SRR8618244	GSM3619525	Brachypodium distachyon	including
PRJNA524106	524106	SRR8618245	GSM3619526	Brachypodium distachyon	including
PRJNA524106	524106	SRR8618246	GSM3619527	Brachypodium distachyon	including
PRJNA524106	524106	SRR8618247	GSM3619528	Brachypodium distachyon	including
PRJNA524106	524106	SRR8618248	GSM3619529	Brachypodium distachyon	including
PRJNA524106	524106	SRR8618249	GSM3619530	Brachypodium distachyon	including
PRJNA524106	524106	SRR8618250	GSM3619531	Brachypodium distachyon	including
PRJNA524106	524106	SRR8618251	GSM3619532	Brachypodium distachyon	including
PRJNA524106	524106	SRR8618252	GSM3619533	Brachypodium distachyon	including
PRJNA524106	524106	SRR8618253	GSM3619534	Brachypodium distachyon	including
PRJNA524106	524106	SRR8618254	GSM3619535	Brachypodium distachyon	including
PRJNA524106	524106	SRR8618255	GSM3619536	Brachypodium distachyon	including
PRJNA524106	524106	SRR8618256	GSM3619537	Brachypodium distachyon	including
PRJNA524106	524106	SRR8618257	GSM3619538	Brachypodium distachyon	including
PRJNA524106	524106	SRR8618258	GSM3619539	Brachypodium distachyon	including
Heat stress on transcriptome of developing wheat grain
Project ID	BioProject	Run ID	Sample Name	Scientific Name	Whether to use
598150	PRJEB35451	ERR3668573	SAMEA6235355	Triticum aestivum	including
598150	PRJEB35451	ERR3668574	SAMEA6235356	Triticum aestivum	including
598150	PRJEB35451	ERR3668575	SAMEA6235357	Triticum aestivum	including
598150	PRJEB35451	ERR3668576	SAMEA6235358	Triticum aestivum	including
598150	PRJEB35451	ERR3668577	SAMEA6235359	Triticum aestivum	including
598150	PRJEB35451	ERR3668578	SAMEA6235360	Triticum aestivum	including
598150	PRJEB35451	ERR3668579	SAMEA6235361	Triticum aestivum	including
598150	PRJEB35451	ERR3668580	SAMEA6235362	Triticum aestivum	including
598150	PRJEB35451	ERR3668581	SAMEA6235363	Triticum aestivum	including
598150	PRJEB35451	ERR3668582	SAMEA6235364	Triticum aestivum	including
598150	PRJEB35451	ERR3668583	SAMEA6235365	Triticum aestivum	including
598150	PRJEB35451	ERR3668584	SAMEA6235366	Triticum aestivum	excluding
598150	PRJEB35451	ERR3668585	SAMEA6235367	Triticum aestivum	excluding
598150	PRJEB35451	ERR3668586	SAMEA6235368	Triticum aestivum	including
Salinity stress
Project ID	BioProject	Run ID	Sample Name	Scientific Name	Whether to use
573996	PRJNA573996	SRR10177014	CL2	Triticum aestivum	including
573996	PRJNA573996	SRR10177013	CL3	Triticum aestivum	including
573996	PRJNA573996	SRR10177010	CL4	Triticum aestivum	including
573996	PRJNA573996	SRR10177006	CR3	Triticum aestivum	including
573996	PRJNA573996	SRR10177005	CR4	Triticum aestivum	including
573996	PRJNA573996	SRR10177004	CR5	Triticum aestivum	including
573996	PRJNA573996	SRR10177009	SL2	Triticum aestivum	including
573996	PRJNA573996	SRR10177008	SL3	Triticum aestivum	including
573996	PRJNA573996	SRR10177007	SL4	Triticum aestivum	including
573996	PRJNA573996	SRR10177003	SR1	Triticum aestivum	including
573996	PRJNA573996	SRR10177012	SR2	Triticum aestivum	including
573996	PRJNA573996	SRR10177011	SR3	Triticum aestivum	including
Different wheat varieties in response to waterlogging stress
ProjectID	BioProject	Run ID	Sample Name	Scientific Name	Whether to use
604012	PRJNA604012	SRR10990683	GSM4290768	Triticum aestivum	including
604012	PRJNA604012	SRR10990684	GSM4290769	Triticum aestivum	including
604012	PRJNA604012	SRR10990685	GSM4290770	Triticum aestivum	including
604012	PRJNA604012	SRR10990686	GSM4290771	Triticum aestivum	including
604012	PRJNA604012	SRR10990687	GSM4290772	Triticum aestivum	including
604012	PRJNA604012	SRR10990688	GSM4290773	Triticum aestivum	including
604012	PRJNA604012	SRR10990689	GSM4290774	Triticum aestivum	including
604012	PRJNA604012	SRR10990690	GSM4290775	Triticum aestivum	including
604012	PRJNA604012	SRR10990691	GSM4290776	Triticum aestivum	including
604012	PRJNA604012	SRR10990692	GSM4290777	Triticum aestivum	including
604012	PRJNA604012	SRR10990693	GSM4290778	Triticum aestivum	including
604012	PRJNA604012	SRR10990694	GSM4290779	Triticum aestivum	including
604012	PRJNA604012	SRR10990695	GSM4290780	Triticum aestivum	including
604012	PRJNA604012	SRR10990696	GSM4290781	Triticum aestivum	including
604012	PRJNA604012	SRR10990697	GSM4290782	Triticum aestivum	including
604012	PRJNA604012	SRR10990698	GSM4290783	Triticum aestivum	including
604012	PRJNA604012	SRR10990699	GSM4290784	Triticum aestivum	including
604012	PRJNA604012	SRR10990700	GSM4290785	Triticum aestivum	including
Fusarium graminearum
ProjectID	BioProject	Run ID	Sample Name	Scientific Name	Whether to use
341639	PRJEB12358	ERR1201749	SAMEA3724151	Triticum aestivum	including
341639	PRJEB12358	ERR1201750	SAMEA3724152	Triticum aestivum	including
341639	PRJEB12358	ERR1201751	SAMEA3724153	Triticum aestivum	including
341639	PRJEB12358	ERR1201752	SAMEA3724154	Triticum aestivum	including
341639	PRJEB12358	ERR1201753	SAMEA3724155	Triticum aestivum	including
341639	PRJEB12358	ERR1201754	SAMEA3724156	Triticum aestivum	including
341639	PRJEB12358	ERR1201755	SAMEA3724157	Triticum aestivum	including
341639	PRJEB12358	ERR1201756	SAMEA3724158	Triticum aestivum	including
341639	PRJEB12358	ERR1201757	SAMEA3724159	Triticum aestivum	including
341639	PRJEB12358	ERR1201758	SAMEA3724160	Triticum aestivum	including
341639	PRJEB12358	ERR1201759	SAMEA3724161	Triticum aestivum	including
341639	PRJEB12358	ERR1201760	SAMEA3724162	Triticum aestivum	including
341639	PRJEB12358	ERR1201761	SAMEA3724163	Triticum aestivum	including
341639	PRJEB12358	ERR1201762	SAMEA3724164	Triticum aestivum	including
341639	PRJEB12358	ERR1201763	SAMEA3724165	Triticum aestivum	including
341639	PRJEB12358	ERR1201764	SAMEA3724166	Triticum aestivum	including
341639	PRJEB12358	ERR1201765	SAMEA3724167	Triticum aestivum	including
341639	PRJEB12358	ERR1201766	SAMEA3724168	Triticum aestivum	including
341639	PRJEB12358	ERR1201767	SAMEA3724169	Triticum aestivum	including
341639	PRJEB12358	ERR1201768	SAMEA3724170	Triticum aestivum	including
341639	PRJEB12358	ERR1201769	SAMEA3724171	Triticum aestivum	including
341639	PRJEB12358	ERR1201770	SAMEA3724172	Triticum aestivum	including
341639	PRJEB12358	ERR1201771	SAMEA3724173	Triticum aestivum	including
341639	PRJEB12358	ERR1201772	SAMEA3724174	Triticum aestivum	including
341639	PRJEB12358	ERR1201773	SAMEA3724175	Triticum aestivum	including
341639	PRJEB12358	ERR1201774	SAMEA3724176	Triticum aestivum	including
341639	PRJEB12358	ERR1201775	SAMEA3724177	Triticum aestivum	including
341639	PRJEB12358	ERR1201776	SAMEA3724178	Triticum aestivum	including
341639	PRJEB12358	ERR1201777	SAMEA3724179	Triticum aestivum	including
341639	PRJEB12358	ERR1201778	SAMEA3724180	Triticum aestivum	including
341639	PRJEB12358	ERR1201779	SAMEA3724181	Triticum aestivum	including
341639	PRJEB12358	ERR1201780	SAMEA3724182	Triticum aestivum	including
341639	PRJEB12358	ERR1201781	SAMEA3724183	Triticum aestivum	including
341639	PRJEB12358	ERR1201782	SAMEA3724184	Triticum aestivum	including
341639	PRJEB12358	ERR1201783	SAMEA3724185	Triticum aestivum	including
341639	PRJEB12358	ERR1201784	SAMEA3724186	Triticum aestivum	including
341639	PRJEB12358	ERR1201785	SAMEA3724187	Triticum aestivum	including
341639	PRJEB12358	ERR1201786	SAMEA3724188	Triticum aestivum	including
341639	PRJEB12358	ERR1201787	SAMEA3724189	Triticum aestivum	including
341639	PRJEB12358	ERR1201788	SAMEA3724190	Triticum aestivum	including
341639	PRJEB12358	ERR1201789	SAMEA3724191	Triticum aestivum	including
341639	PRJEB12358	ERR1201790	SAMEA3724192	Triticum aestivum	including
341639	PRJEB12358	ERR1201791	SAMEA3724193	Triticum aestivum	including
341639	PRJEB12358	ERR1201792	SAMEA3724194	Triticum aestivum	including
341639	PRJEB12358	ERR1201793	SAMEA3724195	Triticum aestivum	including
341639	PRJEB12358	ERR1201794	SAMEA3724196	Triticum aestivum	including
341639	PRJEB12358	ERR1201795	SAMEA3724197	Triticum aestivum	including
341639	PRJEB12358	ERR1201796	SAMEA3724198	Triticum aestivum	including
341639	PRJEB12358	ERR1201797	SAMEA3724199	Triticum aestivum	including
341639	PRJEB12358	ERR1201798	SAMEA3724200	Triticum aestivum	including
341639	PRJEB12358	ERR1201799	SAMEA3724201	Triticum aestivum	including
341639	PRJEB12358	ERR1201800	SAMEA3724202	Triticum aestivum	including
341639	PRJEB12358	ERR1201801	SAMEA3724203	Triticum aestivum	including
341639	PRJEB12358	ERR1201802	SAMEA3724204	Triticum aestivum	including
341639	PRJEB12358	ERR1201803	SAMEA3724205	Triticum aestivum	including
341639	PRJEB12358	ERR1201804	SAMEA3724206	Triticum aestivum	including
341639	PRJEB12358	ERR1201805	SAMEA3724207	Triticum aestivum	including
341639	PRJEB12358	ERR1201806	SAMEA3724208	Triticum aestivum	including
341639	PRJEB12358	ERR1201807	SAMEA3724209	Triticum aestivum	including
341639	PRJEB12358	ERR1201808	SAMEA3724210	Triticum aestivum	including
341639	PRJEB12358	ERR1201809	SAMEA3724211	Triticum aestivum	including
341639	PRJEB12358	ERR1201810	SAMEA3724212	Triticum aestivum	including
341639	PRJEB12358	ERR1201811	SAMEA3724213	Triticum aestivum	including
341639	PRJEB12358	ERR1201812	SAMEA3724214	Triticum aestivum	including
341639	PRJEB12358	ERR1201813	SAMEA3724215	Triticum aestivum	including
341639	PRJEB12358	ERR1201814	SAMEA3724216	Triticum aestivum	including
341639	PRJEB12358	ERR1201815	SAMEA3724217	Triticum aestivum	including
341639	PRJEB12358	ERR1201816	SAMEA3724218	Triticum aestivum	including
341639	PRJEB12358	ERR1201817	SAMEA3724219	Triticum aestivum	including
341639	PRJEB12358	ERR1201818	SAMEA3724220	Triticum aestivum	including
341639	PRJEB12358	ERR1201819	SAMEA3724221	Triticum aestivum	including
341639	PRJEB12358	ERR1201820	SAMEA3724222	Triticum aestivum	including
Stripe rust
ProjectID	BioProject	Run ID	Sample Name	Scientific Name	Whether to use
613349	PRJNA613349	SRR11348256	FLW29C12_1	Triticum aestivum	including
613349	PRJNA613349	SRR11348289	FLW29C12_2	Triticum aestivum	including
613349	PRJNA613349	SRR11348288	FLW29C12_3	Triticum aestivum	including
613349	PRJNA613349	SRR11348287	FLW29C48_1	Triticum aestivum	including
613349	PRJNA613349	SRR11348286	FLW29C48_2	Triticum aestivum	including
613349	PRJNA613349	SRR11348285	FLW29C48_3	Triticum aestivum	including
613349	PRJNA613349	SRR11348284	FLW29C72_1	Triticum aestivum	including
613349	PRJNA613349	SRR11348283	FLW29C72_2	Triticum aestivum	including
613349	PRJNA613349	SRR11348282	FLW29C72_3	Triticum aestivum	including
613349	PRJNA613349	SRR11348271	FLW29T12_1	Triticum aestivum	including
613349	PRJNA613349	SRR11348270	FLW29T12_2	Triticum aestivum	including
613349	PRJNA613349	SRR11348269	FLW29T12_3	Triticum aestivum	including
613349	PRJNA613349	SRR11348267	FLW29T48_1	Triticum aestivum	including
613349	PRJNA613349	SRR11348266	FLW29T48_2	Triticum aestivum	including
613349	PRJNA613349	SRR11348265	FLW29T48_3	Triticum aestivum	including
613349	PRJNA613349	SRR11348264	FLW29T72_1	Triticum aestivum	including
613349	PRJNA613349	SRR11348263	FLW29T72_2	Triticum aestivum	including
613349	PRJNA613349	SRR11348262	FLW29T72_3	Triticum aestivum	including
613349	PRJNA613349	SRR11348291	PBW343C12_1	Triticum aestivum	including
613349	PRJNA613349	SRR11348290	PBW343C12_2	Triticum aestivum	including
613349	PRJNA613349	SRR11348279	PBW343C12_3	Triticum aestivum	including
613349	PRJNA613349	SRR11348268	PBW343C48_1	Triticum aestivum	including
613349	PRJNA613349	SRR11348261	PBW343C48_2	Triticum aestivum	including
613349	PRJNA613349	SRR11348260	PBW343C48_3	Triticum aestivum	including
613349	PRJNA613349	SRR11348259	PBW343C72_1	Triticum aestivum	including
613349	PRJNA613349	SRR11348258	PBW343C72_2	Triticum aestivum	including
613349	PRJNA613349	SRR11348257	PBW343C72_3	Triticum aestivum	including
613349	PRJNA613349	SRR11348281	PBW343T12_1	Triticum aestivum	including
613349	PRJNA613349	SRR11348280	PBW343T12_2	Triticum aestivum	including
613349	PRJNA613349	SRR11348278	PBW343T12_3	Triticum aestivum	including
613349	PRJNA613349	SRR11348277	PBW343T48_1	Triticum aestivum	including
613349	PRJNA613349	SRR11348276	PBW343T48_2	Triticum aestivum	including
613349	PRJNA613349	SRR11348275	PBW343T48_3	Triticum aestivum	including
613349	PRJNA613349	SRR11348274	PBW343T72_1	Triticum aestivum	including
613349	PRJNA613349	SRR11348273	PBW343T72_2	Triticum aestivum	including
613349	PRJNA613349	SRR11348272	PBW343T72_3	Triticum aestivum	including
Interactions with mycorhizal fungi (Funneliformis mossae) with and without a pathogen attack by Xanthomonas translucens
ProjectID	BioProject	Run ID	Sample Name	Scientific Name	Whether to use
474303	PRJEB21874	ERR2039303	SAMEA104168704	Triticum aestivum	including
474303	PRJEB21874	ERR2039304	SAMEA104168705	Triticum aestivum	including
474303	PRJEB21874	ERR2039305	SAMEA104168706	Triticum aestivum	including
474303	PRJEB21874	ERR2039306	SAMEA104168707	Triticum aestivum	including
474303	PRJEB21874	ERR2039307	SAMEA104168708	Triticum aestivum	including
474303	PRJEB21874	ERR2039308	SAMEA104168709	Triticum aestivum	including
474303	PRJEB21874	ERR2039309	SAMEA104168710	Triticum aestivum	including
474303	PRJEB21874	ERR2039310	SAMEA104168711	Triticum aestivum	including
474303	PRJEB21874	ERR2039311	SAMEA104168712	Triticum aestivum	including
474303	PRJEB21874	ERR2039312	SAMEA104168713	Triticum aestivum	including
474303	PRJEB21874	ERR2039313	SAMEA104168714	Triticum aestivum	including
474303	PRJEB21874	ERR2039314	SAMEA104168715	Triticum aestivum	including
Xanthomonas translucens infection
ProjectID	BioProject	Run ID	Sample Name	Scientific Name	Whether to use
401247	PRJEB21835	ERR2036413	SAMEA104167303	Triticum aestivum	including
401247	PRJEB21835	ERR2036414	SAMEA104167304	Triticum aestivum	including
401247	PRJEB21835	ERR2036415	SAMEA104167305	Triticum aestivum	including
401247	PRJEB21835	ERR2036416	SAMEA104167306	Triticum aestivum	including
401247	PRJEB21835	ERR2036417	SAMEA104167307	Triticum aestivum	including
401247	PRJEB21835	ERR2036418	SAMEA104167308	Triticum aestivum	including
401247	PRJEB21835	ERR2036419	SAMEA104167309	Triticum aestivum	including
401247	PRJEB21835	ERR2036420	SAMEA104167310	Triticum aestivum	including
401247	PRJEB21835	ERR2036421	SAMEA104167311	Triticum aestivum	including
401247	PRJEB21835	ERR2036422	SAMEA104167312	Triticum aestivum	including
401247	PRJEB21835	ERR2036423	SAMEA104167313	Triticum aestivum	including
401247	PRJEB21835	ERR2036424	SAMEA104167314	Triticum aestivum	including
