# Supplementary material for: Phylogeny of the plant receptor-like kinase (RLK) gene family and expression analysis of wheat RLK genes in response to biotic and abiotic stresses
Source: BMC Genomics. 2023 May 1;24:224. doi: 10.1186/s12864-023-09303-7 (PMC10152718; doi:10.1186/s12864-023-09303-7)
Supplement: Supplementary file 22 — Additional file 22: Table S9. The expression of T. aestivum RLK genes under drought stress treatment. Sheet 1 was about the wheat (Triticum aestivum L.) cultivars "TAM 111" and "TAM 112" (US). Sheet 2 was about "Svevo" and "IL20-2". Sheet 3 was about “L-82” and “Marvdasht”. [file 12864_2023_9303_MOESM22_ESM.xls]

## Sheet: "TAM 111" and "TAM 112" (US)
Table S9: The expression of T. aestivum RLK genes under drought stress treatment.
Subfamily	Gene_ID	TAM112_Heading（c-w）	P value	TAM112_GrainFilling（c-w）	P value	TAM111_Heading（c-w）	P value	TAM111_GrainFilling（c-w）	P value
RLK-Pelle_LRR-II	TraesCS3D02G299800	2.26152	0.508693	-0.0398923	0.9908	1.18185	0.737533	0.528167	0.890753
RLK-Pelle_LRR-XII-1	TraesCS7D02G341100	-0.230462	0.819569	0.172282	0.931064	1.99324	0.150039	-0.375051	0.737881
RLK-Pelle_LRR-XII-1	TraesCS7A02G058900	0.219047	0.833786	-1.07119	0.444271	-0.420676	0.697073	-0.892476	0.719058
RLK-Pelle_LRR-XII-1	TraesCS1D02G317600	0.581239	0.869354	0.678065	0.847837	-0.0581421	0.944507	1.17957	0.419487
RLK-Pelle_DLSV	TraesCS3B02G555500	-1.1041	0.679266	-1.51766	0.667247	1.08381	0.567447	-1.91462	0.620153
RLK-Pelle_CrRLK1L-1	TraesCS2D02G463600	1.28451	0.716131	-0.0143498	0.996672	0.333877	0.830921	2.12657	0.617708
RLK-Pelle_SD-2b	TraesCS6D02G310400	0.672617	0.715635	1.78459	0.219648	0.957456	0.421905	-1.19363	0.301219
RLK-Pelle_LRR-XI-1	TraesCS6A02G187400	1.13362	0.196876	0.274842	0.666021	0.0671885	0.921575	0.93568	0.113324
RLK-Pelle_LRK10L-2	TraesCS1B02G020700	0.443847	0.749461	0.611671	0.554741	2.38805	0.178579	-2.71956	0.283879
RLK-Pelle_LRR-I-1	TraesCS3B02G366200	0.610342	0.502293	-1.08655	0.223664	0.194978	0.81769	-0.897373	0.352314
RLK-Pelle_L-LEC	TraesCS5D02G476000	-0.810728	0.460832	-2.93543	0.0875607	-0.459781	0.803362	-1.28821	0.756827
RLK-Pelle_L-LEC	TraesCS2D02G367900	1.33519	0.705246	2.98378	0.300155	-1.6882	0.6322	1.25221	0.772012
RLK-Pelle_LysM	TraesCS6A02G396300	1.89701	0.0139201	1.33328	0.0367906	-0.199089	0.802673	0.765568	0.228124
RLK-Pelle_L-LEC	TraesCS3B02G338900	-1.58931	0.652797	-0.0389758	0.99101	1.18185	0.737533	-2.61634	0.53408
RLK-Pelle_LRR-XII-1	TraesCS7A02G476800	0.581239	0.869354	-0.75238	0.831322	-0.703789	0.611162	3.4425	0.170052
RLK-Pelle_LRR-XII-1	TraesCSU02G118000	0.379275	0.513595	-0.246432	0.694903	0.24603	0.73332	-0.59094	0.22814
RLK-Pelle_LRR-III	TraesCS5A02G160500	0.532298	0.759168	0.991408	0.415401	-2.92796	0.327675	3.59045	0.167532
RLK-Pelle_RLCK-XIII	TraesCS6A02G024700	-3.15253	0.261868	-1.05446	0.696313	-2.64581	0.411364	1.25221	0.772012
RLK-Pelle_CR4L	TraesCS7B02G222500	-1.59522	0.651551	-1.51766	0.667247	-1.60167	0.650143	2.72906	0.476042
RLK-Pelle_LRR-XII-1	TraesCS1A02G418700	-2.55797	0.459818	-1.01404	0.709351	0.532916	0.88013	-1.28821	0.756827
RLK-Pelle_DLSV	TraesCS5B02G292000	0.785589	0.113631	0.0233727	0.963384	-1.05785	0.0849479	0.372058	0.418978
RLK-Pelle_DLSV	TraesCS3D02G436900	-0.208487	0.784125	1.47598	0.149338	0.417784	0.643838	0.68636	0.492266
RLK-Pelle_LRR-I-2	TraesCS7A02G213000	-1.78986	0.153186	1.52772	0.537241	0.0187765	0.991341	0.393149	0.875087
RLK-Pelle_SD-2b	TraesCS7B02G331800	0.383325	0.405493	0.215033	0.75703	0.336028	0.561514	0.394494	0.462922
RLK-Pelle_LRK10L-2	TraesCSU02G153700	-0.856956	0.623861	2.48035	0.238698	-0.594374	0.768581	-3.50615	0.194465
RLK-Pelle_L-LEC	TraesCS3A02G317800	1.29425	0.714035	-0.100868	0.963833	-0.0171276	0.995905	-2.61634	0.53408
RLK-Pelle_LRR-XI-1	TraesCS7D02G365800	-3.16671	0.215169	2.54507	0.0425924	3.85785	0.0653328	-0.53486	0.602177
RLK-Pelle_WAK	TraesCS7D02G053900	-0.0823894	0.881513	-0.607589	0.253126	0.107957	0.822173	-0.801093	0.0642525
RLK-Pelle_SD-2b	TraesCS3B02G107000	-1.58737	0.653207	-0.00745553	0.998265	-1.60167	0.650143	2.31289	0.580394
RLK-Pelle_LRK10L-2	TraesCS3A02G017100	-1.75442	4.12e-12	-2.50615	7.58e-18	0.448014	0.351479	-4.22833	1.75e-35
RLK-Pelle_RLCK-VIII	TraesCS3B02G221500	1.56851	0.58742	-2.44661	0.467678	-0.188422	0.957477	-1.64892	0.620374
RLK-Pelle_RLCK-VIIa-2	TraesCS2B02G052500	1.92421	0.0145812	3.05418	0.000624359	2.45264	0.446032	-3.24089	0.436327
RLK-Pelle_LRK10L-2	TraesCS5B02G528200	2.66285	0.389092	2.7446	0.369648	1.81136	0.436183	2.1667	0.351702
RLK-Pelle_LRR-XI-1	TraesCS1B02G007400	-0.1401	0.968376	-0.765258	0.825356	0.532916	0.88013	-2.24551	0.521212
RLK-Pelle_RLCK-VIII	TraesCS3B02G427900	1.28451	0.716131	1.97116	0.571693	1.18185	0.737533	-2.61634	0.53408
RLK-Pelle_RLCK-VIIa-2	TraesCS7B02G288300	-1.11605	0.675362	0.678065	0.847837	1.93095	0.578884	3.48832	0.409829
RLK-Pelle_URK-2	TraesCS2A02G334300	0.428114	0.343391	-0.370884	0.520047	-0.0733971	0.884406	-0.476077	0.309473
RLK-Pelle_LRR-XII-1	TraesCS4D02G352700	-1.58737	0.653207	-3.14026	0.0572472	2.3547	0.22695	-1.32697	0.407166
RLK-Pelle_LRR-XII-1	TraesCS3A02G060200	1.57143	0.0806256	-0.475235	0.660512	-0.162949	0.885566	-0.0529396	0.97494
RLK-Pelle_LRR-VI-2	TraesCS5A02G152700	-0.145149	0.893763	1.6068	0.162145	0.289608	0.761983	1.47879	0.183087
RLK-Pelle_LRR-XII-1	TraesCS7A02G365400	-0.120331	0.971644	1.39057	0.693863	1.52896	0.593334	0.23431	0.938055
RLK-Pelle_SD-2b	TraesCS7D02G231000	-0.0117129	0.992833	0.16871	0.87978	-1.22229	0.252774	2.20567	0.161087
RLK-Pelle_DLSV	TraesCS5B02G529200	-0.873889	0.804599	-0.0386891	0.99108	1.20536	0.732432	2.72011	0.476769
RLK-Pelle_LRR-Xb-1	TraesCS6A02G125300	-0.1401	0.968376	-1.7678	0.534406	-0.116617	0.958358	-2.19105	0.480953
RLK-Pelle_LRR-XIV	TraesCS5A02G407300	-0.251006	0.85462	-0.669464	0.497878	0.374647	0.755411	-1.0875	0.374544
RLK-Pelle_LRR-XII-1	TraesCS2B02G499100	-2.47706	0.207279	-3.52854	0.167287	1.41522	0.687342	-3.24089	0.436327
RLK-Pelle_WAK	TraesCS2B02G059400	-0.861434	0.80741	-1.47372	0.676515	-0.5276	0.804884	0.31065	0.913045
RLK-Pelle_WAK	TraesCS6D02G032300	0.760789	0.459197	-0.4422	0.704905	-1.20672	0.127087	1.58889	0.067995
RLK-Pelle_RLCK-IXa	TraesCS3A02G443800	0.14413	0.716184	-0.41392	0.413036	0.0394117	0.933109	0.112954	0.792336
RLK-Pelle_WAK	TraesCS6D02G210200	-0.109157	0.963765	1.00659	0.732636	2.28442	0.498214	-0.327164	0.921297
RLK-Pelle_Extensin	TraesCS2B02G382700	-3.37818	0.0339665	1.93806	0.358828	-0.832208	0.501344	1.62998	0.15342
RLK-Pelle_RLCK-VIIa-2	TraesCS2A02G170600	-1.13105	0.696569	1.55338	0.528787	1.8285	0.390308	-1.35228	0.61864
RLK-Pelle_RLCK-VIIa-2	TraesCS6A02G024300	-2.04654	0.0906047	-1.3941	0.357622	-0.992714	0.708404	-3.19211	0.147358
RLK-Pelle_DLSV	TraesCS2D02G057700	2.33907	0.498718	-1.51766	0.667247	-0.909756	0.796837	0.528167	0.895383
RLK-Pelle_RLCK-IXb	TraesCS7A02G084400	0.0555095	0.928398	0.0199418	0.971943	-0.109315	0.857757	0.523382	0.36025
RLK-Pelle_LRR-XII-1	TraesCS7B02G262000	-0.436334	0.52804	-0.835531	0.393698	-1.29033	0.0166072	3.06831	0.0033357
RLK-Pelle_LRR-XI-1	TraesCS1B02G006700	-0.861434	0.80741	-2.60223	0.25107	1.79244	0.60739	-0.0334807	0.993801
RLK-Pelle_RLCK-XII-1	TraesCS7B02G228900	0.136428	0.927694	-0.67809	0.828518	-0.709326	0.760459	3.04422	0.37724
RLK-Pelle_RLCK-VIIa-2	TraesCS5A02G215200	0.20892	0.857938	1.97515	0.0226542	3.7874	0.107612	-4.63598	0.0721103
RLK-Pelle_DLSV	TraesCS1A02G100400	-0.861434	0.80741	-0.669335	0.830951	-0.207899	0.952943	1.58314	0.605584
RLK-Pelle_SD-2b	TraesCS2B02G316100	-0.119726	0.802184	-0.294517	0.473704	-0.597829	0.201796	-0.0371209	0.915514
RLK-Pelle_LRR-V	TraesCS2A02G166900	-1.72079	0.339823	-0.0261447	0.98559	0.24556	0.916831	-0.669901	0.632484
RLK-Pelle_LRR-XII-1	TraesCS6D02G206100	-0.898267	0.158877	-2.05984	0.0847081	0.403687	0.52696	-1.87757	0.357534
RLK-Pelle_LRR-XII-1	TraesCS7B02G045600	-0.78813	0.513479	-1.05582	0.171952	0.940197	0.403147	-1.52958	0.14537
RLK-Pelle_DLSV	TraesCS3A02G323700	0.637992	0.496048	1.57807	0.154899	0.0750251	0.93339	2.09138	0.297104
RLK-Pelle_CR4L	TraesCS4A02G205100	-0.152334	0.919951	-1.19628	0.406957	0.674921	0.648599	-0.866595	0.407303
RLK-Pelle_LRK10L-2	TraesCS1D02G017800	0.473134	0.718305	-0.914348	0.418501	0.256608	0.888953	-4.79925	0.0457876
RLK-Pelle_SD-2b	TraesCS7D02G423300	-0.280561	0.608462	0.87094	0.107642	0.126151	0.799182	0.0633211	0.878107
RLK-Pelle_RLCK-XII-1	TraesCS1A02G203400	1.33519	0.705246	2.39236	0.47668	2.78475	0.349307	1.25221	0.772012
RLK-Pelle_LRR-I-1	TraesCS5B02G186600	-0.830268	0.0299504	-0.490238	0.250566	0.176708	0.632461	-0.418187	0.32397
RLK-Pelle_LRR-III	TraesCS3D02G250700	-2.45905	0.0845436	1.6587	0.073408	-0.937218	0.370254	1.40699	0.0519773
RLK-Pelle_DLSV	TraesCS2A02G569200	-3.55959	0.0578593	-3.06019	0.242977	-0.701472	0.611386	1.95353	0.202635
RLK-Pelle_L-LEC	TraesCS3B02G119600	0.860242	0.750046	0.378516	0.796356	-0.163769	0.931868	-2.16024	0.443252
RLK-Pelle_RLCK-IXb	TraesCS5A02G294700	0.806869	0.786261	-1.31175	0.67536	-0.54037	0.433455	0.621709	0.325624
RLK-Pelle_LRR-XI-1	TraesCS7B02G270900	1.40582	0.603788	-0.619785	0.764565	2.64642	0.388991	0.132145	0.934812
RLK-Pelle_LRR-XII-1	TraesCS7B02G279600	1.2536	0.150913	-1.25779	0.222266	-1.99032	0.00811075	1.57732	0.0582486
RLK-Pelle_LRK10L-2	TraesCS3D02G063100	-2.8945	0.295977	-0.236299	0.886244	2.46458	0.402794	0.089689	0.978296
RLK-Pelle_DLSV	TraesCS6D02G348800	-0.145295	0.746671	-0.679685	0.178551	-0.176312	0.708054	0.191782	0.753176
RLK-Pelle_LRR-VI-2	TraesCS3B02G169200	1.57588	0.582645	-0.75238	0.831322	2.07622	0.549624	1.42454	0.741135
RLK-Pelle_SD-2b	TraesCS3D02G064800	0.382463	0.661851	1.95788	0.060178	0.541221	0.681806	-0.170555	0.932069
RLK-Pelle_DLSV	TraesCS6D02G013400	-2.15288	0.536785	-1.36518	0.659283	1.06501	0.464967	-2.11357	0.423675
RLK-Pelle_L-LEC	TraesCS2B02G477600	2.33907	0.498718	2.45792	0.247723	-0.066323	0.972158	-3.63595	0.352301
RLK-Pelle_LRR-XII-1	TraesCS6A02G384900	0.542401	0.823309	-1.51766	0.667247	4.0537	0.0472458	0.0921718	0.975901
RLK-Pelle_LRR-VI-2	TraesCS1D02G224300	0.57242	0.517754	-0.863809	0.367788	-0.544115	0.572678	-0.0795171	0.928156
RLK-Pelle_LRR-V	TraesCS6A02G166100	0.405911	0.532078	4.02319	0.000771991	-0.736279	0.330101	0.949351	0.282104
RLK-Pelle_LRR-I-2	TraesCS7B02G119700	-2.33377	0.0795401	0.386544	0.835285	0.953136	0.715462	-1.34178	0.626148
RLK-Pelle_LRR-Xb-1	TraesCS6A02G125000	-0.702123	0.806207	-2.55438	0.257974	-4.35581	0.0162051	-0.445781	0.844804
RLK-Pelle_LRK10L-2	TraesCS3A02G012900	-0.4447	0.814009	-2.76737	0.197226	1.59574	0.446085	-1.87237	0.626498
RLK-Pelle_RLCK-VIIa-2	TraesCS5B02G208600	-0.1401	0.968376	1.28022	0.681093	1.19736	0.424581	-0.235381	0.947283
RLK-Pelle_LRR-XI-1	TraesCS2B02G251700	0.390392	0.374013	-0.257573	0.600786	0.307512	0.479646	0.0438431	0.919319
RLK-Pelle_WAK	TraesCS5A02G445700	1.29425	0.714035	-0.75238	0.831322	-0.0304197	0.99056	-2.61634	0.53408
RLK-Pelle_LRR-XIIIb	TraesCS6D02G316000	-1.1378	0.674609	0.328423	0.897711	1.62764	0.45721	0.45427	0.881454
RLK-Pelle_L-LEC	TraesCS4A02G384500	0.91422	0.755711	0.974948	0.719171	-0.0235765	0.994339	1.42454	0.741135
RLK-Pelle_SD-2b	TraesCS6B02G361900	-1.15137	0.693846	-1.86322	0.391355	1.18185	0.737533	-2.26275	0.473398
RLK-Pelle_RLCK-IXb	TraesCS6A02G245500	-0.155905	0.905418	-0.313064	0.779275	1.1041	0.396259	-0.888967	0.48506
RLK-Pelle_SD-2b	TraesCS2D02G053000	-0.842224	0.367687	-0.764693	0.267161	-0.0127895	0.983933	-1.17661	0.197268
RLK-Pelle_LRR-III	TraesCS2D02G167300	0.52694	0.346363	0.52865	0.269395	-0.485839	0.503021	0.762295	0.0746259
RLK-Pelle_LRR-I-1	TraesCS3B02G603800	-1.59522	0.651551	1.98021	0.569859	-0.293157	0.931937	0.528167	0.891299
RLK-Pelle_LRR-XI-1	TraesCS5D02G417400	0.0348944	0.983235	-2.24061	0.309082	1.20536	0.732432	4.48389	0.0236043
RLK-Pelle_LRR-II	TraesCS7A02G211100	-0.761626	0.807487	-0.647842	0.810192	1.18185	0.737533	2.57417	0.447499
RLK-Pelle_PERK-1	TraesCS5A02G411300	-3.58503	0.155043	-1.59793	0.517417	-0.50914	0.762252	-3.97827	0.310801
RLK-Pelle_L-LEC	TraesCS1A02G048100	1.18031	0.704491	-0.270963	0.884908	-2.11639	0.18702	-0.930079	0.581653
RLK-Pelle_LRR-XII-1	TraesCS2D02G573700	1.5685	0.588035	1.39057	0.693863	-0.919247	0.684287	-0.270141	0.935072
RLK-Pelle_LRR-Xb-1	TraesCS6A02G124600	0.498363	0.795633	-1.47251	0.676771	-0.0394248	0.987914	2.94919	0.364975
RLK-Pelle_DLSV	TraesCS5D02G005300	-0.715936	0.727482	-1.73346	0.225625	1.3441	0.655029	-0.0588255	0.969041
RLK-Pelle_WAK	TraesCS5D02G043400	0.159563	0.71957	0.188635	0.723291	0.32334	0.439147	-0.874977	0.189039
RLK-Pelle_WAK	TraesCS6D02G070300	0.705271	0.0480366	-0.86211	0.0884304	-0.481662	0.159446	-0.366248	0.322076
RLK-Pelle_CrRLK1L-1	TraesCS4A02G102900	1.29425	0.714035	3.72922	0.0651397	0.642286	0.81892	0.383549	0.789058
RLK-Pelle_LRR-XII-1	TraesCS1B02G330100	0.304968	0.664185	-0.748196	0.217392	3.07326	0.0741167	-3.1662	0.184594
RLK-Pelle_RLCK-VIIa-1	TraesCS3B02G603300	-0.373778	0.604015	-0.22603	0.799418	-0.498905	0.45673	-0.0422678	0.962188
RLK-Pelle_SD-2b	TraesCS3D02G063800	-1.73961	0.436766	-2.52149	0.465843	1.19828	0.669882	1.42454	0.741135
RLK-Pelle_LRR-IX	TraesCS4B02G165600	-2.58071	0.428353	-1.0114	0.733691	2.03936	0.556984	-2.65534	0.527674
RLK-Pelle_WAK	TraesCS6A02G361200	2.92723	0.307978	-2.53083	0.464132	1.63121	0.641246	2.22498	0.602226
RLK-Pelle_SD-2b	TraesCS3A02G064400	-0.164609	0.922654	0.588459	0.692983	-0.15596	0.949509	1.0906	0.561662
RLK-Pelle_LRR-VI-1	TraesCS4D02G074100	1.33519	0.705246	3.21955	0.163777	-0.188422	0.957477	-2.61634	0.53408
RLK-Pelle_LRR-XII-1	TraesCS4D02G107000	-1.59522	0.651551	-2.4893	0.452428	0.173203	0.95325	1.25221	0.772012
RLK-Pelle_LRK10L-2	TraesCS2D02G530900	0.566756	0.449635	-1.4573	0.164476	0.135199	0.838718	-0.328727	0.655561
RLK-Pelle_WAK	TraesCS2D02G511300	0.419974	0.707414	0.979512	0.404192	0.0204725	0.981348	0.664982	0.5107
RLK-Pelle_LRR-III	TraesCS2B02G273100	-0.241276	0.705242	0.164155	0.813812	-0.223832	0.816883	0.0542883	0.949387
RLK-Pelle_SD-2b	TraesCS7D02G422100	0.203638	0.774073	0.129526	0.828944	0.184434	0.767256	-0.435862	0.316833
RLK-Pelle_SD-2b	TraesCS2A02G053000	-2.16038	0.535306	-3.3262	0.218761	0.815764	0.573029	0.399224	0.758176
RLK-Pelle_DLSV	TraesCS2B02G562100	0.857638	0.61556	2.42532	0.466469	0.82226	0.762582	-1.86515	0.373612
RLK-Pelle_L-LEC	TraesCS3B02G196900	-1.40894	0.181385	0.235498	0.869353	-0.890846	0.469219	-1.03545	0.286854
RLK-Pelle_LRR-III	TraesCS3D02G234500	0.965255	0.457653	-0.205353	0.841643	0.210716	0.843315	-0.652891	0.359915
RLK-Pelle_DLSV	TraesCS4A02G026300	2.34875	0.496881	0.94266	0.751692	1.37111	0.615848	-3.65624	0.377486
RLK-Pelle_WAK	TraesCSU02G092400	1.23165	0.506559	-0.311105	0.801771	0.784651	0.576663	-1.17641	0.422269
RLK-Pelle_LRR-XII-1	TraesCS2D02G066800	1.29425	0.714035	-1.51766	0.667247	-0.0171276	0.995905	-2.21066	0.516142
RLK-Pelle_LRK10L-2	TraesCS1D02G015900	0.0212664	0.935806	-0.370853	0.137701	-0.0256043	0.931338	-0.0171967	0.937632
RLK-Pelle_RLCK-VIIa-1	TraesCS6A02G206300	-2.59455	0.424062	-0.764607	0.8287	-1.61495	0.647378	1.17382	0.785491
RLK-Pelle_DLSV	TraesCS5D02G357700	-2.16958	0.410405	0.678065	0.847837	0.146202	0.936099	1.17382	0.785491
RLK-Pelle_DLSV	TraesCS2A02G184500	-1.48587	0.528742	-3.06028	0.283848	-2.54919	0.461773	-1.93401	0.64552
RLK-Pelle_LRK10L-2	TraesCS3A02G018200	1.05654	0.188335	0.317495	0.712341	-0.270802	0.612813	0.880569	0.118919
RLK-Pelle_SD-2b	TraesCS3D02G062600	0.249867	0.742913	-1.7348	0.0791378	0.203886	0.81562	1.10174	0.542101
RLK-Pelle_RLCK-VIIa-2	TraesCS4D02G286100	-1.86539	0.474181	0.678478	0.845272	2.50937	0.258503	3.07998	0.367094
RLK-Pelle_RLCK-VIIa-1	TraesCS2A02G117800	-1.89587	0.165244	-0.24546	0.838673	0.955572	0.509607	-2.53131	0.154673
RLK-Pelle_LRR-XII-1	TraesCS7B02G245100	-0.861434	0.80741	0.669235	0.849752	-0.658493	0.76268	-0.100693	0.967392
RLK-Pelle_LRR-XII-1	TraesCS6B02G051700	0.115665	0.811718	0.336229	0.512677	0.332391	0.573489	0.390456	0.380362
RLK-Pelle_LRR-XII-1	TraesCS7B02G378300	0.0373528	0.926336	-0.136863	0.68175	4.14622	0.0664922	-4.50003	7.87e-07
RLK-Pelle_DLSV	TraesCS5B02G059000	-1.71892	0.289862	-2.07015	0.324546	1.3536	0.589406	1.51622	0.408426
RLK-Pelle_RLCK-VIIa-2	TraesCS7A02G487900	-0.164492	0.961758	0.678065	0.847837	-1.6882	0.6322	1.25221	0.772012
RLK-Pelle_LRR-VI-2	TraesCS1A02G222700	0.265104	0.206883	-0.205172	0.379747	-0.289326	0.222832	0.175522	0.39391
RLK-Pelle_LRR-XI-1	TraesCS1A02G342600	0.0294105	0.88728	-0.427522	0.0568934	0.0416452	0.846113	-1.02602	2.83e-06
RLK-Pelle_DLSV	TraesCS1D02G058900	0.980424	0.228554	-0.155462	0.853487	0.408721	0.690439	-0.26834	0.706234
RLK-Pelle_L-LEC	TraesCS1A02G048000	1.0885	0.578054	-3.28792	0.152678	1.03074	0.629125	3.55317	0.168578
RLK-Pelle_LRR-III	TraesCS4B02G241500	1.865	0.49115	1.77853	0.489649	0.260861	0.900913	-1.32601	0.681063
RLK-Pelle_LRR-Xb-1	TraesCS6B02G152800	0.364718	0.72693	-2.36285	0.00955246	-1.16741	0.450191	0.916273	0.559194
RLK-Pelle_DLSV	TraesCS3D02G498000	0.39052	0.862065	2.4392	0.480495	-0.293396	0.932193	-2.61634	0.53408
RLK-Pelle_SD-2b	TraesCS7B02G196400	0.415673	0.788448	5.5777	6.39e-05	-0.795255	0.668334	3.00102	0.102254
RLK-Pelle_LRR-Xb-1	TraesCS6D02G115200	-0.148344	0.955394	-4.07022	0.0478801	0.482229	0.802274	-0.893503	0.826257
RLK-Pelle_LRR-XI-1	TraesCS4A02G388500	2.03287	0.070309	-1.85638	0.429723	-0.917766	0.683967	-0.187076	0.889778
RLK-Pelle_LRR-XI-1	TraesCS5A02G418500	0.835571	0.161961	-1.26019	0.132728	0.247845	0.650624	-0.993905	0.145703
RLK-Pelle_LRR-IX	TraesCS2D02G595000	0.396671	0.872541	2.7617	0.411804	1.41522	0.687342	1.28379	0.766331
RLK-Pelle_DLSV	TraesCS3B02G024100	2.26152	0.508693	-1.02589	0.703485	-3.15379	0.312174	-0.929303	0.821047
RLK-Pelle_LRR-VI-2	TraesCS5B02G151400	-1.57231	0.656328	-0.0507122	0.988064	-2.14333	0.539086	2.22498	0.602226
RLK-Pelle_LRR-V	TraesCS6B02G199500	0.218769	0.044206	0.35694	0.00362166	-0.171096	0.184571	0.239239	0.0678314
RLK-Pelle_RLCK-VIIa-2	TraesCS2D02G098200	-0.162573	0.962219	-0.546765	0.765472	-1.04957	0.689268	-2.16024	0.443252
RLK-Pelle_LRR-XI-1	TraesCS7A02G089300	-0.183652	0.925134	-1.6481	0.465397	-1.3426	0.342723	3.34418	0.228842
RLK-Pelle_LRR-XII-1	TraesCS5B02G284400	1.42388	0.387567	-1.51766	0.667247	3.6334	0.13128	4.2652	0.0321385
RLK-Pelle_DLSV	TraesCS6B02G117100	-0.665235	0.766691	-3.81499	0.0788813	2.85948	0.324308	-3.61538	0.383044
RLK-Pelle_WAK	TraesCS5A02G035200	0.269479	0.548846	-0.829742	0.0845966	0.0649484	0.874726	-1.23046	0.00398564
RLK-Pelle_LRR-XII-1	TraesCS7B02G261000	0.798015	0.323954	0.0187991	0.969468	-0.161971	0.785335	0.36433	0.490785
RLK-Pelle_LRK10L-2	TraesCS1B02G020600	-1.44811	0.637455	2.37352	0.482515	1.16957	0.644008	-1.25036	0.638065
RLK-Pelle_SD-2b	TraesCS5B02G236200	0.581239	0.869354	0.934302	0.602328	1.9098	0.438975	-0.0334807	0.993801
RLK-Pelle_RLCK-XV	TraesCS6D02G164200	1.58405	0.196799	0.73361	0.536159	-0.960333	0.353288	1.41669	0.126694
RLK-Pelle_SD-2b	TraesCS3A02G246200	-0.0603153	0.952742	0.496981	0.579797	0.345206	0.736887	-0.238257	0.792677
RLK-Pelle_LRR-V	TraesCS4D02G298800	1.29425	0.714035	-1.47372	0.676515	1.41522	0.687342	2.20435	0.602863
RLK-Pelle_WAK	TraesCS5B02G043000	-0.13758	0.906012	-3.68965	0.0163555	0.932019	0.336137	-3.18757	0.00189346
RLK-Pelle_SD-2b	TraesCS2D02G053300	0.093014	0.836157	0.0183676	0.970632	0.127844	0.75666	-0.107787	0.829185
RLK-Pelle_LRR-XII-1	TraesCS7B02G279700	0.317649	0.713095	-1.63982	0.0787589	-0.535715	0.598723	0.338557	0.778591
RLK-Pelle_LRR-XI-1	TraesCS4A02G380300	0.227823	0.654476	-1.3192	0.0897188	-0.324393	0.553648	-0.225637	0.676382
RLK-Pelle_WAK	TraesCS6A02G036300	-1.93103	0.407201	-3.08135	0.126926	1.52883	0.359023	0.0664	0.977912
RLK-Pelle_LRR-XI-1	TraesCS2A02G118300	-1.45286	0.238328	1.26792	0.502197	-0.375923	0.835029	1.7109	0.688622
RLK-Pelle_LRR-XI-1	TraesCS3D02G452300	-0.052833	0.944829	-1.20751	0.170563	-0.253969	0.725526	-0.173941	0.798792
RLK-Pelle_LRR-XII-1	TraesCS1D02G317400	-0.797324	0.267679	-1.54369	0.0269325	0.0644695	0.924766	-1.09426	0.355852
RLK-Pelle_RLCK-IV	TraesCS3D02G359400	-0.645169	0.378393	-1.3385	0.0902614	0.476056	0.539779	-0.856449	0.359579
RLK-Pelle_LRR-XII-1	TraesCS6D02G171200	-0.240407	0.589664	-1.21079	0.0213935	0.311995	0.513537	-1.14228	0.00666637
RLK-Pelle_LRR-VIII-1	TraesCS3D02G095200	-0.542479	0.425497	-1.13899	0.34598	0.390804	0.582364	-1.22694	0.172343
RLK-Pelle_LRR-XII-1	TraesCS7A02G461300	-0.52523	0.758054	-0.534556	0.665606	-0.0924889	0.921026	1.66652	0.0406396
RLK-Pelle_L-LEC	TraesCS2B02G053500	0.582454	0.795986	2.4392	0.480495	-0.625385	0.764757	-3.2142	0.437627
RLK-Pelle_DLSV	TraesCS6D02G375700	-3.01926	0.143094	-1.47824	0.430674	-0.289329	0.83599	2.81614	0.14439
RLK-Pelle_LRR-XI-2	TraesCS7A02G215800	-1.58737	0.653207	-3.66633	0.137012	-0.278032	0.823688	-1.03873	0.52451
RLK-Pelle_SD-2b	TraesCS5A02G208300	0.291732	0.908727	-0.00673016	0.997241	-0.266479	0.881435	3.86631	0.0962158
RLK-Pelle_DLSV	TraesCS3B02G555600	-0.900804	0.00291012	-1.74716	1.98e-06	0.293406	0.325957	-1.04156	0.00037154
RLK-Pelle_L-LEC	TraesCS5D02G476100	1.07297	0.450623	-0.013146	0.996952	-0.0328944	0.985995	0.27777	0.865512
RLK-Pelle_CR4L	TraesCS4B02G108900	-0.0876564	0.970917	-1.51766	0.667247	-3.14138	0.267944	3.14751	0.335828
RLK-Pelle_CR4L	TraesCS7A02G321600	-0.861434	0.80741	-0.0389758	0.99101	2.05272	0.402757	0.528167	0.891299
RLK-Pelle_LRR-III	TraesCS2D02G325900	-1.59522	0.651551	-1.01319	0.709545	1.41522	0.687342	-2.61634	0.53408
RLK-Pelle_SD-2b	TraesCS4A02G088000	0.669	0.617236	2.36433	0.0104469	-0.101992	0.926968	2.32468	0.00396874
RLK-Pelle_LRR-XI-1	TraesCS1B02G009900	-0.861434	0.80741	1.40092	0.356118	-2.96157	0.276636	1.56787	0.346501
RLK-Pelle_LRR-XII-1	TraesCS7B02G263100	-0.14471	0.947855	0.356745	0.848192	-2.23984	0.359704	1.12408	0.584803
RLK-Pelle_RLCK-VIIa-1	TraesCS1D02G067700	1.13073	3.94e-05	2.84547	2.34e-27	0.187203	0.478333	1.77881	8.73e-10
RLK-Pelle_LRR-III	TraesCS2A02G091900	0.812321	0.764911	-0.0377725	0.99129	-1.61495	0.647378	1.17382	0.785491
RLK-Pelle_LRR-Xb-1	TraesCS6A02G124700	-0.112908	0.973463	0.975403	0.719122	-1.43008	0.415184	-2.28516	0.50863
RLK-Pelle_LRR-Xa	TraesCS1A02G259600	-2.00168	0.494716	-0.688251	0.738159	0.994692	0.516457	0.35206	0.83639
RLK-Pelle_WAK	TraesCS4A02G391600	-1.58737	0.653207	-0.0821607	0.980848	2.39449	0.488039	1.17382	0.785491
RLK-Pelle_RLCK-VIIa-2	TraesCS6D02G316600	2.84877	0.330965	1.57336	0.339851	1.54532	0.58884	2.49789	0.391236
RLK-Pelle_LRR-XIV	TraesCS5D02G417200	1.19988	0.296291	1.01611	0.248609	-0.0070686	0.994355	-0.19314	0.836795
RLK-Pelle_LRR-XII-1	TraesCS3B02G074000	-0.521211	0.777334	-1.47372	0.676515	-1.79651	0.461349	3.58794	0.166254
RLK-Pelle_LRK10L-2	TraesCS3B02G295000	-2.19914	0.406736	-1.62713	0.477942	0.957314	0.719559	0.528167	0.895383
RLK-Pelle_L-LEC	TraesCS5A02G484300	4.15552	0.222252	0.739205	0.505847	2.05788	0.553279	0.333745	0.833998
RLK-Pelle_RLCK-V	TraesCS4D02G132900	0.478482	0.758436	-1.33375	0.608061	-0.745036	0.716558	0.163194	0.942599
RLK-Pelle_DLSV	TraesCS7D02G011800	0.926692	0.438666	2.84831	0.0232729	2.03	0.55886	-2.61634	0.53408
RLK-Pelle_LRR-XI-1	TraesCS7A02G148600	0.679732	0.695173	0.470676	0.617872	2.14219	0.281982	3.85803	0.0976454
RLK-Pelle_LRR-XII-1	TraesCS3D02G088300	-0.326792	0.248955	0.37423	0.201646	0.0881989	0.817405	-0.507891	0.100938
RLK-Pelle_SD-2b	TraesCS3D02G062500	-1.43389	0.04708	-0.452772	0.583623	0.470854	0.528602	-0.547582	0.421706
RLK-Pelle_LRR-I-1	TraesCS3A02G335500	-0.457291	0.435658	0.0511169	0.927635	-0.303258	0.639991	0.145693	0.781401
RLK-Pelle_L-LEC	TraesCS1D02G048900	0.419771	0.828533	0.193214	0.868023	1.60204	0.40903	-1.8038	0.48331
RLK-Pelle_LRR-Xb-1	TraesCS6D02G115000	-0.997073	0.398669	-0.581425	0.777903	-1.62396	0.299872	-2.57432	0.321476
RLK-Pelle_RLCK-VIIa-1	TraesCS2D02G284200	1.85307	0.382269	3.42559	0.183731	1.93095	0.578884	0.757942	0.759504
RLK-Pelle_SD-2b	TraesCS7B02G026800	-0.876376	0.670098	-0.0748264	0.954493	-0.222549	0.909112	-5.10794	0.0164411
RLK-Pelle_LRR-Xb-1	TraesCS6D02G115700	-0.666017	0.401046	0.0449471	0.944232	0.361618	0.837718	-1.58486	0.358087
RLK-Pelle_RLCK-XI	TraesCS4A02G081400	1.42397	0.531205	-1.51766	0.667247	-1.6882	0.6322	-2.61634	0.53408
RLK-Pelle_DLSV	TraesCS3B02G095300	-0.1401	0.968376	-0.594939	0.836992	2.93647	0.261587	0.528167	0.889257
RLK-Pelle_L-LEC	TraesCSU02G125700	-1.58737	0.653207	1.39057	0.693863	-0.880338	0.803133	1.28379	0.766331
RLK-Pelle_LRR-VIII-1	TraesCS4B02G173100	0.0670169	0.944511	-0.200164	0.788806	1.20998	0.23907	0.714448	0.455836
RLK-Pelle_LRK10L-2	TraesCSU02G156200	-0.711837	0.261767	-2.15565	0.0200323	1.40153	0.0375475	-0.750653	0.328307
RLK-Pelle_LRR-I-1	TraesCS3B02G366100	-0.0772668	0.826224	-0.785615	0.034825	-0.115429	0.759088	-0.468737	0.207446
RLK-Pelle_LRR-V	TraesCS7D02G477500	-0.861434	0.80741	-0.0821313	0.980832	1.30695	0.597557	0.528167	0.891299
RLK-Pelle_WAK	TraesCS6D02G042300	-0.542641	0.607335	-2.52174	0.194253	-0.155749	0.929818	-1.00859	0.718817
RLK-Pelle_LRR-XIIIb	TraesCS6B02G366900	-0.610965	0.760269	-1.84351	0.151535	-0.45518	0.680707	-0.385148	0.67301
RLK-Pelle_RLCK-IXb	TraesCS6D02G227900	-0.380157	0.462424	1.08641	0.000738794	1.01112	0.0717278	0.403474	0.153117
RLK-Pelle_LRR-II	TraesCS6D02G269400	-0.17311	0.780341	-0.240838	0.641864	0.557692	0.298152	-1.34656	0.04044
RLK-Pelle_LRK10L-2	TraesCS1D02G015800	-0.252272	0.82494	-4.71058	7.07e-06	-0.153304	0.875106	-3.38319	3.36e-05
RLK-Pelle_LRR-VIII-1	TraesCS3B02G373900	0.164766	0.785664	0.922621	0.125675	0.219034	0.721851	-0.69449	0.189205
RLK-Pelle_RLCK-IV	TraesCS6B02G439700	-0.861434	0.80741	1.41633	0.688372	-0.231401	0.947647	1.25221	0.772012
RLK-Pelle_LRR-VI-1	TraesCS5A02G428900	-1.73919	0.0766267	1.31297	0.261733	-0.83455	0.418023	-3.08385	0.0660926
RLK-Pelle_LRR-XII-1	TraesCS7B02G261900	0.29318	0.829149	-0.479794	0.61672	-0.0524373	0.950861	-0.208599	0.765896
RLK-Pelle_RLCK-VIIa-2	TraesCS4B02G207500	1.13375	0.740934	0.825521	0.579103	0.882266	0.740056	-1.7115	0.520359
RLK-Pelle_SD-2b	TraesCS7A02G431000	-0.112494	0.90874	0.57989	0.339492	0.592321	0.417069	0.864057	0.230636
RLK-Pelle_LRR-XII-1	TraesCS3D02G061200	0.936903	0.277657	-0.872265	0.367102	0.135688	0.845905	-0.776616	0.330937
RLK-Pelle_LRR-XII-1	TraesCS7D02G144900	1.29425	0.714035	-0.0574732	0.986519	3.47491	0.0402179	-0.210038	0.934029
RLK-Pelle_L-LEC	TraesCS6B02G160600	3.07388	0.272158	2.12134	0.308371	0.588371	0.845704	0.961221	0.655779
RLK-Pelle_LRR-XII-1	TraesCS3A02G061400	1.29893	0.205388	-4.81033	0.00729788	-2.37044	0.0188255	0.543776	0.62552
RLK-Pelle_SD-2b	TraesCS2A02G299700	1.25175	0.400426	-0.427213	0.715593	-1.24756	0.371848	-0.0375462	0.974632
RLK-Pelle_L-LEC	TraesCS2D02G130600	0.602892	0.163051	-0.304967	0.468822	-0.377908	0.305393	-0.386736	0.335132
RLK-Pelle_LRR-XI-1	TraesCS2B02G352300	0.324854	0.0126968	0.190736	0.217147	-0.114164	0.501216	-0.194498	0.217886
RLK-Pelle_DLSV	TraesCS2B02G030200	-0.333043	0.827283	-0.146221	0.91318	0.513469	0.80319	-1.56804	0.430435
RLK-Pelle_LRR-VIII-1	TraesCS4D02G175200	2.1735	0.0619928	1.93564	0.0408158	0.504298	0.708675	0.110541	0.893252
RLK-Pelle_LRR-XII-1	TraesCS7A02G366800	0.044231	0.912295	-0.602623	0.0978119	2.13501	0.00229854	-1.69087	0.217388
RLK-Pelle_SD-2b	TraesCS3D02G064700	-0.21423	0.832077	-4.01409	0.00527119	-0.922958	0.45737	-0.301035	0.879466
RLK-Pelle_LRR-XII-1	TraesCS7A02G367100	0.479307	0.83081	-0.0507122	0.988064	1.58802	0.337091	3.22246	0.268389
RLK-Pelle_SD-2b	TraesCS4D02G241800	-2.5863	0.454671	-2.44684	0.479647	1.9198	0.47127	-1.13964	0.782647
RLK-Pelle_DLSV	TraesCS3D02G025100	-2.6031	0.451632	-0.764607	0.8287	-0.295848	0.915425	-1.65024	0.677789
RLK-Pelle_L-LEC	TraesCS5A02G463200	-0.663302	0.0801944	-0.491622	0.26806	0.602768	0.207485	-0.570152	0.209398
RLK-Pelle_RLCK-XII-1	TraesCS2B02G604300	-0.861434	0.80741	2.95708	0.355948	0.532916	0.88013	1.79751	0.675243
RLK-Pelle_CrRLK1L-1	TraesCS3B02G151200	-0.0669189	0.68291	-0.120302	0.48288	-0.0753692	0.670862	-0.0974465	0.549303
RLK-Pelle_LRR-XI-1	TraesCS6B02G217100	1.28451	0.716131	1.42384	0.686762	-2.953	0.320285	0.528167	0.891299
RLK-Pelle_LRK10L-2	TraesCS1B02G022300	-0.16777	0.919042	0.935477	0.629184	0.65451	0.815938	-1.17852	0.774642
RLK-Pelle_WAK	TraesCS2A02G564700	-0.754633	0.79341	0.233881	0.91456	1.66046	0.556002	-1.15627	0.760272
RLK-Pelle_LRR-XII-1	TraesCS2A02G559400	-1.87272	0.503072	-1.31234	0.675155	0.671904	0.781385	-1.75276	0.612178
RLK-Pelle_LRR-XII-1	TraesCSU02G105400	-0.141037	0.964229	-2.60223	0.21003	0.777098	0.771891	-2.65534	0.527674
RLK-Pelle_LRR-XII-1	TraesCS6D02G359100	-0.0171073	0.95783	-0.945338	0.0241569	0.0706566	0.840328	-0.130572	0.692734
RLK-Pelle_LRR-XII-1	TraesCS6B02G089700	0.445712	0.344171	0.07777	0.856868	0.489541	0.214586	0.13449	0.75683
RLK-Pelle_RLCK-VI	TraesCS4A02G072300	0.403226	0.00750544	0.707891	2.13e-05	0.00353732	0.980013	0.246568	0.0537007
RLK-Pelle_SD-2b	TraesCS3D02G245200	-2.45506	0.216626	-2.52571	0.44107	-2.56981	0.458012	-1.72501	0.650632
RLK-Pelle_WAK_LRK10L-1	TraesCS5D02G073900	0.428104	0.737559	-0.00909119	0.994685	0.00991714	0.994603	-1.06784	0.467707
RLK-Pelle_WAK	TraesCS5D02G268600	-1.74762	0.435095	2.97075	0.303899	-1.61495	0.647378	0.074893	0.978947
RLK-Pelle_LRR-III	TraesCS1D02G301400	-1.11605	0.675362	0.543682	0.725781	-1.19038	0.535771	5.10537	0.0402732
RLK-Pelle_RLCK-IXb	TraesCS5B02G294100	3.99044	0.0173134	-2.76736	0.371841	-2.51965	0.164328	3.50667	0.407333
RLK-Pelle_LRK10L-2	TraesCS1D02G018000	0.559873	0.637566	0.387415	0.787667	-0.0406932	0.945944	-0.145332	0.832801
RLK-Pelle_LRR-XII-1	TraesCS4A02G446600	-2.55797	0.459818	-1.47251	0.676771	1.41522	0.687342	-2.61634	0.53408
RLK-Pelle_LRR-XII-1	TraesCS7B02G473500	0.213822	0.753583	-0.882395	0.280214	0.0778977	0.901036	0.239587	0.807061
RLK-Pelle_WAK	TraesCS6B02G050900	-0.172884	0.938908	-1.25962	0.448724	-0.464232	0.759466	1.56052	0.257409
RLK-Pelle_CrRLK1L-1	TraesCS7D02G338800	0.881678	0.516621	-2.48839	0.452708	1.67652	0.47315	2.72906	0.476042
RLK-Pelle_RLCK-IV	TraesCS5B02G501300	1.87149	0.591316	-0.764607	0.8287	-1.42129	0.537582	-1.17104	0.77743
RLK-Pelle_SD-2b	TraesCS7B02G467400	0.338293	0.774774	0.165046	0.836642	2.22717	0.163705	-0.255003	0.798045
RLK-Pelle_SD-2b	TraesCS4D02G216600	3.28578	0.170546	1.42384	0.686762	0.969413	0.7332	1.28379	0.766331
RLK-Pelle_LRR-Xb-1	TraesCS6B02G153400	-0.512419	0.552946	0.848383	0.353937	0.290822	0.793822	-0.167399	0.876169
RLK-Pelle_LRR-XI-1	TraesCS1D02G146800	0.924532	0.161008	0.203754	0.730221	-0.0923087	0.885812	1.01084	0.0153704
RLK-Pelle_LRR-Xb-1	TraesCS6B02G153100	0.400556	0.858864	-1.47251	0.676771	2.45264	0.446032	1.17382	0.785491
RLK-Pelle_RLCK-IXb	TraesCS6A02G182800	-0.415557	0.093236	-0.725771	0.00894191	0.221659	0.407177	-0.620419	0.00713552
RLK-Pelle_LRR-XII-1	TraesCSU02G109100	0.849522	0.427431	-0.389953	0.688516	1.41522	0.687342	-4.62084	0.082592
RLK-Pelle_LRR-XII-1	TraesCS7A02G365500	-0.850978	0.80968	-1.51766	0.667247	-1.60167	0.650143	1.25221	0.772012
RLK-Pelle_LRR-Xb-1	TraesCS6A02G125500	1.57101	0.301506	-0.445578	0.849623	-0.385284	0.844191	2.46948	0.508757
RLK-Pelle_LRK10L-2	TraesCS3D02G011400	0.528089	0.665632	-0.734205	0.657301	0.14703	0.933314	-2.50612	0.488173
RLK-Pelle_RLCK-VI	TraesCS4A02G351900	0.625178	0.68752	0.497611	0.717711	1.01739	0.724954	-2.68463	0.279517
RLK-Pelle_RLCK-VIIa-2	TraesCS4A02G096900	0.218789	0.883203	0.3142	0.837568	1.68462	0.180956	3.96257	0.0719305
RLK-Pelle_LRR-III	TraesCS2B02G538100	3.61741	0.102063	-2.44496	0.479996	0.693889	0.84357	1.25221	0.772012
RLK-Pelle_DLSV	TraesCS5D02G494300	-1.13687	0.554299	-1.51766	0.667247	-1.68568	0.414235	0.385717	0.925511
RLK-Pelle_L-LEC	TraesCS2D02G219900	-0.15172	0.93221	-0.758255	0.378394	0.451564	0.689268	1.39402	0.232612
RLK-Pelle_LRR-XII-1	TraesCS7D02G374700	0.120907	0.93073	-1.39539	0.114935	-0.995078	0.505245	-1.27595	0.538805
RLK-Pelle_DLSV	TraesCS2B02G594100	-0.143104	0.47223	-0.0627737	0.763929	-0.331923	0.0622768	-0.365093	0.0293794
RLK-Pelle_WAK_LRK10L-1	TraesCS5A02G062600	2.31598	0.208435	-1.04082	0.679301	1.1412	0.50015	-2.37624	0.223996
RLK-Pelle_LRK10L-2	TraesCSU02G178300	1.46713	0.523256	-0.0432731	0.99023	-0.278332	0.844051	1.56477	0.575412
RLK-Pelle_SD-2b	TraesCS7D02G423200	-0.0568832	0.843831	-0.350501	0.216945	0.442801	0.180764	-0.533768	0.0357349
RLK-Pelle_L-LEC	TraesCS2D02G130500	0.629561	0.0624378	-0.492127	0.346517	-0.536448	0.198549	-0.0595883	0.873489
RLK-Pelle_RLCK-VIIa-2	TraesCS4D02G208400	-1.1576	0.665247	0.919462	0.608722	-0.943941	0.597848	0.0300414	0.986972
RLK-Pelle_L-LEC	TraesCS6A02G352800	-1.84444	0.248235	-1.61676	0.360412	0.354905	0.830747	0.695171	0.852174
RLK-Pelle_LRR-VIII-1	TraesCS1A02G302600	-3.75871	0.0894727	-2.71706	0.161777	2.32387	0.273057	-3.493	0.198512
RLK-Pelle_LRR-Xb-1	TraesCS6D02G115100	-2.58374	0.455134	-2.4893	0.452428	-0.22757	0.899287	1.42454	0.741135
RLK-Pelle_SD-2b	TraesCS6B02G136200	-3.18852	0.112134	-5.21518	0.0015753	0.945728	0.598091	-5.54416	0.00144083
RLK-Pelle_RLCK-VIIa-2	TraesCS7D02G519800	-0.239246	0.766102	0.320309	0.708485	0.221671	0.82699	-0.481254	0.674346
RLK-Pelle_LRR-I-1	TraesCS3A02G335300	-1.58737	0.653207	-0.764607	0.8287	-2.98221	0.315337	-1.20992	0.769472
RLK-Pelle_DLSV	TraesCS4A02G223200	0.806869	0.786261	-0.0386891	0.99108	1.18185	0.737533	1.28379	0.766331
RLK-Pelle_SD-2b	TraesCS2B02G290100	3.30437	0.205462	-0.989751	0.738267	1.41522	0.687342	3.16784	0.326997
RLK-Pelle_LRR-I-1	TraesCS5B02G154600	0.270794	0.863054	-0.29229	0.810409	-0.652607	0.785181	2.65176	0.497288
RLK-Pelle_SD-2b	TraesCS3A02G063700	-2.71906	0.135323	-0.513739	0.646675	-0.361325	0.679201	-1.34596	0.0506754
RLK-Pelle_SD-2b	TraesCS7A02G383100	-0.300047	0.823944	0.466762	0.695705	0.635033	0.624624	-0.872632	0.682229
RLK-Pelle_WAK	TraesCS6A02G072300	1.71825	0.0289469	-0.0255477	0.974269	-0.38464	0.588484	0.940213	0.209121
RLK-Pelle_LRR-XV	TraesCS2A02G260600	-1.15922	0.617778	1.45247	0.353413	-1.32226	0.620312	-0.546558	0.669377
RLK-Pelle_LRR-XII-1	TraesCS5A02G520000	-0.304892	0.762556	-0.0728039	0.96452	-1.28485	0.24391	0.880319	0.315341
RLK-Pelle_LRK10L-2	TraesCS3B02G056500	-0.725993	0.801445	-0.0398923	0.9908	0.58865	0.845201	-1.24932	0.764654
RLK-Pelle_WAK	TraesCS6D02G361400	-0.114853	0.972965	-2.78403	0.366815	-0.0307904	0.991454	2.14823	0.613653
RLK-Pelle_RLCK-VIIa-2	TraesCS7B02G069100	-0.0979488	0.977037	-1.05361	0.696507	0.229015	0.916285	-2.26275	0.473398
RLK-Pelle_DLSV	TraesCS5A02G048600	-1.57231	0.656328	2.28315	0.252645	-1.00329	0.306245	1.50635	0.407754
RLK-Pelle_L-LEC	TraesCS4D02G102700	0.261563	0.800238	-1.97662	0.0997351	-0.767498	0.507248	-0.46951	0.835923
RLK-Pelle_LRK10L-2	TraesCSU02G044400	0.627453	0.738747	0.540199	0.75551	-0.179232	0.927556	3.08573	0.365082
RLK-Pelle_CrRLK1L-1	TraesCS5A02G449800	-2.57233	0.430957	-2.53083	0.464132	-2.6296	0.416402	-1.20992	0.769472
RLK-Pelle_RLCK-IXb	TraesCS2A02G079300	1.80547	0.477708	0.963101	0.723075	1.6799	0.418715	1.7109	0.688622
RLK-Pelle_WAK	TraesCS6B02G413900	0.474034	0.817189	-3.4462	0.185822	-0.757618	0.68562	-0.0880379	0.977401
RLK-Pelle_LRR-XII-1	TraesCS4A02G379600	0.0255563	0.979982	-1.13699	0.0901634	-0.518642	0.711976	-0.491187	0.560061
RLK-Pelle_RLCK-IXb	TraesCS5B02G294000	0.0590795	0.971593	-0.795874	0.817927	-2.50812	0.182453	1.2988	0.689019
RLK-Pelle_LRR-Xb-1	TraesCS6D02G115400	-0.744327	0.701629	-3.08758	0.276201	-1.6882	0.6322	2.72906	0.476042
RLK-Pelle_DLSV	TraesCS2A02G589900	0.703351	0.641213	-1.30903	0.357387	-0.565668	0.575731	0.370767	0.81497
RLK-Pelle_LRR-XII-1	TraesCS6B02G052400	-2.42574	0.257663	2.25845	0.224782	-1.22498	0.399018	0.985728	0.650245
RLK-Pelle_RLCK-VIIa-1	TraesCS3A02G463400	-1.58931	0.652797	-0.614093	0.737385	-0.400993	0.839332	-1.27978	0.753948
RLK-Pelle_L-LEC	TraesCS5B02G184600	-0.0979191	0.97707	0.90426	0.759745	0.208791	0.949121	-3.65624	0.377486
RLK-Pelle_RLCK-VIIa-2	TraesCS6B02G434800	-0.850978	0.80968	-0.0377725	0.99129	1.20536	0.732432	-1.65024	0.677789
RLK-Pelle_L-LEC	TraesCS5A02G463300	-0.370764	0.451213	0.370656	0.534737	0.171978	0.744557	-0.921508	0.165363
RLK-Pelle_LRK10L-2	TraesCS3B02G294900	0.553861	0.686775	0.115313	0.946929	-0.358182	0.79071	0.0971657	0.95319
RLK-Pelle_LRR-Xb-1	TraesCS6A02G124800	-0.7433	0.716511	-3.44194	0.023809	1.08421	0.43203	-0.0207661	0.989576
RLK-Pelle_RLCK-VI	TraesCS7A02G484300	0.317762	0.908052	0.821045	0.705695	-2.702	0.39407	-1.63554	0.62424
RLK-Pelle_DLSV	TraesCS2B02G243100	-0.793093	0.134093	-0.508484	0.225114	0.510903	0.272623	-0.763135	0.09951
RLK-Pelle_LRR-XII-1	TraesCS5D02G444700	-2.6031	0.451632	-1.47251	0.676771	3.31888	0.166075	-2.28516	0.50863
RLK-Pelle_RLCK-XV	TraesCS6B02G204600	-2.91155	0.332896	2.4392	0.480495	1.20536	0.732432	1.25221	0.772012
RLK-Pelle_DLSV	TraesCS5A02G367700	1.59368	0.408954	3.5183	0.0208856	2.26727	0.50358	2.52872	0.552511
RLK-Pelle_LRR-Xb-1	TraesCS7B02G335000	-2.1588	0.239904	-2.48457	0.453896	0.690741	0.726706	2.72906	0.476042
RLK-Pelle_LRK10L-2	TraesCS3D02G014200	0.0839908	0.964343	0.526167	0.756579	1.52684	0.471649	1.06813	0.756147
RLK-Pelle_SD-2b	TraesCS5D02G214300	-0.0628386	0.941102	-0.267309	0.777637	0.2003	0.788921	0.582772	0.491927
RLK-Pelle_RLCK-VIIa-1	TraesCS1A02G236600	0.0892902	0.961858	0.149759	0.929831	0.54678	0.730643	3.98544	0.0768991
RLK-Pelle_LRK10L-2	TraesCSU02G044100	-1.62658	0.00318613	-2.30474	0.000205596	3.3972	0.0484653	-2.96414	0.0120517
RLK-Pelle_RLCK-V	TraesCS4A02G178100	-2.15679	0.341932	-1.87312	0.388106	2.93647	0.261587	-1.46902	0.332773
RLK-Pelle_LRR-XII-1	TraesCS7D02G355800	2.93045	0.307046	1.50154	0.312119	1.50303	0.211233	3.97548	0.0690341
RLK-Pelle_LRK10L-2	TraesCS3A02G013000	-0.0267582	0.982783	-2.15001	0.175762	0.170795	0.920082	-3.65096	0.000777041
RLK-Pelle_LRK10L-2	TraesCS3A02G261800	1.55896	0.371248	2.42264	0.46933	1.16431	0.436741	1.88903	0.659341
RLK-Pelle_LRR-XI-1	TraesCS3B02G309900	1.4437	0.377043	2.83924	0.179354	-0.238978	0.883565	-1.62974	0.680079
RLK-Pelle_SD-2b	TraesCS2B02G067000	1.79741	0.0178219	1.23251	0.131914	-0.0278574	0.959954	0.417117	0.600213
RLK-Pelle_LRR-XII-1	TraesCS3A02G023400	0.251378	0.402411	-1.0306	0.0156673	6.27732	0.0639215	-7.97291	1.82e-12
RLK-Pelle_DLSV	TraesCS5B02G184900	1.22423	0.31548	1.25994	0.380685	0.756719	0.485548	0.88119	0.497265
RLK-Pelle_RLCK-IXb	TraesCS6D02G172000	0.142748	0.708296	0.759289	0.0514098	-0.047562	0.894537	-0.103037	0.740627
RLK-Pelle_DLSV	TraesCS3B02G593500	-1.19897	0.221358	-1.61151	0.132367	2.03909	0.0573646	1.04796	0.33662
RLK-Pelle_SD-2b	TraesCS2B02G316000	-1.69215	0.484802	-1.47372	0.676515	-2.19546	0.528823	0.923315	0.676184
RLK-Pelle_L-LEC	TraesCS1D02G049000	0.641857	0.609883	0.311476	0.848524	-0.112387	0.954549	-0.0484995	0.971467
RLK-Pelle_RLCK-V	TraesCS5A02G493800	1.143	0.685633	1.51765	0.536404	-3.63764	0.11299	-3.493	0.198512
RLK-Pelle_LRR-Xb-1	TraesCS6B02G153300	2.89637	0.130273	-1.37	0.568837	-0.641185	0.75337	-1.22478	0.400566
RLK-Pelle_L-LEC	TraesCS2A02G371700	-0.861434	0.80741	-3.06028	0.283848	-1.52555	0.619634	-1.65024	0.677789
RLK-Pelle_WAK	TraesCS5A02G249300	-1.15462	0.667116	-0.0507122	0.988064	0.476973	0.868614	-4.54667	0.0018892
RLK-Pelle_LRR-XI-1	TraesCS1B02G064500	-0.891022	0.0027398	0.0512887	0.867662	6.08596	0.0725125	-6.97497	1.82e-09
RLK-Pelle_LRR-Xa	TraesCS2B02G364400	0.434383	0.798003	-0.598886	0.837553	1.20536	0.732432	-1.6894	0.405716
RLK-Pelle_LRR-XI-1	TraesCS1A02G149500	1.89475	0.410439	0.788618	0.600855	-2.7144	0.155059	1.73023	0.560456
RLK-Pelle_DLSV	TraesCS1D02G419600	0.106926	0.954148	-2.53083	0.464132	3.05828	0.315617	-2.65534	0.527674
RLK-Pelle_LRR-VIII-1	TraesCS3D02G333600	0.0639102	0.94694	-1.53269	0.0598393	-0.130986	0.886827	-0.123688	0.874605
RLK-Pelle_DLSV	TraesCS5D02G191800	0.371022	0.768031	1.10733	0.32468	0.302405	0.865149	0.711913	0.700522
RLK-Pelle_DLSV	TraesCS3D02G080600	0.504095	0.54769	-0.962967	0.192607	1.44704	0.186034	-1.93046	0.170692
RLK-Pelle_LRR-I-1	TraesCS5A02G156400	-0.866038	0.806352	1.3915	0.693667	-2.25261	0.391716	2.36374	0.569382
RLK-Pelle_LRR-XII-1	TraesCS5D02G263300	0.100182	0.672662	-0.0149388	0.947388	-0.13602	0.613845	-0.178527	0.385206
RLK-Pelle_LRR-XI-1	TraesCS5B02G334200	-0.876756	0.178102	-0.651568	0.438844	0.00327749	0.997294	0.341965	0.708414
RLK-Pelle_WAK_LRK10L-1	TraesCS4D02G238900	-2.15205	0.53695	-1.47251	0.676771	-0.313645	0.848965	-4.20028	0.238928
RLK-Pelle_WAK_LRK10L-1	TraesCS4A02G062000	-0.725302	0.723357	0.324893	0.879537	-0.970268	0.597195	2.31289	0.580394
RLK-Pelle_LRR-VIII-1	TraesCS1B02G312800	0.458888	0.823713	-1.86643	0.427448	0.174312	0.918836	-0.612001	0.874961
RLK-Pelle_RLCK-IXb	TraesCS5D02G302100	3.00292	0.149482	-0.764607	0.8287	0.226946	0.915	-1.28793	0.692402
RLK-Pelle_LRR-II	TraesCS2D02G321400	1.33519	0.705246	-1.0947	0.708732	-0.909756	0.796837	1.28379	0.766331
RLK-Pelle_DLSV	TraesCS6B02G167900	-2.5933	0.424451	3.42559	0.183731	-1.61495	0.647378	1.42454	0.741135
RLK-Pelle_DLSV	TraesCS4A02G317600	-1.93103	0.407201	-1.20279	0.464689	2.41928	0.174978	-1.19778	0.308097
RLK-Pelle_LRR-I-1	TraesCS3D02G328500	-0.88718	0.224773	-0.513866	0.399246	-0.159355	0.79391	0.45997	0.47156
RLK-Pelle_LRR-XI-1	TraesCS6A02G314300	-1.69414	0.483881	-0.595756	0.793178	-3.1998	0.209401	3.0351	0.335848
RLK-Pelle_LRR-XI-1	TraesCS1B02G355700	-0.436811	0.591594	0.706603	0.505671	-0.838203	0.295939	-0.24184	0.761416
RLK-Pelle_LRR-XII-1	TraesCS1B02G187300	0.0525192	0.921145	0.504467	0.163437	0.636966	0.17148	1.84155	6.43e-06
RLK-Pelle_LRR-Xb-1	TraesCS6A02G125400	0.201822	0.375154	-0.648304	0.0117395	0.13226	0.608577	-0.709437	0.000818306
RLK-Pelle_LRR-XII-1	TraesCS6D02G042800	-0.0979488	0.977037	-2.53083	0.464132	-0.318097	0.898445	-1.93401	0.64552
RLK-Pelle_RLCK-VIIa-2	TraesCS6D02G027700	0.181693	0.932182	-1.47251	0.676771	-0.475847	0.799668	-0.73603	0.735734
RLK-Pelle_SD-2b	TraesCS7A02G431100	2.29255	0.000113714	0.990586	0.0416343	0.236408	0.68207	1.98543	0.000177369
RLK-Pelle_LRR-III	TraesCS3D02G391600	0.858569	0.683936	0.399491	0.763775	0.183275	0.892888	1.00689	0.727671
RLK-Pelle_RLCK-IXb	TraesCS7B02G263700	0.565855	0.768247	2.08576	0.214609	-1.61709	0.240815	3.41785	0.211924
RLK-Pelle_RLCK-IV	TraesCS3B02G398100	-0.0687595	0.950116	-1.37765	0.254064	0.726393	0.392144	-1.10566	0.585901
RLK-Pelle_LRR-Xb-1	TraesCS6A02G124900	3.63201	0.0741549	-2.48457	0.453896	0.07888	0.959835	3.21461	0.315082
RLK-Pelle_LRR-XII-1	TraesCS7D02G463700	-1.46457	0.508869	1.5585	0.49577	-0.442684	0.823237	-1.65024	0.677789
RLK-Pelle_URK-2	TraesCS2D02G328500	-0.176309	0.79245	0.625534	0.275434	-0.474852	0.46927	0.958598	0.0838339
RLK-Pelle_LRR-III	TraesCS7D02G216400	-0.150378	0.92699	1.5471	0.440188	-1.88824	0.499562	3.00693	0.347709
RLK-Pelle_LRK10L-2	TraesCS3D02G063000	0.992468	0.167593	-0.0519248	0.953608	-1.13764	0.251437	-1.35697	0.383216
RLK-Pelle_LRR-V	TraesCS5D02G372600	1.23826	0.395734	-0.0821607	0.980848	1.57461	0.470733	1.79751	0.675243
RLK-Pelle_LRK10L-2	TraesCS3A02G017200	-0.09395	0.758942	-0.157369	0.633187	0.669365	0.0511508	-1.06556	0.0926844
RLK-Pelle_L-LEC	TraesCS7A02G173900	-0.726355	0.692011	-1.51766	0.667247	0.586755	0.740437	-0.262938	0.902358
RLK-Pelle_LRR-VIII-1	TraesCS3D02G333500	-1.07736	0.332619	-1.87613	0.0907364	0.439074	0.592454	-1.01396	0.443875
RLK-Pelle_LysM	TraesCS6A02G258900	1.97523	0.425018	1.31525	0.610967	-1.31934	0.649042	1.28379	0.766331
RLK-Pelle_LRR-XI-1	TraesCS5B02G412400	2.84371	0.332463	-0.216491	0.878591	0.847352	0.632926	-0.608203	0.696107
RLK-Pelle_LRR-III	TraesCS3A02G397700	-0.127126	0.892117	1.65005	0.0357989	0.180702	0.793899	0.865788	0.286372
RLK-Pelle_LRR-Xb-1	TraesCS6B02G152300	-0.861434	0.80741	-0.0620655	0.974551	-0.655873	0.762229	0.694047	0.853216
RLK-Pelle_LRR-XII-1	TraesCS1D02G317500	-0.683371	0.160707	-0.422119	0.273062	-0.180103	0.53166	0.3064	0.144138
RLK-Pelle_RLCK-VIIa-1	TraesCS2D02G117200	0.335153	0.790064	0.441436	0.702404	2.50773	0.0532867	-0.276089	0.890013
RLK-Pelle_DLSV	TraesCS4B02G313900	-2.45462	0.251412	-0.638659	0.776831	1.20536	0.732432	-2.65534	0.527674
RLK-Pelle_DLSV	TraesCS2D02G222700	1.33519	0.705246	-1.47251	0.676771	0.279617	0.912085	-2.65534	0.527674
RLK-Pelle_L-LEC	TraesCS5B02G502500	-2.92193	0.114244	0.973972	0.627834	-1.10466	0.4558	1.08863	0.36829
RLK-Pelle_RLCK-VI	TraesCS4D02G229100	-0.188385	0.812871	0.857365	0.150755	1.1482	0.102818	-0.60321	0.366646
RLK-Pelle_LRR-I-1	TraesCS3A02G335800	-0.364427	0.360318	0.137743	0.711616	-0.0818389	0.83274	0.657769	0.0728352
RLK-Pelle_DLSV	TraesCS2B02G036600	-1.14078	0.373807	0.0513728	0.951374	0.1349	0.923895	-0.909946	0.600942
RLK-Pelle_LRR-VIII-1	TraesCS4A02G131500	1.31695	0.147589	0.980642	0.220338	-0.0598841	0.953319	-0.0456231	0.9526
RLK-Pelle_LRR-II	TraesCS6B02G319700	0.0848179	0.92104	0.348618	0.751129	-0.137563	0.844517	0.6713	0.450407
RLK-Pelle_LRR-Xb-1	TraesCS6D02G114800	-0.00358649	0.984756	-0.303941	0.180596	-0.0783361	0.699409	-0.255755	0.224937
RLK-Pelle_LRR-XI-1	TraesCS3B02G310000	-1.71549	0.476891	-4.27555	0.0285883	1.02567	0.698087	-0.762373	0.848068
RLK-Pelle_L-LEC	TraesCS1B02G062300	1.36326	0.0545651	-0.26229	0.69805	1.79036	0.0722678	0.758561	0.468575
RLK-Pelle_LRR-VI-2	TraesCS3D02G270300	3.09269	0.217927	-1.47372	0.676515	2.03936	0.556984	-2.65534	0.527674
RLK-Pelle_LRR-XII-1	TraesCSU02G105600	2.34363	0.483256	-2.59589	0.213548	-0.50888	0.797629	0.42281	0.867835
RLK-Pelle_LRR-V	TraesCS2D02G174500	-0.971297	0.461921	-1.20653	0.524216	-0.43504	0.802771	-0.454067	0.825381
RLK-Pelle_LRR-I-1	TraesCS3D02G328400	-0.714396	0.472193	0.548282	0.592922	0.576999	0.496054	-1.69866	0.19795
RLK-Pelle_SD-2b	TraesCS7A02G383000	-0.542101	0.437494	-0.40424	0.534385	-0.934264	0.214784	-0.044292	0.956016
RLK-Pelle_LRK10L-2	TraesCS1D02G015300	-0.599149	0.0216794	-0.381147	0.135501	1.13006	0.215921	-2.67303	0.0297767
RLK-Pelle_CR4L	TraesCS3B02G214300	-1.58931	0.652797	-1.51766	0.667247	-1.61495	0.647378	2.12657	0.617708
RLK-Pelle_LRR-XII-1	TraesCS7D02G355600	0.998895	0.166986	0.695344	0.292917	0.249973	0.796288	0.121618	0.865659
RLK-Pelle_DLSV	TraesCS2A02G216700	-0.946889	0.484681	-0.0435648	0.980374	2.04732	0.320725	1.6585	0.69964
RLK-Pelle_LRR-Xb-1	TraesCS6B02G152600	-0.0338384	0.950926	-1.1552	0.0887142	-0.431107	0.287722	-0.523805	0.155835
RLK-Pelle_WAK	TraesCS5A02G464700	0.23782	0.610399	-0.369197	0.323886	-0.00201158	0.995761	0.460991	0.361843
RLK-Pelle_RLCK-VIIa-1	TraesCS3B02G506600	1.40219	0.571362	0.736241	0.689357	3.65031	0.131992	3.24902	0.259635
RLK-Pelle_LRR-III	TraesCS2A02G253500	0.325152	0.791091	-1.54479	0.181398	0.383457	0.790388	0.407346	0.749131
RLK-Pelle_Extensin	TraesCS3A02G251000	-3.18154	0.253971	-1.57727	0.39423	0.49186	0.826675	1.28379	0.766331
RLK-Pelle_LRR-XII-1	TraesCS5B02G544800	1.29425	0.714035	2.95708	0.355948	-3.14138	0.267944	-2.65534	0.527674
RLK-Pelle_Extensin	TraesCS2D02G362200	-0.896694	0.45101	1.26715	0.279386	0.336028	0.791408	-1.63442	0.176583
RLK-Pelle_SD-2b	TraesCS4A02G353300	-1.58737	0.653207	2.42532	0.466469	-1.6882	0.6322	3.37026	0.423449
RLK-Pelle_L-LEC	TraesCS5B02G056700	-2.58374	0.455134	2.39306	0.476463	0.532916	0.88013	1.17382	0.785491
RLK-Pelle_PERK-1	TraesCS3D02G160000	-0.160366	0.962554	-3.28703	0.185858	3.05406	0.225227	-2.40794	0.179372
RLK-Pelle_LRR-XI-1	TraesCS5B02G012000	-1.59522	0.651551	0.952462	0.634686	1.20536	0.732432	2.50382	0.556512
RLK-Pelle_RLCK-VIIa-2	TraesCS2B02G197000	0.837585	0.77841	0.962441	0.723286	2.38386	0.259364	-1.0055	0.803181
RLK-Pelle_RLCK-IXb	TraesCS6B02G278900	-2.14629	0.268457	1.52061	0.434113	2.12653	0.297502	-1.26549	0.55459
RLK-Pelle_LRR-XII-1	TraesCS3D02G259600	1.8623	0.231096	-0.0495188	0.968169	-0.442652	0.760719	-2.75463	0.503424
RLK-Pelle_LRR-XII-1	TraesCS7A02G366300	-0.873329	0.699645	-1.82607	0.244648	1.89905	0.585399	-1.93401	0.64552
RLK-Pelle_WAK_LRK10L-1	TraesCS3B02G049100	2.88446	0.27867	-0.0275182	0.990256	1.18185	0.737533	3.99887	0.0770967
RLK-Pelle_RLCK-IXb	TraesCS6D02G227800	0.642175	0.551607	-0.49931	0.668662	0.521292	0.588633	-0.0116321	0.989561
RLK-Pelle_WAK	TraesCS4A02G335200	0.436618	0.880774	-2.44684	0.479647	2.07622	0.549624	-3.20068	0.442296
RLK-Pelle_SD-2b	TraesCS5B02G206300	-0.515023	0.839833	-0.669335	0.830951	-0.244676	0.944638	-2.61634	0.53408
RLK-Pelle_LRR-I-1	TraesCS6B02G158700	0.581239	0.869354	3.84658	0.0549731	-0.909756	0.796837	0.528167	0.889257
RLK-Pelle_LRR-XI-1	TraesCS7D02G150200	-0.121414	0.949802	-1.47251	0.676771	-0.800847	0.694137	-2.74522	0.2813
RLK-Pelle_DLSV	TraesCS3B02G352900	0.636598	0.65853	1.74668	0.273882	0.306699	0.819542	0.316686	0.838263
RLK-Pelle_LRK10L-2	TraesCS3D02G014600	0.368999	0.535905	-0.293958	0.682177	-0.909409	0.171121	-0.270632	0.653855
RLK-Pelle_LRR-I-1	TraesCS5B02G186300	-0.100151	0.974583	1.78277	0.174371	0.654648	0.642132	0.850191	0.722616
RLK-Pelle_SD-2b	TraesCS2D02G216700	-1.58737	0.653207	0.694993	0.843982	-0.221153	0.949804	1.28379	0.766331
RLK-Pelle_LRR-XIIIb	TraesCS7A02G066200	-1.57231	0.656328	2.39536	0.221513	-0.297684	0.912497	0.526545	0.78218
RLK-Pelle_LRR-I-1	TraesCS3A02G335400	0.349651	0.393404	-1.10955	0.0491092	-0.513522	0.227508	-0.536777	0.279093
RLK-Pelle_LRR-XV	TraesCS2A02G176500	1.33519	0.705246	-0.0142927	0.995323	-1.61495	0.647378	-1.28821	0.756827
RLK-Pelle_RLCK-VIIa-1	TraesCS1B02G085000	0.957087	0.00553212	2.44971	1.8e-25	0.197428	0.580913	1.44277	5.89e-05
RLK-Pelle_L-LEC	TraesCS5D02G452800	-0.328264	0.790302	-0.583333	0.565757	0.405274	0.691754	0.030268	0.973259
RLK-Pelle_DLSV	TraesCS2D02G223400	-0.770226	0.223462	-0.34382	0.694754	-0.309871	0.674371	-0.768106	0.176218
RLK-Pelle_LRR-XII-1	TraesCS2B02G625200	-0.520267	0.823443	-1.01228	0.733503	4.44716	0.0179675	1.77308	0.474487
RLK-Pelle_DLSV	TraesCS3D02G317300	0.233279	0.773701	0.952331	0.418516	-0.429853	0.546593	-0.718469	0.506465
RLK-Pelle_RLCK-IXb	TraesCS6A02G245400	1.19903	0.353662	0.620019	0.670396	-0.312283	0.801561	0.569023	0.755236
RLK-Pelle_RLCK-IXa	TraesCS3B02G477400	0.01372	0.922792	-0.245138	0.232365	0.177229	0.336331	-0.127031	0.413855
RLK-Pelle_LRR-II	TraesCS7D02G291200	1.28451	0.716131	2.98009	0.301208	1.65508	0.636191	-2.65534	0.527674
RLK-Pelle_LRR-I-1	TraesCS3A02G335700	-0.762957	0.173896	-0.041995	0.929375	0.411542	0.367111	-0.170284	0.631718
RLK-Pelle_RLCK-VIII	TraesCS5B02G532900	-0.0979488	0.977037	-0.0386891	0.99108	1.63121	0.641246	1.28379	0.766331
RLK-Pelle_LRK10L-2	TraesCS3D02G011800	0.576132	0.515021	-0.760125	0.578524	3.63053	0.133096	-4.96186	0.0258956
RLK-Pelle_WAK	TraesCS7D02G147900	-0.415885	0.265431	0.255467	0.616468	-0.155382	0.741431	0.476877	0.441318
RLK-Pelle_LRR-I-1	TraesCS3D02G328800	1.15521	0.0780156	-0.932487	0.233261	-0.0511807	0.927681	0.504825	0.399572
RLK-Pelle_DLSV	TraesCS7A02G015800	1.06945	0.610022	2.20772	0.253728	-0.987219	0.443463	2.36337	0.0914073
RLK-Pelle_LRR-XII-1	TraesCS7D02G358300	-0.174558	0.942706	0.594452	0.757621	0.629468	0.6371	-1.62244	0.147845
RLK-Pelle_RLCK-VIIa-2	TraesCS7D02G381900	0.613853	0.861944	0.480792	0.831741	0.275431	0.914159	-2.2459	0.105132
RLK-Pelle_LRR-XII-1	TraesCS7D02G356500	-0.861434	0.80741	-2.08772	0.548936	-1.60167	0.650143	0.811751	0.700698
RLK-Pelle_LRR-XI-2	TraesCS7D02G217500	-1.13757	0.566277	-0.61103	0.767447	0.3429	0.821784	-4.80811	0.0437758
RLK-Pelle_LRK10L-2	TraesCSU02G177600	0.581239	0.869354	1.25954	0.662198	-1.50053	0.523508	0.528167	0.889257
RLK-Pelle_LRR-II	TraesCS7B02G036100	-0.544338	0.732261	0.677771	0.783828	-0.723315	0.62691	-0.395617	0.777423
RLK-Pelle_RLCK-VIII	TraesCS2A02G348200	-2.1848	0.411199	3.43249	0.184683	2.47104	0.473781	-1.86123	0.37168
RLK-Pelle_LRK10L-2	TraesCS3B02G055835	-0.554378	0.444908	-2.85479	0.000711246	-0.23776	0.808054	-1.13031	0.275977
RLK-Pelle_LRK10L-2	TraesCS1A02G018000	0.481234	0.806175	-1.05003	0.697746	1.79275	0.399759	1.11377	0.556371
RLK-Pelle_LRR-V	TraesCS2A02G202600	-0.738152	0.562955	-0.661858	0.748652	-0.267762	0.880221	3.44731	0.40338
RLK-Pelle_DLSV	TraesCS2B02G568000	-0.861434	0.80741	-2.44496	0.479996	1.41522	0.687342	1.17382	0.785491
RLK-Pelle_LRR-XII-1	TraesCS7D02G357100	-0.311229	0.397029	0.0115145	0.976235	-0.161411	0.658588	-0.284709	0.3564
RLK-Pelle_L-LEC	TraesCS1B02G467700	-1.47338	0.532061	-1.51766	0.667247	0.838367	0.502807	-1.21305	0.648427
RLK-Pelle_SD-2b	TraesCS5D02G018800	-0.681672	0.194715	-1.36826	0.0294664	-0.53017	0.320567	-1.29662	0.0322337
RLK-Pelle_SD-2b	TraesCS6B02G426200	-0.777997	0.141051	-0.616547	0.192508	0.165435	0.7358	-1.07946	0.0410545
RLK-Pelle_DLSV	TraesCSU02G171300	-0.141276	0.941814	-1.0101	0.553542	3.45922	0.0264892	3.86745	0.103921
RLK-Pelle_RLCK-IXb	TraesCS5D02G302000	0.276647	0.577891	-0.786287	0.245276	0.618826	0.234538	-0.431113	0.455464
RLK-Pelle_DLSV	TraesCS7D02G012400	-0.789394	0.418198	0.853761	0.577095	0.36322	0.691541	2.31331	0.104613
RLK-Pelle_Extensin	TraesCS2A02G364300	0.247209	0.884016	-0.764607	0.8287	0.0544433	0.981218	0.385717	0.925511
RLK-Pelle_LRR-XIV	TraesCS5B02G412200	2.02834	0.362918	1.44816	0.284734	2.64453	0.186381	0.531292	0.746696
RLK-Pelle_LRR-XII-1	TraesCS7D02G053400	0.369282	0.746984	0.689897	0.636784	-0.691481	0.494709	-1.511	0.173742
RLK-Pelle_LRR-VIII-1	TraesCS3D02G335600	2.02961	0.304626	-0.0205597	0.993972	0.693889	0.84357	0.795241	0.752503
RLK-Pelle_LysM	TraesCS6D02G381200	-0.40432	0.505559	0.993464	0.0872674	-0.971483	0.0944008	0.974869	0.0666113
RLK-Pelle_LRK10L-2	TraesCS6A02G401300	-0.791072	0.509643	-1.78093	0.532535	-0.04769	0.975406	-0.617306	0.793995
RLK-Pelle_LRR-XII-1	TraesCS6D02G369600	1.28451	0.716131	0.429731	0.865914	-1.19885	0.688246	-4.53e-05	0.999988
RLK-Pelle_L-LEC	TraesCS1B02G062200	0.0532298	0.977389	0.559916	0.707853	0.29756	0.893412	-2.88977	0.147452
RLK-Pelle_LRR-Xb-1	TraesCS6A02G125600	4.63066	0.004902	0.678065	0.847837	-2.97476	0.313893	2.14823	0.613653
RLK-Pelle_L-LEC	TraesCS2B02G158800	-1.59522	0.651551	-1.51766	0.667247	-1.61495	0.647378	-2.65534	0.527674
RLK-Pelle_L-LEC	TraesCS3B02G364500	-0.548545	0.744489	-0.0577164	0.95691	3.32467	0.0273855	-1.24932	0.764654
RLK-Pelle_DLSV	TraesCS2D02G564300	0.439244	0.820779	-0.0515733	0.980367	0.652141	0.628363	-2.76451	0.281581
RLK-Pelle_LRK10L-2	TraesCS3D02G011300	0.528865	0.735343	-0.0432731	0.99023	-1.78544	0.39175	1.25221	0.772012
RLK-Pelle_RLCK-V	TraesCS1B02G469400	1.87149	0.591316	-0.75238	0.831322	-0.893613	0.80019	0.528167	0.889257
RLK-Pelle_DLSV	TraesCS3B02G024500	1.28451	0.716131	-3.65402	0.10472	-0.0474558	0.980398	-3.12716	0.147107
RLK-Pelle_LRR-XII-1	TraesCS2D02G585500	-1.39147	0.0635649	-2.6651	0.000160454	0.270638	0.674165	-2.45919	0.00111052
RLK-Pelle_LRR-III	TraesCS2D02G254000	-1.08771	0.709769	0.94726	0.60158	2.78028	0.30295	1.88903	0.659341
RLK-Pelle_LRR-Xb-1	TraesCS5A02G177300	0.865522	0.470561	3.42245	0.0237781	0.163312	0.928791	2.86507	0.0326318
RLK-Pelle_LRR-XII-1	TraesCS6B02G089100	-0.648689	0.637987	-2.15031	0.183892	-0.0497227	0.966857	1.62219	0.333145
RLK-Pelle_RLCK-IXb	TraesCS4A02G382900	-0.991626	0.286486	1.02461	0.204814	0.967909	0.430263	-0.42511	0.589012
RLK-Pelle_LRR-XII-1	TraesCS3A02G259500	2.30435	0.495435	-0.00936078	0.99764	1.64178	0.492057	2.36374	0.569382
RLK-Pelle_LRR-Xb-1	TraesCS6A02G124500	0.135942	0.592428	-0.594439	0.0206516	-0.0737877	0.783513	-0.46707	0.0548213
RLK-Pelle_SD-2b	TraesCS3B02G103600	1.20909	0.104277	-0.685071	0.422078	-0.274904	0.748934	-0.734163	0.304101
RLK-Pelle_CrRLK1L-1	TraesCS4D02G340500	-1.37374	0.363323	-1.30031	0.420727	-1.56983	0.203336	-0.629922	0.788552
RLK-Pelle_RLCK-IXb	TraesCS1B02G222200	-0.72278	0.702583	2.72151	0.376662	1.05812	0.533224	0.578211	0.825067
RLK-Pelle_RLCK-VIIa-2	TraesCS6D02G380200	-3.15818	0.260321	-1.51766	0.667247	-0.966867	0.78399	1.25221	0.772012
RLK-Pelle_RLCK-V	TraesCS4B02G318400	2.15463	0.287375	-0.0241746	0.988389	3.9798	0.0755434	0.089689	0.978296
RLK-Pelle_LRR-III	TraesCS5D02G165400	1.10242	0.599504	2.42532	0.466469	-2.64581	0.411364	1.28379	0.766331
RLK-Pelle_RLCK-VIIa-1	TraesCS3D02G457400	2.33907	0.498718	-0.013146	0.996952	-0.145921	0.932444	1.25559	0.558366
RLK-Pelle_RLCK-VIIa-2	TraesCS2D02G528200	0.486257	0.740922	-2.52431	0.231677	3.71597	0.0841853	1.09494	0.750391
RLK-Pelle_LRR-XI-1	TraesCS5D02G339700	0.111914	0.436106	-0.313161	0.0854931	0.0937258	0.574604	-0.3209	0.0401231
RLK-Pelle_LRR-III	TraesCS3A02G217800	1.4686	0.550706	-1.47372	0.676515	1.41522	0.687342	0.326325	0.899944
RLK-Pelle_SD-2b	TraesCS6A02G331200	-1.16766	0.662858	-0.488152	0.77355	4.00079	0.049168	-0.795334	0.679879
RLK-Pelle_RLCK-VIIa-2	TraesCS2D02G178100	1.83955	0.426057	-1.36494	0.423004	-0.767212	0.699087	-0.954693	0.701061
RLK-Pelle_LRR-XI-1	TraesCS5B02G210300	0.137073	0.793347	-0.177424	0.712026	-0.543968	0.188834	-1.09542	0.0152699
RLK-Pelle_LRR-Xa	TraesCS2D02G344700	2.46652	0.198369	4.11334	0.0407052	1.8526	0.284234	-4.95395	0.0266496
RLK-Pelle_LRR-XII-1	TraesCS6A02G385000	-0.071338	0.938039	-1.69281	0.0245812	3.13488	0.0668242	-2.12356	0.0880321
RLK-Pelle_LRR-XII-1	TraesCS7A02G366200	0.484359	0.277467	-0.921963	0.0234675	-0.16427	0.78745	0.65513	0.212724
RLK-Pelle_PERK-1	TraesCS5B02G415000	-0.106574	0.939694	0.965473	0.655821	-2.18689	0.415602	-1.2557	0.543845
RLK-Pelle_LRR-II	TraesCS3A02G302200	-1.59522	0.651551	-3.08411	0.233489	1.635	0.49567	2.48476	0.541824
RLK-Pelle_CrRLK1L-1	TraesCS7A02G340700	-1.58931	0.652797	-0.00745553	0.998265	1.41522	0.687342	-1.04483	0.794724
RLK-Pelle_LRR-III	TraesCS2A02G337000	-1.57231	0.656328	-2.48457	0.453896	-2.54919	0.461773	-3.61538	0.383044
RLK-Pelle_SD-2b	TraesCS3B02G175500	1.33519	0.705246	-1.51766	0.667247	-1.60832	0.648757	0.674188	0.857062
RLK-Pelle_DLSV	TraesCS1B02G451700	-0.750321	0.794716	1.39057	0.693863	0.532916	0.88013	-1.65024	0.677789
RLK-Pelle_LRR-XII-1	TraesCS7A02G366600	-0.577859	0.180681	-1.01557	0.014999	0.533063	0.205497	-0.964788	0.00830869
RLK-Pelle_DLSV	TraesCS2A02G537900	1.29425	0.714035	-2.36227	0.308709	3.0637	0.268283	1.42454	0.741135
RLK-Pelle_WAK	TraesCS5D02G477400	0.232396	0.612372	0.384718	0.206658	-0.0161982	0.966496	-0.0590417	0.834511
RLK-Pelle_LRR-XII-1	TraesCS7A02G550100	0.558823	0.390092	-2.61568	0.00641552	0.253516	0.730715	-2.20869	0.0517033
RLK-Pelle_LRR-II	TraesCS7B02G182300	-0.19216	0.73657	0.401749	0.570518	0.951192	0.161763	1.06255	0.125181
RLK-Pelle_DLSV	TraesCS4D02G089600	-3.16955	0.257223	-2.48839	0.452708	0.135475	0.956978	-0.720649	0.784013
RLK-Pelle_LRK10L-2	TraesCS6A02G001700	0.337432	0.782099	-1.0536	0.696589	-2.14269	0.193987	-1.04483	0.794724
RLK-Pelle_RLCK-VIIa-2	TraesCS6A02G336600	3.32563	0.202854	2.77933	0.105743	-0.0894431	0.978205	3.09551	0.356761
RLK-Pelle_RLCK-VI	TraesCS7D02G471700	-1.26092	0.375696	-0.567798	0.569037	-1.45952	0.253628	-2.46257	0.150543
RLK-Pelle_RLCK-Os	TraesCS2B02G531800	0.0977331	0.879485	-3.86494	0.0182799	-0.184199	0.815156	-1.22001	0.439457
RLK-Pelle_PERK-1	TraesCS3B02G179300	-3.89809	0.0968994	-1.51766	0.667247	0.532916	0.88013	1.42454	0.741135
RLK-Pelle_LRR-Xb-1	TraesCS6B02G259100	-1.11201	0.676512	-1.80985	0.411605	2.67486	0.119874	0.215483	0.902157
RLK-Pelle_LRK10L-2	TraesCS3D02G011900	-1.34584	0.251473	-0.780178	0.517125	0.373858	0.655433	-1.38139	0.238236
RLK-Pelle_LRR-VIII-1	TraesCS3A02G340100	0.131728	0.607569	-0.314446	0.397376	-0.30987	0.278454	0.477895	0.0741102
RLK-Pelle_L-LEC	TraesCS6A02G132300	3.51246	0.158551	-0.16528	0.90088	0.147034	0.901224	3.52373	0.179571
RLK-Pelle_LRK10L-2	TraesCS3A02G018500	3.66971	7.99e-05	1.06012	0.128189	0.25317	0.81512	-0.3023	0.807226
RLK-Pelle_LRR-V	TraesCS2B02G229600	-2.92153	0.329958	-0.624516	0.828189	-0.0171276	0.995905	3.06158	0.41425
RLK-Pelle_LRR-XII-1	TraesCS4D02G346200	0.355728	0.598106	-0.591946	0.464841	0.414757	0.478392	-0.535827	0.532359
RLK-Pelle_SD-2b	TraesCS4B02G242200	-0.757555	0.689931	-4.07233	0.0309634	-0.331657	0.877559	1.52372	0.176281
RLK-Pelle_L-LEC	TraesCS1A02G184400	0.117741	0.949781	4.39511	0.01154	-2.91121	0.113272	0.651379	0.681361
RLK-Pelle_RLCK-XI	TraesCS1D02G409300	1.83157	0.389009	1.50836	0.506075	-1.21997	0.391983	2.79573	0.455151
RLK-Pelle_RLCK-VIII	TraesCS2B02G366600	-1.42261	0.671423	0.389609	0.797766	2.48392	0.440644	1.00335	0.776085
RLK-Pelle_LRR-XII-1	TraesCS6D02G333700	-2.55797	0.459818	-3.52854	0.167287	-1.6882	0.6322	0.0784724	0.97729
RLK-Pelle_LRR-II	TraesCS6B02G223700	-2.6031	0.451632	1.42384	0.686762	3.27548	0.170633	-3.09125	0.0657097
RLK-Pelle_WAK	TraesCS6B02G035500	-2.13811	0.3476	-2.53083	0.464132	0.426859	0.772392	-3.61538	0.383044
RLK-Pelle_LRK10L-2	TraesCS1D02G015400	1.7576	0.328903	-3.05679	0.24086	-2.15673	0.370125	-1.04483	0.794724
RLK-Pelle_LRR-V	TraesCS6D02G161000	0.20224	0.113212	-0.118126	0.37397	-0.024135	0.863528	-0.242138	0.0771303
RLK-Pelle_LRR-III	TraesCS1B02G311800	-0.658717	0.580726	0.143492	0.935635	-0.375051	0.769513	0.922366	0.427895
RLK-Pelle_WAK	TraesCS6D02G394600	-2.86152	0.146229	-0.370091	0.813357	-1.82778	0.45368	-5.21109	0.00976593
RLK-Pelle_LRR-XI-1	TraesCS4A02G307500	-1.25343	0.170554	-2.19246	0.0162019	0.601743	0.493077	-0.183178	0.83053
RLK-Pelle_LRR-III	TraesCS3B02G429600	0.631723	0.59255	1.36385	0.184718	2.29269	0.0918136	-0.289406	0.712158
RLK-Pelle_RLCK-VIIa-1	TraesCS1A02G066700	0.578167	0.427075	2.6133	3.24e-07	-0.390901	0.111488	2.17814	1.65e-15
RLK-Pelle_WAK	TraesCS6A02G000200	-2.16038	0.535306	1.42384	0.686762	-1.82758	0.45118	-2.24551	0.521212
RLK-Pelle_SD-2b	TraesCS7A02G431500	-0.451338	0.544007	-0.659796	0.278024	0.388189	0.655131	-1.30901	0.043829
RLK-Pelle_SD-2b	TraesCS2D02G297500	1.22028	0.636665	0.902859	0.760316	0.693889	0.84357	-0.17685	0.953008
RLK-Pelle_WAK	TraesCS6B02G100300	-0.277215	0.727939	-0.768748	0.300822	0.286711	0.777841	0.345415	0.71749
RLK-Pelle_WAK	TraesCS3D02G527500	-0.356415	0.62852	0.668791	0.357198	0.00404357	0.99559	-0.814303	0.225208
RLK-Pelle_LRR-XI-1	TraesCS5B02G420700	-0.49028	0.737118	-1.72655	0.547561	1.41522	0.687342	-3.65624	0.377486
RLK-Pelle_WAK	TraesCS2B02G075200	0.855102	0.751819	1.4138	0.360942	-1.60167	0.650143	1.29949	0.352836
RLK-Pelle_LRR-XII-1	TraesCS7D02G463300	-0.353268	0.82777	1.22105	0.561156	1.20536	0.732432	3.5428	0.402446
RLK-Pelle_RLCK-IXb	TraesCS2D02G076700	1.33519	0.705246	-1.47251	0.676771	0.484017	0.890803	-3.61538	0.383044
RLK-Pelle_LRR-XI-1	TraesCSU02G152100	-1.71154	0.442567	2.73419	0.136346	-0.293396	0.932193	2.45858	0.54796
RLK-Pelle_RLCK-IV	TraesCS3A02G366500	2.90752	0.313695	-0.64511	0.823862	0.487074	0.865612	1.28379	0.766331
RLK-Pelle_SD-2b	TraesCS3A02G064300	-0.988018	0.149059	-0.992528	0.231644	0.0426766	0.951108	0.266234	0.697636
RLK-Pelle_LRR-I-2	TraesCS7D02G214900	-1.13322	0.464461	-1.06551	0.69064	0.850092	0.754692	-2.61634	0.53408
RLK-Pelle_DLSV	TraesCS6B02G430800	0.964762	0.52781	-0.875795	0.640636	-0.814393	0.455157	-2.65808	0.0188695
RLK-Pelle_DLSV	TraesCS7D02G099200	-1.71155	0.442435	-2.36525	0.238805	0.829258	0.59476	-1.43663	0.344294
RLK-Pelle_RLCK-VI	TraesCS4B02G228200	0.554221	0.000831929	1.3265	4.43e-14	-0.144309	0.335927	0.551798	1.33e-05
RLK-Pelle_URK-3	TraesCS2D02G024300	-1.59522	0.651551	-3.48415	0.138145	2.50718	0.186837	0.298969	0.765383
RLK-Pelle_LRR-XII-1	TraesCS7D02G449500	1.40571	0.214188	-0.0920637	0.914697	1.54768	0.414087	0.491792	0.638276
RLK-Pelle_CrRLK1L-1	TraesCS5A02G330500	-1.72538	0.478786	-1.79816	0.454332	-1.16213	0.672378	-0.0929202	0.957561
RLK-Pelle_LRK10L-2	TraesCS3B02G030500	0.0542884	0.94204	-0.405883	0.615087	0.0944543	0.890917	-0.314172	0.725238
RLK-Pelle_CrRLK1L-1	TraesCS2A02G079600	0.850493	0.753295	3.00588	0.293843	3.44289	0.216685	3.57373	0.135103
RLK-Pelle_RLCK-VIII	TraesCS2D02G346600	-1.28967	0.403585	0.405402	0.747764	0.288782	0.861821	1.94803	0.432948
RLK-Pelle_LRR-XI-2	TraesCS7B02G122800	-0.656473	0.719529	-1.47372	0.676515	1.28152	0.528723	-2.65534	0.527674
RLK-Pelle_LRK10L-2	TraesCS3D02G064100	-0.887574	0.676283	-3.66825	0.0797507	1.90024	0.442132	-0.929336	0.821555
RLK-Pelle_LRR-VI-1	TraesCS5D02G437000	0.365665	0.826852	4.31725	0.00449801	-0.966847	0.624616	5.16662	0.00204252
RLK-Pelle_LRR-I-1	TraesCS3A02G335600	-0.242451	0.805637	-1.42678	0.169684	-0.13521	0.870073	0.687608	0.4915
RLK-Pelle_RLCK-VIIa-2	TraesCS1A02G141300	2.4025	0.258572	-1.6417	0.320493	3.03974	0.233307	-1.62974	0.680079
RLK-Pelle_RLCK-VIIa-2	TraesCS1D02G032600	-0.497772	0.725352	0.310587	0.894267	0.910369	0.667644	0.528167	0.895383
RLK-Pelle_SD-2b	TraesCS7D02G530900	-0.122453	0.861192	-0.0830906	0.906769	-0.556945	0.337694	-0.548585	0.381691
RLK-Pelle_LRK10L-2	TraesCS1A02G407000	1.67509	0.442422	-2.33224	0.245675	0.405862	0.807536	-1.13964	0.782647
RLK-Pelle_LRR-XII-1	TraesCS3D02G060500	0.53166	0.000280767	0.152901	0.64393	-0.265604	0.367421	1.06823	3.6e-05
RLK-Pelle_L-LEC	TraesCS3A02G101800	-0.127263	0.94004	-1.06164	0.464222	0.532916	0.88013	2.62957	0.465565
RLK-Pelle_RLCK-VIIa-1	TraesCS1D02G317200	1.85006	0.595729	-1.47372	0.676515	0.532916	0.88013	1.22589	0.759153
RLK-Pelle_CrRLK1L-1	TraesCS3A02G308100	-0.0905762	0.59888	-0.0606086	0.729445	-0.0693536	0.738557	0.0483972	0.851728
RLK-Pelle_LRR-III	TraesCS1A02G165600	-0.442339	0.6869	-1.0732	0.219986	-0.365409	0.70829	-0.922466	0.244452
RLK-Pelle_CR4L	TraesCS7D02G318600	-0.112908	0.973463	-0.0307835	0.989861	-0.968959	0.738082	-0.66033	0.777539
RLK-Pelle_SD-2b	TraesCS3B02G077000	2.19536	0.272999	-0.990481	0.718373	-1.28166	0.235815	1.14611	0.227696
RLK-Pelle_DLSV	TraesCS2B02G242100	-2.57106	0.431352	1.3915	0.693667	-0.0894431	0.978205	1.28379	0.766331
RLK-Pelle_LRR-I-1	TraesCS5B02G089000	0.512531	0.455052	-0.898045	0.197599	-0.141422	0.80622	-1.75252	0.00271684
RLK-Pelle_LRR-XI-1	TraesCS1A02G103900	-1.59522	0.651551	-0.0821607	0.980848	3.05447	0.268341	-2.79615	0.496886
RLK-Pelle_DLSV	TraesCS4A02G481200	1.28939	0.715081	0.703949	0.775488	0.532916	0.88013	0.632591	0.87892
RLK-Pelle_LRR-III	TraesCS2A02G510300	-1.42261	0.671423	-3.25359	0.232486	1.94873	0.387631	-3.63595	0.352301
RLK-Pelle_LRR-V	TraesCS2D02G213100	-1.58737	0.653207	-0.764607	0.8287	1.30695	0.597557	-2.61634	0.53408
RLK-Pelle_DLSV	TraesCS5A02G186500	0.518282	0.321596	-0.307926	0.580663	0.326395	0.523291	0.00433113	0.992865
RLK-Pelle_DLSV	TraesCS6A02G390300	-0.850978	0.80968	-0.578884	0.708135	-0.92534	0.535147	4.29425	0.0419892
RLK-Pelle_LRR-XII-1	TraesCS2D02G067800	-2.57106	0.431352	1.67132	0.560635	2.06074	0.386203	0.632591	0.87892
RLK-Pelle_SD-2b	TraesCS2B02G449900	-1.40108	0.260194	-0.878857	0.660047	-0.542206	0.719391	-2.58521	0.361357
RLK-Pelle_LRR-VIII-1	TraesCS3B02G110500	-0.147642	0.965818	-4.21464	0.0348298	-0.58439	0.696545	0.876608	0.491122
RLK-Pelle_SD-2b	TraesCS6B02G444600	-0.861434	0.80741	-0.75117	0.831592	0.588775	0.834441	-1.30093	0.690202
RLK-Pelle_L-LEC	TraesCS5B02G056000	-2.6031	0.451632	-1.59602	0.554746	-2.71921	0.431267	0.486317	0.764767
RLK-Pelle_LRR-XII-1	TraesCS6A02G184000	0.480216	0.337741	1.13495	0.0593036	-0.0268593	0.966365	2.67841	0.000125951
RLK-Pelle_LRR-III	TraesCS1D02G175100	-0.11483	0.973001	1.20005	0.390372	1.76978	0.612106	1.79622	0.297019
RLK-Pelle_WAK	TraesCS6D02G361700	0.97735	0.521654	0.54838	0.624862	-0.652257	0.622719	0.887144	0.38085
RLK-Pelle_DLSV	TraesCS1D02G076200	-1.57231	0.656328	3.57288	0.115857	-0.0894431	0.978205	1.17382	0.785491
RLK-Pelle_LRR-XI-1	TraesCS4B02G009500	-1.68591	0.486738	-1.26128	0.405987	0.43777	0.811467	-4.96977	0.0275119
RLK-Pelle_LRK10L-2	TraesCS1A02G018600	0.126613	0.920404	-1.8799	0.369798	-0.0760886	0.905017	0.222483	0.765016
RLK-Pelle_LRR-II	TraesCS2B02G340700	0.840985	0.665787	-1.51766	0.667247	0.642286	0.81892	-1.66355	0.560614
RLK-Pelle_LRR-III	TraesCS2B02G538500	0.00687681	0.987913	-0.550821	0.189957	4.36647	0.162281	-2.97318	0.0872013
RLK-Pelle_LRR-XII-1	TraesCS3A02G259600	1.86206	0.493047	-3.52616	0.165294	2.19486	0.0932409	0.31053	0.917816
RLK-Pelle_CR4L	TraesCS4D02G106000	-1.59814	0.335417	1.51284	0.281482	-1.27151	0.249081	1.27363	0.545455
RLK-Pelle_LRR-VI-1	TraesCS5B02G431000	-0.497793	0.45248	-0.86778	0.268888	0.0191966	0.974657	-1.1952	0.103369
RLK-Pelle_LRR-I-1	TraesCS3A02G335200	1.42019	0.565287	1.17758	0.573445	2.94818	0.11474	-0.205826	0.961988
RLK-Pelle_DLSV	TraesCS2B02G437300	-2.57233	0.430957	-0.070421	0.953315	0.331077	0.859252	0.300042	0.917737
RLK-Pelle_URK-2	TraesCS2B02G347500	0.718828	0.679139	0.656487	0.688664	-0.733982	0.604462	2.09185	0.158878
RLK-Pelle_SD-2b	TraesCS3B02G273100	0.148887	0.90121	-0.974165	0.372254	0.956972	0.510005	0.140434	0.915943
RLK-Pelle_L-LEC	TraesCS6A02G352700	-0.0752699	0.893414	-0.330518	0.598422	0.0677961	0.895756	0.475103	0.345856
RLK-Pelle_LRR-I-1	TraesCS5A02G197300	1.33519	0.705246	-1.80833	0.558406	1.20536	0.732432	1.17382	0.785491
RLK-Pelle_RLCK-IXb	TraesCS6A02G338200	0.0831163	0.947683	-0.645455	0.610154	0.362561	0.766102	0.0654829	0.981258
RLK-Pelle_SD-2b	TraesCS7A02G431200	-0.373795	0.692616	-1.12611	0.289927	0.82967	0.224159	-1.23576	0.176564
RLK-Pelle_RLCK-VIIa-1	TraesCS2A02G285700	-3.16872	0.304918	-1.51766	0.667247	-2.54919	0.461773	2.22498	0.602226
RLK-Pelle_LRK10L-2	TraesCS1D02G017900	1.68556	0.481838	0.290964	0.901203	-1.17636	0.692918	-3.20068	0.442296
RLK-Pelle_SD-2b	TraesCS4A02G064800	-1.58931	0.652797	-1.51766	0.667247	-0.316744	0.926801	1.25221	0.772012
RLK-Pelle_LRR-Xb-1	TraesCS6B02G152900	0.581239	0.869354	-1.03805	0.540313	-0.893613	0.80019	0.385717	0.925511
RLK-Pelle_LRR-XII-1	TraesCS6A02G037300	-0.155415	0.944075	-2.05935	0.554601	-0.395574	0.79851	0.640993	0.689318
RLK-Pelle_LRK10L-2	TraesCS3B02G057000	0.45247	0.875467	-3.67266	0.135776	-3.41037	0.162775	-0.929336	0.821555
RLK-Pelle_DLSV	TraesCS5D02G532500	-0.317623	0.73604	-2.04909	0.130341	0.837225	0.295381	-0.682395	0.62498
RLK-Pelle_LRR-Xb-1	TraesCS7A02G435300	-1.70851	0.479288	-1.06621	0.714571	-1.03287	0.565801	-0.731479	0.799152
RLK-Pelle_RLCK-VIIa-2	TraesCS6B02G367100	2.84877	0.330965	2.56095	0.186951	-2.56981	0.458012	1.17382	0.785491
RLK-Pelle_DLSV	TraesCS6B02G430900	2.19283	0.14191	-2.19628	0.0941112	-1.73744	0.338556	0.241919	0.933167
RLK-Pelle_CrRLK1L-1	TraesCS2B02G094400	-0.974977	0.119363	-0.778674	0.31112	-0.922635	0.0978846	0.641729	0.403256
RLK-Pelle_SD-2b	TraesCS6A02G163900	-1.57231	0.656328	-3.02914	0.340734	-2.44089	0.244334	1.17382	0.785491
RLK-Pelle_CrRLK1L-1	TraesCS3D02G134400	-0.862133	0.352912	0.144253	0.9088	-0.822923	0.446848	-0.689455	0.551034
RLK-Pelle_LRR-XII-1	TraesCS7D02G356200	0.282641	0.476605	-1.10372	0.00514749	0.0422894	0.892921	-0.845748	0.00849262
RLK-Pelle_LRR-XI-1	TraesCS7A02G356900	-0.112933	0.973427	2.50797	0.23505	1.07564	0.576313	0.0525316	0.987208
RLK-Pelle_LRR-Xb-1	TraesCS6D02G213000	-0.861434	0.80741	-1.3115	0.640976	-0.316744	0.926801	-1.25036	0.638065
RLK-Pelle_SD-2b	TraesCS7B02G026700	-0.330438	0.713398	0.232922	0.804297	0.678588	0.520347	0.00474182	0.993728
RLK-Pelle_DLSV	TraesCS7A02G329200	2.87758	0.322459	0.803866	0.620134	1.30705	0.596976	2.3361	0.336576
RLK-Pelle_RLCK-VIIa-2	TraesCS1B02G038800	-1.94298	0.413849	-1.51766	0.667247	-0.088913	0.978489	0.528167	0.889257
RLK-Pelle_WAK_LRK10L-1	TraesCS5B02G069900	-0.149639	0.94163	-2.01102	0.380446	0.622876	0.702873	3.54561	0.141368
RLK-Pelle_DLSV	TraesCS4A02G383000	0.489376	0.735317	0.281499	0.770877	0.343796	0.734373	0.055365	0.952501
RLK-Pelle_LRK10L-2	TraesCS3A02G261700	2.19843	0.191639	-2.73331	0.141683	0.406929	0.814458	0.994844	0.458878
RLK-Pelle_DLSV	TraesCS5B02G535000	-0.170047	0.960375	-1.51766	0.667247	-0.649172	0.781631	0.528167	0.895383
RLK-Pelle_L-LEC	TraesCS2B02G388800	2.26152	0.508693	2.95808	0.307556	-3.49901	0.182975	2.46948	0.508757
RLK-Pelle_RLCK-VIIa-2	TraesCS7D02G474600	-3.17085	0.217156	-0.764607	0.8287	3.17241	0.165657	-4.21417	0.184421
RLK-Pelle_Extensin	TraesCS3D02G251400	-0.0411903	0.970097	-0.856345	0.540761	1.10464	0.526955	-2.2701	0.13826
RLK-Pelle_LRR-Xb-1	TraesCS3A02G423400	-0.243673	0.879778	-2.34981	0.242835	-1.2232	0.688605	2.31452	0.345981
RLK-Pelle_LRR-Xb-1	TraesCS6D02G115900	-0.861434	0.80741	-1.51766	0.667247	0.526288	0.85085	-1.65024	0.677789
RLK-Pelle_RLCK-XI	TraesCS1B02G430500	-2.29428	0.227029	-1.62338	0.281115	-0.473719	0.726242	-0.574867	0.787369
RLK-Pelle_RLCK-IXb	TraesCS5B02G293900	0.34971	0.43995	-1.1459	0.103783	0.0658224	0.887092	0.164997	0.732671
RLK-Pelle_DLSV	TraesCS2B02G562500	0.581239	0.869354	-0.764607	0.8287	-1.60832	0.648757	-3.2142	0.437627
RLK-Pelle_L-LEC	TraesCS6D02G258200	-1.59522	0.651551	-2.84386	0.393016	-2.6198	0.419424	2.52872	0.552511
RLK-Pelle_LRK10L-2	TraesCS3B02G030600	-1.20622	1.28e-17	-2.51532	7.79e-33	0.0660165	0.895712	-2.17123	7.56e-08
RLK-Pelle_SD-2b	TraesCS2A02G299600	-0.709206	0.41843	-0.699558	0.431703	0.478022	0.529813	0.0170602	0.984913
RLK-Pelle_LRR-I-1	TraesCS2B02G227700	0.377141	0.677672	-1.10198	0.306941	0.18036	0.851589	-1.96684	0.0441365
RLK-Pelle_L-LEC	TraesCS3B02G119500	0.350913	0.809946	-0.704013	0.492191	0.946209	0.394819	-1.7194	0.199015
RLK-Pelle_WAK	TraesCS6B02G101400	0.462495	0.873246	-2.76812	0.41556	2.45264	0.446032	-3.24089	0.436327
RLK-Pelle_LRR-XII-1	TraesCS1A02G317800	-0.237526	0.519931	-0.416696	0.253678	-0.145419	0.686579	-0.849321	0.023842
RLK-Pelle_RLCK-IXb	TraesCS4A02G382700	0.263411	0.844681	-0.242291	0.828638	0.189951	0.853222	-0.202554	0.83218
RLK-Pelle_RLCK-VIIa-1	TraesCS3A02G537900	2.18191	0.351923	1.80649	0.294693	-0.513557	0.835074	3.39617	0.0513676
RLK-Pelle_LRR-XII-1	TraesCS4B02G351400	0.323597	0.748186	-0.967498	0.343739	0.352889	0.593695	-0.610157	0.654478
RLK-Pelle_RLCK-VI	TraesCS5D02G520200	-1.40858	0.149392	1.04249	0.30547	-1.40269	0.101977	-0.0905994	0.966729
RLK-Pelle_L-LEC	TraesCS6B02G160500	0.821414	0.781993	-0.0507122	0.988064	1.18185	0.737533	1.17382	0.785491
RLK-Pelle_LRK10L-2	TraesCS1D02G017700	1.33519	0.705246	-1.7754	0.32624	2.38138	0.469839	-1.65024	0.677789
RLK-Pelle_WAK	TraesCS6B02G040700	0.90512	0.071239	-0.0540432	0.899997	0.0818949	0.884883	0.0982317	0.827814
RLK-Pelle_LRR-XII-1	TraesCS7A02G377900	-2.14997	0.343998	-2.52571	0.44107	-3.69508	0.137354	-1.89501	0.65245
RLK-Pelle_SD-2b	TraesCS7B02G300400	0.729134	0.352151	-0.164771	0.7872	0.21391	0.768718	0.271748	0.694068
RLK-Pelle_LRR-VIII-1	TraesCS3A02G340000	0.201157	0.575498	-0.927667	0.0347817	-0.232379	0.506218	-0.423127	0.241263
RLK-Pelle_LRR-Xb-1	TraesCS7D02G426000	1.20352	0.30385	0.513582	0.758616	-0.669803	0.519369	-0.0818895	0.948438
RLK-Pelle_SD-2b	TraesCS7D02G125100	2.0359	0.0199738	-1.91422	0.121691	-1.744	0.0496595	-0.389688	0.668941
RLK-Pelle_RLCK-VIIa-1	TraesCS3A02G178800	1.15066	0.713212	1.42384	0.686762	-2.30166	0.508207	2.36374	0.569382
RLK-Pelle_LRR-III	TraesCS2D02G091000	-3.56446	0.0544471	0.529687	0.856257	1.41522	0.687342	1.06405	0.776167
RLK-Pelle_SD-2b	TraesCS5D02G469700	-1.58931	0.652797	1.52662	0.573294	3.05828	0.315617	1.25221	0.772012
RLK-Pelle_RLCK-VIIa-2	TraesCS5B02G494300	-3.17131	0.304195	-0.0386891	0.99108	2.63689	0.348888	1.17382	0.785491
RLK-Pelle_LRR-XII-1	TraesCS7D02G356000	1.31658	0.430618	-1.28311	0.39121	1.34778	0.30912	1.93993	0.0652033
RLK-Pelle_RLCK-IXb	TraesCS5A02G294600	0.0784508	0.885216	-0.11923	0.818908	0.0660719	0.828041	0.657701	0.26266
RLK-Pelle_RLCK-IV	TraesCS5A02G184900	0.831193	0.760544	-0.764607	0.8287	1.41522	0.687342	4.29741	0.041803
RLK-Pelle_CrRLK1L-1	TraesCS4B02G345400	0.0997249	0.946625	2.08271	0.0510759	0.963403	0.567449	0.794372	0.525175
RLK-Pelle_WAK	TraesCS6A02G376200	3.44499	0.141457	-0.82974	0.642889	2.62069	0.1265	-2.65534	0.527674
RLK-Pelle_CrRLK1L-1	TraesCS5B02G330700	1.98329	0.37818	-0.0693221	0.977087	-0.828535	0.692051	1.25696	0.531178
RLK-Pelle_LRR-XII-1	TraesCS7D02G356400	0.0165882	0.983202	-0.0520283	0.935631	-0.729197	0.239303	-0.312055	0.57759
RLK-Pelle_LRR-VI-2	TraesCS2B02G607200	-0.110085	0.954411	0.376169	0.826955	-1.30631	0.382939	-1.11037	0.570313
RLK-Pelle_LRK10L-2	TraesCSU02G050000	1.83636	0.387754	0.387321	0.861243	-0.473929	0.751125	0.452635	0.855063
RLK-Pelle_L-LEC	TraesCS4A02G384600	0.44297	0.829336	1.42384	0.686762	-0.293157	0.931937	-1.13964	0.782647
RLK-Pelle_RLCK-VI	TraesCS7B02G388000	0.47559	0.599797	-0.428022	0.654817	0.623298	0.458796	-1.19667	0.290087
RLK-Pelle_SD-2b	TraesCS4A02G255400	-0.867796	0.80006	-0.764607	0.8287	-1.92121	0.380983	-1.83274	0.636552
RLK-Pelle_RLCK-VIIa-2	TraesCS2D02G388000	1.28451	0.716131	0.687691	0.658811	-0.207899	0.952943	-2.62292	0.305135
RLK-Pelle_L-LEC	TraesCS5A02G406100	-0.152907	0.964391	0.94367	0.729203	0.0966901	0.973218	-0.871053	0.770154
RLK-Pelle_SD-2b	TraesCS4B02G132100	-0.116082	0.872064	0.729668	0.274039	-0.140663	0.816464	0.0263054	0.959101
RLK-Pelle_RLCK-IXb	TraesCS7D02G079400	-0.149224	0.889705	-1.10843	0.37298	0.534068	0.641122	-1.80049	0.0297781
RLK-Pelle_SD-2b	TraesCS6A02G204600	0.347745	0.759276	-0.979568	0.427006	-0.110625	0.936946	0.00962987	0.994514
RLK-Pelle_WAK	TraesCS2D02G508900	0.0457415	0.959277	-0.221103	0.824907	-0.0124883	0.983786	1.58511	0.0610355
RLK-Pelle_L-LEC	TraesCS5B02G449800	-0.483745	0.137167	-0.875345	0.0097674	-0.303707	0.435675	-1.19555	4.31e-05
RLK-Pelle_LRK10L-2	TraesCS3A02G013500	-0.155912	0.950215	-2.91196	0.169716	0.693889	0.84357	1.28379	0.766331
RLK-Pelle_LRR-XII-1	TraesCS7D02G358400	2.93045	0.307046	0.517489	0.785513	-0.316744	0.926801	4.53091	0.0142729
RLK-Pelle_SD-2b	TraesCS3B02G175400	-2.58374	0.455134	0.670157	0.849546	-1.10306	0.697632	2.14823	0.613653
RLK-Pelle_LRR-VIII-1	TraesCS3A02G095000	-0.865612	0.205317	-2.12309	0.0029858	0.319665	0.639281	-1.94249	0.0109537
RLK-Pelle_DLSV	TraesCS2B02G100300	-0.18125	0.940252	0.678065	0.847837	1.41522	0.687342	-1.65024	0.677789
RLK-Pelle_SD-2b	TraesCS2A02G053100	0.797161	0.319383	0.826196	0.397457	-1.80914	0.0650709	0.67972	0.541471
RLK-Pelle_LRR-XI-1	TraesCS1D02G344700	-0.59024	0.44312	0.070779	0.920746	-0.390848	0.439202	0.211795	0.726734
RLK-Pelle_SD-2b	TraesCS7A02G127200	1.0286	0.395614	0.139631	0.882965	0.231424	0.803461	1.10632	0.25474
RLK-Pelle_SD-2b	TraesCS2D02G297800	0.837775	0.594967	-1.89889	0.419023	1.80779	0.372472	-0.642565	0.817221
RLK-Pelle_DLSV	TraesCS7D02G079100	0.36829	0.396101	0.429556	0.266979	-0.00840511	0.981838	0.00175137	0.996363
RLK-Pelle_LRR-I-1	TraesCS2D02G208100	-0.620727	0.603489	-1.46544	0.193292	-0.178154	0.886774	-1.34913	0.175233
RLK-Pelle_LysM	TraesCS6B02G436300	3.08769	0.228401	1.56166	0.473981	0.532916	0.88013	1.31358	0.515111
RLK-Pelle_RLCK-VIIa-2	TraesCS5D02G247800	1.92613	0.580127	3.98197	0.0552646	1.79003	0.408191	1.08535	0.606106
RLK-Pelle_LRR-XI-1	TraesCS1D02G002700	-0.71817	0.156516	-0.574692	0.265008	-0.354768	0.593134	-0.52421	0.431879
RLK-Pelle_DLSV	TraesCS6D02G376600	0.635624	0.499513	-1.23941	0.246389	-0.0762118	0.941865	0.771546	0.421595
RLK-Pelle_DLSV	TraesCS2B02G243000	0.534241	0.377122	-0.711968	0.13598	1.09055	0.0377225	0.330205	0.483311
RLK-Pelle_WAK	TraesCS6B02G459600	-2.16038	0.535306	-2.03176	0.560135	0.487074	0.865612	-1.65024	0.677789

## Sheet: "Svevo" and "IL20-2" 
Subfamily	Gene_ID	IL20-2（c-w）	P value	Svevo（c-w）	P value
RLK-Pelle_LRR-XI-2	TraesCS7B02G122800	2.17445	0.416555	1.07499	0.473535
RLK-Pelle_LRR-XII-1	TraesCS7D02G449500	-1.60892	0.747062	-1.44437	0.772469
RLK-Pelle_DLSV	TraesCS1B02G454400	2.40118	0.343588	-0.469835	0.769082
RLK-Pelle_LRR-XII-1	TraesCS7B02G054600	-2.39808	0.367107	3.28171	0.140333
RLK-Pelle_LRR-XIV	TraesCS4A02G259100	-0.144557	0.748429	0.116794	0.698452
RLK-Pelle_RLCK-VIIa-1	TraesCS3B02G603300	0.335813	0.887833	0.386159	0.807638
RLK-Pelle_DLSV	TraesCS2A02G211300	1.37292	0.662545	-1.07716	0.666273
RLK-Pelle_SD-2b	TraesCS2A02G367500	-1.28831	0.582673	-3.47651	0.270336
RLK-Pelle_RLCK-IXb	TraesCS7A02G122700	-0.0677226	0.987585	-2.45752	0.555374
RLK-Pelle_LRR-XII-1	TraesCS2A02G068300	0.215339	0.921391	0.84589	0.587435
RLK-Pelle_LRR-XV	TraesCS2A02G176500	0.0653289	0.896683	-0.0603578	0.877405
RLK-Pelle_RLCK-VIII	TraesCS5D02G304700	-1.78725	0.719534	2.46788	0.202609
RLK-Pelle_RLCK-VIIa-1	TraesCS3A02G178800	0.0215498	0.958199	0.178281	0.495822
RLK-Pelle_WAK	TraesCS3D02G494200	1.33821	0.788139	1.40947	0.777774
RLK-Pelle_L-LEC	TraesCS7B02G102200	-1.16612	0.340826	-0.93313	0.345824
RLK-Pelle_LRR-XII-1	TraesCS3A02G259600	0.312011	0.699195	-0.34459	0.626927
RLK-Pelle_CrRLK1L-1	TraesCS3B02G086600	0.664184	0.468688	-1.01208	0.240191
RLK-Pelle_WAK	TraesCS5B02G043000	-0.971118	0.496427	0.311774	0.750315
RLK-Pelle_DLSV	TraesCS3B02G044000	2.86239	0.431408	2.48644	0.579517
RLK-Pelle_SD-2b	TraesCS7A02G127200	-0.372154	0.931022	1.01586	0.776347
RLK-Pelle_LRR-XI-1	TraesCS7B02G052200	0.454847	0.657928	-0.0979371	0.910498
RLK-Pelle_RLCK-XI	TraesCS4B02G222400	-0.258986	0.799933	0.208481	0.796431
RLK-Pelle_LRR-XIIIa	TraesCS4D02G212600	-0.983225	0.790236	-0.0301967	0.988093
RLK-Pelle_DLSV	TraesCS2B02G241700	-0.791877	0.259909	0.552448	0.38903
RLK-Pelle_DLSV	TraesCS7A02G540400	0.317235	0.734626	-0.0685919	0.926474
RLK-Pelle_LRR-XII-1	TraesCS3B02G550900	2.08933	0.670038	-0.0434775	0.981176
RLK-Pelle_LRR-XI-1	TraesCS2B02G251700	-0.240515	0.549963	-0.117811	0.638349
RLK-Pelle_LRR-XII-1	TraesCS2B02G600900	-2.39461	0.240379	0.331142	0.776192
RLK-Pelle_DLSV	TraesCSU02G156600	-1.68835	0.617399	-2.45752	0.555374
RLK-Pelle_LRR-I-1	TraesCS3A02G335800	0.369753	0.808529	-0.494219	0.716714
RLK-Pelle_RLCK-VI	TraesCS2D02G505400	-0.28685	0.856954	0.282211	0.883445
RLK-Pelle_LRR-XI-1	TraesCS7A02G013300	4.7049	0.0408296	0.00232039	0.999089
RLK-Pelle_RLCK-VIIa-2	TraesCS4A02G096900	-0.0709124	0.864233	-0.124571	0.675845
RLK-Pelle_PERK-2	TraesCS1B02G468900	-0.564986	0.555888	-0.317729	0.680817
RLK-Pelle_RLCK-VIIa-2	TraesCS4B02G287300	-0.0743933	0.82634	0.231862	0.287705
RLK-Pelle_LRR-XI-1	TraesCS3B02G309900	-1.4752	0.580012	0.815566	0.642626
RLK-Pelle_LRR-III	TraesCS2B02G540400	-0.437245	0.476109	-0.0807883	0.874602
RLK-Pelle_LRR-II	TraesCS7B02G036100	-0.043192	0.924209	-0.324677	0.217196
RLK-Pelle_RLCK-VIIa-2	TraesCS4B02G123800	0.032302	0.939333	0.20336	0.504165
RLK-Pelle_LRR-XI-1	TraesCS4A02G388500	0.119129	0.910383	-0.0131249	0.988977
RLK-Pelle_WAK	TraesCS7A02G242800	0.0177632	0.982741	-0.165709	0.825198
RLK-Pelle_SD-2b	TraesCS2B02G315900	4.388	0.0744043	1.53448	0.612845
RLK-Pelle_DLSV	TraesCS7A02G361500	1.51429	0.38152	0.00478065	0.996382
RLK-Pelle_RLCK-IXb	TraesCS5A02G205800	-0.299043	0.631231	-0.030621	0.952379
RLK-Pelle_Extensin	TraesCS3A02G171600	-0.0677101	0.854919	-0.142745	0.553242
RLK-Pelle_WAK	TraesCSU02G194300	-0.318658	0.609675	-0.195219	0.701395
RLK-Pelle_SD-2b	TraesCS7A02G431300	2.36483	0.604977	1.40947	0.777774
RLK-Pelle_LRR-III	TraesCS4B02G177400	0.288974	0.636339	-0.319602	0.540144
RLK-Pelle_DLSV	TraesCS2B02G511200	-0.231063	0.955691	-2.45752	0.555374
RLK-Pelle_RLCK-VIIa-2	TraesCS5D02G329100	-1.60892	0.747062	-0.353066	0.855031
RLK-Pelle_Extensin	TraesCS1B02G260300	1.18382	0.812465	0.989824	0.69389
RLK-Pelle_LRR-Xb-1	TraesCS6A02G166200	-0.372154	0.931022	1.57029	0.60213
RLK-Pelle_LRK10L-2	TraesCS3D02G014100	-0.305122	0.830819	0.798897	0.617793
RLK-Pelle_LRR-XI-1	TraesCS3B02G162500	-0.319357	0.549443	0.0634169	0.877895
RLK-Pelle_CR4L	TraesCS4D02G106000	1.7633	0.546526	3.80885	0.225243
RLK-Pelle_DLSV	TraesCS4A02G323500	-0.670879	0.212465	-0.403269	0.292581
RLK-Pelle_DLSV	TraesCS2A02G215800	0.0280572	0.960221	0.364435	0.440664
RLK-Pelle_RLCK-IXb	TraesCS6A02G018500	-0.526892	0.81156	0.603582	0.743875
RLK-Pelle_LRR-IX	TraesCS4D02G050200	-0.17214	0.91944	-0.883333	0.537821
RLK-Pelle_DLSV	TraesCS7A02G229600	-0.567851	0.420886	0.362502	0.510457
RLK-Pelle_LRR-Xb-1	TraesCS6A02G125400	0.318684	0.555179	-0.092898	0.837335
RLK-Pelle_SD-2b	TraesCS6D02G310400	0.46095	0.869036	1.99989	0.303427
RLK-Pelle_RLCK-IV	TraesCS6A02G399500	-2.18522	0.264646	1.15645	0.523243
RLK-Pelle_WAK	TraesCS6B02G415100	-1.59244	0.022979	-2.58093	9.33299e-07
RLK-Pelle_LRR-XII-1	TraesCS7B02G473500	-1.14477	0.731972	-0.0492464	0.969678
RLK-Pelle_LRR-XII-1	TraesCS6B02G462600	1.9204	0.031464	1.13616	0.114161
RLK-Pelle_RLCK-XIII	TraesCS2B02G407100	0.707792	0.420752	0.184864	0.80854
RLK-Pelle_RLCK-IXb	TraesCS6A02G346100	-0.869909	0.752405	-1.56199	0.499474
RLK-Pelle_LRR-XI-1	TraesCS5B02G116500	-0.273035	0.549415	-0.226101	0.437484
RLK-Pelle_LRR-Xb-1	TraesCS3D02G246500	1.18382	0.812465	-1.48829	0.76561
RLK-Pelle_DLSV	TraesCS2A02G211200	-0.377687	0.276812	-0.328866	0.132779
RLK-Pelle_WAK	TraesCS7B02G148800	-0.155233	0.810649	-0.141288	0.817111
RLK-Pelle_LRR-XI-1	TraesCS5A02G335000	1.18382	0.812465	-0.0601114	0.988862
RLK-Pelle_LRR-I-1	TraesCS6A02G121700	0.172448	0.826222	0.465545	0.544317
RLK-Pelle_LRR-III	TraesCS2D02G167300	0.55579	0.881173	-1.44437	0.772469
RLK-Pelle_RLCK-IXb	TraesCS5A02G203900	0.183094	0.811713	0.511848	0.485343
RLK-Pelle_LRR-XII-1	TraesCS1B02G330100	-0.766691	0.737575	0.569525	0.758884
RLK-Pelle_WAK	TraesCS6A02G027400	2.08933	0.670038	-0.0370704	0.984036
RLK-Pelle_LRR-V	TraesCS6B02G199500	-0.303911	0.386195	-0.135491	0.50027
RLK-Pelle_LRR-III	TraesCS4A02G180100	0.040573	0.954462	0.0966732	0.869599
RLK-Pelle_LRR-II	TraesCS3D02G299800	-1.59147	0.31612	-0.98368	0.564672
RLK-Pelle_LRR-II	TraesCS6A02G289500	-0.0306886	0.930672	-0.0440224	0.849248
RLK-Pelle_LRR-II	TraesCS7A02G425500	-0.379898	0.673908	-0.189686	0.777451
RLK-Pelle_L-LEC	TraesCS6A02G236300	1.14683	0.733583	-0.0202755	0.996286
RLK-Pelle_LRR-XII-1	TraesCS6A02G384900	0.408577	0.872772	1.49388	0.649226
RLK-Pelle_SD-2b	TraesCS7A02G388500	0.0985031	0.956271	-2.3786	0.211479
RLK-Pelle_RLCK-VIIa-2	TraesCS5B02G239600	-0.284136	0.636373	-0.408355	0.47925
RLK-Pelle_RLCK-VIIa-2	TraesCS6A02G051600	0.0470542	0.924676	0.289122	0.492679
RLK-Pelle_RLCK-VIIa-2	TraesCS7A02G487900	0.0192442	0.961385	0.10014	0.726719
RLK-Pelle_SD-2b	TraesCS7A02G126100	-1.60892	0.747062	1.40947	0.777774
RLK-Pelle_DLSV	TraesCS5B02G526300	0.0896108	0.866184	-0.319269	0.658711
RLK-Pelle_RLCK-VIIa-2	TraesCS5A02G193300	-0.310533	0.434364	-0.0590009	0.835977
RLK-Pelle_RLCK-IXb	TraesCS6A02G182800	-0.208133	0.824311	0.144681	0.858146
RLK-Pelle_SD-2b	TraesCS6A02G396100	0.261144	0.877508	-0.934699	0.484411
RLK-Pelle_LRR-XII-1	TraesCS3B02G032400	0.697897	0.83652	0.98279	0.691137
RLK-Pelle_PERK-1	TraesCS3A02G003900	0.138698	0.777615	0.13634	0.730599
RLK-Pelle_L-LEC	TraesCS2A02G214100	2.56308	0.2878	1.68275	0.253417
RLK-Pelle_LRR-VI-2	TraesCS2B02G385900	-0.34676	0.366584	-0.319253	0.182695
RLK-Pelle_DLSV	TraesCS2B02G051500	-0.158016	0.693104	0.0474586	0.807871
RLK-Pelle_LRR-VI-2	TraesCS3D02G151400	-1.78725	0.719534	2.37002	0.610704
RLK-Pelle_LRR-XII-1	TraesCS3A02G490100	2.67341	0.525041	2.37002	0.610704
RLK-Pelle_LRR-III	TraesCS4A02G133400	0.0460282	0.911653	0.495615	0.0788267
RLK-Pelle_RLCK-IXb	TraesCS5A02G542700	-0.756424	0.622724	0.248019	0.815765
RLK-Pelle_L-LEC	TraesCS5D02G063800	-1.78725	0.719534	1.01586	0.776347
RLK-Pelle_SD-2b	TraesCS7A02G455800	1.33821	0.788139	0.964632	0.774706
RLK-Pelle_DLSV	TraesCS7D02G005800	-1.39728	0.57666	-1.07716	0.666273
RLK-Pelle_DLSV	TraesCS3B02G570600	2.08933	0.670038	-0.461457	0.831834
RLK-Pelle_WAK	TraesCS6D02G395600	-0.285459	0.681645	0.8559	0.11879
RLK-Pelle_DLSV	TraesCS5A02G350800	-0.7568	0.683444	-0.704763	0.593502
RLK-Pelle_RLCK-VIIa-2	TraesCS3A02G530200	-1.10223	0.0572357	-0.655317	0.0970137
RLK-Pelle_RLCK-VIIa-1	TraesCS3A02G463400	-0.245365	0.505074	-0.0784836	0.749325
RLK-Pelle_DLSV	TraesCS3A02G021600	-1.69091	0.575441	-0.772911	0.704231
RLK-Pelle_DLSV	TraesCS3A02G094800	2.23852	0.138851	-1.22631	0.434856
RLK-Pelle_LRK10L-2	TraesCS3D02G063000	-0.351143	0.871265	-2.02887	0.4661
RLK-Pelle_LRR-XII-1	TraesCS2D02G491600	-0.0677226	0.987585	0.619973	0.817061
RLK-Pelle_DLSV	TraesCS2B02G027000	-0.468085	0.167861	-0.482595	0.0085286
RLK-Pelle_RLCK-X	TraesCS7B02G421800	0.0947086	0.835124	-0.334998	0.304569
RLK-Pelle_RLCK-VI	TraesCS4A02G221700	0.47836	0.205306	-0.169116	0.467657
RLK-Pelle_RLCK-XII-1	TraesCS5A02G487000	0.13726	0.74068	-0.111351	0.704239
RLK-Pelle_DLSV	TraesCS7B02G459700	2.08933	0.670038	1.40947	0.777774
RLK-Pelle_DLSV	TraesCS2B02G552500	0.381609	0.744073	-0.497535	0.618911
RLK-Pelle_DLSV	TraesCS7D02G526400	1.41317	0.659762	-0.275498	0.874401
RLK-Pelle_LRR-IX	TraesCS4D02G163300	-0.176348	0.891809	2.16245	0.249928
RLK-Pelle_LRR-XI-1	TraesCS5B02G334300	0.67928	0.576066	-0.401218	0.705202
RLK-Pelle_LRK10L-2	TraesCS5A02G051000	-1.36159	0.285096	-0.792497	0.555659
RLK-Pelle_LRR-XIIIa	TraesCS5B02G004300	0.13947	0.796436	-0.425424	0.276754
RLK-Pelle_LRR-XII-1	TraesCS2B02G081300	-0.335739	0.642759	0.850175	0.201095
RLK-Pelle_URK-1	TraesCS2A02G570800	-0.713525	0.48513	0.0902909	0.889187
RLK-Pelle_LRR-I-1	TraesCS6A02G122200	-1.13189	0.512489	0.741922	0.590532
RLK-Pelle_DLSV	TraesCS3B02G352900	-0.211092	0.929054	0.929508	0.709565
RLK-Pelle_LRR-V	TraesCS6A02G103900	-1.6107	0.107597	-0.0825248	0.920162
RLK-Pelle_RKF3	TraesCS1A02G264400	-0.208391	0.717749	-0.145542	0.700086
RLK-Pelle_LRR-I-1	TraesCS5A02G156400	-0.035798	0.926583	-0.113661	0.66096
RLK-Pelle_PERK-2	TraesCS3D02G217700	-1.40149	0.693642	-1.6267	0.591042
RLK-Pelle_WAK_LRK10L-1	TraesCS3A02G034300	0.149277	0.92946	-1.3765	0.330694
RLK-Pelle_LRR-XI-1	TraesCS1B02G355700	0.216623	0.617055	0.256984	0.451672
RLK-Pelle_RLCK-VI	TraesCS7A02G432900	-1.78817	0.313334	0.845582	0.456259
RLK-Pelle_LRR-XII-1	TraesCS2B02G080100	0.429176	0.616298	0.291364	0.735409
RLK-Pelle_RLCK-XIII	TraesCS6A02G024700	-0.857176	0.514553	0.4991	0.624461
RLK-Pelle_DLSV	TraesCS2A02G092000	-0.702631	0.179984	-0.408451	0.264119
RLK-Pelle_WAK	TraesCS5B02G368200	-0.189206	0.871406	0.596612	0.594615
RLK-Pelle_RLCK-IXb	TraesCS6A02G338300	1.01785	0.663076	-0.0202755	0.996286
RLK-Pelle_LRR-III	TraesCS4A02G267300	-0.259111	0.573388	0.66351	0.0417547
RLK-Pelle_LRK10L-2	TraesCS3D02G011800	0.157053	0.942391	-0.0248432	0.98807
RLK-Pelle_RLCK-VIIa-1	TraesCS1D02G067700	-3.58759	0.261694	-3.00294	0.441037
RLK-Pelle_DLSV	TraesCS7B02G325900	1.18382	0.812465	-1.48829	0.76561
RLK-Pelle_LRR-III	TraesCS7A02G245400	0.115302	0.857686	0.367989	0.492203
RLK-Pelle_DLSV	TraesCS1B02G091900	-0.874185	0.339113	-0.329901	0.634638
RLK-Pelle_DLSV	TraesCS3A02G523400	0.580738	0.449961	-0.247772	0.740036
RLK-Pelle_PERK-1	TraesCS3D02G160000	-1.25976	0.712115	2.02282	0.496694
RLK-Pelle_Extensin	TraesCS3B02G202600	-0.0593429	0.872825	-0.235804	0.333609
RLK-Pelle_L-LEC	TraesCS4A02G384600	0.752675	0.40082	-0.0987871	0.906164
RLK-Pelle_LRR-XIV	TraesCS5A02G407300	0.0768207	0.852346	0.201123	0.484957
RLK-Pelle_WAK	TraesCS5B02G366900	-0.209549	0.963063	0.622458	0.816291
RLK-Pelle_L-LEC	TraesCS7A02G507700	2.2331	0.607755	-0.000710656	0.999866
RLK-Pelle_LRR-VI-2	TraesCS2B02G607200	-0.523235	0.569636	0.117373	0.897233
RLK-Pelle_LRR-Xb-1	TraesCS6B02G152700	0.784068	0.696942	-0.0641699	0.979254
RLK-Pelle_RLCK-IXb	TraesCS5A02G294600	0.881871	0.506315	-0.812707	0.346091
RLK-Pelle_SD-2b	TraesCS3B02G175500	0.482726	0.589206	0.311652	0.72667
RLK-Pelle_DLSV	TraesCS4A02G403900	1.33821	0.788139	0.907706	0.803733
RLK-Pelle_Extensin	TraesCS3B02G280500	-0.0464104	0.882567	0.134095	0.459704
RLK-Pelle_SD-2b	TraesCS3A02G148300	1.07782	0.502326	0.31011	0.821347
RLK-Pelle_LRR-I-1	TraesCS3D02G286200	3.23315	0.323516	-1.48829	0.76561
RLK-Pelle_LRR-XI-1	TraesCS7B02G270900	0.0126116	0.972055	0.585181	0.0247521
RLK-Pelle_SD-2b	TraesCS7B02G253200	0.0714179	0.945146	-0.513948	0.550206
RLK-Pelle_LRR-XI-1	TraesCS3A02G276200	0.442582	0.518203	0.099696	0.83819
RLK-Pelle_WAK	TraesCS7A02G091400	-0.32975	0.756385	-1.03939	0.218986
RLK-Pelle_RLCK-VIIa-2	TraesCS7A02G385300	0.192752	0.809538	0.0403246	0.943713
RLK-Pelle_DLSV	TraesCS7B02G445400	0.225287	0.645659	0.0373846	0.921844
RLK-Pelle_DLSV	TraesCS2A02G536500	-0.372154	0.931022	1.47513	0.767507
RLK-Pelle_DLSV	TraesCS5A02G444900	-0.484961	0.426497	-0.0734211	0.885014
RLK-Pelle_LRR-IX	TraesCS2B02G602000	0.182967	0.618183	0.0550253	0.826632
RLK-Pelle_DLSV	TraesCS2A02G578900	-0.231798	0.56035	-0.0809251	0.807873
RLK-Pelle_SD-2b	TraesCS4B02G059700	-0.0525572	0.953472	-1.14882	0.163686
RLK-Pelle_RLCK-XV	TraesCS7B02G029200	0.171478	0.701097	0.164927	0.636064
RLK-Pelle_LRR-II	TraesCS6D02G146100	-0.372154	0.931022	2.99522	0.400689
RLK-Pelle_WAK	TraesCS4A02G391200	-0.0026418	0.997839	0.408757	0.620203
RLK-Pelle_DLSV	TraesCS5A02G433600	-1.13306	0.398757	0.0891388	0.927212
RLK-Pelle_DLSV	TraesCS5D02G358900	1.33821	0.788139	-1.48829	0.76561
RLK-Pelle_L-LEC	TraesCS2A02G371700	0.468942	0.610184	1.37506	0.117209
RLK-Pelle_RLCK-VIII	TraesCS2A02G348200	0.46095	0.869036	0.0469576	0.984771
RLK-Pelle_DLSV	TraesCS2A02G486200	0.66852	0.246728	-0.730564	0.0960082
RLK-Pelle_WAK	TraesCS7D02G085600	0.55579	0.881173	-2.49593	0.578814
RLK-Pelle_DLSV	TraesCS4A02G223600	-0.372154	0.931022	-2.49593	0.578814
RLK-Pelle_WAK_LRK10L-1	TraesCS5A02G449000	-0.480901	0.706065	0.586582	0.6712
RLK-Pelle_DLSV	TraesCS2A02G051200	-0.81471	0.479154	-0.945356	0.40547
RLK-Pelle_DLSV	TraesCS1A02G073300	0.0758448	0.929955	0.977167	0.104644
RLK-Pelle_RLCK-IXb	TraesCS2D02G076700	0.620194	0.687443	0.880124	0.511142
RLK-Pelle_LRR-I-1	TraesCS1B02G358300	-0.577489	0.732827	-1.17253	0.475238
RLK-Pelle_DLSV	TraesCS7D02G012400	0.629228	0.443665	1.41166	0.0335201
RLK-Pelle_LRR-III	TraesCS1A02G301800	0.0200574	0.961572	-0.0286622	0.925173
RLK-Pelle_DLSV	TraesCS2A02G534100	-0.209549	0.963063	-1.44437	0.772469
RLK-Pelle_LRR-XI-1	TraesCS2B02G105800	-0.0751887	0.870058	0.12891	0.717375
RLK-Pelle_RLCK-VIIa-2	TraesCS1B02G038800	-0.459278	0.271387	0.192693	0.531474
RLK-Pelle_LRR-II	TraesCS3D02G091000	-0.211092	0.929054	0.681877	0.742883
RLK-Pelle_WAK	TraesCS2D02G046500	-1.61011	0.422061	-0.267165	0.822861
RLK-Pelle_URK-1	TraesCS2D02G582300	0.871939	0.535714	2.59991	0.082977
RLK-Pelle_LRR-III	TraesCS3A02G342300	0.17686	0.718337	-0.0837225	0.819668
RLK-Pelle_LRR-III	TraesCS2A02G091900	-0.711165	0.686782	-0.311914	0.809967
RLK-Pelle_RLCK-VIIa-2	TraesCS5B02G208400	-0.0570332	0.885999	0.322295	0.244188
RLK-Pelle_LRR-XII-1	TraesCS7A02G367100	-1.60892	0.747062	2.25963	0.396109
RLK-Pelle_DLSV	TraesCS2B02G484300	0.0364958	0.938545	-0.425292	0.227255
RLK-Pelle_CrRLK1L-1	TraesCS5A02G514500	-0.571442	0.448269	0.407057	0.498372
RLK-Pelle_LRR-XII-1	TraesCS5A02G285000	-1.78725	0.719534	-1.03091	0.761285
RLK-Pelle_LRK10L-2	TraesCS1A02G018500	1.33821	0.788139	1.40947	0.777774
RLK-Pelle_DLSV	TraesCS4A02G349800	0.651445	0.409224	0.183899	0.796579
RLK-Pelle_LRR-I-2	TraesCS7B02G119700	-0.740867	0.213902	-0.0290547	0.943471
RLK-Pelle_LRR-XI-1	TraesCS7A02G042200	-1.66852	0.241665	1.32895	0.281143
RLK-Pelle_PERK-2	TraesCS1A02G433100	-0.623543	0.749628	-1.00001	0.6049
RLK-Pelle_RLCK-VIIa-1	TraesCS1D02G235800	-1.35074	0.570083	0.989824	0.69389
RLK-Pelle_WAK	TraesCS5B02G367600	-1.22663	0.275671	-1.21849	0.22053
RLK-Pelle_DLSV	TraesCS4A02G282300	1.18382	0.812465	3.36972	0.337865
RLK-Pelle_DLSV	TraesCS7B02G195700	-0.451342	0.837096	-0.633589	0.813448
RLK-Pelle_LRR-XII-1	TraesCS2A02G491300	-0.57159	0.417316	-0.0727545	0.902167
RLK-Pelle_URK-1	TraesCS2B02G266100	0.0749673	0.88799	-0.0658428	0.865135
RLK-Pelle_RLCK-VIIa-2	TraesCSU02G111300	-0.729083	0.514455	-0.323301	0.809264
RLK-Pelle_L-LEC	TraesCS2A02G126500	-2.50117	0.596148	1.49388	0.649226
RLK-Pelle_LRR-III	TraesCS7A02G523900	-0.174853	0.829797	-0.175911	0.775806
RLK-Pelle_DLSV	TraesCS2B02G437400	-0.0916614	0.849909	-0.137893	0.689562
RLK-Pelle_WAK	TraesCS4A02G391100	-0.298707	0.689813	-0.108251	0.837154
RLK-Pelle_RLCK-VIIa-1	TraesCS4B02G198900	-1.60892	0.747062	1.47513	0.767507
RLK-Pelle_SD-2b	TraesCS1A02G016000	1.18382	0.812465	-3.49617	0.305249
RLK-Pelle_LRR-XII-1	TraesCS4B02G351400	-0.0546498	0.973319	-1.79188	0.314912
RLK-Pelle_LRR-V	TraesCS6B02G133000	-0.360578	0.44847	0.459759	0.120384
RLK-Pelle_LRR-XI-1	TraesCS7A02G356900	-0.13041	0.69724	0.322339	0.119963
RLK-Pelle_RLCK-VIIa-2	TraesCS5D02G195800	2.66542	0.140231	-0.280173	0.872882
RLK-Pelle_WAK	TraesCS2B02G151900	0.233294	0.696914	0.26579	0.522769
RLK-Pelle_C-LEC	TraesCS3A02G078700	-0.110358	0.819393	0.186104	0.594617
RLK-Pelle_SD-2b	TraesCS3B02G273200	-0.392446	0.443242	0.181823	0.635614
RLK-Pelle_RLCK-IXb	TraesCS2D02G389200	2.49366	0.36487	-0.618319	0.681526
RLK-Pelle_DLSV	TraesCS4B02G092500	1.33662	0.658956	-1.60493	0.617423
RLK-Pelle_LRK10L-2	TraesCS3B02G016300	-2.2557	0.416877	0.298063	0.875607
RLK-Pelle_LRR-XII-1	TraesCSU02G167400	3.67832	0.0709214	1.82768	0.386509
RLK-Pelle_DLSV	TraesCS4A02G282000	-1.10874	0.769873	-0.0536338	0.982859
RLK-Pelle_Extensin	TraesCS3D02G251400	2.2331	0.607755	-0.275498	0.874401
RLK-Pelle_LRR-VIII-1	TraesCS7D02G129500	-0.0553418	0.98224	1.96987	0.478118
RLK-Pelle_LRR-XII-1	TraesCS7B02G378300	-2.50117	0.596148	-1.01496	0.77656
RLK-Pelle_LRR-III	TraesCS6A02G417300	0.618991	0.768763	-0.361527	0.794685
RLK-Pelle_DLSV	TraesCS5B02G204900	0.126259	0.916661	-0.404684	0.739539
RLK-Pelle_LRK10L-2	TraesCS3D02G011400	-1.78725	0.719534	2.42935	0.56135
RLK-Pelle_DLSV	TraesCS3B02G352500	0.294852	0.626182	-0.152569	0.755736
RLK-Pelle_DLSV	TraesCS6B02G303800	0.409887	0.365146	0.133272	0.695374
RLK-Pelle_WAK	TraesCS5D02G373700	-1.60892	0.747062	1.40947	0.777774
RLK-Pelle_DLSV	TraesCS5B02G437300	2.2331	0.607755	0.587722	0.815555
RLK-Pelle_L-LEC	TraesCS5B02G449800	-1.14477	0.731972	-1.58335	0.598279
RLK-Pelle_SD-2b	TraesCS7B02G300400	-1.01459	0.383095	0.129449	0.891909
RLK-Pelle_RLCK-VIIa-2	TraesCS6A02G336600	-0.176052	0.802735	0.478808	0.405455
RLK-Pelle_LRR-III	TraesCS2B02G538300	2.36483	0.604977	1.05088	0.770432
RLK-Pelle_LRR-III	TraesCS4B02G189600	0.512482	0.517996	-0.243786	0.695942
RLK-Pelle_CrRLK1L-1	TraesCS3A02G308100	0.0943658	0.795413	-0.0166702	0.936724
RLK-Pelle_DLSV	TraesCS7B02G460000	-0.674762	0.594846	0.455062	0.693608
RLK-Pelle_RLCK-V	TraesCS4B02G138100	-0.219337	0.512417	-0.0782354	0.704102
RLK-Pelle_DLSV	TraesCS4D02G310900	2.3169	0.357526	-0.413812	0.84701
RLK-Pelle_RLCK-VIIa-1	TraesCS2D02G284200	-0.156187	0.858395	-0.295995	0.6765
RLK-Pelle_LRR-VI-2	TraesCS3B02G304300	-0.349078	0.337154	-0.0522872	0.804584
RLK-Pelle_LRR-XII-1	TraesCS2A02G068900	0.616617	0.738103	0.368986	0.871721
RLK-Pelle_DLSV	TraesCS1B02G454100	-0.963014	0.722358	-1.35739	0.54311
RLK-Pelle_WAK	TraesCS6D02G042400	-0.32934	0.809342	0.338542	0.784478
RLK-Pelle_RLCK-IXb	TraesCS7B02G263700	0.253941	0.667455	-0.217434	0.601197
RLK-Pelle_RLCK-VIIa-2	TraesCS3B02G241300	0.0293614	0.965228	0.161318	0.717332
RLK-Pelle_WAK	TraesCS6B02G055400	-3.2058	0.0223076	-1.38602	0.237465
RLK-Pelle_WAK_LRK10L-1	TraesCS5B02G456400	-0.525215	0.518799	0.0984261	0.884318
RLK-Pelle_RLCK-VIIa-1	TraesCS1B02G297300	0.605857	0.359375	0.196156	0.737186
RLK-Pelle_LRR-V	TraesCS4A02G005100	-0.222379	0.465531	0.00393765	0.980716
RLK-Pelle_SD-2b	TraesCSU02G136100	0.217677	0.782443	-0.0421471	0.940305
RLK-Pelle_DLSV	TraesCS3A02G045200	0.300578	0.891654	-0.0715634	0.967054
RLK-Pelle_SD-2b	TraesCS6A02G204600	-0.18425	0.857949	-0.604926	0.516354
RLK-Pelle_LRR-XI-1	TraesCS2A02G010300	3.81813	0.174708	0.255447	0.882546
RLK-Pelle_RLCK-IXa	TraesCS3B02G501900	0.558675	0.337862	0.253907	0.535314
RLK-Pelle_DLSV	TraesCS2A02G547500	0.204303	0.909116	-0.744609	0.492097
RLK-Pelle_LRR-XII-1	TraesCS7B02G261000	0.173547	0.796295	-0.296367	0.63541
RLK-Pelle_SD-2b	TraesCS6A02G331200	-0.532173	0.458999	0.934602	0.0536093
RLK-Pelle_LRR-XII-1	TraesCS7A02G365500	0.3693	0.841822	0.486976	0.771684
RLK-Pelle_RLCK-VIIa-2	TraesCS4B02G207500	-0.257561	0.581803	0.444124	0.156731
RLK-Pelle_RLCK-IV	TraesCS5A02G184900	0.346747	0.399689	-0.178353	0.546972
RLK-Pelle_RLCK-VI	TraesCS4B02G228200	0.176479	0.595557	-0.172546	0.429611
RLK-Pelle_LRR-XI-1	TraesCS2A02G230100	-0.334889	0.559516	-0.0334696	0.908137
RLK-Pelle_LRR-II	TraesCS2A02G343100	-0.204045	0.572713	0.00197202	0.993427
RLK-Pelle_DLSV	TraesCS2D02G415700	-0.176996	0.87904	0.813061	0.570833
RLK-Pelle_DLSV	TraesCS2B02G241900	0.457404	0.716637	0.0427875	0.964501
RLK-Pelle_RLCK-XIII	TraesCS2A02G389100	-0.272679	0.80869	-0.799022	0.350336
RLK-Pelle_WAK	TraesCS6A02G377500	1.33821	0.788139	-2.06696	0.489922
RLK-Pelle_RLCK-VIIa-1	TraesCS1D02G286800	-1.78725	0.719534	2.37002	0.610704
RLK-Pelle_DLSV	TraesCS2B02G025500	1.03006	0.35886	0.0422247	0.948312
RLK-Pelle_L-LEC	TraesCS5B02G256900	-0.753656	0.250881	-0.305843	0.480473
RLK-Pelle_LRR-V	TraesCS6A02G171300	-0.0064925	0.985391	-0.302747	0.0666648
RLK-Pelle_LRR-XI-1	TraesCS3D02G168700	-0.679706	0.777563	-1.22794	0.508147
RLK-Pelle_LRR-VI-1	TraesCS4B02G075400	0.811407	0.570731	0.363914	0.675434
RLK-Pelle_WAK	TraesCS1D02G014900	-3.66638	0.237613	2.75735	0.251882
RLK-Pelle_RLCK-IXb	TraesCS4A02G382900	0.484019	0.647732	-0.268592	0.764073
RLK-Pelle_LRR-XI-1	TraesCS5A02G334900	0.707333	0.698777	0.997312	0.768828
RLK-Pelle_LRR-XII-1	TraesCS2B02G082200	1.33662	0.658956	0.554334	0.826783
RLK-Pelle_LRR-XII-1	TraesCS4A02G330000	1.78193	0.52551	1.9687	0.486323
RLK-Pelle_LRR-I-1	TraesCS3A02G286500	-0.751849	0.445499	-0.21015	0.782702
RLK-Pelle_RLCK-VIII	TraesCS2B02G366600	0.140672	0.914495	0.612285	0.618904
RLK-Pelle_DLSV	TraesCSU02G008100	0.261144	0.877508	-0.564128	0.831549
RLK-Pelle_LRR-I-1	TraesCS5B02G154600	-0.130821	0.724514	-0.147491	0.546063
RLK-Pelle_RLCK-VIIa-2	TraesCS3A02G210700	0.323984	0.524664	-0.0231535	0.95556
RLK-Pelle_LRR-I-1	TraesCS3A02G335400	0.557365	0.5173	-0.145697	0.842497
RLK-Pelle_DLSV	TraesCS5B02G353600	-2.38465	0.00384936	-0.50289	0.476132
RLK-Pelle_RLCK-XIII	TraesCS1A02G177000	-0.0801131	0.845185	-0.0166359	0.952761
RLK-Pelle_LRR-III	TraesCS2A02G512500	-0.428366	0.560363	-0.360217	0.527969
RLK-Pelle_LRR-III	TraesCS5B02G130800	0.212001	0.842329	-0.148001	0.863698
RLK-Pelle_RLCK-V	TraesCS1A02G185100	-0.326298	0.616471	0.378089	0.477725
RLK-Pelle_DLSV	TraesCS6B02G417300	-1.60892	0.747062	-3.43832	0.280425
RLK-Pelle_RLCK-VI	TraesCS4A02G072300	-0.155654	0.623993	0.000506991	0.997944
RLK-Pelle_LRK10L-2	TraesCS3A02G261700	-0.312691	0.829546	-0.387215	0.790873
RLK-Pelle_LRR-V	TraesCS7A02G390300	-0.643882	0.202558	-0.0789048	0.819882
RLK-Pelle_LRR-XIIIb	TraesCS7B02G069800	0.701958	0.85534	-1.01496	0.77656
RLK-Pelle_LRR-XI-1	TraesCS5B02G012000	0.157569	0.717964	1.03488	0.000383353
RLK-Pelle_LRR-I-1	TraesCS1A02G345700	1.68673	0.443435	-2.80907	0.235995
RLK-Pelle_DLSV	TraesCS1B02G075800	0.697897	0.83652	-0.353066	0.855031
RLK-Pelle_LRR-XII-1	TraesCS2D02G573700	2.77242	0.457566	2.99522	0.400689
RLK-Pelle_SD-2b	TraesCS6B02G426200	0.18749	0.867462	0.182871	0.831919
RLK-Pelle_LRR-Xb-1	TraesCS6D02G052100	0.483918	0.73161	0.583261	0.657143
RLK-Pelle_RLCK-VIIa-1	TraesCS2D02G117200	-0.316684	0.602297	-0.425808	0.416602
RLK-Pelle_WAK	TraesCS2B02G536500	0.610642	0.734518	-5.45756	0.00664263
RLK-Pelle_DLSV	TraesCS7B02G461600	0.293465	0.456601	-0.524076	0.0660141
RLK-Pelle_DLSV	TraesCS6A02G378900	-2.65423	0.296918	-3.59931	0.0832636
RLK-Pelle_LRR-VIII-1	TraesCS2A02G431100	-0.0307805	0.950252	0.0243926	0.944546
RLK-Pelle_LRR-XI-1	TraesCS6B02G042000	0.406423	0.427018	-0.0468752	0.912292
RLK-Pelle_LRR-III	TraesCS3B02G248200	0.0493065	0.926226	-0.0315203	0.933437
RLK-Pelle_DLSV	TraesCS2A02G216600	0.755303	0.386338	1.09465	0.181795
RLK-Pelle_WAK	TraesCS2B02G464000	-0.410077	0.855002	2.5762	0.299567
RLK-Pelle_L-LEC	TraesCS5A02G052400	0.941858	0.574425	-0.157656	0.89306
RLK-Pelle_LRK10L-2	TraesCS3A02G018500	-0.42608	0.690485	-0.585594	0.586557
RLK-Pelle_DLSV	TraesCS2D02G537700	-0.231063	0.955691	3.69153	0.254004
RLK-Pelle_RLCK-VI	TraesCS5A02G114900	0.199678	0.824392	0.00301383	0.997223
RLK-Pelle_LRR-XII-1	TraesCS2B02G483400	0.0209131	0.990778	-0.113705	0.910791
RLK-Pelle_DLSV	TraesCS5A02G338300	-0.853184	0.557077	-0.189419	0.854442
RLK-Pelle_LRR-XI-1	TraesCS7A02G148600	-0.488804	0.527991	0.311662	0.619605
RLK-Pelle_LRR-I-1	TraesCS5B02G186300	1.13299	0.614235	2.77362	0.244705
RLK-Pelle_LRR-XIIIa	TraesCS4B02G211800	0.0302894	0.932416	0.048265	0.84397
RLK-Pelle_RLCK-V	TraesCS4D02G235400	-0.872471	0.668411	-1.23785	0.508209
RLK-Pelle_CrRLK1L-1	TraesCS5A02G330500	0.316685	0.445572	0.125434	0.61984
RLK-Pelle_LRR-IV	TraesCS3D02G210900	-0.231063	0.955691	0.765312	0.724814
RLK-Pelle_DLSV	TraesCS3A02G073900	1.18382	0.812465	1.47513	0.767507
RLK-Pelle_LRR-XII-1	TraesCS2A02G068200	0.70274	0.407311	-0.577201	0.493157
RLK-Pelle_RLCK-V	TraesCS1A02G272100	-0.44981	0.323928	-0.0828895	0.794415
RLK-Pelle_LRR-XII-1	TraesCS4A02G232200	0.344442	0.767739	-0.0418117	0.969559
RLK-Pelle_LRR-XI-1	TraesCS7A02G011300	0.628003	0.597984	-0.155906	0.871397
RLK-Pelle_WAK	TraesCS6B02G051000	2.08933	0.670038	-3.08103	0.418619
RLK-Pelle_WAK	TraesCS2A02G071900	-0.82792	0.0647853	0.231343	0.422351
RLK-Pelle_DLSV	TraesCS2B02G236800	0.0159305	0.962667	-0.160306	0.466905
RLK-Pelle_LRR-XII-1	TraesCS5A02G222300	-1.39728	0.57666	-0.61276	0.833844
RLK-Pelle_LRR-XII-1	TraesCS7A02G058900	2.11683	0.266823	-1.19596	0.465234
RLK-Pelle_LRR-XI-1	TraesCS7A02G305700	-0.454545	0.524645	0.701263	0.231651
RLK-Pelle_RLCK-IXb	TraesCS5B02G294100	1.02937	0.591913	-0.17034	0.89393
RLK-Pelle_LRR-XI-1	TraesCS7A02G234800	0.236076	0.49055	0.131024	0.54993
RLK-Pelle_CrRLK1L-1	TraesCS5A02G397100	0.0242752	0.971346	-0.745184	0.15848
RLK-Pelle_WAK_LRK10L-1	TraesCS4B02G238700	-1.12379	0.144604	-0.226562	0.631588
RLK-Pelle_WAK_LRK10L-1	TraesCS5A02G062600	-0.454216	0.567399	0.449788	0.405556
RLK-Pelle_LRR-XI-1	TraesCS4A02G224800	-0.0997134	0.850212	0.394729	0.282929
RLK-Pelle_LRK10L-2	TraesCS3B02G294900	-4.25138	0.112479	-0.587946	0.816195
RLK-Pelle_LRR-XI-1	TraesCS4A02G474800	-0.0284163	0.988201	1.79778	0.315714
RLK-Pelle_LRR-XII-1	TraesCS7A02G150700	-0.072579	0.96215	0.204672	0.865422
RLK-Pelle_LRR-XI-1	TraesCS4B02G007400	2.86239	0.431408	0.964632	0.774706
RLK-Pelle_LRR-VI-2	TraesCS4A02G111600	0.0153405	0.977287	0.047486	0.915586
RLK-Pelle_LRR-XII-1	TraesCS7B02G261900	0.957899	0.793491	3.45764	0.273381
RLK-Pelle_LRR-XI-1	TraesCS7B02G110700	-0.196309	0.847909	-0.00845946	0.991597
RLK-Pelle_RLCK-V	TraesCS1D02G443100	0.718743	0.534807	0.32448	0.752538
RLK-Pelle_DLSV	TraesCS5D02G005500	1.82862	0.522977	1.29777	0.557203
RLK-Pelle_DLSV	TraesCS2B02G240900	-1.52923	0.407306	0.510185	0.684243
RLK-Pelle_RLCK-VIIa-2	TraesCS6B02G271700	0.925594	0.424927	-0.587492	0.535932
RLK-Pelle_DLSV	TraesCS7A02G038600	-0.549834	0.677025	-0.64162	0.503764
RLK-Pelle_RLCK-V	TraesCS3B02G257200	-0.00161514	0.996533	-0.470577	0.0880316
RLK-Pelle_LRR-XI-1	TraesCS4A02G409400	0.355571	0.37774	-0.18814	0.477279
RLK-Pelle_WAK	TraesCS7D02G087200	1.33821	0.788139	-1.6267	0.591042
RLK-Pelle_LRR-XII-1	TraesCS7D02G048600	-0.604912	0.818691	-0.315374	0.82343
RLK-Pelle_LRR-V	TraesCS6D02G142900	0.627219	0.514902	-0.608515	0.488907
RLK-Pelle_DLSV	TraesCS7B02G461900	0.0221578	0.961294	-0.345736	0.303272
RLK-Pelle_LRR-III	TraesCS4B02G047100	-0.00657163	0.987958	0.777092	0.0123133
RLK-Pelle_DLSV	TraesCS2A02G024700	-0.453777	0.756571	-1.15717	0.433282
RLK-Pelle_LRR-III	TraesCS2A02G253500	0.162722	0.737773	-0.303757	0.394424
RLK-Pelle_WAK	TraesCS2B02G059400	-1.7466	0.0721689	0.412686	0.534276
RLK-Pelle_LysM	TraesCS6B02G197000	0.0651472	0.924712	-0.00309864	0.995325
RLK-Pelle_LRR-XI-1	TraesCS1B02G479300	0.0102376	0.989301	0.121286	0.851518
RLK-Pelle_RLCK-V	TraesCS1B02G468800	-0.411816	0.605554	-1.08423	0.165913
RLK-Pelle_WAK_LRK10L-1	TraesCS3A02G048700	0.335181	0.735592	-0.0908924	0.911132
RLK-Pelle_RLCK-V	TraesCS1D02G272800	-1.40149	0.693642	-0.478065	0.835921
RLK-Pelle_RLCK-VI	TraesCS4D02G096100	-1.78725	0.719534	-2.45752	0.555374
RLK-Pelle_LRR-XII-1	TraesCS6B02G212700	-0.506248	0.640971	-0.325755	0.765569
RLK-Pelle_RLCK-XII-1	TraesCS1A02G190200	-0.145623	0.755778	0.184372	0.557226
RLK-Pelle_RLCK-IV	TraesCS6B02G439700	-0.185873	0.891034	-0.94028	0.485957
RLK-Pelle_RLCK-VIII	TraesCS3A02G193400	-0.446253	0.442181	0.330965	0.38002
RLK-Pelle_RLCK-V	TraesCS3B02G245600	-0.17162	0.630191	0.216693	0.349607
RLK-Pelle_SD-2b	TraesCS2A02G299700	1.27048	0.491703	-0.247687	0.877568
RLK-Pelle_RLCK-XI	TraesCS7D02G500700	0.00777856	0.995788	-0.180165	0.907603
RLK-Pelle_RLCK-XV	TraesCS6A02G180900	-0.374407	0.261365	-0.114123	0.491597
RLK-Pelle_LRR-VIII-1	TraesCS3A02G340100	-0.0665762	0.946135	0.273347	0.753544
RLK-Pelle_RLCK-VIIa-2	TraesCS2A02G098700	-2.66923	0.135266	-0.00995224	0.994529
RLK-Pelle_LRR-I-1	TraesCS6B02G384000	-1.06635	0.119089	-0.785587	0.144433
RLK-Pelle_DLSV	TraesCS5A02G480900	-0.586684	0.613818	1.18727	0.245419
RLK-Pelle_RLCK-VIIb	TraesCS5A02G187300	-0.118033	0.812329	0.225759	0.457576
RLK-Pelle_CR4L	TraesCS4B02G108900	-0.0586843	0.918609	0.423134	0.278042
RLK-Pelle_LRR-Xb-1	TraesCS7A02G435000	0.626873	0.412073	-0.461809	0.414693
RLK-Pelle_LRK10L-2	TraesCS3A02G050300	0.408394	0.6812	-0.235084	0.745994
RLK-Pelle_SD-2b	TraesCS1A02G015900	1.05692	0.379721	-0.314285	0.736316
RLK-Pelle_RLCK-V	TraesCS2B02G318400	-0.17437	0.710111	-0.00256442	0.994326
RLK-Pelle_LRR-III	TraesCS2D02G103800	-1.21951	0.603259	1.9687	0.486323
RLK-Pelle_RLCK-VIIa-2	TraesCS7B02G449500	2.2331	0.607755	-0.633589	0.813448
RLK-Pelle_RLCK-VIIa-2	TraesCS4D02G273600	2.77242	0.457566	1.53448	0.612845
RLK-Pelle_RLCK-VIIa-2	TraesCS6B02G283600	0.456902	0.634829	1.36491	0.0912504
RLK-Pelle_SD-2b	TraesCS2A02G299200	1.45742	0.637719	0.670944	0.676994
RLK-Pelle_LRR-XII-1	TraesCS5B02G221100	-0.0192202	0.991359	-0.0065612	0.995768
RLK-Pelle_DLSV	TraesCS2A02G558500	2.32118	0.379777	-0.256479	0.882776
RLK-Pelle_SD-2b	TraesCS3A02G246100	-0.097952	0.943681	0.587609	0.618056
RLK-Pelle_WAK	TraesCS6A02G225300	-1.08373	0.467663	0.940281	0.4214
RLK-Pelle_DLSV	TraesCS2D02G572000	0.987329	0.571387	-0.0139957	0.992242
RLK-Pelle_LRR-VII-1	TraesCS5A02G491400	0.482098	0.376055	0.149774	0.710384
RLK-Pelle_RLCK-XIII	TraesCS4B02G396500	-0.285648	0.648297	0.652053	0.18869
RLK-Pelle_DLSV	TraesCS2B02G578200	-0.27885	0.56121	-0.626474	0.0500335
RLK-Pelle_L-LEC	TraesCS5A02G484300	-1.60892	0.747062	-0.0760716	0.975608
RLK-Pelle_LRR-XII-1	TraesCS3A02G259500	0.335813	0.887833	-0.0202755	0.996286
RLK-Pelle_RLCK-XII-1	TraesCS1A02G203400	-0.315145	0.446317	-0.184226	0.541635
RLK-Pelle_RLCK-IXb	TraesCS5A02G294700	0.678836	0.762321	0.0194345	0.994772
RLK-Pelle_RLCK-VIII	TraesCS5D02G531200	-2.6663	0.515823	0.071621	0.981869
RLK-Pelle_LRR-VII-1	TraesCS4B02G169900	0.226123	0.687366	-0.325575	0.470488
RLK-Pelle_WAK	TraesCS6B02G374000	0.814097	0.818695	-0.839119	0.635646
RLK-Pelle_RLCK-VIIa-2	TraesCS7B02G391200	-0.0271692	0.951734	-0.0282026	0.928369
RLK-Pelle_RLCK-IXb	TraesCS7B02G450000	1.38241	0.238656	0.219328	0.828315
RLK-Pelle_LRR-III	TraesCS3B02G175300	-0.0131085	0.9756	0.378777	0.214824
RLK-Pelle_LRR-XII-1	TraesCS7B02G362800	0.742955	0.490524	-0.062895	0.926822
RLK-Pelle_LRR-XI-1	TraesCS1D02G115400	0.213338	0.870355	-0.370199	0.752872
RLK-Pelle_URK-2	TraesCS2A02G334300	-0.511722	0.570604	-0.14591	0.816507
RLK-Pelle_RLCK-Os	TraesCS2B02G532000	0.0787855	0.882039	0.361322	0.326262
RLK-Pelle_WAK	TraesCS4A02G026203	1.54363	0.637966	1.47513	0.767507
RLK-Pelle_LRR-XII-1	TraesCS6B02G089700	-0.72369	0.387538	-0.581734	0.442347
RLK-Pelle_LRR-I-1	TraesCS1B02G358100	0.445547	0.773958	0.0406821	0.975324
RLK-Pelle_LRR-III	TraesCS5B02G202900	0.481455	0.646542	0.338428	0.665023
RLK-Pelle_RLCK-VIIa-1	TraesCS2A02G285700	0.146716	0.687505	-0.0586234	0.807684
RLK-Pelle_L-LEC	TraesCS6A02G132400	-0.632988	0.43901	0.298054	0.651022
RLK-Pelle_LRR-VI-2	TraesCS4B02G192200	-0.417316	0.714253	-0.830297	0.324473
RLK-Pelle_LRR-I-1	TraesCS6B02G150000	-0.0606342	0.925877	-0.431028	0.442502
RLK-Pelle_RLCK-VI	TraesCS5B02G115700	1.23996	0.354182	-0.452485	0.736784
RLK-Pelle_WAK	TraesCS6A02G036400	0.0625546	0.886102	0.0191149	0.948772
RLK-Pelle_RLCK-XI	TraesCS1D02G409300	-0.0677226	0.987585	-3.05513	0.385412
RLK-Pelle_DLSV	TraesCS2B02G568600	2.2331	0.607755	0.550041	0.850868
RLK-Pelle_LRR-I-1	TraesCS1B02G389300	0.800519	0.0875037	-0.00189481	0.995196
RLK-Pelle_LRR-VII-1	TraesCS3A02G344300	0.136184	0.777083	0.256933	0.508724
RLK-Pelle_DLSV	TraesCS4A02G323400	-1.13961	0.12221	-0.398776	0.657312
RLK-Pelle_RLCK-VIIa-1	TraesCS1A02G287900	0.795279	0.313619	0.0899602	0.88351
RLK-Pelle_WAK_LRK10L-1	TraesCS3B02G049100	0.211843	0.770581	0.276261	0.59291
RLK-Pelle_Extensin	TraesCS2B02G382700	0.677749	0.556299	-1.01175	0.337176
RLK-Pelle_SD-2b	TraesCS7A02G431000	-0.62127	0.717211	-0.534295	0.773086
RLK-Pelle_LRR-II	TraesCS7A02G134700	-0.136525	0.736008	-0.279342	0.283473
RLK-Pelle_SD-2b	TraesCS5B02G538800	-1.66046	0.453343	-0.826499	0.635096
RLK-Pelle_RLCK-VIII	TraesCS5B02G532900	-0.0342366	0.925036	-0.0969447	0.682075
RLK-Pelle_RLCK-VIIa-1	TraesCS4D02G322200	-1.41375	0.541641	0.986245	0.673064
RLK-Pelle_LRR-XII-1	TraesCS2B02G080400	-0.257071	0.739038	0.469241	0.54128
RLK-Pelle_LRR-XI-1	TraesCS7B02G133000	0.145641	0.669085	0.159984	0.470262
RLK-Pelle_WAK	TraesCS6D02G395400	1.18382	0.812465	3.03318	0.389658
RLK-Pelle_RLCK-VI	TraesCS7A02G484300	-0.771308	0.0555509	-0.277834	0.276793
RLK-Pelle_LRR-VI-1	TraesCS4A02G239600	1.20665	0.433957	-1.12529	0.247518
RLK-Pelle_RLCK-V	TraesCS1B02G469400	-0.186675	0.652402	-0.0946871	0.741871
RLK-Pelle_WAK	TraesCS6D02G395900	-1.86633	0.122334	-0.109075	0.888299
RLK-Pelle_RLCK-Os	TraesCS7B02G463700	2.36483	0.604977	-1.48829	0.76561
RLK-Pelle_LRR-III	TraesCS2B02G185800	0.164805	0.652618	-0.278582	0.248207
RLK-Pelle_LRR-XI-1	TraesCS5A02G407500	-0.036585	0.930343	-0.0765424	0.809467
RLK-Pelle_LRR-VII-1	TraesCS3B02G376200	0.284999	0.518877	0.134167	0.689262
RLK-Pelle_RLCK-VIIa-2	TraesCS5A02G215400	-0.416943	0.753632	3.09841	0.0067261
RLK-Pelle_LRR-III	TraesCS4B02G241500	0.0621614	0.847731	-0.157601	0.373039
RLK-Pelle_LRR-XI-1	TraesCS6A02G187400	0.599644	0.812713	0.174129	0.906803
RLK-Pelle_SD-2b	TraesCS4A02G325900	-0.0356033	0.988854	-0.528544	0.708221
RLK-Pelle_WAK	TraesCS5A02G261200	-0.711165	0.686782	-1.14394	0.291494
RLK-Pelle_LRR-II	TraesCS6D02G186900	-0.341766	0.869285	-0.900416	0.528692
RLK-Pelle_WAK	TraesCS7A02G091200	-1.34275	0.296661	0.458685	0.576516
RLK-Pelle_L-LEC	TraesCS5A02G185900	0.807421	0.547544	-0.199784	0.851482
RLK-Pelle_SD-2b	TraesCS5B02G370400	0.046558	0.98312	1.96021	0.226176
RLK-Pelle_DLSV	TraesCS1B02G110600	-0.234064	0.771186	0.229999	0.75195
RLK-Pelle_RLCK-XV	TraesCS5B02G319800	-0.983225	0.790236	-2.45752	0.555374
RLK-Pelle_LRR-XI-1	TraesCS7A02G368200	0.556156	0.304609	0.26125	0.425511
RLK-Pelle_SD-2b	TraesCS5B02G236200	0.0141424	0.98514	-0.181171	0.755256
RLK-Pelle_PERK-1	TraesCS1A02G127900	0.0692068	0.853057	-0.186516	0.453426
RLK-Pelle_RLCK-XIII	TraesCS1B02G203200	-0.14542	0.795483	-0.480018	0.248445
RLK-Pelle_RLCK-VIII	TraesCS3B02G427900	-0.280829	0.502692	0.290298	0.330451
RLK-Pelle_RLCK-VIIa-1	TraesCS2B02G302800	0.071383	0.851464	-0.349708	0.180035
RLK-Pelle_RLCK-VI	TraesCS5B02G521500	-0.275921	0.506244	0.134213	0.635574
RLK-Pelle_LRR-Xb-1	TraesCS6A02G125000	-0.991502	0.449939	-0.729507	0.544662
RLK-Pelle_RLCK-IXb	TraesCS3B02G239200	1.18382	0.812465	-1.48829	0.76561
RLK-Pelle_WAK	TraesCS2B02G563900	-1.00513	0.147211	0.0105746	0.979761
RLK-Pelle_DLSV	TraesCS6B02G057700	-0.149748	0.817094	-0.626619	0.172537
RLK-Pelle_LRR-XI-1	TraesCS5A02G213500	0.988805	0.397203	1.01582	0.317445
RLK-Pelle_LRR-II	TraesCS7B02G118100	-0.0196671	0.963084	0.32466	0.327306
RLK-Pelle_LRR-XI-1	TraesCS2A02G251000	0.2696	0.783406	-0.703765	0.416023
RLK-Pelle_LRR-III	TraesCS2B02G222100	-0.678163	0.731378	0.436501	0.840589
RLK-Pelle_PERK-1	TraesCS3A02G290300	-0.230628	0.689874	-0.918476	0.0432275
RLK-Pelle_RLCK-IV	TraesCS5B02G160500	0.156056	0.668038	-0.217791	0.405528
RLK-Pelle_LRR-I-2	TraesCS7A02G307400	-0.0161261	0.975782	-0.694241	0.10794
RLK-Pelle_LRR-XI-1	TraesCS5B02G182100	0.45249	0.771349	0.306512	0.724188
RLK-Pelle_DLSV	TraesCS2B02G567000	0.545952	0.715073	1.15322	0.362844
RLK-Pelle_LRR-XII-1	TraesCS5A02G520000	-0.50306	0.631269	-0.830284	0.416424
RLK-Pelle_SD-2b	TraesCS2B02G384800	-2.50117	0.596148	0.585506	0.828062
RLK-Pelle_LRR-III	TraesCS7A02G359300	-0.869909	0.752405	-1.01433	0.664009
RLK-Pelle_LRK10L-2	TraesCS3A02G261800	-1.25976	0.712115	0.907706	0.803733
RLK-Pelle_SD-2b	TraesCS1D02G360600	2.06936	0.454136	0.19769	0.903384
RLK-Pelle_DLSV	TraesCS2A02G418400	-0.18772	0.791767	-0.791308	0.153869
RLK-Pelle_LRR-VIII-1	TraesCS3D02G542300	-2.50117	0.596148	-2.3721	0.36899
RLK-Pelle_L-LEC	TraesCS5B02G064400	0.569762	0.668062	-0.0340629	0.980252
RLK-Pelle_DLSV	TraesCS1A02G100300	-0.548728	0.609147	-0.180071	0.856658
RLK-Pelle_WAK	TraesCS2D02G070600	-0.354203	0.70789	1.34056	0.135476
RLK-Pelle_RLCK-IV	TraesCS4B02G315400	-0.412426	0.815893	0.536564	0.774694
RLK-Pelle_LRR-XI-1	TraesCS7A02G533800	0.0495896	0.900153	0.552637	0.0705647
RLK-Pelle_RLCK-XIII	TraesCS6B02G033600	-0.0742288	0.947116	-0.856748	0.480142
RLK-Pelle_RLCK-VIIa-2	TraesCS2A02G404600	-0.964784	0.553566	0.122804	0.932144
RLK-Pelle_LRR-XII-1	TraesCS7B02G279600	0.248685	0.755371	0.959124	0.188942
RLK-Pelle_RLCK-IXb	TraesCS2B02G409700	1.21348	0.338506	-0.1499	0.886973
RLK-Pelle_LRR-XIV	TraesCS4D02G055900	-1.60892	0.747062	-1.03091	0.761285
RLK-Pelle_LRR-XI-1	TraesCS7D02G521200	-0.217013	0.938345	0.587722	0.815555
RLK-Pelle_DLSV	TraesCS7A02G463500	-0.198429	0.668154	0.0848356	0.840116
RLK-Pelle_PERK-2	TraesCS3A02G216100	-0.481598	0.327661	0.415785	0.315215
RLK-Pelle_RLCK-VI	TraesCS7B02G262500	1.18382	0.812465	-1.44437	0.772469
RLK-Pelle_LRR-Xb-1	TraesCS6A02G124300	0.714689	0.57607	-0.0130629	0.989171
RLK-Pelle_WAK	TraesCS3B02G474400	2.36483	0.604977	-2.41808	0.59977
RLK-Pelle_PERK-1	TraesCS3A02G278100	-0.106793	0.825961	-0.297471	0.456965
RLK-Pelle_LRR-Xb-1	TraesCS2A02G550200	0.0358278	0.948022	0.241103	0.558981
RLK-Pelle_LRR-XI-1	TraesCS4A02G445500	0.618991	0.768763	0.702384	0.634165
RLK-Pelle_DLSV	TraesCS4A02G223200	-0.68616	0.20724	-0.658553	0.104166
RLK-Pelle_L-LEC	TraesCS1A02G383900	-1.15688	0.57062	-0.0177926	0.987629
RLK-Pelle_SD-2b	TraesCS6A02G163900	-0.166856	0.875445	0.692707	0.373605
RLK-Pelle_DLSV	TraesCS7A02G540700	2.07392	0.431782	-1.98994	0.472085
RLK-Pelle_RLCK-XIII	TraesCS5A02G558000	-0.661998	0.45448	0.801078	0.199125
RLK-Pelle_DLSV	TraesCS7D02G503600	-0.956974	0.485361	-0.522072	0.610176
RLK-Pelle_SD-2b	TraesCS7A02G400600	1.02937	0.591913	-0.347901	0.799559
RLK-Pelle_DLSV	TraesCS2B02G562100	-0.703343	0.608838	0.362175	0.766074
RLK-Pelle_L-LEC	TraesCS7B02G142000	0.242942	0.888546	-0.109592	0.934882
RLK-Pelle_WAK	TraesCS5B02G449300	0.637777	0.622969	-0.0285276	0.978398
RLK-Pelle_LRR-XII-1	TraesCS3A02G061400	0.318567	0.846364	0.35364	0.827424
RLK-Pelle_DLSV	TraesCS4D02G215200	2.2331	0.607755	-0.0601114	0.988862
RLK-Pelle_DLSV	TraesCS4A02G497800	0.190931	0.603552	-0.0643388	0.784901
RLK-Pelle_CR4L	TraesCS2B02G324900	0.202115	0.879888	-1.02697	0.37011
RLK-Pelle_L-LEC	TraesCS5A02G484600	-2.50117	0.596148	-4.45755	0.0690652
RLK-Pelle_DLSV	TraesCS4B02G214600	0.093151	0.83644	-0.0904764	0.78491
RLK-Pelle_L-LEC	TraesCS2B02G477600	-0.352873	0.717257	0.226162	0.759377
RLK-Pelle_CR4L	TraesCS7A02G301300	0.418892	0.599223	0.119025	0.847647
RLK-Pelle_CR4L	TraesCS1A02G070600	-0.142811	0.858684	0.226503	0.716494
RLK-Pelle_LRR-XI-1	TraesCS1A02G103900	-0.0349568	0.941887	0.625412	0.0333714
RLK-Pelle_DLSV	TraesCS7D02G005900	-0.773945	0.657318	-0.0193512	0.993354
RLK-Pelle_LRR-XI-1	TraesCS2A02G360300	0.288881	0.482029	0.489263	0.0699992
RLK-Pelle_L-LEC	TraesCS2B02G388800	0.520102	0.37489	1.06544	0.0181503
RLK-Pelle_RLCK-VIIa-1	TraesCS1A02G236600	-0.0548843	0.897471	-0.247829	0.431866
RLK-Pelle_Extensin	TraesCS6B02G425900	-0.184659	0.749483	-0.230068	0.638701
RLK-Pelle_WAK	TraesCS7A02G091500	0.0260851	0.965979	-0.167699	0.732863
RLK-Pelle_LRR-XI-1	TraesCS1A02G444500	-0.0638473	0.93896	0.316324	0.624583
RLK-Pelle_DLSV	TraesCS2B02G036800	0.674498	0.370843	-0.6555	0.286492
RLK-Pelle_RLCK-V	TraesCS3B02G269900	-0.0688673	0.860784	-0.465653	0.113914
RLK-Pelle_RLCK-V	TraesCS3D02G241900	-0.184359	0.918912	-0.253279	0.831034
RLK-Pelle_LRR-XI-1	TraesCS2B02G379400	0.439455	0.355978	0.506859	0.0653353
RLK-Pelle_RLCK-IXb	TraesCS4B02G371600	-0.85844	0.645563	1.07687	0.40032
RLK-Pelle_RLCK-VIIa-2	TraesCS4B02G325400	1.45742	0.637719	-3.75632	0.202382
RLK-Pelle_RLCK-VIIa-2	TraesCSU02G111800	-0.0236966	0.972372	0.0808497	0.878833
RLK-Pelle_LRR-V	TraesCS4B02G299900	-0.235504	0.458775	-0.173736	0.302009
RLK-Pelle_LRR-III	TraesCS3D02G234500	0.957899	0.793491	-0.564128	0.831549
RLK-Pelle_WAK	TraesCS6A02G054500	-0.667493	0.62834	-1.42356	0.361455
RLK-Pelle_DLSV	TraesCS2D02G534800	-1.09983	0.336299	-1.31004	0.192375
RLK-Pelle_RLCK-V	TraesCS3A02G241700	-0.266335	0.457043	-0.298656	0.272585
RLK-Pelle_RLCK-VIII	TraesCS7B02G164600	-0.0425621	0.906529	-0.391606	0.101824
RLK-Pelle_WAK	TraesCS6D02G032300	0.625536	0.443382	0.280743	0.653535
RLK-Pelle_SD-2b	TraesCS7D02G231000	-0.983225	0.790236	1.40947	0.777774
RLK-Pelle_LRR-XII-1	TraesCS7B02G396600	-2.57938	0.3169	0.458142	0.783217
RLK-Pelle_LysM	TraesCS6B02G471400	-1.78725	0.719534	-0.101643	0.96964
RLK-Pelle_DLSV	TraesCS2A02G217200	-0.271272	0.690818	0.190768	0.713391
RLK-Pelle_RLCK-VIII	TraesCS3B02G221500	-0.164436	0.809059	0.268601	0.53367
RLK-Pelle_SD-2b	TraesCS7A02G374200	0.0707541	0.946829	-0.277835	0.69983
RLK-Pelle_LRR-XI-1	TraesCS5B02G412400	0.128417	0.765132	0.288133	0.39451
RLK-Pelle_DLSV	TraesCS2B02G034300	0.218758	0.754957	-0.754695	0.123911
RLK-Pelle_LRR-II	TraesCS2B02G340700	-0.0744736	0.833553	0.0345883	0.880813
RLK-Pelle_RLCK-IXb	TraesCS6A02G338200	-0.456869	0.814399	-0.377559	0.871766
RLK-Pelle_RLCK-VIIa-2	TraesCS6A02G052100	-0.202335	0.740692	0.0500432	0.917976
RLK-Pelle_RLCK-VIIa-2	TraesCS4B02G294300	-0.670047	0.311906	0.225783	0.635643
RLK-Pelle_LRR-Xb-1	TraesCS6B02G153100	0.741102	0.605012	0.110891	0.93561
RLK-Pelle_DLSV	TraesCS2D02G025500	-0.798083	0.419093	-0.697798	0.345127
RLK-Pelle_DLSV	TraesCS4B02G092700	-0.48897	0.824745	0.0348875	0.990491
RLK-Pelle_WAK	TraesCS1A02G012000	1.16406	0.427678	-0.151461	0.885208
RLK-Pelle_DLSV	TraesCS3A02G485600	1.06346	0.582474	0.830603	0.644441
RLK-Pelle_LRR-I-1	TraesCS3A02G335600	-0.469539	0.49819	-0.725826	0.161183
RLK-Pelle_LRR-XII-1	TraesCS2A02G069000	-3.19941	0.365521	-2.35729	0.366816
RLK-Pelle_RLCK-VIIa-2	TraesCS5D02G216400	-1.60892	0.747062	1.40947	0.777774
RLK-Pelle_LRR-III	TraesCS2B02G538500	-0.450236	0.470292	-0.103888	0.792636
RLK-Pelle_LRR-III	TraesCS6B02G472100	-0.210109	0.793432	0.73657	0.349938
RLK-Pelle_RLCK-VIIa-2	TraesCS1A02G110000	0.297189	0.650414	-0.920529	0.137922
RLK-Pelle_WAK	TraesCS2A02G071800	-0.148752	0.690535	0.686311	0.306788
RLK-Pelle_L-LEC	TraesCS1A02G066200	0.159799	0.80476	0.491105	0.346095
RLK-Pelle_DLSV	TraesCS2B02G567800	-1.60892	0.747062	1.93975	0.525461
RLK-Pelle_LRR-I-2	TraesCS7A02G213000	-0.389234	0.482409	-0.0647399	0.886235
RLK-Pelle_DLSV	TraesCS2B02G241500	0.111487	0.954773	1.42659	0.346273
RLK-Pelle_RLCK-VIII	TraesCSU02G219500	-0.266609	0.672828	-0.775223	0.167058
RLK-Pelle_LRR-XII-1	TraesCS7B02G261300	1.75602	0.381907	0.195228	0.914549
RLK-Pelle_DLSV	TraesCS3D02G437100	-0.222836	0.923371	0.0391278	0.992711
RLK-Pelle_LRK10L-2	TraesCS3D02G261800	1.18382	0.812465	1.99989	0.303427
RLK-Pelle_RLCK-VIIa-2	TraesCS5A02G210300	-0.24641	0.735611	-0.126367	0.849058
RLK-Pelle_LRR-I-1	TraesCS3B02G603800	0.161579	0.67144	-0.0713909	0.780585
RLK-Pelle_LRR-II	TraesCS3B02G106100	-0.178374	0.74574	-0.301591	0.439489
RLK-Pelle_SD-2b	TraesCS2B02G236100	1.33821	0.788139	-0.635003	0.813888
RLK-Pelle_WAK	TraesCS7D02G087100	-0.372154	0.931022	0.964632	0.774706
RLK-Pelle_DLSV	TraesCS1B02G294900	0.600529	0.173436	-0.220484	0.528112
RLK-Pelle_LRR-XII-1	TraesCS3B02G481000	1.7633	0.546526	-0.364888	0.757343
RLK-Pelle_LRR-II	TraesCS6A02G203600	0.0122473	0.976091	-0.0879944	0.773838
RLK-Pelle_DLSV	TraesCS7A02G540200	1.48977	0.134206	-0.935756	0.311106
RLK-Pelle_DLSV	TraesCS5B02G470900	1.14717	0.55568	-0.656701	0.589822
RLK-Pelle_LRR-XI-1	TraesCS1A02G006500	0.697897	0.83652	1.53448	0.612845
RLK-Pelle_LRK10L-2	TraesCS3A02G012900	1.33821	0.788139	-0.0202755	0.996286
RLK-Pelle_DLSV	TraesCS3B02G569900	0.126008	0.721096	-0.000432061	0.998305
RLK-Pelle_LRR-I-1	TraesCS3B02G366100	0.0961189	0.958902	0.0132193	0.993699
RLK-Pelle_RLCK-Os	TraesCS6A02G301300	1.33821	0.788139	-1.48829	0.76561
RLK-Pelle_LRR-Xb-1	TraesCS6A02G124900	-0.668408	0.3426	0.123767	0.832065
RLK-Pelle_DLSV	TraesCS1A02G100400	0.18117	0.720311	0.180747	0.642384
RLK-Pelle_RLCK-V	TraesCS3D02G225200	0.202397	0.939994	-2.49593	0.578814
RLK-Pelle_CrRLK1L-1	TraesCS7B02G241900	0.146374	0.655067	-0.20429	0.319588
RLK-Pelle_LRR-I-1	TraesCS1D02G033200	-0.0771369	0.979862	2.42935	0.56135
RLK-Pelle_LRR-XII-1	TraesCS3A02G060100	1.23996	0.354182	-0.132843	0.913675
RLK-Pelle_RLCK-VIIa-1	TraesCS3B02G506600	-0.276209	0.495714	0.0822313	0.773086
RLK-Pelle_LRR-IV	TraesCS3A02G208100	0.558118	0.445369	-0.173135	0.773262
RLK-Pelle_WAK	TraesCS6A02G061200	-0.596923	0.782461	0.554032	0.713565
RLK-Pelle_LRR-Xb-1	TraesCS6B02G153300	-0.617542	0.719235	-0.195623	0.906752
RLK-Pelle_DLSV	TraesCS2B02G243000	-1.87091	0.087693	-0.106924	0.903239
RLK-Pelle_DLSV	TraesCS5B02G534000	0.233427	0.64885	-0.338554	0.430218
RLK-Pelle_LRR-XII-1	TraesCS3B02G551200	-2.6663	0.515823	1.99667	0.473963
RLK-Pelle_DLSV	TraesCS5B02G354400	-1.69251	0.120728	-1.20975	0.106591
RLK-Pelle_L-LEC	TraesCS1B02G157300	-0.964247	0.459851	0.200029	0.856616
RLK-Pelle_LRR-VIII-1	TraesCS3B02G374100	0.0554438	0.898443	0.124056	0.70009
RLK-Pelle_SD-2b	TraesCS2A02G299400	-0.512833	0.799721	-2.62458	0.291307
RLK-Pelle_WAK	TraesCS5A02G323900	-1.8539	0.411511	1.41116	0.378873
RLK-Pelle_RLCK-VIIa-2	TraesCS4B02G275000	-0.66526	0.308829	0.398527	0.503861
RLK-Pelle_PERK-1	TraesCS3B02G008600	-0.139634	0.725115	0.106137	0.717054
RLK-Pelle_RLCK-VIIa-2	TraesCS5A02G497700	-1.60892	0.747062	-0.942468	0.795003
RLK-Pelle_LRR-IX	TraesCS4B02G165600	-0.178183	0.762792	-0.0828935	0.855715
RLK-Pelle_LRR-VII-2	TraesCS5A02G185000	-0.0972641	0.807061	0.170963	0.547911
RLK-Pelle_DLSV	TraesCS3A02G491400	0.393706	0.599938	0.521906	0.413829
RLK-Pelle_LRR-XII-1	TraesCS4A02G430400	-0.359681	0.813775	-0.351613	0.767314
RLK-Pelle_LRR-XII-1	TraesCS2B02G519500	0.181654	0.935429	4.22856	0.100876
RLK-Pelle_DLSV	TraesCS2B02G034600	0.040895	0.951397	-1.23939	0.0478208
RLK-Pelle_LRR-II	TraesCS7B02G324500	-0.487517	0.635101	0.00034564	0.999755
RLK-Pelle_DLSV	TraesCS2B02G241600	-0.619466	0.517898	-0.0215189	0.980925
RLK-Pelle_L-LEC	TraesCS2B02G053500	-0.81399	0.671817	-0.567517	0.616787
RLK-Pelle_LRR-I-1	TraesCS1B02G360100	-1.98747	0.530814	-1.78406	0.42386
RLK-Pelle_LRR-XII-1	TraesCS7B02G377900	-0.872726	0.663687	0.164808	0.921132
RLK-Pelle_RLCK-XII-1	TraesCS1D02G194300	-0.00644572	0.995691	0.104247	0.938181
RLK-Pelle_SD-2b	TraesCS1A02G016100	-3.08568	0.439191	-3.80227	0.191969
RLK-Pelle_LRR-V	TraesCS6A02G166100	1.11316	0.351248	-0.0139038	0.990246
RLK-Pelle_Extensin	TraesCS1A02G124700	-0.154925	0.861092	-0.383395	0.612869
RLK-Pelle_DLSV	TraesCS7B02G002600	0.601746	0.453244	0.0657654	0.919984
RLK-Pelle_DLSV	TraesCS2A02G486400	1.07193	0.343821	0.528862	0.641626
RLK-Pelle_LRR-V	TraesCS6A02G153600	-0.0301061	0.930831	-0.354791	0.108675
RLK-Pelle_LRR-XI-1	TraesCS5B02G420900	1.18382	0.812465	-1.44437	0.772469
RLK-Pelle_LRR-XI-1	TraesCS2D02G359100	-0.757447	0.767534	0.959202	0.623128
RLK-Pelle_RLCK-IV	TraesCS2A02G357800	-0.0349682	0.950351	-0.352653	0.427901
RLK-Pelle_L-LEC	TraesCS2B02G008400	-1.57382	0.635341	-1.98994	0.472085
RLK-Pelle_LRR-VIII-1	TraesCS1D02G303700	-3.08568	0.439191	0.00232039	0.999089
RLK-Pelle_SD-2b	TraesCS6B02G187900	-0.0771369	0.979862	1.53448	0.612845
RLK-Pelle_WAK	TraesCS3B02G579200	1.14941	0.339145	-0.190439	0.820732
RLK-Pelle_URK-3	TraesCS2A02G023200	-0.103412	0.961166	0.997312	0.768828
RLK-Pelle_LRR-I-1	TraesCS1A02G344400	-0.878801	0.227005	-1.13526	0.0950648
RLK-Pelle_LRR-Xb-1	TraesCS6A02G125300	2.08933	0.670038	3.03318	0.389658
RLK-Pelle_WAK	TraesCS6B02G050800	-0.531319	0.426732	-0.871434	0.0875969
RLK-Pelle_LRR-III	TraesCS3B02G429600	-1.68835	0.617399	0.0194345	0.994772
RLK-Pelle_LRR-IV	TraesCS7B02G217000	0.492412	0.601427	0.360195	0.670933
RLK-Pelle_LRK10L-2	TraesCSU02G167800	1.18382	0.812465	-2.49593	0.578814
RLK-Pelle_DLSV	TraesCS2B02G034700	0.492412	0.601427	0.571445	0.495977
RLK-Pelle_LRK10L-2	TraesCS3B02G059100	0.380984	0.63212	-0.314247	0.637204
RLK-Pelle_LRR-III	TraesCS7A02G488800	1.17542	0.53458	-0.513656	0.757631
RLK-Pelle_LRR-XII-1	TraesCS6B02G052400	0.656745	0.510389	0.336251	0.688249
RLK-Pelle_SD-2b	TraesCS4A02G186700	-0.88431	0.219283	-0.0805085	0.898649
RLK-Pelle_L-LEC	TraesCS7B02G121700	0.351296	0.515015	-0.375236	0.328296
RLK-Pelle_Extensin	TraesCS6D02G371500	-0.394304	0.750818	-0.0168678	0.986671
RLK-Pelle_LRR-XII-1	TraesCS1B02G187300	0.81603	0.636237	-1.14886	0.409228
RLK-Pelle_CrRLK1L-1	TraesCS3A02G072500	0.329387	0.898481	2.27526	0.225962
RLK-Pelle_LRR-V	TraesCS2D02G213100	-1.60892	0.747062	1.05088	0.770432
RLK-Pelle_CrRLK1L-1	TraesCS5A02G449800	-1.30996	0.230301	-0.700781	0.447479
RLK-Pelle_RLCK-VIIa-1	TraesCS1B02G085000	-0.00604841	0.991394	-1.01238	0.189967
RLK-Pelle_DLSV	TraesCS2B02G437200	-0.534284	0.270224	-0.615035	0.0231918
RLK-Pelle_LRR-I-1	TraesCS5B02G186600	0.618741	0.539001	-0.286789	0.720065
RLK-Pelle_RLCK-V	TraesCS1D02G191800	-1.78725	0.719534	2.37002	0.610704
RLK-Pelle_LRR-Xb-1	TraesCS6B02G152800	2.48497	0.311774	-0.305778	0.873586
RLK-Pelle_LRK10L-2	TraesCS3B02G030600	-0.313313	0.733772	0.0991732	0.903477
RLK-Pelle_LRR-I-1	TraesCS3B02G366200	1.25076	0.684117	2.42935	0.56135
RLK-Pelle_RLCK-VIII	TraesCS6A02G020100	-0.0766448	0.876544	-0.0260887	0.946313
RLK-Pelle_DLSV	TraesCS3B02G021300	1.25328	0.602225	0.1649	0.912734
RLK-Pelle_DLSV	TraesCS2B02G036600	-0.732747	0.154026	0.256291	0.518505
RLK-Pelle_RLCK-VIIa-2	TraesCS5A02G322300	-0.3739	0.481414	-0.284295	0.504919
RLK-Pelle_RLCK-V	TraesCS3A02G227100	-0.0280217	0.935838	-0.312703	0.225204
RLK-Pelle_LRR-XII-1	TraesCS2B02G084000	-0.100409	0.944828	0.0548608	0.953533
RLK-Pelle_LRR-III	TraesCS4A02G240200	-0.633367	0.424467	-0.0468693	0.936548
RLK-Pelle_WAK	TraesCS2B02G580400	-3.30146	0.336683	-0.0202755	0.996286
RLK-Pelle_WAK	TraesCS7A02G242900	0.390433	0.552344	-0.684993	0.213211
RLK-Pelle_WAK	TraesCS1A02G017700	-0.705939	0.131845	-0.338466	0.246626
RLK-Pelle_LRR-XV	TraesCS2B02G281400	-0.0110867	0.994571	-0.0018046	0.999004
RLK-Pelle_WAK	TraesCS6B02G100300	-1.60892	0.747062	1.47513	0.767507
RLK-Pelle_DLSV	TraesCSU02G255000	-0.758813	0.353456	-0.426864	0.441499
RLK-Pelle_RLCK-VIIa-2	TraesCS2B02G197000	-0.35186	0.501829	0.448907	0.202125
RLK-Pelle_WAK	TraesCS1A02G061500	-1.65412	0.372904	-1.36429	0.396328
RLK-Pelle_LRR-III	TraesCS6A02G244100	1.71875	0.541082	-0.802448	0.717196
RLK-Pelle_SD-2b	TraesCS3A02G148200	-0.26418	0.778116	0.851198	0.403692
RLK-Pelle_LRR-VII-1	TraesCS3A02G495400	-0.00498995	0.995347	-0.133447	0.855033
RLK-Pelle_DLSV	TraesCS1B02G093800	0.0909113	0.858519	0.404927	0.392558
RLK-Pelle_RLCK-Os	TraesCS2A02G503800	0.431321	0.692305	0.43675	0.596338
RLK-Pelle_DLSV	TraesCS1B02G175900	-0.596225	0.704522	0.278408	0.792832
RLK-Pelle_LRR-VIII-1	TraesCS3B02G110500	-1.12965	0.0147516	-0.727611	0.0147027
RLK-Pelle_LysM	TraesCS7A02G061600	1.33821	0.788139	0.0348875	0.990491
RLK-Pelle_LRR-III	TraesCS2B02G465200	-0.361685	0.410869	0.188115	0.572696
RLK-Pelle_SD-2b	TraesCS2B02G554700	-0.464057	0.571442	-0.97652	0.149871
RLK-Pelle_DLSV	TraesCS5B02G554900	-0.40295	0.398918	-0.178155	0.61365
RLK-Pelle_DLSV	TraesCS3A02G323500	-0.40252	0.372005	-0.461048	0.113963
RLK-Pelle_RLCK-XII-1	TraesCS5D02G501100	-2.50117	0.596148	2.42935	0.56135
RLK-Pelle_L-LEC	TraesCS2A02G186200	1.18382	0.812465	-1.65221	0.609865
RLK-Pelle_LRK10L-2	TraesCS3A02G049400	-1.72572	0.328082	-0.210501	0.908042
RLK-Pelle_LRR-II	TraesCS3A02G302200	-0.149501	0.691394	-0.0589261	0.81111
RLK-Pelle_LRR-Xb-1	TraesCS3A02G099400	0.0785501	0.878187	0.0326996	0.938579
RLK-Pelle_LRR-XII-1	TraesCS6A02G184000	-0.503335	0.774519	0.927829	0.616154
RLK-Pelle_WAK_LRK10L-1	TraesCS3B02G053700	0.757315	0.612441	-1.1291	0.452898
RLK-Pelle_LRR-I-2	TraesCS7B02G207700	-0.100336	0.865667	0.0277114	0.953059
RLK-Pelle_CR4L	TraesCS1D02G073100	0.105778	0.971294	0.337355	0.885742
RLK-Pelle_LRR-Xa	TraesCS4B02G086300	0.375442	0.427386	-0.0684619	0.84579
RLK-Pelle_DLSV	TraesCS7B02G460400	0.660419	0.681492	-1.98714	0.159667
RLK-Pelle_L-LEC	TraesCS3B02G119500	-1.24985	0.556024	1.19973	0.560478
RLK-Pelle_RLCK-X	TraesCS7A02G510900	0.380424	0.401512	0.150543	0.622
RLK-Pelle_CR4L	TraesCS7A02G321600	-0.122848	0.840311	0.205964	0.615803
RLK-Pelle_LRR-XI-1	TraesCS2A02G330000	-0.314092	0.441071	-0.12716	0.638326
RLK-Pelle_LRR-XII-1	TraesCS1A02G144200	-0.204464	0.910602	1.36935	0.560928
RLK-Pelle_DLSV	TraesCS2D02G217400	-0.600667	0.787589	-0.67461	0.675738
RLK-Pelle_SD-2b	TraesCS2A02G580900	2.36483	0.604977	2.42935	0.56135
RLK-Pelle_DLSV	TraesCS5A02G351000	-1.27471	0.177242	-1.48699	0.108385
RLK-Pelle_RLCK-XV	TraesCS7D02G128300	-1.60892	0.747062	-0.0640856	0.982807
RLK-Pelle_WAK_LRK10L-1	TraesCS3D02G262200	-0.103487	0.971869	0.0202932	0.992587
RLK-Pelle_LRR-XI-2	TraesCS7A02G215800	-0.756424	0.622724	0.454849	0.635132
RLK-Pelle_LRR-III	TraesCS2A02G444000	-0.119657	0.832837	0.284392	0.466361
RLK-Pelle_LRR-I-1	TraesCS3A02G335700	-0.713693	0.108048	-0.262931	0.403363
RLK-Pelle_WAK	TraesCS6B02G413900	-1.10874	0.769873	-1.0848	0.608344
RLK-Pelle_RLCK-X	TraesCS6A02G145700	0.0389643	0.934464	-0.0202349	0.956853
RLK-Pelle_WAK	TraesCS7D02G136700	-3.08568	0.439191	2.48644	0.579517
RLK-Pelle_RLCK-VIIa-2	TraesCS5A02G210200	0.690931	0.340241	0.148997	0.806549
RLK-Pelle_L-LEC	TraesCS5A02G463200	0.0990052	0.961116	0.368357	0.752336
RLK-Pelle_LRR-XII-1	TraesCS4B02G311900	-0.0677226	0.987585	-1.6267	0.591042
RLK-Pelle_RLCK-IV	TraesCS4A02G414700	0.378481	0.634943	-0.472277	0.387571
RLK-Pelle_LRR-XV	TraesCS5B02G397900	0.454672	0.234849	0.0239329	0.927271
RLK-Pelle_SD-2b	TraesCS2A02G524700	0.1078	0.90082	-0.759262	0.709769
RLK-Pelle_RLCK-IV	TraesCS3A02G366500	-0.452263	0.76849	1.56245	0.300828
RLK-Pelle_DLSV	TraesCS1A02G422800	-0.267537	0.721859	-0.236651	0.745648
RLK-Pelle_LRR-I-1	TraesCS5A02G197200	1.18382	0.812465	-1.44437	0.772469
RLK-Pelle_WAK	TraesCS2B02G489700	0.0400937	0.976181	-0.376925	0.750909
RLK-Pelle_WAK	TraesCS1B02G020200	-1.1609	0.020154	0.236489	0.489667
RLK-Pelle_LRR-V	TraesCS2B02G229600	-0.201681	0.543299	-0.205434	0.335387
RLK-Pelle_LRR-VI-2	TraesCS5B02G151400	-0.517825	0.173379	0.264124	0.294054
RLK-Pelle_RLCK-VIIa-2	TraesCS5B02G143500	0.292664	0.537208	0.300858	0.356267
RLK-Pelle_LRR-Xb-1	TraesCS6A02G124500	0.237647	0.622931	-0.483565	0.167268
RLK-Pelle_SD-2b	TraesCS7A02G383000	-0.102045	0.912429	-0.458243	0.574855
RLK-Pelle_CrRLK1L-1	TraesCS2B02G272800	0.158243	0.835688	-0.42109	0.465937
RLK-Pelle_DLSV	TraesCS3A02G315100	-0.124848	0.943238	0.758121	0.673805
RLK-Pelle_LRR-XI-1	TraesCS4A02G380300	-0.435427	0.385622	-0.346347	0.337372
RLK-Pelle_LRR-III	TraesCS4A02G127200	-0.103424	0.845932	-0.0094533	0.982167
RLK-Pelle_WAK	TraesCS6B02G413700	-1.60892	0.747062	1.47513	0.767507
RLK-Pelle_WAK	TraesCS1B02G211600	-0.187551	0.847999	-0.00326664	0.996733
RLK-Pelle_SD-2b	TraesCS7B02G026700	-1.10874	0.769873	-1.03091	0.761285
RLK-Pelle_L-LEC	TraesCS7A02G249400	0.28413	0.679523	0.0490645	0.934838
RLK-Pelle_SD-2b	TraesCS7B02G196400	-0.347734	0.491512	-0.0269146	0.943426
RLK-Pelle_RLCK-VIII	TraesCS7A02G267400	0.233125	0.545424	-0.410763	0.0966362
RLK-Pelle_DLSV	TraesCS2D02G537100	-4.14481	0.138758	-0.564128	0.831549
RLK-Pelle_LRR-I-1	TraesCS1B02G039600	2.86239	0.431408	1.24665	0.598103
RLK-Pelle_RLCK-VIIa-2	TraesCSU02G110700	-0.0523431	0.976604	-0.772085	0.447607
RLK-Pelle_LRR-XV	TraesCS3B02G096000	0.112544	0.920611	1.34308	0.276994
RLK-Pelle_DLSV	TraesCS7B02G393400	-0.0342746	0.966862	-0.113311	0.850643
RLK-Pelle_LRR-Xb-1	TraesCS6A02G222000	0.446437	0.305026	0.09867	0.77288
RLK-Pelle_LRR-Xb-1	TraesCS3A02G245000	-0.0621776	0.860088	0.187667	0.3972
RLK-Pelle_LRR-XII-1	TraesCS2B02G081100	0.545114	0.681721	0.306154	0.838765
RLK-Pelle_WAK	TraesCS5B02G035000	2.10725	0.15843	-0.863474	0.442462
RLK-Pelle_LRR-Xb-1	TraesCS6B02G152900	1.28476	0.394334	0.349182	0.78178
RLK-Pelle_DLSV	TraesCS3B02G044300	0.583184	0.709107	-1.31945	0.172622
RLK-Pelle_LRR-II	TraesCS7D02G134300	0.957899	0.793491	1.01586	0.776347
RLK-Pelle_SD-2b	TraesCS7B02G026800	-2.6663	0.515823	1.40947	0.777774
RLK-Pelle_RLCK-IXb	TraesCS4A02G220300	-3.39417	0.000136006	0.915924	0.41799
RLK-Pelle_LRR-XII-1	TraesCS7D02G152500	3.23315	0.323516	1.17659	0.532234
RLK-Pelle_LRR-XII-1	TraesCS7A02G377900	-0.539082	0.700055	-0.644575	0.495616
RLK-Pelle_LRR-I-1	TraesCS6A02G122000	-0.95304	0.558891	-0.210204	0.888094
RLK-Pelle_CR4L	TraesCS2A02G308400	-0.557385	0.676015	1.13339	0.284779
RLK-Pelle_LysM	TraesCS6A02G258900	0.123684	0.87978	-0.434609	0.568956
RLK-Pelle_CrRLK1L-1	TraesCS7A02G340700	0.0652824	0.841329	-0.103716	0.600838
RLK-Pelle_LRR-I-1	TraesCS1B02G359900	-0.92593	0.558253	0.466144	0.732129
RLK-Pelle_DLSV	TraesCS7B02G446600	-0.251567	0.69376	-0.343074	0.489535
RLK-Pelle_RLCK-VIIa-1	TraesCS3A02G537900	-3.30146	0.336683	0.00232039	0.999089
RLK-Pelle_RLCK-II	TraesCS3A02G344400	0.214721	0.660534	-0.0480826	0.904374
RLK-Pelle_RLCK-IXb	TraesCS2B02G094100	0.353496	0.415978	-0.0918514	0.764793
RLK-Pelle_DLSV	TraesCS2B02G021900	-0.390571	0.222285	-0.415914	0.0388746
RLK-Pelle_DLSV	TraesCS4B02G343200	-0.438636	0.416982	-0.202443	0.595578
RLK-Pelle_LRR-XII-1	TraesCS4A02G206000	-0.562198	0.598544	0.512376	0.656456
RLK-Pelle_SD-2b	TraesCS7A02G447800	1.33662	0.658956	-0.000710656	0.999866
RLK-Pelle_LRR-II	TraesCS6B02G223700	-0.0791884	0.838803	-0.393817	0.155584
RLK-Pelle_SD-2b	TraesCS4B02G048400	-0.154235	0.917386	0.164808	0.921132
RLK-Pelle_RLCK-X	TraesCS6B02G174100	-0.765992	0.138342	0.258528	0.541653
RLK-Pelle_WAK	TraesCS2B02G087300	-1.51364	0.495913	4.04129	0.00640024
RLK-Pelle_RLCK-VIII	TraesCS3D02G196000	-1.69091	0.575441	-0.014024	0.99597
RLK-Pelle_LRR-VIII-1	TraesCS3A02G340000	-1.54625	0.204998	0.270386	0.75431
RLK-Pelle_RLCK-VI	TraesCS2B02G532900	-0.865842	0.0818054	-0.0769251	0.833805
RLK-Pelle_LRR-IX	TraesCSU02G035900	-0.0145541	0.972834	0.358936	0.240658
RLK-Pelle_LRR-V	TraesCS6B02G181300	-0.10595	0.772547	-0.0260374	0.913234
RLK-Pelle_L-LEC	TraesCS2B02G158700	1.18382	0.812465	1.47513	0.767507
RLK-Pelle_RLCK-VIIa-1	TraesCS4A02G105100	-1.15461	0.603157	1.96158	0.331423
RLK-Pelle_RLCK-VIIa-1	TraesCS3D02G182300	-0.209549	0.963063	2.48644	0.579517
RLK-Pelle_LRR-XIV	TraesCS5B02G412200	0.172612	0.653668	0.0921076	0.718839
RLK-Pelle_LysM	TraesCS6D02G158400	3.67261	0.254496	0.943058	0.797755
RLK-Pelle_LRR-Xb-1	TraesCS6A02G044700	0.510158	0.465247	0.0677226	0.912665
RLK-Pelle_WAK	TraesCS2D02G442000	-1.78725	0.719534	-1.01433	0.664009
RLK-Pelle_LRR-XII-1	TraesCS6B02G212300	1.12778	0.251291	0.174599	0.867648
RLK-Pelle_DLSV	TraesCS3A02G323700	0.18749	0.867462	0.115276	0.8903
RLK-Pelle_CrRLK1L-1	TraesCS2A02G463000	-0.0175989	0.972333	-0.211713	0.590866
RLK-Pelle_SD-2b	TraesCS4B02G130700	2.15127	0.168745	0.00485453	0.996523
RLK-Pelle_LRR-Xa	TraesCS4A02G229800	0.0947522	0.800033	-0.0625965	0.79723
RLK-Pelle_LRR-XI-1	TraesCS1D02G344700	0.403491	0.785747	0.798475	0.618823
RLK-Pelle_RLCK-IV	TraesCS2B02G377100	0.0259551	0.952497	-0.265729	0.452287
RLK-Pelle_LRR-XII-1	TraesCSU02G105600	-0.231063	0.955691	1.40947	0.777774
RLK-Pelle_DLSV	TraesCS7A02G544600	-0.197178	0.953021	2.18016	0.597394
RLK-Pelle_RLCK-VIII	TraesCS7D02G267300	0.952987	0.164743	-0.578147	0.363316
RLK-Pelle_LRR-XI-1	TraesCS5A02G334700	-3.40082	0.350052	-0.942468	0.795003
RLK-Pelle_LRR-XI-1	TraesCS2D02G088000	-0.847746	0.548063	-0.305962	0.820878
RLK-Pelle_LysM	TraesCS6D02G157900	-0.983225	0.790236	-0.014024	0.99597
RLK-Pelle_LRR-IV	TraesCS3B02G236500	-0.110327	0.895321	0.361149	0.612693
RLK-Pelle_RLCK-VIIa-2	TraesCS6B02G069300	1.5345	0.381151	-0.15454	0.902704
RLK-Pelle_DLSV	TraesCS7B02G334100	-0.411161	0.682771	0.093404	0.934076
RLK-Pelle_RLCK-VIII	TraesCS1B02G097700	-0.0308239	0.924777	-0.150567	0.426694
RLK-Pelle_LRR-XI-1	TraesCS2B02G005000	0.359296	0.364913	0.125669	0.591921
RLK-Pelle_L-LEC	TraesCS7B02G415700	-0.231063	0.955691	1.47513	0.767507
RLK-Pelle_DLSV	TraesCS4A02G467500	1.44431	0.533303	1.02728	0.552771
RLK-Pelle_RLCK-IV	TraesCS2D02G356600	2.67341	0.525041	-1.48829	0.76561
RLK-Pelle_RLCK-IXb	TraesCS5B02G294000	1.56004	0.370595	-0.338248	0.762911
RLK-Pelle_LRR-V	TraesCS5A02G363400	0.0244512	0.974382	0.442163	0.475008
RLK-Pelle_DLSV	TraesCS2B02G071900	-1.60892	0.747062	-2.14461	0.171359
RLK-Pelle_L-LEC	TraesCS1B02G309800	0.30628	0.800435	0.772581	0.425388
RLK-Pelle_RKF3	TraesCS3A02G406600	-0.282967	0.875797	0.363022	0.788444
RLK-Pelle_LRR-XII-1	TraesCS3A02G088100	-0.566726	0.767648	1.1504	0.480756
RLK-Pelle_DLSV	TraesCS7B02G071100	-0.973219	0.27803	-0.150828	0.837129
RLK-Pelle_SD-2b	TraesCS7A02G354700	-0.991766	0.503565	-0.504011	0.762295
RLK-Pelle_DLSV	TraesCS2B02G513100	-1.05806	0.50707	-0.292803	0.869095
RLK-Pelle_WAK_LRK10L-1	TraesCS5B02G069900	-0.303563	0.697833	0.346231	0.557793
RLK-Pelle_LRR-Xb-1	TraesCS6B02G259100	0.472254	0.287337	0.268783	0.441245
RLK-Pelle_LRR-VI-2	TraesCS1B02G236000	-0.265066	0.613596	0.239182	0.55865
RLK-Pelle_CrRLK1L-1	TraesCS4A02G102900	0.081143	0.858836	0.519365	0.0331854
RLK-Pelle_L-LEC	TraesCS1B02G084500	-0.778026	0.241519	0.332912	0.497446
RLK-Pelle_Extensin	TraesCS6A02G386800	0.00127285	0.998179	0.478143	0.31211
RLK-Pelle_CrRLK1L-1	TraesCS2A02G253200	0.290555	0.687697	0.724728	0.232252
RLK-Pelle_LRR-XI-1	TraesCS4D02G088500	-1.78725	0.719534	-0.942468	0.795003
RLK-Pelle_DLSV	TraesCS7B02G446500	-0.221573	0.558526	-0.301094	0.25286
RLK-Pelle_LRR-III	TraesCS3A02G037200	-0.550054	0.75995	-0.99515	0.78613
RLK-Pelle_DLSV	TraesCS7A02G434100	0.353934	0.756641	1.63654	0.61235
RLK-Pelle_DLSV	TraesCS3A02G056300	-0.613234	0.481693	0.0332094	0.962368
RLK-Pelle_RLCK-IXb	TraesCS5D02G210500	-3.08568	0.439191	-1.57829	0.631149
RLK-Pelle_DLSV	TraesCS6B02G417000	-2.14712	0.280935	-1.36788	0.477252
RLK-Pelle_DLSV	TraesCS1B02G238400	0.248693	0.753466	-0.514582	0.421173
RLK-Pelle_RLCK-VI	TraesCS7D02G471700	-1.25976	0.712115	-0.587946	0.816195
RLK-Pelle_DLSV	TraesCS5B02G494100	0.214994	0.802602	-0.0447882	0.95391
RLK-Pelle_LRR-XI-1	TraesCS2B02G266700	0.0363728	0.949584	0.410848	0.335776
RLK-Pelle_LRR-XII-1	TraesCS1A02G391700	-0.337697	0.911466	2.99522	0.400689
RLK-Pelle_LRR-Xb-1	TraesCS2B02G281900	0.204407	0.690609	-0.12586	0.764318
RLK-Pelle_LRR-XI-1	TraesCS5B02G253700	0.362017	0.353142	-0.214874	0.381309
RLK-Pelle_DLSV	TraesCS6A02G139400	-0.105928	0.830724	0.0489378	0.895528
RLK-Pelle_DLSV	TraesCS2A02G215900	0.346242	0.54342	0.728336	0.106283
RLK-Pelle_DLSV	TraesCS2B02G222900	0.759006	0.320475	0.716521	0.313321
RLK-Pelle_DLSV	TraesCS6B02G167900	-0.45865	0.355861	-0.123151	0.715277
RLK-Pelle_DLSV	TraesCS7A02G541200	-0.465498	0.241563	-0.148995	0.52686
RLK-Pelle_PERK-2	TraesCS3A02G407500	1.18382	0.812465	-0.0601114	0.988862
RLK-Pelle_Extensin	TraesCS3A02G104800	0.571818	0.152192	0.00977213	0.970426
RLK-Pelle_RLCK-VIIa-2	TraesCS2D02G098200	-1.60892	0.747062	-1.44437	0.772469
RLK-Pelle_LRR-V	TraesCS7A02G491200	-0.00415649	0.990254	-0.166431	0.390035
RLK-Pelle_LRR-VI-1	TraesCS5B02G431000	-0.669426	0.292108	-0.50812	0.274069
RLK-Pelle_LysM	TraesCS3A02G370900	-0.939621	0.72368	-0.0248432	0.98807
RLK-Pelle_LysM	TraesCS3B02G310800	0.0142707	0.982635	0.0391312	0.94133
RLK-Pelle_DLSV	TraesCS5A02G048600	-1.24146	0.0159881	-0.173092	0.632875
RLK-Pelle_LRR-V	TraesCS4D02G298800	0.957899	0.793491	-1.01496	0.77656
RLK-Pelle_LRR-VI-2	TraesCS3B02G169200	0.299233	0.716976	-0.0228069	0.976211
RLK-Pelle_LRK10L-2	TraesCS3A02G013000	2.02114	0.447595	2.25963	0.396109
RLK-Pelle_RLCK-VIIa-1	TraesCS3B02G206500	-0.536131	0.360316	-0.123967	0.780458
RLK-Pelle_LRR-XII-1	TraesCS2A02G359700	0.260443	0.674998	-0.0396702	0.936333
RLK-Pelle_LRR-VI-1	TraesCS5A02G428900	-0.505158	0.493288	-0.437396	0.472125
RLK-Pelle_DLSV	TraesCS5A02G206700	-0.565953	0.517535	0.097549	0.916124
RLK-Pelle_DLSV	TraesCS7B02G462700	0.60976	0.570938	-0.380718	0.687329
RLK-Pelle_DLSV	TraesCS2D02G539100	-0.830883	0.766437	-0.633589	0.813448
RLK-Pelle_DLSV	TraesCS2B02G036400	0.229792	0.906969	1.35913	0.475603
RLK-Pelle_LRR-XI-1	TraesCS4A02G224700	-0.0409358	0.912882	0.400148	0.0898786
RLK-Pelle_DLSV	TraesCS5B02G184900	1.02014	0.139632	0.440555	0.380666
RLK-Pelle_LRR-I-1	TraesCS5D02G161800	-2.6663	0.515823	-2.0236	0.496478
RLK-Pelle_SD-2b	TraesCS4B02G132000	0.710374	0.653264	0.647367	0.51111
RLK-Pelle_CrRLK1L-1	TraesCS5B02G015200	-2.22206	0.252591	-0.00401208	0.998271
RLK-Pelle_LRR-III	TraesCS5A02G026300	0.185433	0.796124	-0.0669269	0.90073
RLK-Pelle_LRR-XI-1	TraesCS5A02G254600	0.266232	0.610645	-0.463312	0.270223
RLK-Pelle_LRR-III	TraesCS7B02G392000	-0.480727	0.706792	-0.0956011	0.925337
RLK-Pelle_LRR-V	TraesCS7B02G395000	0.0652923	0.853222	0.167182	0.380632
RLK-Pelle_LRR-VIII-1	TraesCS4D02G175200	-3.19941	0.365521	-0.100248	0.974761
RLK-Pelle_LRR-XII-1	TraesCS2B02G081700	-0.134955	0.954148	-3.45754	0.271243
RLK-Pelle_DLSV	TraesCSU02G009400	-2.6663	0.515823	-1.48829	0.76561
RLK-Pelle_LRR-I-1	TraesCS5A02G197300	0.55579	0.881173	-0.256479	0.882776
RLK-Pelle_LRR-VII-1	TraesCS4D02G317100	-1.89011	0.529761	1.80141	0.370594
RLK-Pelle_DLSV	TraesCS3B02G352700	0.0767798	0.847938	0.147596	0.620081
RLK-Pelle_DLSV	TraesCS1B02G451700	0.158142	0.722031	-0.298245	0.351365
RLK-Pelle_LRR-XI-1	TraesCS5B02G151600	1.18382	0.812465	-1.48829	0.76561
RLK-Pelle_LysM	TraesCS3A02G276600	-0.0178375	0.975664	-0.020326	0.964505
RLK-Pelle_DLSV	TraesCS4D02G028600	-0.209549	0.963063	-1.48829	0.76561
RLK-Pelle_WAK	TraesCS2A02G047600	-0.197178	0.953021	-0.030205	0.986685
RLK-Pelle_LRR-I-1	TraesCS4B02G389700	-0.899013	0.520062	-0.954632	0.538261
RLK-Pelle_RLCK-VIII	TraesCS1A02G079700	-0.145693	0.648347	-0.206459	0.27723
RLK-Pelle_LRR-Xa	TraesCS1A02G259600	-0.175267	0.671167	0.0833304	0.77766
RLK-Pelle_LRR-I-1	TraesCS1A02G344300	0.310728	0.477523	-0.224293	0.496729
RLK-Pelle_RLCK-VIIa-2	TraesCS7B02G288300	0.509015	0.488849	0.111898	0.860252
RLK-Pelle_DLSV	TraesCS7B02G459800	0.417952	0.196345	0.0148231	0.941267
RLK-Pelle_LRR-III	TraesCS1A02G165600	-0.456869	0.497443	0.345185	0.565365
RLK-Pelle_DLSV	TraesCS7A02G329200	0.30406	0.784622	1.06703	0.195905
RLK-Pelle_LRR-XII-1	TraesCS7A02G550000	-1.71524	0.278919	0.966424	0.430745
RLK-Pelle_WAK	TraesCS7D02G241500	-0.372154	0.931022	1.40947	0.777774
RLK-Pelle_LRR-III	TraesCS2B02G538100	-1.60892	0.747062	-1.6283	0.464079
RLK-Pelle_RLCK-VI	TraesCS7B02G388000	0.086039	0.831828	0.278844	0.280745
RLK-Pelle_LRR-XII-1	TraesCSU02G189800	-1.92845	0.254143	1.52602	0.644035
RLK-Pelle_LRR-XII-1	TraesCS7D02G357100	1.33821	0.788139	-1.48829	0.76561
RLK-Pelle_SD-2b	TraesCS3A02G246300	0.33094	0.850343	0.0023925	0.998534
RLK-Pelle_LRR-III	TraesCS4B02G074700	-1.09967	0.111846	0.0846374	0.881051
RLK-Pelle_LRR-III	TraesCS2D02G511500	1.18382	0.812465	-1.44437	0.772469
RLK-Pelle_LRR-XI-1	TraesCS4B02G309300	0.252818	0.563277	-0.483887	0.151447
RLK-Pelle_WAK	TraesCS3B02G548100	-0.945369	0.335007	-0.069312	0.937133
RLK-Pelle_RLCK-VIIb	TraesCS5B02G196600	-0.213372	0.664879	0.448505	0.152761
RLK-Pelle_DLSV	TraesCS1D02G058900	-0.604912	0.818691	-3.00294	0.441037
RLK-Pelle_LRR-VIII-1	TraesCS1B02G312800	0.163156	0.641401	-0.00656307	0.976969
RLK-Pelle_DLSV	TraesCS3B02G112300	-0.248727	0.80765	1.55567	0.152571
RLK-Pelle_LRR-XI-1	TraesCS5B02G334200	1.33821	0.788139	0.943058	0.797755
RLK-Pelle_LRR-XII-1	TraesCS2A02G461800	0.492354	0.657949	-0.555637	0.54765
RLK-Pelle_RLCK-VI	TraesCS7D02G490000	-0.965445	0.2512	0.0686695	0.914325
RLK-Pelle_RLCK-IXb	TraesCS7A02G364200	-0.292261	0.547551	-0.404087	0.291073
RLK-Pelle_L-LEC	TraesCS5B02G057205	-1.14879	0.34592	0.533255	0.539107
RLK-Pelle_WAK	TraesCS3A02G533100	0.986773	0.475288	0.443437	0.79258
RLK-Pelle_DLSV	TraesCS1A02G320900	-0.122315	0.774492	-0.0208057	0.931151
RLK-Pelle_LRR-VI-2	TraesCS1D02G224300	-1.60892	0.747062	-1.44437	0.772469
RLK-Pelle_DLSV	TraesCS1B02G251700	-2.81526	0.510358	0.93191	0.715206
RLK-Pelle_RLCK-IXb	TraesCS4A02G382700	-0.440842	0.538536	-0.271496	0.627589
RLK-Pelle_Extensin	TraesCS2D02G362200	0.412112	0.789502	0.12278	0.919426
RLK-Pelle_WAK	TraesCS7A02G103000	0.538704	0.796996	0.520195	0.755616
RLK-Pelle_LRR-XII-1	TraesCS4A02G379600	-2.60513	0.31499	1.74384	0.412434
RLK-Pelle_LRR-Xb-1	TraesCS6A02G124800	0.408577	0.872772	1.01626	0.681578
RLK-Pelle_LRR-VI-2	TraesCS2D02G086600	1.18382	0.812465	-1.6267	0.591042
RLK-Pelle_LRR-VI-2	TraesCS3A02G270500	-0.0616423	0.864145	-0.0191765	0.925264
RLK-Pelle_WAK	TraesCS1B02G031700	0.98439	0.485377	-0.0098757	0.992497
RLK-Pelle_LRR-Xa	TraesCS1B02G269900	-0.299824	0.505635	0.0957192	0.772651
RLK-Pelle_WAK	TraesCS5B02G363100	-2.32763	0.399989	-1.01433	0.664009
RLK-Pelle_LRK10L-2	TraesCS3D02G064200	-0.16693	0.882951	-1.45572	0.102213
RLK-Pelle_SD-2b	TraesCS2D02G527600	2.86239	0.431408	1.40947	0.777774
RLK-Pelle_LRK10L-2	TraesCS3B02G295000	0.723105	0.766113	2.99522	0.400689
RLK-Pelle_LRR-I-1	TraesCS2B02G227700	-0.595292	0.274837	-0.685034	0.121913
RLK-Pelle_L-LEC	TraesCS2B02G220900	-0.507463	0.702528	-1.92393	0.0568549
RLK-Pelle_DLSV	TraesCS2B02G513600	-3.19941	0.365521	-1.0673	0.767749
RLK-Pelle_SD-2b	TraesCS4A02G255400	0.221299	0.760761	-0.53252	0.342071
RLK-Pelle_CR4L	TraesCS7B02G201600	1.34468	0.208831	-0.452037	0.574635
RLK-Pelle_Extensin	TraesCS3D02G107000	1.18382	0.812465	-0.982149	0.77002
RLK-Pelle_RLCK-VIII	TraesCS4A02G262800	0.161156	0.811589	-0.335941	0.518458
RLK-Pelle_RLCK-VIIa-1	TraesCS2B02G137800	0.0583234	0.923248	0.242616	0.576792
RLK-Pelle_L-LEC	TraesCS4A02G201800	0.101178	0.87278	0.227789	0.661134
RLK-Pelle_LRR-VIII-1	TraesCS1A02G302600	0.0972568	0.781575	-0.156256	0.49956
RLK-Pelle_WAK	TraesCS5D02G520600	-0.771812	0.799334	-0.0193512	0.993354
RLK-Pelle_LRR-I-1	TraesCS1B02G358600	-1.78725	0.719534	-2.41808	0.59977
RLK-Pelle_DLSV	TraesCS6A02G269800	-1.78725	0.719534	-1.48829	0.76561
RLK-Pelle_DLSV	TraesCS2A02G462700	-0.591546	0.251472	-0.300137	0.404643
RLK-Pelle_LRR-II	TraesCS6B02G184300	0.0247802	0.964413	-0.356522	0.490057
RLK-Pelle_DLSV	TraesCS2A02G216700	-1.17633	0.25399	0.278483	0.672595
RLK-Pelle_DLSV	TraesCS7B02G333700	-0.201242	0.733006	-0.0628417	0.892545
RLK-Pelle_RLCK-XII-1	TraesCS7B02G228900	0.233297	0.625128	-0.338946	0.305654
RLK-Pelle_LRR-III	TraesCS2A02G159900	0.170181	0.640087	-0.198472	0.443727
RLK-Pelle_LysM	TraesCS3B02G403100	-2.73568	0.286757	-1.20153	0.4417
RLK-Pelle_LRR-Xb-1	TraesCS6D02G115000	0.628517	0.643898	-0.421274	0.703303
RLK-Pelle_SD-2b	TraesCS5B02G532700	-0.209549	0.963063	-1.48829	0.76561
RLK-Pelle_LRR-III	TraesCS5A02G130900	-0.54322	0.629985	0.898703	0.49483
RLK-Pelle_WAK	TraesCS5B02G089800	-0.714089	0.432061	-0.474752	0.474934
RLK-Pelle_SD-2b	TraesCS1A02G356300	-0.921181	0.156986	-0.113729	0.792853
RLK-Pelle_LRR-XI-1	TraesCS7A02G569900	0.207351	0.752702	-0.448824	0.392868
RLK-Pelle_LRR-I-1	TraesCS1B02G359400	-2.68537	0.161427	-0.718637	0.659996
RLK-Pelle_RLCK-V	TraesCS2D02G159800	-0.282588	0.814444	0.436986	0.618752
RLK-Pelle_SD-2b	TraesCS1B02G018600	-2.81526	0.510358	2.37002	0.610704
RLK-Pelle_LRR-VI-1	TraesCS7B02G260600	-0.403572	0.332451	-0.102474	0.709011
RLK-Pelle_DLSV	TraesCS1B02G454600	-0.217013	0.938345	-0.180322	0.863498
RLK-Pelle_LRR-XIIIb	TraesCS4A02G422700	-2.22206	0.252591	-0.0301967	0.988093
RLK-Pelle_DLSV	TraesCS3B02G103500	-0.510045	0.440158	-0.0410868	0.934839
RLK-Pelle_RLCK-IXb	TraesCS4B02G350300	-1.87841	0.547757	-1.44437	0.772469
RLK-Pelle_L-LEC	TraesCS6B02G265000	-1.32647	0.596927	0.845981	0.531502
RLK-Pelle_LRR-XII-1	TraesCS7B02G054500	3.00947	0.075639	2.64767	0.0622668
RLK-Pelle_L-LEC	TraesCS4B02G063400	-1.60892	0.747062	1.40947	0.777774
RLK-Pelle_DLSV	TraesCS7B02G460100	0.636213	0.582013	0.453331	0.616369
RLK-Pelle_URK-2	TraesCS2B02G347500	2.86239	0.431408	-0.987465	0.689341
RLK-Pelle_DLSV	TraesCS6A02G414900	0.0601964	0.971284	-0.826775	0.599645
RLK-Pelle_DLSV	TraesCS5D02G473200	-0.231063	0.955691	2.42935	0.56135
RLK-Pelle_RLCK-VIIa-2	TraesCS3D02G213600	-1.78725	0.719534	-3.02974	0.392775
RLK-Pelle_LRR-IV	TraesCS7A02G316000	0.0391057	0.960637	-0.304759	0.642069
RLK-Pelle_DLSV	TraesCS1D02G076200	-0.0677226	0.987585	0.943058	0.797755
RLK-Pelle_CrRLK1L-1	TraesCS4B02G201600	-0.401493	0.435796	0.305085	0.399196
RLK-Pelle_LRR-III	TraesCS4B02G137400	0.227856	0.733984	-0.00408699	0.993628
RLK-Pelle_WAK	TraesCS6A02G075500	-0.372154	0.931022	0.0391278	0.992711
RLK-Pelle_LRK10L-2	TraesCS3A02G013400	1.18382	0.812465	2.37002	0.610704
RLK-Pelle_CR4L	TraesCS3B02G214300	-0.324033	0.755647	0.165534	0.847119
RLK-Pelle_DLSV	TraesCS2B02G241800	-0.416999	0.465274	-0.0831601	0.826421
RLK-Pelle_DLSV	TraesCS5A02G465700	-0.477526	0.880649	3.36972	0.337865
RLK-Pelle_LRK10L-2	TraesCS3A02G017200	-1.60892	0.747062	-1.48829	0.76561
RLK-Pelle_LRR-V	TraesCS6D02G161000	-0.203067	0.86004	1.67867	0.10197
RLK-Pelle_LRR-III	TraesCS2A02G510000	1.68769	0.420714	-2.24847	0.143209
RLK-Pelle_RLCK-VIIa-2	TraesCS4A02G191500	-0.00691277	0.985452	0.0940013	0.718443
RLK-Pelle_DLSV	TraesCS7B02G364100	-0.0659259	0.893527	-0.318403	0.354115
RLK-Pelle_WAK	TraesCS5D02G520800	-0.00768393	0.995753	0.323459	0.774755
RLK-Pelle_LRR-XII-1	TraesCS6B02G089100	0.0145763	0.989562	-0.54891	0.604838
RLK-Pelle_LRR-XII-1	TraesCS4B02G083700	0.620161	0.451101	0.251504	0.756137
RLK-Pelle_LRR-III	TraesCS2A02G131700	1.41446	0.245025	-0.363051	0.662265
RLK-Pelle_CR4L	TraesCS4A02G205100	-0.0812991	0.846091	-0.124667	0.690244
RLK-Pelle_RLCK-IXb	TraesCS7A02G532900	0.203558	0.847116	-0.308265	0.713778
RLK-Pelle_WAK	TraesCS1B02G075700	-2.6663	0.515823	0.333875	0.862459
RLK-Pelle_LRR-IX	TraesCS4B02G049800	0.0664128	0.857718	-0.139025	0.574101
RLK-Pelle_LRR-Xb-1	TraesCS5A02G177300	-0.18431	0.668363	0.227003	0.412978
RLK-Pelle_LRR-Xb-1	TraesCS2B02G580800	0.308286	0.523351	0.360727	0.368351
RLK-Pelle_CrRLK1L-1	TraesCS1A02G108100	0.17672	0.781811	-0.133845	0.787468
RLK-Pelle_L-LEC	TraesCS3B02G196900	0.832899	0.81113	-1.44437	0.772469
RLK-Pelle_SD-2b	TraesCS7B02G273000	-0.126853	0.940804	0.956058	0.641588
RLK-Pelle_LRR-XI-1	TraesCS4B02G091500	0.139837	0.736604	0.541999	0.0859899
RLK-Pelle_LRR-XII-1	TraesCS1A02G024400	-1.25976	0.712115	-0.587946	0.816195
RLK-Pelle_RLCK-XII-1	TraesCS1B02G217500	0.023262	0.96213	0.172299	0.602596
RLK-Pelle_RLCK-VI	TraesCS4B02G099900	0.480724	0.203337	-0.297731	0.259638
RLK-Pelle_LRK10L-2	TraesCS3A02G018300	-0.439366	0.522124	-0.272334	0.628049
RLK-Pelle_WAK	TraesCS4A02G351600	-1.62773	0.0245795	-0.309659	0.599059
RLK-Pelle_LRR-I-1	TraesCS3B02G366600	-0.160984	0.806601	-0.302505	0.541715
RLK-Pelle_WAK	TraesCS5B02G526000	0.069689	0.959927	0.319031	0.75898
RLK-Pelle_DLSV	TraesCS2A02G533400	-1.60892	0.747062	-2.49593	0.578814
RLK-Pelle_WAK	TraesCS7B02G148700	0.301667	0.85259	0.248027	0.899511
RLK-Pelle_RKF3	TraesCS4B02G109400	0.43929	0.395972	0.249156	0.529498
RLK-Pelle_DLSV	TraesCS2A02G217300	-0.522284	0.41327	-0.646852	0.20909
RLK-Pelle_DLSV	TraesCS4A02G026300	-0.196909	0.94427	0.440878	0.701491
RLK-Pelle_LRR-XI-1	TraesCS7A02G203700	2.77242	0.457566	1.47513	0.767507
RLK-Pelle_DLSV	TraesCS3B02G001000	1.27668	0.302029	-0.602923	0.573496
RLK-Pelle_WAK	TraesCS2B02G538400	1.37292	0.662545	1.05088	0.770432
RLK-Pelle_LRR-XII-1	TraesCS2B02G539200	-1.60892	0.747062	-2.45752	0.555374
RLK-Pelle_DLSV	TraesCS2A02G536400	1.16795	0.614135	0.978539	0.61689
RLK-Pelle_RLCK-XIII	TraesCS6B02G284500	1.01229	0.30885	0.435982	0.597029
RLK-Pelle_DLSV	TraesCS6B02G117100	0.246835	0.562003	0.192527	0.517732
RLK-Pelle_LRR-Xb-1	TraesCS6D02G115300	-1.60892	0.747062	-1.44437	0.772469
RLK-Pelle_DLSV	TraesCS7D02G503700	-0.118771	0.822154	-0.343171	0.234694
RLK-Pelle_LRR-IV	TraesCS4A02G371100	0.115945	0.834071	-0.225714	0.558129
RLK-Pelle_LRR-III	TraesCS2B02G154100	0.552829	0.338443	0.491117	0.299312
RLK-Pelle_LRR-XII-1	TraesCS3A02G060000	1.24104	0.273112	0.92379	0.361567
RLK-Pelle_LRR-XI-1	TraesCS5B02G011300	-0.177019	0.876304	0.229013	0.81687
RLK-Pelle_SD-2b	TraesCS4A02G026200	-0.222836	0.923371	-0.587946	0.816195
RLK-Pelle_LRR-XII-1	TraesCSU02G173400	0.947275	0.616566	0.836984	0.574433
RLK-Pelle_LRR-III	TraesCS6B02G182900	1.68673	0.443435	1.52588	0.490448
RLK-Pelle_CrRLK1L-1	TraesCS1D02G110900	-1.51364	0.495913	1.96021	0.226176
RLK-Pelle_RLCK-VIII	TraesCS4B02G052100	-0.177233	0.830057	-0.282556	0.639969
RLK-Pelle_LRR-XI-1	TraesCS5D02G262400	0.143371	0.804362	0.00702035	0.98672
RLK-Pelle_LRK10L-2	TraesCS3A02G016600	-1.53589	0.417766	0.4488	0.737521
RLK-Pelle_RLCK-XII-1	TraesCS7D02G324900	-0.209549	0.963063	-4.06789	0.138164
RLK-Pelle_RLCK-VIII	TraesCS5B02G296900	-0.292777	0.456225	0.16769	0.518784
RLK-Pelle_LRR-XI-1	TraesCS4A02G059000	-0.467195	0.283039	-0.0576086	0.840201
RLK-Pelle_RLCK-VIIa-2	TraesCS5A02G144600	-0.163502	0.816928	0.540186	0.2827
RLK-Pelle_WAK	TraesCS5D02G268600	1.33821	0.788139	2.32591	0.376918
RLK-Pelle_DLSV	TraesCS6A02G041100	1.18382	0.812465	2.37002	0.610704
RLK-Pelle_LRR-II	TraesCS7A02G293300	0.196788	0.722371	-0.25746	0.598304
RLK-Pelle_DLSV	TraesCS7A02G015200	-0.507568	0.248718	0.23053	0.500312
RLK-Pelle_LRR-I-1	TraesCS3B02G320700	0.0534627	0.93906	-0.917648	0.132631
RLK-Pelle_LRR-XII-1	TraesCS4A02G438700	1.83075	0.10219	-1.16956	0.236218
RLK-Pelle_LRR-VIII-1	TraesCS3B02G602700	-0.247268	0.529359	0.195792	0.458546
RLK-Pelle_RLCK-XVI	TraesCS6B02G039900	-0.321434	0.449439	0.0310011	0.913303
RLK-Pelle_CR4L	TraesCS3A02G184400	-0.296189	0.663441	-0.216745	0.695528
RLK-Pelle_DLSV	TraesCS5B02G053800	-1.57809	0.0231066	-0.462458	0.377277
RLK-Pelle_RLCK-V	TraesCS5A02G493800	-0.236553	0.536268	-0.128251	0.618005
RLK-Pelle_DLSV	TraesCS1D02G030000	-2.16439	0.430419	-0.759262	0.709769
RLK-Pelle_LRR-VIII-1	TraesCS3A02G095000	-1.01419	0.0682125	-1.18091	0.000819285
RLK-Pelle_DLSV	TraesCS7A02G015300	0.96642	0.681468	-0.0760716	0.975608
RLK-Pelle_RLCK-IXb	TraesCS6B02G213600	-0.0677226	0.987585	0.989824	0.69389
RLK-Pelle_WAK	TraesCS3B02G595500	0.613643	0.201474	1.5124	1.89006e-05
RLK-Pelle_RLCK-V	TraesCS4A02G078100	-0.484817	0.553431	-0.589898	0.355273
RLK-Pelle_LRR-VI-2	TraesCS3A02G135400	-1.50584	0.0967303	0.215605	0.756534
RLK-Pelle_PERK-1	TraesCS3B02G325100	-0.238411	0.676453	-0.115324	0.792196
RLK-Pelle_RLCK-XI	TraesCS7B02G423700	-0.108052	0.904052	0.374433	0.589694
RLK-Pelle_RLCK-Os	TraesCS2B02G532100	-0.124848	0.943238	1.51384	0.387503
RLK-Pelle_LRR-XI-1	TraesCS7B02G260400	0.580975	0.309649	-0.22539	0.532975
RLK-Pelle_LRK10L-2	TraesCS3D02G063100	-1.68835	0.617399	-1.29678	0.515857
RLK-Pelle_LRR-III	TraesCS7A02G251200	-1.14477	0.731972	-0.0202755	0.996286
RLK-Pelle_RLCK-VIIa-1	TraesCS7A02G460900	-1.60892	0.747062	1.88128	0.149133
RLK-Pelle_LRR-XII-1	TraesCS1A02G317800	0.949105	0.398336	0.04919	0.960116
RLK-Pelle_LRR-III	TraesCS5B02G025300	0.163437	0.839396	0.671894	0.335936
RLK-Pelle_CR4L	TraesCS7B02G222500	-0.308054	0.580188	0.446563	0.227513
RLK-Pelle_LRR-XII-1	TraesCS6B02G320800	-0.234838	0.939116	-1.44437	0.772469
RLK-Pelle_LRR-I-1	TraesCS1B02G359300	-2.81526	0.510358	-4.92045	0.0268203
RLK-Pelle_LRR-XII-1	TraesCS5A02G222200	0.564213	0.670891	-0.138148	0.907093
RLK-Pelle_LRR-XI-1	TraesCS2B02G265700	-0.487187	0.584047	0.0347268	0.970669
RLK-Pelle_RLCK-IXb	TraesCS6D02G022900	-1.60892	0.747062	0.973741	0.636462
RLK-Pelle_DLSV	TraesCS2A02G486600	-0.372154	0.931022	-2.04706	0.464626
RLK-Pelle_L-LEC	TraesCS5A02G161500	-0.114927	0.800981	0.427923	0.106356
RLK-Pelle_RLCK-V	TraesCS4A02G178100	-0.210646	0.534703	-0.0682771	0.764324
RLK-Pelle_LRR-Xb-1	TraesCS6B02G153500	0.054449	0.949062	-0.622415	0.321801
RLK-Pelle_RLCK-IXa	TraesCS1B02G246900	-0.00597198	0.993642	-0.550668	0.374367
RLK-Pelle_DLSV	TraesCS6A02G390300	2.86239	0.431408	1.40947	0.777774
RLK-Pelle_DLSV	TraesCS6A02G004500	0.127175	0.748015	-0.0472623	0.868987
RLK-Pelle_LRR-III	TraesCS1B02G252400	0.0470928	0.93219	-0.0242783	0.956314
RLK-Pelle_LRR-III	TraesCS2B02G435300	0.200942	0.721931	0.663382	0.167137
RLK-Pelle_L-LEC	TraesCS5B02G410900	-0.209549	0.963063	0.522516	0.844958
RLK-Pelle_LRR-XV	TraesCS2A02G260600	-0.74337	0.372629	0.783369	0.288574
RLK-Pelle_LRR-XI-1	TraesCS2A02G268300	-0.445409	0.391959	0.0817296	0.81715
RLK-Pelle_DLSV	TraesCS3A02G493900	-0.17214	0.91944	0.415706	0.847692
RLK-Pelle_LRR-III	TraesCS5A02G160500	-0.561397	0.430757	0.495326	0.327309
RLK-Pelle_LRR-XII-1	TraesCS3D02G259600	1.18382	0.812465	-0.000710656	0.999866
RLK-Pelle_WAK_LRK10L-1	TraesCS3A02G262100	-0.680475	0.156108	0.326288	0.270159
RLK-Pelle_DLSV	TraesCS5A02G351600	-0.554679	0.36512	-1.39396	0.0139713
RLK-Pelle_LRR-XIIIb	TraesCS7A02G164000	-0.0082632	0.996409	-1.3156	0.410929
RLK-Pelle_RLCK-V	TraesCS4B02G318400	-0.196261	0.603161	-0.0907465	0.749285
RLK-Pelle_DLSV	TraesCS1B02G451600	-0.0338024	0.955458	-0.0500268	0.916324
RLK-Pelle_LRR-IX	TraesCS4A02G265100	0.0349333	0.93242	0.16529	0.603538
RLK-Pelle_PERK-1	TraesCS3A02G152200	0.258142	0.509519	0.261987	0.326336
RLK-Pelle_LRR-III	TraesCS3B02G046700	1.42881	0.511802	-1.81687	0.366666
RLK-Pelle_DLSV	TraesCS2A02G184500	0.816598	0.373396	0.674812	0.376238
RLK-Pelle_DLSV	TraesCS4B02G092200	0.226085	0.741489	-0.547653	0.403756
RLK-Pelle_WAK	TraesCS6D02G042000	-1.78725	0.719534	-0.014024	0.99597
RLK-Pelle_LRR-XI-1	TraesCS3B02G192500	-0.00805058	0.982869	0.228947	0.29035
RLK-Pelle_DLSV	TraesCS3A02G096500	-0.355467	0.608113	0.270375	0.607794
RLK-Pelle_LysM	TraesCS7A02G264400	-0.226519	0.572307	-0.267188	0.385734
RLK-Pelle_RLCK-VIIa-1	TraesCS2D02G079200	1.18382	0.812465	-0.014024	0.99597
RLK-Pelle_DLSV	TraesCS3A02G444500	0.0328708	0.927702	-0.170728	0.426082
RLK-Pelle_LRR-XIV	TraesCS2B02G266900	-0.284059	0.498584	0.0209533	0.947658
RLK-Pelle_WAK_LRK10L-1	TraesCS3D02G045200	-1.03182	0.539265	1.31161	0.416129
RLK-Pelle_LRR-XI-1	TraesCS3A02G142200	-0.0773954	0.863468	0.126648	0.719795
RLK-Pelle_DLSV	TraesCS5B02G555000	-0.933939	0.0966565	-0.569509	0.163574
RLK-Pelle_DLSV	TraesCS2B02G242600	1.20297	0.619873	-0.0172186	0.992421
RLK-Pelle_RLCK-IV	TraesCS5B02G182900	0.562733	0.327257	0.0548702	0.900208
RLK-Pelle_LRR-Xb-1	TraesCS2D02G263500	0.181654	0.935429	0.585506	0.828062
RLK-Pelle_L-LEC	TraesCS3D02G313500	1.33821	0.788139	-1.48829	0.76561
RLK-Pelle_SD-2b	TraesCS6B02G225800	1.20297	0.619873	0.554135	0.761827
RLK-Pelle_SD-2b	TraesCS1A02G259900	-0.174822	0.746936	0.245285	0.615772
RLK-Pelle_WAK	TraesCS4A02G335200	-0.569032	0.43125	0.374009	0.474817
RLK-Pelle_SD-2b	TraesCS5A02G237700	-0.13621	0.848061	-0.26489	0.616339
RLK-Pelle_RLCK-VIIa-2	TraesCS2A02G525300	-0.730847	0.499281	0.00276209	0.997159
RLK-Pelle_SD-2b	TraesCS7A02G127100	-1.60892	0.747062	-0.0202755	0.996286
RLK-Pelle_RLCK-VIII	TraesCS3A02G395900	0.0903277	0.833476	0.198829	0.542294
RLK-Pelle_CrRLK1L-1	TraesCS4B02G345400	-0.0658453	0.886377	0.321061	0.292452
RLK-Pelle_DLSV	TraesCS7B02G229900	-0.126634	0.872892	-0.546592	0.424737
RLK-Pelle_LRR-XII-1	TraesCS2B02G080200	0.825754	0.219486	0.158652	0.761001
RLK-Pelle_RLCK-XII-1	TraesCS2B02G604300	-0.037326	0.952792	0.200211	0.699033
RLK-Pelle_SD-2b	TraesCS3B02G291900	-0.261254	0.876826	-0.409385	0.719439
RLK-Pelle_RLCK-VIIa-2	TraesCS2B02G114900	-1.60892	0.747062	-1.44437	0.772469
RLK-Pelle_CrRLK1L-1	TraesCS1B02G241400	-0.0854321	0.791859	-0.144888	0.486632
RLK-Pelle_LRR-VI-2	TraesCS2A02G368700	-0.494646	0.187104	0.043427	0.823927
RLK-Pelle_LRR-XI-1	TraesCS2D02G013700	2.95024	0.446645	-1.03091	0.761285
RLK-Pelle_DLSV	TraesCS7A02G056800	-1.60892	0.747062	1.47513	0.767507
RLK-Pelle_LRK10L-2	TraesCSU02G044200	-0.112708	0.921209	-0.170909	0.854626
RLK-Pelle_RLCK-IV	TraesCS5B02G501300	-0.19152	0.873615	-1.09506	0.272968
RLK-Pelle_LRR-Xa	TraesCS2B02G364400	-0.0512395	0.896551	0.28663	0.273408
RLK-Pelle_LRR-III	TraesCS4A02G114600	0.221657	0.645459	-0.120681	0.710916
RLK-Pelle_DLSV	TraesCS5A02G186500	0.892127	0.346694	1.12688	0.13106
RLK-Pelle_LRR-Xb-2	TraesCS2B02G208900	0.46095	0.869036	0.946036	0.592516
RLK-Pelle_SD-2b	TraesCS5B02G520600	-0.24342	0.693696	-0.0193975	0.96194
RLK-Pelle_SD-2b	TraesCS2D02G017400	-4.19932	0.122813	-3.05513	0.385412
RLK-Pelle_WAK	TraesCS5A02G365300	-0.0965732	0.962594	0.0812237	0.942771
RLK-Pelle_DLSV	TraesCS3A02G493700	-0.253016	0.860194	0.24156	0.839626
RLK-Pelle_LRK10L-2	TraesCSU02G042900	-0.887416	0.338377	0.622672	0.423832
RLK-Pelle_LRR-XII-1	TraesCS3D02G028000	2.36483	0.604977	-2.41808	0.59977
RLK-Pelle_WAK_LRK10L-1	TraesCSU02G238700	1.26171	0.171073	0.464949	0.532471
RLK-Pelle_RLCK-XII-1	TraesCS4D02G325200	-0.501708	0.513399	-0.943962	0.107625
RLK-Pelle_LRR-I-1	TraesCS1A02G345600	1.13217	0.466478	0.362575	0.700028
RLK-Pelle_LRR-I-1	TraesCS1D02G348200	-0.347601	0.90521	-1.13368	0.444959
RLK-Pelle_RLCK-V	TraesCS1A02G433500	-0.254643	0.64815	0.183119	0.681433
RLK-Pelle_DLSV	TraesCS1B02G076600	4.05974	0.126345	-0.988284	0.611812
RLK-Pelle_RLCK-VIIa-2	TraesCS2B02G555200	-0.358859	0.700378	0.241268	0.711448
RLK-Pelle_L-LEC	TraesCS3B02G119600	-0.853184	0.557077	0.577829	0.702853
RLK-Pelle_LRR-VIII-1	TraesCS3D02G335700	0.907478	0.720381	1.57029	0.60213
RLK-Pelle_LRR-Xb-1	TraesCS6B02G152600	0.265808	0.536071	-0.100383	0.761828
RLK-Pelle_LRR-III	TraesCS7B02G267900	1.54363	0.637966	0.251711	0.887643
RLK-Pelle_RLCK-VI	TraesCS7A02G502700	-0.533215	0.273394	0.0326444	0.923104
RLK-Pelle_RLCK-VIIa-2	TraesCS1B02G109400	0.251669	0.776637	-0.561818	0.468773
RLK-Pelle_DLSV	TraesCS5B02G526200	-3.74125	0.223408	0.978539	0.61689
RLK-Pelle_LRR-XI-1	TraesCS2B02G352300	0.0300817	0.925541	0.0636777	0.747424
RLK-Pelle_LRR-VIII-1	TraesCS2B02G452400	-0.152564	0.736729	-0.208046	0.506892
RLK-Pelle_LRR-I-1	TraesCS1A02G345500	-0.276252	0.742859	-0.911372	0.225396
RLK-Pelle_Extensin	TraesCS3B02G123300	0.18138	0.610262	-0.0559091	0.805799
RLK-Pelle_WAK	TraesCS5A02G035300	0.433353	0.818535	-0.587152	0.661716
RLK-Pelle_DLSV	TraesCS3B02G095300	-0.456841	0.309332	-0.597418	0.0643364
RLK-Pelle_DLSV	TraesCS2A02G537900	1.06489	0.57743	0.525564	0.712312
RLK-Pelle_LRR-XI-1	TraesCS1A02G149500	0.832899	0.81113	-0.379052	0.855161
RLK-Pelle_URK-1	TraesCSU02G038500	0.893916	0.494838	0.501389	0.688387
RLK-Pelle_L-LEC	TraesCS6B02G305600	-0.127096	0.839437	0.00910281	0.984338
RLK-Pelle_RLCK-VIIa-2	TraesCS5B02G208300	-0.193312	0.830826	-0.318383	0.638942
RLK-Pelle_SD-2b	TraesCS7B02G356200	1.18382	0.812465	1.40947	0.777774
RLK-Pelle_WAK	TraesCS2B02G563800	-2.78758	0.265489	-0.181531	0.916795
RLK-Pelle_DLSV	TraesCS2B02G563400	-4.71042	0.0584341	-1.96808	0.33066
RLK-Pelle_WAK	TraesCS2A02G129700	0.151629	0.888854	0.627153	0.402038
RLK-Pelle_LRR-XI-1	TraesCS5B02G080900	-3.0229	0.03673	0.00316521	0.998987
RLK-Pelle_PERK-1	TraesCS3B02G179300	-0.0793449	0.824296	0.0511511	0.837318
RLK-Pelle_URK-1	TraesCS2A02G249300	-1.06115	0.299327	0.0408253	0.959158
RLK-Pelle_SD-2b	TraesCS7A02G230900	-0.556312	0.323468	-0.339645	0.397554
RLK-Pelle_LRR-XV	TraesCS5D02G402900	0.106511	0.937087	1.704	0.128783
RLK-Pelle_RLCK-VIIa-2	TraesCS5B02G188700	0.022697	0.956283	-0.0161333	0.954365
RLK-Pelle_LRR-XII-1	TraesCS4A02G446600	-0.00186405	0.996248	0.0932193	0.735792
RLK-Pelle_LRR-III	TraesCS3D02G336200	-1.78725	0.719534	-0.0601114	0.988862
RLK-Pelle_RLCK-VIIa-2	TraesCS6B02G434800	-0.309719	0.637253	0.187835	0.696228
RLK-Pelle_WAK	TraesCS6A02G376200	3.23315	0.323516	0.997667	0.563269
RLK-Pelle_DLSV	TraesCS5D02G187700	1.37292	0.662545	1.94206	0.49047
RLK-Pelle_SD-2b	TraesCS3A02G091800	1.18382	0.812465	-1.44437	0.772469
RLK-Pelle_PERK-1	TraesCS1B02G350100	1.89201	0.507467	2.99522	0.400689
RLK-Pelle_DLSV	TraesCSU02G212500	-1.21948	0.174382	-1.07123	0.237593
RLK-Pelle_RLCK-VIIa-2	TraesCS6B02G069800	-0.173108	0.787485	-0.119828	0.813028
RLK-Pelle_SD-2b	TraesCS3B02G076900	-0.418454	0.539493	0.145764	0.783684
RLK-Pelle_LRR-XI-1	TraesCS5D02G018500	0.3693	0.841822	-0.00401208	0.998271
RLK-Pelle_DLSV	TraesCS2B02G033500	0.193697	0.670455	-0.358565	0.253984
RLK-Pelle_RLCK-V	TraesCS1B02G193000	-0.460187	0.636209	0.581437	0.449539
RLK-Pelle_RLCK-IV	TraesCS3B02G398100	-1.27273	0.207672	-0.926192	0.309369
RLK-Pelle_RLCK-XII-1	TraesCS1B02G192300	0.191663	0.633604	-0.195503	0.503094
RLK-Pelle_LRR-V	TraesCS7B02G291900	-0.712578	0.16188	-0.0277333	0.936199
RLK-Pelle_RLCK-VIIa-2	TraesCS5B02G494300	0.255541	0.667401	0.222382	0.626479
RLK-Pelle_DLSV	TraesCS5B02G059000	0.0199735	0.960662	-0.0324544	0.909766
RLK-Pelle_LRR-XV	TraesCS5A02G393000	0.262547	0.543075	-0.0825427	0.761037
RLK-Pelle_SD-2b	TraesCS2B02G008300	-1.25976	0.712115	-1.45181	0.419413
RLK-Pelle_LRR-Xb-1	TraesCS6A02G124700	0.433412	0.651113	0.780948	0.293882
RLK-Pelle_LRR-XII-1	TraesCS5B02G080100	0.55579	0.881173	0.964632	0.774706
RLK-Pelle_LRR-I-1	TraesCS1D02G346700	0.616797	0.427509	-0.0310157	0.962386
RLK-Pelle_LRR-VIII-1	TraesCS3B02G373900	-0.0902936	0.929604	0.674184	0.421218
RLK-Pelle_L-LEC	TraesCS1A02G048100	1.68441	0.422886	0.0850139	0.952955
RLK-Pelle_SD-2b	TraesCS3A02G072900	-0.0895017	0.885525	0.0198794	0.971548
RLK-Pelle_DLSV	TraesCS1A02G239500	1.32953	0.540697	0.174129	0.906803
RLK-Pelle_LRR-XI-1	TraesCS7A02G012400	0.162759	0.826034	0.363579	0.533566
RLK-Pelle_SD-2b	TraesCS7B02G285900	3.67261	0.254496	0.459929	0.843018
RLK-Pelle_LRR-III	TraesCS5B02G158000	0.0229731	0.970055	0.166207	0.715348
RLK-Pelle_LRR-XI-1	TraesCS4A02G483800	-0.372154	0.931022	0.907706	0.803733
RLK-Pelle_LRR-VI-1	TraesCS2A02G243400	-0.166746	0.691119	0.466027	0.108093
RLK-Pelle_LRR-XI-1	TraesCS7B02G205900	-0.700465	0.356687	0.480654	0.390445
RLK-Pelle_URK-1	TraesCS2A02G302800	-0.320497	0.615514	0.0579816	0.902856
RLK-Pelle_LRR-XII-1	TraesCS4A02G313900	-0.0250743	0.98342	-0.12919	0.61035
RLK-Pelle_LysM	TraesCS4A02G427200	-1.60892	0.747062	-1.44437	0.772469
RLK-Pelle_SD-2b	TraesCS6B02G361900	0.407704	0.569737	0.85751	0.130543
RLK-Pelle_LRR-XI-1	TraesCS5B02G210300	-0.381439	0.519851	0.15069	0.766882
RLK-Pelle_LRR-III	TraesCS3B02G374400	0.714076	0.133803	0.108799	0.784501
RLK-Pelle_L-LEC	TraesCS6B02G385600	-1.25976	0.712115	-0.014024	0.99597
RLK-Pelle_LRR-I-1	TraesCS3B02G366300	-0.424483	0.594539	-0.623753	0.321978
RLK-Pelle_LRR-XIIIa	TraesCS3A02G167100	0.919805	0.296713	0.52242	0.38931
RLK-Pelle_RLCK-VIIa-2	TraesCS7B02G376400	-0.162118	0.851568	-0.507002	0.49328
RLK-Pelle_DLSV	TraesCS2B02G240800	0.217534	0.827902	1.11183	0.0959524
RLK-Pelle_DLSV	TraesCS2B02G568000	-2.81526	0.510358	-0.687464	0.753146
RLK-Pelle_DLSV	TraesCS5A02G461000	0.274361	0.910108	-0.0262368	0.985542
RLK-Pelle_SD-2b	TraesCS4B02G376800	0.832899	0.81113	-0.000710656	0.999866
RLK-Pelle_LRR-V	TraesCS2D02G174500	1.18382	0.812465	-1.01433	0.664009
RLK-Pelle_PERK-1	TraesCS7A02G231900	0.338077	0.488793	0.186955	0.608306
RLK-Pelle_RLCK-VIIa-2	TraesCS4D02G121800	0.0463348	0.988518	-1.01433	0.664009
RLK-Pelle_DLSV	TraesCS2B02G065600	0.517407	0.241688	-0.354372	0.246247
RLK-Pelle_DLSV	TraesCS5B02G354200	-1.75896	0.313693	-3.67711	0.00205751
RLK-Pelle_LRR-XI-1	TraesCS6D02G033300	0.0662728	0.94169	0.378794	0.650417
RLK-Pelle_LRR-XII-1	TraesCS2A02G496000	0.301268	0.791424	-0.482022	0.520795
RLK-Pelle_RLCK-VIIa-2	TraesCS7A02G550300	-0.255637	0.645578	0.347023	0.40058
RLK-Pelle_RLCK-VIIa-2	TraesCS2B02G422500	0.066179	0.952492	0.982251	0.356681
RLK-Pelle_CrRLK1L-1	TraesCS5B02G330700	0.219717	0.61608	0.231962	0.389873
RLK-Pelle_LRR-IX	TraesCS4A02G147700	0.428276	0.461482	0.0119082	0.979066
RLK-Pelle_LRR-VIII-1	TraesCS4A02G131500	-0.469943	0.188989	-0.0958062	0.659614
RLK-Pelle_WAK	TraesCS1A02G197000	-1.00632	0.568814	0.834019	0.592354
RLK-Pelle_LRR-XI-2	TraesCS3A02G441700	0.631315	0.431633	0.307559	0.623697
RLK-Pelle_DLSV	TraesCS1A02G422700	1.35976	0.353657	-0.018145	0.990174
RLK-Pelle_DLSV	TraesCS5A02G292500	-0.633724	0.418328	-1.13129	0.109761
RLK-Pelle_SD-2b	TraesCS2A02G128900	-2.50117	0.596148	-0.014009	0.994419
RLK-Pelle_LRR-XI-1	TraesCS2B02G138400	1.5997	0.187012	-0.00174839	0.998405
RLK-Pelle_LRR-VI-2	TraesCS2D02G599300	-0.20364	0.7555	-0.0682646	0.903957
RLK-Pelle_LRR-III	TraesCS5A02G205500	1.45468	0.50364	0.298063	0.875607
RLK-Pelle_LRR-XII-1	TraesCS4D02G352500	-0.231063	0.955691	-0.040856	0.985925
RLK-Pelle_L-LEC	TraesCS2B02G007400	0.727679	0.362284	0.508141	0.345264
RLK-Pelle_WAK_LRK10L-1	TraesCS3B02G141500	0.209451	0.879029	-0.646514	0.59554
RLK-Pelle_DLSV	TraesCS2B02G036700	0.667919	0.147186	-0.440024	0.172514
RLK-Pelle_LRR-Xb-1	TraesCS3B02G275000	0.157102	0.661492	0.186304	0.38326
RLK-Pelle_LRK10L-2	TraesCS7B02G233100	-0.983225	0.790236	1.57029	0.60213
RLK-Pelle_RLCK-V	TraesCS3D02G169000	-3.30146	0.336683	-0.278693	0.872386
RLK-Pelle_DLSV	TraesCS7D02G006600	1.12999	0.315781	1.05088	0.770432
RLK-Pelle_DLSV	TraesCS3A02G521100	-2.6663	0.515823	-1.48829	0.76561
RLK-Pelle_SD-2b	TraesCS2A02G545800	-0.384959	0.928467	-1.24182	0.192204
RLK-Pelle_WAK	TraesCS5B02G550000	-0.849866	0.525471	-0.897655	0.468516
RLK-Pelle_DLSV	TraesCS2B02G243100	0.722493	0.660151	0.712539	0.632083
RLK-Pelle_LRR-Xb-1	TraesCS4B02G111300	-0.211092	0.929054	-0.387133	0.788929
RLK-Pelle_SD-2b	TraesCS7B02G467400	2.95024	0.446645	0.522516	0.844958
RLK-Pelle_DLSV	TraesCS5A02G060300	0.105326	0.851773	-0.744482	0.0998253
RLK-Pelle_DLSV	TraesCS4A02G383000	-0.372154	0.931022	-1.48829	0.76561
RLK-Pelle_RLCK-XII-1	TraesCS2A02G582500	0.278174	0.422967	-0.164184	0.427992
RLK-Pelle_LRR-XV	TraesCS2B02G202900	-0.143501	0.795924	0.428419	0.324937
RLK-Pelle_LRR-I-1	TraesCS5B02G089000	0.323074	0.722089	0.0238111	0.975458
RLK-Pelle_DLSV	TraesCS7D02G451300	0.274186	0.906062	-0.993161	0.442746
RLK-Pelle_LRR-I-1	TraesCS1B02G039500	-0.209549	0.963063	-0.478065	0.835921
RLK-Pelle_LRR-VI-2	TraesCS3D02G270300	1.14683	0.733583	-1.80652	0.374205
RLK-Pelle_L-LEC	TraesCS5B02G159000	-0.260828	0.528704	0.659518	0.00532783
RLK-Pelle_DLSV	TraesCS2B02G033800	-1.44159	0.0036345	-0.890459	0.00175458
RLK-Pelle_WAK_LRK10L-1	TraesCS3A02G034600	0.592585	0.55781	0.150269	0.815232
RLK-Pelle_LRR-III	TraesCS6D02G402600	-0.347601	0.90521	0.621364	0.753593
RLK-Pelle_RLCK-VIIa-2	TraesCS7D02G165300	-0.212052	0.834866	-0.494931	0.517094
RLK-Pelle_RLCK-IXb	TraesCS2A02G079300	0.484239	0.407216	0.200201	0.655694
RLK-Pelle_LRR-I-1	TraesCS3A02G335300	1.33821	0.788139	-1.44437	0.772469
RLK-Pelle_LRR-Xb-1	TraesCS5D02G181500	-0.289405	0.823227	-0.568521	0.657737
RLK-Pelle_LRR-I-1	TraesCS3A02G538300	0.329404	0.452708	0.103078	0.763135
RLK-Pelle_DLSV	TraesCS4D02G089600	0.814097	0.818695	-1.48829	0.76561
RLK-Pelle_DLSV	TraesCS5D02G422300	-0.372154	0.931022	-1.0673	0.767749
RLK-Pelle_LRR-I-1	TraesCS6B02G150200	0.825404	0.678411	-0.387133	0.788929
RLK-Pelle_LRR-XI-1	TraesCS1B02G134100	0.185719	0.624333	-0.0843397	0.7262
RLK-Pelle_LysM	TraesCS6B02G266500	-0.0134567	0.986811	-0.247252	0.728171
RLK-Pelle_LRR-II	TraesCS7A02G211100	-0.175998	0.668812	0.276325	0.337803
RLK-Pelle_LRR-VIII-1	TraesCS3A02G341800	-0.444682	0.683742	-0.344046	0.715132
RLK-Pelle_DLSV	TraesCS2A02G533000	-1.9865	0.176673	-1.32166	0.000487814
RLK-Pelle_CrRLK1L-1	TraesCS4D02G202300	-1.60892	0.747062	1.59933	0.597265
RLK-Pelle_SD-2b	TraesCS3B02G103600	0.848701	0.74582	0.712539	0.632083
RLK-Pelle_L-LEC	TraesCS4B02G328400	-0.0648422	0.944253	0.194724	0.831753
RLK-Pelle_DLSV	TraesCS3B02G593500	-0.871094	0.358685	0.860412	0.216134
RLK-Pelle_RLCK-XI	TraesCS4A02G081400	0.199923	0.793238	-0.672048	0.333392
RLK-Pelle_LRR-I-1	TraesCS2A02G200300	-0.392079	0.403921	-0.494749	0.126351
RLK-Pelle_LRR-I-1	TraesCS5A02G082900	-0.982236	0.667302	-4.05518	0.134195
RLK-Pelle_LRR-XI-1	TraesCS1B02G009200	1.18382	0.812465	2.37002	0.610704
RLK-Pelle_RLCK-IXb	TraesCS5B02G293900	1.12254	0.375481	0.210057	0.850344
RLK-Pelle_Extensin	TraesCS1B02G143700	0.221571	0.821667	0.126552	0.903171
RLK-Pelle_DLSV	TraesCS5D02G376600	2.86239	0.431408	-1.48829	0.76561
RLK-Pelle_LRR-Xb-1	TraesCS3A02G423400	-3.30146	0.336683	-2.33588	0.374054
RLK-Pelle_DLSV	TraesCS1B02G283400	0.241486	0.931342	-1.98994	0.472085
RLK-Pelle_L-LEC	TraesCS1B02G062200	-1.60892	0.747062	3.03318	0.389658
RLK-Pelle_LRR-VII-1	TraesCS3D02G502600	-0.57412	0.792616	0.960775	0.63145
RLK-Pelle_DLSV	TraesCS6B02G466000	-0.0445542	0.911287	-0.626004	0.031073
RLK-Pelle_LRR-XII-1	TraesCS4B02G360600	-0.704266	0.518611	-0.342919	0.703258
RLK-Pelle_L-LEC	TraesCS5A02G168800	-1.60892	0.747062	-0.786867	0.70354
RLK-Pelle_LRR-Xb-1	TraesCS7B02G334900	0.206485	0.760292	-0.825611	0.18757
RLK-Pelle_DLSV	TraesCS2A02G216300	0.242444	0.852079	1.83941	0.134785
RLK-Pelle_LRR-II	TraesCS6D02G269400	0.438139	0.607136	0.436237	0.5715
RLK-Pelle_LRR-Xb-1	TraesCS6B02G152300	1.13299	0.614235	-0.266879	0.869396
RLK-Pelle_L-LEC	TraesCS4A02G384500	0.10994	0.910557	0.560714	0.462609
RLK-Pelle_DLSV	TraesCS2B02G562500	-1.28273	0.0333446	-0.615152	0.208446
RLK-Pelle_LRR-XII-1	TraesCS7D02G144900	1.37292	0.662545	0.785984	0.655797
RLK-Pelle_WAK	TraesCS6A02G376005	-0.209549	0.963063	-0.0601114	0.988862
RLK-Pelle_SD-2b	TraesCS6A02G282900	0.0464245	0.954357	-1.53996	0.0100156
RLK-Pelle_LysM	TraesCS6A02G168900	-0.709505	0.267173	-0.103087	0.826831
RLK-Pelle_RLCK-VIIa-2	TraesCS3B02G600300	-0.690552	0.466504	0.0186766	0.978715
RLK-Pelle_LRR-XII-1	TraesCS7A02G461300	-1.05089	0.221769	-0.155942	0.808934
RLK-Pelle_LRR-Xb-2	TraesCS2A02G182400	-1.06411	0.423569	0.0984826	0.91301
RLK-Pelle_L-LEC	TraesCS5B02G084800	1.45742	0.637719	1.53756	0.401883
RLK-Pelle_LRR-Xb-1	TraesCS6D02G114600	-0.983225	0.790236	-2.41808	0.59977
RLK-Pelle_SD-2b	TraesCS2B02G449900	-0.494295	0.553481	-0.11333	0.866722
RLK-Pelle_WAK	TraesCS2B02G588800	-0.422083	0.645983	0.332131	0.616941
RLK-Pelle_RLCK-V	TraesCS3B02G193200	0.027997	0.941362	-0.144868	0.571662
RLK-Pelle_L-LEC	TraesCS6B02G002500	-1.25976	0.712115	-0.0306493	0.990043
RLK-Pelle_DLSV	TraesCS5D02G553900	0.814097	0.818695	0.997312	0.768828
RLK-Pelle_WAK_LRK10L-1	TraesCS3B02G295400	-0.414495	0.419124	0.302057	0.396892
RLK-Pelle_LRR-VI-2	TraesCS2B02G104200	-0.281277	0.443487	-0.226565	0.329079
RLK-Pelle_RLCK-VIIa-2	TraesCS6B02G367100	-0.0178193	0.987776	0.932211	0.317565
RLK-Pelle_LRR-II	TraesCS7B02G182300	0.00608064	0.991403	-0.0872246	0.864788
RLK-Pelle_DLSV	TraesCS2A02G043100	-1.73868	0.33919	-0.928934	0.422003
RLK-Pelle_LRR-VIII-1	TraesCS4B02G173100	-0.521928	0.14065	0.016496	0.935953
RLK-Pelle_L-LEC	TraesCS2B02G106200	-3.30146	0.336683	-2.45752	0.555374
RLK-Pelle_DLSV	TraesCS4B02G343100	-0.579645	0.242467	0.0803299	0.795884
RLK-Pelle_LRR-XI-1	TraesCS1A02G113800	0.132209	0.714916	-0.0462014	0.830364
RLK-Pelle_WAK	TraesCS6B02G040700	-0.091458	0.857178	-0.116108	0.761517
RLK-Pelle_DLSV	TraesCS3A02G039100	-0.213519	0.90808	0.155315	0.920091
RLK-Pelle_SD-2b	TraesCS7A02G431500	-1.04015	0.430237	1.01315	0.602703
RLK-Pelle_LRR-III	TraesCS2D02G254000	-0.673045	0.654352	0.23883	0.891069
RLK-Pelle_SD-2b	TraesCS4A02G187000	-2.22975	0.20281	2.80977	0.238567
RLK-Pelle_DLSV	TraesCS4A02G026100	0.587195	0.534788	-0.500949	0.477076
RLK-Pelle_LRR-XIV	TraesCS2A02G255300	0.0564966	0.891934	-0.116336	0.707793
RLK-Pelle_RLCK-IXb	TraesCS2A02G391300	-0.0304029	0.962111	-0.296547	0.556675
RLK-Pelle_CrRLK1L-1	TraesCS2A02G079600	0.697897	0.83652	1.22548	0.510357
RLK-Pelle_DLSV	TraesCS5B02G005700	-0.209549	0.963063	-0.820245	0.710567
RLK-Pelle_L-LEC	TraesCS5B02G165600	0.45657	0.825645	-0.772911	0.704231
RLK-Pelle_LRR-XII-1	TraesCS2B02G080600	-1.78725	0.719534	-1.48829	0.76561
RLK-Pelle_LRR-V	TraesCS2A02G166900	-0.497634	0.206242	0.274976	0.205152
RLK-Pelle_RLCK-VIIa-1	TraesCS1B02G376000	0.174619	0.858474	0.82031	0.492461
RLK-Pelle_LRR-Xb-1	TraesCS2A02G260000	-0.139091	0.806976	-0.319892	0.512836
RLK-Pelle_LRR-XI-1	TraesCS6A02G314300	0.832899	0.81113	1.53448	0.612845
RLK-Pelle_WAK	TraesCSU02G079300	0.560191	0.652556	0.591099	0.641003
RLK-Pelle_DLSV	TraesCS7D02G527100	-0.27789	0.472079	-0.140644	0.493262
RLK-Pelle_DLSV	TraesCS4A02G089700	0.155049	0.744872	-0.293773	0.428584
RLK-Pelle_SD-2b	TraesCS3B02G273100	-0.721774	0.381159	-0.0558986	0.926229
RLK-Pelle_SD-2b	TraesCS3B02G107000	1.82862	0.522977	0.0366874	0.988197
RLK-Pelle_LRR-V	TraesCS5B02G365500	-0.135951	0.875335	-0.0169627	0.984852
RLK-Pelle_L-LEC	TraesCS2D02G040700	1.18382	0.812465	-1.44437	0.772469
RLK-Pelle_DLSV	TraesCS1B02G114100	-0.108944	0.874234	0.188664	0.749827
RLK-Pelle_RLCK-V	TraesCS2A02G302500	-0.302536	0.461711	0.0989933	0.705598
RLK-Pelle_DLSV	TraesCS2B02G437300	-0.533475	0.192881	0.0163823	0.953737
RLK-Pelle_WAK_LRK10L-1	TraesCS1B02G394900	-0.679706	0.777563	0.310124	0.883613
RLK-Pelle_DLSV	TraesCS7B02G326100	0.0596076	0.973	-1.52533	0.359657
RLK-Pelle_RLCK-IV	TraesCS6D02G383700	-1.60892	0.747062	2.37002	0.610704
RLK-Pelle_LRR-VI-1	TraesCS2B02G270100	0.0639591	0.870974	0.313037	0.203511
RLK-Pelle_SD-2b	TraesCS2B02G316000	0.984837	0.528994	1.30826	0.408541
RLK-Pelle_WAK	TraesCS4A02G391000	1.11432	0.247909	0.0276682	0.970345
RLK-Pelle_DLSV	TraesCS3B02G044200	-1.40889	0.298851	-0.487215	0.642929
RLK-Pelle_RLCK-VI	TraesCS5D02G520200	0.701958	0.85534	-0.587946	0.816195
RLK-Pelle_DLSV	TraesCS2A02G216400	0.58835	0.521341	1.39306	0.0768412
RLK-Pelle_RLCK-VIIa-2	TraesCS5A02G241300	0.101307	0.799227	-0.112924	0.686188
RLK-Pelle_L-LEC	TraesCS6A02G132300	-1.25976	0.712115	-0.329264	0.856146
RLK-Pelle_LRR-VII-2	TraesCS5B02G183000	-0.523148	0.240168	-0.206375	0.536045
RLK-Pelle_DLSV	TraesCS5A02G434300	-1.60892	0.747062	-2.49593	0.578814
RLK-Pelle_DLSV	TraesCS7B02G446400	0.343362	0.448016	-0.0583132	0.868941
RLK-Pelle_DLSV	TraesCS2D02G221400	1.33821	0.788139	1.40947	0.777774
RLK-Pelle_LRR-XIIIa	TraesCS5A02G005300	0.210152	0.726385	-0.28107	0.590905
RLK-Pelle_DLSV	TraesCS7A02G539900	0.671227	0.675169	1.16059	0.548284
RLK-Pelle_RLCK-VIIa-1	TraesCS7B02G362300	1.18382	0.812465	-1.48829	0.76561
RLK-Pelle_DLSV	TraesCS2A02G418200	-0.557455	0.26353	-0.474256	0.176957
RLK-Pelle_LRR-XI-1	TraesCS2B02G011900	-0.253665	0.816888	-0.0999699	0.92417
RLK-Pelle_DLSV	TraesCS2B02G510900	1.51169	0.208734	0.209737	0.833849
RLK-Pelle_LRR-III	TraesCS2A02G510300	-3.50034	0.325794	-4.04251	0.134915
RLK-Pelle_LRR-V	TraesCS2B02G193000	-0.53098	0.144305	0.243357	0.241363
RLK-Pelle_LRR-XI-1	TraesCS5A02G152800	-1.21951	0.603259	0.134471	0.91929
RLK-Pelle_DLSV	TraesCS7B02G461000	1.14683	0.733583	1.28694	0.422983
RLK-Pelle_LRR-XI-1	TraesCS4A02G483900	-0.431511	0.623179	-0.690308	0.292783
RLK-Pelle_RLCK-VIIa-1	TraesCS2A02G117800	0.00399244	0.992663	-0.416727	0.175647
RLK-Pelle_SD-2b	TraesCS5A02G138600	0.156432	0.918363	-0.37967	0.793028
RLK-Pelle_LRR-III	TraesCS2A02G416400	0.0643825	0.91912	0.477697	0.354119
RLK-Pelle_RLCK-VIIa-2	TraesCS1A02G031200	-0.0183962	0.962029	0.174764	0.474627
RLK-Pelle_LRR-III	TraesCS2A02G337000	-0.386422	0.546064	0.125949	0.791774
RLK-Pelle_WAK_LRK10L-1	TraesCS3A02G033000	-2.50117	0.596148	-0.478065	0.835921
RLK-Pelle_DLSV	TraesCS2B02G594100	0.111528	0.82597	0.279319	0.464786
RLK-Pelle_DLSV	TraesCS2B02G100300	-0.235192	0.928089	-4.04251	0.134915
RLK-Pelle_RLCK-VIIa-2	TraesCS5A02G480600	-0.0659028	0.885076	0.139072	0.650295
RLK-Pelle_LRR-XI-1	TraesCSU02G152100	0.0629454	0.865348	0.441443	0.0380423
RLK-Pelle_RLCK-VIIa-2	TraesCS7A02G131300	-0.313531	0.376969	0.147045	0.540503
RLK-Pelle_LRR-II	TraesCS3A02G091100	-0.238278	0.546131	0.0619519	0.827312
RLK-Pelle_LRR-III	TraesCS7B02G146100	1.03027	0.194456	1.11393	0.0839332
RLK-Pelle_RLCK-IXb	TraesCS6B02G278900	0.623476	0.473407	0.105396	0.896919
RLK-Pelle_LRR-VI-2	TraesCS5A02G152700	-0.401696	0.325553	-0.0291311	0.914546
RLK-Pelle_PERK-1	TraesCS1D02G126300	-0.129753	0.905026	0.482889	0.606744
RLK-Pelle_LRR-I-1	TraesCSU02G136200	-1.1795	0.675854	1.3327	0.596154
RLK-Pelle_LRR-XII-1	TraesCS3A02G007200	2.86239	0.431408	3.40054	0.288572
RLK-Pelle_CrRLK1L-1	TraesCS1A02G227300	0.216973	0.488707	-0.152367	0.450132
RLK-Pelle_CrRLK1L-1	TraesCS3B02G202500	-0.569039	0.772568	0.336342	0.817895
RLK-Pelle_LRR-Xb-1	TraesCS6B02G061000	-0.0337918	0.946884	0.339422	0.429022
RLK-Pelle_DLSV	TraesCS5A02G338500	0.0448141	0.968977	-1.15129	0.223715
RLK-Pelle_L-LEC	TraesCS6A02G277600	-0.508355	0.508289	-0.53664	0.403244
RLK-Pelle_LRR-XII-1	TraesCS7B02G045600	-0.221388	0.861732	-0.332865	0.695134
RLK-Pelle_DLSV	TraesCS4A02G223900	0.701958	0.85534	-0.014024	0.99597
RLK-Pelle_DLSV	TraesCS3B02G510500	-0.709366	0.127572	0.00678598	0.980708
RLK-Pelle_LRR-Xb-1	TraesCS7A02G435300	-0.124602	0.800639	0.212967	0.57983
RLK-Pelle_LRR-XII-1	TraesCS7D02G053400	-0.665021	0.624793	0.1528	0.884147
RLK-Pelle_DLSV	TraesCS3A02G323200	-0.105743	0.82676	-0.171905	0.624223
RLK-Pelle_WAK	TraesCS6A02G342000	-1.85314	0.229605	0.778243	0.529025
RLK-Pelle_DLSV	TraesCS2B02G038000	0.137278	0.854842	-0.407754	0.544224
RLK-Pelle_DLSV	TraesCS1A02G422600	-0.179862	0.801005	-0.556551	0.326365
RLK-Pelle_RLCK-VIIa-2	TraesCS2A02G170600	-0.744059	0.122815	0.347673	0.257026
RLK-Pelle_LRR-II	TraesCS6A02G156100	0.225291	0.630107	0.0116522	0.973985
RLK-Pelle_DLSV	TraesCS2A02G217600	0.0990052	0.961116	0.0127731	0.995593
RLK-Pelle_LRR-III	TraesCS7B02G441200	-0.0410049	0.954773	0.245965	0.674201
RLK-Pelle_RLCK-VIIa-1	TraesCS5A02G497600	-0.232043	0.700224	0.0853601	0.858407
RLK-Pelle_DLSV	TraesCS3B02G478000	-0.0374627	0.958792	-0.786769	0.227777
RLK-Pelle_LRR-Xb-1	TraesCS7B02G335000	0.0638529	0.888448	0.136041	0.709749
RLK-Pelle_LRR-VII-1	TraesCS4A02G135200	0.00372659	0.993843	0.138711	0.70101
RLK-Pelle_SD-2b	TraesCS7A02G431100	0.354023	0.66727	-0.988475	0.172897
RLK-Pelle_LRK10L-2	TraesCS3B02G432500	-0.263601	0.722077	0.0104761	0.987176
RLK-Pelle_DLSV	TraesCS5B02G354100	0.342275	0.753086	-0.402671	0.693254
RLK-Pelle_DLSV	TraesCSU02G207400	0.55579	0.881173	-3.49617	0.305249
RLK-Pelle_SD-2b	TraesCS3B02G273000	0.212218	0.894769	-0.469782	0.730947
RLK-Pelle_LRR-XI-1	TraesCS3B02G310000	0.539213	0.338276	-0.53176	0.268228
RLK-Pelle_SD-2b	TraesCS3A02G435200	-1.60892	0.747062	-4.24843	0.101185
RLK-Pelle_RLCK-VIIa-2	TraesCS7B02G448200	0.00048866	0.999383	-0.479201	0.287764
RLK-Pelle_LRR-XIV	TraesCS4B02G055600	0.147693	0.751969	0.0988976	0.776549
RLK-Pelle_RLCK-XI	TraesCS1B02G430500	-0.10373	0.910828	-0.321011	0.663009
RLK-Pelle_RLCK-VIIa-2	TraesCS1D02G032600	-0.406201	0.539698	0.302359	0.640058
RLK-Pelle_CrRLK1L-1	TraesCS2B02G094400	0.701958	0.85534	1.01315	0.602703
RLK-Pelle_DLSV	TraesCS2B02G236900	-1.90858	0.134619	-1.12409	0.384435
RLK-Pelle_DLSV	TraesCS7A02G539100	0.105279	0.805395	-0.325664	0.370599
RLK-Pelle_LRR-XV	TraesCS2D02G183900	-2.6663	0.515823	1.47513	0.767507
RLK-Pelle_LRR-III	TraesCS1A02G240300	-0.291486	0.559716	0.0329066	0.935118
RLK-Pelle_RLCK-VIIa-2	TraesCS5B02G493500	-0.114934	0.808758	0.257789	0.434857
RLK-Pelle_LRR-III	TraesCS4D02G241100	-1.68835	0.617399	-2.04706	0.464626
RLK-Pelle_DLSV	TraesCS2A02G563400	-1.30262	0.128357	-0.103323	0.884577
RLK-Pelle_DLSV	TraesCS7D02G230200	-0.741707	0.778556	4.03324	0.136969
RLK-Pelle_SD-2b	TraesCS5B02G000800	-0.19586	0.760393	0.396121	0.374281
RLK-Pelle_LRR-VIII-1	TraesCS7B02G030400	0.1617	0.738854	-0.403482	0.306232
RLK-Pelle_RLCK-IXa	TraesCS3A02G443800	-0.425932	0.438695	-0.405527	0.39399
RLK-Pelle_DLSV	TraesCS3B02G038900	-0.866737	0.642351	0.366286	0.808615
RLK-Pelle_SD-2b	TraesCS3A02G246400	-0.408882	0.652806	0.525928	0.55552
RLK-Pelle_CrRLK1L-1	TraesCS1D02G228900	-0.17214	0.91944	-0.610418	0.737412
RLK-Pelle_RLCK-IXa	TraesCS3B02G477400	0.514091	0.737788	-0.126949	0.913023
RLK-Pelle_LRR-XI-1	TraesCS4B02G091400	-0.172162	0.749963	-0.12377	0.756831
RLK-Pelle_DLSV	TraesCS5B02G354700	-1.56732	0.387518	-4.00932	0.0389969
RLK-Pelle_RLCK-XII-1	TraesCS7A02G328100	0.527234	0.249023	0.383353	0.178147
RLK-Pelle_RLCK-XV	TraesCS5A02G319400	-1.44251	0.494225	0.959202	0.623128
RLK-Pelle_RLCK-II	TraesCS3B02G376300	-0.120139	0.787494	0.169581	0.640376
RLK-Pelle_DLSV	TraesCS5A02G524700	0.159598	0.820796	-0.414069	0.468881
RLK-Pelle_SD-2b	TraesCS2A02G429400	-0.107344	0.921662	-0.38826	0.614547
RLK-Pelle_L-LEC	TraesCS5A02G051200	0.0141959	0.989083	0.0892578	0.921882
RLK-Pelle_DLSV	TraesCS1A02G273600	1.18382	0.812465	-1.0673	0.767749
RLK-Pelle_WAK	TraesCS5B02G521800	-1.16623	0.467451	-0.324162	0.812736
RLK-Pelle_SD-2b	TraesCS2A02G505200	2.72185	0.131139	-0.794316	0.652391
RLK-Pelle_SD-2b	TraesCS2A02G271900	-2.16439	0.430419	-0.0760716	0.975608
RLK-Pelle_SD-2b	TraesCS5B02G138400	-1.57382	0.635341	-3.8182	0.224729
RLK-Pelle_RLCK-V	TraesCS3D02G217600	1.33821	0.788139	2.42935	0.56135
RLK-Pelle_RLCK-VIIa-2	TraesCS7A02G163300	-0.60948	0.278298	-0.0384099	0.927388
RLK-Pelle_LRR-XII-1	TraesCS7D02G463300	-0.452346	0.765289	-0.968543	0.592499
RLK-Pelle_RLCK-XII-1	TraesCS5B02G500800	-0.0944988	0.806622	-0.0482156	0.862562
RLK-Pelle_LRR-XI-1	TraesCS5B02G079200	-0.955771	0.176785	-0.325215	0.573545
RLK-Pelle_LRR-VIII-1	TraesCS7A02G130100	-0.927558	0.531963	0.759518	0.581089
RLK-Pelle_RLCK-VIIa-2	TraesCS5D02G493800	-0.231063	0.955691	-1.44437	0.772469
RLK-Pelle_LRR-III	TraesCS2B02G344900	-0.155577	0.805795	-0.249615	0.591517
RLK-Pelle_Extensin	TraesCS2A02G364300	-0.340914	0.488678	-0.358367	0.329856
RLK-Pelle_LRR-I-1	TraesCS1A02G370300	0.955632	0.35911	0.0816594	0.903866
RLK-Pelle_L-LEC	TraesCS6A02G054000	-1.40149	0.693642	-0.0202755	0.996286
RLK-Pelle_CrRLK1L-1	TraesCS1B02G130300	-0.133594	0.829641	0.385937	0.433459
RLK-Pelle_LRR-V	TraesCS6B02G193500	1.63335	0.269941	-0.522105	0.710263
RLK-Pelle_RLCK-V	TraesCS2B02G179500	-0.361051	0.358222	-0.179208	0.486316
RLK-Pelle_WAK	TraesCS6B02G095800	-1.25648	0.21023	0.149906	0.872832
RLK-Pelle_SD-2b	TraesCS2A02G053100	-0.448213	0.848185	1.78616	0.375742
RLK-Pelle_DLSV	TraesCS4D02G348900	-1.78725	0.719534	0.997312	0.768828
RLK-Pelle_RLCK-VIIa-2	TraesCS4A02G031000	-0.533911	0.498794	0.557947	0.239786
RLK-Pelle_RLCK-VIIa-2	TraesCS1B02G157700	-0.442431	0.424146	0.0966483	0.825663
RLK-Pelle_LRR-XI-1	TraesCS4A02G491600	1.18382	0.812465	1.40947	0.777774
RLK-Pelle_RLCK-XV	TraesCS6B02G204600	-0.416611	0.225608	-0.171114	0.330614
RLK-Pelle_LRR-XI-1	TraesCS7A02G089300	0.158943	0.854173	-0.347661	0.582579
RLK-Pelle_PERK-1	TraesCS1B02G147000	0.180152	0.636208	-0.167517	0.487963
RLK-Pelle_LRR-Xb-1	TraesCS6B02G153400	-0.109814	0.885836	-0.230229	0.771221
RLK-Pelle_RLCK-VI	TraesCS2A02G504700	-0.402764	0.511377	0.453701	0.312727
RLK-Pelle_DLSV	TraesCS2B02G511600	0.985778	0.529028	-0.547196	0.659761
RLK-Pelle_RLCK-IXb	TraesCS6B02G379600	1.33821	0.788139	1.40947	0.777774
RLK-Pelle_DLSV	TraesCS4B02G313900	0.244592	0.589986	-0.163469	0.617636
RLK-Pelle_WAK_LRK10L-1	TraesCS4A02G062000	-0.797415	0.493611	-0.304219	0.742919
RLK-Pelle_L-LEC	TraesCS7A02G214400	0.237924	0.689423	0.116195	0.787061
RLK-Pelle_DLSV	TraesCS2B02G021500	-0.456211	0.274042	-0.564035	0.021786
RLK-Pelle_C-LEC	TraesCS3B02G093800	-0.050865	0.910347	0.264569	0.443145
RLK-Pelle_LRR-XII-1	TraesCS3A02G023400	-0.333842	0.704469	0.416324	0.619205
RLK-Pelle_DLSV	TraesCS1A02G159500	-0.190951	0.764311	-0.366159	0.408181
RLK-Pelle_LRR-I-1	TraesCS6B02G158700	0.479251	0.683879	0.337257	0.737963
RLK-Pelle_LRR-I-1	TraesCS1B02G389400	1.40393	0.0874852	0.304193	0.553446
RLK-Pelle_CrRLK1L-1	TraesCSU02G060700	-1.60892	0.747062	2.37002	0.610704
RLK-Pelle_DLSV	TraesCS3B02G602400	0.765474	0.451027	-0.253236	0.749743
RLK-Pelle_RLCK-VIIa-2	TraesCS5B02G208200	-0.163609	0.773212	0.553848	0.240014
RLK-Pelle_RLCK-XV	TraesCS6D02G164200	-0.209549	0.963063	0.997312	0.768828
RLK-Pelle_LRR-XII-1	TraesCS7A02G366300	2.08933	0.670038	1.47513	0.767507
RLK-Pelle_WAK	TraesCS6B02G256300	-0.990027	0.121221	0.714281	0.145519
RLK-Pelle_SD-2b	TraesCS3B02G086900	0.114521	0.892214	-0.315177	0.61988
RLK-Pelle_LysM	TraesCS6B02G196800	-0.293589	0.908942	0.282211	0.883445
RLK-Pelle_DLSV	TraesCS3A02G323400	0.297054	0.495065	-0.0920872	0.77262
RLK-Pelle_DLSV	TraesCS2B02G512900	-3.08568	0.439191	-1.55935	0.605477
RLK-Pelle_LRR-XII-1	TraesCS3B02G074000	-0.227979	0.843623	-0.753377	0.425161
RLK-Pelle_LRR-XI-2	TraesCS3B02G475600	-0.137952	0.893234	0.0543731	0.952392
RLK-Pelle_CrRLK1L-1	TraesCS5B02G457500	-0.323541	0.59097	0.111541	0.817118
RLK-Pelle_WAK	TraesCS7A02G091300	0.0131238	0.984954	0.680944	0.265466
RLK-Pelle_LRR-Xb-1	TraesCS6B02G193600	1.31996	0.308805	-0.380547	0.754513
RLK-Pelle_DLSV	TraesCS2B02G513000	0.701958	0.85534	0.929508	0.709565
RLK-Pelle_DLSV	TraesCS5B02G417000	0.0172214	0.961618	-0.165797	0.491892
RLK-Pelle_LRR-XI-1	TraesCS6A02G029100	0.179257	0.755758	0.174536	0.713904
RLK-Pelle_RLCK-VIIa-2	TraesCS4D02G166800	-0.174309	0.790801	-0.22603	0.615767
RLK-Pelle_L-LEC	TraesCS7B02G414900	-0.669352	0.713019	-2.79846	0.238547
RLK-Pelle_RLCK-VIIa-2	TraesCS7D02G130600	0.55579	0.881173	1.47513	0.767507
RLK-Pelle_LRR-XIV	TraesCS2D02G255700	-0.372154	0.931022	-1.62318	0.447912
RLK-Pelle_LRR-XII-1	TraesCS6D02G000800	1.73252	0.155883	1.13621	0.305516
RLK-Pelle_DLSV	TraesCS2D02G415600	-5.45171	0.00888712	-0.0601114	0.988862
RLK-Pelle_DLSV	TraesCS3A02G477300	1.33821	0.788139	-2.49593	0.578814
RLK-Pelle_DLSV	TraesCS5B02G353900	0.35113	0.857992	-0.157276	0.868882
RLK-Pelle_RLCK-VI	TraesCS4D02G229100	2.95024	0.446645	-1.48829	0.76561
RLK-Pelle_L-LEC	TraesCS7B02G141900	0.290108	0.655833	-0.0519832	0.923667
RLK-Pelle_LRR-XI-1	TraesCS5A02G183800	-0.0677226	0.987585	0.722903	0.72326
RLK-Pelle_LRR-V	TraesCS7D02G477500	-0.06091	0.9002	-0.079756	0.842261
RLK-Pelle_LRR-VII-3	TraesCS2B02G415500	0.147754	0.697282	0.0907573	0.680495
RLK-Pelle_WAK	TraesCS4A02G351700	-1.08744	0.397192	-1.17328	0.18642
RLK-Pelle_LRR-VI-2	TraesCS2A02G088800	-0.0343752	0.926848	-0.195747	0.400781
RLK-Pelle_SD-2b	TraesCS7B02G466300	-1.78725	0.719534	-3.05513	0.385412
RLK-Pelle_RLCK-VIIa-2	TraesCS4B02G162700	-0.114156	0.832606	-0.363083	0.35078
RLK-Pelle_L-LEC	TraesCS5A02G463300	-0.495187	0.755363	-0.76629	0.600883
RLK-Pelle_DLSV	TraesCS5D02G543500	4.05974	0.126345	-0.00873226	0.996978
RLK-Pelle_RLCK-V	TraesCS4B02G234200	-0.54364	0.427552	-0.0906761	0.857644
RLK-Pelle_L-LEC	TraesCS2B02G054500	-1.60892	0.747062	-1.44437	0.772469
RLK-Pelle_DLSV	TraesCS3A02G039300	-1.00099	0.416713	-1.20353	0.162983
RLK-Pelle_L-LEC	TraesCS5A02G051700	1.45742	0.637719	0.681243	0.654948
RLK-Pelle_LRR-III	TraesCS4A02G064200	-0.106283	0.73184	-0.000105963	0.999537
RLK-Pelle_CrRLK1L-1	TraesCS2B02G536700	-1.78725	0.719534	-1.48829	0.76561
RLK-Pelle_DLSV	TraesCS4B02G375300	-1.62942	0.295399	-0.0401302	0.968422
RLK-Pelle_LRR-XII-1	TraesCS3D02G060400	-1.60892	0.747062	1.47513	0.767507
RLK-Pelle_LRR-XIIIa	TraesCS4A02G092500	0.106709	0.77167	-0.0961032	0.686559
RLK-Pelle_RLCK-VIIa-1	TraesCS2B02G096000	-0.954954	0.235063	0.51077	0.349473
RLK-Pelle_SD-2b	TraesCS4A02G353300	-0.295065	0.596571	-0.0205701	0.959424
RLK-Pelle_DLSV	TraesCS2A02G589900	-0.0989736	0.952701	-3.18133	0.153188
RLK-Pelle_LRR-XI-1	TraesCS5A02G418500	0.462967	0.624614	-0.169591	0.819021
RLK-Pelle_SD-2b	TraesCS4B02G242200	-0.562977	0.737293	-0.423039	0.741677
RLK-Pelle_LRK10L-2	TraesCS3D02G011900	-0.209549	0.963063	0.365505	0.86685
RLK-Pelle_CrRLK1L-1	TraesCS4A02G133800	0.224242	0.519245	-0.0355198	0.867247
RLK-Pelle_RLCK-VIIa-2	TraesCS6A02G253700	-0.148308	0.891161	-1.11952	0.231893
RLK-Pelle_WAK	TraesCS5A02G464700	-0.753217	0.498613	0.150366	0.907433
RLK-Pelle_L-LEC	TraesCS7A02G507100	0.613821	0.676448	-0.78025	0.375905
RLK-Pelle_L-LEC	TraesCS2B02G024000	-1.79383	0.558716	-0.0202755	0.996286
RLK-Pelle_WAK	TraesCS5A02G249600	1.45742	0.637719	0.552115	0.771569
RLK-Pelle_SD-2b	TraesCS2A02G299600	2.45316	0.334563	0.986245	0.673064
RLK-Pelle_WAK	TraesCS5A02G035200	0.957899	0.793491	0.964632	0.774706
RLK-Pelle_RLCK-VIIa-2	TraesCS5B02G208500	0.541307	0.737807	1.63081	0.136611
RLK-Pelle_DLSV	TraesCS7D02G526500	0.672893	0.275805	0.0585591	0.911595
RLK-Pelle_LRR-III	TraesCS1D02G240400	-1.60892	0.747062	-0.540971	0.838977
RLK-Pelle_LRR-XII-1	TraesCS7B02G279700	0.973497	0.704151	-0.5138	0.858462
RLK-Pelle_LRR-XII-1	TraesCS3B02G292700	1.18382	0.812465	2.42935	0.56135
RLK-Pelle_WAK	TraesCS6B02G460900	-0.606578	0.198248	0.0297857	0.927407
RLK-Pelle_DLSV	TraesCS4A02G026600	1.33821	0.788139	-1.44437	0.772469
RLK-Pelle_LRR-XII-1	TraesCS2B02G080700	-0.473608	0.636521	0.1528	0.884147
RLK-Pelle_LRR-II	TraesCS3B02G334400	-0.232378	0.519906	-0.233421	0.31779
RLK-Pelle_LRR-VII-1	TraesCS4D02G172000	2.08933	0.670038	0.943058	0.797755
RLK-Pelle_LRR-XI-1	TraesCS4B02G234600	-0.202275	0.654849	-0.0467836	0.884974
RLK-Pelle_RLCK-VIIa-2	TraesCS1A02G138100	-0.535187	0.296229	0.215038	0.580639
RLK-Pelle_RLCK-VIIa-2	TraesCS4A02G016800	-0.0192888	0.958312	0.0953992	0.70045
RLK-Pelle_LRK10L-2	TraesCS3A02G050211	0.814097	0.818695	-2.33588	0.374054
RLK-Pelle_LRR-XII-1	TraesCS3D02G061200	-1.68835	0.617399	2.97522	0.195216
RLK-Pelle_SD-2b	TraesCS2B02G067000	1.63125	0.275896	-0.605964	0.605435
RLK-Pelle_DLSV	TraesCS6B02G417200	-0.455871	0.818273	-1.61647	0.351964
RLK-Pelle_LRR-XI-1	TraesCS2A02G118300	0.482168	0.729595	0.524529	0.619376
RLK-Pelle_WAK_LRK10L-1	TraesCS5D02G073900	-1.60892	0.747062	-0.0601114	0.988862
RLK-Pelle_L-LEC	TraesCS4B02G106000	-0.051205	0.935617	0.166991	0.729615
RLK-Pelle_DLSV	TraesCS3D02G040600	0.888114	0.559076	-1.34875	0.409942
RLK-Pelle_URK-1	TraesCS2B02G319500	-0.181519	0.796589	0.230419	0.712795
RLK-Pelle_DLSV	TraesCS2B02G241400	-0.812327	0.411231	-0.882035	0.251311
RLK-Pelle_LRR-III	TraesCS3A02G148400	-0.0599974	0.887235	0.319578	0.288957
RLK-Pelle_DLSV	TraesCS2B02G242500	-0.844461	0.17057	-0.174691	0.745675
RLK-Pelle_DLSV	TraesCS7B02G460600	1.51087	0.10897	-0.625185	0.457288
RLK-Pelle_L-LEC	TraesCS1A02G299900	0.815339	0.645314	-0.177628	0.90646
RLK-Pelle_RLCK-VI	TraesCS7B02G333200	0.810285	0.605252	0.281822	0.795189
RLK-Pelle_RLCK-IXb	TraesCS6A02G245500	-0.845817	0.254224	0.282841	0.636777
RLK-Pelle_RLCK-VIIa-2	TraesCS6A02G241000	0.0403389	0.952683	0.00609303	0.992189
RLK-Pelle_RLCK-VIIa-1	TraesCS6A02G206300	-0.215975	0.688697	0.189087	0.650875
RLK-Pelle_L-LEC	TraesCS2A02G571200	-2.6663	0.515823	-1.48829	0.76561
RLK-Pelle_SD-2b	TraesCS4A02G342500	-0.66314	0.569676	-0.312178	0.736733
RLK-Pelle_RLCK-VIII	TraesCS5A02G297900	-0.535814	0.217808	-0.211669	0.45378
RLK-Pelle_L-LEC	TraesCS6B02G160500	1.13299	0.614235	0.352933	0.772287
RLK-Pelle_RLCK-VIIa-2	TraesCS4A02G010000	-0.133288	0.78219	0.448659	0.188651
RLK-Pelle_SD-2b	TraesCS4A02G390900	-1.60892	0.747062	-0.587946	0.816195
RLK-Pelle_RLCK-XII-1	TraesCS5A02G500000	-0.138919	0.703663	-0.277509	0.228763
RLK-Pelle_RLCK-VIIa-2	TraesCS1A02G141300	-0.358495	0.482261	-0.282437	0.45111
RLK-Pelle_LRR-XI-1	TraesCS3A02G092300	0.426822	0.367978	0.15607	0.638041
RLK-Pelle_URK-3	TraesCS2B02G033300	-0.0890304	0.954981	1.99989	0.303427
RLK-Pelle_WAK	TraesCS7A02G243000	-0.0677226	0.987585	-2.45752	0.555374
RLK-Pelle_DLSV	TraesCS2D02G223000	1.18382	0.812465	1.40947	0.777774
RLK-Pelle_LRR-III	TraesCS2A02G185000	0.0144656	0.993236	0.665644	0.634346
RLK-Pelle_RLCK-VIIa-2	TraesCS4A02G073500	-1.03757	0.163998	-0.710236	0.16835
RLK-Pelle_L-LEC	TraesCS3A02G447300	-2.81526	0.510358	-3.02974	0.392775
RLK-Pelle_LRR-XI-1	TraesCS1B02G480300	-1.78725	0.719534	1.47513	0.767507
RLK-Pelle_LRR-VII-3	TraesCS2A02G397200	0.187379	0.604354	-0.0388006	0.85851
RLK-Pelle_CrRLK1L-1	TraesCS2B02G484700	-0.0621143	0.90559	-0.808786	0.0704713
RLK-Pelle_WAK_LRK10L-1	TraesCS3A02G033400	0.705254	0.603187	-0.429155	0.780306
RLK-Pelle_RLCK-VI	TraesCS4A02G351900	-0.197052	0.637617	0.173443	0.526744
RLK-Pelle_RLCK-XII-1	TraesCS2D02G597600	0.0618473	0.920001	0.0520739	0.916853
RLK-Pelle_RLCK-VIII	TraesCS1D02G081400	0.148229	0.930769	-0.040856	0.985925
RLK-Pelle_DLSV	TraesCS5A02G351500	-3.66638	0.237613	-2.32209	0.208261
RLK-Pelle_SD-2b	TraesCS2B02G384900	0.629105	0.780859	-1.5825	0.361508
RLK-Pelle_SD-2b	TraesCS3A02G064400	0.785612	0.555167	0.338333	0.77198
RLK-Pelle_LRR-V	TraesCS2A02G202600	-0.249009	0.446181	-0.210838	0.292632
RLK-Pelle_LRR-I-1	TraesCS4A02G173400	-0.0965954	0.897427	-0.0502179	0.944381
RLK-Pelle_WAK	TraesCS4A02G391400	-0.222004	0.793167	0.482583	0.575199
RLK-Pelle_DLSV	TraesCS7A02G540300	1.18382	0.812465	-1.48829	0.76561
RLK-Pelle_RLCK-IXb	TraesCS4B02G098900	-1.08868	0.341811	0.0335473	0.975256
RLK-Pelle_LRR-XII-1	TraesCS5B02G544800	-1.60892	0.747062	-3.49617	0.305249
RLK-Pelle_RLCK-VIIa-1	TraesCS4B02G135600	-1.78725	0.719534	1.47513	0.767507
RLK-Pelle_LRR-IX	TraesCS2D02G595000	-0.460989	0.539952	0.777977	0.244408
RLK-Pelle_WAK	TraesCS6D02G001400	-2.6663	0.515823	0.74431	0.752232
RLK-Pelle_LRR-XI-1	TraesCS1A02G149700	0.521487	0.398013	-0.404567	0.430153
RLK-Pelle_LRR-III	TraesCS1B02G311800	-0.0970961	0.785519	-0.234921	0.306731
RLK-Pelle_LRR-III	TraesCS2A02G104100	-0.229567	0.561078	-0.0338249	0.893552
RLK-Pelle_DLSV	TraesCS6B02G430800	0.408577	0.872772	-0.319176	0.867872
RLK-Pelle_LRR-III	TraesCS1B02G182300	-0.347189	0.526323	-0.0465614	0.910075
RLK-Pelle_LRR-XI-1	TraesCS4D02G235800	1.18382	0.812465	-1.0673	0.767749
RLK-Pelle_DLSV	TraesCS5B02G354000	-1.60892	0.747062	-3.45754	0.271243
RLK-Pelle_DLSV	TraesCS2A02G216500	-0.210592	0.711757	0.00951828	0.983115
RLK-Pelle_L-LEC	TraesCS1B02G062300	0.328694	0.860534	1.08167	0.481469
RLK-Pelle_LRR-III	TraesCS3A02G217800	-0.519094	0.310646	-0.0334278	0.928288
RLK-Pelle_DLSV	TraesCS7A02G152100	0.783738	0.663424	-0.0340629	0.980252
RLK-Pelle_L-LEC	TraesCS5A02G051100	1.33821	0.788139	-1.44437	0.772469
RLK-Pelle_RLCK-VIIa-1	TraesCS1B02G329700	-1.78725	0.719534	-0.040856	0.985925
RLK-Pelle_WAK	TraesCS2D02G070800	-0.0677226	0.987585	2.19882	0.259909
RLK-Pelle_RLCK-Os	TraesCS2B02G531800	-0.279823	0.686924	0.294337	0.572202
RLK-Pelle_DLSV	TraesCS7B02G462600	2.08933	0.670038	-3.05513	0.385412
RLK-Pelle_SD-2b	TraesCS6A02G078700	0.138493	0.921692	-2.82239	0.0908707
RLK-Pelle_LRR-I-1	TraesCS1D02G347000	-0.763542	0.694789	-0.721991	0.626516
RLK-Pelle_DLSV	TraesCS4B02G092400	-1.37898	0.438819	-0.0202755	0.996286
RLK-Pelle_RLCK-VIIa-1	TraesCS1A02G066700	-0.210007	0.610632	-0.752486	0.00158948
RLK-Pelle_SD-2b	TraesCS7B02G300600	-0.231063	0.955691	-1.01496	0.77656
RLK-Pelle_RLCK-VIIa-2	TraesCS2B02G143400	-2.33657	0.166601	-1.04799	0.499605
RLK-Pelle_LRR-III	TraesCS2B02G273100	-0.254965	0.610902	-0.0452839	0.892385
RLK-Pelle_DLSV	TraesCS2D02G222300	0.743324	0.704326	-1.6267	0.591042
RLK-Pelle_RLCK-XII-1	TraesCS4B02G328200	-0.0869366	0.840896	-0.156412	0.618552
RLK-Pelle_LRR-XI-1	TraesCS7D02G037700	-0.382315	0.778469	-0.019454	0.986933
RLK-Pelle_LRR-XI-1	TraesCS1B02G007100	0.215339	0.921391	1.66198	0.364453
RLK-Pelle_SD-2b	TraesCS3A02G016300	1.33821	0.788139	-2.49593	0.578814
RLK-Pelle_DLSV	TraesCS7A02G014800	0.125405	0.755275	0.0447889	0.831777
RLK-Pelle_DLSV	TraesCS7B02G195500	-0.243561	0.708804	0.665583	0.127162
RLK-Pelle_WAK	TraesCS2A02G442900	-0.239714	0.752566	0.252207	0.697087
RLK-Pelle_WAK_LRK10L-1	TraesCS3D02G048000	-1.14477	0.731972	2.99522	0.400689
RLK-Pelle_LRR-XI-1	TraesCS3B02G107600	0.0786601	0.862868	0.171114	0.523552
RLK-Pelle_SD-2b	TraesCS7A02G383100	0.157053	0.942391	-1.59352	0.290458
RLK-Pelle_RLCK-VIIa-2	TraesCS7D02G474600	0.0328814	0.954374	0.0680353	0.889067
RLK-Pelle_DLSV	TraesCS5B02G292000	-0.113144	0.892977	0.870802	0.397031
RLK-Pelle_DLSV	TraesCS7A02G032700	-0.372154	0.931022	-1.60493	0.617423
RLK-Pelle_LRR-XII-1	TraesCS6A02G385000	-0.97991	0.081813	0.0399307	0.920161
RLK-Pelle_RLCK-IXb	TraesCS6B02G027000	0.0507068	0.966125	-0.0111952	0.993037
RLK-Pelle_DLSV	TraesCS7A02G561300	-3.30146	0.336683	3.03318	0.389658
RLK-Pelle_DLSV	TraesCS7D02G021200	1.33821	0.788139	0.386335	0.859716
RLK-Pelle_DLSV	TraesCS7A02G539300	-0.460179	0.528942	-1.1404	0.0457034
RLK-Pelle_RLCK-VIIa-2	TraesCS7B02G069100	-1.05448	0.118556	0.158962	0.748123
RLK-Pelle_SD-2b	TraesCS3B02G175400	0.845889	0.660742	-0.00421962	0.998199
RLK-Pelle_RLCK-XIII	TraesCS6A02G240100	-0.600812	0.575551	-0.752275	0.422147
RLK-Pelle_DLSV	TraesCS4B02G031100	-1.78725	0.719534	1.40947	0.777774
RLK-Pelle_L-LEC	TraesCS5D02G166400	-1.78725	0.719534	-0.0202755	0.996286
RLK-Pelle_LysM	TraesCS7B02G162500	-0.113839	0.787432	-0.364379	0.263497
RLK-Pelle_LRR-XII-1	TraesCS7A02G365400	0.60768	0.6239	1.15493	0.325643
RLK-Pelle_SD-2b	TraesCS4B02G132100	-0.451067	0.42829	0.109183	0.826583
RLK-Pelle_RLCK-VIIa-2	TraesCS5B02G208600	0.331797	0.610854	0.537706	0.218526
RLK-Pelle_LRR-VI-2	TraesCS2A02G580000	-0.218664	0.664232	-0.186159	0.611993
RLK-Pelle_DLSV	TraesCS2B02G528600	-0.372154	0.931022	1.47513	0.767507
RLK-Pelle_CrRLK1L-1	TraesCS4B02G171100	0.102208	0.772331	-0.176352	0.453788
RLK-Pelle_LysM	TraesCS6A02G396300	0.714689	0.57607	-0.16891	0.90126
RLK-Pelle_LRR-Xa	TraesCS2A02G346000	0.235937	0.553648	0.0824395	0.76079
RLK-Pelle_CrRLK1L-1	TraesCS4D02G173100	-0.231063	0.955691	0.411476	0.848426
RLK-Pelle_DLSV	TraesCS2B02G021800	0.272551	0.427761	-0.552733	0.0113937
RLK-Pelle_RLCK-VI	TraesCS7B02G409600	-0.610139	0.631424	-0.195421	0.886178
RLK-Pelle_LRR-XII-1	TraesCS2B02G082100	0.289801	0.686924	-0.591617	0.33537
RLK-Pelle_DLSV	TraesCS2A02G418300	-0.445029	0.380455	-0.304445	0.404282
RLK-Pelle_DLSV	TraesCS6A02G276300	0.0322577	0.945738	0.464172	0.159029
RLK-Pelle_LRR-XI-1	TraesCS5B02G151500	2.36483	0.604977	-0.0313392	0.9922
RLK-Pelle_SD-2b	TraesCS3A02G246200	-0.770745	0.267644	-0.353142	0.563795
RLK-Pelle_LRR-V	TraesCS6D02G092300	-0.211092	0.929054	1.57029	0.60213
RLK-Pelle_RLCK-Os	TraesCS2A02G503700	-1.3457	0.373128	-0.770036	0.534335
RLK-Pelle_L-LEC	TraesCS7B02G214000	-0.0771369	0.979862	-0.0434775	0.981176
RLK-Pelle_DLSV	TraesCS1B02G333300	0.0957362	0.806084	0.112876	0.674219
RLK-Pelle_LRR-VII-1	TraesCS4B02G320600	0.226635	0.661661	-0.553772	0.19652
RLK-Pelle_LRR-VI-1	TraesCS7A02G368000	-0.0495125	0.899827	-0.312341	0.23039
RLK-Pelle_LRR-XII-1	TraesCS3B02G072700	0.801143	0.50658	-0.787885	0.497723
RLK-Pelle_WAK_LRK10L-1	TraesCS5B02G453800	-0.187187	0.812197	0.230655	0.72207
RLK-Pelle_WAK	TraesCS2D02G509205	-1.78725	0.719534	1.40947	0.777774
RLK-Pelle_WAK	TraesCS6D02G210100	-1.60892	0.747062	-1.44437	0.772469
RLK-Pelle_L-LEC	TraesCS2A02G186500	-0.457612	0.796972	0.235317	0.894629
RLK-Pelle_LRR-VI-2	TraesCS1A02G222700	0.00404563	0.992907	-0.0621922	0.82764
RLK-Pelle_DLSV	TraesCS2D02G580000	2.86239	0.431408	-0.633589	0.813448
RLK-Pelle_RLCK-IXb	TraesCS6A02G245400	-0.0541578	0.931602	-0.354877	0.476509
RLK-Pelle_LRR-III	TraesCS2B02G538200	-0.0268266	0.964438	-0.538094	0.280661
RLK-Pelle_RLCK-VIIa-2	TraesCS5A02G215200	0.253614	0.747816	0.828265	0.208805
RLK-Pelle_RLCK-VIIa-2	TraesCS4B02G229700	-0.640498	0.41813	-1.2641	0.0497812
RLK-Pelle_LRR-III	TraesCS6A02G154900	-0.231063	0.955691	1.47513	0.767507
RLK-Pelle_URK-2	TraesCS6B02G238100	0.871522	0.68774	-1.61127	0.443383
RLK-Pelle_LRR-XII-1	TraesCS3B02G072800	-2.81526	0.510358	1.01586	0.776347
RLK-Pelle_RLCK-IXa	TraesCS1A02G236900	0.234594	0.700862	-0.157988	0.774848
RLK-Pelle_CrRLK1L-1	TraesCS3B02G151200	-0.0125037	0.972746	0.0180285	0.938979
RLK-Pelle_WAK	TraesCS1D02G200500	-0.757447	0.767534	2.30445	0.376749
RLK-Pelle_LRR-Xb-1	TraesCS6A02G125500	1.53955	0.463446	-1.42488	0.426898
RLK-Pelle_DLSV	TraesCS2B02G002200	0.497007	0.318773	-0.274255	0.525687
RLK-Pelle_LRR-I-2	TraesCS7D02G304200	0.433353	0.818535	-0.513656	0.757631
RLK-Pelle_PERK-1	TraesCSU02G104700	-1.20006	0.365957	-0.252614	0.826889
RLK-Pelle_LRR-III	TraesCS2B02G106900	1.77889	0.289951	-0.523782	0.667604
RLK-Pelle_Extensin	TraesCS1A02G249500	2.08933	0.670038	-3.43832	0.280425
RLK-Pelle_L-LEC	TraesCS3A02G101800	-1.10874	0.769873	2.99522	0.400689
RLK-Pelle_DLSV	TraesCS1B02G454000	-3.50913	0.109248	3.13977	0.159419
RLK-Pelle_RLCK-V	TraesCS4D02G132900	0.337925	0.627731	-0.342324	0.40629
RLK-Pelle_DLSV	TraesCS4D02G028700	-0.209549	0.963063	-0.0202755	0.996286
RLK-Pelle_CR4L	TraesCS1A02G242100	0.214555	0.69879	0.00328733	0.9938
RLK-Pelle_LRR-VI-1	TraesCS2D02G248200	0.832899	0.81113	-0.413812	0.84701
RLK-Pelle_RLCK-VIIa-2	TraesCS6A02G394900	-0.126068	0.851355	0.42504	0.383209
RLK-Pelle_LysM	TraesCS7D02G265400	-1.00655	0.608967	-1.83726	0.363936
RLK-Pelle_L-LEC	TraesCS3A02G101700	0.832899	0.81113	0.960236	0.685627
RLK-Pelle_RLCK-XV	TraesCS7A02G129300	0.0761147	0.852382	-0.169985	0.553088
RLK-Pelle_DLSV	TraesCS2B02G242100	-0.439693	0.610123	0.556476	0.425992
RLK-Pelle_DLSV	TraesCS5A02G367700	-0.187365	0.579978	-0.123746	0.548616
RLK-Pelle_SD-2b	TraesCS2A02G299500	-0.976507	0.604236	-0.906749	0.507478
RLK-Pelle_LRR-I-1	TraesCS3A02G335500	0.262437	0.809554	-0.82138	0.30039
RLK-Pelle_LRR-I-1	TraesCS3D02G543900	-2.00813	0.320799	0.587722	0.815555
RLK-Pelle_LRR-Xb-1	TraesCS6B02G153700	0.166052	0.855657	0.253507	0.72733
RLK-Pelle_LRR-III	TraesCS4B02G171300	-0.0778578	0.816734	0.141878	0.507525
RLK-Pelle_DLSV	TraesCS5B02G067800	-0.413843	0.502525	-0.351843	0.516939
RLK-Pelle_LRR-VIII-1	TraesCS3A02G342000	-0.0607899	0.891932	0.0570132	0.860314
RLK-Pelle_RLCK-V	TraesCS3A02G161800	0.0269838	0.940056	-0.0043587	0.985431
RLK-Pelle_WAK	TraesCS6B02G034300	1.56758	0.616792	-0.248465	0.887566
RLK-Pelle_LRR-I-1	TraesCS5B02G186400	-1.78725	0.719534	-2.41808	0.59977
RLK-Pelle_LRK10L-2	TraesCS3D02G064300	0.786533	0.690252	-0.532774	0.754279
RLK-Pelle_DLSV	TraesCS5D02G187500	-0.22063	0.903968	1.47513	0.767507
RLK-Pelle_LRR-XIIIa	TraesCS3B02G199100	2.08933	0.670038	-0.444617	0.836418
RLK-Pelle_LRR-III	TraesCS6B02G280100	0.152614	0.821343	0.664648	0.154184
RLK-Pelle_DLSV	TraesCS7D02G526800	1.21586	0.590056	-0.804213	0.647945
RLK-Pelle_RLCK-VIIa-2	TraesCS7B02G473700	0.27561	0.71148	0.731768	0.159208
RLK-Pelle_Extensin	TraesCS3A02G251000	0.20138	0.563879	0.398662	0.0273188
RLK-Pelle_LRR-XII-1	TraesCS2B02G524300	0.957899	0.793491	0.238066	0.910503
RLK-Pelle_RLCK-IV	TraesCS5A02G163300	-0.0142739	0.970529	0.0182307	0.941052
RLK-Pelle_RLCK-IXa	TraesCS3A02G460900	0.576095	0.21592	0.107009	0.70734
RLK-Pelle_DLSV	TraesCS3B02G555700	-0.0966892	0.878656	-0.250863	0.615327
RLK-Pelle_LRK10L-2	TraesCS3B02G030500	-0.963016	0.564127	-0.165168	0.908702
RLK-Pelle_L-LEC	TraesCS7B02G415900	-0.231063	0.955691	-2.45752	0.555374
RLK-Pelle_L-LEC	TraesCS3A02G317800	-0.489847	0.381886	-0.0756552	0.869548
RLK-Pelle_SD-2b	TraesCS3D02G245100	1.33821	0.788139	-1.44437	0.772469
RLK-Pelle_LRR-I-1	TraesCS3B02G366500	-0.209549	0.963063	1.01586	0.776347
RLK-Pelle_SD-2b	TraesCS2D02G297100	-0.372154	0.931022	-1.44437	0.772469
RLK-Pelle_WAK	TraesCS5B02G449200	-1.60892	0.747062	1.47513	0.767507
RLK-Pelle_PERK-2	TraesCS3B02G245800	-0.135858	0.806061	-0.434715	0.272799
RLK-Pelle_WAK	TraesCS4A02G391600	-0.344204	0.63504	0.250162	0.68621
RLK-Pelle_LRR-XII-1	TraesCS7A02G150600	0.47742	0.527866	1.00023	0.0892983
RLK-Pelle_CR4L	TraesCS1B02G089100	-0.40115	0.780751	0.268031	0.756225
RLK-Pelle_DLSV	TraesCS3B02G001200	1.7633	0.546526	0.489171	0.780206
RLK-Pelle_SD-2b	TraesCS1B02G323100	0.25419	0.844628	0.227461	0.813545
RLK-Pelle_DLSV	TraesCS2B02G621800	-1.78725	0.719534	-0.0601114	0.988862
RLK-Pelle_LRR-XI-1	TraesCS7D02G234800	1.33821	0.788139	1.996	0.474083
RLK-Pelle_LRR-XII-1	TraesCS4B02G109600	-0.396643	0.503444	0.298312	0.515196
RLK-Pelle_LRR-XII-1	TraesCS7A02G550100	-0.314167	0.878198	0.183282	0.901999
RLK-Pelle_L-LEC	TraesCS2A02G455600	-0.0248255	0.985304	-0.558937	0.619303
RLK-Pelle_PERK-1	TraesCS7B02G130400	0.48645	0.279984	-0.341785	0.293723
RLK-Pelle_SD-2b	TraesCS3B02G174800	-0.209549	0.963063	-3.05513	0.385412
RLK-Pelle_RLCK-VIIa-2	TraesCS2D02G388000	1.18382	0.812465	-3.05513	0.385412
RLK-Pelle_CrRLK1L-1	TraesCS5B02G402100	-0.422352	0.600109	-0.566552	0.274494
RLK-Pelle_SD-2b	TraesCS2A02G209900	2.45316	0.334563	0.995872	0.607693
RLK-Pelle_RLCK-VIII	TraesCS3D02G389800	-1.78725	0.719534	1.40947	0.777774
RLK-Pelle_DLSV	TraesCS7A02G434300	-1.89888	0.264493	-0.474905	0.619688
RLK-Pelle_RLCK-IXb	TraesCS7A02G084400	-0.0801954	0.857466	0.00874099	0.977427
RLK-Pelle_SD-2b	TraesCS2B02G290100	0.820396	0.545012	0.223618	0.860551
RLK-Pelle_SD-2b	TraesCS7B02G331800	0.81603	0.636237	-0.68411	0.676533
RLK-Pelle_SD-2b	TraesCS2B02G533400	1.54363	0.637966	-0.635003	0.813888
RLK-Pelle_RLCK-V	TraesCS2A02G154300	-0.212923	0.587851	-0.104101	0.6784
RLK-Pelle_LRR-XII-1	TraesCS6B02G051700	0.1961	0.861326	-0.233195	0.838854
RLK-Pelle_DLSV	TraesCS1B02G377500	-1.29381	0.0826305	-0.461274	0.271169
RLK-Pelle_LRR-Xb-1	TraesCS5B02G174400	-0.0256946	0.957667	0.578776	0.0266718
RLK-Pelle_LRR-XI-1	TraesCS1B02G167400	-0.0771369	0.979862	-1.81687	0.366666
RLK-Pelle_LRR-IV	TraesCS7A02G073700	0.310202	0.627189	0.0955746	0.828659
RLK-Pelle_L-LEC	TraesCS3B02G348100	-0.059035	0.929868	0.362934	0.507224
RLK-Pelle_SD-2b	TraesCS2B02G316100	0.313615	0.753437	0.147279	0.862764
RLK-Pelle_LRR-II	TraesCS2D02G321400	-1.14153	0.464158	-0.896314	0.471702
RLK-Pelle_DLSV	TraesCS7A02G490147	0.961004	0.37961	0.222901	0.605068
RLK-Pelle_LRR-XI-1	TraesCS2D02G255900	0.12694	0.944192	0.458142	0.783217
RLK-Pelle_DLSV	TraesCS3B02G024100	-2.50117	0.596148	-0.0468205	0.98727
RLK-Pelle_LRR-XII-1	TraesCS3D02G088300	1.18382	0.812465	1.40947	0.777774
RLK-Pelle_RLCK-IXb	TraesCS6B02G213500	-0.500728	0.516765	0.397749	0.577926
RLK-Pelle_LRR-XI-1	TraesCS2A02G012900	0.186643	0.622493	0.123734	0.591293
RLK-Pelle_SD-2b	TraesCS1B02G372400	-0.221967	0.651254	-0.140321	0.654244
RLK-Pelle_DLSV	TraesCS5B02G521200	0.487924	0.2882	-0.0819585	0.796769
RLK-Pelle_LRR-XII-1	TraesCS5A02G528000	-2.40263	0.411587	-3.80227	0.191969
RLK-Pelle_WAK_LRK10L-1	TraesCSU02G047400	0.957899	0.793491	-2.04295	0.316397
RLK-Pelle_DLSV	TraesCS5A02G338200	-0.0553418	0.98224	-0.216467	0.886363
RLK-Pelle_LRR-XII-1	TraesCS7B02G245100	-1.55388	0.266135	-0.635763	0.534603
RLK-Pelle_RKF3	TraesCS4A02G205800	-0.0823674	0.871689	-0.0837618	0.827216
RLK-Pelle_PERK-1	TraesCS3B02G312300	0.00842415	0.984255	-0.00442574	0.98897
RLK-Pelle_DLSV	TraesCS3B02G352300	-0.344701	0.530141	-0.104064	0.80745
RLK-Pelle_L-LEC	TraesCS2A02G371600	1.16578	0.0824102	0.754795	0.18129
RLK-Pelle_LRR-XI-1	TraesCS4A02G482700	1.89451	0.521951	0.943058	0.797755
RLK-Pelle_L-LEC	TraesCS1A02G048000	-0.222836	0.923371	-0.0735112	0.973318
RLK-Pelle_DLSV	TraesCS6B02G430900	2.27318	0.427644	-0.996947	0.673563
RLK-Pelle_RLCK-IXb	TraesCS5B02G204400	0.572738	0.326584	-0.629253	0.236216
RLK-Pelle_DLSV	TraesCS4B02G092900	0.0408742	0.92696	-0.47546	0.166029
RLK-Pelle_WAK_LRK10L-1	TraesCS3A02G122300	-0.257517	0.783093	-0.113643	0.858498
RLK-Pelle_SD-2b	TraesCS3B02G077000	1.13299	0.614235	-1.00122	0.556914
RLK-Pelle_L-LEC	TraesCS5A02G406100	0.483242	0.692201	0.150515	0.851695
RLK-Pelle_LRR-XII-1	TraesCS7A02G053400	-0.243513	0.570552	-0.514763	0.0507358
RLK-Pelle_LRR-XII-1	TraesCS2B02G001400	2.95024	0.446645	1.94206	0.49047
RLK-Pelle_LRR-XI-1	TraesCS4A02G482600	-0.76697	0.297936	-0.301879	0.607647
RLK-Pelle_LRR-I-1	TraesCS1A02G346300	-0.0195284	0.986585	-1.58518	0.173393
RLK-Pelle_RLCK-VIIa-1	TraesCS2A02G081400	-0.377166	0.547193	0.624219	0.179208
RLK-Pelle_WAK	TraesCS5A02G449700	-2.50117	0.596148	-0.0202755	0.996286
RLK-Pelle_L-LEC	TraesCS2B02G220700	-1.36333	0.533451	-1.81505	0.320177
RLK-Pelle_LRR-II	TraesCS6B02G319700	-0.16733	0.6387	-0.0456067	0.843086
RLK-Pelle_LRR-III	TraesCS2B02G121100	-0.347534	0.365452	-0.0763412	0.763529
RLK-Pelle_LRR-II	TraesCS7D02G291200	1.3029	0.417236	0.302536	0.835167
RLK-Pelle_DLSV	TraesCS6B02G442900	-0.0597047	0.931806	-0.640761	0.285046
RLK-Pelle_LRK10L-2	TraesCS5B02G391900	1.18382	0.812465	-0.0202755	0.996286
RLK-Pelle_DLSV	TraesCS7A02G541000	-0.606299	0.605335	0.411797	0.712491
RLK-Pelle_LRK10L-2	TraesCS3B02G058400	-3.30146	0.336683	1.29777	0.557203
RLK-Pelle_WAK	TraesCS5A02G084200	-0.48103	0.465029	-0.261309	0.659984
RLK-Pelle_LysM	TraesCS6D02G381200	-0.791218	0.647013	-0.29401	0.816991
RLK-Pelle_DLSV	TraesCS7B02G353800	0.244197	0.709948	0.743593	0.18687
RLK-Pelle_LRR-III	TraesCS3A02G397700	1.68673	0.443435	0.28089	0.778968
RLK-Pelle_LRR-VIII-1	TraesCS1B02G314700	-0.435954	0.340922	-0.247369	0.294158
RLK-Pelle_LRR-Xb-1	TraesCS3B02G115800	-0.270502	0.712538	0.252822	0.630436
RLK-Pelle_L-LEC	TraesCS5B02G056000	-0.808673	0.727154	-1.29937	0.590563
RLK-Pelle_LRR-XI-1	TraesCS1A02G342600	0.227473	0.482365	0.126245	0.513645
RLK-Pelle_LRR-XII-1	TraesCS2B02G008700	0.95176	0.31868	0.0453643	0.941092
RLK-Pelle_L-LEC	TraesCS5D02G265800	-0.524457	0.828698	-1.48829	0.76561
RLK-Pelle_RLCK-IXb	TraesCS7D02G079400	0.233389	0.858591	0.553879	0.639888
RLK-Pelle_L-LEC	TraesCS5B02G184000	-4.70438	0.052266	2.75735	0.251882
RLK-Pelle_LRR-VI-2	TraesCS2A02G593500	-0.344354	0.791146	-0.316269	0.773407
RLK-Pelle_RLCK-VIIa-1	TraesCS1B02G247100	-0.155462	0.710589	-0.254853	0.406446
RLK-Pelle_WAK	TraesCS6A02G036200	1.33821	0.788139	1.40947	0.777774
RLK-Pelle_RKF3	TraesCS1B02G275100	0.047747	0.936015	0.00443759	0.992176
RLK-Pelle_LRR-Xb-1	TraesCS6A02G125600	0.398479	0.79737	-0.816688	0.639531
RLK-Pelle_RLCK-V	TraesCS1B02G282100	-0.328013	0.450792	0.191297	0.561128
RLK-Pelle_LRR-VIII-1	TraesCS1A02G304200	-0.559065	0.21859	-0.551923	0.0421041
RLK-Pelle_CrRLK1L-1	TraesCS5D02G406800	-0.209549	0.963063	1.40947	0.777774
RLK-Pelle_LRR-XI-1	TraesCS1B02G167700	0.136163	0.8186	0.228719	0.659026
RLK-Pelle_RKF3	TraesCS3B02G440300	-0.357095	0.818795	-0.014009	0.994419
RLK-Pelle_RLCK-VIII	TraesCS4A02G341700	-0.669744	0.0715384	-0.0620919	0.807476
RLK-Pelle_WAK	TraesCS2D02G070700	-0.52582	0.473795	0.446146	0.448348
RLK-Pelle_RLCK-VIIa-2	TraesCS3D02G535700	-1.55617	0.52204	0.622458	0.816291
RLK-Pelle_RLCK-XI	TraesCS1A02G401900	0.461682	0.479321	-0.277211	0.599612
RLK-Pelle_RLCK-VIIa-2	TraesCS7B02G031900	-0.0305842	0.938893	-0.00239553	0.99254
RLK-Pelle_LRR-I-1	TraesCS6B02G150400	3.15566	0.0458044	0.982255	0.3942
RLK-Pelle_LRR-XII-1	TraesCS3B02G052600	0.487734	0.767491	1.02244	0.362332
RLK-Pelle_LRR-XII-1	TraesCS7A02G366200	0.0105444	0.989989	-0.573692	0.402899
RLK-Pelle_LRR-XII-1	TraesCS7A02G476700	-0.687434	0.635496	0.0469576	0.984771
RLK-Pelle_DLSV	TraesCS4A02G444100	2.2331	0.607755	-1.03091	0.761285

## Sheet:  “L-82” and “Marvdasht”
Subfamily	Gene_ID	Marvdasht（c-w）	P value	L-82（c-w）	P value
RLK-Pelle_RLCK-VIIa-2	TraesCS6B02G434800	-0.438572	0.461827	0.101287	0.926805
RLK-Pelle_LRR-Xb-1	TraesCS6D02G154800	-0.257108	0.819635	1.15272	0.68071
RLK-Pelle_RLCK-V	TraesCS3A02G227100	2.24193	0.00140143	-0.740256	0.853592
RLK-Pelle_LRR-XI-1	TraesCS1B02G355700	1.37596	3.94594e-10	-0.221114	0.746713
RLK-Pelle_DLSV	TraesCS5D02G003500	-0.450558	0.800784	2.48855	0.396343
RLK-Pelle_RLCK-IV	TraesCS3A02G366500	-0.766522	0.648204	-2.00201	0.682365
RLK-Pelle_RLCK-VI	TraesCS4B02G099900	-0.16064	0.827109	-0.75122	0.728564
RLK-Pelle_RLCK-VIIa-2	TraesCS6A02G336600	-0.566871	0.0180201	-1.92374	0.0078179
RLK-Pelle_WAK	TraesCS5D02G374500	-1.15655	0.714344	-1.85582	0.704483
RLK-Pelle_LRR-III	TraesCS4D02G132100	3.66728	0.0370844	-0.212747	0.939062
RLK-Pelle_DLSV	TraesCS2D02G217500	-1.81274	0.118117	-2.79477	0.56749
RLK-Pelle_DLSV	TraesCSU02G255000	-3.02043	0.0153055	-0.376223	0.925303
RLK-Pelle_LRR-V	TraesCS2D02G213100	-1.14204	6.48526e-08	-0.0530695	0.936245
RLK-Pelle_C-LEC	TraesCS3A02G078700	0.0231256	0.939504	0.230753	0.746011
RLK-Pelle_LRR-III	TraesCS2A02G512500	0.953935	0.0424892	-1.49999	0.170593
RLK-Pelle_DLSV	TraesCS2A02G216700	0.637801	0.00240433	-0.378184	0.533426
RLK-Pelle_RLCK-VIIa-2	TraesCSU02G111300	-0.131186	0.501176	0.433737	0.854245
RLK-Pelle_LRK10L-2	TraesCS3D02G261700	1.31234	0.167011	0.474682	0.895175
RLK-Pelle_LRR-XII-1	TraesCS4D02G352700	-4.62759	0.112852	-1.18524	0.808837
RLK-Pelle_LRR-XI-1	TraesCS5D02G339700	-0.613458	0.110059	-0.463735	0.913495
RLK-Pelle_RLCK-XIII	TraesCS1B02G203200	-0.400634	0.699182	-0.279121	0.919226
RLK-Pelle_LRR-VIII-1	TraesCS1A02G304200	-0.929781	0.00105053	0.256472	0.773508
RLK-Pelle_LRR-VI-2	TraesCS4A02G111600	-0.806008	0.282644	-0.374009	0.789598
RLK-Pelle_RLCK-IXb	TraesCS5A02G542700	0.676779	0.394688	0.564977	0.803358
RLK-Pelle_LRR-XII-1	TraesCS2A02G068300	-0.317271	0.78013	-0.121027	0.97709
RLK-Pelle_LRR-III	TraesCS7A02G523900	-1.92482	0.0230091	-3.94238	0.000401198
RLK-Pelle_LRR-XIIIa	TraesCS3D02G173200	-0.776406	0.523357	-2.73191	0.576254
RLK-Pelle_RLCK-XIII	TraesCS6D02G028100	-5.41316	1.39559e-16	-0.84766	0.830021
RLK-Pelle_LRR-Xb-1	TraesCS6B02G061000	0.570031	1.1834e-05	-1.22419	0.264078
RLK-Pelle_LRR-Xb-1	TraesCS2A02G550200	0.161469	0.437519	-0.834524	0.188313
RLK-Pelle_DLSV	TraesCS3D02G040800	-0.960041	0.106665	-3.27477	0.502754
RLK-Pelle_DLSV	TraesCS3B02G044300	-4.76973	3.55514e-05	-3.05136	0.273322
RLK-Pelle_LRR-V	TraesCS7D02G477500	-0.174658	0.724016	-3.56136	0.0466745
RLK-Pelle_RLCK-VIIa-2	TraesCS1D02G091600	-0.123667	0.934179	0.610042	0.855225
RLK-Pelle_DLSV	TraesCS4B02G214600	0.25329	0.453177	-0.664078	0.510403
RLK-Pelle_CrRLK1L-1	TraesCS2D02G463600	-1.70101	0.0581514	-0.884473	0.805912
RLK-Pelle_DLSV	TraesCS7B02G459900	-1.44875	0.771862	-1.05874	0.239885
RLK-Pelle_RLCK-XII-1	TraesCS1D02G206900	-0.0193352	0.933925	0.145526	0.829827
RLK-Pelle_WAK	TraesCS1D02G200500	-0.093752	0.837873	-0.781434	0.745413
RLK-Pelle_SD-2b	TraesCS7A02G230900	-0.816384	0.149243	-1.01435	0.593002
RLK-Pelle_LRR-Xb-1	TraesCS2A02G260000	-0.732855	0.201482	0.185919	0.920686
RLK-Pelle_L-LEC	TraesCS6D02G122100	-2.49983	8.43461e-05	0.249878	0.890072
RLK-Pelle_RLCK-XII-1	TraesCS5D02G501100	-0.490896	0.131209	-0.0937717	0.909391
RLK-Pelle_RLCK-VIIa-2	TraesCS5A02G210200	2.58859	1.3114e-11	-2.25706	0.111901
RLK-Pelle_DLSV	TraesCS2B02G242600	0.298742	0.832415	1.14963	0.810733
RLK-Pelle_RLCK-IXb	TraesCS4D02G365900	1.16136	0.795683	0.73366	0.828808
RLK-Pelle_PERK-2	TraesCS3A02G407500	0.0226299	0.97988	2.74524	0.211775
RLK-Pelle_DLSV	TraesCS2A02G216600	0.924796	0.00788867	0.84208	0.361811
RLK-Pelle_LRR-XII-1	TraesCS7B02G054500	-1.19146	2.20166e-06	-1.78766	0.0184703
RLK-Pelle_LRR-III	TraesCS5A02G026300	-5.27026	0.0392889	-1.46131	0.582361
RLK-Pelle_DLSV	TraesCS5D02G376600	0.331247	0.0437706	0.31784	0.495646
RLK-Pelle_LRR-IX	TraesCS4A02G147700	-0.213509	0.588191	0.230331	0.831557
RLK-Pelle_WAK_LRK10L-1	TraesCS3B02G141500	-0.194911	0.799677	-0.0204204	0.99281
RLK-Pelle_DLSV	TraesCS3B02G103500	-0.569352	0.199503	1.14806	0.61672
RLK-Pelle_DLSV	TraesCS1B02G454400	-0.412019	0.439298	0.0976991	0.943879
RLK-Pelle_DLSV	TraesCS2A02G211200	0.276578	0.179254	-0.126428	0.784596
RLK-Pelle_LRR-XI-1	TraesCS5A02G254600	-0.771735	0.549662	-0.8797	0.820716
RLK-Pelle_LRR-Xb-1	TraesCS4A02G207800	-0.0656684	0.91138	-0.414715	0.891697
RLK-Pelle_WAK	TraesCS2B02G087300	-1.68487	2.81285e-05	-0.763938	0.8016
RLK-Pelle_RLCK-VIII	TraesCSU02G219500	-1.91313	0.607117	0.535885	0.887718
RLK-Pelle_LRR-V	TraesCS6B02G199500	-0.0805033	0.811858	-0.0322606	0.966753
RLK-Pelle_WAK	TraesCS6B02G415200	-1.46353	0.769554	-1.85582	0.704483
RLK-Pelle_LRR-VIII-1	TraesCS3A02G341800	-0.433643	0.860065	0.479061	0.920405
RLK-Pelle_LRR-XI-1	TraesCS5B02G079200	-0.208854	0.543114	0.273574	0.86504
RLK-Pelle_LRR-III	TraesCS2B02G538200	-1.21761	0.489776	-4.70657	0.101591
RLK-Pelle_LRR-III	TraesCS2B02G222100	6.65038	0.000539611	1.58139	0.742139
RLK-Pelle_LRR-XII-1	TraesCS6B02G424100	0.751425	0.0555662	-2.05618	0.234002
RLK-Pelle_DLSV	TraesCS5D02G187500	0.0777378	0.870073	0.308206	0.856893
RLK-Pelle_RLCK-VIIa-2	TraesCS5B02G143500	-2.03107	0.00287717	-0.218786	0.934052
RLK-Pelle_SD-2b	TraesCS4B02G130700	-0.555313	0.724245	-2.47819	0.266192
RLK-Pelle_LRR-III	TraesCS1A02G240300	-0.440744	0.384158	1.08618	0.516126
RLK-Pelle_RLCK-IV	TraesCS3D02G359400	-1.23745	0.0982085	-0.347858	0.915923
RLK-Pelle_PERK-1	TraesCS3B02G179300	-0.00915663	0.96002	-0.239605	0.663667
RLK-Pelle_CR4L	TraesCS7D02G296700	-1.62903	0.309527	0.107352	0.968614
RLK-Pelle_DLSV	TraesCS1B02G454100	-0.484419	0.436863	-3.15231	0.51889
RLK-Pelle_RLCK-IXb	TraesCS5A02G294700	-1.35822	0.0907127	-3.15231	0.51889
RLK-Pelle_LRR-I-1	TraesCS3D02G543900	-0.215067	0.281864	-0.0655464	0.909316
RLK-Pelle_LRR-XII-1	TraesCSU02G105600	-0.211095	0.911862	0.655151	0.893609
RLK-Pelle_WAK	TraesCS2D02G070800	-0.0482375	0.823774	-0.205535	0.724172
RLK-Pelle_RLCK-V	TraesCS1B02G282100	-0.951582	0.510078	-0.177566	0.870464
RLK-Pelle_LRR-V	TraesCS6A02G103900	-1.07628	0.531922	-0.180674	0.968156
RLK-Pelle_LRR-VI-2	TraesCS3A02G135400	0.515513	0.337101	1.1168	0.388538
RLK-Pelle_L-LEC	TraesCS7B02G142000	-2.59369	0.226285	-2.52589	0.273211
RLK-Pelle_WAK	TraesCS5D02G281200	-1.76089	0.0083027	-1.27722	0.697989
RLK-Pelle_L-LEC	TraesCS1D02G048900	-1.45931	0.629119	1.44065	0.691143
RLK-Pelle_CR4L	TraesCS4D02G106000	-0.804628	0.0198651	-0.536282	0.569462
RLK-Pelle_LRR-III	TraesCS4B02G137400	-1.08494	0.613731	-3.01376	0.537465
RLK-Pelle_LRR-I-1	TraesCS1B02G359400	-0.369961	0.634764	0.0496961	0.988011
RLK-Pelle_CR4L	TraesCS7B02G222500	-0.684789	0.0250557	-0.613627	0.612552
RLK-Pelle_CrRLK1L-1	TraesCS1A02G227300	0.117658	0.55481	0.422838	0.502223
RLK-Pelle_PERK-2	TraesCS3A02G216100	-0.346301	0.664557	0.934917	0.615795
RLK-Pelle_LRR-XI-1	TraesCS5D02G339600	1.27323	0.174089	-0.986838	0.839579
RLK-Pelle_LRR-III	TraesCS5A02G130900	0.809325	0.818721	0.995572	0.790769
RLK-Pelle_WAK_LRK10L-1	TraesCS4B02G238700	0.218299	0.84806	-0.599498	0.902166
RLK-Pelle_LRR-VII-1	TraesCS4D02G317100	1.03167	0.391421	-2.12874	0.663408
RLK-Pelle_DLSV	TraesCS3B02G533500	0.408719	0.614963	2.35564	0.286954
RLK-Pelle_RLCK-VI	TraesCS7A02G432900	-3.1527	8.39655e-14	-1.98909	0.259228
RLK-Pelle_LRR-VIII-1	TraesCS3A02G095000	0.390203	0.0993124	0.0629281	0.957618
RLK-Pelle_LRR-Xb-1	TraesCS6D02G116100	1.45609	0.054337	-0.104068	0.969489
RLK-Pelle_RLCK-V	TraesCS3B02G257200	1.67492	0.00799738	-1.44429	0.45693
RLK-Pelle_LRR-II	TraesCS7D02G212800	-0.12891	0.498966	-0.182348	0.698348
RLK-Pelle_SD-2b	TraesCS5D02G243800	-1.13078	0.0328129	-0.495561	0.660974
RLK-Pelle_DLSV	TraesCS5D02G473200	-0.746981	0.727498	-1.18524	0.808837
RLK-Pelle_LRR-III	TraesCS4B02G047100	0.186614	0.55111	-0.244266	0.719404
RLK-Pelle_DLSV	TraesCS7D02G525000	-0.333596	0.29995	-0.454703	0.634692
RLK-Pelle_LRK10L-2	TraesCS1D02G015300	-0.902238	0.572389	0.311498	0.945161
RLK-Pelle_RLCK-VIIa-1	TraesCS1B02G085000	1.80871	2.42514e-07	0.900401	0.282919
RLK-Pelle_DLSV	TraesCS2D02G537900	-0.901013	0.746308	-4.74151	0.0941666
RLK-Pelle_LRR-I-1	TraesCS2D02G208100	-1.82763	0.00127408	-2.72493	0.0379773
RLK-Pelle_LRR-VI-2	TraesCS2D02G086600	0.208533	0.291249	0.0172659	0.977734
RLK-Pelle_LRK10L-2	TraesCS1A02G017900	-5.52656	0.0386905	1.08332	0.82075
RLK-Pelle_WAK_LRK10L-1	TraesCS4D02G238900	-0.00220093	0.998828	-2.51608	0.60682
RLK-Pelle_DLSV	TraesCS7B02G071100	-2.6289	0.0374048	-1.4684	0.764251
RLK-Pelle_RLCK-Os	TraesCS6B02G470600	1.51642	0.587128	-1.4684	0.764251
RLK-Pelle_RLCK-V	TraesCS3A02G241700	-1.54058	0.0532402	-4.07124	0.0688624
RLK-Pelle_DLSV	TraesCS3B02G352900	2.74541	0.0162651	1.41819	0.436192
RLK-Pelle_RLCK-VIII	TraesCS3D02G389800	0.0483809	0.86633	-0.0514242	0.945717
RLK-Pelle_Extensin	TraesCS3B02G123300	-1.48072	0.0104797	-1.42325	0.261075
RLK-Pelle_LRR-III	TraesCS4A02G180100	-3.28861	0.09623	-2.91003	0.551587
RLK-Pelle_RLCK-II	TraesCS3D02G337900	0.427781	0.28784	-1.29578	0.317984
RLK-Pelle_RLCK-V	TraesCS4D02G235400	-1.76178	0.0313382	-1.28862	0.713707
RLK-Pelle_SD-2b	TraesCS4B02G376800	-3.05173	0.529714	-2.12874	0.663408
RLK-Pelle_LRR-XII-1	TraesCS2A02G359700	1.26119	0.0766888	-0.235218	0.884663
RLK-Pelle_RLCK-XII-1	TraesCS7B02G228900	-0.0468229	0.896365	-0.79608	0.484047
RLK-Pelle_WAK	TraesCS6D02G050900	-2.46636	0.614096	-1.85582	0.704483
RLK-Pelle_LRR-XII-1	TraesCS7D02G144900	-0.716881	0.175508	-0.826985	0.658648
RLK-Pelle_LRR-V	TraesCS6B02G193500	0.0346723	0.980909	0.761895	0.81096
RLK-Pelle_LRR-Xb-1	TraesCS6A02G125500	-0.215042	0.797882	-1.30541	0.689744
RLK-Pelle_L-LEC	TraesCS3A02G317800	0.134311	0.6117	0.102005	0.905214
RLK-Pelle_RLCK-VIIa-2	TraesCS4A02G010000	0.227419	0.33114	-0.0699327	0.901448
RLK-Pelle_DLSV	TraesCS6B02G117100	0.452104	0.121868	0.427923	0.684424
RLK-Pelle_DLSV	TraesCS2D02G463100	-0.381196	0.309442	-0.766096	0.424862
RLK-Pelle_DLSV	TraesCS5D02G539100	0.332574	0.0771154	-0.00525618	0.991062
RLK-Pelle_DLSV	TraesCS1B02G093800	-0.0879155	0.716365	0.836028	0.371497
RLK-Pelle_LRR-VII-1	TraesCS5A02G491400	-1.0779	0.53606	-2.91003	0.551587
RLK-Pelle_CrRLK1L-1	TraesCS2B02G272800	2.02607	0.278945	-3.15231	0.51889
RLK-Pelle_LRR-XII-1	TraesCS2B02G080200	-0.157661	0.679075	1.67072	0.3353
RLK-Pelle_RLCK-IXb	TraesCS5B02G294000	-1.63073	0.0623256	-2.79477	0.56749
RLK-Pelle_LRR-III	TraesCS2B02G540400	0.650531	0.600148	-3.062	0.530959
RLK-Pelle_RLCK-IXb	TraesCS4A02G220300	-0.0133417	0.988474	-0.463735	0.913495
RLK-Pelle_DLSV	TraesCS6A02G390400	-0.89586	0.747929	0.451717	0.917769
RLK-Pelle_LRR-III	TraesCS1A02G165600	0.194645	0.436257	-2.03017	0.0226542
RLK-Pelle_RLCK-IXb	TraesCS6D02G227900	-0.158701	0.775704	0.628361	0.662231
RLK-Pelle_RLCK-IXb	TraesCS5B02G294100	-2.27894	0.176853	-2.00201	0.682365
RLK-Pelle_WAK	TraesCS3B02G548100	-2.45308	0.616075	-1.16459	0.696111
RLK-Pelle_RLCK-VIIa-1	TraesCS3B02G506600	-0.415045	0.0571824	-0.163507	0.754524
RLK-Pelle_RLCK-V	TraesCS4D02G132900	-0.701418	0.00316318	-0.0573355	0.92579
RLK-Pelle_Extensin	TraesCS1D02G249000	3.25684	0.488658	-1.85582	0.704483
RLK-Pelle_WAK	TraesCS7B02G148700	1.07502	0.607876	-2.12874	0.663408
RLK-Pelle_SD-2b	TraesCS7A02G400600	-1.25564	0.243329	0.00899791	0.99751
RLK-Pelle_LRR-XII-1	TraesCS7D02G036700	-2.71451	0.0989649	-1.85582	0.704483
RLK-Pelle_RLCK-VI	TraesCS5D02G125300	-0.622921	0.276867	-3.76169	0.378849
RLK-Pelle_LRR-Xb-1	TraesCS6B02G152700	-2.52928	0.0992492	0.551886	0.807267
RLK-Pelle_LRR-XII-1	TraesCSU02G105400	0.682237	0.355264	0.874484	0.741491
RLK-Pelle_DLSV	TraesCS5D02G017400	0.166471	0.556869	-0.563142	0.548375
RLK-Pelle_RLCK-VIIa-2	TraesCS6D02G223300	0.81261	0.0193982	0.668412	0.615113
RLK-Pelle_DLSV	TraesCS5D02G422600	-0.531038	0.197263	0.400475	0.708031
RLK-Pelle_SD-2b	TraesCS1D02G360600	-1.80349	0.0264663	-0.462222	0.881561
RLK-Pelle_LRR-XI-1	TraesCS6A02G029100	-1.67816	1.70731e-06	-0.581233	0.531127
RLK-Pelle_LRR-XI-1	TraesCS4B02G091500	0.226925	0.188346	-0.640778	0.175173
RLK-Pelle_WAK	TraesCS5B02G089800	1.37498	0.365937	-1.4684	0.764251
RLK-Pelle_DLSV	TraesCS6B02G057700	0.154193	0.9395	-0.472775	0.922786
RLK-Pelle_DLSV	TraesCS1A02G030900	-0.0349925	0.907435	-1.58347	0.109856
RLK-Pelle_LRR-VII-1	TraesCS3D02G502600	1.071	0.157951	-0.416874	0.855024
RLK-Pelle_RLCK-Os	TraesCS2D02G504400	-0.184668	0.593163	0.498103	0.420794
RLK-Pelle_DLSV	TraesCS7B02G407000	-2.4397	0.618072	1.42103	0.712286
RLK-Pelle_Extensin	TraesCS6D02G371500	0.777828	0.00699541	0.420576	0.656154
RLK-Pelle_RLCK-VIII	TraesCS7B02G164600	-0.239678	0.628328	0.315841	0.879734
RLK-Pelle_RLCK-IXb	TraesCS7D02G121000	-4.45312	0.143264	-1.4684	0.764251
RLK-Pelle_DLSV	TraesCS6B02G442900	0.224024	0.521477	-1.68249	0.731027
RLK-Pelle_RLCK-VIII	TraesCS6D02G025700	-0.482939	0.318937	-0.623427	0.769378
RLK-Pelle_RLCK-VIIa-2	TraesCS4B02G294300	1.11209	2.65949e-09	0.95877	0.0981268
RLK-Pelle_LRR-VI-1	TraesCS5B02G431000	0.878488	0.0367965	0.190978	0.888705
RLK-Pelle_LRR-I-1	TraesCS5A02G082900	-0.863458	0.339543	-3.10813	0.524778
RLK-Pelle_WAK	TraesCSU02G194300	0.330957	0.636259	-1.36245	0.415518
RLK-Pelle_LRR-III	TraesCS7D02G512900	-0.335091	0.380281	-0.975543	0.294677
RLK-Pelle_LRK10L-2	TraesCS3A02G261800	0.176766	0.679338	1.36947	0.47783
RLK-Pelle_RLCK-VIIa-2	TraesCS5D02G147600	-1.29025	0.112941	0.507673	0.818031
RLK-Pelle_CR4L	TraesCS2D02G026600	1.67909	0.165122	-0.388257	0.770653
RLK-Pelle_LRR-VI-2	TraesCS1D02G224300	0.0121142	0.984451	-0.66126	0.583571
RLK-Pelle_DLSV	TraesCS3D02G481800	0.336179	0.673521	1.14747	0.529823
RLK-Pelle_URK-1	TraesCS2B02G319500	-0.947236	0.192274	-0.737701	0.670406
RLK-Pelle_WAK	TraesCS5B02G043000	-2.10546	0.296052	1.21594	0.732834
RLK-Pelle_L-LEC	TraesCS5B02G090300	-5.91629	0.00659431	-2.12874	0.663408
RLK-Pelle_LRR-XI-1	TraesCS7B02G110700	-3.43844	0.0554772	-4.88215	0.07201
RLK-Pelle_LRR-XI-1	TraesCS1B02G167700	0.557644	0.27013	-1.78847	0.472205
RLK-Pelle_RLCK-VIII	TraesCS2B02G366600	-0.925098	0.665822	0.146343	0.923342
RLK-Pelle_WAK	TraesCS2A02G071800	-0.877244	0.00149449	-0.380675	0.599571
RLK-Pelle_LRK10L-2	TraesCS3B02G432500	0.253011	0.816787	-2.34127	0.632095
RLK-Pelle_LRR-II	TraesCS7B02G324500	0.020458	0.948374	0.674939	0.533344
RLK-Pelle_LRR-I-2	TraesCS7A02G213000	0.140002	0.670326	-0.616063	0.580824
RLK-Pelle_LRK10L-2	TraesCS3D02G011800	0.937571	0.156815	-0.255665	0.950388
RLK-Pelle_LRR-I-1	TraesCS6B02G158700	-1.32998	0.353151	-2.24076	0.646826
RLK-Pelle_CrRLK1L-1	TraesCS7A02G340700	0.130037	0.587597	0.510743	0.368269
RLK-Pelle_SD-2b	TraesCS2B02G533400	0.512913	0.687028	-2.00201	0.682365
RLK-Pelle_RLCK-V	TraesCS2B02G179500	-1.03112	0.111925	-0.718838	0.802619
RLK-Pelle_WAK	TraesCS7D02G087000	-0.314733	0.538267	0.498767	0.713858
RLK-Pelle_SD-2b	TraesCS2D02G297100	-1.00975	0.434459	0.479061	0.920405
RLK-Pelle_SD-2b	TraesCS7B02G196400	-1.49077	0.00019025	0.190175	0.895736
RLK-Pelle_RLCK-VIIa-2	TraesCS5D02G493800	-0.611098	0.071885	0.555706	0.572778
RLK-Pelle_RLCK-VIIa-2	TraesCS5D02G216500	-0.990168	0.523154	-4.67501	0.153319
RLK-Pelle_LRR-XI-1	TraesCS2A02G003700	-1.44875	0.771862	-1.18524	0.808837
RLK-Pelle_WAK	TraesCS7A02G091200	-0.30033	0.597062	2.05591	0.273879
RLK-Pelle_PERK-1	TraesCS3A02G152200	-0.186638	0.339747	-0.0311381	0.94879
RLK-Pelle_WAK_LRK10L-1	TraesCS3D02G046000	-0.763835	0.247762	-3.4188	0.484119
RLK-Pelle_Extensin	TraesCS1B02G143700	-1.43893	0.150529	0.449329	0.710269
RLK-Pelle_LRR-VIII-1	TraesCS3D02G335700	-0.110588	0.634735	-0.32055	0.602183
RLK-Pelle_LRR-VI-2	TraesCS1D02G031300	0.613768	0.629992	-2.12874	0.663408
RLK-Pelle_DLSV	TraesCS1D02G077800	1.5684	0.752628	0.457493	0.896571
RLK-Pelle_RLCK-VI	TraesCS4A02G072300	0.0762879	0.644349	0.0824097	0.832096
RLK-Pelle_SD-2b	TraesCS2B02G290100	2.47673	0.197419	-0.00550256	0.999061
RLK-Pelle_SD-2b	TraesCS4D02G126900	-0.339137	0.333989	-0.0490177	0.95701
RLK-Pelle_LRR-Xa	TraesCS2D02G344700	0.3327	0.175841	0.0688783	0.915104
RLK-Pelle_L-LEC	TraesCS7B02G415300	-0.541095	0.653271	-1.4684	0.764251
RLK-Pelle_LRR-IX	TraesCS2B02G602000	1.96699	5.94019e-05	0.380416	0.564682
RLK-Pelle_LRR-XII-1	TraesCS1D02G317400	-0.0891679	0.940668	-0.376223	0.925303
RLK-Pelle_WAK	TraesCS6B02G460900	-0.462487	0.503064	-1.4684	0.764251
RLK-Pelle_RLCK-XII-1	TraesCS5A02G487000	0.688607	0.220966	-0.689954	0.622183
RLK-Pelle_DLSV	TraesCS4B02G372400	-4.5638	0.00174015	-1.47113	0.5576
RLK-Pelle_LRR-XII-1	TraesCS2D02G013300	-0.145929	0.86634	-2.12874	0.663408
RLK-Pelle_DLSV	TraesCS3D02G316400	-1.01069	0.409818	-2.00201	0.682365
RLK-Pelle_LRR-I-1	TraesCS3A02G335800	0.248626	0.684092	0.121864	0.942172
RLK-Pelle_RLCK-IV	TraesCS2A02G357800	-0.549467	0.271787	1.56019	0.353467
RLK-Pelle_RLCK-VI	TraesCS2B02G532900	-1.14994	3.61031e-05	-0.330905	0.747737
RLK-Pelle_DLSV	TraesCS3D02G022600	-2.75452	0.00393744	0.696145	0.883827
RLK-Pelle_WAK_LRK10L-1	TraesCS5A02G449000	-0.161687	0.685177	-1.22618	0.299796
RLK-Pelle_Extensin	TraesCS3D02G178300	0.0337342	0.869639	0.296812	0.627439
RLK-Pelle_L-LEC	TraesCS5D02G062800	-0.939134	0.429909	1.15705	0.677058
RLK-Pelle_LRR-XI-1	TraesCS7A02G356900	-0.454437	0.00321772	0.30475	0.457184
RLK-Pelle_LRR-IX	TraesCS4B02G049800	0.377261	0.187682	0.375033	0.559088
RLK-Pelle_RLCK-VIIa-2	TraesCS5D02G216800	-0.623375	0.378286	-2.34055	0.335286
RLK-Pelle_RLCK-V	TraesCS1B02G468800	-0.653647	0.762081	-2.51608	0.60682
RLK-Pelle_LRR-II	TraesCS7B02G118100	-0.0955993	0.609801	-0.246935	0.655058
RLK-Pelle_RLCK-IXb	TraesCS6B02G027000	0.0967059	0.921774	-1.0819	0.769757
RLK-Pelle_L-LEC	TraesCS5D02G063800	-1.85664	0.135349	-1.90165	0.53233
RLK-Pelle_LRR-III	TraesCS1D02G175100	-0.100923	0.658664	0.30056	0.682455
RLK-Pelle_LRR-XII-1	TraesCS2B02G080400	-0.156365	0.842955	0.958857	0.708075
RLK-Pelle_LRR-XII-1	TraesCS6D02G369600	0.918449	4.35563e-08	-0.938233	0.488114
RLK-Pelle_L-LEC	TraesCS1B02G062300	-1.25016	0.216445	0.803351	0.792484
RLK-Pelle_DLSV	TraesCS7B02G460600	0.624592	0.851499	-0.964546	0.799807
RLK-Pelle_SD-2b	TraesCS6D02G310400	-0.293927	0.676457	-0.059079	0.974942
RLK-Pelle_PERK-1	TraesCS3D02G290100	2.02207	3.28258e-38	-0.484451	0.375571
RLK-Pelle_DLSV	TraesCS2B02G036600	-0.619243	0.675988	-2.34127	0.632095
RLK-Pelle_URK-1	TraesCS2D02G582300	2.34721	0.462235	-2.21953	0.375566
RLK-Pelle_LRR-XII-1	TraesCS7A02G366800	-4.89473	0.0117082	-2.00201	0.682365
RLK-Pelle_LRR-XI-1	TraesCS1D02G146700	0.864228	0.374848	1.58139	0.742139
RLK-Pelle_RLCK-V	TraesCS4B02G318400	-0.277166	0.27321	0.0797882	0.918332
RLK-Pelle_WAK	TraesCS1D02G010100	0.496568	0.669844	-0.331243	0.939861
RLK-Pelle_DLSV	TraesCS4B02G092400	-4.78324	0.0918716	0.655151	0.893609
RLK-Pelle_DLSV	TraesCS6B02G067800	-2.31554	0.202968	0.0608268	0.990059
RLK-Pelle_LRR-VI-1	TraesCS2B02G270100	-0.975003	0.00312051	-0.0504433	0.946803
RLK-Pelle_LRR-XII-1	TraesCS7D02G355600	-1.15655	0.714344	-1.85582	0.704483
RLK-Pelle_LRR-III	TraesCS2B02G435300	0.145769	0.724358	-0.180949	0.892182
RLK-Pelle_LRR-VI-1	TraesCS5D02G437000	-2.01578	0.0676443	0.00900114	0.996255
RLK-Pelle_CrRLK1L-1	TraesCS5D02G094700	-5.14831	0.0454359	0.775739	0.873968
RLK-Pelle_RLCK-VIIa-2	TraesCSU02G111800	-0.0110645	0.967234	-0.316514	0.685321
RLK-Pelle_DLSV	TraesCS1D02G430800	0.25799	0.622876	-1.65046	0.608294
RLK-Pelle_LRR-XII-1	TraesCS4B02G083700	0.335899	0.846525	0.813048	0.825133
RLK-Pelle_LRR-Xb-1	TraesCS6B02G153400	0.90091	0.265937	-0.777289	0.699827
RLK-Pelle_DLSV	TraesCS5A02G461000	0.98713	0.75029	-1.18524	0.808837
RLK-Pelle_L-LEC	TraesCS7D02G258500	-0.370044	0.813791	-0.0967077	0.983224
RLK-Pelle_LRR-XII-1	TraesCS3A02G043500	1.42462	0.177959	0.696145	0.883827
RLK-Pelle_LRR-I-1	TraesCS3A02G538300	0.0716777	0.6921	-0.095703	0.849543
RLK-Pelle_CR4L	TraesCS7B02G201600	-1.56166	0.524168	-3.4188	0.484119
RLK-Pelle_LRR-IV	TraesCS3A02G208100	-0.68252	0.716422	-1.07901	0.570258
RLK-Pelle_DLSV	TraesCS5B02G521200	-0.56179	0.0419063	-0.242343	0.72088
RLK-Pelle_DLSV	TraesCS7A02G540400	-0.555125	0.70833	0.0768965	0.945735
RLK-Pelle_DLSV	TraesCS2A02G418400	0.832692	0.166159	-0.768974	0.76072
RLK-Pelle_CR4L	TraesCS2B02G036200	-2.59786	0.0895297	0.332868	0.944636
RLK-Pelle_DLSV	TraesCS3A02G045200	0.435807	0.16983	0.876307	0.477784
RLK-Pelle_CR4L	TraesCS2A02G308400	0.152272	0.67253	0.833351	0.533917
RLK-Pelle_LRR-IX	TraesCS4B02G165600	-0.328867	0.539035	-0.50622	0.654758
RLK-Pelle_URK-1	TraesCS2A02G302800	-1.10707	0.214499	-0.615315	0.844207
RLK-Pelle_LRR-XI-1	TraesCS1A02G103900	0.960777	4.09516e-08	0.313564	0.403449
RLK-Pelle_DLSV	TraesCS7A02G038600	-4.05185	0.282654	0.696145	0.883827
RLK-Pelle_L-LEC	TraesCS5A02G051200	-0.87053	0.332372	0.328023	0.913493
RLK-Pelle_DLSV	TraesCS1D02G419600	0.010096	0.976827	-1.00687	0.402341
RLK-Pelle_DLSV	TraesCS7D02G002600	0.915151	0.670653	2.03825	0.517172
RLK-Pelle_LysM	TraesCS7A02G061600	-0.182075	0.926213	-2.79477	0.56749
RLK-Pelle_DLSV	TraesCS2B02G568000	-3.46684	0.434249	-1.4684	0.764251
RLK-Pelle_WAK	TraesCS5D02G330900	-1.61661	0.0251188	-4.30372	0.049894
RLK-Pelle_LRK10L-2	TraesCS1D02G015800	-0.211075	0.615682	-0.95165	0.599847
RLK-Pelle_RLCK-VIIa-2	TraesCS1B02G157700	-0.856811	0.268012	-2.44132	0.499951
RLK-Pelle_WAK	TraesCS2B02G075200	-0.899024	0.160343	0.866474	0.856675
RLK-Pelle_RLCK-XVI	TraesCS6B02G039900	-2.71585	2.22484e-11	0.967671	0.543759
RLK-Pelle_LRK10L-2	TraesCS3B02G059100	-3.69701	0.0146596	-2.51608	0.60682
RLK-Pelle_RLCK-VI	TraesCS5A02G114900	0.168512	0.954699	1.49983	0.701689
RLK-Pelle_DLSV	TraesCS6B02G056700	-0.315289	0.514146	0.805946	0.764134
RLK-Pelle_LRR-I-1	TraesCS6A02G122000	-2.81206	0.000107011	-1.85582	0.704483
RLK-Pelle_SD-2b	TraesCS3B02G291900	-0.358429	0.476477	0.0566559	0.958734
RLK-Pelle_LRR-XV	TraesCS2D02G263100	-2.46636	0.614096	-1.4684	0.764251
RLK-Pelle_L-LEC	TraesCS5D02G191400	-2.4397	0.618072	0.479061	0.920405
RLK-Pelle_LRR-XI-1	TraesCS5B02G011300	0.391401	0.0697807	-0.691131	0.257808
RLK-Pelle_SD-2b	TraesCS7B02G273000	0.874252	0.415528	-1.18524	0.808837
RLK-Pelle_LRR-XI-1	TraesCS5B02G210300	0.609116	0.0188054	0.370507	0.794194
RLK-Pelle_LRR-XII-1	TraesCS2D02G013100	-3.37413	0.0637645	-1.4684	0.764251
RLK-Pelle_WAK	TraesCS2D02G442000	0.85732	0.0411913	0.46075	0.902413
RLK-Pelle_RLCK-XII-1	TraesCS5A02G500000	0.384841	0.20777	0.0576151	0.953827
RLK-Pelle_DLSV	TraesCS7D02G079100	0.32795	0.60061	1.27813	0.551088
RLK-Pelle_RLCK-VIII	TraesCS5D02G531200	0.238867	0.189677	0.495845	0.244582
RLK-Pelle_LRR-III	TraesCS4B02G171300	-1.53848	2.04753e-11	-0.400956	0.595218
RLK-Pelle_DLSV	TraesCS7D02G526800	-1.2913	0.0185453	-0.13642	0.954118
RLK-Pelle_RLCK-IV	TraesCS4B02G315400	0.733749	0.275976	-0.373028	0.89046
RLK-Pelle_DLSV	TraesCS3A02G039100	2.02467	0.14922	2.3877	0.614603
RLK-Pelle_LRR-Xb-1	TraesCS6A02G044700	0.781624	1.89692e-08	-1.06068	0.353758
RLK-Pelle_LRR-XIIIa	TraesCS5D02G007200	-1.25934	0.784707	-3.55343	0.443684
RLK-Pelle_LRR-III	TraesCS7D02G244000	-1.68602	0.139833	-2.92623	0.0210747
RLK-Pelle_LysM	TraesCS3D02G276800	1.39372	0.00444247	0.126737	0.948166
RLK-Pelle_LRR-XII-1	TraesCS2D02G066200	-0.327984	0.699629	1.33435	0.562059
RLK-Pelle_LRR-III	TraesCS5B02G158000	-4.04261	0.235612	-0.0775196	0.975787
RLK-Pelle_DLSV	TraesCS2B02G241400	0.275449	0.645922	-0.353236	0.908745
RLK-Pelle_LRR-XI-1	TraesCS4A02G224700	0.720432	0.000186079	-1.35348	0.0111283
RLK-Pelle_L-LEC	TraesCS2B02G220900	-0.179929	0.944758	-2.12874	0.663408
RLK-Pelle_RLCK-XV	TraesCS7A02G129300	0.153813	0.512771	0.951752	0.308606
RLK-Pelle_DLSV	TraesCS3B02G352500	3.96893	0.252091	-1.4684	0.764251
RLK-Pelle_DLSV	TraesCS5D02G359500	-0.378602	0.841492	1.72906	0.639817
RLK-Pelle_DLSV	TraesCS4A02G223200	-0.0462561	0.904825	-0.531352	0.640311
RLK-Pelle_DLSV	TraesCS4A02G497800	0.00339823	0.986508	-1.4684	0.764251
RLK-Pelle_LRR-XII-1	TraesCS7B02G261000	-0.531174	0.632901	-0.258555	0.953732
RLK-Pelle_RLCK-VIIa-2	TraesCS2B02G197000	-0.653307	0.0128981	-0.876498	0.468994
RLK-Pelle_LRR-Xb-1	TraesCS7B02G335000	0.052867	0.761901	-0.487152	0.317003
RLK-Pelle_LRR-II	TraesCS6A02G289500	-0.881093	8.37619e-05	1.04817	0.598625
RLK-Pelle_LRR-Xb-1	TraesCS6D02G115300	-0.81592	0.538469	-1.4684	0.764251
RLK-Pelle_LRR-XI-1	TraesCS1A02G149500	2.3714	0.0613027	0.696145	0.883827
RLK-Pelle_SD-2b	TraesCS7A02G091000	0.419418	0.883218	-1.4684	0.764251
RLK-Pelle_RKF3	TraesCS1D02G264600	-1.7621	0.125759	-5.13572	0.0447049
RLK-Pelle_RLCK-IXb	TraesCS7A02G084400	-1.63204	7.93757e-05	-0.401943	0.631876
RLK-Pelle_L-LEC	TraesCS5B02G456500	3.60761	0.395213	-1.4684	0.764251
RLK-Pelle_RLCK-IXa	TraesCS1B02G246900	-0.184267	0.934634	-1.18223	0.679468
RLK-Pelle_SD-2b	TraesCS7D02G530900	-1.04369	0.222161	1.03781	0.699947
RLK-Pelle_WAK	TraesCS5B02G550200	-4.91628	0.0698805	-1.85582	0.704483
RLK-Pelle_RLCK-VIIa-2	TraesCS7D02G381900	0.414447	0.0201063	-0.506297	0.441771
RLK-Pelle_SD-2b	TraesCS4D02G126500	-3.77107	0.114531	-0.180674	0.968156
RLK-Pelle_WAK	TraesCS5D02G520800	-2.46636	0.614096	-2.59324	0.59581
RLK-Pelle_DLSV	TraesCS6D02G256700	0.351264	0.117886	-0.0457155	0.929233
RLK-Pelle_SD-2b	TraesCS7A02G127100	2.60287	0.593854	1.79823	0.707352
RLK-Pelle_RLCK-IXb	TraesCS6D02G227800	0.550567	0.404791	2.10846	0.432315
RLK-Pelle_SD-2b	TraesCS7A02G037300	1.34413	0.00466739	-1.4684	0.764251
RLK-Pelle_RLCK-VIIa-1	TraesCS2A02G285700	-0.0474563	0.808907	-0.299859	0.563681
RLK-Pelle_RLCK-Os	TraesCS6D02G280700	-1.06231	0.128578	-0.221037	0.944173
RLK-Pelle_LRR-Xb-1	TraesCS6B02G193600	0.851498	0.118943	0.0300354	0.983845
RLK-Pelle_DLSV	TraesCS2D02G217400	0.270695	0.11671	-0.666714	0.1301
RLK-Pelle_LRR-III	TraesCS3D02G336200	-3.01745	0.00312547	1.63375	0.504241
RLK-Pelle_LRR-Xb-1	TraesCS7A02G435000	-1.66331	0.229479	0.0319545	0.994112
RLK-Pelle_WAK	TraesCS5D02G452200	-0.314577	0.739487	-1.4684	0.764251
RLK-Pelle_LRR-V	TraesCS2B02G229600	-1.01904	1.4929e-06	-0.519242	0.380766
RLK-Pelle_SD-2b	TraesCS2D02G297300	0.59193	0.266789	1.5349	0.417059
RLK-Pelle_LRR-XI-1	TraesCS7B02G133000	-5.56878	0.00142016	-2.70971	0.0576623
RLK-Pelle_SD-2b	TraesCS7B02G301200	0.486731	0.254986	-3.3795	0.0898785
RLK-Pelle_RLCK-VIIa-2	TraesCS2D02G124300	2.26498	0.644322	-1.85582	0.704483
RLK-Pelle_DLSV	TraesCS2D02G222100	1.03452	9.49917e-06	0.216932	0.761646
RLK-Pelle_PERK-1	TraesCS3D02G005400	1.29268	0.00789825	0.583578	0.749093
RLK-Pelle_DLSV	TraesCS3A02G056300	0.0198734	0.990875	-4.68961	0.105869
RLK-Pelle_DLSV	TraesCS2B02G243100	-0.168168	0.924582	0.206144	0.96569
RLK-Pelle_DLSV	TraesCSU02G208900	-2.98389	0.0117201	0.11726	0.978705
RLK-Pelle_CrRLK1L-1	TraesCS2B02G536700	-1.87998	0.501066	2.3877	0.614603
RLK-Pelle_RLCK-IV	TraesCS2B02G377100	0.00603998	0.989037	0.496637	0.796972
RLK-Pelle_RLCK-IXb	TraesCS6D02G172000	0.720755	0.156692	-0.495887	0.615484
RLK-Pelle_DLSV	TraesCS2D02G415700	0.191489	0.420615	0.0742758	0.898402
RLK-Pelle_LRR-XII-1	TraesCS7B02G396600	-2.44929	0.311372	-4.6596	0.116624
RLK-Pelle_DLSV	TraesCS5D02G478700	-1.85322	0.0213575	-0.8797	0.820716
RLK-Pelle_LRR-XI-1	TraesCS7B02G260400	-2.84947	0.0173765	0.388326	0.802296
RLK-Pelle_L-LEC	TraesCS5B02G056700	0.665709	0.332049	-1.85582	0.704483
RLK-Pelle_DLSV	TraesCS2B02G568500	0.712758	0.445251	-1.10745	0.820585
RLK-Pelle_LRR-Xb-1	TraesCS6D02G115400	-0.959555	0.584532	-1.18524	0.808837
RLK-Pelle_SD-2b	TraesCS7A02G455800	-0.378874	0.70384	-0.251751	0.779285
RLK-Pelle_DLSV	TraesCS2D02G025400	-0.2936	0.771018	-1.85582	0.704483
RLK-Pelle_DLSV	TraesCS1D02G156900	-3.41354	0.000586538	-3.19472	0.513272
RLK-Pelle_LRR-V	TraesCS7D02G386000	-2.6514	0.0153664	1.09322	0.728258
RLK-Pelle_CrRLK1L-1	TraesCS4B02G171100	0.32108	0.101401	0.124266	0.825494
RLK-Pelle_LRR-XI-1	TraesCS2A02G251000	-0.19517	0.887331	2.11891	0.408226
RLK-Pelle_LRR-III	TraesCS2A02G416400	0.577572	0.23178	0.122309	0.944589
RLK-Pelle_SD-2b	TraesCS3D02G064700	0.357712	0.825402	-0.255665	0.950388
RLK-Pelle_LRR-V	TraesCS7B02G291900	-3.3505	0.0242494	0.479061	0.920405
RLK-Pelle_WAK	TraesCS6B02G020600	0.645407	0.0593777	-1.00924	0.309939
RLK-Pelle_LRR-VI-1	TraesCS4D02G074100	1.50552	0.380488	-0.806069	0.825832
RLK-Pelle_SD-2b	TraesCS2A02G299500	-1.37008	0.597379	-1.4684	0.764251
RLK-Pelle_LRR-VIII-1	TraesCS3A02G340000	-0.176981	0.883712	-1.15454	0.7505
RLK-Pelle_DLSV	TraesCS7B02G325900	2.13745	0.0125426	0.0319545	0.994112
RLK-Pelle_L-LEC	TraesCS4A02G384600	-0.641087	0.279563	-1.20292	0.68457
RLK-Pelle_SD-2b	TraesCS2A02G209900	0.899788	0.0340873	0.148164	0.947915
RLK-Pelle_DLSV	TraesCS5A02G480900	-0.00807627	0.990851	0.913856	0.689046
RLK-Pelle_LRR-V	TraesCS7A02G390300	-5.36095	3.89856e-05	-3.10813	0.524778
RLK-Pelle_WAK	TraesCS5A02G261200	-4.77412	0.00106081	-2.66493	0.585661
RLK-Pelle_LRR-II	TraesCS6D02G146100	0.311739	0.285367	-0.294119	0.773064
RLK-Pelle_LRR-III	TraesCS7A02G251200	-2.46636	0.614096	-1.68249	0.731027
RLK-Pelle_DLSV	TraesCS1B02G294900	-5.15647	0.00522938	-1.73143	0.475074
RLK-Pelle_LRR-III	TraesCS3D02G042500	-1.16	0.24426	-0.678632	0.857042
RLK-Pelle_RLCK-VIIa-2	TraesCS4B02G123800	0.16136	0.638296	0.160191	0.832775
RLK-Pelle_DLSV	TraesCS2A02G024700	2.26498	0.644322	0.775739	0.873968
RLK-Pelle_LRR-III	TraesCS3B02G175300	-0.0325477	0.92609	-0.476058	0.64878
RLK-Pelle_LRR-XII-1	TraesCS7D02G053400	-0.000770399	0.999527	-2.4325	0.618849
RLK-Pelle_LRR-Xb-1	TraesCS6D02G114600	-3.43919	0.441629	2.60422	0.561559
RLK-Pelle_RLCK-V	TraesCS1D02G443100	-0.138694	0.634694	-0.912852	0.219722
RLK-Pelle_LRR-V	TraesCS2A02G202600	-1.12815	2.9748e-07	0.222761	0.730807
RLK-Pelle_RLCK-VIIa-1	TraesCS1B02G247100	-0.144888	0.576122	0.339908	0.606715
RLK-Pelle_L-LEC	TraesCS1D02G139700	-2.41388	0.067924	-3.34812	0.0986363
RLK-Pelle_RLCK-VIIa-1	TraesCS6A02G206300	0.584058	0.132293	0.44081	0.619748
RLK-Pelle_LRR-XII-1	TraesCS7A02G377900	0.574465	0.278345	-1.1655	0.600004
RLK-Pelle_DLSV	TraesCS7A02G463500	-0.077814	0.805215	0.836037	0.427369
RLK-Pelle_DLSV	TraesCS5D02G359000	-3.05173	0.529714	-1.4684	0.764251
RLK-Pelle_LysM	TraesCS6B02G196800	-0.295614	0.559447	0.4454	0.819975
RLK-Pelle_DLSV	TraesCS2B02G242100	0.423238	0.0987862	0.350374	0.667296
RLK-Pelle_DLSV	TraesCS4D02G089600	-0.103069	0.763486	-0.965205	0.385859
RLK-Pelle_WAK	TraesCS5B02G449200	-0.683762	0.263899	0.206144	0.96569
RLK-Pelle_L-LEC	TraesCS4A02G384500	-0.76404	0.161195	0.287542	0.894529
RLK-Pelle_RLCK-VIIa-1	TraesCS4D02G199800	-0.291376	0.607378	-0.709833	0.532605
RLK-Pelle_CrRLK1L-1	TraesCS3B02G571500	1.99136	0.562899	-1.18524	0.808837
RLK-Pelle_LRR-Xb-2	TraesCS2B02G208900	-0.435486	0.596905	-0.667529	0.781508
RLK-Pelle_WAK	TraesCS7A02G103000	-3.06766	0.0188687	2.57937	0.295852
RLK-Pelle_RLCK-VIIa-2	TraesCS5B02G208300	3.73144	4.08056e-05	-2.0844	0.406937
RLK-Pelle_LRR-I-1	TraesCS5A02G197300	-0.893866	0.843564	-1.4684	0.764251
RLK-Pelle_RLCK-XI	TraesCS7B02G423700	-0.14474	0.847391	0.148233	0.952294
RLK-Pelle_L-LEC	TraesCS6A02G132400	-2.35886	0.000207349	-1.2233	0.731829
RLK-Pelle_LRR-XI-1	TraesCS4A02G224800	-1.7351	7.29043e-05	-0.210326	0.874767
RLK-Pelle_LRR-III	TraesCS3A02G217800	-0.924508	0.284569	0.737083	0.745415
RLK-Pelle_DLSV	TraesCS2B02G241900	-0.482507	0.637052	0.872027	0.668896
RLK-Pelle_PERK-2	TraesCS1B02G468900	0.24261	0.674631	-1.70064	0.223566
RLK-Pelle_DLSV	TraesCS2B02G241800	-0.751702	0.145918	-1.57009	0.240011
RLK-Pelle_RLCK-VIIa-1	TraesCS3B02G206500	0.401416	0.226622	-0.690076	0.517953
RLK-Pelle_DLSV	TraesCS1B02G451700	0.128231	0.645894	-0.937761	0.459244
RLK-Pelle_CrRLK1L-1	TraesCS3B02G151200	0.123965	0.388806	0.111654	0.751666
RLK-Pelle_DLSV	TraesCS5B02G494100	-1.83389	0.0389026	1.28823	0.596581
RLK-Pelle_RLCK-VIIa-2	TraesCS4D02G286100	-0.224948	0.246315	0.339687	0.501708
RLK-Pelle_PERK-1	TraesCSU02G104700	0.232349	0.931106	0.479061	0.920405
RLK-Pelle_SD-2b	TraesCS2D02G131600	1.24047	0.0231221	-2.30857	0.16319
RLK-Pelle_LRR-Xb-1	TraesCS6A02G124300	-0.158844	0.96958	-1.18524	0.808837
RLK-Pelle_RKF3	TraesCS1B02G275100	-1.18071	0.051092	0.448028	0.856201
RLK-Pelle_LRR-III	TraesCS4B02G177400	-0.358507	0.781626	-1.24273	0.696646
RLK-Pelle_DLSV	TraesCS1A02G159500	-1.71299	0.0224335	-1.03659	0.648671
RLK-Pelle_LRR-XI-1	TraesCS7A02G203700	-4.9138	0.0694855	2.60422	0.561559
RLK-Pelle_LRR-XII-1	TraesCS7D02G341100	-4.25852	0.184035	-1.4684	0.764251
RLK-Pelle_RLCK-IV	TraesCS5B02G182900	-0.28539	0.438283	1.03817	0.40494
RLK-Pelle_LRR-XII-1	TraesCS3A02G023400	-0.90313	0.13718	1.68612	0.478527
RLK-Pelle_DLSV	TraesCS2B02G528600	1.41573	0.656001	-1.4684	0.764251
RLK-Pelle_DLSV	TraesCS3D02G317300	2.28019	0.00840744	-0.0153495	0.99524
RLK-Pelle_SD-2b	TraesCS2A02G524700	-3.46684	0.434249	-1.85582	0.704483
RLK-Pelle_LRR-VI-2	TraesCS2B02G104200	-0.101354	0.605345	-0.555458	0.341154
RLK-Pelle_SD-2b	TraesCS7D02G368100	1.13493	0.0546224	1.72906	0.639817
RLK-Pelle_LRR-Xb-1	TraesCS5B02G174400	0.649113	0.0045302	0.178238	0.859047
RLK-Pelle_DLSV	TraesCSU02G212500	-3.49596	0.0655771	-1.85582	0.704483
RLK-Pelle_SD-2b	TraesCS2D02G505900	-1.12215	0.392866	-1.68249	0.731027
RLK-Pelle_DLSV	TraesCS3B02G593500	0.569738	0.317547	-1.064	0.576695
RLK-Pelle_RLCK-VIIa-2	TraesCS5D02G195800	-0.279003	0.260855	-0.212951	0.757807
RLK-Pelle_L-LEC	TraesCS2B02G158700	-0.936754	0.286331	-2.31745	0.242174
RLK-Pelle_CrRLK1L-1	TraesCS2B02G484700	-1.27783	0.319929	-1.59978	0.550753
RLK-Pelle_LRR-VI-2	TraesCS2A02G088800	0.0890465	0.697502	-0.449106	0.538046
RLK-Pelle_DLSV	TraesCS7D02G326100	-0.456442	0.510764	-3.45335	0.475146
RLK-Pelle_LRR-XII-1	TraesCS3A02G060100	-0.349053	0.251987	-0.55497	0.601888
RLK-Pelle_LRR-I-1	TraesCS5D02G095300	-1.07478	0.253312	-0.399174	0.757175
RLK-Pelle_RLCK-XII-1	TraesCS2D02G597600	0.0940585	0.913756	0.676247	0.399168
RLK-Pelle_LRR-XI-1	TraesCS5D02G018500	-0.881683	1.82392e-06	-0.526025	0.170242
RLK-Pelle_LRR-XIV	TraesCS2D02G255700	0.365124	0.360891	0.444129	0.683733
RLK-Pelle_RLCK-VIIa-2	TraesCS5A02G210300	0.473043	0.507626	-5.2899	0.0387124
RLK-Pelle_LRR-XI-1	TraesCS5B02G334200	3.53401	0.0513419	2.08416	0.473466
RLK-Pelle_LRR-XI-1	TraesCS4D02G088500	0.257648	0.268518	-0.637455	0.438349
RLK-Pelle_LRK10L-2	TraesCS3D02G011300	0.341168	0.851471	0.696145	0.883827
RLK-Pelle_LRR-III	TraesCS3A02G037200	-5.04264	0.0556402	0.479061	0.920405
RLK-Pelle_LRR-XII-1	TraesCS2B02G001400	0.605768	0.02271	0.769611	0.735452
RLK-Pelle_CrRLK1L-1	TraesCS1D02G110900	0.605631	0.0135354	-0.0718762	0.93033
RLK-Pelle_LRR-I-1	TraesCS3A02G335300	-0.837384	0.020262	-1.7437	0.263705
RLK-Pelle_LRR-VI-2	TraesCS3A02G270500	-0.107946	0.699237	0.308636	0.667276
RLK-Pelle_WAK_LRK10L-1	TraesCS5B02G453800	-0.0172093	0.967218	0.54629	0.672054
RLK-Pelle_RLCK-VIII	TraesCS1B02G097700	0.0616458	0.744187	0.435104	0.447476
RLK-Pelle_LRR-I-2	TraesCS7B02G119700	-0.0448017	0.886232	0.204688	0.844863
RLK-Pelle_DLSV	TraesCS2A02G538200	3.19233	0.504027	-4.68961	0.105869
RLK-Pelle_L-LEC	TraesCS6A02G277600	-0.800915	0.17339	-0.962582	0.80905
RLK-Pelle_LRR-XI-1	TraesCS5D02G085900	0.628582	0.740533	-2.34127	0.632095
RLK-Pelle_SD-2b	TraesCS3B02G077000	1.35363	0.249932	1.32293	0.538415
RLK-Pelle_LRR-XI-1	TraesCS5D02G158000	-3.77776	0.302346	0.0319545	0.994112
RLK-Pelle_LRR-III	TraesCS4A02G064200	-2.00423	1.08306e-24	-0.43759	0.542806
RLK-Pelle_WAK_LRK10L-1	TraesCS5D02G455500	0.643573	0.295444	-1.20695	0.434405
RLK-Pelle_LRK10L-2	TraesCS3B02G016300	-0.014521	0.99688	0.866474	0.856675
RLK-Pelle_LRR-V	TraesCS5B02G365500	0.158253	0.957485	-1.3697	0.637247
RLK-Pelle_LRR-VIII-1	TraesCS4D02G175200	-1.63353	7.00805e-08	-1.5299	0.0357829
RLK-Pelle_WAK_LRK10L-1	TraesCS3A02G034300	0.145392	0.811372	1.02754	0.624553
RLK-Pelle_DLSV	TraesCS2B02G578200	-2.07644	6.96507e-05	-2.59324	0.59581
RLK-Pelle_LysM	TraesCS3A02G370900	-0.611907	0.672553	-2.79477	0.56749
RLK-Pelle_RLCK-II	TraesCS3B02G376300	-0.15832	0.786387	1.55258	0.222391
RLK-Pelle_LRR-XI-1	TraesCS2B02G105800	-0.210781	0.604641	0.239956	0.839772
RLK-Pelle_DLSV	TraesCS7D02G011800	0.415835	0.0168395	0.161238	0.801397
RLK-Pelle_DLSV	TraesCS1B02G251700	1.11553	0.195231	-2.66493	0.585661
RLK-Pelle_CR4L	TraesCS2B02G324900	-1.90837	0.0296042	-0.51049	0.778202
RLK-Pelle_DLSV	TraesCS2B02G242500	-1.01851	0.256725	-3.01376	0.537465
RLK-Pelle_RLCK-VIII	TraesCS3A02G193400	-0.548228	0.209723	-0.207523	0.867499
RLK-Pelle_DLSV	TraesCS5A02G434300	-0.0863145	0.949311	-5.07617	0.0501539
RLK-Pelle_LRR-V	TraesCS6B02G133000	-6.53577	0.000856392	0.761895	0.81096
RLK-Pelle_LRR-XII-1	TraesCS5D02G543000	-4.37243	0.00382269	-0.845864	0.815791
RLK-Pelle_L-LEC	TraesCS1A02G048000	-2.12986	0.237637	0.80087	0.814807
RLK-Pelle_WAK	TraesCS5D02G524800	0.387104	0.680499	-1.89501	0.639242
RLK-Pelle_DLSV	TraesCS2A02G536500	-1.16607	0.714464	-2.26791	0.425244
RLK-Pelle_LRR-III	TraesCS5A02G160500	-2.46694	0.0367656	0.290861	0.913933
RLK-Pelle_CR4L	TraesCS3A02G184400	0.185166	0.773765	-1.27942	0.312677
RLK-Pelle_RLCK-VIIa-1	TraesCS1A02G066700	1.3642	1.36085e-10	0.573712	0.287499
RLK-Pelle_LRR-VI-2	TraesCS5D02G157900	-1.16701	1.48075e-06	-0.936016	0.184038
RLK-Pelle_RLCK-XI	TraesCS4B02G222400	0.634876	0.434732	-0.92285	0.810168
RLK-Pelle_LRR-XII-1	TraesCS3D02G061200	-0.340285	0.796397	-1.59582	0.716363
RLK-Pelle_DLSV	TraesCS1D02G200400	0.008333	0.986121	1.62727	0.368453
RLK-Pelle_LRR-XI-1	TraesCS6A02G314300	3.7296	0.313485	-1.4684	0.764251
RLK-Pelle_DLSV	TraesCS5B02G184900	0.478531	0.442323	1.52073	0.351132
RLK-Pelle_DLSV	TraesCS5B02G526300	-1.44875	0.771862	-1.85582	0.704483
RLK-Pelle_LRK10L-2	TraesCS3A02G049400	-7.18133	5.44002e-05	-0.599498	0.902166
RLK-Pelle_SD-2b	TraesCS3B02G086900	-1.6228	0.453949	1.21594	0.732834
RLK-Pelle_RLCK-V	TraesCS4B02G138100	-1.12769	5.84816e-06	0.221746	0.773952
RLK-Pelle_LRR-XII-1	TraesCS1A02G317800	-0.55744	0.475902	0.64426	0.764754
RLK-Pelle_SD-2b	TraesCS3D02G245200	-0.920241	0.0304338	1.28166	0.536789
RLK-Pelle_DLSV	TraesCS6A02G276300	-0.354662	0.18679	-0.848533	0.181305
RLK-Pelle_LRR-XII-1	TraesCS5B02G080100	-1.91332	0.127432	-1.5375	0.419298
RLK-Pelle_LRR-XII-1	TraesCS2D02G033400	-0.479713	0.247666	-3.46516	0.061245
RLK-Pelle_DLSV	TraesCS6B02G167900	-0.322497	0.312468	0.642691	0.568861
RLK-Pelle_DLSV	TraesCS2D02G221400	0.239937	0.411759	0.87831	0.439354
RLK-Pelle_LRR-XII-1	TraesCS2B02G608600	1.38023	0.78201	-1.4684	0.764251
RLK-Pelle_RLCK-VIIa-1	TraesCS1D02G067700	0.919757	2.40194e-06	1.01919	0.108987
RLK-Pelle_L-LEC	TraesCS2A02G371700	0.797708	2.95127e-06	-0.430639	0.398953
RLK-Pelle_DLSV	TraesCS4A02G383000	1.62778	0.551813	-1.4684	0.764251
RLK-Pelle_LRR-XII-1	TraesCS3D02G060500	1.79082	0.0274285	-1.00489	0.789624
RLK-Pelle_LRR-XII-1	TraesCS4B02G351400	0.0159832	0.983811	-0.993888	0.777204
RLK-Pelle_RLCK-VIII	TraesCS2D02G346600	-0.878837	0.115413	0.126521	0.954023
RLK-Pelle_DLSV	TraesCS3A02G039500	0.281471	0.762674	-4.68961	0.105869
RLK-Pelle_LRK10L-2	TraesCS2D02G530700	0.344621	0.850028	-1.4684	0.764251
RLK-Pelle_SD-2b	TraesCS1A02G362900	1.04213	0.591417	0.866474	0.856675
RLK-Pelle_RLCK-VIIa-2	TraesCS4B02G275000	0.951924	2.50145e-09	-0.287451	0.606152
RLK-Pelle_LRR-XI-1	TraesCS2D02G255900	-0.470866	0.241167	0.440868	0.741536
RLK-Pelle_LRR-XI-1	TraesCS7D02G150200	0.225179	0.778299	0.452027	0.844025
RLK-Pelle_DLSV	TraesCS2D02G025500	-1.50352	0.35799	1.16504	0.763672
RLK-Pelle_LRR-XII-1	TraesCS3A02G088100	0.55484	0.23263	-0.589935	0.659695
RLK-Pelle_PERK-2	TraesCS3B02G245800	-2.25245	0.126614	-0.777661	0.678694
RLK-Pelle_L-LEC	TraesCS5B02G084800	0.0445775	0.895451	-2.01373	0.246723
RLK-Pelle_LRR-XIV	TraesCS5B02G412200	0.635224	0.0553337	-0.712642	0.415982
RLK-Pelle_RLCK-VIIa-1	TraesCS7D02G220700	-1.14093	0.0510421	0.109489	0.926959
RLK-Pelle_DLSV	TraesCS5A02G367700	0.264355	0.106273	0.544483	0.282246
RLK-Pelle_LRR-XII-1	TraesCS6B02G212700	-0.132056	0.937827	-0.807955	0.654702
RLK-Pelle_LRR-VI-2	TraesCS4D02G193500	-1.47657	0.0273414	-2.00433	0.300016
RLK-Pelle_DLSV	TraesCS2A02G217600	-0.400795	0.820288	-2.24076	0.646826
RLK-Pelle_RLCK-VIII	TraesCS3A02G395900	-0.399837	0.173937	0.146742	0.85841
RLK-Pelle_DLSV	TraesCS5D02G212900	-0.0558602	0.878843	-0.396203	0.769374
RLK-Pelle_LRK10L-2	TraesCS7D02G328900	1.51642	0.587128	-1.4684	0.764251
RLK-Pelle_RLCK-XIII	TraesCS6B02G284500	-1.75422	0.571374	-1.3605	0.423574
RLK-Pelle_SD-2b	TraesCS2A02G053100	-0.47192	0.577863	0.209922	0.96245
RLK-Pelle_LRR-XV	TraesCS2B02G281400	-1.09704	0.440007	-2.34127	0.632095
RLK-Pelle_RKF3	TraesCS3A02G406600	-3.46684	0.434249	-2.59324	0.59581
RLK-Pelle_C-LEC	TraesCS3B02G093800	-0.152254	0.433212	0.25181	0.679449
RLK-Pelle_LRR-XII-1	TraesCS4D02G107000	0.409357	0.544843	0.246795	0.916642
RLK-Pelle_SD-2b	TraesCS7A02G354700	0.289276	0.752325	-0.689932	0.865009
RLK-Pelle_DLSV	TraesCS2D02G223100	-4.46692	0.187464	1.08332	0.82075
RLK-Pelle_LRR-VI-2	TraesCS2B02G607200	3.60761	0.395213	-2.12874	0.663408
RLK-Pelle_RLCK-V	TraesCS3D02G217600	-0.298855	0.200219	0.192828	0.765056
RLK-Pelle_WAK_LRK10L-1	TraesCS4A02G062000	-3.85735	0.0270591	-1.85582	0.704483
RLK-Pelle_RLCK-VIIa-1	TraesCS2D02G284200	0.225092	0.289812	-0.353769	0.525015
RLK-Pelle_DLSV	TraesCS3B02G038900	0.861988	0.0256266	-2.18849	0.255904
RLK-Pelle_LRR-XI-1	TraesCS7A02G148600	0.263104	0.432781	0.222015	0.760055
RLK-Pelle_LRR-XII-1	TraesCS7D02G457900	2.17362	0.428624	1.08332	0.82075
RLK-Pelle_LRR-XII-1	TraesCS3B02G030000	-0.406649	0.502502	-0.190332	0.963512
RLK-Pelle_LRR-XII-1	TraesCS5D02G263300	-0.0345304	0.953046	1.70958	0.315728
RLK-Pelle_WAK	TraesCS3B02G579200	-0.502581	0.641878	1.58061	0.523884
RLK-Pelle_RKF3	TraesCS3D02G401800	-1.18041	0.581077	-2.4325	0.618849
RLK-Pelle_WAK	TraesCS6B02G256300	-0.586049	0.0507394	0.264289	0.680922
RLK-Pelle_URK-1	TraesCS2D02G301500	-0.467803	0.637909	-0.0932527	0.955379
RLK-Pelle_RLCK-VIIa-2	TraesCS6B02G069300	0.251977	0.213607	0.105217	0.952318
RLK-Pelle_RLCK-IV	TraesCS6A02G399500	-1.18466	0.0149126	0.85881	0.635006
RLK-Pelle_LRR-XI-2	TraesCS7D02G217500	-1.0865	0.00478794	1.02576	0.549668
RLK-Pelle_C-LEC	TraesCS3D02G079200	0.180816	0.307725	0.369617	0.498675
RLK-Pelle_LRR-XI-1	TraesCS2A02G230100	-1.39661	0.0169759	0.783891	0.525389
RLK-Pelle_WAK	TraesCS5D02G365500	-3.46684	0.434249	-1.4684	0.764251
RLK-Pelle_RLCK-XII-1	TraesCS1A02G190200	-0.120056	0.814431	-0.768292	0.440501
RLK-Pelle_RLCK-XII-1	TraesCS1B02G192300	-0.686625	0.197308	-0.492224	0.687933
RLK-Pelle_LRR-XI-1	TraesCS7D02G365800	0.240875	0.106326	0.0696525	0.855029
RLK-Pelle_LRR-V	TraesCS4B02G299900	-1.28436	2.04282e-11	0.321485	0.457172
RLK-Pelle_LRR-XI-1	TraesCS1B02G009900	1.16976	0.489243	-2.24076	0.646826
RLK-Pelle_RLCK-IXb	TraesCS5D02G302100	-1.82551	0.166264	-2.34127	0.632095
RLK-Pelle_LRR-I-1	TraesCS5D02G161800	-0.138742	0.482441	0.0907278	0.870998
RLK-Pelle_DLSV	TraesCS5B02G535200	-1.67585	7.8212e-06	-1.27495	0.0871939
RLK-Pelle_LRR-I-2	TraesCS7D02G304200	-0.72183	0.532244	0.412204	0.887339
RLK-Pelle_RLCK-IV	TraesCS6D02G383700	-0.929306	0.0128689	0.125635	0.930271
RLK-Pelle_LRR-III	TraesCS2B02G465200	-0.302575	0.273534	-0.259184	0.734772
RLK-Pelle_LRR-XII-1	TraesCS7A02G150600	-0.923539	0.00106473	-0.895151	0.215635
RLK-Pelle_RLCK-VIIa-2	TraesCS5B02G494300	0.538336	0.039786	0.770506	0.342932
RLK-Pelle_L-LEC	TraesCS5B02G256900	-0.971077	0.688657	-0.190446	0.94699
RLK-Pelle_L-LEC	TraesCS2D02G368000	0.245337	0.140224	-0.759028	0.159964
RLK-Pelle_DLSV	TraesCS2D02G548600	-1.88591	0.156719	0.479061	0.920405
RLK-Pelle_LRR-XI-1	TraesCS1D02G001700	0.169149	0.800835	-1.10745	0.820585
RLK-Pelle_DLSV	TraesCS4B02G092900	0.0623978	0.854809	-0.633832	0.530293
RLK-Pelle_CrRLK1L-1	TraesCS4D02G173100	0.551616	0.00181131	0.665781	0.193523
RLK-Pelle_L-LEC	TraesCS5A02G185900	0.328049	0.7859	1.86011	0.502618
RLK-Pelle_PERK-2	TraesCS3D02G402800	-2.8939	0.153184	-1.85582	0.704483
RLK-Pelle_DLSV	TraesCS3D02G317000	2.60287	0.593854	-1.92289	0.647282
RLK-Pelle_RLCK-IXb	TraesCS6A02G245500	-1.72861	0.537869	-0.463735	0.913495
RLK-Pelle_LRK10L-2	TraesCS3D02G011900	-0.34125	0.683094	-3.23857	0.099838
RLK-Pelle_DLSV	TraesCS6A02G390500	0.648628	0.41026	0.398092	0.909188
RLK-Pelle_LRR-III	TraesCS1D02G240400	-0.25294	0.625748	0.67788	0.708673
RLK-Pelle_SD-2b	TraesCS6D02G189800	-2.92064	0.0132727	-2.12874	0.663408
RLK-Pelle_WAK	TraesCS6A02G376500	1.77117	0.283902	-1.4684	0.764251
RLK-Pelle_LRR-XI-1	TraesCS7A02G368200	-1.77493	0.0598809	-0.628262	0.50842
RLK-Pelle_DLSV	TraesCS5D02G071900	-0.813558	0.339879	-0.158632	0.93838
RLK-Pelle_DLSV	TraesCS1B02G377500	-1.65009	0.05863	0.301908	0.925026
RLK-Pelle_PERK-1	TraesCS3B02G312300	-2.19826	0.072996	0.682474	0.780585
RLK-Pelle_L-LEC	TraesCS3B02G364400	0.674303	0.18304	1.45315	0.455288
RLK-Pelle_WAK_LRK10L-1	TraesCSU02G238700	0.142006	0.63914	-0.349278	0.823373
RLK-Pelle_LRR-VIII-1	TraesCS3A02G342000	-0.293748	0.13515	-0.466208	0.4284
RLK-Pelle_SD-2b	TraesCS7D02G125100	-2.05671	0.552646	0.813048	0.825133
RLK-Pelle_LRR-Xb-1	TraesCS3B02G275000	-0.194508	0.327473	0.208138	0.665007
RLK-Pelle_WAK	TraesCS5D02G536900	0.565827	0.0599691	-0.58466	0.608419
RLK-Pelle_LRR-XI-1	TraesCS2A02G010300	-1.2146	0.118645	0.479061	0.920405
RLK-Pelle_RLCK-VIIa-2	TraesCS2A02G404600	-2.71544	0.0982028	0.610042	0.855225
RLK-Pelle_RLCK-VIIa-2	TraesCS7D02G461900	-1.54855	0.224667	-1.51182	0.482185
RLK-Pelle_LRR-XI-1	TraesCS3B02G192500	-0.541147	0.0180699	1.05297	0.186911
RLK-Pelle_DLSV	TraesCS7D02G526500	-0.411111	0.746064	-1.60772	0.39168
RLK-Pelle_CR4L	TraesCS2B02G053300	2.89983	4.51661e-09	1.09342	0.34511
RLK-Pelle_RLCK-XIII	TraesCS5A02G558000	-3.07321	0.0487426	-1.85582	0.704483
RLK-Pelle_WAK_LRK10L-1	TraesCS3D02G030600	2.51247	5.61414e-12	0.118049	0.929461
RLK-Pelle_RKF3	TraesCS4A02G205800	0.364501	0.287309	-0.0264184	0.98383
RLK-Pelle_RLCK-VIIa-1	TraesCS2A02G117800	-0.388231	0.298423	-0.258376	0.792533
RLK-Pelle_LRR-VIII-1	TraesCS1D02G303700	-1.74838	1.16158e-08	-1.03515	0.324667
RLK-Pelle_SD-2b	TraesCS4A02G064800	-6.2703	0.00296538	-1.85582	0.704483
RLK-Pelle_L-LEC	TraesCS3B02G196900	-1.19384	0.681403	2.86566	0.493743
RLK-Pelle_LRR-XI-1	TraesCS5D02G417400	-0.887336	0.0010748	0.0593245	0.91578
RLK-Pelle_SD-2b	TraesCS6B02G225800	-0.276909	0.820426	-1.85582	0.704483
RLK-Pelle_WAK	TraesCS1B02G352600	-2.4397	0.618072	-1.4684	0.764251
RLK-Pelle_L-LEC	TraesCS6A02G058500	-1.42263	0.450598	-1.68249	0.731027
RLK-Pelle_CrRLK1L-1	TraesCS1B02G130300	0.938785	1.65109e-06	0.432531	0.481833
RLK-Pelle_RLCK-IXb	TraesCS4D02G095000	0.170631	0.646938	0.375137	0.807586
RLK-Pelle_LRR-III	TraesCS5B02G025300	0.752217	0.396617	-1.24558	0.431879
RLK-Pelle_RLCK-IXb	TraesCS4B02G371600	-0.134348	0.894987	1.74802	0.465548
RLK-Pelle_L-LEC	TraesCS3D02G299500	-0.812493	0.605762	0.42412	0.926578
RLK-Pelle_DLSV	TraesCS3B02G044200	0.577728	0.74518	-1.06376	0.710948
RLK-Pelle_PERK-1	TraesCS1A02G127900	-0.222917	0.300968	0.117855	0.839393
RLK-Pelle_LRR-Xb-1	TraesCS2D02G551200	-0.0320274	0.849797	-1.20373	0.0759594
RLK-Pelle_LRR-XI-1	TraesCS7A02G089300	0.80557	0.524947	-2.79477	0.56749
RLK-Pelle_LRR-XI-1	TraesCS1D02G002700	1.20648	0.688016	0.0319545	0.994112
RLK-Pelle_RLCK-VIIa-2	TraesCS6A02G394900	-0.790515	0.0507647	0.368178	0.711645
RLK-Pelle_LRR-XI-1	TraesCS7D02G234800	-4.72347	4.07031e-23	-1.31232	0.147306
RLK-Pelle_LRR-XII-1	TraesCSU02G189800	2.26498	0.644322	0.974392	0.65295
RLK-Pelle_L-LEC	TraesCS6A02G236300	-2.46636	0.614096	-1.68249	0.731027
RLK-Pelle_SD-2b	TraesCS1A02G015000	-4.03352	0.237784	-1.4684	0.764251
RLK-Pelle_RLCK-VIIb	TraesCS5A02G187300	-1.92538	3.56547e-08	-2.40519	0.109249
RLK-Pelle_DLSV	TraesCS6B02G430800	0.0972628	0.939328	-2.59324	0.59581
RLK-Pelle_WAK	TraesCS6D02G210200	0.870961	0.018289	0.312514	0.822082
RLK-Pelle_SD-2b	TraesCS3A02G072900	-0.25957	0.559481	0.0105558	0.99505
RLK-Pelle_RLCK-VIIa-2	TraesCS2D02G388000	-0.476619	0.736349	-2.91003	0.551587
RLK-Pelle_SD-2b	TraesCS7A02G127200	-1.52591	0.245323	-1.44571	0.765714
RLK-Pelle_DLSV	TraesCS1A02G422600	0.360214	0.206807	1.09846	0.334201
RLK-Pelle_LRR-XI-1	TraesCS7A02G533800	0.802904	3.70732e-08	-0.153484	0.649171
RLK-Pelle_LRR-Xb-1	TraesCS6D02G115900	-0.446881	0.509368	-2.3902	0.292914
RLK-Pelle_LRR-Xb-1	TraesCS6A02G222000	0.0216281	0.91503	-0.481484	0.348978
RLK-Pelle_LRR-VI-2	TraesCS3D02G151400	0.0906422	0.852976	-0.408235	0.74569
RLK-Pelle_LRR-XI-1	TraesCS4B02G309300	1.22717	0.0921329	-0.919308	0.768641
RLK-Pelle_L-LEC	TraesCS6D02G258200	-1.22295	0.00836271	-0.373762	0.744359
RLK-Pelle_LRR-III	TraesCS4A02G133400	-1.35906	3.85607e-10	-0.96006	0.0763543
RLK-Pelle_DLSV	TraesCS2A02G217200	0.578471	0.0331378	0.962902	0.430344
RLK-Pelle_LRK10L-2	TraesCS5B02G392000	-0.840749	0.141369	-0.376118	0.884003
RLK-Pelle_LRR-XII-1	TraesCS7A02G150700	-0.264388	0.548362	-0.173135	0.9377
RLK-Pelle_WAK	TraesCS1A02G058200	0.680009	0.787191	2.22862	0.436268
RLK-Pelle_WAK	TraesCS4A02G335200	-0.127375	0.773377	-2.61267	0.0898726
RLK-Pelle_WAK	TraesCS6B02G394800	-2.21426	0.0995547	-2.66493	0.585661
RLK-Pelle_RLCK-VIIa-1	TraesCS4A02G105100	0.353339	0.636198	0.206144	0.96569
RLK-Pelle_DLSV	TraesCS6B02G303800	-0.254741	0.401863	-0.122569	0.863939
RLK-Pelle_SD-2b	TraesCS1A02G014900	-0.202645	0.709786	-2.4325	0.618849
RLK-Pelle_LRR-III	TraesCS2B02G273100	-0.690489	0.488986	0.822757	0.70327
RLK-Pelle_RLCK-V	TraesCS3D02G169000	0.0272061	0.907676	0.0587906	0.931567
RLK-Pelle_RLCK-VIIa-2	TraesCS7B02G031900	-0.203171	0.176334	0.313255	0.528359
RLK-Pelle_Extensin	TraesCS3D02G107000	-0.517978	0.033496	-0.0337194	0.966725
RLK-Pelle_WAK	TraesCS2B02G151900	-0.129404	0.739628	-0.129202	0.91717
RLK-Pelle_SD-2b	TraesCS1D02G259700	-6.49795	0.000897694	-0.582343	0.888638
RLK-Pelle_LRR-XII-1	TraesCS2D02G066800	-0.0871644	0.869164	0.654026	0.609576
RLK-Pelle_LRR-XII-1	TraesCS5A02G520000	0.763526	0.677045	0.0319545	0.994112
RLK-Pelle_LRR-XV	TraesCS2A02G176500	-0.0574917	0.799973	-0.274869	0.707231
RLK-Pelle_LRR-XII-1	TraesCS2B02G081100	-3.04034	0.324485	1.34102	0.689826
RLK-Pelle_RLCK-VI	TraesCS5B02G521500	-0.59136	0.0343405	0.456448	0.497358
RLK-Pelle_WAK_LRK10L-1	TraesCS5B02G456400	-0.140671	0.66632	-0.0780973	0.924373
RLK-Pelle_DLSV	TraesCS4A02G467500	-0.85182	0.464713	0.598711	0.893105
RLK-Pelle_WAK	TraesCS7A02G091100	4.08376	0.224617	-1.18524	0.808837
RLK-Pelle_DLSV	TraesCS5D02G532400	2.60802	0.159773	0.454597	0.860123
RLK-Pelle_SD-2b	TraesCS7B02G356400	0.140155	0.971627	-1.4684	0.764251
RLK-Pelle_DLSV	TraesCS1D02G271500	-0.0959495	0.941663	-2.66493	0.585661
RLK-Pelle_RLCK-VIIa-2	TraesCS7D02G409400	0.770406	0.747541	1.58139	0.742139
RLK-Pelle_LRR-XI-1	TraesCS2B02G011900	-1.81983	3.14056e-14	-1.40497	0.135271
RLK-Pelle_LRR-III	TraesCS6D02G226500	-1.13887	0.0431075	0.23192	0.884847
RLK-Pelle_LRR-XII-1	TraesCS7B02G263100	-2.05591	0.399119	-1.4684	0.764251
RLK-Pelle_DLSV	TraesCS7B02G357800	-0.736358	0.0407869	-0.058921	0.965306
RLK-Pelle_RLCK-VIIa-2	TraesCS2A02G525300	-0.0772688	0.724644	-0.215947	0.779755
RLK-Pelle_SD-2b	TraesCS3B02G273200	-2.70573	0.0297418	4.11432	0.15074
RLK-Pelle_LRR-XI-1	TraesCS4B02G234600	-0.552697	0.109017	0.788128	0.344724
RLK-Pelle_LRR-XI-1	TraesCS5A02G183800	-4.25973	0.00128354	0.332868	0.944636
RLK-Pelle_RLCK-VIIa-2	TraesCS4A02G191500	0.356379	0.147601	-0.484791	0.371743
RLK-Pelle_LRR-I-1	TraesCS2B02G227700	-1.24265	0.00065846	0.705024	0.617546
RLK-Pelle_RLCK-XIII	TraesCS4B02G396500	-3.35745	0.0827481	-4.93285	0.0655687
RLK-Pelle_RLCK-XIII	TraesCS6D02G222400	2.04909	0.0395018	-0.92285	0.810168
RLK-Pelle_L-LEC	TraesCS6A02G132300	-2.13666	0.000807729	0.412204	0.887339
RLK-Pelle_WAK_LRK10L-1	TraesCS3D02G262200	-0.186476	0.412193	-0.0879314	0.902329
RLK-Pelle_DLSV	TraesCS5D02G194000	-0.762765	0.328293	-0.45977	0.817754
RLK-Pelle_L-LEC	TraesCS2B02G221100	-0.878553	0.476888	-2.12874	0.663408
RLK-Pelle_LRR-V	TraesCS6A02G166100	-4.03352	0.237784	-1.85582	0.704483
RLK-Pelle_L-LEC	TraesCS3B02G119500	0.757012	0.663551	-0.463735	0.913495
RLK-Pelle_DLSV	TraesCS2B02G241600	0.323326	0.505854	-1.13898	0.374603
RLK-Pelle_LRR-V	TraesCS2A02G166900	0.646136	0.0660982	-0.363588	0.631711
RLK-Pelle_LRR-XV	TraesCS2D02G183900	0.197301	0.428882	0.794648	0.426614
RLK-Pelle_LRR-VI-1	TraesCS4B02G075400	-1.69154	0.268095	-0.047172	0.991188
RLK-Pelle_LRR-XII-1	TraesCS2B02G080300	-0.0799977	0.934718	-1.4684	0.764251
RLK-Pelle_LRR-XI-1	TraesCS7A02G234800	-3.14702	1.51779e-15	0.503707	0.737887
RLK-Pelle_LRR-V	TraesCS4A02G005100	-1.59402	1.10741e-20	-0.0983846	0.793783
RLK-Pelle_LRR-XI-1	TraesCS1B02G064500	3.25684	0.488658	-1.4684	0.764251
RLK-Pelle_DLSV	TraesCS2B02G567000	1.78249	0.472294	-2.12874	0.663408
RLK-Pelle_LRR-XII-1	TraesCS2A02G012500	0.0238284	0.98732	0.479061	0.920405
RLK-Pelle_Extensin	TraesCS2D02G362200	-1.83812	0.0172901	-0.888253	0.586137
RLK-Pelle_DLSV	TraesCS7A02G540300	1.5684	0.752628	-3.36174	0.0759654
RLK-Pelle_LRR-VII-1	TraesCS3A02G344300	-1.96131	0.322163	-1.064	0.827214
RLK-Pelle_DLSV	TraesCS2D02G534400	-1.39804	0.172271	-1.4684	0.764251
RLK-Pelle_RLCK-VIIa-2	TraesCS4D02G231100	-2.4397	0.618072	-1.46346	0.449104
RLK-Pelle_LRR-III	TraesCS6B02G472100	0.147161	0.908565	0.484792	0.870766
RLK-Pelle_LRR-VIII-1	TraesCS2A02G431100	0.654194	0.0417761	0.344452	0.725069
RLK-Pelle_LRR-VII-1	TraesCS4D02G172000	-1.43102	0.0752541	-0.477324	0.633572
RLK-Pelle_DLSV	TraesCS3D02G542400	-1.95321	0.186755	0.761895	0.81096
RLK-Pelle_DLSV	TraesCS6B02G431300	0.623699	0.693608	-0.720104	0.88281
RLK-Pelle_WAK	TraesCS2A02G129700	-0.222231	0.698156	1.13359	0.539408
RLK-Pelle_LRR-XII-1	TraesCS2D02G067800	-0.0203606	0.98154	1.21665	0.75078
RLK-Pelle_WAK	TraesCS6A02G036200	-1.46353	0.769554	-2.59324	0.59581
RLK-Pelle_LRR-Xb-1	TraesCS6D02G114800	0.506474	0.423446	0.829846	0.729316
RLK-Pelle_DLSV	TraesCS7D02G503600	-1.9134	0.00691082	-4.74151	0.0941666
RLK-Pelle_DLSV	TraesCS4A02G467700	-0.966361	0.0017462	-0.784544	0.33602
RLK-Pelle_LRR-XI-1	TraesCS7D02G302400	0.0402473	0.975759	-1.4684	0.764251
RLK-Pelle_SD-2b	TraesCS4A02G186700	-1.49425	0.101838	-1.04398	0.77961
RLK-Pelle_CrRLK1L-1	TraesCS2A02G253200	-0.167589	0.909937	-0.331243	0.939861
RLK-Pelle_DLSV	TraesCS2A02G558500	-1.63934	0.391483	-2.34127	0.632095
RLK-Pelle_LRR-III	TraesCS4D02G191000	0.35332	0.614352	1.24654	0.455742
RLK-Pelle_LRR-XII-1	TraesCS5A02G222300	0.164714	0.766786	0.00899791	0.99751
RLK-Pelle_LRR-III	TraesCS3A02G148400	0.559751	0.172914	0.494408	0.620124
RLK-Pelle_L-LEC	TraesCS4D02G288200	-1.8308	0.00143327	-3.5852	0.433716
RLK-Pelle_LRR-XI-1	TraesCS3B02G162500	-0.150749	0.719373	-0.258784	0.818766
RLK-Pelle_LRR-XI-1	TraesCS3D02G276200	0.311486	0.262427	-0.486844	0.569003
RLK-Pelle_SD-2b	TraesCS7D02G423300	-0.654573	0.536886	-2.96319	0.544327
RLK-Pelle_RLCK-IXb	TraesCS7B02G450000	-0.884668	0.0942901	-5.41301	0.0263896
RLK-Pelle_LRR-XI-1	TraesCS5B02G334300	-0.809387	0.291051	1.90095	0.557303
RLK-Pelle_LRR-XI-1	TraesCS2D02G252000	1.41406	0.00537249	-0.906985	0.368039
RLK-Pelle_RLCK-VIIa-2	TraesCSU02G110700	0.899142	0.000395164	1.06359	0.153201
RLK-Pelle_L-LEC	TraesCS6D02G191500	-1.14544	0.188336	-2.71313	0.201623
RLK-Pelle_DLSV	TraesCS5D02G554000	-1.06437	0.17129	-1.43918	0.67053
RLK-Pelle_L-LEC	TraesCS5A02G406100	-3.64794	0.000639653	1.6357	0.633153
RLK-Pelle_LysM	TraesCS6A02G258900	-0.119449	0.542263	-0.115788	0.839483
RLK-Pelle_DLSV	TraesCS2B02G567800	0.582724	0.304494	-0.674599	0.827445
RLK-Pelle_DLSV	TraesCS3D02G036000	0.585382	0.146362	-0.313054	0.808754
RLK-Pelle_RLCK-VIIb	TraesCS5D02G203800	-3.15876	3.52506e-08	-0.928366	0.628589
RLK-Pelle_RLCK-IXb	TraesCS6D02G172100	-3.46684	0.434249	-1.4684	0.764251
RLK-Pelle_LRR-III	TraesCS4D02G173400	-0.567347	0.00108438	0.156791	0.752566
RLK-Pelle_LRR-IV	TraesCS7A02G073700	-1.39869	0.00503283	0.932615	0.383075
RLK-Pelle_WAK	TraesCS5D02G375200	-3.23576	0.0922352	-2.96319	0.544327
RLK-Pelle_WAK	TraesCS5B02G449300	0.116329	0.776511	0.552837	0.867738
RLK-Pelle_RLCK-X	TraesCS7A02G510900	-0.0402631	0.949433	-2.59324	0.59581
RLK-Pelle_RLCK-VIIa-2	TraesCS5D02G329100	0.525938	0.00733997	-0.579999	0.38246
RLK-Pelle_L-LEC	TraesCS1B02G157200	-4.45993	0.14543	-0.447186	0.92709
RLK-Pelle_RLCK-VIIa-2	TraesCS5B02G188700	-0.331699	0.176242	0.204795	0.757447
RLK-Pelle_RLCK-Os	TraesCS7B02G463700	-2.56193	0.0788446	-1.00489	0.789624
RLK-Pelle_LysM	TraesCS6B02G436300	1.73048	0.191926	1.08332	0.82075
RLK-Pelle_LRR-V	TraesCS5D02G372600	2.33538	0.204569	-1.77962	0.493392
RLK-Pelle_DLSV	TraesCS1A02G320900	0.18557	0.227754	0.458665	0.354284
RLK-Pelle_LRR-I-1	TraesCS6B02G150200	-2.42449	0.00830429	-2.00201	0.682365
RLK-Pelle_DLSV	TraesCS2B02G510900	-1.59384	0.157558	-2.00201	0.682365
RLK-Pelle_LRR-XII-1	TraesCS6D02G000800	0.742697	0.00645745	-0.914297	0.549897
RLK-Pelle_DLSV	TraesCS6B02G057200	-3.02424	0.533543	-1.18524	0.808837
RLK-Pelle_L-LEC	TraesCS4B02G106000	-0.55856	0.0889205	-1.93855	0.0648423
RLK-Pelle_L-LEC	TraesCS2D02G367900	0.579858	0.00021486	-0.95083	0.0433204
RLK-Pelle_LRK10L-2	TraesCS3A02G049600	-1.25034	0.406031	1.49983	0.701689
RLK-Pelle_DLSV	TraesCS2D02G485700	1.09992	0.446936	0.550823	0.906323
RLK-Pelle_LRR-III	TraesCS1B02G252400	-1.24935	0.0191843	0.423775	0.818508
RLK-Pelle_LysM	TraesCS6D02G157800	0.658018	0.180499	0.216207	0.913836
RLK-Pelle_SD-2b	TraesCS5B02G000800	-0.999985	0.195719	0.0682243	0.980643
RLK-Pelle_RLCK-VIIa-2	TraesCS4D02G293200	0.183261	0.323849	0.293785	0.509318
RLK-Pelle_LRR-Xa	TraesCS1D02G259400	-0.343068	0.140832	0.338302	0.609331
RLK-Pelle_DLSV	TraesCS2A02G486400	0.339044	0.529627	0.540023	0.766792
RLK-Pelle_DLSV	TraesCS3D02G316900	-4.45312	0.143264	-2.91003	0.551587
RLK-Pelle_LRR-XIIIa	TraesCS4B02G211800	0.312431	0.134275	0.0579713	0.918372
RLK-Pelle_WAK	TraesCS1B02G075700	0.0721615	0.916634	-0.117157	0.967761
RLK-Pelle_LRR-I-1	TraesCS6D02G119900	-1.46353	0.769554	-2.51608	0.60682
RLK-Pelle_L-LEC	TraesCS5A02G500100	2.60287	0.593854	-2.4325	0.618849
RLK-Pelle_DLSV	TraesCS1B02G283400	-1.5483	0.32283	-2.12874	0.663408
RLK-Pelle_LRR-XI-1	TraesCS2A02G360300	0.384995	0.04076	0.11875	0.790124
RLK-Pelle_DLSV	TraesCS2D02G486200	1.29891	0.549974	0.866474	0.856675
RLK-Pelle_RLCK-XI	TraesCS4D02G222900	-1.20385	0.180155	-1.70587	0.385845
RLK-Pelle_LRR-XII-1	TraesCS3A02G060000	-1.69662	8.8365e-06	1.6298	0.474844
RLK-Pelle_WAK	TraesCS5D02G452300	0.193737	0.765599	-2.12874	0.663408
RLK-Pelle_LRR-Xb-1	TraesCS3A02G423400	-0.158844	0.96958	-1.4684	0.764251
RLK-Pelle_DLSV	TraesCS3A02G444500	-0.143602	0.422915	-0.308874	0.530094
RLK-Pelle_LRR-XI-1	TraesCS3B02G107600	-2.50109	0.0257356	-1.18287	0.264241
RLK-Pelle_LRR-VIII-1	TraesCS3B02G373900	1.25172	0.0640136	-0.0989593	0.964761
RLK-Pelle_LRR-XIV	TraesCS5D02G417200	0.838943	0.00810728	0.00479481	0.995814
RLK-Pelle_LRR-XII-1	TraesCSU02G189000	0.841736	0.396584	1.28574	0.600097
RLK-Pelle_RLCK-VI	TraesCS7A02G484300	-0.231727	0.354177	0.318748	0.608542
RLK-Pelle_CrRLK1L-1	TraesCS4B02G201600	0.349841	0.0461329	-0.00633594	0.988863
RLK-Pelle_RLCK-VIIa-2	TraesCS5A02G322300	0.781823	0.0029193	0.0982084	0.935118
RLK-Pelle_LRR-VI-2	TraesCS4B02G192200	-1.65978	0.227288	0.42412	0.926578
RLK-Pelle_DLSV	TraesCS5D02G191800	-1.32025	0.0958131	1.54294	0.544491
RLK-Pelle_SD-2b	TraesCS1A02G016100	1.10598	0.288836	2.77616	0.335106
RLK-Pelle_WAK	TraesCS6B02G050800	-3.86796	0.0900879	0.775739	0.873968
RLK-Pelle_LRK10L-2	TraesCS5B02G391900	-2.22228	1.89354e-05	-0.986029	0.55863
RLK-Pelle_LRR-II	TraesCS2A02G343100	-0.339531	0.0602515	0.127602	0.806208
RLK-Pelle_DLSV	TraesCS2B02G512900	0.0173649	0.993607	-4.70657	0.101591
RLK-Pelle_LRR-VI-1	TraesCS4A02G239600	-4.77232	0.0890241	0.186785	0.95595
RLK-Pelle_LRR-VI-2	TraesCS3D02G270300	0.248663	0.448725	0.421702	0.64772
RLK-Pelle_WAK	TraesCS7D02G086900	-0.145827	0.72617	0.570638	0.700061
RLK-Pelle_RLCK-IXb	TraesCS5D02G302200	-6.41472	2.78282e-07	-2.79477	0.56749
RLK-Pelle_RLCK-V	TraesCS3B02G245600	0.0824702	0.722539	0.0629031	0.919297
RLK-Pelle_LRR-XI-1	TraesCS5D02G019400	0.716881	5.30733e-06	0.574156	0.117882
RLK-Pelle_DLSV	TraesCS2A02G418300	0.0837728	0.754509	0.627045	0.432528
RLK-Pelle_LRR-III	TraesCS5B02G130800	-1.54994	0.331083	-2.17092	0.562681
RLK-Pelle_LRR-XI-1	TraesCS4D02G235800	-0.863892	0.0263426	-0.223906	0.790918
RLK-Pelle_RLCK-VIIa-2	TraesCS7D02G519900	0.572836	0.118218	0.660279	0.498705
RLK-Pelle_DLSV	TraesCS1B02G175900	-0.455972	0.598385	-0.48561	0.90152
RLK-Pelle_WAK	TraesCS7B02G148800	-0.258185	0.545095	0.275712	0.850826
RLK-Pelle_DLSV	TraesCS5B02G292000	0.267184	0.518838	0.341507	0.790655
RLK-Pelle_WAK	TraesCS5B02G035000	0.706652	0.636449	-2.24076	0.646826
RLK-Pelle_LRK10L-2	TraesCS5D02G396800	-4.18412	0.000151696	-2.12874	0.663408
RLK-Pelle_WAK	TraesCS6D02G395700	-0.368986	0.559986	-0.349234	0.869216
RLK-Pelle_SD-2b	TraesCS7B02G300700	4.25627	0.232727	-1.4684	0.764251
RLK-Pelle_SD-2b	TraesCS6D02G072300	-0.966239	0.716148	0.696145	0.883827
RLK-Pelle_WAK	TraesCS6B02G100300	-1.44875	0.771862	-2.4325	0.618849
RLK-Pelle_RLCK-VIIa-2	TraesCS6A02G052100	-0.0155239	0.966523	-0.145808	0.904235
RLK-Pelle_SD-2b	TraesCS2B02G236100	0.387726	0.809337	-1.18524	0.808837
RLK-Pelle_LRR-III	TraesCS4B02G241500	-1.35652	5.67518e-11	-1.33327	0.0198359
RLK-Pelle_DLSV	TraesCS5D02G005300	-0.0252322	0.877583	-0.483672	0.385499
RLK-Pelle_WAK	TraesCS5A02G464700	0.0695513	0.923848	0.207654	0.918798
RLK-Pelle_WAK	TraesCS5B02G273500	-0.45359	0.594925	-2.854	0.559289
RLK-Pelle_DLSV	TraesCS3A02G323200	-0.501579	0.0868703	0.0785213	0.935944
RLK-Pelle_LRR-V	TraesCS4D02G298800	-0.711117	2.56278e-05	-0.114744	0.780351
RLK-Pelle_PERK-1	TraesCS3B02G325100	1.58066	3.42212e-27	-0.279729	0.516286
RLK-Pelle_LRR-XII-1	TraesCS4D02G106900	-0.415255	0.565549	0.049927	0.986268
RLK-Pelle_LRR-Xb-1	TraesCS7D02G425700	-1.88372	0.268137	-4.02379	0.231128
RLK-Pelle_PERK-1	TraesCS3A02G290300	2.47083	1.60638e-26	0.0461808	0.954646
RLK-Pelle_LRR-VIII-1	TraesCS3A02G340100	-0.0549582	0.930101	-0.132766	0.956624
RLK-Pelle_DLSV	TraesCS2A02G563400	-3.02424	0.533543	-0.731844	0.405257
RLK-Pelle_RLCK-VIIa-1	TraesCS2A02G081400	0.942385	0.00749573	-0.543031	0.669519
RLK-Pelle_SD-2b	TraesCS6B02G361900	-1.74401	0.284073	-1.49997	0.413474
RLK-Pelle_LRR-Xb-1	TraesCS6A02G124900	-2.52718	0.0228162	0.479061	0.920405
RLK-Pelle_L-LEC	TraesCS5D02G061400	1.24757	0.0317601	-1.46442	0.55017
RLK-Pelle_DLSV	TraesCS3B02G095300	-1.55336	5.45406e-10	-0.659204	0.478915
RLK-Pelle_RLCK-XII-1	TraesCS1D02G194300	-0.566593	0.297495	0.529416	0.656872
RLK-Pelle_SD-2b	TraesCS7A02G400900	0.00477262	0.995	-1.85582	0.704483
RLK-Pelle_DLSV	TraesCS7B02G461000	0.00776909	0.985537	-0.00778436	0.994846
RLK-Pelle_L-LEC	TraesCS5B02G056800	0.89427	0.0392753	-3.01376	0.537465
RLK-Pelle_Extensin	TraesCS3A02G251000	0.204772	0.227716	-0.745788	0.116595
RLK-Pelle_L-LEC	TraesCS5A02G052400	-0.965404	0.49729	-0.149419	0.962726
RLK-Pelle_WAK_LRK10L-1	TraesCS3D02G045200	0.892436	7.44457e-08	0.185936	0.75215
RLK-Pelle_CrRLK1L-1	TraesCS4A02G133800	0.160087	0.33716	0.0819978	0.867542
RLK-Pelle_LRR-XI-1	TraesCS5B02G116500	0.343399	0.197052	0.529712	0.54228
RLK-Pelle_RLCK-VIIa-2	TraesCS6B02G283600	0.156585	0.65434	-0.0539356	0.955855
RLK-Pelle_SD-2b	TraesCS3B02G076900	-1.11579	0.40569	-2.854	0.559289
RLK-Pelle_LRR-XII-1	TraesCS1B02G330100	0.537393	0.607596	-2.51608	0.60682
RLK-Pelle_DLSV	TraesCS7B02G002600	-2.46636	0.614096	-1.5197	0.327198
RLK-Pelle_LRR-I-2	TraesCS7B02G207700	-2.16426	0.055195	-1.21692	0.472095
RLK-Pelle_RLCK-XV	TraesCS6A02G180900	-1.33191	3.86674e-07	-0.490958	0.407801
RLK-Pelle_LRR-III	TraesCS2D02G091000	-0.0742822	0.840398	-3.0793	0.0223874
RLK-Pelle_SD-2b	TraesCS5D02G018800	1.82152	3.29835e-05	-2.03831	0.2389
RLK-Pelle_SD-2b	TraesCS1B02G372400	-1.28408	0.0029014	-0.296806	0.805966
RLK-Pelle_WAK	TraesCS6A02G225300	0.237507	0.325643	0.0976416	0.896824
RLK-Pelle_RLCK-IV	TraesCS5A02G184900	-0.172455	0.756061	0.62554	0.739098
RLK-Pelle_DLSV	TraesCS2B02G437400	-0.08167	0.88121	-0.446516	0.840392
RLK-Pelle_LRR-XI-1	TraesCS2B02G251700	-0.678335	0.057535	0.0592074	0.962095
RLK-Pelle_CrRLK1L-1	TraesCS2A02G079600	0.779587	0.622852	-1.18461	0.808306
RLK-Pelle_PERK-1	TraesCS3D02G278400	-1.58764	0.107758	-2.41217	0.493858
RLK-Pelle_WAK	TraesCS5D02G330600	-1.45931	0.629119	-2.34127	0.632095
RLK-Pelle_LRR-XII-1	TraesCSU02G118000	0.576705	0.709095	-0.633131	0.867823
RLK-Pelle_CrRLK1L-1	TraesCS2A02G463000	-2.4929	0.000952319	-1.83168	0.17016
RLK-Pelle_RLCK-VIIa-2	TraesCS1A02G138100	-1.44871	0.000906613	0.067371	0.965731
RLK-Pelle_RLCK-V	TraesCS2D02G301200	-0.975053	0.0297311	-1.75427	0.254753
RLK-Pelle_LRR-VIII-1	TraesCS1A02G302600	0.0828666	0.680013	0.060597	0.91883
RLK-Pelle_LRR-XII-1	TraesCS4B02G109600	0.00297387	0.991154	-0.132729	0.880023
RLK-Pelle_LRR-XIV	TraesCS2B02G266900	0.34838	0.463795	0.411201	0.776602
RLK-Pelle_CR4L	TraesCS4A02G205100	-0.732561	0.109962	0.180201	0.935043
RLK-Pelle_RLCK-VIIa-2	TraesCS4D02G273600	0.84912	2.86743e-07	-1.1486	0.198832
RLK-Pelle_DLSV	TraesCS2A02G216300	0.615616	0.0987624	1.0828	0.444893
RLK-Pelle_RLCK-VIII	TraesCS2A02G348200	-0.562949	0.100325	0.0896982	0.917724
RLK-Pelle_L-LEC	TraesCS3A02G101800	0.274777	0.888969	-1.4684	0.764251
RLK-Pelle_LRR-XII-1	TraesCS7D02G449500	1.24104	0.357911	-3.062	0.530959
RLK-Pelle_WAK	TraesCS5D02G477400	0.886828	0.0366393	1.68067	0.399452
RLK-Pelle_DLSV	TraesCS5B02G067800	2.35682	0.321686	-0.180674	0.968156
RLK-Pelle_LRR-XII-1	TraesCS2A02G068200	-0.00790852	0.991046	1.46702	0.487203
RLK-Pelle_DLSV	TraesCS2A02G215900	0.882421	0.000613269	0.822207	0.293013
RLK-Pelle_WAK	TraesCS5A02G035300	-1.002	0.628389	-2.73191	0.576254
RLK-Pelle_RLCK-V	TraesCS3D02G241900	-1.61127	0.00483846	-0.530794	0.707045
RLK-Pelle_LRR-III	TraesCS2B02G185800	0.703792	0.0480013	-0.174871	0.849276
RLK-Pelle_LRR-III	TraesCS7D02G363200	0.140155	0.971627	-3.10813	0.524778
RLK-Pelle_CrRLK1L-1	TraesCS4D02G202300	0.289809	0.0603029	-0.256359	0.52732
RLK-Pelle_LRR-XIIIa	TraesCS5A02G005300	2.60287	0.593854	0.0319545	0.994112
RLK-Pelle_L-LEC	TraesCS4D02G102700	-0.499598	0.175852	-0.410522	0.748029
RLK-Pelle_SD-2b	TraesCS3B02G273000	-1.7755	0.185895	2.36169	0.296657
RLK-Pelle_SD-2b	TraesCS5D02G152300	0.869209	0.263275	-1.09623	0.655801
RLK-Pelle_SD-2b	TraesCS2A02G505200	0.0318763	0.978046	-2.00201	0.682365
RLK-Pelle_RLCK-IXb	TraesCS7A02G532900	-0.441959	0.307885	0.416802	0.871044
RLK-Pelle_RLCK-V	TraesCS4B02G234200	-0.545335	0.397922	-1.48161	0.575593
RLK-Pelle_LRR-XII-1	TraesCS3D02G060000	0.382975	0.35948	0.37187	0.737312
RLK-Pelle_WAK_LRK10L-1	TraesCS1A02G374700	-0.885704	0.345605	-0.806069	0.825832
RLK-Pelle_WAK	TraesCS4A02G391600	-0.0255921	0.974272	0.895429	0.566982
RLK-Pelle_DLSV	TraesCS2D02G223000	2.26238	5.9389e-07	0.730421	0.779709
RLK-Pelle_LRR-XI-1	TraesCS3B02G309900	-0.0862392	0.964194	-1.02387	0.833933
RLK-Pelle_RLCK-VIIa-2	TraesCS7D02G474600	-0.0146696	0.961347	0.257062	0.686586
RLK-Pelle_DLSV	TraesCS2B02G222900	0.957667	0.0295397	0.571327	0.813324
RLK-Pelle_RLCK-V	TraesCS2D02G159800	-1.6652	0.0319404	-0.921973	0.796187
RLK-Pelle_RLCK-VIIa-1	TraesCS4D02G000300	-0.533661	0.638816	-2.51608	0.60682
RLK-Pelle_LRR-V	TraesCS2D02G174500	0.219015	0.458786	0.386552	0.501346
RLK-Pelle_LRR-XI-1	TraesCS2D02G359100	0.208202	0.297321	0.84198	0.210139
RLK-Pelle_L-LEC	TraesCS2D02G201700	-3.13248	0.140002	1.14963	0.810733
RLK-Pelle_PERK-1	TraesCS1D02G339600	1.16026	7.02978e-07	-1.3641	0.0943345
RLK-Pelle_CrRLK1L-1	TraesCS3A02G072500	0.964172	0.050815	0.81066	0.698129
RLK-Pelle_LRR-XII-1	TraesCS7B02G377900	-1.12403	0.140815	-0.11204	0.972229
RLK-Pelle_LRR-VI-2	TraesCS1B02G236000	-3.2088	0.000864839	1.03781	0.699947
RLK-Pelle_LRR-V	TraesCS6B02G181300	-0.3115	0.333256	-0.524811	0.52998
RLK-Pelle_RLCK-VIIa-2	TraesCS7D02G130600	0.099257	0.476504	0.437579	0.317541
RLK-Pelle_RLCK-XV	TraesCS7B02G029200	0.16791	0.44907	0.701534	0.412945
RLK-Pelle_CR4L	TraesCS7D02G318600	0.593879	0.0216855	-1.67033	0.0419818
RLK-Pelle_RLCK-VI	TraesCS7D02G357700	2.26498	0.644322	-2.34127	0.632095
RLK-Pelle_LRR-XII-1	TraesCS6B02G212300	-0.119476	0.870652	0.0570616	0.978473
RLK-Pelle_RLCK-XIII	TraesCS1D02G175400	-1.69963	6.17035e-07	0.272343	0.768398
RLK-Pelle_LRR-VIII-1	TraesCS7B02G030400	0.420731	0.10267	-0.18672	0.801193
RLK-Pelle_DLSV	TraesCS3D02G023600	-3.43919	0.441629	-1.85582	0.704483
RLK-Pelle_RLCK-VIIa-2	TraesCS5B02G493500	-0.50323	0.113613	0.275816	0.815943
RLK-Pelle_LRR-XII-1	TraesCS2D02G067700	-0.0817718	0.903107	-0.434247	0.87129
RLK-Pelle_LRR-XI-1	TraesCS1A02G006800	-0.893866	0.843564	-1.4684	0.764251
RLK-Pelle_L-LEC	TraesCS2A02G214100	-0.971659	0.47922	-2.51608	0.60682
RLK-Pelle_RLCK-XV	TraesCS5D02G325600	1.14684	0.729671	-2.12874	0.663408
RLK-Pelle_RLCK-VIIa-2	TraesCS5D02G247800	0.116608	0.674337	0.614106	0.486598
RLK-Pelle_DLSV	TraesCS6A02G390300	1.90221	0.462069	-1.18524	0.808837
RLK-Pelle_WAK	TraesCS5D02G096200	-0.239385	0.912073	-1.4684	0.764251
RLK-Pelle_WAK	TraesCS5A02G444700	0.404561	0.461396	0.11726	0.978705
RLK-Pelle_LRR-VII-1	TraesCS3D02G337800	-1.79934	0.267966	0.521915	0.83786
RLK-Pelle_L-LEC	TraesCS2D02G137400	0.120059	0.887972	-3.10813	0.524778
RLK-Pelle_LRR-XII-1	TraesCS1B02G187300	-0.0336519	0.962629	0.11726	0.978705
RLK-Pelle_DLSV	TraesCS1D02G030000	0.700481	0.00322776	0.527934	0.450307
RLK-Pelle_LRR-XIV	TraesCS4A02G259100	0.542069	0.155069	0.241266	0.785436
RLK-Pelle_DLSV	TraesCS5B02G417000	-1.04902	0.102457	1.04763	0.599312
RLK-Pelle_RLCK-XII-1	TraesCS1B02G217500	-0.224497	0.335897	0.251672	0.717342
RLK-Pelle_LRR-I-1	TraesCS3A02G335700	-1.60568	0.00785053	-0.762551	0.776816
RLK-Pelle_RLCK-VIIa-2	TraesCS4B02G162700	-0.900198	0.0636292	0.370032	0.812394
RLK-Pelle_L-LEC	TraesCS5D02G091000	-0.308886	0.380438	-1.05964	0.215715
RLK-Pelle_LRR-IV	TraesCS3B02G236500	1.38612	0.405265	0.67018	0.842249
RLK-Pelle_DLSV	TraesCS4B02G343200	-1.20755	0.0247907	-2.70438	0.103749
RLK-Pelle_PERK-1	TraesCS1B02G350100	0.86267	0.00359025	-0.889032	0.316528
RLK-Pelle_RLCK-VIIa-2	TraesCS4D02G121800	0.467167	0.0997342	0.0694278	0.922249
RLK-Pelle_LRR-VI-2	TraesCS3B02G304300	-0.190092	0.499421	-0.065058	0.925799
RLK-Pelle_DLSV	TraesCS7B02G461900	0.663689	0.127861	-2.95125	0.160902
RLK-Pelle_WAK	TraesCS5B02G324500	-4.02414	0.28957	-1.18524	0.808837
RLK-Pelle_SD-2b	TraesCS2A02G299700	0.140155	0.971627	2.80569	0.469852
RLK-Pelle_LRR-VIII-1	TraesCS3B02G110500	-1.62083	4.36242e-05	1.21613	0.446129
RLK-Pelle_LRK10L-2	TraesCS1D02G018000	-2.35691	0.104672	2.05731	0.55683
RLK-Pelle_CrRLK1L-1	TraesCS3A02G308100	0.108287	0.467859	-0.269673	0.457426
RLK-Pelle_RLCK-VIIa-2	TraesCS4A02G031000	0.265604	0.168498	-0.392933	0.524341
RLK-Pelle_LRR-I-1	TraesCS6B02G150400	-0.781022	0.283052	-2.51608	0.60682
RLK-Pelle_DLSV	TraesCS1D02G076200	0.463977	0.0663545	-1.07033	0.265467
RLK-Pelle_LRR-II	TraesCS6A02G203600	-0.487161	0.0586833	-0.435376	0.55849
RLK-Pelle_RLCK-VIIb	TraesCS5B02G196600	-1.59588	0.00284602	-2.00018	0.501954
RLK-Pelle_SD-2b	TraesCS5B02G271000	1.75781	0.0510728	0.696145	0.883827
RLK-Pelle_LRR-Xb-1	TraesCS6B02G153100	-2.16343	0.448227	-2.00201	0.682365
RLK-Pelle_RLCK-VIIa-2	TraesCS3A02G210700	0.0914575	0.868071	0.149394	0.917603
RLK-Pelle_RLCK-VIIa-1	TraesCS2B02G096000	1.50401	0.000101671	-0.732318	0.529509
RLK-Pelle_DLSV	TraesCS5A02G413900	-2.11958	0.124657	1.08332	0.82075
RLK-Pelle_RLCK-VIIa-1	TraesCS2D02G079200	1.51972	0.000274099	-0.774337	0.422797
RLK-Pelle_RLCK-IV	TraesCS5B02G501300	0.00897131	0.987163	-1.02533	0.466856
RLK-Pelle_WAK	TraesCS2B02G059400	-0.564209	0.658684	-2.06768	0.526799
RLK-Pelle_WAK	TraesCS1A02G197000	-0.218087	0.869408	-0.33455	0.863871
RLK-Pelle_L-LEC	TraesCS2D02G039400	0.401326	0.852694	-2.51608	0.60682
RLK-Pelle_RLCK-XII-1	TraesCS4D02G325200	-1.12909	0.0188863	-1.5459	0.372338
RLK-Pelle_LRR-IV	TraesCS7B02G217000	0.497385	0.479363	0.17516	0.950363
RLK-Pelle_DLSV	TraesCS7B02G462600	1.5684	0.752628	-0.338287	0.667188
RLK-Pelle_DLSV	TraesCS5A02G048600	0.032253	0.932058	-3.01474	0.146996
RLK-Pelle_LRR-III	TraesCS2D02G103800	-0.67042	0.534148	-0.713917	0.779495
RLK-Pelle_LRR-XI-1	TraesCS2D02G027500	-0.757238	0.691226	0.479061	0.920405
RLK-Pelle_RLCK-VI	TraesCS4D02G229100	-0.853379	0.00585246	-0.362481	0.719647
RLK-Pelle_RLCK-IXb	TraesCS5B02G204400	-1.72517	0.00179337	-1.38959	0.385366
RLK-Pelle_RLCK-VIIa-2	TraesCS6D02G380200	0.273513	0.557185	-1.58323	0.607338
RLK-Pelle_CrRLK1L-1	TraesCS5A02G330500	0.0469959	0.79433	0.221911	0.718232
RLK-Pelle_DLSV	TraesCS3D02G095000	-4.44281	0.155097	1.46829	0.606069
RLK-Pelle_SD-2b	TraesCS7B02G356700	-0.187032	0.951767	-1.4684	0.764251
RLK-Pelle_SD-2b	TraesCS3A02G435200	-4.77778	0.0882729	-1.4684	0.764251
RLK-Pelle_LRR-XI-1	TraesCS1B02G007400	-0.117267	0.904406	-2.24076	0.646826
RLK-Pelle_LRR-XII-1	TraesCS3B02G052600	1.08542	0.161224	-0.376223	0.925303
RLK-Pelle_RLCK-V	TraesCS3B02G269900	-0.300645	0.70511	-1.28862	0.713707
RLK-Pelle_LRR-XI-1	TraesCS1D02G452700	-0.59011	0.598463	0.985366	0.662524
RLK-Pelle_DLSV	TraesCS5A02G206700	0.367454	0.307133	0.25311	0.812965
RLK-Pelle_LRR-XI-1	TraesCS6D02G033300	-1.47217	0.000355399	0.468809	0.747891
RLK-Pelle_PERK-1	TraesCS3B02G008600	0.5761	0.200764	-0.00248395	0.998725
RLK-Pelle_DLSV	TraesCS7B02G459800	-0.597577	0.121916	-1.4684	0.764251
RLK-Pelle_DLSV	TraesCS1A02G073300	0.113855	0.722073	-0.114103	0.918997
RLK-Pelle_LRR-XI-2	TraesCS7B02G122800	0.191223	0.463773	-1.07152	0.455801
RLK-Pelle_RLCK-VIIa-2	TraesCS6B02G069800	-0.19029	0.504135	-0.875096	0.510965
RLK-Pelle_DLSV	TraesCS4D02G310900	1.17097	0.724863	-1.68249	0.731027
RLK-Pelle_URK-1	TraesCSU02G038500	1.5684	0.752628	-4.08645	0.217255
RLK-Pelle_LRR-II	TraesCS6A02G156100	0.233381	0.363832	-0.385119	0.603226
RLK-Pelle_DLSV	TraesCS1D02G431400	0.788633	0.0431152	1.44114	0.383161
RLK-Pelle_CrRLK1L-1	TraesCS3B02G202500	0.131527	0.855653	1.45764	0.368261
RLK-Pelle_RLCK-V	TraesCS1A02G185100	0.500796	0.0104526	-0.425625	0.451828
RLK-Pelle_WAK	TraesCS2D02G046500	0.391187	0.285243	-1.34645	0.341805
RLK-Pelle_SD-2b	TraesCS2A02G299400	-0.495043	0.363164	-2.33485	0.310523
RLK-Pelle_LRR-XI-1	TraesCS4A02G474800	-1.52071	1.0462e-05	-0.501838	0.866959
RLK-Pelle_RLCK-XV	TraesCS6D02G164200	-1.3594	1.50676e-05	-0.390061	0.584303
RLK-Pelle_LRR-Xb-1	TraesCS5A02G177300	0.380615	0.141309	1.25306	0.474141
RLK-Pelle_LRR-XV	TraesCS2A02G260600	0.0583322	0.973833	1.6357	0.633153
RLK-Pelle_DLSV	TraesCS2D02G068800	-0.36765	0.849431	-2.51608	0.60682
RLK-Pelle_CrRLK1L-1	TraesCS3D02G072200	2.06605	0.0587771	-1.4684	0.764251
RLK-Pelle_CR4L	TraesCS2A02G040900	1.85637	0.485107	1.74406	0.702575
RLK-Pelle_RLCK-XII-1	TraesCS7A02G328100	0.0435297	0.899145	0.872511	0.366961
RLK-Pelle_LRR-XI-1	TraesCS5A02G334900	-3.46684	0.434249	0.984934	0.83171
RLK-Pelle_SD-2b	TraesCS7B02G301100	-0.330082	0.684384	-2.66493	0.585661
RLK-Pelle_LRR-XI-1	TraesCS3D02G145100	-0.820036	0.0763155	0.106091	0.921767
RLK-Pelle_CR4L	TraesCS3B02G214300	0.840725	0.462895	-2.73191	0.576254
RLK-Pelle_SD-2b	TraesCS7D02G394800	1.73778	0.000775009	-1.38083	0.511281
RLK-Pelle_CrRLK1L-1	TraesCS4B02G345400	0.763914	5.33698e-06	-0.26055	0.627434
RLK-Pelle_DLSV	TraesCS1A02G273600	-1.73214	0.403431	-3.53121	0.339062
RLK-Pelle_LRR-III	TraesCS4D02G241100	-1.40998	7.79451e-11	-0.587477	0.249365
RLK-Pelle_LRK10L-2	TraesCS1D02G015400	0.583053	0.548638	-1.4684	0.764251
RLK-Pelle_URK-2	TraesCS6B02G238100	1.12547	0.512137	-0.932641	0.848556
RLK-Pelle_LRR-II	TraesCS7D02G291200	-0.351963	0.308737	0.298498	0.735613
RLK-Pelle_DLSV	TraesCS7B02G357700	-1.99661	0.000836223	-3.27477	0.502754
RLK-Pelle_DLSV	TraesCS2A02G537900	0.39387	0.699656	-0.288806	0.926212
RLK-Pelle_LRR-VI-2	TraesCS5A02G152700	-0.149984	0.615961	-1.29325	0.0604606
RLK-Pelle_LRR-XII-1	TraesCS2D02G067400	0.0999127	0.911233	0.332868	0.944636
RLK-Pelle_LRR-XI-1	TraesCS4B02G091400	-1.2899	0.0353108	0.399299	0.716054
RLK-Pelle_LRR-VI-2	TraesCS2A02G368700	1.10309	7.08448e-05	0.38316	0.637914
RLK-Pelle_SD-2b	TraesCS5B02G520600	0.332273	0.195176	-0.33565	0.71108
RLK-Pelle_LRR-XII-1	TraesCS2D02G067500	-0.26004	0.831634	0.65239	0.891791
RLK-Pelle_WAK	TraesCS4D02G042300	1.35892	0.0209	1.56169	0.585769
RLK-Pelle_LRR-XI-1	TraesCS4D02G088400	-0.798274	0.223539	-2.02512	0.161905
RLK-Pelle_SD-2b	TraesCS5A02G138600	-0.873652	0.425467	0.971104	0.681269
RLK-Pelle_DLSV	TraesCS4B02G092200	-1.81973	0.174329	0.0608268	0.990059
RLK-Pelle_LRR-II	TraesCS3D02G299800	0.470501	0.0326833	-0.00905856	0.988262
RLK-Pelle_RLCK-XIII	TraesCS2A02G389100	-2.27465	0.00274937	1.59079	0.497231
RLK-Pelle_RLCK-IXb	TraesCS4A02G382700	-0.301141	0.521374	0.223468	0.903259
RLK-Pelle_WAK	TraesCS6A02G225400	0.583243	0.49371	-4.16886	0.268238
RLK-Pelle_DLSV	TraesCS2A02G558300	0.181168	0.216669	2.06462	0.544308
RLK-Pelle_LRR-XI-1	TraesCS3A02G092300	-4.20157	0.000247893	0.674542	0.569167
RLK-Pelle_L-LEC	TraesCS7D02G248100	-4.45312	0.143264	-1.85582	0.704483
RLK-Pelle_DLSV	TraesCS3A02G315100	-1.30235	0.23754	-1.85582	0.704483
RLK-Pelle_WAK	TraesCS3D02G494200	-3.05173	0.529714	-1.18524	0.808837
RLK-Pelle_DLSV	TraesCS5D02G422300	-0.225175	0.272951	-0.45464	0.483762
RLK-Pelle_LRR-XII-1	TraesCS7D02G374700	0.51067	0.309845	1.37277	0.620082
RLK-Pelle_CR4L	TraesCS7A02G321600	-0.563166	0.0547173	-0.645787	0.494441
RLK-Pelle_RLCK-V	TraesCS1A02G272100	-2.61328	0.0015566	-0.218482	0.793571
RLK-Pelle_DLSV	TraesCS2D02G486300	0.380361	0.540797	0.761895	0.81096
RLK-Pelle_RLCK-VIIa-2	TraesCS5A02G215400	-0.763279	0.345024	0.775739	0.873968
RLK-Pelle_SD-2b	TraesCS7D02G423200	0.0452944	0.94958	0.113603	0.940219
RLK-Pelle_SD-2b	TraesCS4A02G088000	1.55714	0.257862	0.761895	0.81096
RLK-Pelle_LRR-Xb-1	TraesCS6B02G153500	-0.717786	0.215437	0.971519	0.623362
RLK-Pelle_DLSV	TraesCS2D02G223400	-0.249816	0.936613	1.08332	0.82075
RLK-Pelle_LRR-III	TraesCS3B02G248200	-1.95898	0.039915	0.611625	0.714972
RLK-Pelle_DLSV	TraesCS2D02G217600	-3.2164	6.00659e-05	0.730421	0.779709
RLK-Pelle_RLCK-VI	TraesCS4B02G228200	-0.085458	0.611398	0.0720965	0.853386
RLK-Pelle_DLSV	TraesCS2A02G211900	-0.963551	0.665228	-0.582343	0.888638
RLK-Pelle_RLCK-Os	TraesCS2A02G503700	-0.657471	0.237654	-4.02379	0.231128
RLK-Pelle_DLSV	TraesCS7A02G015200	3.7296	0.313485	1.69314	0.724153
RLK-Pelle_L-LEC	TraesCS5B02G159000	0.307465	0.113936	-0.551155	0.196959
RLK-Pelle_LRR-III	TraesCS3D02G234500	0.984128	0.0133424	0.0218774	0.98727
RLK-Pelle_L-LEC	TraesCS7D02G080500	0.152873	0.663436	0.849252	0.514014
RLK-Pelle_LRR-XII-1	TraesCS7D02G357100	0.56024	0.573088	-0.764973	0.836072
RLK-Pelle_L-LEC	TraesCS2D02G219800	-0.470268	0.19324	-2.20897	0.188109
RLK-Pelle_LRR-V	TraesCS6A02G153600	-0.636333	0.132585	0.124247	0.889275
RLK-Pelle_DLSV	TraesCS7D02G039300	-4.26631	0.184575	-1.02845	0.767906
RLK-Pelle_WAK	TraesCS6D02G042100	-0.536891	0.775409	-5.83183	0.225579
RLK-Pelle_DLSV	TraesCS7B02G334100	0.55215	0.11524	0.456731	0.730503
RLK-Pelle_WAK	TraesCS5B02G363100	-2.46636	0.614096	-2.12874	0.663408
RLK-Pelle_DLSV	TraesCS4D02G089300	-1.99346	0.110724	0.521915	0.83786
RLK-Pelle_WAK	TraesCS3A02G533100	0.830641	0.000473931	-0.877833	0.584073
RLK-Pelle_LRR-V	TraesCS6A02G171300	-2.96562	0.00331829	-1.26329	0.431027
RLK-Pelle_LRR-XI-1	TraesCS7A02G569900	-1.49826	0.011694	-1.1891	0.723362
RLK-Pelle_LRR-III	TraesCS2D02G167300	0.468449	0.121982	1.02636	0.352721
RLK-Pelle_RLCK-VIIa-1	TraesCS4B02G135600	-4.78324	0.0918716	0.655151	0.893609
RLK-Pelle_RLCK-VI	TraesCS7B02G409600	-1.05997	0.00181105	-0.0279625	0.980412
RLK-Pelle_SD-2b	TraesCS3D02G064800	-1.28535	0.241099	-2.37845	0.321427
RLK-Pelle_LRR-III	TraesCS2B02G106900	-3.05173	0.529714	0.0936804	0.977563
RLK-Pelle_CrRLK1L-1	TraesCS7D02G338800	-0.177678	0.461645	0.149763	0.784007
RLK-Pelle_LRK10L-2	TraesCS5D02G396900	-2.02454	0.0198419	-1.4684	0.764251
RLK-Pelle_RLCK-V	TraesCS3B02G193200	-0.567517	0.0337182	-0.338085	0.612846
RLK-Pelle_DLSV	TraesCS7D02G487900	0.23044	0.695719	-1.68249	0.731027
RLK-Pelle_LRR-Xb-1	TraesCS6B02G152900	-1.06201	0.558464	-1.18524	0.808837
RLK-Pelle_SD-2b	TraesCS4A02G342500	-0.794848	0.32004	1.34363	0.582524
RLK-Pelle_RLCK-VIIa-2	TraesCS4D02G208400	-0.308018	0.104231	-0.073433	0.930782
RLK-Pelle_DLSV	TraesCS7D02G545800	-3.38318	6.18788e-17	-0.0463795	0.970095
RLK-Pelle_LRR-IV	TraesCS4A02G371100	-1.69587	0.00383121	-0.35863	0.743257
RLK-Pelle_SD-2b	TraesCS4A02G255400	0.00593846	0.987468	0.214651	0.881493
RLK-Pelle_L-LEC	TraesCS6A02G352700	2.60287	0.593854	1.79823	0.707352
RLK-Pelle_LysM	TraesCS3B02G310800	2.26812	0.000916459	0.263389	0.873695
RLK-Pelle_LRR-VII-1	TraesCS4A02G135200	-0.218836	0.590802	-0.041837	0.976875
RLK-Pelle_L-LEC	TraesCS5A02G463300	0.58344	0.529286	2.44348	0.521633
RLK-Pelle_WAK	TraesCS6A02G377700	-1.17617	0.734979	-1.68249	0.731027
RLK-Pelle_DLSV	TraesCS1B02G348800	-2.39709	4.1366e-05	-0.154577	0.91454
RLK-Pelle_LRR-VI-1	TraesCS7A02G368000	1.5267	0.00212978	0.749344	0.678835
RLK-Pelle_SD-2b	TraesCS4B02G048400	1.24048	0.00333225	1.53984	0.582663
RLK-Pelle_LRR-II	TraesCS7D02G134300	0.00780754	0.969238	0.572096	0.392734
RLK-Pelle_SD-2b	TraesCS1D02G013800	0.669619	0.241537	2.74001	0.354099
RLK-Pelle_SD-2b	TraesCS4D02G126800	-0.400836	0.573649	-0.858346	0.759305
RLK-Pelle_SD-2b	TraesCS7D02G444500	-1.17104	0.510565	-3.19472	0.513272
RLK-Pelle_WAK	TraesCS7A02G242900	-0.770214	0.710469	-1.4684	0.764251
RLK-Pelle_RLCK-VIIa-2	TraesCS4B02G287300	-0.0820609	0.588702	0.489823	0.210692
RLK-Pelle_RLCK-IV	TraesCS4D02G312400	0.0185949	0.977252	-0.178284	0.949205
RLK-Pelle_LRR-XII-1	TraesCS4A02G206000	-0.549556	0.668721	0.813048	0.825133
RLK-Pelle_LRR-Xb-1	TraesCS6A02G125600	0.0297002	0.986619	-1.18524	0.808837
RLK-Pelle_LRR-XII-1	TraesCS2A02G069100	-4.78888	0.12658	2.3877	0.614603
RLK-Pelle_LRR-XI-1	TraesCS7D02G206800	-3.6904	0.00483848	-0.832131	0.864725
RLK-Pelle_LRR-III	TraesCS6D02G144800	-0.162723	0.950979	1.58139	0.742139
RLK-Pelle_LRR-Xb-1	TraesCS2D02G263500	0.539186	0.311345	-2.82115	0.25554
RLK-Pelle_LysM	TraesCS3B02G403100	1.61089	0.00713266	0.886805	0.506152
RLK-Pelle_LRR-XII-1	TraesCS2A02G461800	-5.77507	0.00961115	-1.85582	0.704483
RLK-Pelle_WAK_LRK10L-1	TraesCS1D02G381800	-2.02488	0.0153771	-0.255353	0.935133
RLK-Pelle_LRR-III	TraesCS5D02G210800	-3.64132	0.145151	-2.73191	0.576254
RLK-Pelle_L-LEC	TraesCS7A02G249400	-2.09106	0.00451004	2.01904	0.254703
RLK-Pelle_LRR-III	TraesCS7B02G146100	-3.28987	0.0222648	-2.54117	0.125817
RLK-Pelle_CrRLK1L-1	TraesCS5D02G336300	0.110689	0.473267	-0.105916	0.834392
RLK-Pelle_LRR-XI-1	TraesCS4A02G059000	-1.32488	8.80428e-05	-1.688	0.213156
RLK-Pelle_DLSV	TraesCS7A02G105100	3.60761	0.395213	-1.4684	0.764251
RLK-Pelle_LRR-XII-1	TraesCS7B02G473500	-0.370704	0.848673	0.866474	0.856675
RLK-Pelle_SD-2b	TraesCS3A02G246400	1.77713	0.284934	-2.12874	0.663408
RLK-Pelle_RKF3	TraesCS4D02G106700	0.244344	0.500228	0.0463339	0.969345
RLK-Pelle_LRR-I-1	TraesCS3A02G335600	-2.48852	3.5265e-10	-3.16473	0.0433126
RLK-Pelle_DLSV	TraesCS2D02G536900	0.0867944	0.969592	0.586461	0.869901
RLK-Pelle_LRR-XII-1	TraesCS2D02G358600	1.01999	0.111607	0.58662	0.813742
RLK-Pelle_DLSV	TraesCS2B02G240800	0.273672	0.294042	0.597638	0.593483
RLK-Pelle_LysM	TraesCS3A02G276600	-1.55764	0.328283	-4.31163	0.170746
RLK-Pelle_LRR-XI-2	TraesCS3A02G441700	-0.446425	0.425177	0.334813	0.802096
RLK-Pelle_LRR-XII-1	TraesCS2A02G068100	-0.00857717	0.988644	0.999451	0.620866
RLK-Pelle_LRR-XI-1	TraesCS5B02G253700	-2.04538	0.219904	-0.127163	0.956472
RLK-Pelle_LRR-III	TraesCS3D02G391600	-2.46636	0.614096	-2.51608	0.60682
RLK-Pelle_DLSV	TraesCS2B02G236900	0.060432	0.950765	-1.04398	0.77961
RLK-Pelle_DLSV	TraesCS1D02G058900	-0.198164	0.416569	0.932551	0.463133
RLK-Pelle_SD-2b	TraesCS7A02G431000	-0.218705	0.872072	-2.12874	0.663408
RLK-Pelle_CR4L	TraesCS2D02G306700	0.946189	0.000655208	0.259613	0.800983
RLK-Pelle_DLSV	TraesCS5B02G354100	0.402646	0.736843	-1.4684	0.764251
RLK-Pelle_DLSV	TraesCS2D02G538900	1.82412	0.372472	0.0608268	0.990059
RLK-Pelle_LRR-Xa	TraesCS1B02G269900	-0.424134	0.060464	-0.794837	0.262985
RLK-Pelle_DLSV	TraesCS5B02G353900	-2.20597	0.000235838	-3.22218	0.107191
RLK-Pelle_LRR-I-1	TraesCS3B02G366100	-0.584032	0.553774	1.12248	0.69322
RLK-Pelle_DLSV	TraesCS2B02G562500	-1.80521	0.102364	-2.96319	0.544327
RLK-Pelle_RLCK-VIIa-1	TraesCS2D02G117200	-0.708534	0.0281415	0.115099	0.890743
RLK-Pelle_LRR-Xb-1	TraesCS6B02G153700	-0.250782	0.784381	-4.6596	0.116624
RLK-Pelle_L-LEC	TraesCS2A02G186100	-3.05173	0.529714	-1.18524	0.808837
RLK-Pelle_RLCK-VIIa-2	TraesCS5A02G144600	-0.916136	0.36909	-2.854	0.559289
RLK-Pelle_LRR-XIV	TraesCS5A02G407300	0.454627	0.289934	-0.193105	0.883484
RLK-Pelle_LRR-VII-2	TraesCS5B02G183000	-0.605226	0.0180598	-0.259671	0.681348
RLK-Pelle_LRR-XI-1	TraesCS5B02G412400	-0.490498	0.0818087	0.155538	0.832655
RLK-Pelle_LRR-XI-1	TraesCS1A02G149700	0.072682	0.920444	-0.0510879	0.986594
RLK-Pelle_RLCK-XII-1	TraesCS1A02G203400	-0.312396	0.157273	0.601907	0.388155
RLK-Pelle_RLCK-VIIa-2	TraesCS7D02G519800	-0.464366	0.644108	-4.75931	0.0908418
RLK-Pelle_DLSV	TraesCSU02G008100	-1.46353	0.769554	-1.85582	0.704483
RLK-Pelle_DLSV	TraesCS3D02G025100	-0.322262	0.892144	-1.18524	0.808837
RLK-Pelle_DLSV	TraesCS4A02G349800	-0.444699	0.0932099	-0.0579225	0.947595
RLK-Pelle_LRR-XII-1	TraesCS1D02G317600	1.1201	0.344453	-0.720104	0.88281
RLK-Pelle_L-LEC	TraesCS3B02G348100	0.307756	0.321219	-0.466929	0.564796
RLK-Pelle_LRR-XI-1	TraesCS1D02G002900	-1.55396	0.484738	-1.68249	0.731027
RLK-Pelle_Extensin	TraesCS2B02G382700	0.659323	0.535228	-1.04535	0.484414
RLK-Pelle_L-LEC	TraesCS5D02G061500	2.00393	0.0702441	-1.4684	0.764251
RLK-Pelle_SD-2b	TraesCS2A02G128900	-0.746129	0.740378	-2.24076	0.646826
RLK-Pelle_RLCK-IXb	TraesCS5A02G294600	-5.29177	8.3222e-05	-1.08982	0.534949
RLK-Pelle_L-LEC	TraesCS7A02G085600	-0.334704	0.707909	0.45102	0.886833
RLK-Pelle_SD-2b	TraesCS1D02G014300	-4.68974	0.0216684	-1.18524	0.808837
RLK-Pelle_DLSV	TraesCS2B02G241700	0.404924	0.248241	0.630268	0.608336
RLK-Pelle_RLCK-XV	TraesCS7D02G128300	0.528614	0.0123519	-0.0693068	0.924981
RLK-Pelle_LRR-XII-1	TraesCS5D02G230000	-0.495433	0.0983237	0.806237	0.428173
RLK-Pelle_DLSV	TraesCS3A02G021600	0.185607	0.769383	-0.785565	0.669209
RLK-Pelle_SD-2b	TraesCS3D02G156300	-0.759869	0.500762	-1.85239	0.412045
RLK-Pelle_L-LEC	TraesCS2B02G007400	-0.00533881	0.988374	-1.33099	0.392813
RLK-Pelle_DLSV	TraesCS5A02G351600	-4.04261	0.235612	2.60422	0.561559
RLK-Pelle_RLCK-IV	TraesCS5A02G163300	0.504479	0.0220733	0.283167	0.629781
RLK-Pelle_L-LEC	TraesCS4B02G289100	-3.9134	4.18041e-06	-3.4188	0.484119
RLK-Pelle_L-LEC	TraesCS7B02G141900	0.236826	0.664183	0.193995	0.860728
RLK-Pelle_DLSV	TraesCS1B02G076700	0.0250398	0.965847	0.755488	0.735303
RLK-Pelle_RLCK-XVI	TraesCS6D02G031600	-1.87974	1.68169e-06	-0.86597	0.436979
RLK-Pelle_L-LEC	TraesCS5A02G084400	-1.66272	0.0739186	1.58139	0.742139
RLK-Pelle_LRK10L-2	TraesCS3A02G050300	-2.25913	0.150616	0.112333	0.976703
RLK-Pelle_LRR-III	TraesCS6A02G417300	-1.15655	0.714344	0.65239	0.891791
RLK-Pelle_LRR-VI-2	TraesCS3B02G169200	-0.455992	0.581612	-1.51716	0.383837
RLK-Pelle_PERK-2	TraesCS1D02G442500	-2.22515	0.232483	-1.96191	0.636735
RLK-Pelle_WAK	TraesCS6D02G042200	-1.83562	0.000866403	0.245497	0.920623
RLK-Pelle_RLCK-IXb	TraesCS4B02G098900	1.35404	0.3801	-1.4684	0.764251
RLK-Pelle_LRR-VIII-1	TraesCS3D02G333500	-2.59173	0.289697	-1.85582	0.704483
RLK-Pelle_LRR-XV	TraesCS5A02G393000	0.118569	0.624593	-0.31296	0.621289
RLK-Pelle_WAK_LRK10L-1	TraesCS3A02G034600	1.18063	1.68281e-13	0.272644	0.579379
RLK-Pelle_SD-2b	TraesCS2D02G364300	0.604168	0.717347	-1.4684	0.764251
RLK-Pelle_WAK	TraesCS7D02G147900	0.655453	0.48938	0.540374	0.829079
RLK-Pelle_LRR-III	TraesCS5A02G205500	-2.80248	0.0420442	-0.582343	0.888638
RLK-Pelle_LRR-XI-1	TraesCS2D02G003500	-0.271796	0.894179	-1.4684	0.764251
RLK-Pelle_LRR-VII-3	TraesCS2A02G397200	-2.10838	0.0024787	-1.72192	0.303699
RLK-Pelle_L-LEC	TraesCS6B02G160600	-2.02645	0.0103926	-1.04398	0.77961
RLK-Pelle_RLCK-XI	TraesCS1B02G430500	1.0907	0.216401	-5.55632	0.0178853
RLK-Pelle_DLSV	TraesCS7D02G000700	-4.1421	1.03839e-15	-0.95709	0.328239
RLK-Pelle_LRR-VII-1	TraesCS4B02G169900	0.320665	0.469809	-0.547301	0.579582
RLK-Pelle_LRR-XII-1	TraesCS6B02G051700	0.892681	0.343474	1.70503	0.581079
RLK-Pelle_RLCK-VIII	TraesCS7A02G267400	1.30243	0.0407568	-0.297024	0.939012
RLK-Pelle_PERK-1	TraesCS3A02G003900	-0.112227	0.892817	-1.66607	0.582285
RLK-Pelle_DLSV	TraesCS3D02G418900	-0.0673718	0.903912	0.162392	0.912416
RLK-Pelle_LysM	TraesCS6D02G158400	0.514302	0.206535	-0.977019	0.490745
RLK-Pelle_RLCK-VI	TraesCS5D02G520200	0.0063098	0.971891	0.564891	0.227666
RLK-Pelle_LRR-VIII-1	TraesCS4A02G131500	-0.962636	0.000488098	-0.160977	0.839869
RLK-Pelle_LRR-XI-1	TraesCS1D02G344700	0.638032	0.000727415	0.341648	0.61335
RLK-Pelle_LRR-III	TraesCS3B02G046700	-0.137051	0.780026	0.982168	0.638412
RLK-Pelle_LRR-Xb-1	TraesCS6B02G259100	0.238731	0.275257	-0.466274	0.476655
RLK-Pelle_DLSV	TraesCS2B02G511200	-1.07509	0.818487	-1.18524	0.808837
RLK-Pelle_DLSV	TraesCS3D02G498000	-1.20224	0.00673713	0.583818	0.784648
RLK-Pelle_LRR-XII-1	TraesCS7D02G463300	-0.468119	0.300297	-1.09957	0.471291
RLK-Pelle_RLCK-VIIa-1	TraesCS4B02G198900	0.214392	0.849075	-2.66493	0.585661
RLK-Pelle_WAK	TraesCS4A02G351600	-2.4397	0.618072	-1.18524	0.808837
RLK-Pelle_DLSV	TraesCS1B02G091900	-0.616491	0.174864	-0.702039	0.596574
RLK-Pelle_LRR-III	TraesCS6B02G280100	-1.2969	0.00309816	-1.72013	0.10121
RLK-Pelle_LRR-III	TraesCS7B02G441200	-1.17469	0.00030655	-2.08668	0.59387
RLK-Pelle_SD-2b	TraesCS4D02G059300	-0.200808	0.536052	0.473619	0.672595
RLK-Pelle_LRR-Xb-1	TraesCS6A02G124800	1.7577	0.554815	-1.68249	0.731027
RLK-Pelle_RLCK-IXb	TraesCS6A02G245400	0.843327	0.235554	0.349203	0.818676
RLK-Pelle_RLCK-VI	TraesCS7B02G333200	-1.8726	8.69908e-05	-0.728085	0.55147
RLK-Pelle_DLSV	TraesCS2D02G221900	1.17174	0.00525648	1.16515	0.502614
RLK-Pelle_LRR-XI-1	TraesCS3B02G084000	0.107717	0.885513	-1.18524	0.808837
RLK-Pelle_LRR-II	TraesCS3B02G334400	0.0229725	0.906176	0.235281	0.656705
RLK-Pelle_LRR-VII-2	TraesCS5A02G185000	-0.953887	2.53523e-06	0.127952	0.806381
RLK-Pelle_LRR-III	TraesCS3A02G342300	-2.11944	0.024758	1.5096	0.500046
RLK-Pelle_DLSV	TraesCS2D02G500900	2.03884	0.118959	-2.12874	0.663408
RLK-Pelle_LRR-Xb-1	TraesCS6D02G052100	0.943246	4.18653e-14	-0.989877	0.247461
RLK-Pelle_LRR-III	TraesCS2B02G154100	-5.15882	0.044559	-2.91003	0.551587
RLK-Pelle_RLCK-IXb	TraesCS6A02G182800	0.0457644	0.976025	-2.59324	0.59581
RLK-Pelle_LRR-Xb-1	TraesCS2D02G297600	-0.63734	0.423163	-0.602442	0.720148
RLK-Pelle_DLSV	TraesCS2B02G240900	0.698831	0.0135887	-0.35795	0.773314
RLK-Pelle_LRR-XII-1	TraesCS6D02G171200	-2.00352	0.102884	-1.49569	0.74051
RLK-Pelle_WAK_LRK10L-1	TraesCS5A02G062600	-0.625116	0.351615	0.798235	0.607996
RLK-Pelle_RLCK-VIIa-2	TraesCS7D02G518500	0.0949189	0.911962	-0.901834	0.663504
RLK-Pelle_LRR-XI-1	TraesCS1D02G146900	-2.07028	0.0919151	0.423373	0.834567
RLK-Pelle_LRR-XII-1	TraesCS2A02G068800	-1.12276	0.143508	-2.40822	0.287319
RLK-Pelle_DLSV	TraesCS1B02G454700	-0.184424	0.964529	-1.4684	0.764251
RLK-Pelle_LRR-VIII-1	TraesCS3D02G095200	-1.99124	1.10413e-14	-0.264878	0.793635
RLK-Pelle_L-LEC	TraesCS2D02G130500	0.404055	0.738885	-2.12874	0.663408
RLK-Pelle_RLCK-VIIa-2	TraesCS7A02G131300	-0.0350802	0.819219	0.0691378	0.874826
RLK-Pelle_L-LEC	TraesCS5B02G056000	-1.44399	0.378045	1.57454	0.667035
RLK-Pelle_DLSV	TraesCS6D02G047500	-2.4397	0.618072	0.866474	0.856675
RLK-Pelle_LRR-I-1	TraesCS5A02G156400	-0.859667	3.30873e-06	-0.456654	0.400055
RLK-Pelle_LRR-XI-1	TraesCS1A02G006300	-3.46684	0.434249	-1.4684	0.764251
RLK-Pelle_WAK	TraesCS1A02G071657	1.04576	0.062949	0.555403	0.711966
RLK-Pelle_L-LEC	TraesCS7B02G121700	-1.18261	0.517552	-0.845864	0.815791
RLK-Pelle_DLSV	TraesCS7A02G434300	0.0897962	0.786909	-1.26325	0.350881
RLK-Pelle_LysM	TraesCS6B02G266500	0.207775	0.458921	-0.0202646	0.978307
RLK-Pelle_DLSV	TraesCS2A02G216400	0.827172	0.000328345	-0.212657	0.783323
RLK-Pelle_RLCK-VIIa-2	TraesCS5D02G216600	-0.982929	0.0696764	-1.98846	0.28729
RLK-Pelle_CrRLK1L-1	TraesCS3A02G171500	2.08285	0.40663	0.287704	0.933235
RLK-Pelle_LRR-XII-1	TraesCS3A02G016800	-0.853606	0.782107	-1.4684	0.764251
RLK-Pelle_SD-2b	TraesCS1A02G259900	0.218333	0.62061	-0.222688	0.903514
RLK-Pelle_RLCK-VIIa-2	TraesCS2A02G170600	0.183252	0.390161	-0.708983	0.306735
RLK-Pelle_LRR-III	TraesCS2A02G091900	-0.22921	0.638047	-0.419807	0.806451
RLK-Pelle_LRR-XIV	TraesCS4D02G055900	-0.942831	0.145112	-0.508033	0.749686
RLK-Pelle_DLSV	TraesCS4A02G089700	0.477537	0.164787	-0.18142	0.846047
RLK-Pelle_RLCK-VIIa-2	TraesCS1A02G110000	1.22455	0.28271	-0.258555	0.953732
RLK-Pelle_SD-2b	TraesCS3A02G064400	0.185058	0.762141	-0.0967077	0.983224
RLK-Pelle_WAK	TraesCS2D02G070600	-0.451253	0.0247213	-0.619205	0.350245
RLK-Pelle_DLSV	TraesCS2D02G485200	-0.899606	0.501421	0.0113726	0.997243
RLK-Pelle_LRK10L-2	TraesCS3D02G049700	-1.78138	0.0240563	-2.66493	0.585661
RLK-Pelle_LRR-XI-1	TraesCS5B02G182100	0.618086	0.606885	2.11891	0.408226
RLK-Pelle_LRK10L-2	TraesCS1D02G015900	-0.838257	0.158578	-2.35598	0.156041
RLK-Pelle_SD-2b	TraesCS3A02G246300	-1.11475	0.0521621	1.0811	0.621206
RLK-Pelle_DLSV	TraesCS2D02G415800	-1.02367	0.00590293	0.0884209	0.934088
RLK-Pelle_WAK_LRK10L-1	TraesCS1B02G394900	0.649382	0.148349	-0.479222	0.776445
RLK-Pelle_DLSV	TraesCS2A02G569200	-2.25048	0.0141406	0.84485	0.614167
RLK-Pelle_RLCK-V	TraesCS3A02G161800	-0.119266	0.581617	0.0794157	0.903124
RLK-Pelle_L-LEC	TraesCS5D02G476100	-0.37474	0.81874	-1.68249	0.731027
RLK-Pelle_L-LEC	TraesCS5A02G081600	1.69135	7.85111e-08	0.378817	0.748938
RLK-Pelle_WAK	TraesCS7D02G087200	-0.463775	0.67816	-2.96319	0.544327
RLK-Pelle_LRR-I-1	TraesCS3B02G366200	-0.0544933	0.970228	0.65239	0.891791
RLK-Pelle_LRR-III	TraesCS3D02G250700	-2.47644	0.260376	-1.4684	0.764251
RLK-Pelle_L-LEC	TraesCS2A02G371600	0.806362	4.23968e-07	-0.924595	0.0824525
RLK-Pelle_Extensin	TraesCS1D02G129100	-2.70025	0.197791	-0.533869	0.751851
RLK-Pelle_RLCK-XIII	TraesCS1A02G177000	-0.6688	0.0120075	-0.567425	0.453093
RLK-Pelle_LRR-Xb-1	TraesCS6B02G152600	-0.43982	0.592786	-1.46738	0.662239
RLK-Pelle_LRR-XII-1	TraesCS2D02G013200	0.504652	0.245731	-0.564745	0.751738
RLK-Pelle_SD-2b	TraesCS7D02G422100	-3.11478	0.128195	2.80569	0.469852
RLK-Pelle_LRR-V	TraesCS6D02G142900	-0.781568	0.0712238	0.000828237	0.999147
RLK-Pelle_SD-2b	TraesCS1A02G356300	-0.318847	0.461705	-1.15454	0.7505
RLK-Pelle_LysM	TraesCS6D02G158300	0.435217	0.426435	1.20268	0.539739
RLK-Pelle_RLCK-VIIa-2	TraesCS4A02G073500	-4.03352	0.237784	-4.67501	0.153319
RLK-Pelle_DLSV	TraesCS7A02G229600	-0.135031	0.734679	-1.23544	0.328635
RLK-Pelle_WAK	TraesCS6D02G001400	3.60761	0.395213	-2.34127	0.632095
RLK-Pelle_DLSV	TraesCS2D02G537800	0.387476	0.837196	-1.85582	0.704483
RLK-Pelle_LRR-Xb-1	TraesCS3A02G245000	0.0991188	0.624383	0.0823603	0.872794
RLK-Pelle_LRR-II	TraesCS3A02G091100	-0.30289	0.167702	0.166356	0.789129
RLK-Pelle_DLSV	TraesCS1B02G333300	0.0600528	0.683359	0.189904	0.674135
RLK-Pelle_RLCK-V	TraesCS2A02G154300	-1.32675	0.132285	-1.84663	0.371546
RLK-Pelle_WAK	TraesCS1A02G012000	0.276596	0.747009	-0.331243	0.939861
RLK-Pelle_LRR-Xb-1	TraesCS6D02G115100	0.606761	0.144103	-1.03655	0.719409
RLK-Pelle_LRR-VIII-1	TraesCS3B02G374100	-0.106352	0.653484	-0.692083	0.416652
RLK-Pelle_LRR-V	TraesCS7A02G491200	0.248845	0.470602	0.349596	0.83514
RLK-Pelle_WAK	TraesCS5D02G043400	-4.03352	0.237784	-0.832131	0.864725
RLK-Pelle_LRR-Xb-1	TraesCS3D02G311500	-2.94205	0.287585	0.206144	0.96569
RLK-Pelle_LRR-II	TraesCS7A02G134700	-0.246692	0.197211	-0.00589641	0.991313
RLK-Pelle_CrRLK1L-1	TraesCS1D02G228900	0.103526	0.745202	-0.289728	0.675954
RLK-Pelle_LRR-III	TraesCS4A02G114600	1.38494	0.295719	1.60097	0.413262
RLK-Pelle_CR4L	TraesCS3D02G188500	0.00187933	0.997407	-2.16286	0.103566
RLK-Pelle_LRR-XII-1	TraesCS7A02G461300	-1.04373	0.495581	-1.4684	0.764251
RLK-Pelle_SD-2b	TraesCS4B02G242200	-4.16213	0.000270313	0.99505	0.683045
RLK-Pelle_CrRLK1L-1	TraesCS3B02G086600	-0.0795053	0.950095	0.42412	0.926578
RLK-Pelle_RLCK-VIIa-2	TraesCS2B02G555200	0.423903	0.0383237	0.689465	0.457772
RLK-Pelle_DLSV	TraesCS1D02G320800	-0.0712011	0.667057	-0.100344	0.822495
RLK-Pelle_SD-2b	TraesCS1A02G015900	-0.637199	0.351206	-5.29151	0.0391741
RLK-Pelle_LRK10L-2	TraesCS3A02G013000	-1.73033	0.099067	0.866474	0.856675
RLK-Pelle_RLCK-VIIa-2	TraesCS1B02G038800	0.102506	0.959067	0.302607	0.582915
RLK-Pelle_RLCK-VIIa-1	TraesCS3B02G603300	-0.0955021	0.914202	0.876532	0.723733
RLK-Pelle_LRR-III	TraesCS2A02G337000	2.30129	0.00538907	-1.26653	0.557724
RLK-Pelle_LRR-I-1	TraesCS3A02G335400	0.0148524	0.983877	0.826351	0.605176
RLK-Pelle_RLCK-VIIa-2	TraesCS2D02G401500	0.593307	0.677357	0.287704	0.933235
RLK-Pelle_DLSV	TraesCS3D02G040700	-1.89956	0.0179673	-2.24076	0.646826
RLK-Pelle_LRR-XI-1	TraesCS7B02G052200	-0.00327944	0.99392	-0.297757	0.862933
RLK-Pelle_DLSV	TraesCS4D02G089100	0.343524	0.870034	-5.83521	0.164954
RLK-Pelle_LRK10L-2	TraesCS3A02G017900	-0.462481	0.302989	-1.68249	0.731027
RLK-Pelle_LRR-VI-2	TraesCS2B02G385900	-0.47668	0.149261	-0.514726	0.565529
RLK-Pelle_LRR-VI-1	TraesCS7B02G260600	0.282206	0.353317	0.222483	0.791214
RLK-Pelle_DLSV	TraesCS7B02G195500	0.40811	0.281549	-0.373729	0.715052
RLK-Pelle_DLSV	TraesCS4A02G335700	0.173596	0.91215	1.21594	0.732834
RLK-Pelle_RLCK-IXb	TraesCS5A02G203900	-3.23162	3.15657e-05	-0.656466	0.798917
RLK-Pelle_DLSV	TraesCS2D02G484700	-0.726167	0.385368	-0.00550256	0.999061
RLK-Pelle_LRR-II	TraesCS2B02G340700	-0.172484	0.410895	0.287826	0.612169
RLK-Pelle_SD-2b	TraesCS7A02G431200	2.3575	0.00487434	-2.12874	0.663408
RLK-Pelle_LRK10L-2	TraesCS3A02G018300	-0.155177	0.867241	2.15297	0.431326
RLK-Pelle_SD-2b	TraesCS5D02G530600	-1.05097	0.297575	0.0072361	0.998242
RLK-Pelle_DLSV	TraesCS2B02G236800	-0.179395	0.259835	-0.0365069	0.926571
RLK-Pelle_L-LEC	TraesCS2B02G478500	0.165737	0.966577	1.58139	0.742139
RLK-Pelle_LRR-I-1	TraesCS3A02G335500	-1.2594	0.0602665	-1.21909	0.714795
RLK-Pelle_RLCK-VI	TraesCS7A02G502700	-1.24666	0.00853868	-1.65202	0.390456
RLK-Pelle_L-LEC	TraesCS7D02G310000	-2.45537	0.300576	-2.12874	0.663408
RLK-Pelle_SD-2b	TraesCS4A02G390900	-0.0256563	0.973871	0.271426	0.924215
RLK-Pelle_LRR-XII-1	TraesCS2B02G080700	-0.344831	0.761415	0.340751	0.90017
RLK-Pelle_RLCK-XII-1	TraesCS7D02G324900	-0.111181	0.765733	-0.572561	0.557342
RLK-Pelle_DLSV	TraesCS1B02G075800	-0.957984	0.163535	-0.812032	0.867728
RLK-Pelle_LRR-XII-1	TraesCS4A02G438700	-6.98568	0.000217311	-1.4684	0.764251
RLK-Pelle_LRR-Xb-1	TraesCS3A02G099400	-0.777506	0.40537	0.408281	0.826587
RLK-Pelle_RLCK-VIIa-1	TraesCS3D02G182300	0.45588	0.138598	-0.632304	0.528699
RLK-Pelle_DLSV	TraesCS5B02G053800	-1.54912	0.0946874	-0.463735	0.913495
RLK-Pelle_LRR-XV	TraesCS5D02G402900	-0.263685	0.246617	0.311132	0.659743
RLK-Pelle_L-LEC	TraesCS3B02G364500	0.943403	0.246372	1.6357	0.633153
RLK-Pelle_DLSV	TraesCS2B02G576600	0.0375454	0.894758	-1.18524	0.808837
RLK-Pelle_URK-2	TraesCS2A02G334300	-0.32035	0.688862	0.321205	0.935616
RLK-Pelle_LRR-XI-1	TraesCS2B02G138400	-4.46692	0.187464	0.761895	0.81096
RLK-Pelle_DLSV	TraesCS3D02G437100	-0.679135	0.011077	-0.857836	0.262497
RLK-Pelle_LRK10L-2	TraesCS3B02G056100	-1.45931	0.629119	1.79823	0.707352
RLK-Pelle_LRR-XI-1	TraesCS5D02G339900	-5.83958	0.00862104	-1.85582	0.704483
RLK-Pelle_LRR-XI-1	TraesCS4A02G380300	1.04421	0.302656	0.385648	0.901701
RLK-Pelle_SD-2b	TraesCS2D02G216700	0.444295	0.777165	4.05557	0.15858
RLK-Pelle_RLCK-XI	TraesCS1D02G409300	-0.52198	0.56108	0.555034	0.822901
RLK-Pelle_SD-2b	TraesCS2D02G364200	-0.124674	0.868096	-0.388148	0.826873
RLK-Pelle_LRR-XI-1	TraesCS3D02G092600	-2.22796	0.00221293	-1.1262	0.20491
RLK-Pelle_DLSV	TraesCS2D02G221500	-0.182952	0.435984	0.268225	0.68037
RLK-Pelle_LRR-XII-1	TraesCS2B02G081300	-0.46722	0.266259	-0.246755	0.867433
RLK-Pelle_LRR-XII-1	TraesCS2D02G462000	2.60287	0.593854	-1.68249	0.731027
RLK-Pelle_RLCK-VIIa-2	TraesCS7B02G069100	-0.458996	0.104993	-1.32452	0.113168
RLK-Pelle_DLSV	TraesCS2A02G462700	-0.592634	0.157853	1.55075	0.206838
RLK-Pelle_LRR-III	TraesCS7D02G251100	-0.841016	0.803211	-1.4684	0.764251
RLK-Pelle_SD-2b	TraesCS7A02G374200	-2.59806	0.232539	-1.4684	0.764251
RLK-Pelle_RLCK-XV	TraesCS6B02G204600	-2.04115	1.25114e-11	-1.53436	0.0879479
RLK-Pelle_LRR-III	TraesCS7A02G245400	-2.16835	0.0272035	-1.63682	0.207084
RLK-Pelle_L-LEC	TraesCS4B02G041300	0.315016	0.674377	-2.12874	0.663408
RLK-Pelle_LRR-Xb-1	TraesCS6A02G125300	-1.75422	0.571374	-2.66493	0.585661
RLK-Pelle_LRR-Xb-1	TraesCS3B02G115800	-2.6702	0.0208714	0.279942	0.888272
RLK-Pelle_LRR-XII-1	TraesCS2A02G068900	-2.13063	0.0277197	2.72221	0.250964
RLK-Pelle_LysM	TraesCS6A02G396300	1.00224	0.142219	0.530245	0.814385
RLK-Pelle_DLSV	TraesCS2D02G564300	-1.15069	0.718358	-1.18524	0.808837
RLK-Pelle_RLCK-VIIa-2	TraesCS2A02G098700	0.36291	0.52735	-2.91003	0.551587
RLK-Pelle_DLSV	TraesCS4A02G323500	-1.66359	0.00842081	0.978787	0.643755
RLK-Pelle_RLCK-V	TraesCS1D02G191800	0.104534	0.858979	-2.64521	0.238243
RLK-Pelle_WAK	TraesCS5A02G274100	-0.0620599	0.917913	-2.12874	0.663408
RLK-Pelle_RLCK-IXb	TraesCS7D02G520100	-0.859109	0.16484	-2.03661	0.616241
RLK-Pelle_WAK	TraesCS4D02G042400	0.979544	0.393792	-1.4684	0.764251
RLK-Pelle_SD-2b	TraesCS6A02G331200	-1.15069	0.718358	-2.73191	0.576254
RLK-Pelle_LRR-XI-2	TraesCS7A02G215800	-0.460636	0.110377	-0.541069	0.654354
RLK-Pelle_RLCK-VIIa-2	TraesCS5A02G241300	0.494767	0.147635	-0.344753	0.701292
RLK-Pelle_LRR-XI-1	TraesCS7D02G037700	-2.73265	0.000188392	-1.65943	0.715234
RLK-Pelle_LRR-XI-1	TraesCSU02G152100	1.00765	1.29679e-08	0.873094	0.167313
RLK-Pelle_WAK	TraesCS2D02G002600	-0.95357	8.38928e-06	0.0191225	0.977734
RLK-Pelle_LRR-Xb-1	TraesCS6D02G115000	1.03607	0.114333	-1.4684	0.764251
RLK-Pelle_PERK-1	TraesCS1D02G126300	0.117083	0.644393	0.199721	0.749372
RLK-Pelle_SD-2b	TraesCS7B02G285800	2.26498	0.644322	-2.34127	0.632095
RLK-Pelle_RLCK-V	TraesCS1B02G469400	0.181395	0.514479	-0.111771	0.927027
RLK-Pelle_LRR-IV	TraesCS3D02G210900	-0.154774	0.956552	-1.73433	0.375327
RLK-Pelle_DLSV	TraesCS2D02G537700	0.560761	0.163972	0.105659	0.956329
RLK-Pelle_LRK10L-2	TraesCS5D02G284600	-3.04068	0.00443532	-3.8159	0.362249
RLK-Pelle_DLSV	TraesCS6D02G129900	-0.185818	0.541026	-1.58344	0.0640013
RLK-Pelle_DLSV	TraesCS2A02G536400	1.04548	0.156953	-0.0129728	0.995066
RLK-Pelle_DLSV	TraesCS1A02G422800	0.476296	0.163741	-1.02047	0.566505
RLK-Pelle_L-LEC	TraesCS7B02G214000	-2.4397	0.618072	-1.85582	0.704483
RLK-Pelle_LRR-XI-1	TraesCS5A02G407500	-1.27059	0.0712114	0.37195	0.710906
RLK-Pelle_RLCK-IV	TraesCS3B02G398100	-1.13	0.307543	1.01342	0.756498
RLK-Pelle_LRR-III	TraesCS4A02G240200	-0.98338	0.000975048	-0.547061	0.39216
RLK-Pelle_RLCK-IXb	TraesCS2A02G391300	-0.88357	0.224741	-0.288497	0.894538
RLK-Pelle_SD-2b	TraesCS7B02G290400	-1.7341	0.0641069	-2.23901	0.385101
RLK-Pelle_L-LEC	TraesCS5D02G452900	2.42976	0.301896	-1.18524	0.808837
RLK-Pelle_RLCK-XII-1	TraesCS5B02G500800	-0.656745	0.00587644	-0.768233	0.398534
RLK-Pelle_LRR-XII-1	TraesCS6D02G171100	-0.281195	0.592905	0.528357	0.764713
RLK-Pelle_LRR-XII-1	TraesCS4A02G330000	-0.0636685	0.976402	-2.59324	0.59581
RLK-Pelle_RLCK-XIII	TraesCS6A02G024700	-2.48131	0.00368451	-0.673107	0.74457
RLK-Pelle_WAK	TraesCS6B02G374000	-1.48271	0.620191	-1.4684	0.764251
RLK-Pelle_WAK	TraesCS6D02G395900	-0.550031	0.0094787	-0.767722	0.349829
RLK-Pelle_RLCK-VIIa-1	TraesCS3D02G457400	-0.12586	0.530182	0.406921	0.480012
RLK-Pelle_DLSV	TraesCS7D02G153800	-1.74507	0.281647	-2.34127	0.632095
RLK-Pelle_LRR-V	TraesCS5A02G363400	-1.4899	0.688523	-0.48561	0.90152
RLK-Pelle_RLCK-IXb	TraesCS5B02G202600	-4.77232	0.0890241	-1.85582	0.704483
RLK-Pelle_SD-2b	TraesCS1B02G019500	-1.40541	0.164818	0.866474	0.856675
RLK-Pelle_L-LEC	TraesCS1A02G048100	-1.42603	0.0681586	-0.765505	0.683791
RLK-Pelle_L-LEC	TraesCS6B02G160500	-2.21882	3.08996e-05	0.294177	0.894136
RLK-Pelle_RLCK-IV	TraesCS5D02G501800	-0.0193498	0.972191	-1.12707	0.740839
RLK-Pelle_L-LEC	TraesCS2B02G388800	0.33048	0.0505935	-0.940052	0.072133
RLK-Pelle_RLCK-XIII	TraesCS6B02G033600	-3.5299	3.87713e-07	-1.76967	0.550475
RLK-Pelle_L-LEC	TraesCS5A02G463200	0.534006	0.597371	0.479061	0.920405
RLK-Pelle_LRR-Xb-2	TraesCS2A02G182400	0.0581245	0.949847	-2.39166	0.381024
RLK-Pelle_SD-2b	TraesCSU02G136100	-0.502979	0.387111	0.0371278	0.975102
RLK-Pelle_L-LEC	TraesCS5A02G484300	-0.926746	0.474534	-2.79477	0.56749
RLK-Pelle_LRR-XII-1	TraesCS6A02G384900	0.235046	0.324004	-1.41331	0.197864
RLK-Pelle_LRR-XI-1	TraesCS1B02G479300	-0.264477	0.47594	0.683465	0.512052
RLK-Pelle_LRR-I-1	TraesCS2A02G200300	-0.999006	0.00419553	0.311858	0.748992
RLK-Pelle_RLCK-X	TraesCS6D02G135000	0.0206793	0.987482	-0.73309	0.662087
RLK-Pelle_CR4L	TraesCS2D02G062100	0.439008	0.165115	0.916214	0.478707
RLK-Pelle_L-LEC	TraesCS5D02G166400	0.661451	8.2299e-05	0.062564	0.871945
RLK-Pelle_RLCK-IXb	TraesCS6B02G213600	-0.867798	0.796146	-1.18524	0.808837
RLK-Pelle_CrRLK1L-1	TraesCS2D02G509800	3.25684	0.488658	-4.67501	0.153319
RLK-Pelle_LRR-VI-2	TraesCS2A02G580000	-1.97755	8.7457e-07	0.903413	0.547716
RLK-Pelle_RLCK-XV	TraesCS7D02G484900	-0.588154	0.795135	-1.4684	0.764251
RLK-Pelle_CrRLK1L-1	TraesCS4A02G102900	0.461753	0.00171674	-0.109726	0.752704
RLK-Pelle_SD-2b	TraesCS3B02G273100	3.25684	0.488658	-1.85582	0.704483
RLK-Pelle_DLSV	TraesCS3A02G323500	-1.82897	0.0476467	-2.79477	0.56749
RLK-Pelle_LRR-II	TraesCS3A02G302200	0.376142	0.0488169	0.157916	0.740956
RLK-Pelle_LRR-Xb-1	TraesCS3D02G246500	-0.27224	0.176627	0.79283	0.524303
RLK-Pelle_L-LEC	TraesCS5D02G025500	-0.473153	0.634252	0.968625	0.722786
RLK-Pelle_LRR-VIII-1	TraesCS1B02G314700	-0.754142	0.00435308	-0.0322711	0.967044
RLK-Pelle_DLSV	TraesCS4A02G465900	0.190549	0.872273	-1.18524	0.808837
RLK-Pelle_LRR-III	TraesCS7B02G267900	-2.50494	0.0889171	-1.85582	0.704483
RLK-Pelle_LRR-XII-1	TraesCS7A02G366200	-0.444554	0.573826	1.03781	0.699947
RLK-Pelle_LRR-VII-2	TraesCS5D02G190000	-1.27353	5.65503e-10	0.165821	0.761059
RLK-Pelle_LRR-III	TraesCS2A02G185000	-0.445858	0.870069	-2.79477	0.56749
RLK-Pelle_RLCK-IV	TraesCS4A02G414700	-1.82615	0.0400774	-2.03831	0.2389
RLK-Pelle_RLCK-VIIa-2	TraesCS1A02G141300	-0.924072	0.0417273	-0.854289	0.641303
RLK-Pelle_DLSV	TraesCS7A02G539100	-1.2288	0.0513492	-0.719958	0.599458
RLK-Pelle_PERK-2	TraesCS1A02G433100	-1.73214	0.403431	1.6912	0.510582
RLK-Pelle_RLCK-VIIa-2	TraesCS5B02G208500	-0.266102	0.710073	-1.05807	0.591862
RLK-Pelle_SD-2b	TraesCS7D02G444400	0.0326923	0.955451	1.02913	0.742072
RLK-Pelle_LRR-III	TraesCS5D02G165400	-1.82459	0.1747	-1.32963	0.317788
RLK-Pelle_LRR-VI-2	TraesCS5B02G151400	-0.667166	0.000536499	-0.485851	0.392655
RLK-Pelle_WAK	TraesCS7A02G091400	-0.0878052	0.87681	-2.04571	0.267126
RLK-Pelle_DLSV	TraesCS7D02G476500	0.562542	0.0251111	0.183807	0.830102
RLK-Pelle_L-LEC	TraesCS1B02G309800	0.14087	0.82966	0.181259	0.951137
RLK-Pelle_Extensin	TraesCS3A02G104800	-0.976329	0.0391349	0.575591	0.68228
RLK-Pelle_RLCK-VIIa-1	TraesCS1A02G236600	-0.0500624	0.856498	-0.0401055	0.951658
RLK-Pelle_LRR-XI-1	TraesCS2B02G005000	-1.23301	0.205111	-0.0156059	0.993183
RLK-Pelle_RLCK-VIIa-2	TraesCS3A02G530200	0.608251	0.0170015	-0.618891	0.414499
RLK-Pelle_RLCK-VIIa-2	TraesCS4A02G016800	-0.584642	0.00472639	-0.0889565	0.867812
RLK-Pelle_DLSV	TraesCS1B02G454900	2.94286	0.0125269	1.79823	0.707352
RLK-Pelle_DLSV	TraesCS7A02G540200	0.530157	0.00452726	-0.163942	0.636402
RLK-Pelle_WAK	TraesCS2A02G047600	1.94193	0.144021	-3.82749	0.120151
RLK-Pelle_SD-2b	TraesCS4B02G132000	0.260544	0.753581	-0.753218	0.638579
RLK-Pelle_L-LEC	TraesCS1D02G067200	-1.65511	2.36097e-08	-0.0441364	0.954853
RLK-Pelle_LRR-XII-1	TraesCS3A02G259600	-1.24073	0.237267	-0.399447	0.926467
RLK-Pelle_LRR-XI-1	TraesCS2B02G266700	-0.725337	0.031453	-0.274539	0.737216
RLK-Pelle_WAK_LRK10L-1	TraesCS3A02G033400	0.625945	0.196686	-1.64863	0.228542
RLK-Pelle_LRR-III	TraesCS2B02G344900	1.50406	0.0126268	-1.845	0.200813
RLK-Pelle_L-LEC	TraesCS3D02G313500	-0.344916	0.262058	0.22911	0.776231
RLK-Pelle_SD-2b	TraesCS4A02G325900	-0.148426	0.924111	-1.4684	0.764251
RLK-Pelle_LRR-Xb-1	TraesCS7A02G435300	0.158622	0.463999	-0.482451	0.393104
RLK-Pelle_RLCK-VIIa-2	TraesCS7A02G487900	-0.0505999	0.843231	-0.0620597	0.937835
RLK-Pelle_SD-2b	TraesCS7D02G072900	-2.4397	0.618072	-1.4684	0.764251
RLK-Pelle_DLSV	TraesCS4B02G343100	-4.89169	0.000557703	-3.10813	0.524778
RLK-Pelle_RLCK-VIIa-2	TraesCS7B02G448200	-0.250112	0.667061	0.486439	0.904914
RLK-Pelle_L-LEC	TraesCS5A02G051700	-0.276876	0.802604	-2.4325	0.618849
RLK-Pelle_SD-2b	TraesCS2A02G299200	0.817643	0.730805	-1.4684	0.764251
RLK-Pelle_LRR-III	TraesCS3D02G156100	-0.172823	0.632965	0.0874072	0.926834
RLK-Pelle_DLSV	TraesCS1A02G239500	-6.25757	0.00217831	-1.85582	0.704483
RLK-Pelle_RLCK-VIIa-2	TraesCS5B02G208600	-0.34713	0.42192	-6.11928	0.00367931
RLK-Pelle_LRR-II	TraesCS7A02G425500	-0.617054	0.00850934	-0.0943831	0.876724
RLK-Pelle_L-LEC	TraesCS5D02G476000	-1.19384	0.681403	-1.85582	0.704483
RLK-Pelle_WAK	TraesCS3B02G595500	0.643195	0.00173836	0.396771	0.543307
RLK-Pelle_DLSV	TraesCS2A02G486200	0.386458	0.505264	0.98175	0.604551
RLK-Pelle_SD-2b	TraesCS2B02G316100	1.06903	0.101774	0.325737	0.821144
RLK-Pelle_DLSV	TraesCS3B02G352300	-0.807641	0.0063678	0.0970015	0.941807
RLK-Pelle_SD-2b	TraesCS3A02G148200	0.754944	0.50999	-1.64144	0.37865
RLK-Pelle_LRR-XI-1	TraesCS6B02G217100	-3.66099	0.128021	1.14963	0.810733
RLK-Pelle_Extensin	TraesCS2A02G364300	-1.03538	0.0551609	0.0249541	0.983316
RLK-Pelle_RLCK-IXb	TraesCS2D02G389200	-1.70868	0.350019	0.655151	0.893609
RLK-Pelle_DLSV	TraesCS5D02G005500	1.13409	0.00217979	-1.04398	0.77961
RLK-Pelle_SD-2b	TraesCS3D02G245100	0.251398	0.546458	0.484304	0.817572
RLK-Pelle_DLSV	TraesCS6D02G376600	0.0745259	0.937492	-0.788546	0.842415
RLK-Pelle_LRR-XI-1	TraesCS1B02G006700	-2.4397	0.618072	-3.01376	0.537465
RLK-Pelle_RLCK-IXb	TraesCS6B02G278900	-0.190986	0.795562	0.682213	0.870261
RLK-Pelle_LysM	TraesCS6D02G240100	-0.46961	0.0703033	-0.193472	0.862429
RLK-Pelle_LRR-XI-1	TraesCS4A02G409400	2.24391	2.23112e-08	-2.20334	0.166991
RLK-Pelle_LRR-II	TraesCS7A02G211100	-0.377059	0.0543217	0.186439	0.738681
RLK-Pelle_LRK10L-2	TraesCS6D02G033700	-1.82725	0.0393956	-1.09497	0.749755
RLK-Pelle_RLCK-IXb	TraesCS6D02G022900	-0.0605237	0.972443	0.479061	0.920405
RLK-Pelle_LRR-XII-1	TraesCS4D02G346200	-1.09392	0.518993	1.11187	0.735997
RLK-Pelle_DLSV	TraesCS2B02G562100	-0.701605	0.351188	-1.85582	0.704483
RLK-Pelle_LRR-I-1	TraesCS1A02G344300	2.26498	0.644322	-1.4684	0.764251
RLK-Pelle_LRR-VIII-1	TraesCS4B02G173100	-1.2026	7.29174e-06	-0.562635	0.397509
RLK-Pelle_DLSV	TraesCS3D02G097000	0.185841	0.611455	0.840866	0.584889
RLK-Pelle_L-LEC	TraesCS7A02G214400	-2.46636	0.614096	-4.8124	0.0819416
RLK-Pelle_DLSV	TraesCS2B02G437200	-0.640474	0.185773	-0.149377	0.902234
RLK-Pelle_SD-2b	TraesCS6A02G204600	-2.31764	0.0673007	-2.51608	0.60682
RLK-Pelle_SD-2b	TraesCS1D02G311500	1.23219	0.631432	-2.4325	0.618849
RLK-Pelle_Extensin	TraesCS3B02G280500	0.766271	1.20023e-06	0.339684	0.458632
RLK-Pelle_LRR-XI-2	TraesCS3B02G475600	-1.2398	0.13075	1.37967	0.502201
RLK-Pelle_L-LEC	TraesCS2D02G040700	0.547587	0.380776	0.987107	0.696169
RLK-Pelle_Extensin	TraesCS3D02G251400	0.123784	0.455442	-0.330495	0.502228
RLK-Pelle_LRR-XI-1	TraesCS5D02G339800	-0.942559	0.250454	3.22208	0.223111
RLK-Pelle_RLCK-VIII	TraesCS1D02G081400	0.112335	0.554839	0.0509463	0.922871
RLK-Pelle_LRR-XII-1	TraesCS2B02G524300	-3.43919	0.441629	-1.4684	0.764251
RLK-Pelle_RLCK-IXb	TraesCS7D02G079400	-1.03999	0.000204306	0.244835	0.838562
RLK-Pelle_LRR-Xb-1	TraesCS6A02G125000	-1.17617	0.734979	-4.8124	0.0819416
RLK-Pelle_LRR-XI-1	TraesCS2A02G012900	-1.94225	0.0279438	-0.620632	0.547772
RLK-Pelle_LRR-XI-1	TraesCS5D02G218500	0.643827	0.0183375	0.079181	0.922781
RLK-Pelle_LRR-XI-1	TraesCS7D02G521200	0.377673	0.00194238	-0.31362	0.299606
RLK-Pelle_WAK	TraesCS5D02G043500	0.754304	0.621241	-3.34921	0.493076
RLK-Pelle_LRR-XI-1	TraesCS3D02G452300	0.102605	0.950238	-2.34127	0.632095
RLK-Pelle_DLSV	TraesCS1B02G110600	-0.787758	0.195861	0.756069	0.790957
RLK-Pelle_LRR-III	TraesCS4A02G267300	0.467881	0.0403521	-0.422629	0.5008
RLK-Pelle_L-LEC	TraesCS7D02G080600	-0.387163	0.324251	0.482738	0.75425
RLK-Pelle_LRR-XI-1	TraesCS1B02G009200	-0.391784	0.437563	0.0697407	0.972605
RLK-Pelle_LRR-IV	TraesCS7A02G316000	1.48466	0.0458098	2.27209	0.197639
RLK-Pelle_LRR-I-1	TraesCS3D02G328700	-4.07409	2.07658e-09	-0.444393	0.88335
RLK-Pelle_WAK	TraesCS6D02G210100	-0.0422438	0.856893	-0.625227	0.327554
RLK-Pelle_RLCK-VIIa-1	TraesCS2B02G302800	0.0745831	0.732634	-0.0715067	0.910632
RLK-Pelle_SD-2b	TraesCS1B02G323100	-0.228265	0.768474	-1.68249	0.731027
RLK-Pelle_DLSV	TraesCS7D02G230200	-0.0257145	0.944401	0.650286	0.468218
RLK-Pelle_DLSV	TraesCS2A02G533000	-2.14159	0.184526	0.995572	0.790769
RLK-Pelle_RLCK-V	TraesCS2A02G302500	0.294585	0.363144	-2.69628	0.0920849
RLK-Pelle_LRR-XI-1	TraesCS2D02G233800	-0.903792	0.0427114	-0.737558	0.567203
RLK-Pelle_LRR-XII-1	TraesCS6D02G042800	-0.22094	0.26598	-0.443129	0.706123
RLK-Pelle_LRR-XI-1	TraesCS6D02G174300	-2.16343	0.448227	2.37004	0.503801
RLK-Pelle_LRR-III	TraesCS4B02G149500	-1.47458	0.499644	-2.12874	0.663408
RLK-Pelle_RLCK-IXb	TraesCS2D02G076700	-2.61339	9.67262e-27	-1.21846	0.160484
RLK-Pelle_RLCK-VIIa-1	TraesCS3A02G463400	-0.161649	0.415429	0.0314903	0.958825
RLK-Pelle_DLSV	TraesCS2B02G243000	0.284791	0.78473	0.0944707	0.984167
RLK-Pelle_RLCK-VIII	TraesCS3B02G427900	-0.421368	0.226291	0.109645	0.911027
RLK-Pelle_SD-2b	TraesCS2A02G299600	-1.74172	0.317052	-2.12874	0.663408
RLK-Pelle_DLSV	TraesCS2D02G538500	-0.0651895	0.895245	1.40498	0.440828
RLK-Pelle_LRR-Xb-1	TraesCS2B02G281900	0.571899	0.442121	0.695867	0.716514
RLK-Pelle_LRR-Xa	TraesCS4B02G086300	-0.311094	0.411086	-0.223719	0.801655
RLK-Pelle_RLCK-VIIa-1	TraesCS3A02G178800	1.02113	0.00181915	-0.111376	0.930581
RLK-Pelle_DLSV	TraesCS7D02G000800	-7.11026	0.0460476	-4.75931	0.0908418
RLK-Pelle_DLSV	TraesCS2A02G217300	-5.70609	0.01226	-0.8797	0.820716
RLK-Pelle_LRR-XII-1	TraesCS3A02G259500	-2.71257	0.225164	-1.85582	0.704483
RLK-Pelle_SD-2b	TraesCS6B02G187900	-1.06573	0.137734	1.11187	0.735997
RLK-Pelle_RLCK-Os	TraesCS2A02G503800	-0.31206	0.0967686	0.590532	0.324167
RLK-Pelle_LRR-XI-1	TraesCS1A02G342600	1.01743	2.36375e-14	0.162194	0.669365
RLK-Pelle_DLSV	TraesCS5B02G353600	-4.91628	0.0698805	-2.12874	0.663408
RLK-Pelle_WAK	TraesCS7A02G242800	0.0457155	0.926435	0.678947	0.727072
RLK-Pelle_WAK	TraesCS7D02G085900	-0.910704	0.480213	0.479061	0.920405
RLK-Pelle_RLCK-VIIa-2	TraesCS5B02G208400	0.224129	0.728287	-2.82426	0.320695
RLK-Pelle_LRR-XII-1	TraesCS1A02G144200	-2.11648	0.000813282	0.253099	0.907276
RLK-Pelle_DLSV	TraesCS2B02G565000	3.57861	0.404031	-1.85582	0.704483
RLK-Pelle_DLSV	TraesCS2A02G589900	2.48702	0.121242	1.08332	0.82075
RLK-Pelle_DLSV	TraesCSU02G020600	-0.164403	0.398264	0.251262	0.840343
RLK-Pelle_WAK	TraesCS7D02G085800	0.188795	0.652857	0.995405	0.460474
RLK-Pelle_LRR-XII-1	TraesCS5B02G221100	-1.99402	0.000417578	0.0187661	0.993717
RLK-Pelle_DLSV	TraesCS2A02G216500	0.543307	0.105471	0.308912	0.803189
RLK-Pelle_SD-2b	TraesCS2D02G419700	-4.05185	0.282654	-0.524572	0.900898
RLK-Pelle_URK-1	TraesCS2D02G250800	-0.0513628	0.923283	0.279578	0.789476
RLK-Pelle_LRR-Xa	TraesCS2B02G364400	0.371103	0.066577	0.0892467	0.894355
RLK-Pelle_LRR-I-1	TraesCS6D02G112000	-1.01358	0.02166	0.291411	0.888572
RLK-Pelle_LRR-XI-1	TraesCS2B02G379400	0.17601	0.399269	0.868074	0.158463
RLK-Pelle_DLSV	TraesCS1B02G076800	-0.117786	0.763194	0.067286	0.967258
RLK-Pelle_DLSV	TraesCS3B02G112300	0.506308	0.356647	-0.0457943	0.982938
RLK-Pelle_LRR-Xb-1	TraesCS4B02G111300	-0.0540033	0.9487	-0.376223	0.925303
RLK-Pelle_DLSV	TraesCS1D02G431000	-0.0380094	0.92028	1.76717	0.13303
RLK-Pelle_DLSV	TraesCS7D02G451300	0.673091	0.0378323	0.294063	0.793427
RLK-Pelle_SD-2b	TraesCS3D02G156200	0.810008	0.226866	1.80493	0.561464
RLK-Pelle_LRR-XII-1	TraesCS2D02G067300	-0.879282	0.220953	0.311363	0.85188
RLK-Pelle_RLCK-XV	TraesCS7B02G404400	0.935213	0.0157346	1.07943	0.258018
RLK-Pelle_WAK	TraesCS5D02G374300	-3.46684	0.434249	1.58139	0.742139
RLK-Pelle_WAK_LRK10L-1	TraesCS3A02G122300	1.34975	0.00964271	1.41338	0.487223
RLK-Pelle_CR4L	TraesCS3B02G547600	1.90221	0.462069	-3.08086	0.0680772
RLK-Pelle_LRR-XII-1	TraesCS5A02G222200	-0.222307	0.412449	-0.543552	0.576694
RLK-Pelle_RLCK-IXb	TraesCS4A02G382900	-1.6896	2.46664e-08	-0.0676792	0.94233
RLK-Pelle_PERK-1	TraesCS3A02G278100	-3.65434	0.12417	0.139352	0.966881
RLK-Pelle_SD-2b	TraesCS7D02G444700	0.1076	0.821927	0.350149	0.843524
RLK-Pelle_WAK	TraesCS5B02G458300	-0.383178	0.710228	-1.18524	0.808837
RLK-Pelle_L-LEC	TraesCS2D02G130600	4.65706	0.109776	-2.34127	0.632095
RLK-Pelle_LysM	TraesCS3D02G364000	0.322902	0.759452	0.999451	0.620866
RLK-Pelle_SD-2b	TraesCS7B02G300400	-0.42531	0.728506	1.83295	0.554866
RLK-Pelle_LRR-XI-1	TraesCS1B02G134100	-7.50504	2.04814e-05	-0.421529	0.852445
RLK-Pelle_LRR-Xa	TraesCS4D02G084000	-0.120671	0.754498	-1.65049	0.236303
RLK-Pelle_LRR-III	TraesCS5D02G034200	1.09839	0.00875815	-0.560587	0.678879
RLK-Pelle_PERK-1	TraesCS3D02G160000	-0.0343281	0.873294	-0.00725599	0.988471
RLK-Pelle_RLCK-IXb	TraesCS7A02G364200	-2.24262	0.00825036	-0.142904	0.959508
RLK-Pelle_DLSV	TraesCS5D02G537200	-0.446758	0.739243	-2.00201	0.682365
RLK-Pelle_LRR-VIII-1	TraesCS7A02G130100	0.370191	0.443934	-1.2563	0.79694
RLK-Pelle_LRR-XII-1	TraesCS6A02G184000	2.21938	0.00740666	-1.00489	0.789624
RLK-Pelle_WAK_LRK10L-1	TraesCS3D02G124200	0.344961	0.538094	0.141847	0.941896
RLK-Pelle_DLSV	TraesCS4A02G481200	0.486622	0.330048	-0.047172	0.991188
RLK-Pelle_L-LEC	TraesCS1A02G066200	-1.2998	7.78653e-05	-1.06203	0.253152
RLK-Pelle_L-LEC	TraesCS2D02G582800	-0.332134	0.890457	-1.4684	0.764251
RLK-Pelle_LRR-II	TraesCS6D02G186900	-0.427338	0.0801442	-0.447974	0.581655
RLK-Pelle_RLCK-IXb	TraesCS2B02G094100	-2.73622	1.11571e-30	-1.45629	0.0252746
RLK-Pelle_RLCK-V	TraesCS5A02G493800	-0.831242	0.000709903	0.197518	0.782993
RLK-Pelle_LRR-III	TraesCS3B02G374400	-1.71675	0.206827	0.465017	0.844446
RLK-Pelle_RLCK-VIIa-2	TraesCS1D02G140300	0.0524718	0.920337	-0.195288	0.92366
RLK-Pelle_LRR-Xb-1	TraesCS6D02G116000	1.34814	0.120606	-0.92285	0.810168
RLK-Pelle_DLSV	TraesCS6B02G057500	-3.7832	0.30563	-2.34127	0.632095
RLK-Pelle_DLSV	TraesCS5D02G553900	-2.47608	0.0819938	-1.4684	0.764251
RLK-Pelle_DLSV	TraesCS7A02G539900	-1.26776	0.0176402	0.0317952	0.988709
RLK-Pelle_WAK	TraesCS5A02G035200	-1.46353	0.769554	-2.00201	0.682365
RLK-Pelle_DLSV	TraesCS4A02G026300	0.1189	0.736897	0.915039	0.469735
RLK-Pelle_LRR-III	TraesCS2D02G325900	2.32902	0.00265324	-2.66493	0.585661
RLK-Pelle_RLCK-XI	TraesCS7D02G500700	-0.551379	0.254866	-1.32955	0.281628
RLK-Pelle_RLCK-XI	TraesCS1A02G401900	0.111883	0.850376	-2.87429	0.0321056
RLK-Pelle_DLSV	TraesCS1B02G454000	0.0477806	0.904991	2.45774	0.255921
RLK-Pelle_RLCK-VIIa-2	TraesCS6A02G051600	0.341996	0.192051	0.0607493	0.928111
RLK-Pelle_L-LEC	TraesCS6B02G305600	-3.53861	1.71252e-10	-0.820528	0.610305
RLK-Pelle_SD-2b	TraesCS2B02G067000	-0.916471	0.415713	-0.253082	0.880239
RLK-Pelle_RLCK-VIIa-2	TraesCS6D02G316600	-0.333914	0.334697	-0.991327	0.308387
RLK-Pelle_DLSV	TraesCS7B02G326100	0.623554	0.420387	-1.1305	0.593464
RLK-Pelle_URK-1	TraesCS2A02G570800	0.942137	0.100398	0.863492	0.658266
RLK-Pelle_DLSV	TraesCS2A02G092000	-0.285074	0.513233	0.044409	0.978589
RLK-Pelle_LRR-XI-1	TraesCS7A02G305700	-0.292083	0.775427	-2.92555	0.151573
RLK-Pelle_URK-3	TraesCS2A02G023200	-2.69202	0.20797	-1.0787	0.582783
RLK-Pelle_DLSV	TraesCSU02G106200	-1.72234	0.131359	-3.27477	0.502754
RLK-Pelle_DLSV	TraesCS1D02G273800	-3.4694	0.0059462	-2.12874	0.663408
RLK-Pelle_SD-2b	TraesCS1D02G012900	0.583433	0.209919	-2.12874	0.663408
RLK-Pelle_RLCK-VIIa-1	TraesCS1D02G235800	-0.0281443	0.905629	0.464316	0.399211
RLK-Pelle_WAK_LRK10L-1	TraesCS5B02G069900	-0.229969	0.607928	-1.63795	0.159437
RLK-Pelle_DLSV	TraesCS5B02G059000	0.141476	0.546063	0.279552	0.664688
RLK-Pelle_DLSV	TraesCS7D02G034800	-1.46353	0.769554	-1.85582	0.704483
RLK-Pelle_RLCK-IXb	TraesCS6A02G338200	-7.07036	9.25306e-05	-2.73191	0.576254
RLK-Pelle_SD-2b	TraesCS7A02G383000	-0.830428	0.641673	-1.064	0.827214
RLK-Pelle_L-LEC	TraesCS4B02G328400	-1.72755	0.579275	2.05731	0.55683
RLK-Pelle_WAK	TraesCS7D02G545900	-0.184424	0.964529	0.206144	0.96569
RLK-Pelle_LRR-XI-1	TraesCS5D02G262400	0.213772	0.800747	-1.06993	0.373657
RLK-Pelle_LRR-Xb-1	TraesCS6B02G152800	-1.33393	0.507613	-1.4684	0.764251
RLK-Pelle_L-LEC	TraesCS5D02G173100	0.429456	0.654848	-3.2355	0.5079
RLK-Pelle_DLSV	TraesCS3D02G040600	-1.22379	0.38102	-2.73191	0.576254
RLK-Pelle_DLSV	TraesCS7B02G393400	-0.647197	0.223255	-2.07854	0.256582
RLK-Pelle_LRR-XI-1	TraesCS5D02G188700	-0.67982	0.103866	1.21539	0.45674
RLK-Pelle_L-LEC	TraesCS2D02G201400	-1.01594	0.667111	-2.51608	0.60682
RLK-Pelle_DLSV	TraesCS7B02G229900	-0.696825	0.260534	-1.87761	0.220408
RLK-Pelle_LRR-XII-1	TraesCS7B02G054600	0.67722	0.340047	-1.92333	0.467192
RLK-Pelle_LRR-XII-1	TraesCS7D02G152600	-0.164418	0.710811	1.03582	0.565607
RLK-Pelle_URK-1	TraesCS2A02G249300	0.259185	0.493857	0.283449	0.844026
RLK-Pelle_CrRLK1L-1	TraesCS1B02G241400	0.297343	0.29269	0.626188	0.449669
RLK-Pelle_SD-2b	TraesCS7D02G231000	-1.34661	0.000518155	-0.0808511	0.955995
RLK-Pelle_LysM	TraesCS4A02G427200	0.165737	0.966577	-1.68249	0.731027
RLK-Pelle_LRR-XI-1	TraesCS1A02G444500	0.00251983	0.994399	0.182055	0.890075
RLK-Pelle_RLCK-VIIa-2	TraesCS7B02G449500	0.249271	0.707642	-3.31264	0.497818
RLK-Pelle_LRR-I-2	TraesCS7A02G307400	-2.18961	0.151667	-3.8159	0.362249
RLK-Pelle_LRR-XI-1	TraesCS3A02G276200	0.0161827	0.963857	0.0374834	0.973028
RLK-Pelle_DLSV	TraesCS3B02G578100	-0.14	0.435742	-0.558086	0.251321
RLK-Pelle_LRR-XIIIa	TraesCS5B02G004300	-5.15882	0.044559	0.509714	0.834523
RLK-Pelle_RLCK-IXb	TraesCS5D02G212200	-2.83493	0.225136	-2.24132	0.368956
RLK-Pelle_LRR-VI-1	TraesCS7D02G354900	0.645557	0.0174539	-0.406382	0.543064
RLK-Pelle_Extensin	TraesCS3B02G202600	0.323233	0.112792	0.156042	0.768179
RLK-Pelle_RLCK-X	TraesCS7D02G500300	-2.65233	0.0165495	0.301908	0.925026
RLK-Pelle_WAK	TraesCS5B02G526000	0.438906	0.56474	-2.12874	0.663408
RLK-Pelle_CrRLK1L-1	TraesCSU02G060700	-0.329961	0.773919	-5.25879	0.0486699
RLK-Pelle_SD-2b	TraesCS3D02G245300	1.28557	0.10992	-0.0486122	0.971524
RLK-Pelle_LRR-XI-1	TraesCS1A02G113800	-8.2139	5.83997e-07	-2.01063	0.313656
RLK-Pelle_RLCK-X	TraesCS6B02G174100	-1.77422	0.100868	-0.261516	0.885673
RLK-Pelle_L-LEC	TraesCS5D02G191000	2.70357	0.226573	-1.4684	0.764251
RLK-Pelle_RLCK-X	TraesCS6A02G145700	-1.22974	0.168846	-3.64658	0.414503
RLK-Pelle_LRR-Xb-1	TraesCS6D02G213000	0.0437841	0.853253	0.625918	0.369976
RLK-Pelle_RLCK-VIIa-2	TraesCS7A02G385300	0.294696	0.373504	-0.250346	0.79457
RLK-Pelle_DLSV	TraesCS5A02G444900	2.2334	0.165493	-1.85582	0.704483
RLK-Pelle_DLSV	TraesCS7D02G424800	0.432494	0.54782	0.969312	0.696086
RLK-Pelle_L-LEC	TraesCS3D02G345300	-1.09403	0.649029	-1.4684	0.764251
RLK-Pelle_SD-2b	TraesCS1A02G016000	-2.46636	0.614096	1.58139	0.742139
RLK-Pelle_LRR-XI-1	TraesCS7D02G354700	-1.19276	0.643997	-0.396307	0.753925
RLK-Pelle_DLSV	TraesCS3B02G569900	-0.459639	0.050165	0.240621	0.702064
RLK-Pelle_DLSV	TraesCS3A02G323700	0.574828	0.323392	-0.710488	0.447806
RLK-Pelle_RLCK-V	TraesCS1B02G193000	0.634286	0.0307135	0.646114	0.632022
RLK-Pelle_DLSV	TraesCS2D02G222300	-0.182064	0.77023	0.471355	0.777234
RLK-Pelle_LRR-IX	TraesCS4A02G265100	1.03983	0.000899986	0.695211	0.369501
RLK-Pelle_PERK-1	TraesCS1B02G147000	0.114901	0.620636	-0.415011	0.493688
RLK-Pelle_LRR-XI-1	TraesCS2B02G265700	1.01311	0.112991	2.06739	0.211163
RLK-Pelle_LRR-II	TraesCS6D02G269400	-0.180428	0.399454	0.568195	0.371534
RLK-Pelle_LRR-XI-1	TraesCS4D02G307500	1.58678	0.0254954	-0.121027	0.97709
RLK-Pelle_DLSV	TraesCS3B02G555700	-1.2486	0.0112814	-0.517755	0.72482
RLK-Pelle_LRR-VII-3	TraesCS2D02G395000	-2.72685	0.00723098	-3.09506	0.0164023
RLK-Pelle_RLCK-VIIa-2	TraesCS5D02G216400	2.37413	1.80295e-08	-1.81651	0.170054
RLK-Pelle_DLSV	TraesCS7B02G195700	-2.46636	0.614096	-1.4684	0.764251
RLK-Pelle_LRR-III	TraesCS4D02G046900	0.54037	0.0582667	0.0847024	0.896482
RLK-Pelle_LRR-XII-1	TraesCS2D02G066300	-2.46534	0.175018	-1.85582	0.704483
RLK-Pelle_RLCK-V	TraesCS4D02G314800	-1.43557	6.78356e-06	-0.69047	0.419648
RLK-Pelle_RLCK-II	TraesCS3A02G344400	1.02863	0.00040857	0.0466908	0.971933
RLK-Pelle_DLSV	TraesCS1D02G239700	-1.18291	0.471889	-1.4684	0.764251
RLK-Pelle_DLSV	TraesCS1B02G238400	0.957736	0.156135	-0.332262	0.892125
RLK-Pelle_DLSV	TraesCS4A02G466800	0.827434	0.863169	-1.18524	0.808837
RLK-Pelle_WAK_LRK10L-1	TraesCS5D02G073900	-0.135694	0.670629	-0.0471371	0.969566
RLK-Pelle_L-LEC	TraesCS1B02G084500	-1.206	6.36738e-05	-0.528541	0.521378
RLK-Pelle_DLSV	TraesCS7A02G329200	0.568389	0.281583	-3.21765	0.0305106
RLK-Pelle_SD-2b	TraesCS7A02G431500	-1.44875	0.771862	-1.4684	0.764251
RLK-Pelle_SD-2b	TraesCS4B02G132100	-0.389965	0.375409	0.326472	0.729823
RLK-Pelle_DLSV	TraesCS2B02G036400	-1.07509	0.818487	-1.18524	0.808837
RLK-Pelle_WAK	TraesCS3B02G474400	-2.40756	0.105401	0.287704	0.933235
RLK-Pelle_LRR-XII-1	TraesCS6A02G385000	-0.197179	0.860409	-3.45801	0.403987
RLK-Pelle_LysM	TraesCS7D02G265400	0.422547	0.120426	0.515309	0.482429
RLK-Pelle_DLSV	TraesCS2B02G021800	1.5684	0.752628	-0.430997	0.576669
RLK-Pelle_DLSV	TraesCS3A02G096500	-0.0908536	0.809278	-0.672705	0.620567
RLK-Pelle_DLSV	TraesCS3B02G352700	0.116715	0.944721	0.98088	0.714222
RLK-Pelle_LRR-II	TraesCS7B02G182300	-0.173963	0.838328	0.521915	0.83786
RLK-Pelle_DLSV	TraesCS5B02G535400	-0.674021	0.093388	-0.840487	0.35505
RLK-Pelle_LRR-II	TraesCS6B02G319700	-0.377676	0.0536295	0.501831	0.40573
RLK-Pelle_LRR-I-1	TraesCS6B02G150000	-2.19076	0.0330791	0.184411	0.862926
RLK-Pelle_RLCK-VIIa-2	TraesCS6A02G241000	0.92328	0.00863729	-0.352522	0.719549
RLK-Pelle_DLSV	TraesCS7D02G153700	0.764877	0.482949	-0.190332	0.963512
RLK-Pelle_RLCK-XIII	TraesCSU02G030100	-1.90641	0.200558	1.72088	0.491516
RLK-Pelle_RLCK-VIIa-2	TraesCS3D02G535700	0.530673	0.0371832	-0.501413	0.467162
RLK-Pelle_RLCK-VIIa-1	TraesCS2B02G137800	-0.288905	0.478673	-0.368354	0.762956
RLK-Pelle_L-LEC	TraesCS5B02G064400	0.0451006	0.973749	-0.48835	0.879036
RLK-Pelle_DLSV	TraesCS7B02G333700	0.268514	0.364603	0.0851548	0.916328
RLK-Pelle_SD-2b	TraesCS7B02G467400	1.5684	0.752628	-1.4684	0.764251
RLK-Pelle_DLSV	TraesCS2D02G222000	1.25113	2.29676e-07	0.150775	0.869271
RLK-Pelle_LRR-VI-1	TraesCS2D02G248200	-1.267	0.00101669	0.26949	0.748019
RLK-Pelle_DLSV	TraesCS5D02G525000	0.241914	0.524121	-0.661897	0.729172
RLK-Pelle_LRR-Xb-1	TraesCS6A02G124700	-0.714743	0.39778	1.09712	0.61613
RLK-Pelle_WAK	TraesCS7D02G087100	1.31346	0.42381	0.209922	0.96245
RLK-Pelle_RLCK-VIIa-1	TraesCS3A02G326400	-6.46524	0.00221342	1.72906	0.639817
RLK-Pelle_L-LEC	TraesCS3B02G490000	-6.04038	0.00441124	-0.0249388	0.992361
RLK-Pelle_PERK-2	TraesCS3D02G217700	-0.843172	0.523138	-2.27124	0.394069
RLK-Pelle_SD-2b	TraesCS3B02G103600	-0.360948	0.753544	-1.4684	0.764251
RLK-Pelle_RLCK-VIIa-2	TraesCS7B02G288300	0.00815301	0.974283	-0.436766	0.641666
RLK-Pelle_CrRLK1L-1	TraesCS3D02G512100	0.454233	0.229396	-1.32217	0.350091
RLK-Pelle_LRR-XI-1	TraesCS2D02G013700	-0.658253	0.167631	0.47775	0.482287
RLK-Pelle_WAK	TraesCS7A02G091500	0.0648858	0.850659	0.250621	0.766798
RLK-Pelle_DLSV	TraesCS7B02G353800	-0.489228	0.806002	-0.178284	0.949205
RLK-Pelle_DLSV	TraesCS7B02G446500	-0.13226	0.577838	-1.4684	0.764251
RLK-Pelle_WAK	TraesCS6D02G361700	2.36455	0.312289	-1.4684	0.764251
RLK-Pelle_WAK	TraesCS1A02G340300	-0.748465	0.69487	-0.180674	0.968156
RLK-Pelle_WAK	TraesCS5A02G323900	-0.981827	0.150546	-1.50665	0.289358
RLK-Pelle_LysM	TraesCS6A02G168900	0.528171	0.071685	-1.92742	0.0246255
RLK-Pelle_RLCK-IXa	TraesCS1D02G235500	3.96893	0.252091	1.79823	0.707352
RLK-Pelle_RLCK-VIIa-2	TraesCS5A02G193300	-0.308822	0.215479	0.523996	0.499215
RLK-Pelle_DLSV	TraesCS4D02G028700	-2.64668	0.109587	-2.12874	0.663408
RLK-Pelle_LRR-Xb-1	TraesCS7D02G426000	-0.367892	0.0532195	-0.0883263	0.874365
RLK-Pelle_WAK	TraesCS6D02G042400	0.221218	0.845513	-0.299521	0.886851
RLK-Pelle_SD-2b	TraesCS6B02G426200	-0.357621	0.768458	0.42412	0.926578
RLK-Pelle_CR4L	TraesCS1A02G070600	0.911793	0.00786487	-0.928316	0.425345
RLK-Pelle_LRR-XII-1	TraesCS2A02G491300	-0.536109	0.289198	0.314991	0.84562
RLK-Pelle_RLCK-IXb	TraesCS6B02G213500	-0.800763	0.386745	-1.81246	0.315135
RLK-Pelle_DLSV	TraesCS6A02G139400	-0.733249	0.00627188	-1.19132	0.183032
RLK-Pelle_SD-2b	TraesCS4A02G353300	0.657811	0.00740755	-0.542031	0.458825
RLK-Pelle_CR4L	TraesCS1A02G242100	-0.281932	0.589936	-1.15727	0.330667
RLK-Pelle_SD-2b	TraesCS3A02G064300	-4.61544	0.117744	-2.34127	0.632095
RLK-Pelle_WAK	TraesCS7A02G091300	-0.347238	0.471893	-0.0259746	0.985327
RLK-Pelle_LRR-XIIIa	TraesCS3B02G199100	1.43838	0.0840341	-0.696491	0.625188
RLK-Pelle_SD-2b	TraesCS4D02G241800	-0.39903	0.747541	-2.34127	0.632095
RLK-Pelle_DLSV	TraesCS3A02G039400	-0.509728	0.416909	0.65239	0.891791
RLK-Pelle_LRR-XII-1	TraesCSU02G044000	-1.61347	0.484395	-1.18524	0.808837
RLK-Pelle_LRR-XV	TraesCS2B02G202900	0.139553	0.591744	-0.432586	0.659967
RLK-Pelle_WAK	TraesCS2A02G071900	-1.85927	6.01312e-12	-0.714766	0.330561
RLK-Pelle_WAK	TraesCS2D02G070700	-2.46726	3.13131e-13	-1.37493	0.0784093
RLK-Pelle_SD-2b	TraesCS5B02G236200	-0.636693	0.225893	-2.47139	0.10698
RLK-Pelle_RLCK-Os	TraesCS2D02G504300	-0.0176041	0.977429	0.670887	0.480462
RLK-Pelle_WAK	TraesCS2B02G464000	0.961655	0.0252972	2.00185	0.384936
RLK-Pelle_LRR-XI-1	TraesCS2D02G332700	-1.16824	0.00384426	0.995779	0.410956
RLK-Pelle_LysM	TraesCS6B02G197000	0.920622	0.00745491	-0.278404	0.879684
RLK-Pelle_WAK	TraesCS2B02G489700	-3.43919	0.441629	1.58139	0.742139
RLK-Pelle_URK-3	TraesCS2D02G024300	-0.867798	0.796146	0.892275	0.721651
RLK-Pelle_LRR-XI-1	TraesCS3A02G142200	-0.604403	0.0762769	0.59252	0.513315
RLK-Pelle_WAK	TraesCS6A02G054500	0.409161	0.833348	-0.447186	0.92709
RLK-Pelle_LRR-XII-1	TraesCS5D02G557800	0.922542	0.000303797	1.43205	0.238642
RLK-Pelle_CrRLK1L-1	TraesCS3D02G178200	-0.578943	0.685231	-0.212151	0.942866
RLK-Pelle_LRR-III	TraesCS2A02G444000	-0.504473	0.0342261	0.24807	0.677993
RLK-Pelle_LRR-V	TraesCS6D02G161000	-0.733668	0.0219226	-0.353287	0.65102
RLK-Pelle_LysM	TraesCS6A02G168800	1.34848	0.591049	-1.4684	0.764251
RLK-Pelle_WAK	TraesCS2D02G509500	0.744832	0.103593	-3.53121	0.339062
RLK-Pelle_RLCK-VIIa-2	TraesCS5A02G480600	-0.327577	0.240529	0.451259	0.539564
RLK-Pelle_LRR-I-1	TraesCS5B02G154600	-0.544479	0.00358701	-0.151102	0.79422
RLK-Pelle_DLSV	TraesCS7B02G460000	-2.46636	0.614096	0.317887	0.918604
RLK-Pelle_DLSV	TraesCS7D02G099300	-6.40425	0.001308	-3.2355	0.5079
RLK-Pelle_DLSV	TraesCS4D02G089200	-1.46353	0.769554	-1.4684	0.764251
RLK-Pelle_LRR-XIV	TraesCS2A02G255300	0.0533542	0.915941	0.191318	0.925294
RLK-Pelle_LRR-VIII-1	TraesCS2B02G452400	-0.276016	0.24208	-0.162222	0.81441
RLK-Pelle_RLCK-V	TraesCS3D02G225200	1.58972	0.022792	-1.2233	0.731829
RLK-Pelle_DLSV	TraesCS4A02G481600	-0.182062	0.846292	0.775739	0.873968
RLK-Pelle_LRR-XI-1	TraesCS2D02G088000	-0.620749	0.170851	-0.165265	0.931845
RLK-Pelle_SD-2b	TraesCS5D02G001400	0.444379	0.310007	0.346138	0.826726
RLK-Pelle_LRR-Xb-1	TraesCS6A02G166200	-0.863235	0.707054	-2.12874	0.663408
RLK-Pelle_L-LEC	TraesCS4A02G201800	-0.712244	0.00543944	-1.53052	0.0776891
RLK-Pelle_LRR-Xb-1	TraesCS2D02G034200	0.165737	0.966577	-3.53121	0.339062
RLK-Pelle_DLSV	TraesCS2A02G578900	0.0170554	0.95782	-2.66493	0.585661
RLK-Pelle_LRR-III	TraesCS4D02G073300	-1.58146	0.000286457	-0.281636	0.768044
RLK-Pelle_DLSV	TraesCS2B02G437300	-0.108288	0.563192	0.384944	0.387855
RLK-Pelle_LRR-XII-1	TraesCS7B02G279600	0.776279	6.89162e-05	-0.766606	0.41862
RLK-Pelle_LRR-I-1	TraesCS3D02G328800	-2.69363	2.34609e-09	-2.27949	0.415575
RLK-Pelle_DLSV	TraesCS2A02G534400	0.827434	0.863169	-2.24076	0.646826
RLK-Pelle_LRR-XI-1	TraesCS5D02G126100	0.0508097	0.862422	0.381758	0.639595
RLK-Pelle_RLCK-V	TraesCS1D02G272800	-1.01599	0.229205	-1.39347	0.180811
RLK-Pelle_WAK	TraesCS6D02G042000	-0.628874	0.451471	-0.255665	0.950388
RLK-Pelle_RLCK-VIIa-2	TraesCS2B02G408700	1.5684	0.752628	-1.4684	0.764251
RLK-Pelle_RLCK-XII-1	TraesCS4B02G328200	-0.997648	0.0118036	0.629343	0.646149
RLK-Pelle_LRR-XII-1	TraesCS1B02G467800	-0.699385	0.505908	-1.4684	0.764251
RLK-Pelle_LRR-XI-1	TraesCS7B02G205900	-4.45312	0.143264	0.813048	0.825133
RLK-Pelle_DLSV	TraesCS2B02G027000	-0.552521	0.375328	-3.42584	0.179188
RLK-Pelle_PERK-1	TraesCS7B02G130400	-0.373546	0.849242	-2.12874	0.663408
RLK-Pelle_DLSV	TraesCS1A02G422700	1.19676	0.0173149	-3.38457	0.488514
RLK-Pelle_WAK	TraesCS6D02G032300	-0.0702979	0.857549	1.42325	0.584052
RLK-Pelle_URK-2	TraesCS2D02G328500	0.0621411	0.954778	0.42412	0.926578
RLK-Pelle_SD-2b	TraesCS6D02G148800	-0.0065309	0.985802	0.305336	0.718219
RLK-Pelle_RLCK-IV	TraesCS2D02G356600	0.497175	0.229449	0.149459	0.936741
RLK-Pelle_DLSV	TraesCS5B02G204900	0.781063	0.0607658	-0.216169	0.911097
RLK-Pelle_WAK	TraesCS4A02G391100	-0.0157751	0.967596	-0.440093	0.743055
RLK-Pelle_WAK	TraesCS4A02G391400	-0.135401	0.920609	-3.4188	0.484119
RLK-Pelle_DLSV	TraesCS5A02G524700	-2.80149	0.172631	-2.68926	0.107148
RLK-Pelle_LRR-VIII-1	TraesCS1D02G302000	-0.0374203	0.81822	0.13311	0.811784
RLK-Pelle_LRR-XI-1	TraesCS2A02G330000	-0.691491	0.00352151	-0.060599	0.915378
RLK-Pelle_LRR-XII-1	TraesCS2B02G483400	-2.45875	0.0392076	-1.18524	0.808837
RLK-Pelle_RLCK-Os	TraesCSU02G241700	-2.46799	1.70737e-09	-3.01376	0.537465
RLK-Pelle_L-LEC	TraesCS5A02G168800	0.330398	0.872272	-1.85582	0.704483
RLK-Pelle_SD-2b	TraesCS1D02G367800	0.142534	0.961551	0.206144	0.96569
RLK-Pelle_LRR-XII-1	TraesCS2D02G066900	-0.32221	0.495163	-0.873042	0.724687
RLK-Pelle_RLCK-VIIa-2	TraesCS5B02G239600	0.0540391	0.899391	0.64525	0.726281
RLK-Pelle_DLSV	TraesCS2D02G060900	-1.73738	0.166795	-1.85582	0.704483
RLK-Pelle_LRK10L-2	TraesCS3B02G295000	0.472889	0.697566	1.26913	0.683243
RLK-Pelle_DLSV	TraesCS2B02G484300	-0.018329	0.963962	-0.0597234	0.965001
RLK-Pelle_LRR-IX	TraesCS2D02G595000	1.50458	0.0276064	0.252485	0.741433
RLK-Pelle_LRR-I-1	TraesCS1B02G389400	-1.46353	0.769554	-0.447186	0.92709
RLK-Pelle_LRR-XII-1	TraesCS5D02G398800	-2.46636	0.614096	-1.85582	0.704483
RLK-Pelle_RLCK-VIIa-2	TraesCS2B02G114900	0.285011	0.855691	-1.50111	0.138206
RLK-Pelle_LRR-I-1	TraesCS3B02G366600	-4.66583	1.78248e-11	-2.36939	0.119596
RLK-Pelle_RLCK-V	TraesCS1A02G433500	-0.888394	0.289501	-0.186669	0.786047
RLK-Pelle_L-LEC	TraesCS1B02G157300	-1.35871	0.305749	-3.01376	0.537465
RLK-Pelle_LRR-XII-1	TraesCS1D02G317500	-0.547445	0.0778874	0.270386	0.783974
RLK-Pelle_SD-2b	TraesCS4B02G059700	-0.749737	0.174008	0.386114	0.806723
RLK-Pelle_CrRLK1L-1	TraesCS4D02G340500	0.988226	1.55624e-08	-0.299006	0.606656
RLK-Pelle_DLSV	TraesCS1B02G076600	-0.15036	0.85158	0.0944707	0.984167
RLK-Pelle_LRR-XI-1	TraesCS1A02G006500	0.421809	0.376075	-2.20656	0.19657
RLK-Pelle_L-LEC	TraesCS7D02G216300	-1.6354	0.499466	-2.26771	0.36635
RLK-Pelle_RLCK-X	TraesCS7B02G421800	0.0881962	0.924907	-0.149419	0.962726
RLK-Pelle_LRR-III	TraesCS2A02G159900	0.339692	0.309042	0.570796	0.644403
RLK-Pelle_DLSV	TraesCS5D02G494300	-0.715593	0.0538213	-0.711377	0.582511
RLK-Pelle_SD-2b	TraesCS7B02G356500	-0.184424	0.964529	-1.85582	0.704483
RLK-Pelle_L-LEC	TraesCS3D02G104000	1.03357	0.504583	-2.12874	0.663408
RLK-Pelle_DLSV	TraesCS7D02G038500	1.16487	0.327861	0.429734	0.740575
RLK-Pelle_RLCK-Os	TraesCS2B02G531800	-0.445447	0.227013	-0.253035	0.937395
RLK-Pelle_LRR-I-1	TraesCS5B02G089000	-0.687378	0.292497	0.555034	0.822901
RLK-Pelle_LRR-III	TraesCS2D02G254000	-2.2662	0.146554	-0.00550256	0.999061
RLK-Pelle_SD-2b	TraesCS4A02G187000	4.08376	0.224617	-2.34127	0.632095
RLK-Pelle_CrRLK1L-1	TraesCS2B02G094400	-0.609143	0.484549	0.670096	0.793215
RLK-Pelle_RLCK-VIIa-1	TraesCS7A02G460900	0.963174	0.385524	-2.4325	0.618849
RLK-Pelle_DLSV	TraesCS2D02G415600	-0.708415	0.0635677	0.713608	0.610769
RLK-Pelle_DLSV	TraesCS4A02G467800	0.0922837	0.868172	-0.582343	0.888638
RLK-Pelle_SD-2b	TraesCS3B02G175400	0.178162	0.875748	3.56719	0.269117
RLK-Pelle_LRR-XII-1	TraesCS3D02G028000	0.839328	0.0120387	0.950165	0.513938
RLK-Pelle_SD-2b	TraesCS2D02G297400	-2.59381	0.26073	-1.85582	0.704483
RLK-Pelle_CrRLK1L-1	TraesCS5A02G514500	0.771401	3.08623e-05	0.255738	0.68365
RLK-Pelle_DLSV	TraesCS7B02G462700	0.811913	0.412474	-2.79477	0.56749
RLK-Pelle_LRR-Xa	TraesCS4A02G229800	-0.114527	0.614672	0.873763	0.364776
RLK-Pelle_DLSV	TraesCS4D02G348900	0.18069	0.823158	-0.462506	0.847431
RLK-Pelle_SD-2b	TraesCS7B02G356800	0.283626	0.785965	-3.61623	0.423992
RLK-Pelle_L-LEC	TraesCS1A02G299900	-0.166802	0.928329	1.08332	0.82075
RLK-Pelle_LRR-XII-1	TraesCS2A02G559400	0.244698	0.860297	-2.00201	0.682365
RLK-Pelle_DLSV	TraesCS1B02G454600	1.13815	0.0127375	-0.0842206	0.966981
RLK-Pelle_LRR-II	TraesCS2D02G321400	-0.107974	0.569575	-0.880118	0.114335
RLK-Pelle_SD-2b	TraesCS6A02G163900	0.0136346	0.957064	0.458835	0.535693
RLK-Pelle_RLCK-VIIa-2	TraesCS1A02G031200	-0.343386	0.0828028	0.462518	0.338519
RLK-Pelle_LRR-XI-1	TraesCS5A02G152800	2.36866	0.194307	-2.00201	0.682365
RLK-Pelle_RLCK-XIII	TraesCS2B02G407100	-1.56941	0.00623607	0.839859	0.69437
RLK-Pelle_RLCK-IV	TraesCS6B02G439700	-0.87311	0.00904006	0.353965	0.672672
RLK-Pelle_LRK10L-2	TraesCS5B02G277000	0.525908	0.700036	-2.12874	0.663408
RLK-Pelle_LRR-V	TraesCS6D02G092300	-2.46636	0.614096	-4.67501	0.153319
RLK-Pelle_SD-2b	TraesCS3D02G072700	0.406503	0.337555	1.06051	0.614513
RLK-Pelle_L-LEC	TraesCS1B02G062200	-2.29525	0.0917463	-2.4325	0.618849
RLK-Pelle_LRR-III	TraesCS6D02G402600	1.00769	0.341366	0.916268	0.636329
RLK-Pelle_SD-2b	TraesCS2D02G053300	-2.18242	0.0478825	0.0396822	0.991025
RLK-Pelle_RLCK-IXb	TraesCS7D02G359000	-1.1812	0.0508033	-1.71337	0.274659
RLK-Pelle_SD-2b	TraesCS5B02G370400	0.604925	0.438182	0.42412	0.926578
RLK-Pelle_RLCK-VIIa-2	TraesCS5B02G208200	3.79695	5.17302e-12	-1.07352	0.62415
RLK-Pelle_LRR-XII-1	TraesCS7A02G550100	3.11503	0.251944	1.49983	0.701689
RLK-Pelle_DLSV	TraesCS6B02G056200	1.14967	0.0300428	1.51917	0.414823
RLK-Pelle_DLSV	TraesCS4D02G215200	-0.420473	0.30963	-0.264416	0.842928
RLK-Pelle_LRR-VIII-1	TraesCS3D02G335600	-0.210145	0.90587	-1.4684	0.764251
RLK-Pelle_WAK	TraesCS4A02G391000	0.275829	0.542412	-0.477881	0.651406
RLK-Pelle_DLSV	TraesCS2A02G215800	0.171311	0.51099	-0.0492238	0.943292
RLK-Pelle_RLCK-Os	TraesCS2B02G532100	-0.0725718	0.719031	-0.584629	0.357836
RLK-Pelle_Extensin	TraesCS1B02G260300	-0.893866	0.843564	2.80569	0.469852
RLK-Pelle_LRR-Xb-1	TraesCS6D02G115200	-3.02424	0.533543	-1.4684	0.764251
RLK-Pelle_LRR-XI-1	TraesCS5A02G418500	-0.378317	0.441009	-0.291279	0.844025
RLK-Pelle_DLSV	TraesCS6B02G082900	-0.250147	0.147921	-0.297487	0.546351
RLK-Pelle_SD-2b	TraesCS5B02G538800	-1.15414	0.663574	-1.4684	0.764251
RLK-Pelle_LRR-Xb-1	TraesCS5D02G181500	-0.314311	0.285078	-0.285482	0.742387
RLK-Pelle_LRR-VII-1	TraesCS3A02G495400	2.20608	0.365177	0.293294	0.857407
RLK-Pelle_CR4L	TraesCS5D02G007100	-0.814915	0.00258387	-0.201432	0.807753
RLK-Pelle_LRR-III	TraesCS1D02G301400	-0.928841	0.251066	1.01533	0.72866
RLK-Pelle_RLCK-XII-1	TraesCS2A02G582500	-0.306045	0.267036	0.550176	0.672576
RLK-Pelle_RLCK-VIII	TraesCS7D02G267300	0.850502	0.0505285	0.736132	0.693363
RLK-Pelle_LRR-VI-1	TraesCS5A02G428900	0.548669	0.265599	0.664862	0.559947
RLK-Pelle_LRR-XV	TraesCS5B02G397900	-0.261402	0.268528	0.552975	0.380519
RLK-Pelle_CR4L	TraesCS1D02G242000	0.706767	0.17084	-1.48826	0.30476
RLK-Pelle_RKF3	TraesCS4B02G109400	-0.204289	0.591955	-0.382897	0.748783
RLK-Pelle_RLCK-IV	TraesCS5D02G168100	0.253913	0.275238	0.286029	0.667042
RLK-Pelle_RLCK-VI	TraesCS7B02G388000	-0.830332	0.0015313	0.612265	0.410341
RLK-Pelle_DLSV	TraesCS2B02G511600	0.224356	0.78715	-3.73793	0.11877
RLK-Pelle_LRR-XIIIb	TraesCS4A02G422700	3.44247	0.391342	1.08332	0.82075
RLK-Pelle_L-LEC	TraesCS5D02G498100	-2.82438	0.195194	2.84831	0.410577
RLK-Pelle_RLCK-IXb	TraesCS5D02G302000	-3.04091	0.158887	0.866474	0.856675
RLK-Pelle_DLSV	TraesCS5D02G358000	-4.27021	0.190081	-1.4684	0.764251
RLK-Pelle_LRR-III	TraesCS5D02G138400	-0.200801	0.892057	0.830953	0.695234
RLK-Pelle_SD-2b	TraesCS2B02G316000	-0.00385261	0.99757	-0.00550256	0.999061
RLK-Pelle_LRR-III	TraesCS2A02G104100	-1.25188	0.186713	0.0193391	0.989059
RLK-Pelle_LRR-XI-1	TraesCS5A02G334700	3.65722	0.337209	1.90202	0.635189
RLK-Pelle_RLCK-V	TraesCS2B02G318400	-2.03962	0.00307289	0.509409	0.789298
RLK-Pelle_SD-2b	TraesCS3B02G079400	-0.766379	0.115789	0.879161	0.64438
RLK-Pelle_LRR-Xa	TraesCS1A02G259600	-0.479841	0.0255208	-0.147465	0.793755
RLK-Pelle_DLSV	TraesCS2A02G184500	0.174755	0.715931	0.212711	0.860142
RLK-Pelle_L-LEC	TraesCS2D02G219900	-0.275862	0.672303	-0.468245	0.860496
RLK-Pelle_CR4L	TraesCS4B02G108900	-1.42042	0.000280718	-0.325668	0.873211
RLK-Pelle_DLSV	TraesCS2D02G380700	0.674926	0.723544	-1.4684	0.764251
RLK-Pelle_SD-2b	TraesCS7B02G026800	-0.621748	0.770067	-1.4684	0.764251
RLK-Pelle_WAK	TraesCSU02G079300	-0.575104	0.594422	-0.885894	0.653241
RLK-Pelle_RLCK-V	TraesCS4A02G178100	-0.774219	0.000409134	-0.306711	0.625258
RLK-Pelle_DLSV	TraesCS1A02G100400	0.589267	0.098348	1.0775	0.396719
RLK-Pelle_LRR-VI-1	TraesCS2A02G243400	-1.70237	2.52404e-05	-0.536874	0.626911
RLK-Pelle_DLSV	TraesCS7B02G364100	0.107519	0.791357	-0.16059	0.907618
RLK-Pelle_SD-2b	TraesCS7A02G431100	0.56735	0.447825	-3.73379	0.387453
RLK-Pelle_LRR-XIIIa	TraesCS3A02G167100	1.28389	0.0144781	-0.831558	0.767721
RLK-Pelle_Extensin	TraesCS3A02G171600	0.0974523	0.649686	-0.0449409	0.941723
RLK-Pelle_LRR-XIIIa	TraesCS4A02G092500	0.202439	0.328621	-0.299921	0.546541
RLK-Pelle_LRK10L-2	TraesCS3D02G064200	-2.78653	0.116366	1.58139	0.742139
RLK-Pelle_LRK10L-2	TraesCS3D02G011400	-0.863228	0.31169	-3.5209	0.453903
RLK-Pelle_DLSV	TraesCS1B02G114100	0.607636	0.189876	0.861344	0.575814
RLK-Pelle_LRR-XIIIb	TraesCS6D02G316000	1.09187	0.569071	-1.18524	0.808837
RLK-Pelle_LRR-III	TraesCS4D02G179100	-2.4397	0.618072	-1.4684	0.764251
RLK-Pelle_RLCK-VIIa-2	TraesCS7B02G391200	0.146479	0.534324	0.219792	0.761689
RLK-Pelle_RLCK-VIIa-1	TraesCS5A02G497600	0.449254	0.113062	-1.82207	0.484037
RLK-Pelle_WAK	TraesCS7D02G241500	0.156187	0.802837	-0.216422	0.925273
RLK-Pelle_L-LEC	TraesCS6D02G122200	-2.71116	0.000279567	1.21594	0.732834
RLK-Pelle_LRR-XI-1	TraesCS6B02G042000	-2.22519	1.40691e-09	-0.638728	0.455699
RLK-Pelle_LRR-XIIIa	TraesCS4D02G212600	0.508979	0.00929934	-0.0313825	0.950351
RLK-Pelle_LRR-II	TraesCS7D02G416400	-0.344354	0.197556	0.547482	0.58984
RLK-Pelle_RLCK-VIII	TraesCS5B02G296900	-0.124124	0.64931	-0.022974	0.974314
RLK-Pelle_LRR-XV	TraesCS3B02G096000	-0.393264	0.820023	-2.00201	0.682365
RLK-Pelle_LRR-II	TraesCS7A02G293300	-0.265781	0.801365	-0.552069	0.800047
RLK-Pelle_L-LEC	TraesCS6B02G385500	-1.15655	0.714344	-1.18524	0.808837
RLK-Pelle_L-LEC	TraesCS2B02G584100	-2.4397	0.618072	-1.4684	0.764251
RLK-Pelle_SD-2b	TraesCS7A02G456300	-5.91878	0.00698119	-2.91003	0.551587
RLK-Pelle_CrRLK1L-1	TraesCS7B02G241900	-0.359219	0.209909	-0.297876	0.632387
RLK-Pelle_LRR-XII-1	TraesCS2B02G047800	-2.13451	0.40799	-1.18524	0.808837
RLK-Pelle_LysM	TraesCS7B02G162500	-0.255444	0.412669	0.840238	0.488779
RLK-Pelle_LRR-VI-2	TraesCS1A02G222700	0.465236	0.0418712	0.614463	0.501095
RLK-Pelle_WAK	TraesCS4A02G391200	-0.515336	0.489142	-0.00274748	0.999154
RLK-Pelle_WAK	TraesCS6B02G040700	-0.16061	0.633707	-0.913294	0.352571
RLK-Pelle_DLSV	TraesCS5A02G186500	-0.252551	0.715847	0.0193218	0.994986
RLK-Pelle_WAK	TraesCS6D02G395600	-0.21058	0.569998	-1.58824	0.35987
RLK-Pelle_L-LEC	TraesCS5B02G410900	-4.45312	0.143264	-1.85582	0.704483
RLK-Pelle_SD-2b	TraesCS2B02G315900	0.316037	0.841034	-2.34127	0.632095
RLK-Pelle_DLSV	TraesCS6B02G430900	-0.615603	0.391477	-0.573196	0.850376
RLK-Pelle_WAK_LRK10L-1	TraesCS3B02G049100	1.27143	9.49377e-12	0.00239506	0.995098
RLK-Pelle_L-LEC	TraesCS5A02G484600	-1.67646	0.0711851	-3.19472	0.513272
RLK-Pelle_LRR-II	TraesCS3B02G106100	-0.492092	0.0802857	-0.440966	0.578864
RLK-Pelle_DLSV	TraesCS5D02G494400	-0.00107876	0.998875	1.4614	0.531607
RLK-Pelle_LRR-XII-1	TraesCS7B02G045600	-0.0696363	0.843682	1.16247	0.351459
RLK-Pelle_RLCK-VIIa-2	TraesCS7B02G376400	-0.856139	0.397834	-2.59324	0.59581
RLK-Pelle_Extensin	TraesCS6A02G386800	0.14282	0.715291	-0.458803	0.68854
RLK-Pelle_LRR-XII-1	TraesCS6B02G089700	-0.214214	0.826249	1.03792	0.706216
RLK-Pelle_L-LEC	TraesCS4D02G325500	-5.16303	0.0481641	-1.85582	0.704483
RLK-Pelle_SD-2b	TraesCS7B02G300600	2.26498	0.644322	-2.34127	0.632095
RLK-Pelle_LRR-Xb-2	TraesCS2D02G190200	-1.7092	0.0284932	-0.915586	0.571447
RLK-Pelle_DLSV	TraesCS7A02G539300	-5.54622	0.0187421	-1.85582	0.704483
RLK-Pelle_LRR-XI-1	TraesCS3D02G168700	0.253831	0.191107	-0.435323	0.467034
RLK-Pelle_CR4L	TraesCS1B02G089100	0.0760815	0.881553	0.523737	0.777257
RLK-Pelle_LRK10L-2	TraesCS3A02G018500	1.12356	0.244721	-0.0597706	0.990248
RLK-Pelle_LysM	TraesCS6D02G381200	0.906403	0.201878	-2.04872	0.189626
RLK-Pelle_DLSV	TraesCS5A02G060300	-0.143537	0.821105	-0.155611	0.921589
RLK-Pelle_LRR-Xa	TraesCS2A02G346000	0.412454	0.0383892	0.137909	0.819055
RLK-Pelle_SD-2b	TraesCS1B02G018600	0.236577	0.644647	1.76927	0.59768
RLK-Pelle_WAK_LRK10L-1	TraesCS3A02G048700	0.523935	0.0807999	0.64074	0.696126
RLK-Pelle_LRR-I-1	TraesCS4A02G173400	0.439711	0.376256	0.735964	0.628116
RLK-Pelle_RLCK-IV	TraesCS5B02G160500	0.229478	0.340798	0.893089	0.17394
RLK-Pelle_LRR-Xb-1	TraesCS2B02G580800	3.2974	4.48817e-12	-0.701641	0.200786
RLK-Pelle_LRR-III	TraesCS1B02G311800	-1.16902	0.115274	0.0961626	0.958086
RLK-Pelle_LRR-III	TraesCS2B02G121100	-1.03893	0.174882	0.331154	0.843217
RLK-Pelle_DLSV	TraesCS2B02G513100	0.458141	0.436335	-2.66493	0.585661
RLK-Pelle_LRR-III	TraesCS1A02G301800	0.444979	0.613212	-3.70532	0.396267
RLK-Pelle_CR4L	TraesCS7A02G301300	0.129935	0.872218	0.958954	0.683006
RLK-Pelle_LRR-VIII-1	TraesCS3D02G542300	-1.20425	2.46339e-08	0.445028	0.49919
RLK-Pelle_DLSV	TraesCS7D02G012400	1.16107	0.00340162	0.690502	0.351687
RLK-Pelle_LRR-XII-1	TraesCS4D02G081700	-3.77231	0.303766	-2.12874	0.663408
RLK-Pelle_WAK	TraesCS2A02G442900	-0.695154	0.287181	-1.24156	0.495429
RLK-Pelle_URK-1	TraesCS2B02G266100	-0.23794	0.493139	0.403928	0.68929
RLK-Pelle_L-LEC	TraesCS3D02G104100	0.297025	0.859835	1.14963	0.810733
RLK-Pelle_LRR-XII-1	TraesCS7B02G362800	1.11439	0.188319	-2.73191	0.576254
RLK-Pelle_RLCK-VIIa-2	TraesCS5A02G215200	-1.0362	0.0988285	-0.192742	0.925933
RLK-Pelle_WAK	TraesCS5D02G268600	-4.05185	0.282654	-2.12874	0.663408
RLK-Pelle_RLCK-VIIa-2	TraesCS7B02G473700	-0.517576	0.0758029	0.0891917	0.963269
RLK-Pelle_DLSV	TraesCS2D02G222700	-0.150315	0.580603	-0.176882	0.829955
RLK-Pelle_LRR-VII-1	TraesCS4B02G320600	-1.05549	0.491048	-0.463735	0.913495
RLK-Pelle_LRR-V	TraesCS7B02G395000	0.0019437	0.996185	-0.834918	0.447389
RLK-Pelle_LysM	TraesCS7A02G264400	-0.178688	0.582938	-0.644417	0.505119
RLK-Pelle_LysM	TraesCS7D02G056600	-0.294381	0.818639	-2.73191	0.576254
RLK-Pelle_WAK_LRK10L-1	TraesCS3D02G046900	1.36578	0.0045542	0.295151	0.657034
RLK-Pelle_DLSV	TraesCS7D02G527100	-3.18513	7.21833e-06	-0.346054	0.682043
RLK-Pelle_RLCK-VIIa-2	TraesCS2B02G422500	0.0221628	0.983754	1.21665	0.75078
RLK-Pelle_LRR-XII-1	TraesCS2D02G067000	0.207487	0.82686	1.39398	0.665945
RLK-Pelle_LRR-XII-1	TraesCS6B02G424000	0.163944	0.512868	-0.598224	0.728538
RLK-Pelle_RLCK-VI	TraesCS4D02G096100	-0.975885	0.0199189	0.334457	0.847937
RLK-Pelle_L-LEC	TraesCS3B02G119600	0.638973	0.737579	1.10021	0.771641
RLK-Pelle_LRR-XII-1	TraesCS7A02G476700	-0.800078	0.340095	1.59079	0.497231
RLK-Pelle_LRR-XI-1	TraesCS2D02G010900	0.278768	0.597843	-0.221037	0.944173
RLK-Pelle_WAK	TraesCS6A02G036400	-0.350127	0.123781	0.391465	0.660212
RLK-Pelle_LRR-XII-1	TraesCSU02G167400	3.60761	0.395213	0.174669	0.856579
RLK-Pelle_LRK10L-2	TraesCS3A02G261700	-0.966334	0.323115	1.2216	0.723531
RLK-Pelle_LRR-VIII-1	TraesCS2D02G428900	0.0304076	0.916515	0.774787	0.349283
RLK-Pelle_LRR-III	TraesCS2D02G513900	-1.36321	0.454828	-0.985898	0.33772
RLK-Pelle_LysM	TraesCS4A02G428200	0.286865	0.790828	-2.51608	0.60682
RLK-Pelle_DLSV	TraesCS5D02G187700	0.44256	0.131419	0.461162	0.570375
RLK-Pelle_RLCK-IXb	TraesCS5D02G210500	-1.48093	1.25931e-05	-1.26543	0.11526
RLK-Pelle_LRR-XII-1	TraesCS6D02G359100	-2.4397	0.618072	1.58139	0.742139
RLK-Pelle_RLCK-VIII	TraesCS3B02G221500	-2.11495	0.00359344	-2.24076	0.646826
RLK-Pelle_LRR-I-1	TraesCS6A02G122200	-0.226237	0.774822	-0.331243	0.939861
RLK-Pelle_LRR-XI-1	TraesCS7A02G011300	0.165737	0.966577	0.73396	0.694165
RLK-Pelle_LRR-XII-1	TraesCS2D02G491600	0.0203328	0.961258	0.610185	0.718451
RLK-Pelle_LRR-II	TraesCS6B02G223700	-0.239314	0.318092	-0.206883	0.776732
RLK-Pelle_LRR-XII-1	TraesCS3D02G088300	0.413579	0.230491	0.385839	0.696768
RLK-Pelle_DLSV	TraesCS2B02G065600	-2.34267	4.12865e-07	-0.252168	0.808806
[truncated: 193 more rows]
