# Supplementary material for: Phylogeny of the plant receptor-like kinase (RLK) gene family and expression analysis of wheat RLK genes in response to biotic and abiotic stresses
Source: BMC Genomics. 2023 May 1;24:224. doi: 10.1186/s12864-023-09303-7 (PMC10152718; doi:10.1186/s12864-023-09303-7)
Supplement: Supplementary file 23 — Additional file 23: Table S10. The expression of Ae. tauschii and B. distachyon RLK genes under drought stress treatment. Sheet 1 was about Ae. tauschii. Sheet 2 was about B. distachyon. [file 12864_2023_9303_MOESM23_ESM.xls]

## Sheet: Ae. tauschii 
Table S10: The expression of Ae. tauschii and B. distachyon RLK genes under drought stress treatment.
Subfamily	Gene_ID	“XJ98”(drought stress vs. control)	P value	“XJ2”(drought stress vs. control)	P value
RLK-Pelle_L-LEC	AET2Gv21279000	0.0562374	0.921284	-0.16083	0.851306
RLK-Pelle_RLCK-VIIa-1	AET1Gv20166900	4.59057	6.42591e-165	3.77335	1.40529e-44
RLK-Pelle_DLSV	AET3Gv20944400	0.151686	0.370268	0.259875	0.161875
RLK-Pelle_RLCK-VIIa-2	AET7Gv20430000	0.735271	0.000162834	0.836557	2.54256e-07
RLK-Pelle_LRR-XII-1	AET2Gv20127200	-2.09449	0.00340358	-1.80554	0.500305
RLK-Pelle_LRR-XI-1	AET1Gv21049000	-1.00409	0.581147	0.0552499	0.987243
RLK-Pelle_RLCK-XVI	AET6Gv20065100	-0.785989	0.0285078	-0.799123	0.0498956
RLK-Pelle_LRR-II	AET7Gv21026600	-1.30749	0.0585145	-0.647266	0.310909
RLK-Pelle_WAK	AET2Gv20851600	-0.110673	0.952285	2.68698	0.434581
RLK-Pelle_LRR-XII-1	AET2Gv20026500	1.3686	0.00366974	1.47859	7.9798e-06
RLK-Pelle_LRR-XII-1	AET7Gv21329700	-0.93485	0.108994	-0.471594	0.428957
RLK-Pelle_LRR-II	AET7Gv20341500	-1.72014	3.8392e-17	-0.716221	0.00819011
RLK-Pelle_LRR-I-2	AET7Gv20534700	-0.777432	0.000733327	-0.0446545	0.888297
RLK-Pelle_SD-2b	AET6Gv20550400	-0.130834	0.873563	-0.583363	0.352794
RLK-Pelle_PERK-1	AET4Gv20588000	-1.57475	0.696681	0.0452292	0.984571
RLK-Pelle_LRR-Xb-1	AET5Gv20440700	0.179773	0.642121	-0.281738	0.365167
RLK-Pelle_L-LEC	AET2Gv20102400	0.341023	0.44327	-0.194928	0.546945
RLK-Pelle_DLSV	AET2Gv21073100	-1.42741	0.511636	-2.53413	0.0558993
RLK-Pelle_LRR-XI-1	AET7Gv20906800	-0.520012	0.000222041	-0.505083	0.000645251
RLK-Pelle_RLCK-VIIa-2	AET2Gv20173400	0.0258554	0.916973	-1.04607	0.676876
RLK-Pelle_L-LEC	AET2Gv20253600	0.887471	7.915e-07	0.707157	0.00138646
RLK-Pelle_L-LEC	AET7Gv21240800	-3.05468	0.0550262	-0.306818	0.784692
RLK-Pelle_WAK	AET5Gv21166800	2.54846	2.59043e-12	1.4959	9.44563e-07
RLK-Pelle_L-LEC	AET2Gv20831900	1.35842	2.88695e-06	1.67817	5.51736e-08
RLK-Pelle_RLCK-VIII	AET5Gv21178200	1.28885	4.03016e-13	1.20034	6.49488e-20
RLK-Pelle_WAK	AET7Gv20244900	-0.284028	0.103964	0.105815	0.560619
RLK-Pelle_LRR-XIV	AET2Gv20575300	0.0248993	0.853507	-0.0944357	0.39873
RLK-Pelle_LRR-XII-1	AET3Gv21142800	0.375281	0.579344	0.284509	0.648464
RLK-Pelle_DLSV	AET7Gv21193300	-0.612068	0.0124284	0.172768	0.562212
RLK-Pelle_WAK	AET6Gv20927100	-0.433728	0.418408	0.416176	0.306426
RLK-Pelle_RLCK-IXb	AET7Gv20314700	-0.701056	0.863589	-1.83211	0.649414
RLK-Pelle_SD-2b	AET7Gv21045100	-0.159789	0.632554	0.0557025	0.893196
RLK-Pelle_LRR-I-2	AET7Gv20768200	0.551609	0.240746	-0.678499	0.216316
RLK-Pelle_SD-2b	AET7Gv20320800	-0.426848	0.521794	0.145369	0.811501
RLK-Pelle_RLCK-VIIa-2	AET7Gv20942200	-1.68626	9.54976e-33	-1.752	4.88256e-15
RLK-Pelle_LRR-XII-1	AET7Gv21323100	-1.35297	9.30753e-06	-0.597626	0.0685655
RLK-Pelle_LRR-XII-1	AET3Gv20140800	-1.57475	0.696681	-0.849389	0.835104
RLK-Pelle_SD-2b	AET7Gv20975500	-1.67467	0.518341	0.0153064	0.992072
RLK-Pelle_LRR-III	AET3Gv20333700	-0.542921	0.100328	-0.151109	0.673061
RLK-Pelle_SD-2b	AET1Gv20861900	1.52801	0.0922955	-1.42125	0.0874159
RLK-Pelle_RLCK-VI	AET5Gv20319000	-2.55882	0.450461	-3.27087	0.261064
RLK-Pelle_RLCK-VIIa-2	AET5Gv20470700	0.213293	0.133922	0.037825	0.785459
RLK-Pelle_WAK_LRK10L-1	AET3Gv20090300	0.359995	0.475535	0.244536	0.383506
RLK-Pelle_WAK	AET5Gv20639000	0.143498	0.551062	0.154707	0.49733
RLK-Pelle_LRR-IV	AET7Gv20188600	-1.43174	0.0009395	-1.66619	1.69779e-06
RLK-Pelle_WAK_LRK10L-1	AET3Gv20089100	0.632875	1.22971e-05	0.91401	4.38236e-08
RLK-Pelle_DLSV	AET4Gv20192400	-0.212498	0.395011	1.23105	4.93199e-05
RLK-Pelle_DLSV	AET3Gv21179900	-1.08503	5.84944e-07	0.201946	0.848892
RLK-Pelle_LRR-VII-1	AET4Gv20759800	-4.46141	2.29617e-17	-2.86549	3.01095e-08
RLK-Pelle_DLSV	AET3Gv21151200	-1.16833	3.98682e-09	-1.32718	4.24395e-16
RLK-Pelle_LRK10L-2	AET3Gv20033500	-0.054806	0.831197	-0.104514	0.717809
RLK-Pelle_CrRLK1L-1	AET2Gv21021100	-0.348897	0.619936	-0.00844191	0.990017
RLK-Pelle_SD-2b	AET3Gv20145100	-0.573898	0.0314189	0.0166955	0.951013
RLK-Pelle_L-LEC	AET7Gv20225100	-1.52188	2.11391e-07	-1.16896	1.1703e-05
RLK-Pelle_LRR-XI-1	AET5Gv20768300	0.804361	0.000335498	1.03646	1.34723e-05
RLK-Pelle_L-LEC	AET3Gv20707100	2.59517	0.473888	1.07416	0.792362
RLK-Pelle_CrRLK1L-1	AET5Gv21039300	0.659723	0.421613	-0.143103	0.881057
RLK-Pelle_RLCK-VIIa-2	AET4Gv20712400	-1.03258	0.000267708	-0.470334	0.171841
RLK-Pelle_WAK	AET2Gv20978000	-1.77666	0.000835803	-2.63369	0.000290203
RLK-Pelle_LRR-Xb-1	AET3Gv20215400	-1.71208	0.0304898	-1.92611	0.144781
RLK-Pelle_LRR-II	AET6Gv20726800	-0.596423	0.0554052	-0.0758592	0.794135
RLK-Pelle_SD-2b	AET5Gv20508800	-2.22418	0.00468565	-2.39195	0.0721615
RLK-Pelle_LRR-XII-1	AET1Gv20697400	-0.224204	0.645955	-1.20879	0.000438496
RLK-Pelle_LRR-XII-1	AET7Gv21168600	2.10003	1.50671e-08	1.33974	2.70489e-10
RLK-Pelle_SD-2b	AET3Gv20333600	-4.07372	0.0497426	-2.49501	0.127208
RLK-Pelle_DLSV	AET2Gv21178900	-0.132574	0.791523	-0.729189	0.0223382
RLK-Pelle_DLSV	AET3Gv20234400	0.331529	0.897528	1.82277	0.652856
RLK-Pelle_CrRLK1L-1	AET3Gv20291600	-0.171869	0.168484	-0.0526682	0.666042
RLK-Pelle_LRR-III	AET2Gv21120000	-1.42282	0.556053	-0.0522992	0.970657
RLK-Pelle_L-LEC	AET2Gv21279100	-1.29453	0.320252	1.38205	0.372892
RLK-Pelle_DLSV	AET2Gv20085000	0.472926	0.026642	0.550684	0.00316994
RLK-Pelle_LRK10L-2	AET3Gv20026100	-0.63661	0.00545647	0.0454042	0.844451
RLK-Pelle_RLCK-VIII	AET7Gv20653300	-0.545306	0.0612791	-0.198521	0.588475
RLK-Pelle_LRR-XII-1	AET7Gv20926300	0.472336	0.138068	0.767868	0.00743632
RLK-Pelle_SD-2b	AET1Gv20035300	-0.67342	0.0173716	0.345173	0.276419
RLK-Pelle_RLCK-IXb	AET7Gv20891900	0.729432	2.39645e-06	0.412472	0.00607188
RLK-Pelle_LRK10L-2	AET5Gv21171200	-2.71429	1.23012e-57	-2.43756	4.69975e-17
RLK-Pelle_LRR-XII-1	AET1Gv20053100	-0.939804	0.010136	-0.284112	0.378516
RLK-Pelle_LRR-Xa	AET1Gv20629400	-0.676893	4.89906e-05	-0.227038	0.428248
RLK-Pelle_L-LEC	AET2Gv21005500	2.45876	1.60499e-12	1.4655	9.10073e-08
RLK-Pelle_PERK-1	AET3Gv20685300	-0.365366	0.137125	-0.111762	0.620076
RLK-Pelle_LRR-Xb-1	AET6Gv20113100	-1.54559	0.702213	-1.84069	0.413655
RLK-Pelle_LRR-XII-1	AET7Gv20890600	0.45958	0.332925	1.01845	0.055712
RLK-Pelle_LRR-XI-2	AET3Gv20979000	-0.455539	0.208672	-0.379752	0.23392
RLK-Pelle_LRR-XI-1	AET7Gv20764400	0.181965	0.924626	-1.65865	0.681835
RLK-Pelle_LRR-III	AET7Gv21278000	0.366047	0.161048	0.529244	0.118552
RLK-Pelle_WAK	AET6Gv20928200	-1.6713	0.678452	-0.849389	0.835104
RLK-Pelle_WAK	AET5Gv21190700	-0.27595	0.0971241	0.0995712	0.518119
RLK-Pelle_SD-2b	AET7Gv21039800	-0.276074	0.289772	0.297173	0.231181
RLK-Pelle_L-LEC	AET2Gv20269900	0.959249	0.0340836	0.21104	0.615092
RLK-Pelle_DLSV	AET2Gv20458700	-0.769522	0.580416	-1.19584	0.178966
RLK-Pelle_SD-2b	AET1Gv20891600	-2.14488	0.000648653	-1.84897	0.00371633
RLK-Pelle_LRR-XI-1	AET5Gv20768500	3.93252	0.0838461	3.13593	0.0289346
RLK-Pelle_RLCK-VIIa-2	AET4Gv20434300	-3.72656	0.143791	-4.08581	0.0419801
RLK-Pelle_RLCK-X	AET7Gv21252800	-0.0102177	0.984909	-0.0963263	0.811207
RLK-Pelle_RLCK-VIIa-2	AET7Gv21189300	-1.14134	1.14716e-15	-0.216421	0.449773
RLK-Pelle_LRR-IV	AET3Gv20514400	0.200009	0.565533	0.361107	0.172458
RLK-Pelle_DLSV	AET7Gv21047800	0.751539	0.000795354	0.465907	0.0133077
RLK-Pelle_PERK-2	AET3Gv20531100	-0.305207	0.118048	-0.606669	0.000550846
RLK-Pelle_RLCK-XII-1	AET7Gv20815900	0.127273	0.407928	0.172162	0.181837
RLK-Pelle_LRR-III	AET7Gv20537200	-0.302569	0.396602	-0.0892524	0.827946
RLK-Pelle_LRR-VIII-1	AET2Gv20951800	0.191146	0.347946	0.484729	0.0478174
RLK-Pelle_LRR-VI-2	AET2Gv21254500	-0.154423	0.726028	0.540086	0.178657
RLK-Pelle_RLCK-X	AET6Gv20375000	0.348557	0.770148	0.386848	0.677071
RLK-Pelle_DLSV	AET5Gv20467500	-0.274977	0.560028	0.517303	0.281809
RLK-Pelle_LRR-VI-2	AET5Gv20391000	0.512106	7.3726e-06	0.563307	9.94369e-05
RLK-Pelle_WAK	AET6Gv20926000	-1.57475	0.696681	-0.107682	0.97469
RLK-Pelle_CrRLK1L-1	AET1Gv20273900	0.12367	0.399304	0.116658	0.385388
RLK-Pelle_SD-2b	AET7Gv20937100	0.0442182	0.895615	0.46352	0.180569
RLK-Pelle_DLSV	AET2Gv21070800	-0.146274	0.670058	-0.782381	0.0297313
RLK-Pelle_LRR-XII-1	AET5Gv20905200	2.09329	0.00727888	2.32313	0.000949332
RLK-Pelle_RLCK-VI	AET4Gv20577000	0.460314	0.00011777	0.441862	0.000638318
RLK-Pelle_LRR-XII-1	AET7Gv20888200	-2.59353	0.0184036	-0.891882	0.284859
RLK-Pelle_SD-2b	AET1Gv20737500	0.389089	0.760612	2.26836	0.006907
RLK-Pelle_DLSV	AET1Gv21034400	-0.393095	0.2045	0.232458	0.369376
RLK-Pelle_SD-2b	AET7Gv21044700	-0.970121	0.00195593	-0.826963	0.0319444
RLK-Pelle_LRR-XI-1	AET2Gv20752200	0.37398	0.00451662	0.245151	0.0276521
RLK-Pelle_DLSV	AET7Gv21134900	-0.245964	0.206607	-0.146748	0.39815
RLK-Pelle_WAK	AET5Gv20745700	-1.31272	0.0332315	-1.02249	0.02884
RLK-Pelle_RLCK-VIIa-2	AET1Gv20224200	-0.966882	0.0720615	-2.2253	8.35406e-08
RLK-Pelle_CR4L	AET2Gv20119000	-0.278058	0.0347974	0.0662885	0.744621
RLK-Pelle_DLSV	AET2Gv20007700	1.94952	0.000547801	0.112383	0.978028
RLK-Pelle_LRR-XI-1	AET1Gv20820600	0.591747	2.01077e-05	0.867265	3.58348e-13
RLK-Pelle_SD-2b	AET7Gv21312300	-1.46644	0.000363744	-0.735253	0.197342
RLK-Pelle_LRR-XII-1	AET1Gv20757600	-1.24136	0.0498481	-2.21248	6.34142e-05
RLK-Pelle_SD-2b	AET4Gv20603500	-1.98983	9.888e-22	-2.04993	2.12739e-27
RLK-Pelle_LRR-VIII-1	AET1Gv20722800	0.395773	0.0230252	0.541841	0.0103496
RLK-Pelle_LRR-II	AET3Gv20707400	-0.32328	0.0713627	-0.119699	0.44535
RLK-Pelle_DLSV	AET6Gv20953600	-0.0505162	0.855992	-1.01376	0.0149568
RLK-Pelle_DLSV	AET1Gv20981200	-0.272014	0.254582	0.319115	0.173587
RLK-Pelle_CR4L	AET3Gv20417600	0.217849	0.700397	-0.292269	0.450719
RLK-Pelle_RLCK-Os	AET6Gv20748600	0.781381	0.0706556	0.158159	0.81467
RLK-Pelle_CrRLK1L-1	AET4Gv20807700	-1.39686	2.89515e-14	-1.2972	3.50215e-19
RLK-Pelle_CR4L	AET1Gv20179000	-0.130481	0.51019	-0.795137	2.02626e-06
RLK-Pelle_LRK10L-2	AET5Gv20846600	-1.67008	1.99296e-05	-0.704559	0.154169
RLK-Pelle_DLSV	AET2Gv20460400	1.14424	0.269946	3.4285	0.232574
RLK-Pelle_WAK	AET5Gv21191300	0.841403	0.0135234	1.16407	1.99959e-05
RLK-Pelle_RLCK-VIIa-2	AET7Gv21290000	0.656907	1.60099e-05	0.449757	0.00125812
RLK-Pelle_SD-2b	AET7Gv20937200	0.734021	0.0111863	0.830543	0.000723495
RLK-Pelle_LRR-XII-1	AET6Gv20459500	-2.28241	2.75822e-10	-2.20066	4.91568e-14
RLK-Pelle_RLCK-IXb	AET7Gv21290600	1.52126	1.17995e-09	1.07145	2.87237e-07
RLK-Pelle_L-LEC	AET7Gv20632500	0.476892	0.651479	-0.589748	0.709513
RLK-Pelle_LRR-XV	AET5Gv20913400	-0.849494	3.8548e-11	-0.644243	1.51521e-07
RLK-Pelle_SD-2b	AET5Gv20367300	-0.178444	0.633311	-0.204182	0.471141
RLK-Pelle_LRR-XI-1	AET7Gv20516300	-2.48567	0.151989	-3.2996	0.0299582
RLK-Pelle_RLCK-VIIa-2	AET7Gv21323300	0.556066	0.000679917	0.207407	0.1151
RLK-Pelle_LRR-Xb-1	AET7Gv21050000	-0.771712	0.0346793	-0.625889	0.0603053
RLK-Pelle_DLSV	AET7Gv21304700	-2.52599	2.92875e-10	-1.20221	0.0103869
RLK-Pelle_Extensin	AET6Gv20943400	0.72615	0.000303123	0.69133	0.000390875
RLK-Pelle_LRR-XII-1	AET6Gv20941200	-1.9003	6.06844e-22	-1.14512	9.20385e-07
RLK-Pelle_Extensin	AET3Gv20394200	0.185168	0.247493	0.544993	0.000137279
RLK-Pelle_LRR-III	AET4Gv20465800	-2.30522	1.11506e-06	-3.06554	9.01859e-09
RLK-Pelle_LRR-VI-2	AET4Gv20502200	-0.117939	0.562097	0.120591	0.600362
RLK-Pelle_RLCK-VIIa-2	AET6Gv20131700	-0.617103	0.163221	-0.450178	0.268462
RLK-Pelle_WAK	AET5Gv21029300	-2.88365	0.355721	1.00943	0.686978
RLK-Pelle_LRR-XII-1	AET3Gv20629300	2.22792	3.25753e-06	1.90827	8.74946e-05
RLK-Pelle_WAK_LRK10L-1	AET3Gv20091200	-0.0710185	0.715715	-0.392407	0.0187045
RLK-Pelle_DLSV	AET6Gv20617000	-0.701056	0.863589	-3.05045	0.327305
RLK-Pelle_LRR-II	AET7Gv20529000	-0.834976	2.7636e-07	-0.455266	0.00548014
RLK-Pelle_DLSV	AET1Gv20143300	-0.841001	0.0002163	-0.494561	0.128873
RLK-Pelle_WAK_LRK10L-1	AET4Gv20618500	-0.836156	8.15446e-05	-0.685065	0.00158024
RLK-Pelle_WAK	AET2Gv21117500	-1.42885	0.000151423	-0.214129	0.571087
RLK-Pelle_LRR-I-1	AET3Gv20759400	0.842927	0.135906	0.464504	0.528114
RLK-Pelle_LRR-III	AET5Gv20499900	-0.915651	0.000558405	-0.724164	0.00893397
RLK-Pelle_L-LEC	AET2Gv21134900	-1.44841	0.18363	1.44552	0.671334
RLK-Pelle_RLCK-IXb	AET3Gv20517400	0.123574	0.451036	-0.178514	0.353242
RLK-Pelle_DLSV	AET2Gv21070300	-1.48892	0.0020986	-0.986987	0.03781
RLK-Pelle_LRR-XI-1	AET4Gv20189700	0.753572	6.82355e-05	-0.21078	0.529684
RLK-Pelle_L-LEC	AET7Gv20225000	-2.114	4.99729e-15	-2.22366	3.19514e-12
RLK-Pelle_LRR-VI-1	AET4Gv20155600	1.31017	6.27284e-13	0.990931	9.16465e-05
RLK-Pelle_SD-2b	AET2Gv21159300	-0.384097	0.825169	-2.79088	0.388965
RLK-Pelle_L-LEC	AET5Gv20777500	1.26847	0.135388	1.0926	0.125123
RLK-Pelle_LRR-VII-1	AET3Gv21154300	0.472488	0.000966051	0.710731	2.69867e-07
RLK-Pelle_L-LEC	AET7Gv20537100	2.27152	0.362546	-1.65865	0.681835
RLK-Pelle_LRR-XII-1	AET2Gv20810700	-0.388209	0.333314	-0.326298	0.341399
RLK-Pelle_RLCK-IXb	AET2Gv20873400	-2.06843	0.00112518	-2.09363	0.000384836
RLK-Pelle_LysM	AET7Gv20648100	0.39339	0.00864781	0.601339	3.54479e-06
RLK-Pelle_WAK	AET3Gv21223300	-1.41747	0.296495	0.538885	0.528847
RLK-Pelle_RLCK-IXb	AET6Gv20461600	-0.970728	0.326853	0.716408	0.698485
RLK-Pelle_LRR-Xb-1	AET6Gv20419000	0.0759731	0.907194	-1.17313	0.00523192
RLK-Pelle_L-LEC	AET2Gv20455800	-0.387096	0.210397	-0.433824	0.114288
RLK-Pelle_LRR-Xb-1	AET2Gv20189400	-0.229102	0.619936	0.331656	0.497899
RLK-Pelle_WAK	AET1Gv20142700	0.0843979	0.825427	0.180399	0.572166
RLK-Pelle_DLSV	AET6Gv20951900	-0.826321	0.00679204	-0.850314	0.00408983
RLK-Pelle_LysM	AET3Gv20829900	0.218488	0.910519	-1.27713	0.511842
RLK-Pelle_WAK	AET2Gv20078300	-0.383427	0.659381	0.427347	0.495272
RLK-Pelle_RLCK-IXb	AET6Gv20461500	-0.106938	0.637036	0.0550791	0.789597
RLK-Pelle_LRR-XII-1	AET7Gv20889100	-0.273171	0.399963	0.139385	0.732675
RLK-Pelle_DLSV	AET3Gv20187000	-0.574083	0.558663	-0.849389	0.835104
RLK-Pelle_LRR-XI-1	AET1Gv20011200	0.794243	3.1565e-07	0.987359	6.28136e-10
RLK-Pelle_L-LEC	AET1Gv20922100	-3.11135	0.10739	0.779121	0.537824
RLK-Pelle_SD-2b	AET7Gv20244400	-0.670176	0.010139	0.0762576	0.814138
RLK-Pelle_LRR-III	AET2Gv20572800	-0.373086	0.0951423	-0.0240274	0.925958
RLK-Pelle_LRR-XII-1	AET2Gv21292200	-2.60996	0.435448	-3.48849	0.224024
RLK-Pelle_LRK10L-2	AET1Gv20040200	-0.565117	0.00859347	-0.935901	1.34765e-10
RLK-Pelle_L-LEC	AET6Gv20701000	-0.205819	0.596607	-0.444972	0.160367
RLK-Pelle_L-LEC	AET5Gv20153500	-0.34966	0.442902	0.59821	0.0176879
RLK-Pelle_RLCK-II	AET3Gv20779000	2.40268	2.35867e-29	1.62207	1.33224e-21
RLK-Pelle_LRR-Xb-1	AET6Gv20329100	-1.70401	0.2194	-4.52948	0.0147753
RLK-Pelle_WAK	AET5Gv20848400	-2.32818	3.48206e-09	-2.30559	3.01338e-08
RLK-Pelle_LRR-VIII-1	AET3Gv20773700	-0.459761	0.0231806	-0.410785	0.0609097
RLK-Pelle_WAK	AET5Gv20588900	-2.03927	0.338825	0.780239	0.617176
RLK-Pelle_WAK	AET5Gv20847500	0.415967	0.261973	0.398203	0.181253
RLK-Pelle_RLCK-VIIa-2	AET3Gv21239400	1.19943	4.21568e-18	0.958882	3.31283e-13
RLK-Pelle_LRR-Xb-1	AET6Gv20331000	-0.0608741	0.847209	0.302867	0.309031
RLK-Pelle_LRR-V	AET6Gv20418800	-1.6241	9.99877e-43	-2.88712	3.88972e-07
RLK-Pelle_SD-2b	AET2Gv21109300	0.313892	0.345948	1.04049	0.00311493
RLK-Pelle_DLSV	AET6Gv20987000	-3.02051	1.69844e-26	-1.21031	0.190628
RLK-Pelle_RLCK-V	AET3Gv20559500	-1.35721	2.35652e-05	0.119549	0.666947
RLK-Pelle_RLCK-V	AET2Gv20685400	-3.00692	2.16543e-14	-2.63147	5.33601e-12
RLK-Pelle_DLSV	AET7Gv21288600	-0.484635	0.819749	-0.852164	0.605591
RLK-Pelle_LRK10L-2	AET3Gv20094100	1.48773	0.38869	1.12482	0.390755
RLK-Pelle_DLSV	AET1Gv21001900	0.841694	0.000602738	0.556498	0.0493855
RLK-Pelle_WAK_LRK10L-1	AET5Gv21037800	0.268294	0.177005	0.155443	0.360154
RLK-Pelle_DLSV	AET2Gv21294600	-0.0956947	0.914286	1.6241	0.149317
RLK-Pelle_SD-2b	AET3Gv20029300	-1.73521	3.46363e-06	-2.17271	6.59605e-05
RLK-Pelle_L-LEC	AET7Gv20417900	-1.61503	0.133956	-2.15756	0.00215468
RLK-Pelle_SD-2b	AET6Gv20815000	0.285236	0.118361	-0.367741	0.0374295
RLK-Pelle_SD-2b	AET3Gv20143400	-2.52239	0.000424593	-3.12037	3.70898e-09
RLK-Pelle_RLCK-Os	AET2Gv21105800	-0.701056	0.863589	-1.65865	0.681835
RLK-Pelle_LRR-III	AET3Gv20536800	-1.63355	8.03646e-05	-0.900057	0.0690297
RLK-Pelle_L-LEC	AET5Gv21076000	-2.63443	2.1784e-10	-1.66234	0.0018745
RLK-Pelle_LRR-XI-1	AET3Gv20370500	-1.96045	4.12617e-25	-1.64806	8.83547e-12
RLK-Pelle_DLSV	AET2Gv21173600	1.81476	0.15085	3.08946	0.168645
RLK-Pelle_DLSV	AET2Gv20461600	-0.864558	0.0003084	-0.653365	0.00173027
RLK-Pelle_DLSV	AET3Gv20175400	-0.822378	0.121848	0.134318	0.815133
RLK-Pelle_LRR-XII-1	AET3Gv20141200	0.514007	0.461269	1.13786	0.0204341
RLK-Pelle_WAK	AET5Gv20111400	-0.577356	8.89686e-06	-1.19243	9.43548e-34
RLK-Pelle_LRR-XII-1	AET7Gv20885600	2.76076	0.425567	-1.83211	0.649414
RLK-Pelle_RLCK-VIIa-2	AET1Gv20065700	0.936006	5.55251e-13	0.885566	3.81116e-11
RLK-Pelle_WAK	AET6Gv20103200	-0.289387	0.603091	-0.798863	0.304585
RLK-Pelle_WAK	AET6Gv20004600	-1.95122	1.26013e-06	-0.951129	0.00428062
RLK-Pelle_LRR-XII-1	AET7Gv20886300	0.523062	0.281092	0.932791	0.0782776
RLK-Pelle_RLCK-VIIa-2	AET2Gv21160700	2.39739	2.90282e-25	2.06826	1.78557e-14
RLK-Pelle_RLCK-IV	AET5Gv20411800	-0.050229	0.721015	0.122711	0.299483
RLK-Pelle_SD-2b	AET7Gv21080000	-2.26208	4.75072e-05	-1.325	0.00518976
RLK-Pelle_WAK	AET6Gv20004500	-3.40807	0.214512	0.439201	0.859548
RLK-Pelle_WAK_LRK10L-1	AET1Gv20902100	1.24531	0.252771	1.48188	0.0876266
RLK-Pelle_SD-2b	AET3Gv20896500	-1.12967	0.0176427	-0.954803	0.0090918
RLK-Pelle_PERK-2	AET3Gv20911800	-1.05654	0.539654	-0.762927	0.438588
RLK-Pelle_LRR-III	AET2Gv20209900	2.09309	2.43702e-12	1.324	8.73634e-08
RLK-Pelle_DLSV	AET2Gv20446200	1.82688	0.00760241	1.48365	0.0199072
RLK-Pelle_RLCK-IXa	AET1Gv20576900	-2.59328	0.00388438	-1.59776	0.124292
RLK-Pelle_CR4L	AET7Gv20752400	-0.250556	0.361179	-0.217017	0.412976
RLK-Pelle_L-LEC	AET7Gv20612400	0.637151	0.157671	0.0064599	0.984612
RLK-Pelle_LRR-XI-1	AET5Gv20321200	-0.552653	0.00193159	-0.138356	0.432307
RLK-Pelle_L-LEC	AET6Gv20344100	-0.562261	0.00842516	-0.489262	0.0204199
RLK-Pelle_WAK	AET5Gv20229700	0.225863	0.876414	-0.798735	0.494371
RLK-Pelle_RLCK-IXb	AET7Gv20220700	-0.388176	0.536125	0.389122	0.527172
RLK-Pelle_LRR-XI-1	AET3Gv20200600	2.06508	1.69335e-06	1.70444	3.1087e-06
RLK-Pelle_LRR-XIIIa	AET3Gv20385800	1.71462	6.49238e-12	1.42195	2.62292e-07
RLK-Pelle_WAK_LRK10L-1	AET3Gv20634600	0.771273	1.1719e-07	1.01061	5.37098e-05
RLK-Pelle_SD-2b	AET7Gv21117900	-0.871497	0.461893	1.36013	0.163051
RLK-Pelle_L-LEC	AET5Gv20152300	-0.875784	4.50415e-05	-0.147487	0.67696
RLK-Pelle_LRR-Xb-1	AET6Gv20329900	-2.9466	1.62436e-05	-3.49742	0.000322762
RLK-Pelle_PERK-1	AET3Gv20666600	-3.79293	0.0881502	-0.756551	0.62951
RLK-Pelle_SD-2b	AET4Gv20271700	0.477899	0.11381	0.176717	0.591288
RLK-Pelle_URK-2	AET2Gv20743700	0.347199	0.627131	1.19459	0.0718379
RLK-Pelle_DLSV	AET2Gv20460700	-1.3248	0.0725826	0.681881	0.456148
RLK-Pelle_WAK	AET5Gv21041100	-2.48334	3.926e-05	-1.07683	0.0622248
RLK-Pelle_RKF3	AET4Gv20229100	-1.09548	2.78832e-07	-0.968553	6.96776e-08
RLK-Pelle_DLSV	AET2Gv21100000	-2.03164	0.00129157	-1.35138	0.0115353
RLK-Pelle_L-LEC	AET5Gv20460400	2.13076	0.59765	-1.16276	0.494385
RLK-Pelle_LRR-III	AET3Gv20083300	-0.9495	0.285203	-1.75066	0.0977251
RLK-Pelle_L-LEC	AET7Gv20779200	0.365073	0.0656144	0.921519	0.000241136
RLK-Pelle_LRR-V	AET2Gv20347500	1.45662	1.22129e-15	1.30583	2.6685e-14
RLK-Pelle_LRR-XII-1	AET2Gv20125400	-0.905934	0.0184833	-0.92107	0.0403547
RLK-Pelle_RLCK-VIIa-1	AET2Gv20151200	0.284028	0.125954	0.455645	0.0190932
RLK-Pelle_DLSV	AET3Gv21151400	1.14769	0.00185209	0.883199	0.0169722
RLK-Pelle_LRR-XI-1	AET3Gv20661800	0.0746086	0.756288	0.259977	0.243541
RLK-Pelle_CrRLK1L-1	AET4Gv20454000	-2.5141	2.89658e-63	-2.2461	1.15293e-44
RLK-Pelle_RLCK-VIIa-2	AET7Gv21287800	2.71605	0.496506	-0.849389	0.835104
RLK-Pelle_L-LEC	AET6Gv20986800	0.216413	0.847888	-2.14958	1.40823e-08
RLK-Pelle_DLSV	AET5Gv20953500	1.9796	0.150996	-0.20163	0.899399
RLK-Pelle_L-LEC	AET2Gv21211300	0.401261	0.0714897	0.705614	0.0076655
RLK-Pelle_DLSV	AET2Gv20446300	-0.42805	0.612593	-0.248846	0.719412
RLK-Pelle_RLCK-VIIa-1	AET3Gv20402800	-0.188243	0.330758	-0.0430086	0.804362
RLK-Pelle_DLSV	AET2Gv20410400	-1.33959	1.65959e-10	-0.691857	7.49119e-05
RLK-Pelle_LRR-XII-1	AET7Gv20114600	-0.837721	0.781475	-0.756531	0.475792
RLK-Pelle_LRR-XII-1	AET6Gv20866500	0.87436	0.428989	0.809711	0.300838
RLK-Pelle_LRR-XII-1	AET2Gv21083400	0.693454	7.79093e-07	0.913162	6.95789e-13
RLK-Pelle_Extensin	AET3Gv20612500	-0.446521	0.0248385	-0.303908	0.170148
RLK-Pelle_WAK	AET2Gv20136000	-3.05807	0.0672842	-5.85909	7.78549e-05
RLK-Pelle_LRR-II	AET6Gv20398000	-0.306212	0.198219	-0.518496	0.0251308
RLK-Pelle_LRR-III	AET1Gv20718500	-1.67295	0.000429009	-1.06363	0.0063155
RLK-Pelle_LRR-Xb-1	AET7Gv21050700	0.782044	0.00624792	0.705713	0.00473633
RLK-Pelle_WAK	AET2Gv21115800	-0.559225	1.95232e-05	-0.47733	0.000172502
RLK-Pelle_RLCK-XI	AET4Gv20563300	-0.274612	0.230488	-0.181781	0.45035
RLK-Pelle_LRR-V	AET6Gv20434100	-0.900183	3.37399e-09	-0.960554	1.16396e-15
RLK-Pelle_RLCK-VIIa-2	AET4Gv20671200	0.558644	1.82255e-06	0.272396	0.0509217
RLK-Pelle_CrRLK1L-1	AET3Gv20394100	4.3769	3.24e-06	3.1793	0.000130911
RLK-Pelle_RLCK-VIIa-2	AET7Gv20332500	0.815788	7.86955e-06	0.895832	3.23162e-08
RLK-Pelle_WAK_LRK10L-1	AET3Gv20092200	-0.654142	0.067428	-0.87251	0.0157104
RLK-Pelle_LRR-XI-1	AET1Gv20380100	-2.13504	0.0839778	-0.448352	0.71121
RLK-Pelle_L-LEC	AET5Gv20232100	4.12188	0.0954386	4.32917	0.0278491
RLK-Pelle_WAK	AET6Gv20185600	-0.0378508	0.947638	-0.0480559	0.912298
RLK-Pelle_LRR-Xb-1	AET4Gv20235300	-0.853711	0.00109759	-0.408704	0.175813
RLK-Pelle_DLSV	AET5Gv21111300	-0.711113	0.000383916	-0.325019	0.0707507
RLK-Pelle_LRR-VIII-1	AET7Gv20329400	0.399389	0.0952825	0.591156	0.0252652
RLK-Pelle_RLCK-VIIa-2	AET5Gv20376700	-1.00772	0.0711604	-1.22968	0.15936
RLK-Pelle_DLSV	AET1Gv20792900	0.492775	0.572422	-0.584967	0.586987
RLK-Pelle_LRR-XI-1	AET6Gv20468100	-1.90069	0.025932	-2.18392	0.00471493
RLK-Pelle_L-LEC	AET2Gv20831800	3.51812	1.62721e-25	2.60897	3.48659e-28
RLK-Pelle_DLSV	AET2Gv20043300	1.25849	0.000752053	0.42992	0.315131
RLK-Pelle_LRK10L-2	AET3Gv20026700	-0.265876	0.143181	0.07213	0.650541
RLK-Pelle_WAK	AET7Gv20131500	-2.19815	0.000192424	-1.62228	0.0184384
RLK-Pelle_DLSV	AET7Gv21313000	-0.443096	0.743812	-2.10908	0.0946419
RLK-Pelle_RLCK-V	AET4Gv20755900	-2.20356	3.12577e-47	-1.24335	5.54506e-16
RLK-Pelle_WAK	AET5Gv20588300	-3.12822	0.00023996	-1.02934	0.243021
RLK-Pelle_DLSV	AET1Gv20006700	-0.544886	0.852392	0.179995	0.453601
RLK-Pelle_SD-2b	AET1Gv20275300	1.95052	0.630438	1.07416	0.792362
RLK-Pelle_PERK-1	AET3Gv20345600	-0.0703955	0.638755	-0.0760168	0.541777
RLK-Pelle_LRR-III	AET7Gv20900800	0.715595	0.251332	-0.687862	0.248921
RLK-Pelle_SD-2b	AET2Gv20677300	0.218918	0.32407	0.382645	0.0278165
RLK-Pelle_DLSV	AET5Gv20032800	-0.258866	0.456693	-0.224012	0.408858
RLK-Pelle_LRR-XI-1	AET5Gv20939000	-1.6334	1.17726e-16	-2.31539	2.59951e-28
RLK-Pelle_LRK10L-2	AET1Gv20037000	-4.50215	0.0177742	-3.07082	0.0499557
RLK-Pelle_RLCK-VIIa-2	AET7Gv21009000	-1.71172	0.000185543	-1.85476	0.000585838
RLK-Pelle_DLSV	AET5Gv20810100	2.29907	0.228424	-0.930956	0.534787
RLK-Pelle_WAK	AET2Gv21251900	-4.46761	0.000357244	-2.05631	0.0136731
RLK-Pelle_PERK-1	AET1Gv20001400	0.606202	0.0117858	0.263416	0.288457
RLK-Pelle_LRR-XI-1	AET4Gv20590700	0.312263	0.503475	0.299904	0.671716
RLK-Pelle_RLCK-VIIa-2	AET2Gv20355700	-0.0280744	0.86139	-0.189713	0.180448
RLK-Pelle_LRR-I-1	AET6Gv20315500	1.2225	0.764485	-0.360416	0.651006
RLK-Pelle_LRR-VI-1	AET7Gv20884700	-0.418592	0.0262553	-0.328772	0.0226212
RLK-Pelle_L-LEC	AET6Gv20554400	-1.1287	1.04236e-19	-1.01092	1.17706e-08
RLK-Pelle_RLCK-XII-1	AET5Gv21121300	0.215484	0.198033	0.271529	0.254657
RLK-Pelle_LRR-VIII-1	AET3Gv20205000	-0.925131	1.55257e-12	-1.14638	1.71624e-14
RLK-Pelle_RLCK-VIIa-2	AET2Gv20867500	3.75234	1.18618e-18	3.49966	3.35842e-41
RLK-Pelle_DLSV	AET2Gv21179400	-1.55297	1.97209e-13	-1.94513	8.07296e-13
RLK-Pelle_RLCK-VIIa-1	AET7Gv21341400	0.456901	0.1163	0.586973	0.053176
RLK-Pelle_WAK	AET6Gv20552100	-2.81707	3.28262e-09	-3.43115	1.14345e-11
RLK-Pelle_LRR-II	AET3Gv20198900	-0.269765	0.0777321	-0.227685	0.0748489
RLK-Pelle_LRR-III	AET6Gv20635900	-1.42523	0.0233555	-1.41941	0.00808368
RLK-Pelle_WAK	AET7Gv21031800	-0.603623	0.399384	-0.187225	0.662076
RLK-Pelle_RLCK-VIIa-1	AET5Gv21019700	-0.0175885	0.985664	0.662279	0.456607
RLK-Pelle_DLSV	AET2Gv21069900	-1.74136	4.63869e-08	-0.95734	0.00499967
RLK-Pelle_LRR-XII-1	AET7Gv20127700	-1.00897	0.0588786	-0.971374	0.0468438
RLK-Pelle_LRR-III	AET1Gv20587200	-0.889366	0.0308222	-0.765922	0.0332973
RLK-Pelle_WAK	AET6Gv20890500	1.80266	0.396216	-0.281753	0.891935
RLK-Pelle_LRK10L-2	AET2Gv21165400	-2.54192	0.521394	-2.31222	0.34456
RLK-Pelle_RLCK-VIII	AET6Gv20050800	-0.204997	0.593013	0.515139	0.125668
RLK-Pelle_RLCK-VIIa-1	AET3Gv21259100	5.76127	7.39311e-05	3.52404	4.14668e-06
RLK-Pelle_LRR-XIIIa	AET4Gv20541300	-0.689057	6.17617e-06	-0.461729	0.000343906
RLK-Pelle_LRR-Xb-1	AET3Gv20601400	-0.775296	0.000372174	-0.244692	0.181661
RLK-Pelle_LRR-VIII-1	AET1Gv20719900	-0.260648	0.119437	0.120727	0.55603
RLK-Pelle_LRR-Xb-1	AET6Gv20328900	-1.3182	3.8064e-09	-0.406697	0.284105
RLK-Pelle_DLSV	AET7Gv20569100	0.285059	0.187733	0.295364	0.117086
RLK-Pelle_PERK-1	AET1Gv20316600	1.19548	1.0514e-14	0.97599	1.19726e-07
RLK-Pelle_LRK10L-2	AET3Gv20029700	-2.58062	4.06002e-26	-1.6173	8.50681e-07
RLK-Pelle_DLSV	AET2Gv20462800	1.65332	3.03325e-08	1.82675	2.32425e-13
RLK-Pelle_LRR-XII-1	AET5Gv20536600	-2.70864	0.054165	-1.68153	0.0702518
RLK-Pelle_LRR-XI-1	AET4Gv20188900	0.492198	0.242008	-0.353372	0.455043
RLK-Pelle_DLSV	AET1Gv20094600	0.511974	0.00566935	0.889193	3.77404e-07
RLK-Pelle_L-LEC	AET6Gv20618800	-2.3699	6.3413e-07	-3.22761	9.3354e-18
RLK-Pelle_RLCK-IV	AET4Gv20749700	0.832179	7.9245e-05	-0.0900609	0.631522
RLK-Pelle_WAK	AET6Gv20928000	-0.222867	0.6146	-0.0499339	0.931523
RLK-Pelle_LRR-I-1	AET5Gv20398100	-0.0245551	0.853236	0.0537571	0.641669
RLK-Pelle_LysM	AET6Gv20427000	-2.65097	5.05858e-07	-1.68291	0.136426
RLK-Pelle_DLSV	AET5Gv21219800	-1.2466	0.116578	-2.09907	0.00026134
RLK-Pelle_RLCK-IV	AET6Gv20968500	-2.41375	4.10127e-11	-2.05723	1.8263e-10
RLK-Pelle_LRR-III	AET2Gv20177700	-1.60815	0.0239564	-1.57435	0.000117614
RLK-Pelle_WAK	AET5Gv20847700	0.511088	0.00876116	0.223814	0.315396
RLK-Pelle_RLCK-VIIa-1	AET4Gv20770500	-0.274643	0.130024	-0.487931	0.00797412
RLK-Pelle_LRR-XI-1	AET7Gv21293300	0.0667791	0.783244	0.08003	0.752905
RLK-Pelle_SD-2b	AET2Gv20932700	-2.22071	0.00606864	-1.63462	0.00876311
RLK-Pelle_LRR-III	AET3Gv20774400	-2.03724	6.84205e-07	-1.69072	0.000134789
RLK-Pelle_WAK	AET2Gv21031300	-1.7568	0.0328128	-0.827315	0.374183
RLK-Pelle_DLSV	AET7Gv21285400	0.374957	0.582553	0.817897	0.270462
RLK-Pelle_LRR-XII-1	AET5Gv20663800	-0.143833	0.867411	0.404486	0.552079
RLK-Pelle_SD-2b	AET2Gv20677700	-1.47333	6.1223e-05	-0.974354	0.00851624
RLK-Pelle_RLCK-VI	AET4Gv20206000	0.331631	0.111403	0.165207	0.483713
RLK-Pelle_WAK	AET5Gv20588100	-2.47218	3.67934e-05	-2.51085	1.63452e-06
RLK-Pelle_LRR-IV	AET7Gv20785800	-0.45453	0.734991	-2.74187	0.0464185
RLK-Pelle_WAK	AET5Gv20745800	-1.6092	0.0029623	-1.68357	0.00206236
RLK-Pelle_CrRLK1L-1	AET4Gv20840600	-2.58499	0.387259	-1.52402	0.41042
RLK-Pelle_LRR-VI-1	AET2Gv20552500	-2.93115	1.35046e-22	-2.20082	1.44146e-12
RLK-Pelle_LRK10L-2	AET1Gv20040700	-0.522414	0.00352008	-0.768025	1.35516e-06
RLK-Pelle_WAK	AET6Gv20994100	-0.8421	0.749929	-0.739445	0.342481
RLK-Pelle_LRR-XII-1	AET2Gv20125900	-3.01678	4.25053e-06	-0.99866	0.0941459
RLK-Pelle_WAK	AET6Gv20089800	0.531236	0.438345	1.10799	0.0702138
RLK-Pelle_LRR-XI-1	AET7Gv20095400	0.856843	0.132198	1.80535	3.5445e-16
RLK-Pelle_RLCK-VIII	AET3Gv20881000	0.746588	1.02167e-05	0.707699	2.2662e-05
RLK-Pelle_LRR-XII-1	AET3Gv20139600	-0.0655241	0.613721	-0.181495	0.170282
RLK-Pelle_RLCK-XIII	AET1Gv20457900	-0.67257	0.184004	-0.118653	0.814863
RLK-Pelle_DLSV	AET5Gv20177500	-1.27095	0.00945196	-0.63468	0.205273
RLK-Pelle_DLSV	AET1Gv20227700	-0.257607	0.881124	-4.10494	0.0956592
RLK-Pelle_L-LEC	AET4Gv20869800	-1.88566	2.00697e-08	-2.42492	0.000483006
RLK-Pelle_SD-2b	AET7Gv20912000	-0.569576	0.161151	-0.983791	0.100358
RLK-Pelle_LRR-IX	AET4Gv20408500	-1.81368	0.00119034	-1.56156	0.00044599
RLK-Pelle_WAK	AET3Gv20015100	-2.96147	8.21988e-07	-1.01045	0.338213
RLK-Pelle_Extensin	AET1Gv20309500	-3.18294	0.21021	-0.942554	0.374666
RLK-Pelle_WAK	AET6Gv20600100	-1.47294	2.53676e-16	-0.568671	0.0145557
RLK-Pelle_LRR-V	AET2Gv20426700	-0.985985	3.20114e-10	-1.02755	2.41593e-07
RLK-Pelle_RLCK-VIIa-1	AET4Gv20279300	1.69748	0.307898	2.07953	0.438259
RLK-Pelle_SD-2b	AET3Gv20161300	-1.14106	0.00501467	-0.539776	0.22006
RLK-Pelle_SD-2b	AET6Gv20977000	-2.63709	4.65913e-22	-1.96688	2.05965e-09
RLK-Pelle_CrRLK1L-1	AET2Gv21117900	-2.33623	2.60172e-16	-1.94636	7.54058e-07
RLK-Pelle_RLCK-VIII	AET5Gv20691200	-0.243056	0.0990917	0.699323	0.000340204
RLK-Pelle_WAK	AET5Gv20612600	0.509291	0.0372858	0.397854	0.191334
RLK-Pelle_LRK10L-2	AET5Gv20647700	-1.46078	0.00403198	-0.592669	0.141147
RLK-Pelle_LRR-XII-1	AET7Gv20890700	-1.2507	0.335392	-0.805103	0.219284
RLK-Pelle_LRR-III	AET3Gv20885300	-1.58776	1.24652e-20	-1.56339	2.71296e-07
RLK-Pelle_SD-2b	AET1Gv20861700	-2.67202	8.29589e-05	-2.8584	8.68654e-08
RLK-Pelle_LRR-XII-1	AET2Gv21262300	-2.96542	0.0137405	-0.916939	0.359525
RLK-Pelle_L-LEC	AET5Gv21103800	-0.450744	0.39658	-1.18776	0.0695915
RLK-Pelle_L-LEC	AET2Gv20256200	-1.82655	0.0292824	-2.28556	0.00445832
RLK-Pelle_DLSV	AET5Gv21081200	-0.183402	0.863189	-0.109014	0.909391
RLK-Pelle_DLSV	AET5Gv21229000	2.8736	1.95037e-10	2.37852	8.07092e-13
RLK-Pelle_LRR-XI-1	AET5Gv20034600	-0.753123	0.00067284	-0.980121	1.42498e-07
RLK-Pelle_LRR-XII-1	AET2Gv21017500	1.97175	1.36825e-09	2.01805	4.66639e-09
RLK-Pelle_DLSV	AET3Gv20068900	-0.714674	0.000227599	-0.0159191	0.944182
RLK-Pelle_LRR-XII-1	AET3Gv20029600	-0.693598	0.789653	-3.06895	0.225358
RLK-Pelle_SD-2b	AET7Gv21118000	3.71252	0.132927	0.960803	0.661337
RLK-Pelle_RLCK-VIIa-2	AET2Gv20197800	0.657158	0.0035629	-0.353719	0.315447
RLK-Pelle_Extensin	AET3Gv20230100	-0.96574	0.0662034	-0.657509	0.243693
RLK-Pelle_LRR-II	AET6Gv20511700	-0.0152375	0.914291	0.0717469	0.597913
RLK-Pelle_RLCK-IXb	AET7Gv20220200	-0.0598794	0.671838	-0.0140534	0.9488
RLK-Pelle_RLCK-VIIa-2	AET5Gv20742600	-2.19223	5.83507e-44	-1.8557	2.81651e-17
RLK-Pelle_SD-2b	AET5Gv21177000	0.67306	0.000231204	0.86609	1.38458e-07
RLK-Pelle_RLCK-IV	AET3Gv20822000	-0.812848	7.50577e-06	-0.782895	8.82936e-05
RLK-Pelle_LRR-VI-2	AET3Gv20324100	0.704072	0.00457955	0.079359	0.764765
RLK-Pelle_RLCK-XII-1	AET1Gv20493500	-2.54138	4.11048e-17	-1.95955	6.51675e-11
RLK-Pelle_RLCK-VIIa-1	AET1Gv20577500	0.630338	3.23088e-06	0.405693	0.00408703
RLK-Pelle_LRR-II	AET1Gv20284600	-1.54162	0.130963	-1.02604	0.298062
RLK-Pelle_DLSV	AET3Gv20737900	0.536295	0.00463904	0.497134	0.0549498
RLK-Pelle_LRR-XI-1	AET2Gv20007900	0.140726	0.887639	0.916302	0.32136
RLK-Pelle_LRR-XI-1	AET1Gv20121600	-0.451372	0.221128	0.195205	0.514607
RLK-Pelle_LRR-XII-1	AET7Gv20886500	-0.582306	0.39004	0.214649	0.803297
RLK-Pelle_LRR-XII-1	AET3Gv20055800	1.95052	0.630438	-1.74642	0.665365
RLK-Pelle_LRR-III	AET4Gv20497800	-0.473458	0.0995599	0.0952424	0.767051
RLK-Pelle_DLSV	AET2Gv21020100	0.125418	0.450808	0.151614	0.383371
RLK-Pelle_RLCK-IV	AET5Gv20458600	-0.139607	0.40421	0.0970142	0.500962
RLK-Pelle_LRR-XIV	AET5Gv20938300	0.335161	0.0160998	0.505387	0.00111995
RLK-Pelle_LRR-XII-1	AET6Gv20997200	-1.24083	0.0218425	0.703023	0.703864
RLK-Pelle_L-LEC	AET6Gv20344200	0.955962	4.79825e-05	0.936633	9.04399e-05
RLK-Pelle_RKF3	AET3Gv20909000	-0.285066	0.57413	-0.991602	0.118191
RLK-Pelle_DLSV	AET4Gv20191100	-1.50501	0.220996	-0.367576	0.650711
RLK-Pelle_DLSV	AET3Gv21206800	-2.09149	0.00229229	-1.20938	0.107306
RLK-Pelle_LRK10L-2	AET5Gv20846500	-1.11538	0.106374	-0.796551	0.279796
RLK-Pelle_RLCK-VIIa-1	AET2Gv20646200	0.0157618	0.890839	0.218596	0.0453523
RLK-Pelle_SD-2b	AET7Gv20319900	-1.78765	0.0345569	-1.02917	0.157721
RLK-Pelle_LysM	AET2Gv21010100	-0.632027	0.146477	0.911394	0.771102
RLK-Pelle_LRR-VI-2	AET3Gv20648300	-0.148378	0.439034	-0.438591	0.00827712
RLK-Pelle_WAK	AET6Gv20181200	-0.294267	0.395933	0.173862	0.622559
RLK-Pelle_LRR-XII-1	AET3Gv20287700	-4.05931	1.01262e-24	-3.50339	2.12619e-18
RLK-Pelle_L-LEC	AET2Gv20067800	1.41505	0.0963783	1.7835	0.0957769
RLK-Pelle_L-LEC	AET1Gv21021400	0.263153	0.421665	-0.0497605	0.896043
RLK-Pelle_DLSV	AET6Gv20698400	1.68616	1.49886e-21	1.13662	9.05757e-08
RLK-Pelle_PERK-1	AET5Gv20944400	-1.53687	1.23528e-18	-1.66729	1.23021e-11
RLK-Pelle_DLSV	AET7Gv20433000	-2.21628	0.552312	2.08523	0.347968
RLK-Pelle_RLCK-XIII	AET2Gv20870900	-1.16661	0.0127734	-1.92351	2.69972e-06
RLK-Pelle_DLSV	AET5Gv21228800	1.57537	0.0138814	0.492174	0.348767
RLK-Pelle_LRR-IX	AET2Gv21245500	-1.4452	3.58186e-22	-1.39404	1.60552e-11
RLK-Pelle_DLSV	AET1Gv21001400	1.55355	8.4457e-11	0.758009	0.0443023
RLK-Pelle_LRR-I-1	AET5Gv20467600	-1.07754	0.140819	0.475945	0.423625
RLK-Pelle_LRR-XII-1	AET2Gv21300100	-0.895307	5.89906e-06	-0.967909	7.08541e-09
RLK-Pelle_RLCK-VIIa-2	AET6Gv20132600	0.89086	1.38607e-07	0.701327	1.73356e-07
RLK-Pelle_WAK	AET5Gv21190900	1.2225	0.764485	-0.849389	0.835104
RLK-Pelle_DLSV	AET3Gv20050600	-1.10468	5.59905e-07	-1.20176	3.96832e-10
RLK-Pelle_SD-2b	AET7Gv21310200	-2.24706	2.84212e-07	-1.78516	2.00995e-05
RLK-Pelle_LRR-III	AET4Gv20602000	-2.34971	6.98507e-15	-1.76092	1.04206e-18
RLK-Pelle_LRR-Xb-1	AET2Gv21204200	-0.362543	0.17023	-0.299623	0.186289
RLK-Pelle_DLSV	AET3Gv20208200	1.7877	1.60822e-32	1.59325	2.23327e-30
RLK-Pelle_WAK	AET2Gv20973100	-0.175084	0.856585	-0.863056	0.392409
RLK-Pelle_DLSV	AET7Gv20818300	1.67503	2.9297e-07	1.91131	3.91558e-05
RLK-Pelle_WAK	AET6Gv20090200	-2.95281	3.27895e-25	-1.86066	2.10875e-09
RLK-Pelle_CR4L	AET1Gv20590000	-0.613465	0.0082572	-0.649397	0.0249814
RLK-Pelle_RLCK-VIIa-1	AET4Gv20514500	0.290542	0.351105	0.381759	0.224474
RLK-Pelle_L-LEC	AET2Gv20455700	0.548975	0.00257093	0.354053	0.0285197
RLK-Pelle_RLCK-VIII	AET1Gv20197800	0.347455	0.00822802	0.688472	8.47124e-06
RLK-Pelle_WAK	AET1Gv20509400	0.578481	0.000144626	0.830185	5.32269e-10
RLK-Pelle_CR4L	AET3Gv20019100	-1.43056	0.323645	-0.524165	0.618453
RLK-Pelle_LRR-XI-1	AET3Gv21019700	-1.85544	0.0861546	-2.44965	0.15802
RLK-Pelle_LRK10L-2	AET3Gv20144200	0.86874	0.0287766	0.532158	0.178637
RLK-Pelle_RLCK-IXb	AET4Gv20203700	-1.2344	0.0086126	-0.130918	0.760086
RLK-Pelle_L-LEC	AET1Gv20210600	-0.956101	0.462503	-1.95525	0.362956
RLK-Pelle_DLSV	AET3Gv21223900	-0.241436	0.818879	-0.332928	0.775471
RLK-Pelle_LRR-XII-1	AET6Gv20922300	-0.355247	0.563825	-0.453005	0.281284
RLK-Pelle_LRR-XIIIa	AET5Gv20018100	-3.19782	0.0956091	-4.40446	0.0575026
RLK-Pelle_WAK	AET6Gv20926300	-0.57424	0.000178558	-0.670461	1.20657e-06
RLK-Pelle_DLSV	AET5Gv21180900	-0.255001	0.209229	-0.420321	0.0241323
RLK-Pelle_LRR-XII-1	AET6Gv20128900	1.2225	0.764485	1.07416	0.792362
RLK-Pelle_WAK	AET2Gv21116200	0.532516	0.228222	0.466288	0.317521
RLK-Pelle_LRR-XII-1	AET1Gv20757700	-1.83392	0.420862	0.403724	0.903198
RLK-Pelle_DLSV	AET1Gv20186900	2.08977	5.35365e-48	1.54053	5.92479e-15
RLK-Pelle_DLSV	AET7Gv20063200	-1.03144	0.608062	-3.7364	0.0912934
RLK-Pelle_CrRLK1L-1	AET7Gv20845800	-2.07814	1.93448e-65	-1.67187	2.60652e-25
RLK-Pelle_DLSV	AET4Gv20546700	-0.223431	0.236856	0.0396422	0.855756
RLK-Pelle_LRR-III	AET4Gv20093500	1.69586	1.0883e-13	1.56645	6.7916e-18
RLK-Pelle_LRR-XII-1	AET7Gv21157100	-1.82767	1.46595e-06	-0.996511	0.0110683
RLK-Pelle_DLSV	AET1Gv20586300	0.661775	0.547286	-0.998653	0.475314
RLK-Pelle_RLCK-XII-1	AET1Gv20521600	0.824456	4.68611e-08	0.54051	0.000182446
RLK-Pelle_LRR-II	AET7Gv20717400	-0.413084	0.0434803	-0.0830845	0.74062
RLK-Pelle_WAK_LRK10L-1	AET4Gv20596700	-0.885754	4.83938e-06	-0.39767	0.0124764
RLK-Pelle_LRR-I-1	AET4Gv20303700	-0.201657	0.356678	-0.305436	0.147753
RLK-Pelle_DLSV	AET3Gv20737400	-1.99689	0.000550351	-1.30622	0.0183292
RLK-Pelle_DLSV	AET3Gv20738400	0.388794	0.0236751	-0.220234	0.325923
RLK-Pelle_DLSV	AET7Gv21206200	1.06247	0.00182952	-0.205342	0.857788
RLK-Pelle_WAK	AET7Gv20241800	-1.47105	4.91455e-10	-1.37983	0.00034153
RLK-Pelle_LRR-XI-1	AET2Gv20489200	0.120136	0.414782	0.208271	0.174088
RLK-Pelle_WAK	AET7Gv20595300	0.315892	0.25135	-0.0461264	0.856117
RLK-Pelle_LRR-VII-1	AET4Gv20451400	-1.33551	0.0618729	-1.09766	0.0774542
RLK-Pelle_CrRLK1L-1	AET1Gv20563300	-1.43104	9.55134e-13	-1.02285	5.31625e-08
RLK-Pelle_LRR-III	AET2Gv20739300	-2.89459	1.27348e-24	-2.44296	7.57785e-09
RLK-Pelle_SD-2b	AET3Gv20597800	3.93252	0.0838461	2.12071	0.0608227
RLK-Pelle_URK-1	AET2Gv21279300	-3.17308	0.276067	2.89367	0.46684
RLK-Pelle_RLCK-XI	AET7Gv21256200	-0.722418	0.000340582	-0.841285	5.13923e-06
RLK-Pelle_RLCK-IXb	AET6Gv20320200	-0.338401	0.238136	-0.15101	0.567766
RLK-Pelle_LRR-Xb-1	AET6Gv20330500	-1.84293	0.357349	-1.12211	0.390839
RLK-Pelle_SD-2b	AET3Gv20334000	1.55959	4.41115e-12	1.75532	3.09341e-11
RLK-Pelle_LRR-VI-2	AET2Gv20166500	-1.47042	8.11116e-20	-0.99081	7.6378e-06
RLK-Pelle_Extensin	AET1Gv20607600	0.127457	0.665325	-0.477912	0.381271
RLK-Pelle_LRR-V	AET7Gv20951000	0.883651	4.40164e-12	0.982743	1.80498e-12
RLK-Pelle_RLCK-VIII	AET2Gv20783200	-0.517607	0.00484869	-0.383649	0.15874
RLK-Pelle_LRR-XIIIb	AET7Gv20158600	-1.12205	1.41026e-09	-0.911818	6.17366e-08
RLK-Pelle_RLCK-XIII	AET6Gv20625700	-1.34133	9.89504e-05	-0.530088	0.127207
RLK-Pelle_L-LEC	AET6Gv20986900	-0.872573	0.172866	-1.85582	4.4282e-06
RLK-Pelle_LysM	AET6Gv21010100	1.72397	0.0862037	1.21638	0.152769
RLK-Pelle_LRK10L-2	AET7Gv20825700	-5.98143	5.29835e-05	-3.78393	0.000116515
RLK-Pelle_DLSV	AET5Gv20463000	-1.9437	8.27347e-21	-1.34976	1.6923e-09
RLK-Pelle_LRR-XV	AET2Gv20367800	-1.13148	0.00010752	-0.607248	0.00948216
RLK-Pelle_LRR-Xa	AET2Gv20778200	-0.217855	0.137104	-0.270912	0.0711628
RLK-Pelle_LRK10L-2	AET3Gv20096900	-2.09466	1.17425e-05	-1.24642	0.00129539
RLK-Pelle_LRR-XII-1	AET1Gv20992700	-2.99712	1.72981e-22	-2.17132	1.20819e-09
RLK-Pelle_RLCK-VI	AET2Gv21108200	2.32448	6.71534e-13	2.47683	9.17166e-12
RLK-Pelle_L-LEC	AET4Gv20774600	1.60611	0.000123551	0.921542	0.00804141
RLK-Pelle_LRK10L-2	AET5Gv21171300	-2.60792	1.5623e-34	-2.33182	7.19562e-13
RLK-Pelle_RLCK-VIIa-2	AET4Gv20770600	-0.755092	0.64238	0.939888	0.599821
RLK-Pelle_SD-2b	AET2Gv20090700	-3.50003	1.71898e-14	-2.02029	3.67285e-08
RLK-Pelle_SD-2b	AET7Gv20320000	-0.427774	0.401013	-0.0612159	0.905389
RLK-Pelle_LRR-XII-1	AET2Gv20126500	-2.21098	1.84583e-07	-1.68353	0.000984095
RLK-Pelle_LRR-I-1	AET6Gv20316900	0.682676	0.25172	1.38663	0.00179538
RLK-Pelle_CrRLK1L-1	AET4Gv20517800	-0.174819	0.323152	-0.525482	0.00286734
RLK-Pelle_LRR-XII-1	AET6Gv20730700	0.431266	0.0405064	0.400735	0.016195
RLK-Pelle_RKF3	AET1Gv20641400	-0.920542	3.39382e-05	-1.32831	2.01866e-06
RLK-Pelle_WAK	AET2Gv20136100	-3.17308	0.276067	-3.05142	0.317016
RLK-Pelle_L-LEC	AET6Gv20142700	-1.62995	6.22444e-10	-0.294688	0.459963
RLK-Pelle_WAK	AET6Gv20992000	-2.51397	4.52152e-08	-1.89286	0.00474832
RLK-Pelle_LRR-XII-1	AET5Gv20600600	1.51375	6.67558e-13	1.61698	6.14824e-20
RLK-Pelle_DLSV	AET2Gv21073200	-1.04024	0.0382012	-0.978806	0.0397618
RLK-Pelle_DLSV	AET7Gv21222700	-0.102912	0.924464	-0.117651	0.898638
RLK-Pelle_LRR-Xb-1	AET6Gv20328300	0.502488	0.116384	0.616643	0.0281443
RLK-Pelle_LRR-VI-2	AET2Gv20827500	-0.0364441	0.783181	0.00604381	0.969748
RLK-Pelle_WAK_LRK10L-1	AET5Gv20180200	-1.00167	5.14578e-09	-0.627873	0.00141175
RLK-Pelle_WAK	AET6Gv20029500	-4.95018	1.29298e-40	-4.65538	4.97025e-20
RLK-Pelle_SD-2b	AET4Gv20123600	-0.780779	7.62024e-05	-0.966055	1.48149e-10
RLK-Pelle_SD-2b	AET2Gv20444200	-2.0972	4.48132e-08	-1.58279	0.000376646
RLK-Pelle_LRR-XIIIb	AET7Gv20431800	-1.10068	0.0261118	0.187195	0.628091
RLK-Pelle_DLSV	AET2Gv21172600	-0.0740238	0.72214	0.139701	0.610824
RLK-Pelle_PERK-1	AET3Gv20011700	-0.878065	0.00010785	-0.352114	0.0424536
RLK-Pelle_LRK10L-2	AET3Gv20026000	-0.472474	0.0109616	0.0840525	0.686303
RLK-Pelle_WAK	AET4Gv20874000	-1.68144	1.91635e-07	-1.39754	3.75742e-05
RLK-Pelle_DLSV	AET7Gv21185800	-0.807354	0.00972113	0.00255971	0.993551
RLK-Pelle_LRR-IX	AET4Gv20102700	-3.5366	6.04946e-133	-2.72419	7.40373e-71
RLK-Pelle_SD-2b	AET7Gv20867400	-0.0958921	0.961872	2.47388	0.306975
RLK-Pelle_DLSV	AET3Gv20983800	-0.784666	0.0898319	-0.777604	0.204831
RLK-Pelle_RLCK-V	AET2Gv20316000	-0.610458	0.304696	0.793701	0.216261
RLK-Pelle_RLCK-VI	AET7Gv21230700	-0.98993	0.651404	0.906743	0.554893
RLK-Pelle_L-LEC	AET6Gv20554300	1.48942	1.86077e-08	2.30215	5.43138e-27
RLK-Pelle_DLSV	AET5Gv20861100	0.430083	0.00672648	0.588422	6.4153e-05
RLK-Pelle_LRR-XII-1	AET5Gv20106000	2.20144	0.316778	0.982038	0.645372
RLK-Pelle_DLSV	AET2Gv20462600	0.911601	0.451717	-0.159523	0.924913
RLK-Pelle_WAK	AET2Gv21119500	1.03938	0.273061	-0.226274	0.760738
RLK-Pelle_WAK	AET6Gv20103700	-0.963615	0.00237673	-1.19097	0.00991457
RLK-Pelle_SD-2b	AET3Gv21106400	-1.74381	0.00372468	-1.22926	0.0509789
RLK-Pelle_RLCK-IXb	AET5Gv20686100	-1.30934	1.55231e-10	-0.639156	0.0510725
RLK-Pelle_RLCK-V	AET3Gv20530900	-0.894947	0.0213974	-0.921551	0.00611057
RLK-Pelle_LRR-I-1	AET6Gv20316400	1.51043	0.0926276	-0.137747	0.812991
RLK-Pelle_LRR-XII-1	AET3Gv20987600	-0.272524	0.272729	-0.0738146	0.794224
RLK-Pelle_DLSV	AET1Gv20763400	1.04201	7.51133e-08	1.06339	1.51832e-06
RLK-Pelle_LRR-XI-1	AET2Gv20811500	0.229389	0.193671	0.347095	0.0565273
RLK-Pelle_LRR-V	AET4Gv20724100	0.335823	0.1035	0.349841	0.0403354
RLK-Pelle_LRR-XII-1	AET4Gv20816100	-1.98536	6.25751e-05	-1.85978	0.000315282
RLK-Pelle_PERK-1	AET1Gv20811400	2.376	0.270409	1.09697	0.430188
RLK-Pelle_LRR-XII-1	AET7Gv20365200	-1.0422	0.0328471	0.273964	0.509665
RLK-Pelle_CR4L	AET2Gv20697500	1.20271	0.000908487	0.018642	0.92999
RLK-Pelle_DLSV	AET5Gv20682100	-1.4979	4.70498e-05	-0.955264	0.0022051
RLK-Pelle_RLCK-XII-1	AET4Gv20774400	-0.434133	0.00110229	0.314469	0.236939
RLK-Pelle_DLSV	AET1Gv20658400	-2.82372	9.72512e-26	-1.37608	0.000192028
RLK-Pelle_RLCK-VIIa-1	AET2Gv20234000	0.723104	0.000908642	0.52736	0.0258893
RLK-Pelle_RLCK-IXa	AET3Gv20982500	-0.67856	1.09553e-09	-1.08089	3.18406e-14
RLK-Pelle_LRK10L-2	AET3Gv20096200	-1.23833	6.02095e-07	-0.506606	0.0505066
RLK-Pelle_L-LEC	AET3Gv20973100	-0.477272	0.865299	1.07416	0.792362
RLK-Pelle_SD-2b	AET4Gv20270900	3.49053	5.14682e-07	1.62054	0.000376239
RLK-Pelle_LRR-XI-1	AET2Gv20006200	-1.31647	0.533775	1.89922	0.638699
RLK-Pelle_LRR-XIV	AET4Gv20116400	2.87886	8.87237e-15	1.62866	1.31135e-07
RLK-Pelle_RLCK-VIIa-2	AET5Gv20513700	1.24776	3.39862e-05	1.06173	0.00157578
RLK-Pelle_L-LEC	AET3Gv20225400	0.40867	0.575147	1.51056	0.0367882
RLK-Pelle_L-LEC	AET5Gv21117600	2.56341	3.12142e-05	1.99317	0.0874201
RLK-Pelle_LRR-XII-1	AET7Gv21129300	-0.609623	0.316002	0.475919	0.517068
RLK-Pelle_WAK	AET1Gv20030200	1.2225	0.764485	0.112383	0.978028
RLK-Pelle_SD-2b	AET2Gv20932400	0.385616	0.667715	0.263472	0.658026
RLK-Pelle_LRR-XI-1	AET5Gv20517300	1.22511	0.638795	2.36074	0.274159
RLK-Pelle_RLCK-VIIa-2	AET1Gv20340900	-1.79465	2.44859e-05	-1.19688	0.00648182
RLK-Pelle_DLSV	AET2Gv20106400	-0.0281096	0.915701	1.89922	0.638699
RLK-Pelle_WAK	AET3Gv21200800	-2.20125	0.0193887	-0.782879	0.381273
RLK-Pelle_RLCK-VIIa-2	AET4Gv20697900	0.235357	0.0860303	0.0627013	0.680597
RLK-Pelle_L-LEC	AET5Gv20219300	-0.561814	0.279979	-0.749482	0.256067
RLK-Pelle_CrRLK1L-1	AET5Gv21039200	-0.649592	0.144171	-0.52733	0.313059
RLK-Pelle_LRR-Xb-1	AET6Gv20328700	-0.805548	0.00996373	-0.213759	0.519268
RLK-Pelle_DLSV	AET5Gv21070600	-0.202863	0.647185	0.0604207	0.873394
RLK-Pelle_LRR-I-1	AET5Gv20467200	2.29057	0.287008	-1.65865	0.681835
RLK-Pelle_LRR-III	AET2Gv20332400	-2.77791	7.31913e-63	-1.88705	5.46023e-13
RLK-Pelle_SD-2b	AET1Gv20861600	0.798365	0.261812	0.41463	0.358629
RLK-Pelle_LRK10L-2	AET3Gv20095300	0.0876785	0.721255	0.733553	0.00703673
RLK-Pelle_WAK	AET7Gv20241500	0.109315	0.556855	0.416665	0.0660711
RLK-Pelle_RLCK-VIIa-2	AET5Gv21111100	0.163889	0.400365	-0.0514975	0.780368
RLK-Pelle_RLCK-IXb	AET5Gv20503700	-0.36836	0.475194	-0.587984	0.144378
RLK-Pelle_LRR-XI-1	AET4Gv20013000	2.62247	1.21872e-16	3.16265	7.84538e-16
RLK-Pelle_L-LEC	AET2Gv21278700	0.493588	0.69215	-0.666826	0.454448
RLK-Pelle_DLSV	AET2Gv21298600	-0.119998	0.896107	-0.081296	0.9287
RLK-Pelle_RLCK-XIII	AET6Gv20054800	1.64108	0.000494034	1.15703	0.0353192
RLK-Pelle_SD-2b	AET4Gv20271600	1.45635	3.21918e-07	0.593059	0.128431
RLK-Pelle_LRK10L-2	AET3Gv20144100	-2.22085	0.0827766	0.524448	0.785971
RLK-Pelle_LysM	AET3Gv20663100	-1.08852	0.194322	1.5203	0.0240261
RLK-Pelle_DLSV	AET2Gv21197900	0.245624	0.169126	0.528139	0.0133797
RLK-Pelle_SD-2b	AET7Gv20320700	0.108091	0.837222	0.327076	0.406923
RLK-Pelle_RLCK-VIIa-2	AET3Gv20522200	-0.253066	0.240984	-0.460468	0.0283246
RLK-Pelle_RLCK-VIIa-1	AET4Gv20000500	-0.496431	0.138337	-0.584741	0.0113663
RLK-Pelle_DLSV	AET5Gv20454500	1.01214	3.67045e-11	0.794456	1.10732e-08
RLK-Pelle_L-LEC	AET2Gv20405700	0.215457	0.515594	0.683928	0.0996177
RLK-Pelle_LRK10L-2	AET3Gv20633700	-0.453819	0.528347	1.15798	0.00025657
RLK-Pelle_DLSV	AET7Gv20219800	-0.20844	0.832427	0.939778	0.406254
RLK-Pelle_LysM	AET2Gv21010000	-0.309054	0.459223	0.112383	0.978028
RLK-Pelle_RLCK-VIIa-2	AET6Gv20961300	0.376925	0.0132975	0.307669	0.0448712
RLK-Pelle_LRR-I-1	AET5Gv20227900	-0.645661	0.226812	-0.539351	0.17996
RLK-Pelle_WAK	AET6Gv20067600	-1.35471	0.168969	-1.32884	0.136794
RLK-Pelle_LRR-III	AET2Gv21127200	-1.02451	0.366793	-2.51123	0.00276778
RLK-Pelle_LRR-I-1	AET3Gv20678700	3.12165	0.320158	2.19458	0.585109
RLK-Pelle_L-LEC	AET1Gv20714400	-1.5825	0.624643	-1.29593	0.36553
RLK-Pelle_DLSV	AET3Gv20079600	-2.62455	5.18883e-36	-1.83207	0.000108529
RLK-Pelle_LRR-XI-1	AET5Gv20768000	-1.09813	2.57157e-10	-0.825887	6.57046e-07
RLK-Pelle_DLSV	AET1Gv20411400	-0.314177	0.392735	-0.783371	0.0126859
RLK-Pelle_URK-2	AET6Gv20556800	2.97492	0.00228593	3.23364	0.000303947
RLK-Pelle_DLSV	AET7Gv21302800	-4.1503	0.0825696	-0.867832	0.814056
RLK-Pelle_RLCK-IXb	AET2Gv20873800	-0.386393	0.101151	-0.200386	0.396042
RLK-Pelle_DLSV	AET2Gv21297100	-1.47996	6.19082e-17	-0.260371	0.368168
RLK-Pelle_L-LEC	AET7Gv20104200	-1.57475	0.696681	-3.08649	0.318413
RLK-Pelle_DLSV	AET7Gv21186600	-0.214056	0.608289	-0.0711358	0.899972
RLK-Pelle_LRR-III	AET5Gv20352100	-2.62454	0.431202	-0.569282	0.83264
RLK-Pelle_L-LEC	AET3Gv20225500	0.532994	0.27488	1.65203	0.00239744
RLK-Pelle_DLSV	AET2Gv21178500	-4.59873	1.47764e-09	-2.82983	6.27816e-08
RLK-Pelle_SD-2b	AET2Gv20677100	-2.83128	0.00162901	-2.54906	0.0364982
RLK-Pelle_DLSV	AET2Gv20462900	0.821645	0.568334	0.388838	0.717967
RLK-Pelle_RLCK-VIIa-2	AET5Gv20572700	-1.2855	1.03808e-20	-1.3649	4.28391e-19
RLK-Pelle_RLCK-VIIa-2	AET6Gv20054200	-2.6425	9.25203e-50	-2.59622	2.70096e-05
RLK-Pelle_L-LEC	AET5Gv20461700	-1.67863	0.00150826	-0.214008	0.815188
RLK-Pelle_LRR-III	AET7Gv20602700	-1.58267	0.620713	-1.65865	0.681835
RLK-Pelle_LRR-XI-1	AET2Gv20575600	-1.30776	3.44635e-16	-1.29043	1.29962e-11
RLK-Pelle_RLCK-VIIb	AET5Gv20485400	0.160436	0.65379	-0.0356176	0.909033
RLK-Pelle_DLSV	AET4Gv20822500	-0.680033	0.00492813	-0.614483	0.00176372
RLK-Pelle_LRR-V	AET6Gv20393100	-0.5706	0.00662414	-0.675157	0.0068065
RLK-Pelle_WAK	AET5Gv21029500	-2.59933	0.000656151	-2.14289	0.000908125
RLK-Pelle_C-LEC	AET3Gv20173000	1.04461	5.63591e-14	1.00644	7.31775e-16
RLK-Pelle_LRR-XII-1	AET3Gv20190400	-0.354561	0.265646	0.2746	0.381607
RLK-Pelle_SD-2b	AET1Gv20629900	-1.57922	0.154761	-1.71435	0.244031
RLK-Pelle_WAK	AET7Gv20371400	-0.121513	0.495011	0.140191	0.450741
RLK-Pelle_L-LEC	AET5Gv20152500	-2.67241	4.56111e-42	-3.42004	1.18275e-24
RLK-Pelle_LRR-VI-2	AET1Gv20555200	-0.2668	0.183422	-0.479851	0.00904423
RLK-Pelle_DLSV	AET1Gv20658300	-2.22833	0.00660074	-1.92208	0.00231745
RLK-Pelle_DLSV	AET2Gv20177800	-0.335718	0.084082	-0.0052951	0.980888
RLK-Pelle_L-LEC	AET7Gv21163100	-3.6616	1.00955e-11	-1.62998	0.0170128
RLK-Pelle_RLCK-VIIa-1	AET1Gv20756800	0.100861	0.973655	-2.42496	0.154518
RLK-Pelle_WAK	AET6Gv20179500	3.81748	0.152494	3.31487	0.179123
RLK-Pelle_LRR-III	AET2Gv20980600	1.42696	1.50418e-06	0.242037	0.416433
RLK-Pelle_LRK10L-2	AET3Gv20096800	-2.52031	0.00196186	-2.71588	0.00494026
RLK-Pelle_RLCK-VIIa-2	AET7Gv21165100	1.78869	1.33904e-06	1.24163	3.61471e-05
RLK-Pelle_LRR-Xb-2	AET2Gv20378800	2.84109	2.22621e-17	2.28875	9.16411e-15
RLK-Pelle_DLSV	AET7Gv20896000	-0.910434	0.0135411	0.759963	0.0533994
RLK-Pelle_DLSV	AET3Gv20232700	-0.2953	0.265949	-0.0517175	0.870028
RLK-Pelle_L-LEC	AET3Gv20143600	-2.67586	0.484007	-1.78522	0.492581
RLK-Pelle_SD-2b	AET2Gv20677900	-0.26304	0.926318	-0.479125	0.697877
RLK-Pelle_SD-2b	AET4Gv20549800	-1.66097	0.449916	0.10806	0.936406
RLK-Pelle_LRR-XII-1	AET7Gv20886700	-0.150498	0.564753	0.474101	0.115785
RLK-Pelle_RLCK-IXb	AET6Gv20638500	1.50049	0.0601168	1.15668	0.215525
RLK-Pelle_RLCK-VI	AET7Gv21047300	-0.867582	0.273859	-0.382187	0.632744
RLK-Pelle_SD-2b	AET3Gv20598300	-1.75123	0.000525963	-1.39399	0.00736377
RLK-Pelle_RLCK-VIII	AET3Gv20435700	0.448419	0.174068	1.2526	0.000582539
RLK-Pelle_LRR-XI-1	AET1Gv20380700	1.55383	4.56179e-09	1.43686	2.79621e-13
RLK-Pelle_DLSV	AET2Gv20856200	1.10809	4.49891e-05	0.555821	0.230439
RLK-Pelle_RLCK-XV	AET7Gv20327600	1.40395	2.14684e-23	1.51919	2.96971e-23
RLK-Pelle_RLCK-IXb	AET5Gv20499000	-1.25806	8.27659e-05	-0.561305	0.102321
RLK-Pelle_RLCK-VI	AET5Gv21159300	0.11622	0.326796	-0.079581	0.464438
RLK-Pelle_LRR-III	AET6Gv21008900	-0.0730917	0.881968	0.108702	0.786912
RLK-Pelle_L-LEC	AET1Gv20165500	-0.129266	0.711971	-0.186401	0.637348
RLK-Pelle_LysM	AET6Gv20962800	0.743478	0.0150393	0.889579	0.0346271
RLK-Pelle_CrRLK1L-1	AET3Gv20160400	-0.557326	0.212585	-1.37547	0.021231
RLK-Pelle_CrRLK1L-1	AET5Gv20226900	1.46445	1.9516e-06	1.4207	7.29202e-11
RLK-Pelle_LRR-I-1	AET2Gv20420900	-0.496277	0.14917	-0.0839294	0.784659
RLK-Pelle_LRR-III	AET5Gv20405200	-1.90388	0.533447	-0.599863	0.727617
RLK-Pelle_RLCK-VIIa-2	AET1Gv20362400	0.739478	0.0034649	0.840304	5.69498e-05
RLK-Pelle_DLSV	AET5Gv21167100	2.59982	0.00268086	1.5705	0.0701962
RLK-Pelle_RLCK-V	AET4Gv20284300	-1.0208	2.61403e-11	-1.11742	9.43379e-15
RLK-Pelle_LRR-XII-1	AET6Gv20004400	-1.89683	8.34661e-09	-1.69799	2.15388e-08
RLK-Pelle_RLCK-IV	AET2Gv20807100	-0.45575	0.00882473	0.128539	0.554119
RLK-Pelle_L-LEC	AET5Gv20155200	0.356445	0.0153897	0.212071	0.115071
RLK-Pelle_RLCK-VIIa-2	AET4Gv20531700	-0.105278	0.352061	0.179091	0.170334
RLK-Pelle_WAK	AET7Gv20595500	1.44981	8.07703e-06	1.10537	0.00067224
RLK-Pelle_RLCK-IXb	AET6Gv20638600	-0.181789	0.29141	-0.284057	0.160728
RLK-Pelle_DLSV	AET2Gv21234600	0.315103	0.0643825	-0.23046	0.10257
RLK-Pelle_LRR-XII-1	AET4Gv20229500	-0.663553	0.0200193	-0.82762	0.00299849
RLK-Pelle_LRR-XI-1	AET3Gv20312000	-0.59452	0.126515	-0.836206	0.0192541
RLK-Pelle_DLSV	AET3Gv20079400	-0.0428354	0.942492	-1.67051	0.0168953
RLK-Pelle_SD-2b	AET2Gv20826200	1.02953	0.431362	0.0350544	0.981532
RLK-Pelle_LRR-Xb-1	AET2Gv20593200	-1.975	0.00244946	-2.22412	0.027714
RLK-Pelle_CR4L	AET4Gv20228200	1.90322	1.90945e-23	0.870807	0.000516676
RLK-Pelle_RLCK-XII-1	AET2Gv21251600	0.633284	1.8161e-05	0.166543	0.321132
RLK-Pelle_LRR-VII-1	AET3Gv20778800	-0.191263	0.834234	-0.601354	0.47184
RLK-Pelle_LRR-VIII-1	AET3Gv21261200	-0.0647032	0.64045	0.281052	0.0256663
RLK-Pelle_LysM	AET6Gv20427400	-2.65641	2.72716e-16	-2.28248	9.12144e-07
RLK-Pelle_L-LEC	AET5Gv20152200	-2.13547	3.8131e-06	-1.1481	0.0487488
RLK-Pelle_L-LEC	AET7Gv21240500	-1.94252	5.56603e-05	-0.958054	0.118343
RLK-Pelle_SD-2b	AET6Gv20405600	1.95052	0.630438	2.40052	0.54892
RLK-Pelle_RLCK-XV	AET6Gv20440900	1.69545	2.02721e-32	1.39921	9.30353e-20
RLK-Pelle_LRK10L-2	AET3Gv20033300	-0.190105	0.875366	-0.129979	0.954064
RLK-Pelle_CR4L	AET5Gv21038900	-1.42928	0.108203	-2.28508	0.00445087
RLK-Pelle_RLCK-VI	AET7Gv21184700	0.202343	0.323277	0.143446	0.504356
RLK-Pelle_L-LEC	AET7Gv20498700	4.62994	2.46315e-05	5.45652	0.000568453
RLK-Pelle_WAK	AET5Gv21078700	-2.70021	3.77325e-07	-1.73443	0.00404672
RLK-Pelle_LRR-XII-1	AET5Gv21204600	0.521239	0.610109	0.308229	0.667546
RLK-Pelle_CrRLK1L-1	AET5Gv20760900	-0.786089	1.23843e-08	-0.727449	3.9024e-05
RLK-Pelle_WAK	AET2Gv20978100	-0.77369	0.499128	-3.19156	0.00795373
RLK-Pelle_WAK_LRK10L-1	AET3Gv20268900	3.28985	5.46473e-51	3.01021	4.13898e-30
RLK-Pelle_SD-2b	AET7Gv21118800	0.814072	0.0168274	1.32855	0.000183755
RLK-Pelle_L-LEC	AET5Gv20407900	0.834394	2.31247e-08	0.163927	0.239742
RLK-Pelle_RLCK-IXb	AET4Gv20852100	-1.5213	0.00869067	-0.761799	0.249227
RLK-Pelle_RLCK-VIIa-1	AET3Gv21029600	0.762408	2.69201e-10	0.723383	4.77542e-08
RLK-Pelle_SD-2b	AET7Gv20154000	0.430503	0.895615	-1.87463	0.403744
RLK-Pelle_DLSV	AET2Gv20085500	-0.190683	0.893843	-3.94537	0.06491
RLK-Pelle_DLSV	AET1Gv21001300	-0.765624	0.00191413	-0.473557	0.172875
RLK-Pelle_DLSV	AET5Gv20811300	-3.42679	0.210213	-0.867832	0.814056
RLK-Pelle_DLSV	AET6Gv20362100	0.527092	0.00136678	0.591472	0.00166045
RLK-Pelle_WAK	AET6Gv20139900	2.50739	1.62722e-09	1.89922	0.638699
RLK-Pelle_LRR-III	AET4Gv20153900	-1.23635	0.277193	-0.325328	0.78069
RLK-Pelle_LRR-XII-1	AET2Gv21051300	-5.25	2.3258e-08	-3.59447	8.06439e-14
RLK-Pelle_LRR-XI-1	AET5Gv20037500	1.01325	9.32245e-14	0.466783	2.75347e-05
RLK-Pelle_DLSV	AET2Gv20461000	0.471139	0.202897	1.37159	3.03132e-10
RLK-Pelle_CrRLK1L-1	AET3Gv21175600	-1.03707	0.0276644	-1.50208	6.03801e-07
RLK-Pelle_RLCK-V	AET1Gv20487600	-0.685787	6.0642e-06	-0.766369	3.29884e-07
RLK-Pelle_Extensin	AET2Gv20822200	-0.495725	0.256375	-0.979992	0.125279
RLK-Pelle_LRR-XI-1	AET2Gv20235700	-2.57316	0.512529	-4.22958	0.0312126
RLK-Pelle_WAK	AET6Gv20600200	0.80346	0.000399074	0.0323836	0.887242
RLK-Pelle_LRR-XII-1	AET2Gv21092000	-0.808671	0.00808618	0.614742	0.152179
RLK-Pelle_L-LEC	AET5Gv20423800	-0.211895	0.912533	0.219469	0.807672
RLK-Pelle_LRR-XI-1	AET7Gv20376700	0.419433	0.332341	1.1224	0.0236404
RLK-Pelle_L-LEC	AET1Gv20360900	1.08321	8.41676e-09	0.934956	6.04877e-09
RLK-Pelle_DLSV	AET4Gv20747500	0.194843	0.21922	0.199459	0.25247
RLK-Pelle_WAK	AET2Gv21118000	-0.205435	0.862955	-1.33281	0.210901
RLK-Pelle_RLCK-V	AET3Gv20588500	-1.19379	0.0205473	-0.606206	0.20697
RLK-Pelle_DLSV	AET2Gv20923800	2.0929	4.42318e-53	2.22128	1.58905e-58
RLK-Pelle_CrRLK1L-1	AET4Gv20001600	1.2225	0.764485	1.89922	0.638699
RLK-Pelle_CrRLK1L-1	AET4Gv20007100	-1.73843	0.0741334	-3.17812	0.0055822
RLK-Pelle_LRR-Xa	AET4Gv20176400	0.00668594	0.972489	0.175348	0.348747
RLK-Pelle_LRK10L-2	AET3Gv20098000	2.94209	0.00303119	0.352576	0.56533
RLK-Pelle_DLSV	AET1Gv20793300	0.170046	0.658522	0.511102	0.113134
RLK-Pelle_DLSV	AET2Gv20445800	-0.659871	0.000179143	-0.320163	0.105676
RLK-Pelle_LRR-III	AET4Gv20454800	1.16503	3.16117e-06	1.02727	7.48119e-05
RLK-Pelle_L-LEC	AET5Gv20152400	-0.184291	0.577197	0.35921	0.209188
RLK-Pelle_L-LEC	AET5Gv21116900	-0.903041	0.0927448	-0.726688	0.301608
RLK-Pelle_SD-2b	AET5Gv20035500	-0.648109	0.111296	-0.340965	0.375792
RLK-Pelle_LRR-VII-2	AET5Gv20459000	-1.47617	9.39504e-07	-0.933541	0.0049252
RLK-Pelle_LRR-XI-1	AET1Gv20122700	-2.26127	0.0124467	-0.502434	0.356059
RLK-Pelle_SD-2b	AET5Gv20565600	2.29993	0.000451674	3.33719	5.53708e-08
RLK-Pelle_LRR-XII-1	AET2Gv20025900	-2.94702	0.08275	-1.94054	0.292826
RLK-Pelle_WAK	AET7Gv20244500	-1.60914	0.0550591	-1.16646	0.287317
RLK-Pelle_LysM	AET6Gv20667700	0.0137321	0.936169	-0.0547776	0.802446
RLK-Pelle_SD-2b	AET6Gv20197700	-1.5748	0.0768608	0.713156	0.462241
RLK-Pelle_LRR-XII-1	AET7Gv20849900	0.592577	0.506397	4.16893	0.000130516
RLK-Pelle_RLCK-IV	AET5Gv21122000	0.647679	0.0165864	0.542288	0.0211295
RLK-Pelle_LRR-XII-1	AET2Gv21273300	-1.57178	0.000140644	-1.26916	0.00115956
RLK-Pelle_LRK10L-2	AET1Gv20040600	-1.85662	3.48063e-05	-1.70133	8.42772e-06
RLK-Pelle_PERK-2	AET1Gv21023100	1.04407	0.00335905	0.0266619	0.945283
RLK-Pelle_SD-2b	AET5Gv20003400	-0.682055	0.162037	0.509551	0.287236
RLK-Pelle_RLCK-VIIa-2	AET6Gv20828800	-0.426432	0.027454	-0.165548	0.344692
RLK-Pelle_LRK10L-2	AET3Gv20029800	-2.37787	3.13455e-09	-1.65432	2.33691e-05
RLK-Pelle_L-LEC	AET3Gv20733100	-0.751597	9.95169e-05	-0.516974	0.000992112
RLK-Pelle_RLCK-V	AET3Gv20372200	-0.407775	0.0249084	-0.0202222	0.918262
RLK-Pelle_RLCK-V	AET1Gv21024400	-0.592605	0.0128135	-1.61091	2.8029e-06
RLK-Pelle_LRK10L-2	AET3Gv20097400	0.731764	0.0345463	0.751401	0.0214629
RLK-Pelle_RLCK-VIIa-1	AET6Gv21017500	-2.55882	0.450461	-1.74642	0.665365
RLK-Pelle_L-LEC	AET2Gv20406300	0.485421	0.0357182	0.70955	0.00114181
RLK-Pelle_LRR-Xb-1	AET3Gv20729700	-0.34788	0.394806	0.596752	0.131597
RLK-Pelle_RLCK-VIIa-2	AET4Gv20260200	0.972383	0.000986588	0.597519	0.0115984
RLK-Pelle_WAK	AET2Gv20844500	1.11773	8.48029e-11	1.01646	2.91686e-09
RLK-Pelle_SD-2b	AET7Gv20974100	-2.79643	0.219962	-3.50443	0.0467054
RLK-Pelle_LRR-XII-1	AET6Gv20091700	1.19142	1.02933e-15	1.0975	1.16548e-12
RLK-Pelle_SD-2b	AET3Gv20027900	-1.40895	2.98112e-07	-1.56555	3.72904e-06
RLK-Pelle_LRR-Xb-1	AET2Gv20055500	-0.83121	4.00889e-09	-0.802289	1.50835e-07
RLK-Pelle_WAK	AET6Gv20005000	-2.7402	7.75449e-05	-2.53861	0.0228525
RLK-Pelle_LRR-XI-1	AET2Gv20170600	-1.73929	0.00207681	-1.27265	0.00319207
RLK-Pelle_LRR-XII-1	AET2Gv20125700	-0.644367	0.0418129	3.56296	0.120871
RLK-Pelle_SD-2b	AET3Gv20143200	-1.24057	0.296462	0.0961006	0.910482
RLK-Pelle_WAK	AET5Gv21035000	-2.12399	0.000363453	-1.06104	0.139612
RLK-Pelle_DLSV	AET2Gv21295200	2.13076	0.59765	3.05393	0.329092
RLK-Pelle_CR4L	AET2Gv20045400	3.28514	0.346835	-0.0991966	0.489037
RLK-Pelle_LRR-XII-1	AET7Gv20089800	-2.95251	5.9949e-17	-0.486914	0.829719
RLK-Pelle_DLSV	AET5Gv20505600	0.483267	0.00181809	0.454867	0.000717329
RLK-Pelle_RLCK-VIIa-2	AET5Gv20514400	2.45247	3.7543e-22	1.75956	2.38923e-10
RLK-Pelle_DLSV	AET1Gv20683200	-0.850575	0.0577637	1.04778	0.195762
RLK-Pelle_LRR-III	AET6Gv20395800	1.7974	0.0312055	0.861355	0.318368
RLK-Pelle_LRR-XII-1	AET2Gv21050600	-4.89259	8.36433e-71	-3.41533	3.62898e-22
RLK-Pelle_LysM	AET6Gv20427100	-2.95174	2.2496e-33	-2.18599	1.54976e-17
RLK-Pelle_LRR-Xb-1	AET6Gv20329600	-0.251537	0.933939	-0.141063	0.919646
RLK-Pelle_WAK	AET6Gv20067300	0.029988	0.91899	0.293191	0.314577
RLK-Pelle_LRR-XIIIb	AET6Gv20826500	-1.2565	0.0114074	-1.01352	0.148446
RLK-Pelle_DLSV	AET5Gv20810900	-0.701056	0.863589	1.07416	0.792362
RLK-Pelle_DLSV	AET2Gv20035300	-1.54559	0.702213	2.53963	0.474573
RLK-Pelle_DLSV	AET2Gv21177800	-0.477775	0.0554363	-0.158667	0.582475
RLK-Pelle_WAK	AET1Gv20815900	-0.418301	0.378615	-1.22536	0.0136091
RLK-Pelle_SD-2b	AET3Gv20596900	-0.0654979	0.96855	3.30233	0.0322233
RLK-Pelle_LRR-XII-1	AET2Gv20125600	-1.0608	0.0077296	-0.0666669	0.842839
RLK-Pelle_DLSV	AET7Gv20024600	-0.209369	0.112919	-0.140175	0.512575
RLK-Pelle_DLSV	AET5Gv20147800	-1.19044	2.57116e-11	-1.37479	6.68113e-21
RLK-Pelle_LRR-VI-1	AET5Gv20995600	0.882574	3.65205e-16	1.02777	8.62094e-16
RLK-Pelle_WAK	AET7Gv20595600	-0.366758	0.517281	0.0898887	0.855773
RLK-Pelle_L-LEC	AET4Gv20222300	0.514159	0.0298484	0.442406	0.0906806
RLK-Pelle_LRR-VIII-1	AET4Gv20458500	-1.26932	6.18021e-08	-1.8869	9.13728e-26
RLK-Pelle_CR4L	AET7Gv20800700	-3.46535	1.65614e-34	-3.27138	9.43017e-32
RLK-Pelle_SD-2b	AET7Gv20571500	0.803943	7.42324e-06	0.814442	7.24817e-09
RLK-Pelle_WAK	AET1Gv20002500	-0.591586	0.0191493	-0.253854	0.182905
RLK-Pelle_LRR-III	AET5Gv20090500	-1.72713	1.18098e-09	-1.89933	1.64491e-12
RLK-Pelle_WAK	AET6Gv20055700	-1.26943	3.189e-05	-1.8765	4.33107e-06
RLK-Pelle_DLSV	AET7Gv21301700	-1.68948	8.72637e-09	0.541058	0.1033
RLK-Pelle_DLSV	AET3Gv21109200	0.528252	0.0112572	0.394875	0.0392378
RLK-Pelle_LRR-Xb-1	AET6Gv20607200	-0.0602606	0.872047	-0.668245	0.0681482
RLK-Pelle_WAK	AET1Gv20029300	-0.113626	0.883392	0.352496	0.623545
RLK-Pelle_DLSV	AET1Gv21035000	-0.301635	0.637623	0.294024	0.573242
RLK-Pelle_RLCK-V	AET4Gv20589400	-0.650137	0.0702675	-1.22965	0.00249
RLK-Pelle_DLSV	AET3Gv21146800	-1.47002	1.85076e-07	-1.28481	2.65076e-07
RLK-Pelle_WAK	AET7Gv21202100	-1.02144	0.000200961	-1.28424	2.75193e-07
RLK-Pelle_L-LEC	AET2Gv20065700	-1.47628	0.0116115	-1.27515	0.0571097
RLK-Pelle_CrRLK1L-1	AET2Gv20572200	1.34736	3.30268e-12	0.721817	0.0151101
RLK-Pelle_LRR-I-1	AET3Gv21257900	-0.781419	3.12201e-05	-0.588006	0.0011249
RLK-Pelle_LRR-XII-1	AET7Gv21168700	-2.97891	3.40936e-08	-1.41313	0.237836
RLK-Pelle_LRR-XV	AET3Gv20176400	-2.05182	0.00716027	-1.92328	0.0246021
RLK-Pelle_L-LEC	AET1Gv20113500	2.01473	4.77054e-11	1.76904	4.88794e-14
RLK-Pelle_RLCK-V	AET1Gv20655800	-0.203984	0.62454	-0.558428	0.196946
RLK-Pelle_LRR-Xb-1	AET6Gv20331200	-2.63613	2.22012e-05	-1.06594	0.0336095
RLK-Pelle_WAK	AET5Gv20111500	0.816971	0.0139878	0.612876	0.0181214
RLK-Pelle_RLCK-XIII	AET4Gv20881100	-0.275616	0.773729	1.4332	0.0923606
RLK-Pelle_LRR-XI-1	AET2Gv20566600	-1.60272	3.6057e-05	-3.72425	6.61214e-13
RLK-Pelle_WAK_LRK10L-1	AET3Gv20060800	0.67273	0.468154	1.84669	0.00346429
RLK-Pelle_DLSV	AET2Gv20458800	2.49871	0.23665	-1.106	0.342337
RLK-Pelle_WAK	AET2Gv20977900	-0.4417	0.126438	-0.784371	0.00385869
RLK-Pelle_LRR-XI-2	AET7Gv20540500	-2.01263	1.66828e-28	-1.43732	1.24813e-05
RLK-Pelle_LRR-XI-1	AET7Gv20216400	-0.135708	0.74956	1.18903	0.0331667
RLK-Pelle_LRR-II	AET2Gv20730800	0.12987	0.44	0.116693	0.40557
RLK-Pelle_SD-2b	AET1Gv20877100	-1.13528	0.308118	0.0848982	0.952851
RLK-Pelle_LRR-XI-1	AET5Gv20457100	-3.47178	0.0588657	-3.67755	0.172524
RLK-Pelle_LRR-XI-1	AET4Gv20009800	-0.0328998	0.989326	0.681626	0.79972
RLK-Pelle_RLCK-VIIa-1	AET3Gv20743000	-1.42644	0.4495	-1.83211	0.649414
RLK-Pelle_RLCK-VIIa-2	AET2Gv20898400	-0.745864	0.00135721	0.67244	0.00238965
RLK-Pelle_LRR-XI-1	AET1Gv20015800	-6.56527	2.19552e-06	-6.08782	2.19571e-05
RLK-Pelle_LysM	AET7Gv20142400	-2.60996	0.435448	1.07416	0.792362
RLK-Pelle_LRR-III	AET2Gv20920500	-1.54488	0.000136079	-0.805698	0.0241929
RLK-Pelle_SD-2b	AET7Gv20241900	-1.23951	2.69851e-07	-1.3751	5.98133e-05
RLK-Pelle_LRR-XII-1	AET6Gv20459700	-2.55025	0.000693762	-0.187093	0.695413
RLK-Pelle_LRR-XII-1	AET2Gv20125800	-0.00647886	0.980805	0.120842	0.752279
RLK-Pelle_RLCK-IXb	AET2Gv20146800	0.161041	0.227331	0.328036	0.00580995
RLK-Pelle_RLCK-IXb	AET6Gv20833400	-2.44081	0.0422075	-1.43054	0.31481
RLK-Pelle_DLSV	AET3Gv20204900	0.98911	0.0502884	1.1906	0.170161
RLK-Pelle_LRR-V	AET7Gv21195700	-1.18743	8.66117e-06	-1.44202	3.69546e-08
RLK-Pelle_CR4L	AET3Gv20018900	-2.38833	7.00039e-18	-1.75306	8.95107e-17
RLK-Pelle_URK-1	AET2Gv20685900	-1.293	0.00103014	-0.99803	0.0266221
RLK-Pelle_RLCK-VIIa-2	AET6Gv20628800	0.568243	0.0205086	0.983724	0.0038761

## Sheet: B. distachyon
Subfamily	Gene_ID	“ABR4”t1(drought stress vs. control)	P value	“ABR4”t2(drought stress vs. control)	P value	“ABR8”t1(drought stress vs. control)	P value	“ABR8”t2(drought stress vs. control)	P value	“KOZ1”t1(drought stress vs. control)	P value	“KOZ1”t2(drought stress vs. control)	P value
RLK-Pelle_LRR-I-1	BRADI_4g04060v3(PNT62478)	-0.129295	0.921732	-0.228589	0.831426	0.341299	0.688966	-0.285097	0.743864	-0.0432765	0.961744	-0.225137	0.791422
RLK-Pelle_LRR-VI-1	BRADI_1g06100v3(KQK12806)	-0.388956	0.0842826	-0.231234	0.184256	0.177744	0.452752	-0.126574	0.450701	0.0013495	0.995695	-0.172268	0.522828
RLK-Pelle_CR4L	BRADI_4g10480v3(PNT63027)	0.144678	0.892448	0.154123	0.586272	1.12357	0.0518725	-0.423473	0.387087	0.0800468	0.891005	0.320181	0.456563
RLK-Pelle_RLCK-VIIa-1	BRADI_2g27350v3(KQK06623)	-0.00932133	0.960923	0.0711623	0.709989	-0.0493491	0.768184	-0.0210882	0.893102	0.0679764	0.770031	-0.180917	0.500383
RLK-Pelle_RLCK-VIIa-2	BRADI_3g01690v3(KQJ92935)	-0.0675776	0.748722	-0.0599236	0.779194	-0.0382121	0.868724	-0.10215	0.538859	-0.208914	0.45491	-0.330217	0.161409
RLK-Pelle_RLCK-IXb	BRADI_1g37377v3(KQK17886)	-0.0751658	0.66632	0.0389666	0.82769	-0.00823316	0.96761	-0.143999	0.358229	-0.0924263	0.652122	-0.305134	0.193694
RLK-Pelle_SD-2b	BRADI_4g12648v3(KQJ87631)	0.617596	0.177619	0.186445	0.660559	-0.0305543	0.928188	-0.0867453	0.807139	1.29635	0.3206	3.8939	6.87365e-07
RLK-Pelle_RLCK-V	BRADI_2g24197v3(KQK06064)	-0.610027	0.413534	-0.481151	0.405169	-0.209215	0.766215	-0.0839977	0.902799	1.63904	0.0515406	0.312974	0.733103
RLK-Pelle_SD-2b	BRADI_2g01146v3(PNT69831)	-1.67709	0.386361	-1.86015	0.645378	-1.00486	0.479645	-0.0870533	0.938317	-0.338841	0.704539	1.50585	0.260043
RLK-Pelle_LRK10L-2	BRADI_2g47067v3(PNT72617)	0.284992	0.8239	-1.16432	0.420006	0.500637	0.760725	-3.29888	0.244082	0.0914259	0.948244	-3.93485	0.013108
RLK-Pelle_L-LEC	BRADI_1g03537v3(KQK12404)	-0.0542639	0.945712	-0.208669	0.767512	1.08311	0.249733	-0.0133649	0.984492	1.16734	0.173328	-1.57405	0.20213
RLK-Pelle_RLCK-IXb	BRADI_4g38700v3(KQJ91621)	-0.296136	0.528969	0.185713	0.55623	-0.0883081	0.772526	-0.328505	0.284214	-0.691061	0.238717	-0.089346	0.773023
RLK-Pelle_DLSV	BRADI_2g12910v3(KQK04306)	-0.667907	0.286139	-0.221143	0.460113	0.725451	0.23116	0.0714889	0.872659	-0.51024	0.447124	-0.822829	0.0781704
RLK-Pelle_LRR-XII-1	BRADI_1g32160v3(KQK17039)	0.227053	0.525979	-0.196434	0.572166	-0.180418	0.652143	-0.525353	0.0337605	-0.100657	0.774422	-2.66451	1.47302e-15
RLK-Pelle_LRR-XI-1	BRADI_2g19380v3(KQK05319)	-0.395545	0.21999	-0.0178443	0.928426	-0.0428095	0.846214	-0.0686271	0.706645	-0.142252	0.585141	0.12483	0.623881
RLK-Pelle_DLSV	BRADI_5g23027v3(KQJ84813)	0.244436	0.319995	0.419709	0.0162962	0.175812	0.472027	-0.218569	0.212851	0.0567192	0.793041	-0.153241	0.420794
RLK-Pelle_LRR-VI-1	BRADI_4g20000v3(KQJ88627)	0.0809975	0.947106	-1.19855	0.254542	-0.847667	0.26386	0.304646	0.732239	2.0728	0.0266349	1.38629	0.0749949
RLK-Pelle_DLSV	BRADI_1g12397v3(KQK13773)	-0.490171	0.854737	-0.0186403	0.988333	-0.464665	0.762064	-0.548677	0.561912	-1.38338	0.326544	-1.26006	0.257857
RLK-Pelle_LRR-XII-1	BRADI_4g30560v3(PNT64612)	0.0198036	0.974728	0.0837286	0.899606	0.659085	0.269092	0.101896	0.874179	-0.0348141	0.9402	-1.46311	0.0182281
RLK-Pelle_WAK	BRADI_3g01170v3(KQJ92860)	-0.431494	0.575909	-0.00879344	0.990313	-0.170347	0.731489	-0.441859	0.267015	-1.13042	0.0376265	-0.331323	0.361859
RLK-Pelle_LRR-XV	BRADI_1g22200v3(PNT74806)	-0.0302225	0.902642	-0.0556478	0.753526	-0.021922	0.936099	-0.258542	0.172052	0.130822	0.631425	-0.624952	0.0233491
RLK-Pelle_RLCK-VIIa-2	BRADI_4g28627v3(KQJ89945)	0.0503381	0.806555	-0.0668365	0.71569	0.0979544	0.647721	0.0348033	0.82693	0.241968	0.263929	0.0108669	0.965615
RLK-Pelle_WAK	BRADI_2g38300v3(PNT72008)	-0.581568	0.220412	0.253649	0.272302	1.83853	0.00740721	-0.745502	0.0632437	-0.247918	0.350817	0.989113	0.000267235
RLK-Pelle_LRR-VI-2	BRADI_5g26770v3(KQJ85392)	-0.486739	0.33608	0.729028	0.0820984	-0.220577	0.722256	0.208532	0.615663	0.39268	0.486769	1.13677	0.0139096
RLK-Pelle_RLCK-XV	BRADI_1g48271v3(KQK19438)	-0.0647383	0.795593	-0.441234	0.0765187	0.167934	0.443254	-0.193508	0.37063	0.0583229	0.833875	-0.0738111	0.805337
RLK-Pelle_LRR-I-1	BRADI_2g52970v3(KQK10252)	0.430476	0.457821	0.116223	0.827357	-0.0883837	0.872167	-0.0821408	0.837791	-0.303377	0.461398	-0.477217	0.297207
RLK-Pelle_LRR-Xb-1	BRADI_1g33510v3(KQK17294)	0.0470591	0.879942	-0.13652	0.62578	0.0213386	0.943789	-0.439811	0.1226	-0.0397788	0.915355	-0.500669	0.0908736
RLK-Pelle_DLSV	BRADI_2g06510v3(KQK03241)	-4.27032	0.0749884	-0.175607	0.957177	2.48591	0.217273	-1.72368	0.669129	3.53109	0.173247	-1.77357	0.48138
RLK-Pelle_RLCK-IXb	BRADI_3g32800v3(KQJ97677)	-0.745443	0.772737	1.87159	0.642542	1.0695	0.719209	1.61873	0.399946	-0.842116	0.762708	0.282264	0.944851
RLK-Pelle_WAK	BRADI_1g22540v3(KQK15401)	-0.0164471	0.978715	-0.552006	0.369326	-0.517836	0.404197	0.298976	0.612204	-1.22455	0.0360978	-3.43637	3.38045e-05
RLK-Pelle_DLSV	BRADI_5g22930v3(KQJ84800)	0.135788	0.64098	0.380481	0.398072	-0.35858	0.434623	-0.0368631	0.920738	-0.272395	0.392351	-1.71277	5.00906e-05
RLK-Pelle_LRR-XI-2	BRADI_1g43417v3(KQK18572)	-0.596931	0.135435	0.308436	0.627168	-0.119445	0.769044	-0.58133	0.0348649	-1.73666	0.00480884	-0.530965	0.200265
RLK-Pelle_LRR-III	BRADI_5g17550v3(KQJ83919)	-0.425137	0.525006	-0.573707	0.320167	-0.460897	0.460936	0.159778	0.750329	-0.308267	0.704618	0.855418	0.202892
RLK-Pelle_URK-2	BRADI_4g19550v3(KQJ88558)	0.0711158	0.828032	0.0668253	0.838199	0.158509	0.641553	-0.204363	0.585064	-0.114491	0.717918	-0.0792772	0.80999
RLK-Pelle_WAK_LRK10L-1	BRADI_1g05090v3(KQK12643)	-0.151666	0.794782	0.338447	0.531773	0.415654	0.414925	-0.556461	0.306723	0.569778	0.370559	-0.564844	0.380058
RLK-Pelle_LysM	BRADI_2g49400v3(KQK09656)	0.445539	0.752723	-0.0516176	0.956972	0.196948	0.786112	-0.664106	0.270128	0.606525	0.612187	0.512575	0.594687
RLK-Pelle_WAK	BRADI_5g20365v3(PNT61759)	0.0239372	0.943232	-0.0140679	0.954013	-0.275743	0.425395	-0.238714	0.39974	-0.200856	0.56467	-0.214652	0.522511
RLK-Pelle_LRR-III	BRADI_4g39617v3(KQJ91772)	-0.394301	0.7069	0.44742	0.591489	0.225693	0.876011	1.57356	0.614731	2.74123	0.024012	0.797047	0.532102
RLK-Pelle_WAK	BRADI_3g04567v3(KQJ93433)	-0.170613	0.686206	0.102856	0.756838	0.545403	0.21535	0.200114	0.565763	-0.620908	0.104771	-1.37693	0.000165061
RLK-Pelle_LRR-XII-1	BRADI_1g78821v3(PNT78412)	0.745161	0.855099	0.912884	0.822975	0.941168	0.752613	1.37834	0.437357	-2.48204	0.533692	-2.69494	0.503116
RLK-Pelle_LRR-II	BRADI_2g04420v3(KQK02913)	0.370888	0.101196	0.230607	0.159602	0.152728	0.432077	0.132053	0.357146	0.145224	0.510628	-0.0797547	0.699973
RLK-Pelle_LRR-Xb-1	BRADI_3g06980v3(PNT66091)	0.605505	0.590689	0.369673	0.719936	-0.000415003	0.999769	0.734795	0.40174	-0.548459	0.464543	-0.150526	0.82258
RLK-Pelle_LRR-XI-1	BRADI_3g20867v3(PNT67104)	0.939158	0.649695	1.12245	0.312353	4.29153	0.14914	-1.82405	0.36044	-0.708751	0.806138	-3.17887	0.0600822
RLK-Pelle_LRR-XI-1	BRADI_4g00877v3(KQJ85659)	0.386333	0.101602	0.218327	0.259886	0.100812	0.701838	-0.133689	0.414701	0.24533	0.499808	-1.03906	0.0106802
RLK-Pelle_RKF3	BRADI_2g13236v3(KQK04384)	0.458769	0.0604315	0.0376723	0.864622	0.160281	0.531859	-0.16459	0.434271	0.348623	0.246731	-1.03241	0.00303132
RLK-Pelle_L-LEC	BRADI_1g57696v3(KQK20947)	2.33563	0.159229	-1.0218	0.616882	-0.499049	0.574933	0.0425739	0.932216	-3.57437	0.0206709	-4.1541	0.0043803
RLK-Pelle_LRK10L-2	BRADI_2g47171v3(KQK09284)	0.907111	0.141176	0.0315116	0.94448	-0.184188	0.713263	0.439449	0.178731	0.2646	0.563312	-0.979019	0.0129431
RLK-Pelle_RLCK-VIIa-2	BRADI_1g73210v3(KQK23407)	-0.0143419	0.943938	0.248415	0.123143	0.153942	0.46575	-0.181637	0.215567	0.193654	0.381014	0.271457	0.277017
RLK-Pelle_LRR-XII-1	BRADI_4g16099v3(KQJ88163)	1.09164	0.529192	0.77266	0.710131	-1.12616	0.165963	0.244981	0.73885	0.375922	0.436232	-2.06915	0.000536217
RLK-Pelle_CR4L	BRADI_5g10787v3(KQJ82756)	0.0225366	0.991345	0.776914	0.61659	-1.40858	0.414629	0.605865	0.514764	1.45549	0.333621	-1.60278	0.382044
RLK-Pelle_LRR-V	BRADI_3g05670v3(KQJ93603)	-0.0437617	0.917255	0.296664	0.292037	0.133417	0.818501	0.328443	0.42072	-0.0306147	0.943934	0.654994	0.0324313
RLK-Pelle_LRR-IX	BRADI_3g53350v3(KQK01020)	-0.391117	0.138476	0.11273	0.667892	-0.418332	0.219915	-0.0962395	0.668524	1.09787	0.0013596	0.327787	0.217984
RLK-Pelle_RLCK-VIIa-2	BRADI_1g34435v3(KQK17431)	2.302	0.350183	-0.556442	0.610035	-1.56862	0.58285	0.855551	0.436268	2.9703	0.406549	2.23852	0.53783
RLK-Pelle_CrRLK1L-1	BRADI_1g58290v3(KQK21036)	0.651787	0.457023	0.53617	0.39128	0.106649	0.843925	-0.358972	0.543547	1.50254	0.274419	0.0159903	0.982327
RLK-Pelle_DLSV	BRADI_1g12410v3(KQK13774)	-1.5676	0.416421	2.70765	0.103863	-4.37232	0.0485903	0.191047	0.858344	-1.47595	0.324865	-1.72439	0.162105
RLK-Pelle_LRR-I-2	BRADI_1g43580v3(KQK18598)	-0.0590004	0.860408	0.316399	0.262242	-0.421166	0.0470418	-0.300289	0.205677	-0.249441	0.436324	0.613166	0.0454951
RLK-Pelle_DLSV	BRADI_5g23077v3(PNT61934)	-0.426186	0.307331	-0.0735224	0.720733	0.739895	0.128304	-0.549651	0.111316	-1.02247	0.00502476	-2.20702	4.07005e-08
RLK-Pelle_RLCK-VIII	BRADI_2g11230v3(KQK04020)	-0.0290649	0.870469	-0.0774799	0.604787	0.18341	0.389601	-0.0774993	0.56406	-0.00145951	0.99428	-0.1657	0.387642
RLK-Pelle_SD-2b	BRADI_5g03127v3(KQJ81794)	-0.999282	0.138994	0.260192	0.620518	0.0932426	0.83099	-0.74877	0.0582718	-4.71221	0.0391137	-1.09836	0.384285
RLK-Pelle_DLSV	BRADI_3g17756v3(KQJ95546)	0.139389	0.605334	0.0510881	0.787503	-0.338222	0.0499528	0.172411	0.341308	-0.435777	0.0711497	-0.0597657	0.807294
RLK-Pelle_LRR-XIV	BRADI_1g10260v3(KQK13458)	0.0379114	0.926212	-0.0706031	0.849157	-0.269661	0.457562	-0.209218	0.3805	-0.179729	0.696548	-0.366354	0.271675
RLK-Pelle_RLCK-VIIa-2	BRADI_1g66660v3(KQK22342)	-0.234648	0.232197	-0.227443	0.251076	0.257296	0.192914	-0.134742	0.441749	-0.04367	0.825242	-0.532773	0.0104587
RLK-Pelle_WAK	BRADI_1g02210v3(KQK12213)	0.0239176	0.961346	-0.14698	0.711608	0.340205	0.444234	0.0821311	0.807317	-0.289268	0.482692	-0.300372	0.414076
RLK-Pelle_DLSV	BRADI_1g33457v3(KQK17279)	-0.00157081	0.993224	-0.0373732	0.822159	-0.0553083	0.767421	-0.0424687	0.771689	-0.206853	0.307529	-0.184766	0.461268
RLK-Pelle_RLCK-VIIa-1	BRADI_3g60830v3(PNT69747)	0.0846921	0.703891	-0.130448	0.558726	-0.00468264	0.980091	0.27692	0.162171	0.0144345	0.950842	-0.352763	0.0852315
RLK-Pelle_WAK	BRADI_3g39690v3(PNT68374)	0.874466	0.588232	0.310073	0.783942	1.32065	0.32748	-0.107447	0.931489	-1.30034	0.141116	0.0561644	0.938669
RLK-Pelle_LRR-V	BRADI_3g06990v3(PNT66094)	1.5307	0.70535	0.133457	0.921393	-2.20198	0.280541	0.46449	0.722698	-1.05398	0.586581	1.56484	0.430323
RLK-Pelle_WAK	BRADI_3g36780v3(KQJ98412)	-0.386314	0.39311	0.298608	0.421847	0.238624	0.63733	-0.196857	0.672143	-0.488985	0.329844	1.02236	0.00607763
RLK-Pelle_RKF3	BRADI_2g24930v3(KQK06173)	0.13452	0.770879	0.174469	0.64925	-0.148751	0.69561	-0.423291	0.191677	-0.0237041	0.957672	-0.0258492	0.94398
RLK-Pelle_DLSV	BRADI_1g25487v3(KQK15879)	0.322682	0.8156	-0.402823	0.656382	0.0848431	0.927043	0.765454	0.399902	1.31946	0.564514	2.44009	0.137245
RLK-Pelle_Extensin	BRADI_2g26063v3(PNT71303)	-0.284518	0.648743	-0.972483	0.070659	-0.192285	0.706855	0.409864	0.421963	0.0782579	0.893308	-0.0958685	0.83288
RLK-Pelle_SD-2b	BRADI_2g10692v3(KQK03922)	-0.505131	0.438831	-0.398478	0.415103	0.237451	0.644054	-0.433271	0.428248	-0.125609	0.839788	0.212509	0.52727
RLK-Pelle_L-LEC	BRADI_5g00925v3(KQJ81469)	-0.451022	0.153366	-0.00319475	0.982048	0.791367	0.0617256	-0.183383	0.354064	-0.186784	0.325459	-1.25841	0.000175276
RLK-Pelle_SD-2b	BRADI_3g41060v3(KQJ99097)	0.0438235	0.943216	0.127645	0.830866	0.741975	0.302745	-0.875425	0.254319	0.302158	0.658733	0.225689	0.685682
RLK-Pelle_LRK10L-2	BRADI_2g47191v3(KQK09288)	0.484506	0.0728244	0.509695	0.0427256	0.0190703	0.937844	0.565043	0.00562571	0.221554	0.48835	1.43105	3.11022e-05
RLK-Pelle_LRR-Xb-1	BRADI_3g04187v3(KQJ93381)	-0.028169	0.928037	0.161142	0.565207	0.192601	0.664019	-0.315478	0.328027	0.113022	0.727381	-1.47436	3.40219e-05
RLK-Pelle_DLSV	BRADI_1g25697v3(KQK15905)	0.021732	0.932978	-0.106173	0.66405	-0.321442	0.201035	-0.24896	0.229725	0.149977	0.48437	-0.80844	0.00374128
RLK-Pelle_LRR-VII-1	BRADI_2g53540v3(KQK10357)	-0.352455	0.849637	0.320646	0.752875	-1.08748	0.273458	0.259163	0.772074	4.19903	0.0014916	1.37402	0.180994
RLK-Pelle_DLSV	BRADI_1g58930v3(KQK21136)	-0.664621	0.633514	-0.287168	0.774444	-0.492474	0.62979	1.35931	0.240735	0.582038	0.479502	-0.659367	0.522213
RLK-Pelle_PERK-1	BRADI_2g40080v3(PNT72138)	0.175053	0.456869	-0.137458	0.477387	-0.15472	0.457442	-0.123004	0.450494	-0.138662	0.442541	-0.091413	0.65297
RLK-Pelle_SD-2b	BRADI_1g02440v3(KQK12244)	-0.192656	0.360407	-0.362306	0.0893634	-0.0679268	0.762525	-0.370181	0.054586	-0.02987	0.889709	-0.621858	0.0137667
RLK-Pelle_RLCK-IXb	BRADI_3g56035v3(PNT69465)	-0.15025	0.738329	0.732879	0.0420858	0.230168	0.559499	0.232603	0.488268	-0.0768091	0.867916	0.160703	0.754245
RLK-Pelle_L-LEC	BRADI_2g51720v3(KQK10065)	0.417929	0.609021	0.459527	0.522543	0.789937	0.277311	0.165021	0.810864	0.875495	0.221901	0.473153	0.432084
RLK-Pelle_LRR-IV	BRADI_3g13827v3(KQJ94884)	-1.04768	0.293903	0.346903	0.682032	-2.00632	0.372859	-2.00152	0.142183	2.14532	0.216328	2.09465	0.0185815
RLK-Pelle_WAK	BRADI_3g39710v3(KQJ98882)	0.0859996	0.912934	0.12309	0.857322	-0.100601	0.927472	0.525978	0.792527	-0.0159478	0.982587	0.386635	0.578818
RLK-Pelle_Extensin	BRADI_2g08937v3(KQK03622)	0.0861791	0.693351	-0.206823	0.223247	-0.155669	0.334188	-0.153449	0.272963	-0.18733	0.281099	-0.377483	0.113554
RLK-Pelle_WAK	BRADI_4g01647v3(PNT62316)	0.0239424	0.953006	-0.336484	0.283004	0.136373	0.704092	0.585292	0.0998333	-0.277682	0.53766	-0.628589	0.0851967
RLK-Pelle_LRR-III	BRADI_2g07330v3(KQK03357)	-0.452339	0.127082	0.103722	0.580196	0.2318	0.278197	0.492165	0.016876	0.139112	0.648177	-0.796709	0.0121416
RLK-Pelle_LRK10L-2	BRADI_2g01310v3(KQK02419)	2.06892	0.131301	-1.07066	0.538501	-0.615357	0.450659	-0.6884	0.00582911	-0.524091	0.547533	-1.49075	0.0688082
RLK-Pelle_SD-2b	BRADI_1g75950v3(KQK23765)	0.0733456	0.790678	-0.249895	0.369528	0.198704	0.535352	-0.108757	0.595498	0.169427	0.678921	-2.78211	2.1536e-12
RLK-Pelle_RLCK-XII-1	BRADI_3g33950v3(KQJ97886)	0.63591	0.522234	0.632476	0.30849	-0.608701	0.31122	-0.280748	0.500187	0.302964	0.708814	1.8394	0.00221809
RLK-Pelle_LRR-III	BRADI_1g30277v3(KQK16736)	-0.172895	0.557109	0.0276585	0.919023	-0.19364	0.636201	0.377263	0.114384	0.583128	0.151412	-0.109145	0.768378
RLK-Pelle_WAK	BRADI_5g03550v3(PNT60708)	-0.459198	0.543855	0.550246	0.349384	0.446825	0.499755	0.808176	0.375394	0.857836	0.242534	1.91107	0.0051746
RLK-Pelle_DLSV	BRADI_4g21990v3(KQJ88899)	-0.437938	0.323474	-0.3473	0.349016	0.403317	0.237624	-0.319623	0.166868	-1.46837	0.00959346	-0.884294	0.0167057
RLK-Pelle_DLSV	BRADI_1g12377v3(PNT74309)	0.19109	0.925374	-0.0240569	0.994234	-0.0159365	0.993915	1.04864	0.615323	-3.22423	0.128487	-1.13523	0.622437
RLK-Pelle_SD-2b	BRADI_2g07337v3(KQK03358)	-0.300499	0.357787	-0.227913	0.302947	0.303952	0.562068	-0.305123	0.25974	0.018502	0.935551	-1.60056	0.000805747
RLK-Pelle_LRR-XIIIa	BRADI_2g08660v3(KQK03573)	-0.0251944	0.958289	0.116427	0.832184	-0.120711	0.812398	0.71857	0.184142	0.157004	0.700405	0.714212	0.0947159
RLK-Pelle_L-LEC	BRADI_1g23722v3(KQK15567)	-0.485948	0.19777	0.215352	0.516386	-0.0401687	0.917203	-0.86427	0.00214434	-0.413688	0.264156	-0.524416	0.227481
RLK-Pelle_DLSV	BRADI_2g51842v3(KQK10083)	-1.48761	0.497304	-1.34192	0.580899	0.0326689	0.985074	-2.23542	0.277389	-4.468	0.15751	-1.54786	0.486618
RLK-Pelle_CR4L	BRADI_1g29720v3(KQK16646)	0.0282883	0.955056	0.140794	0.691715	-0.394692	0.374385	0.282367	0.433386	0.5152	0.188271	0.315098	0.392085
RLK-Pelle_WAK	BRADI_3g49170v3(KQK00403)	0.125028	0.468853	0.238352	0.203925	0.236077	0.319548	-0.0661439	0.653412	0.329481	0.304635	-0.685452	0.085558
RLK-Pelle_LRR-Xb-1	BRADI_3g04210v3(PNT65910)	-0.0976982	0.718153	-0.667379	0.0255384	-0.0217653	0.924751	-0.266007	0.264845	0.275079	0.44642	-1.71278	0.000102606
RLK-Pelle_SD-2b	BRADI_2g46140v3(KQK09119)	0.552022	0.581555	-0.291186	0.704882	-0.241803	0.68191	-0.415543	0.329666	-0.0819505	0.912094	-1.53043	0.0545791
RLK-Pelle_LRR-VI-2	BRADI_1g65340v3(KQK22118)	-0.337852	0.300865	0.00954403	0.974843	0.034187	0.938522	0.541235	0.0342645	0.866174	0.1756	-0.472747	0.30676
RLK-Pelle_DLSV	BRADI_4g29930v3(KQJ90183)	-0.590069	0.379859	0.732192	0.252442	1.08583	0.174141	-0.532825	0.385616	-0.9424	0.0701752	1.91744	0.000487052
RLK-Pelle_LRR-VI-2	BRADI_2g46370v3(PNT72566)	-0.373739	0.140824	-0.469268	0.0729504	-0.0875359	0.736707	-0.207249	0.337024	-1.0481	0.00425733	-0.216763	0.380926
RLK-Pelle_DLSV	BRADI_1g32630v3(KQK17128)	-0.356045	0.158298	-0.24839	0.225837	0.0350921	0.870642	-0.400565	0.0494241	-0.151961	0.546569	0.126743	0.622113
RLK-Pelle_LRR-III	BRADI_1g17620v3(PNT74565)	-0.00657644	0.983668	0.340657	0.220855	0.0316371	0.943192	-0.129691	0.655686	0.137495	0.616287	0.436656	0.106266
RLK-Pelle_DLSV	BRADI_5g03930v3(KQJ81935)	0.0886461	0.747723	-0.279902	0.392838	0.352497	0.224244	-0.0629464	0.80025	-0.140438	0.663759	-1.09556	0.000536184
RLK-Pelle_SD-2b	BRADI_4g05730v3(PNT62597)	0.0287818	0.926482	-0.0720731	0.775554	0.382159	0.177471	0.0148977	0.953775	0.107879	0.690366	0.509783	0.0760571
RLK-Pelle_LRR-V	BRADI_1g35477v3(KQK17582)	0.129033	0.861783	-0.172557	0.641769	-0.311716	0.78158	1.30077	0.00104915	0.940791	0.0759062	-0.127264	0.859994
RLK-Pelle_LRR-I-1	BRADI_4g04109v3(PNT62482)	0.503142	0.272607	1.02057	0.0204998	-0.194266	0.627823	0.543312	0.175697	0.033075	0.925755	-0.287923	0.551445
RLK-Pelle_LRR-II	BRADI_1g43690v3(KQK18617)	0.239488	0.255023	-0.12101	0.495683	0.146693	0.529261	-0.0783459	0.658171	0.0394838	0.886651	-0.730494	0.00252023
RLK-Pelle_RLCK-VIIa-2	BRADI_1g60170v3(KQK21320)	0.208734	0.624523	-0.207538	0.447557	0.35126	0.377646	0.170447	0.663754	-0.00771552	0.979412	-0.669398	0.0661737
RLK-Pelle_SD-2b	BRADI_3g47390v3(PNT68954)	-1.59404	0.353954	0.907666	0.467775	0.258233	0.893239	-3.31173	0.302351	0.245311	0.76046	-0.15152	0.877848
RLK-Pelle_SD-2b	BRADI_4g05530v3(KQJ86445)	0.103445	0.951051	-0.109536	0.945563	0.00874547	0.991881	-1.10468	0.148594	-1.6249	0.165203	-1.33027	0.162894
RLK-Pelle_WAK	BRADI_4g39860v3(KQJ91800)	0.393217	0.608041	-0.131894	0.839909	-0.214724	0.807582	-0.478068	0.356083	-0.664176	0.410771	-2.36955	0.00730666
RLK-Pelle_RLCK-IXb	BRADI_1g78390v3(PNT78385)	0.511952	0.827173	-0.0707743	0.969105	-1.88023	0.122316	1.72943	0.0499827	0.578258	0.429566	0.337441	0.727205
RLK-Pelle_WAK	BRADI_5g16150v3(KQJ83667)	1.77373	0.659581	-0.481538	0.752256	-2.39652	0.548398	-1.72368	0.669129	-2.39535	0.287878	3.44794	0.00218387
RLK-Pelle_DLSV	BRADI_1g25564v3(KQK15887)	-0.0982705	0.808557	0.096942	0.787202	-0.339816	0.23066	-0.67511	0.0151779	-0.127347	0.68373	0.973313	0.00987525
RLK-Pelle_L-LEC	BRADI_4g28612v3(KQJ89943)	1.5307	0.70535	2.82979	0.376625	-0.895015	0.727357	-0.54582	0.711337	-3.64027	0.328679	-0.554607	0.819352
RLK-Pelle_CR4L	BRADI_3g13384v3(PNT66505)	0.0186133	0.968901	0.608312	0.0177253	0.264718	0.369663	0.194143	0.456184	0.381994	0.371023	0.581484	0.106707
RLK-Pelle_LRK10L-2	BRADI_2g01170v3(KQK02394)	-0.0926251	0.816764	-0.0497794	0.885259	0.0843057	0.842106	0.0976618	0.761737	0.0632738	0.827058	-1.91903	6.57945e-06
RLK-Pelle_RLCK-VIIa-2	BRADI_1g17270v3(KQK14560)	-0.988194	0.474158	0.892815	0.39464	-0.614691	0.731172	0.866611	0.390314	-3.87094	0.214183	0.765808	0.320853
RLK-Pelle_LRR-XIIIa	BRADI_1g67050v3(KQK22414)	-0.399019	0.162576	-0.0580871	0.808156	-0.213661	0.508348	-0.120581	0.497393	-0.318531	0.380093	0.514528	0.111835
RLK-Pelle_LRR-XI-1	BRADI_3g16750v3(KQJ95362)	0.865733	0.813662	1.43785	0.623866	-0.248513	0.831582	-0.473384	0.556173	-2.79938	0.480958	-0.583814	0.841494
RLK-Pelle_DLSV	BRADI_1g50161v3(PNT76602)	-0.235091	0.609504	-0.0549011	0.889226	0.10158	0.881756	0.494159	0.382194	0.118287	0.805702	-0.448708	0.478732
RLK-Pelle_LRR-III	BRADI_4g44797v3(KQJ92615)	1.77373	0.659581	-1.85723	0.645918	-2.16587	0.493875	2.04816	0.611923	6.41589	0.101061	0.282264	0.944851
RLK-Pelle_L-LEC	BRADI_1g57670v3(KQK20938)	-1.8344	0.263514	-0.856789	0.48344	1.00126	0.738089	-1.60947	0.690619	-3.5796	0.0626473	-1.2187	0.390646
RLK-Pelle_LRR-Xa	BRADI_5g13960v3(KQJ83256)	-0.226975	0.376464	0.103626	0.589857	0.0465621	0.839669	-0.348416	0.0611735	-0.119453	0.592345	-0.370044	0.0995595
RLK-Pelle_LRR-XII-1	BRADI_4g10987v3(PNT63061)	0.300452	0.422647	0.449365	0.133565	0.00163221	0.996327	0.233092	0.543947	-0.286791	0.385977	-0.0273907	0.941718
RLK-Pelle_DLSV	BRADI_5g23110v3(PNT61937)	3.99805	0.170991	-0.947514	0.741261	-0.404756	0.702416	0.0823496	0.908492	-0.858069	0.241303	-2.28963	0.0192509
RLK-Pelle_LRR-III	BRADI_3g40370v3(KQJ98986)	-1.89395	0.13853	-4.21104	0.0444925	1.52033	0.310911	-3.69961	0.153168	-0.0139216	0.988003	-4.79119	0.00022893
RLK-Pelle_LRR-XII-1	BRADI_1g47130v3(KQK19246)	0.102581	0.902304	-2.11853	0.0118894	-0.609692	0.360421	2.01198	0.000759023	0.165527	0.830812	-2.40319	0.0117606
RLK-Pelle_L-LEC	BRADI_4g28336v3(KQJ89891)	2.95926	0.175852	1.054	0.712492	-0.0474588	0.959812	-1.58342	0.00434687	-3.4708	0.369591	0.894244	0.233634
RLK-Pelle_LRR-XI-1	BRADI_3g34470v3(KQJ97981)	0.144501	0.846609	-0.411999	0.344075	0.06702	0.888391	-0.0987314	0.836288	0.418231	0.608166	-0.168108	0.831174
RLK-Pelle_L-LEC	BRADI_1g24135v3(KQK15645)	0.932004	0.706274	-0.0267768	0.99358	0.977457	0.378374	-1.27942	0.188249	-0.0341275	0.909238	-1.40994	1.57499e-05
RLK-Pelle_DLSV	BRADI_5g22007v3(KQJ84643)	-0.278654	0.469064	-0.233134	0.288654	-0.142902	0.542996	-0.212115	0.391105	-0.156944	0.575844	-0.382712	0.246575
RLK-Pelle_LRR-VI-1	BRADI_1g56540v3(PNT76977)	0.243974	0.596019	-0.0535465	0.853542	-0.0687977	0.89116	0.734222	0.137055	0.498424	0.108512	0.753616	0.0253588
RLK-Pelle_DLSV	BRADI_4g10577v3(KQJ87367)	0.814451	0.379848	-0.0600239	0.924088	0.038844	0.932369	-0.375103	0.423391	-0.898082	0.330873	2.71161	0.000210215
RLK-Pelle_DLSV	BRADI_1g42467v3(KQK18436)	-0.390223	0.495913	0.167014	0.648858	0.0360774	0.960062	0.373728	0.456983	0.431942	0.414941	0.753496	0.119373
RLK-Pelle_RLCK-IV	BRADI_1g50380v3(KQK19768)	-0.164586	0.45879	-0.144106	0.466216	-0.0147662	0.939532	0.0257111	0.879297	-0.0774003	0.712861	0.189264	0.430473
RLK-Pelle_RLCK-XV	BRADI_1g31290v3(PNT75381)	0.355409	0.625753	0.203485	0.76805	-0.0773934	0.890593	-0.810204	0.117236	0.0496562	0.954097	-1.06675	0.154277
RLK-Pelle_LRR-XII-1	BRADI_4g16130v3(PNT63452)	-0.0272225	0.954954	-0.0392593	0.911511	-0.327055	0.337029	0.083176	0.796631	-0.331744	0.373483	0.292293	0.427652
RLK-Pelle_RLCK-XII-1	BRADI_5g26700v3(KQJ85379)	-0.246872	0.377369	-0.0361518	0.845176	0.183734	0.449467	-0.00342566	0.986994	0.00250079	0.990263	-0.298416	0.178213
RLK-Pelle_LRR-XI-1	BRADI_1g30160v3(KQK16712)	0.214424	0.400717	-0.0552208	0.817509	0.109253	0.665587	0.147517	0.345214	0.349126	0.298869	-2.00758	2.19966e-08
RLK-Pelle_LRR-XII-1	BRADI_4g08273v3(KQJ86889)	-0.0390297	0.977741	0.49557	0.674036	-0.0496022	0.960294	-0.509382	0.54657	1.14282	0.130497	0.146084	0.790726
RLK-Pelle_RLCK-VIIa-2	BRADI_3g57230v3(KQK01632)	0.120946	0.602862	0.820127	0.00271387	0.0543802	0.776592	-0.555977	0.0112327	-0.144867	0.624827	1.50542	3.90972e-09
RLK-Pelle_LRR-III	BRADI_1g69550v3(KQK22829)	-0.0221325	0.94649	0.293823	0.302698	-0.2761	0.642432	0.603745	0.0140637	0.429836	0.140328	0.712589	0.0705837
RLK-Pelle_LRR-VIII-1	BRADI_2g53400v3(KQK10332)	0.0197206	0.917924	0.269175	0.0895106	0.338699	0.101305	-0.184268	0.268898	0.0922169	0.699137	-0.180568	0.466884
RLK-Pelle_LRR-Xb-1	BRADI_2g58780v3(KQK11208)	0.430361	0.64166	-0.502242	0.289883	-0.24824	0.724766	0.0936551	0.884109	-0.154597	0.751478	0.152784	0.74371
RLK-Pelle_SD-2b	BRADI_1g05890v3(KQK12775)	-0.525272	0.364109	-0.575867	0.313992	-0.73853	0.160649	-1.9321	9.07525e-06	-0.389448	0.578251	-0.126568	0.859581
RLK-Pelle_WAK	BRADI_1g30860v3(KQK16827)	-1.5359	0.310613	-0.366696	0.394878	2.78409	0.0148744	-1.64434	0.0750833	-2.60461	0.054106	-2.25656	0.179878
RLK-Pelle_DLSV	BRADI_5g26287v3(KQJ85319)	-0.151931	0.430901	0.170866	0.320164	0.299906	0.161928	-0.229152	0.125482	-0.175218	0.421755	0.187469	0.300974
RLK-Pelle_DLSV	BRADI_2g51940v3(KQK10096)	-0.416142	0.611198	1.20146	0.0957762	0.153869	0.876868	0.239126	0.667483	0.354818	0.669943	1.3939	0.0023038
RLK-Pelle_DLSV	BRADI_1g25727v3(KQK15910)	-0.0276167	0.943822	-0.800893	0.0092311	-0.57126	0.151548	0.255662	0.269915	-0.425655	0.190831	-0.529326	0.0489538
RLK-Pelle_RLCK-VIIa-2	BRADI_1g48147v3(KQK19413)	-0.242464	0.337389	-0.483669	0.130979	0.169201	0.478284	-0.0980834	0.708851	-0.290819	0.313234	-1.41124	6.14952e-06
RLK-Pelle_SD-2b	BRADI_3g09005v3(KQJ94172)	0.250324	0.746599	0.211021	0.738847	-0.961053	0.202496	0.182464	0.674796	0.0229747	0.97512	1.20647	0.116765
RLK-Pelle_RLCK-XIII	BRADI_3g50210v3(KQK00546)	-0.675287	0.451052	0.150271	0.835155	-0.100541	0.851289	0.386764	0.556083	0.0843142	0.904251	-1.37865	0.25392
RLK-Pelle_DLSV	BRADI_5g03897v3(KQJ81934)	-0.21802	0.469578	-0.0628166	0.810308	-0.0729075	0.784389	-0.300812	0.181417	-0.0896337	0.780011	0.0506796	0.894673
RLK-Pelle_Extensin	BRADI_3g55237v3(KQK01336)	0.29637	0.483391	-0.280247	0.368457	0.154354	0.628732	-0.0160423	0.958505	-0.0290374	0.941651	-0.238738	0.457119
RLK-Pelle_SD-2b	BRADI_2g34626v3(KQK07331)	-1.38174	0.220715	0.398081	0.600318	1.64954	0.116787	0.839155	0.525405	-3.31717	0.00917971	-0.927982	0.437231
RLK-Pelle_RLCK-VIIa-1	BRADI_2g60120v3(KQK11417)	0.197561	0.336448	-0.0506778	0.757041	0.0385488	0.831364	-0.0574152	0.733231	0.111003	0.647998	0.252626	0.323632
RLK-Pelle_LRR-VI-2	BRADI_5g16817v3(KQJ83781)	-0.586974	0.0151916	-0.081844	0.656247	-0.0496761	0.792015	-0.443909	0.0131555	-0.317319	0.254308	1.09306	5.87684e-05
RLK-Pelle_CR4L	BRADI_2g26890v3(KQK06538)	-0.108732	0.691351	0.0689595	0.759088	-0.179904	0.529942	-0.00250963	0.990526	0.152349	0.646712	-0.320519	0.296017
RLK-Pelle_LRK10L-2	BRADI_4g02168v3(PNT62347)	-0.151275	0.610155	0.0794888	0.790287	-0.109365	0.750164	0.310456	0.291644	-0.220432	0.436761	-0.109915	0.690111
RLK-Pelle_LRR-I-1	BRADI_4g28510v3(PNT64438)	-0.473321	0.262338	-0.0748823	0.846349	0.655861	0.123641	-0.405781	0.34857	-0.471331	0.199133	1.00725	0.00366199
RLK-Pelle_L-LEC	BRADI_1g23710v3(KQK15565)	0.0361064	0.96099	-0.476328	0.342345	-0.0364564	0.957437	-1.3989	0.00821111	-1.85476	0.0565218	0.282531	0.807886
RLK-Pelle_CR4L	BRADI_4g10610v3(PNT63034)	-0.275751	0.835506	-0.350564	0.282079	1.71601	0.113444	-1.82735	0.0626128	-0.924793	0.126592	0.849863	0.0227578
RLK-Pelle_L-LEC	BRADI_1g54160v3(KQK20378)	-0.428834	0.186166	-0.0253798	0.932968	-0.168718	0.559908	0.0942505	0.726749	-0.544977	0.150133	-0.290231	0.359843
RLK-Pelle_LRR-III	BRADI_4g29790v3(KQJ90156)	0.382382	0.628411	-0.36885	0.618355	-0.253701	0.705633	-0.313453	0.637755	-0.178995	0.797388	-0.86101	0.14961
RLK-Pelle_WAK	BRADI_2g38260v3(KQK07893)	-0.00390844	0.991774	0.26818	0.445165	0.257809	0.424657	-0.427085	0.321594	-0.0497442	0.875931	0.602722	0.0908695
RLK-Pelle_SD-2b	BRADI_1g33620v3(KQK17310)	-0.927577	0.111843	-0.2151	0.576934	0.0255341	0.959228	-0.394993	0.417101	-0.774563	0.0692452	0.257525	0.507678
RLK-Pelle_RLCK-IV	BRADI_1g03367v3(KQK12384)	-0.372947	0.235931	0.246268	0.313253	0.317696	0.384701	-0.257841	0.361814	-0.357011	0.383153	0.530385	0.0707005
RLK-Pelle_DLSV	BRADI_1g25612v3(PNT74977)	-0.326586	0.599018	0.281337	0.656911	0.430341	0.347576	0.713561	0.0840187	0.00567814	0.989547	-1.04596	0.0144245
RLK-Pelle_CrRLK1L-1	BRADI_1g63320v3(KQK21820)	-0.0718691	0.712413	0.0148266	0.934992	-0.00973864	0.957337	-0.128943	0.362629	0.166634	0.451869	0.220303	0.263862
RLK-Pelle_LRR-XII-1	BRADI_5g03980v3(KQJ81944)	-0.803883	0.527068	1.04609	0.24583	0.942604	0.404761	-1.07734	0.460179	-1.90205	0.0934136	0.474103	0.701532
RLK-Pelle_L-LEC	BRADI_1g07237v3(KQK12985)	-0.41551	0.149402	-0.131676	0.44657	0.481684	0.176356	-0.261629	0.177734	-0.0557681	0.743544	-0.762455	0.00569963
RLK-Pelle_LRR-XII-1	BRADI_5g03977v3(KQJ81943)	0.427972	0.772553	-0.832382	0.389809	0.329477	0.789225	-1.06829	0.476359	-0.200586	0.832217	-0.322132	0.651246
RLK-Pelle_LRR-XI-1	BRADI_4g00900v3(KQJ85665)	-0.351372	0.221684	-0.206992	0.340676	-0.104891	0.747859	-0.150117	0.541886	-0.472324	0.115468	0.618328	0.121883
RLK-Pelle_SD-2b	BRADI_2g25770v3(PNT71291)	0.0305108	0.986336	-1.87861	0.135424	0.115734	0.948089	1.29713	0.315528	-0.431049	0.623205	-6.01361	0.000195472
RLK-Pelle_LysM	BRADI_3g41590v3(KQJ99178)	-0.388128	0.106598	-0.139755	0.383001	0.272315	0.321906	-0.0304613	0.853911	-0.381588	0.0402672	-0.0290985	0.891051
RLK-Pelle_DLSV	BRADI_2g51917v3(PNT72995)	-0.38196	0.236911	-0.254291	0.303338	0.11789	0.838253	-0.393707	0.065226	-0.93944	0.0760985	-0.275626	0.470697
RLK-Pelle_LRR-XIV	BRADI_1g07200v3(KQK12980)	-0.0615733	0.788931	0.0152598	0.940088	0.0736508	0.73524	-0.329412	0.0372529	-0.552911	0.134493	1.02482	0.000803193
RLK-Pelle_RLCK-VIIa-1	BRADI_3g44250v3(KQJ99610)	-0.168219	0.449769	-0.0931516	0.637875	-0.11948	0.617567	-0.154247	0.398917	-0.171735	0.405602	1.30107	0.000192677
RLK-Pelle_RLCK-XII-1	BRADI_3g12957v3(PNT66485)	0.141	0.72139	0.595741	0.0537612	-0.571236	0.059041	-0.0174238	0.954511	-0.618463	0.306025	0.525433	0.286196
RLK-Pelle_LRR-VII-2	BRADI_3g19650v3(PNT67015)	-0.33208	0.275323	0.202494	0.475702	0.317821	0.372834	-0.369789	0.162111	0.328921	0.411073	0.107917	0.721134
RLK-Pelle_RLCK-IXb	BRADI_1g78380v3(PNT78381)	-0.43661	0.551861	-0.356112	0.690588	0.0796156	0.903038	0.182835	0.770214	-0.480812	0.544685	1.97297	0.000198783
RLK-Pelle_LRR-XI-1	BRADI_4g40990v3(PNT65349)	-0.220701	0.352688	0.390082	0.106406	0.240851	0.414333	-0.102826	0.61725	-0.465379	0.0935255	0.489782	0.0597116
RLK-Pelle_DLSV	BRADI_2g01937v3(KQK02512)	-0.890699	0.296448	0.488246	0.434433	0.742125	0.273581	0.574477	0.442013	-1.71795	0.0730542	1.33084	0.051738
RLK-Pelle_SD-2b	BRADI_1g67365v3(KQK22464)	-0.32373	0.412277	-0.285894	0.373234	-0.263234	0.409125	0.290217	0.268702	0.444005	0.436234	-1.58526	0.00362158
RLK-Pelle_LRR-VI-2	BRADI_4g44890v3(KQJ92630)	0.0280564	0.913455	-0.11451	0.559184	-0.0715716	0.821619	0.251184	0.112713	0.17916	0.494163	1.37133	2.1755e-07
RLK-Pelle_WAK_LRK10L-1	BRADI_2g02426v3(PNT69890)	0.500777	0.024096	-0.23578	0.200306	-0.335446	0.155557	0.0187203	0.910692	-0.19093	0.502874	-1.31979	0.000256141
RLK-Pelle_L-LEC	BRADI_1g01368v3(KQK12064)	-1.17839	0.772743	-0.897035	0.807854	1.54699	0.64793	2.03632	0.614075	-1.62733	0.13922	-0.415727	0.659121
RLK-Pelle_URK-1	BRADI_5g10190v3(KQJ82656)	0.0551566	0.906625	0.113917	0.760219	-0.212128	0.575548	0.284666	0.38481	-0.0443	0.921609	0.443694	0.309831
RLK-Pelle_DLSV	BRADI_3g15473v3(KQJ95152)	0.454399	0.407969	-0.0820429	0.841472	-0.54967	0.0979255	-0.349087	0.191163	-0.851331	0.00774567	-1.58914	1.75595e-05
RLK-Pelle_RLCK-VIII	BRADI_5g14170v3(KQJ83300)	-0.160193	0.54771	0.141762	0.427959	0.398646	0.301666	-0.371887	0.0469991	-0.249824	0.267829	-1.12344	6.03995e-05
RLK-Pelle_RKF3	BRADI_2g56990v3(PNT73321)	0.383096	0.662918	-0.274003	0.662693	0.257286	0.752773	0.519591	0.539043	0.569164	0.603032	-1.55297	0.0480311
RLK-Pelle_LRR-XII-1	BRADI_5g03960v3(KQJ81941)	0.597537	0.44921	-0.15519	0.812262	-0.634517	0.395096	-0.762359	0.0167125	-1.28014	0.0333539	-1.13814	0.0173781
RLK-Pelle_SD-2b	BRADI_5g09910v3(KQJ82593)	1.47501	0.617456	-0.732166	0.622832	-2.04553	0.0580947	1.29335	0.323049	0.300597	0.938609	-4.52701	0.0312705
RLK-Pelle_SD-2b	BRADI_1g25090v3(KQK15824)	-0.0079405	0.976695	0.114599	0.549222	0.0516166	0.836958	-0.00550727	0.973773	0.271893	0.190889	-0.387676	0.13057
RLK-Pelle_LRR-XI-1	BRADI_1g69097v3(KQK22738)	0.11168	0.923091	-0.255978	0.707253	-0.550978	0.447594	0.252701	0.739578	1.90972	0.0661516	-0.697294	0.424424
RLK-Pelle_CrRLK1L-1	BRADI_1g59210v3(KQK21184)	-0.84755	0.00480808	0.0611761	0.840853	-0.398305	0.206117	-0.5805	0.072269	-0.481696	0.212442	0.498028	0.0703395
RLK-Pelle_RLCK-XI	BRADI_3g19560v3(KQJ95880)	-0.306609	0.544571	-0.606743	0.0828051	0.320573	0.571531	-0.35491	0.461683	0.0771362	0.821938	-2.68116	3.67274e-10
RLK-Pelle_RLCK-IV	BRADI_1g75140v3(KQK23643)	-0.302355	0.263216	-0.134603	0.513506	-0.0751547	0.81662	-0.0129056	0.948788	-0.289649	0.264834	0.442051	0.108391
RLK-Pelle_LRR-XII-1	BRADI_3g49640v3(KQK00472)	1.56415	0.0725743	0.801805	0.255628	-0.281939	0.578703	0.113397	0.718768	-0.989445	0.0510872	-1.26539	0.0696324
RLK-Pelle_LRR-XI-1	BRADI_3g16805v3(KQJ95368)	0.045884	0.975487	2.44678	0.185557	0.458677	0.759101	0.23952	0.943088	0.722001	0.824633	-0.894567	0.703538
RLK-Pelle_PERK-1	BRADI_1g07010v3(KQK12952)	0.526936	0.0315756	0.282872	0.181951	0.060845	0.792149	0.562453	0.000158164	0.151915	0.624682	-2.20192	5.78942e-06
RLK-Pelle_PERK-1	BRADI_2g00900v3(KQK02342)	0.0311613	0.938851	-0.209894	0.511067	-0.240638	0.615379	-0.0801366	0.80699	0.59601	0.0512292	0.535072	0.0991387
RLK-Pelle_LRR-II	BRADI_3g56250v3(KQK01503)	0.0382295	0.964825	0.98606	0.184849	-0.108558	0.862061	1.04972	0.0517716	0.237158	0.698632	1.97356	2.95783e-05
RLK-Pelle_L-LEC	BRADI_4g02184v3(KQJ85874)	2.84273	0.473335	-1.02252	0.72351	-0.0210192	0.99401	-0.124055	0.905068	-2.53908	0.276579	-3.43045	0.388499
RLK-Pelle_L-LEC	BRADI_1g57730v3(KQK20955)	0.342968	0.682428	1.05074	0.0602629	-0.609192	0.292766	-0.14645	0.745833	-2.33892	0.0038244	0.815178	0.072107
RLK-Pelle_DLSV	BRADI_4g15015v3(PNT63383)	-0.547284	0.206263	0.0512857	0.861375	-0.667228	0.301001	0.293976	0.412174	0.0614278	0.831338	-0.16862	0.506785
RLK-Pelle_LRR-VI-1	BRADI_1g37210v3(KQK17861)	-0.455837	0.573653	-1.38108	0.00789664	-0.114307	0.864143	0.769774	0.208506	1.98334	0.0546839	-0.87655	0.512844
RLK-Pelle_RLCK-VI	BRADI_5g24450v3(KQJ85033)	-0.772098	0.0638673	1.11973	0.000571811	0.498235	0.324122	0.820925	0.053827	0.313515	0.455892	1.22714	0.00196573
RLK-Pelle_Extensin	BRADI_5g15285v3(KQJ83498)	0.211233	0.775408	0.37745	0.468178	-0.206964	0.763889	0.946665	0.0882638	1.14567	0.0913676	-0.463863	0.482599
RLK-Pelle_SD-2b	BRADI_4g00883v3(KQJ85662)	1.42636	0.605444	-0.0220934	0.987837	-1.3424	0.504061	0.206674	0.921242	-0.612983	0.647842	-3.14467	0.121009
RLK-Pelle_WAK	BRADI_1g02290v3(KQK12226)	-0.0256425	0.90058	0.00213757	0.989496	-0.214136	0.23794	0.0444362	0.773493	-0.203393	0.389116	0.110577	0.586722
RLK-Pelle_LRR-Xb-1	BRADI_3g04227v3(KQJ93386)	0.72724	0.073153	-0.34087	0.186138	-0.413814	0.241217	-0.15941	0.44451	0.0866592	0.739761	-1.76292	1.34563e-09
RLK-Pelle_RLCK-VIIa-2	BRADI_1g29776v3(KQK16654)	-0.621178	0.102588	0.0021509	0.994173	0.304768	0.331069	-0.315879	0.239776	-0.363367	0.466834	-0.535109	0.0886762
RLK-Pelle_LRR-I-1	BRADI_1g24287v3(KQK15671)	-0.173507	0.590918	0.337282	0.260468	-0.195487	0.438717	-0.252145	0.273318	-0.415863	0.226097	-0.448184	0.116925
RLK-Pelle_PERK-1	BRADI_2g49945v3(KQK09745)	0.494482	0.443999	-0.108842	0.859974	0.0476093	0.932484	-0.372053	0.407017	-0.370089	0.5386	0.10871	0.827136
RLK-Pelle_DLSV	BRADI_1g25693v3(KQK15904)	0.307332	0.273062	-0.249829	0.351333	-0.274466	0.430188	0.339336	0.110337	-0.164603	0.573905	-1.80429	8.95044e-09
RLK-Pelle_LRR-III	BRADI_1g65110v3(KQK22087)	-1.95458	0.628586	2.45933	0.537724	-0.243331	0.899084	0.164068	0.960595	2.74267	0.121873	3.09271	0.297419
RLK-Pelle_SD-2b	BRADI_1g33653v3(KQK17316)	0.337364	0.567832	-0.248155	0.601298	0.0977886	0.847868	-0.785001	0.108067	-0.883975	0.104516	-0.805701	0.12356
RLK-Pelle_RLCK-XIII	BRADI_3g00967v3(KQJ92833)	-0.294811	0.752492	1.5426	0.0633275	-0.0218413	0.978799	0.565177	0.428885	1.17645	0.217269	0.393313	0.586241
RLK-Pelle_LRR-I-2	BRADI_3g14620v3(KQJ95002)	0.258217	0.679191	0.131148	0.814826	0.441392	0.33913	0.357427	0.530736	0.205002	0.698577	0.367497	0.487703
RLK-Pelle_RLCK-VIII	BRADI_1g01936v3(PNT73806)	-0.244657	0.199688	0.133549	0.450172	0.0248502	0.912099	-0.0597025	0.709794	0.0564199	0.800896	0.120615	0.592571
RLK-Pelle_WAK	BRADI_2g60530v3(KQK11492)	-0.525172	0.613449	-0.414916	0.452849	4.84669	0.167187	1.14544	0.533861	-0.484503	0.285048	-0.265319	0.501435
RLK-Pelle_LRR-III	BRADI_1g11430v3(KQK13625)	0.0367614	0.912686	0.251669	0.434225	0.121314	0.77255	-0.35161	0.289874	0.186048	0.693485	0.408169	0.203095
RLK-Pelle_LysM	BRADI_3g51790v3(KQK00789)	-0.777995	0.226027	0.106804	0.845761	0.365628	0.441032	-0.27318	0.508929	-0.693632	0.303496	0.462616	0.322004
RLK-Pelle_RLCK-IXb	BRADI_3g08150v3(PNT66175)	-0.0818306	0.958579	-0.717123	0.737833	-0.251274	0.819715	0.526453	0.404194	1.31712	0.161987	-1.14232	0.406729
RLK-Pelle_WAK	BRADI_3g18130v3(PNT66894)	-0.479996	0.441221	0.0204165	0.967835	0.79759	0.301657	0.204713	0.829651	-0.646029	0.243175	-1.69452	0.000505187
RLK-Pelle_LRR-VIII-1	BRADI_2g53283v3(PNT73106)	-0.252232	0.842404	-0.224988	0.757148	0.286226	0.712414	0.296143	0.664747	0.0180472	0.98179	-0.73251	0.384558
RLK-Pelle_RLCK-VIII	BRADI_3g41740v3(KQJ99203)	-0.01904	0.956282	-0.0804525	0.772853	-0.427322	0.092412	0.0705721	0.802257	-0.135943	0.552665	0.301327	0.281838
RLK-Pelle_LRR-XI-1	BRADI_3g08647v3(KQJ94121)	-0.0868481	0.899507	-0.0379915	0.939719	1.67521	0.103598	-0.576796	0.33033	-1.64997	0.0190279	-0.37687	0.377066
RLK-Pelle_RLCK-VIIa-2	BRADI_5g18420v3(PNT61664)	0.175924	0.846731	-0.0332693	0.948635	-0.192617	0.791638	-0.222736	0.739603	0.0111686	0.986373	0.96467	0.0466421
RLK-Pelle_RLCK-VI	BRADI_4g23407v3(KQJ89086)	-0.315682	0.167078	-0.0858732	0.631564	0.3897	0.126509	-0.156174	0.373147	-0.217246	0.331277	0.118613	0.612264
RLK-Pelle_DLSV	BRADI_2g12580v3(KQK04242)	-1.05762	0.113893	-4.02629	6.49312e-05	-0.697374	0.321648	-0.475188	0.2603	-0.882097	0.0787497	-7.83722	8.37805e-09
RLK-Pelle_WAK	BRADI_4g32830v3(KQJ90615)	-1.03402	0.166647	-0.0993165	0.826418	0.758217	0.304397	-0.865981	0.0269532	-1.66429	0.0169443	-0.37687	0.495038
RLK-Pelle_RLCK-V	BRADI_2g42740v3(PNT72325)	-0.378045	0.384272	-0.625434	0.0613374	-0.213534	0.688477	0.542618	0.125085	0.373189	0.292116	0.618813	0.0452336
RLK-Pelle_C-LEC	BRADI_2g03480v3(KQK02755)	-0.19001	0.441742	0.00239861	0.990362	-0.0788936	0.712388	-0.113853	0.53731	0.0500468	0.835238	0.131189	0.566574
RLK-Pelle_LRR-XV	BRADI_2g03567v3(KQK02770)	-1.84139	0.0886555	-0.657072	0.43772	2.02853	0.403078	1.14524	0.778969	0.881485	0.381812	1.93595	0.0580422
RLK-Pelle_RLCK-VIIa-2	BRADI_1g72740v3(KQK23335)	0.00552063	0.981644	0.507369	0.0258157	0.189209	0.462452	-0.376719	0.0397363	-0.300147	0.261297	-0.830736	0.0071693
RLK-Pelle_SD-2b	BRADI_1g48380v3(KQK19463)	-3.10367	0.086489	-0.649334	0.626401	-0.239435	0.802931	0.508948	0.74939	-1.29261	0.266974	-1.42454	0.351382
RLK-Pelle_WAK	BRADI_4g01670v3(PNT62318)	-0.248269	0.621912	0.0134809	0.970575	0.141613	0.738592	0.0777543	0.841983	-0.50577	0.0890938	0.0808815	0.809922
RLK-Pelle_SD-2b	BRADI_4g26450v3(KQJ89509)	-0.517962	0.0718359	0.194535	0.504553	0.301522	0.395671	-0.685561	0.0243473	-0.479244	0.170626	-0.18689	0.510912
RLK-Pelle_DLSV	BRADI_4g02020v3(KQJ85852)	-0.914858	0.24875	0.0841726	0.813316	1.96044	0.162534	-0.450219	0.469227	-1.0102	0.0476324	-2.35253	0.0824583
RLK-Pelle_LRR-IX	BRADI_5g26550v3(KQJ85359)	0.195816	0.3005	0.270169	0.131088	0.200901	0.388837	-0.0654485	0.725861	0.379539	0.0865118	0.232475	0.333896
RLK-Pelle_SD-2b	BRADI_2g34620v3(KQK07330)	1.5307	0.70535	1.78612	0.658398	-0.937403	0.756186	0.23952	0.943088	-0.807606	0.242893	0.142459	0.838313
RLK-Pelle_DLSV	BRADI_1g25680v3(KQK15900)	-1.16931	0.233271	-0.939575	0.416586	-1.43081	0.0667826	-0.666402	0.369426	-0.98018	0.437405	-4.41621	0.00127766
RLK-Pelle_WAK	BRADI_3g49770v3(KQK00429)	-0.870793	0.815337	-0.510653	0.733961	0.10653	0.942813	-0.576324	0.476693	-4.77836	0.00386394	-1.1916	0.36257
RLK-Pelle_WAK	BRADI_2g38370v3(PNT72011)	0.123149	0.804417	-0.118323	0.770238	-0.512572	0.215933	-0.032734	0.91818	-1.08956	0.177984	0.418839	0.742699
RLK-Pelle_RLCK-IXb	BRADI_3g53660v3(KQK01066)	-0.266245	0.824614	-1.20595	0.440103	-0.296039	0.682483	-0.66258	0.259166	-0.478183	0.658798	-3.2198	0.057118
RLK-Pelle_L-LEC	BRADI_3g40250v3(PNT68408)	-0.410857	0.679913	-0.87724	0.0776111	0.845972	0.552433	-1.46251	0.183452	-0.286788	0.619348	-3.62525	3.11418e-08
RLK-Pelle_RLCK-XI	BRADI_1g67942v3(KQK22543)	-0.171093	0.784603	-0.368086	0.52599	0.0802505	0.870007	0.0487847	0.915222	0.350661	0.467744	0.413706	0.473607
RLK-Pelle_LRR-XI-1	BRADI_4g21830v3(KQJ88869)	-0.443113	0.737386	-0.0660937	0.939858	-0.246654	0.755547	0.0471262	0.937669	0.793164	0.369935	1.21133	0.210346
RLK-Pelle_Extensin	BRADI_2g05910v3(PNT70113)	0.159235	0.831617	0.138914	0.811365	-0.569255	0.539808	0.894228	0.19476	1.31907	0.0658101	2.09015	0.010165
RLK-Pelle_WAK	BRADI_5g01462v3(KQJ81570)	0.9314	0.157452	0.391107	0.362798	-0.711874	0.181958	-0.112585	0.629889	0.0444364	0.943687	-0.27911	0.71627
RLK-Pelle_L-LEC	BRADI_4g02209v3(KQJ85880)	1.62066	0.0306552	-0.704095	0.257233	-0.264936	0.661824	-0.348595	0.28333	-0.759617	0.148535	-0.996557	0.00433018
RLK-Pelle_CR4L	BRADI_2g10000v3(KQK03818)	-0.208692	0.828353	0.917974	0.453123	-0.0599886	0.948395	-0.437708	0.662562	0.847827	0.422599	-1.31466	0.255711
RLK-Pelle_LRR-XI-1	BRADI_2g04330v3(KQK02903)	-0.973084	0.54909	0.814021	0.494943	0.254825	0.82924	0.484806	0.618472	2.53194	0.196075	3.45218	0.00197926
RLK-Pelle_LRR-XII-1	BRADI_1g37304v3(KQK17873)	-1.1009	0.272125	0.0394416	0.952341	1.50704	0.0283437	-0.569922	0.0651169	-2.15207	0.0716906	-0.629445	0.605135
RLK-Pelle_L-LEC	BRADI_1g53947v3(PNT76823)	-0.116036	0.824999	-1.00784	0.0593556	0.503219	0.427242	0.0172232	0.968647	-0.715733	0.261871	-1.15373	0.0121846
RLK-Pelle_RLCK-Os	BRADI_5g24760v3(KQJ85079)	-0.693001	0.344926	0.298566	0.347998	0.675758	0.379956	-0.445729	0.431544	-1.32654	0.0280333	-1.19545	0.00131729
RLK-Pelle_DLSV	BRADI_2g51560v3(KQK10021)	0.0344268	0.988234	1.2968	0.453132	0.977772	0.707149	0.169675	0.941662	-1.40349	0.590707	-2.23082	0.292064
RLK-Pelle_LRK10L-2	BRADI_2g01130v3(KQK02384)	0.659078	0.579343	-1.44015	0.176537	-0.61808	0.387011	0.0847808	0.887693	-2.05359	0.0245698	-0.0727444	0.93485
RLK-Pelle_RLCK-Os	BRADI_1g58120v3(KQK21007)	-1.23779	0.193319	-0.518985	0.602785	-0.391663	0.844796	-1.89385	0.067962	-3.26574	0.00277154	-3.34265	0.0203349
RLK-Pelle_LRR-V	BRADI_1g72430v3(KQK23279)	-0.335409	0.311707	-0.063863	0.82461	-0.263933	0.505026	0.419066	0.0486409	0.352489	0.163518	0.592897	0.117877
RLK-Pelle_L-LEC	BRADI_3g00942v3(PNT65690)	2.52259	0.526055	-1.85723	0.645918	-1.33927	0.324989	-0.434614	0.705963	-0.318399	0.822902	1.64706	0.102659
RLK-Pelle_LRR-XI-1	BRADI_4g06215v3(KQJ86546)	-0.251761	0.503088	0.255225	0.424716	0.00974612	0.979363	-0.34004	0.425543	-0.461431	0.180048	-0.00379718	0.991244
RLK-Pelle_DLSV	BRADI_3g00950v3(KQJ92830)	0.0400129	0.813898	-0.228822	0.207886	-0.144577	0.390666	0.125166	0.25187	0.442477	0.125045	-2.76355	0.0138086
RLK-Pelle_RLCK-VIIa-2	BRADI_4g31430v3(KQJ90421)	-0.67007	0.314987	0.694195	0.262492	0.303189	0.654182	0.00373342	0.996153	-0.758328	0.0967516	0.555759	0.187348
RLK-Pelle_LRR-XI-1	BRADI_3g01230v3(KQJ92865)	-3.76053	0.237097	1.95769	0.374775	-0.929879	0.473593	0.565602	0.714548	0.466171	0.776131	0.424135	0.764072
RLK-Pelle_RLCK-V	BRADI_3g31967v3(PNT67767)	-0.612007	0.619998	-0.0158205	0.983039	-0.195765	0.871485	0.93886	0.174522	3.24325	0.00148144	0.571938	0.542894
RLK-Pelle_CR4L	BRADI_4g07930v3(KQJ86821)	-0.265262	0.645079	-0.262368	0.530672	1.51136	0.0538818	-1.26345	0.0284488	-1.37736	0.218484	-1.48549	0.000516989
RLK-Pelle_LRR-XII-1	BRADI_3g10600v3(PNT66360)	-0.228172	0.441849	-0.996109	0.000959317	0.0682681	0.85316	-0.992586	0.0018899	-0.3788	0.217409	-5.71727	3.84238e-21
RLK-Pelle_LRR-III	BRADI_5g03410v3(KQJ81840)	-0.0290967	0.880395	0.182407	0.391904	0.255209	0.190623	0.149763	0.392618	0.220323	0.468643	-1.72156	1.30743e-05
RLK-Pelle_RLCK-VIIa-2	BRADI_1g35157v3(PNT75574)	-0.138599	0.575032	0.42812	0.0578288	0.302	0.24524	-0.166698	0.401432	0.209262	0.376974	-0.246999	0.332703
RLK-Pelle_URK-1	BRADI_5g27240v3(KQJ85465)	2.70291	0.489286	0.225294	0.90334	-1.34267	0.464864	0.169	0.925783	0.405046	0.850906	2.45824	0.030954
RLK-Pelle_DLSV	BRADI_1g37626v3(KQK17924)	0.306288	0.53319	-0.244453	0.554811	-0.858898	0.0508256	-0.676665	0.00240188	-1.01029	0.0401782	0.474734	0.311828
RLK-Pelle_LRR-XIIIb	BRADI_1g46450v3(KQK19116)	0.449043	0.509391	1.00658	0.052989	-0.65343	0.249021	-0.0617731	0.88068	1.60548	0.0665077	0.938438	0.121459
RLK-Pelle_LRR-V	BRADI_3g06590v3(KQJ93769)	-0.564583	0.370154	-0.10202	0.802015	-0.118486	0.847764	0.570575	0.178477	-0.296057	0.630964	1.15541	0.0328988
RLK-Pelle_CrRLK1L-1	BRADI_2g08930v3(KQK03621)	-0.992808	0.805915	-1.85723	0.645918	-0.442945	0.82462	-0.812811	0.656501	1.35303	0.688137	0.282264	0.944851
RLK-Pelle_CR4L	BRADI_2g38200v3(KQK07880)	0.250528	0.815224	0.17794	0.826069	-0.765946	0.380105	-0.51797	0.367159	-1.12107	0.227734	1.61563	0.0117698
RLK-Pelle_LRR-II	BRADI_3g15660v3(KQJ95194)	0.286167	0.192741	-0.380064	0.140944	0.0802053	0.683109	-0.101168	0.524697	0.0226989	0.938322	-0.703049	0.0184897
RLK-Pelle_RLCK-V	BRADI_4g26810v3(KQJ89620)	0.110239	0.815738	-0.0168279	0.958973	-0.194496	0.646331	0.23349	0.248501	0.0950963	0.754761	-0.261091	0.505216
RLK-Pelle_LRR-VII-1	BRADI_1g63200v3(PNT77462)	-1.46807	0.328807	-0.336611	0.750524	-0.321428	0.799965	1.61579	0.109122	2.42183	0.0359187	1.09571	0.330327
RLK-Pelle_LRR-XI-1	BRADI_4g26795v3(KQJ89618)	2.50709	0.0897781	0.123786	0.893895	0.386139	0.687278	-0.49032	0.421693	0.650883	0.563539	-3.48166	0.00642014
RLK-Pelle_DLSV	BRADI_1g42458v3(KQK18435)	-0.425397	0.543647	-0.232559	0.682567	0.429699	0.679979	-0.135048	0.879807	-0.101206	0.857448	-1.43394	0.0159684
RLK-Pelle_CrRLK1L-1	BRADI_2g62060v3(KQK11743)	0.26518	0.453288	0.46963	0.127087	-0.296602	0.334319	-0.140403	0.538653	0.288527	0.341512	0.326556	0.215992
RLK-Pelle_RLCK-VIIa-1	BRADI_5g08730v3(KQJ82392)	-0.100545	0.650848	-0.0606962	0.755607	-0.160075	0.409139	0.0506272	0.777744	0.18853	0.332268	-0.116937	0.613129
RLK-Pelle_LRR-II	BRADI_4g14000v3(KQJ87871)	0.365772	0.104759	-0.158924	0.341521	-0.2654	0.466059	-0.162518	0.259662	-0.150643	0.338148	-1.55751	1.43136e-08
RLK-Pelle_LRR-XI-1	BRADI_1g54280v3(PNT76836)	0.00447315	0.985475	-0.0780653	0.712376	0.0938742	0.720992	0.034101	0.864883	0.371125	0.302205	-0.527037	0.139532
RLK-Pelle_LRR-III	BRADI_3g12650v3(KQJ94697)	1.20358	0.518208	-0.269222	0.849682	-1.90236	0.277773	0.196533	0.909127	0.902341	0.269393	-1.72593	0.345154
RLK-Pelle_Extensin	BRADI_2g32607v3(KQK07057)	-0.073607	0.929282	-0.208687	0.665436	0.493429	0.512405	0.38291	0.65952	0.559386	0.212133	-0.824513	0.104822
RLK-Pelle_LRK10L-2	BRADI_2g02524v3(PNT69896)	-0.593967	0.132663	-0.321914	0.334706	0.00348501	0.992972	-0.871017	0.0123894	-0.956736	0.0814868	-0.42194	0.286719
RLK-Pelle_RLCK-VI	BRADI_1g68487v3(KQK22630)	-0.103309	0.783468	0.421181	0.203013	0.0180759	0.96144	0.39495	0.21755	0.276131	0.337028	0.489226	0.188113
RLK-Pelle_L-LEC	BRADI_3g53180v3(KQK00999)	0.0533342	0.953952	0.192417	0.835265	-0.276097	0.770366	-0.392112	0.591081	-0.818067	0.374566	1.60892	0.0517366
RLK-Pelle_CrRLK1L-1	BRADI_2g31490v3(KQK06923)	-0.139036	0.476537	-0.126011	0.474934	0.136347	0.617356	-0.375845	0.00677793	-0.103023	0.574753	-0.896575	0.00192058
RLK-Pelle_LRR-III	BRADI_1g58260v3(KQK21033)	2.65755	0.501254	-1.0374	0.720031	-1.76244	0.321366	0.603774	0.75847	4.97434	0.104734	1.25739	0.588253
RLK-Pelle_RLCK-IXb	BRADI_3g04100v3(PNT65897)	-2.84938	0.47481	0.320737	0.873728	-1.87737	0.641318	2.15406	0.268646	0.190185	0.921925	-2.20801	0.441241
RLK-Pelle_LRR-XI-1	BRADI_3g16730v3(KQJ95356)	0.904307	0.580347	-0.709584	0.664493	-1.20986	0.0782962	0.701465	0.287215	-0.78585	0.551708	-0.355204	0.866065
RLK-Pelle_LRR-XI-1	BRADI_2g08350v3(KQK03517)	-0.0116063	0.957627	0.0642081	0.754097	-0.0276801	0.887783	-0.0463532	0.776015	0.325085	0.338705	-0.494409	0.178427
RLK-Pelle_L-LEC	BRADI_1g09000v3(KQK13266)	-0.103923	0.598499	0.343575	0.179349	0.124397	0.65749	-0.194811	0.321712	-0.0649759	0.831169	-1.30242	0.00220227
RLK-Pelle_RLCK-XII-1	BRADI_3g32330v3(KQJ97630)	0.0418744	0.780532	-0.113709	0.428874	-0.0637124	0.688353	-0.141934	0.29307	-0.0356102	0.834122	-0.360931	0.050925
RLK-Pelle_LRR-V	BRADI_1g60397v3(KQK21371)	-0.14729	0.412328	0.0988373	0.59331	0.0125824	0.941019	0.160817	0.374126	-0.101891	0.624765	-0.147942	0.660484
RLK-Pelle_LRR-VIII-1	BRADI_2g62790v3(KQK11847)	-0.16504	0.428338	0.0341979	0.845426	-0.046839	0.7644	0.158853	0.305101	-0.300524	0.141011	0.0612153	0.734552
RLK-Pelle_LRR-III	BRADI_2g02290v3(KQK02561)	-0.462343	0.64712	-0.553482	0.667292	1.25315	0.291555	-0.136398	0.893016	1.95166	0.0171619	-1.14151	0.450711
RLK-Pelle_SD-2b	BRADI_2g57410v3(PNT73355)	0.101514	0.700974	-0.229653	0.45403	-0.0661619	0.820903	-0.0475359	0.807133	0.303109	0.417859	-2.0891	1.39559e-11
RLK-Pelle_LRR-XI-1	BRADI_1g26900v3(PNT75045)	0.255246	0.367216	-0.322241	0.176852	0.139909	0.66127	0.424792	0.0803861	0.117326	0.650734	-0.236558	0.341381
RLK-Pelle_WAK	BRADI_2g08751v3(KQK03593)	-0.727052	0.64255	1.82058	0.165601	-0.652176	0.368014	0.211742	0.735916	0.0328312	0.966116	0.670473	0.556093
RLK-Pelle_LRR-XII-1	BRADI_1g01442v3(KQK12072)	-1.24838	0.467283	-0.159178	0.895406	1.16084	0.656482	-2.27212	0.216258	-1.26547	0.262363	-1.55902	0.174572
RLK-Pelle_LRR-II	BRADI_3g09060v3(KQJ94185)	0.0568368	0.780692	-0.146629	0.462635	-0.0209263	0.917825	0.238664	0.175853	-0.028604	0.898967	-0.400625	0.0898981
RLK-Pelle_RLCK-VIIa-2	BRADI_1g21610v3(KQK15277)	-0.254278	0.348738	-0.255442	0.141117	0.174576	0.563402	-0.0490628	0.749006	-0.215471	0.391358	-0.793723	0.00249859
RLK-Pelle_RLCK-XII-1	BRADI_1g03420v3(KQK12389)	-0.10712	0.794107	0.63633	0.0722101	-0.0656099	0.891305	0.200701	0.546665	0.400229	0.27517	0.733501	0.0498292
RLK-Pelle_WAK	BRADI_4g39810v3(KQJ91796)	-1.42888	0.27626	-0.126625	0.899893	0.165764	0.897211	-1.40237	0.150408	-1.10153	0.473112	-0.546255	0.58602
RLK-Pelle_RLCK-VIIa-2	BRADI_1g76350v3(KQK23815)	-0.102439	0.761024	0.116556	0.649196	0.00100896	0.996648	-0.0455707	0.834857	-0.0265465	0.941938	-0.135692	0.686201
RLK-Pelle_SD-2b	BRADI_2g46180v3(PNT72556)	0.334884	0.210023	0.0270479	0.895899	-0.0777227	0.748438	0.0395863	0.837468	0.271102	0.31794	-0.691551	0.0504807
RLK-Pelle_LRR-XIV	BRADI_1g57910v3(PNT77113)	-0.341841	0.194782	-0.205087	0.33595	0.247357	0.46168	-0.383722	0.0640788	0.137252	0.585927	-0.540972	0.0389709
RLK-Pelle_LRR-XII-1	BRADI_4g24410v3(KQJ89243)	-0.0482991	0.874071	-0.0147164	0.951504	0.335062	0.446404	-0.334161	0.208894	-0.0917948	0.637779	-0.194395	0.462971
RLK-Pelle_DLSV	BRADI_2g51967v3(KQK10098)	-0.0576022	0.757495	-0.140731	0.511709	-0.0272873	0.869238	0.290065	0.0486506	0.0933576	0.784564	-1.83061	3.23799e-09
RLK-Pelle_LRR-XI-1	BRADI_1g37960v3(KQK18000)	0.0113522	0.971736	0.155186	0.507919	0.166156	0.541974	-0.312701	0.151988	0.0414064	0.894893	0.791244	0.0249814
RLK-Pelle_SD-2b	BRADI_3g21580v3(KQJ96216)	-0.733192	0.0292654	-0.242228	0.557108	0.0862551	0.798716	-0.185039	0.484765	-0.441921	0.343401	-0.15967	0.575113
RLK-Pelle_LRR-III	BRADI_2g22194v3(PNT71049)	-0.348739	0.581429	0.248894	0.412386	0.80627	0.397642	-0.304023	0.674794	-0.467535	0.0811146	-0.495308	0.168646
RLK-Pelle_LRK10L-2	BRADI_2g01180v3(KQK02395)	0.27468	0.261773	-0.0459604	0.824298	-0.0901627	0.775668	-0.161003	0.301889	-0.069036	0.802725	-1.56694	1.80519e-08
RLK-Pelle_RLCK-VIII	BRADI_2g36980v3(KQK07680)	-0.0933694	0.77467	-0.270982	0.166899	-0.0518293	0.8379	-0.260567	0.232727	-0.130877	0.585276	0.475238	0.025491
RLK-Pelle_LRR-V	BRADI_1g31600v3(KQK16944)	-1.26728	0.0285292	-0.594949	0.211944	-0.490669	0.564349	0.642729	0.352677	1.36096	0.0103775	-1.20349	0.0209773
RLK-Pelle_LRR-XII-1	BRADI_1g29792v3(KQK16656)	-4.0187	0.182737	-1.39454	0.342577	-0.883143	0.644031	1.17975	0.41134	-0.215562	0.885666	-2.48425	0.255591
RLK-Pelle_RLCK-VIIa-2	BRADI_1g03650v3(KQK12422)	-0.788187	0.32459	0.114606	0.869086	-1.0724	0.167673	-0.0973694	0.861096	-0.0461516	0.957799	0.559125	0.410035
RLK-Pelle_LRR-XI-1	BRADI_4g44912v3(PNT65596)	-0.246752	0.494854	0.150736	0.540593	0.0819655	0.861445	0.0310877	0.902388	-0.113499	0.647448	-2.32133	2.15794e-09
RLK-Pelle_DLSV	BRADI_1g25737v3(KQK15913)	-0.799759	0.589451	-0.695059	0.656479	-2.7709	0.134059	-0.0845709	0.942759	-4.13205	0.0318623	-2.36698	0.173401
RLK-Pelle_DLSV	BRADI_4g26621v3(PNT64249)	-0.450089	0.643641	0.674626	0.494242	0.644374	0.532693	-0.538445	0.616909	2.96246	0.455774	1.34061	0.739042
RLK-Pelle_DLSV	BRADI_1g25600v3(KQK15891)	-0.690333	0.0642149	0.0964583	0.761609	0.0936161	0.768584	-0.415621	0.144366	-0.948216	0.0562375	2.5026	4.40214e-08
RLK-Pelle_LRR-XII-1	BRADI_5g15027v3(KQJ83448)	0.62909	0.0239593	0.362433	0.0840197	-0.249322	0.196239	0.468844	0.00303611	-0.302442	0.286771	0.48251	0.032537
RLK-Pelle_LRR-I-1	BRADI_2g48531v3(PNT72739)	-0.856735	0.431433	-0.222401	0.834877	-0.587994	0.609604	-1.22708	0.345786	0.592359	0.544922	-3.21354	0.0775552
RLK-Pelle_DLSV	BRADI_4g21980v3(PNT63875)	4.86952	0.0542537	-1.85723	0.645918	-1.26258	0.241337	0.579292	0.397952	0.0767675	0.933341	-0.0884648	0.927804
RLK-Pelle_LRR-VI-2	BRADI_2g22610v3(KQK05808)	0.238877	0.51705	-0.326242	0.336279	-0.0967253	0.791312	-0.497601	0.139984	-0.205495	0.552949	-0.152746	0.674297
RLK-Pelle_WAK_LRK10L-1	BRADI_4g02850v3(KQJ86007)	-0.053463	0.936178	0.33383	0.553225	0.799139	0.21712	-0.138477	0.808584	-0.826353	0.233924	-0.570107	0.284678
RLK-Pelle_LysM	BRADI_2g40627v3(KQK08218)	-0.434212	0.762813	-0.109192	0.900447	3.52122	0.0562179	-2.53207	0.25249	-0.8869	0.592534	0.143129	0.919808
RLK-Pelle_RLCK-IV	BRADI_5g14880v3(KQJ83427)	-0.669395	0.0227103	-0.180482	0.430908	-0.00570031	0.983045	-0.185006	0.3849	-0.612073	0.100236	0.282334	0.448232
RLK-Pelle_RLCK-IXb	BRADI_3g08127v3(KQJ94036)	-0.0710167	0.932242	0.219501	0.763621	0.114529	0.900026	-1.19281	0.398827	0.177751	0.729709	-1.37866	0.00244064
RLK-Pelle_DLSV	BRADI_5g03211v3(KQJ81805)	0.639619	0.021523	0.0544805	0.782734	-0.228181	0.278276	0.247164	0.129483	-0.153755	0.464912	-0.913156	0.000113755
RLK-Pelle_WAK	BRADI_3g39650v3(KQJ98873)	0.813483	0.630011	-0.138826	0.886555	-0.899981	0.451708	0.769759	0.479169	0.539025	0.523965	0.918594	0.448741
RLK-Pelle_DLSV	BRADI_2g51570v3(PNT72963)	0.0858473	0.875366	0.160487	0.704839	-0.0875212	0.863375	-0.112159	0.76882	-1.14512	0.036962	-1.12764	0.00948437
RLK-Pelle_L-LEC	BRADI_4g40470v3(PNT65325)	-0.549387	0.7776	-0.0942129	0.967353	0.103951	0.954261	0.165854	0.949053	-0.647498	0.572105	1.24755	0.14939
RLK-Pelle_LRR-VIII-1	BRADI_4g40160v3(PNT65311)	-0.758879	0.383283	-0.963536	0.00135977	1.72489	0.0317717	-0.579914	0.146969	-0.163604	0.589095	-5.35269	9.26208e-24
RLK-Pelle_PERK-2	BRADI_2g42830v3(KQK08607)	0.39553	0.0254673	0.0716428	0.65053	-0.191581	0.256742	0.0478738	0.729271	0.348148	0.141221	-1.29077	0.000240113
RLK-Pelle_LRR-XI-1	BRADI_3g16841v3(PNT66773)	0.0103021	0.991069	-0.267162	0.720507	0.203151	0.837156	-0.0967452	0.910574	0.117329	0.857812	0.145413	0.819379
RLK-Pelle_SD-2b	BRADI_5g02980v3(KQJ81773)	-0.3437	0.503807	0.145097	0.764188	0.031051	0.965132	-0.32375	0.424967	-0.645222	0.0558241	-0.753161	0.006324
RLK-Pelle_L-LEC	BRADI_1g57760v3(KQK20958)	0.2278	0.463202	0.0272661	0.894984	-0.348131	0.230201	-0.27983	0.104641	-0.0948986	0.667564	-0.991956	0.0133496
RLK-Pelle_WAK	BRADI_5g03530v3(KQJ81861)	0.21065	0.726839	-0.263739	0.636251	-0.342958	0.448686	0.720729	0.0891649	-0.150658	0.698829	-1.32844	0.0154622
RLK-Pelle_L-LEC	BRADI_2g17941v3(KQK05094)	3.27618	0.182854	-1.93514	0.437831	-0.27692	0.763826	-0.718822	0.279037	-0.841233	0.287793	-1.16399	0.302899
RLK-Pelle_DLSV	BRADI_4g24529v3(PNT64107)	0.0479422	0.913404	0.154258	0.666175	0.243807	0.56405	0.143086	0.73664	0.260111	0.521169	0.0984325	0.843277
RLK-Pelle_RLCK-VIIa-2	BRADI_3g50280v3(KQK00560)	-1.1969	0.330955	0.37246	0.664205	2.15905	0.173251	-0.999877	0.429932	-0.336974	0.750004	-0.817259	0.423539
RLK-Pelle_L-LEC	BRADI_1g57657v3(PNT77089)	-0.582945	0.662327	-0.648565	0.664843	0.811819	0.685362	-0.445046	0.764734	-2.30851	0.00900862	-3.55585	0.00620395
RLK-Pelle_L-LEC	BRADI_4g08860v3(KQJ86994)	-0.401166	0.838277	-0.0240569	0.994234	-1.43877	0.418423	0.439516	0.612351	1.89741	0.28078	-0.667703	0.55666
RLK-Pelle_WAK	BRADI_3g01157v3(PNT65711)	-0.955544	0.170012	0.184737	0.720476	0.326018	0.642977	-0.374831	0.562377	-1.29197	0.0797376	-0.484604	0.228945
RLK-Pelle_L-LEC	BRADI_4g28332v3(PNT64417)	2.52259	0.526055	0.912884	0.822975	0.399014	0.788024	1.434	0.349774	0.781817	0.461917	0.452887	0.525292
RLK-Pelle_WAK	BRADI_4g13626v3(KQJ87805)	0.146195	0.530398	-0.0409728	0.954514	0.0526435	0.898787	-0.337576	0.00790552	-0.735252	0.0106129	-1.79332	0.0477615
RLK-Pelle_RLCK-XI	BRADI_3g22887v3(KQJ96400)	-0.161116	0.552666	0.0503574	0.820258	0.167295	0.591806	-0.00937217	0.969279	-0.116138	0.62815	-0.605965	0.0141361
RLK-Pelle_LRR-VIII-1	BRADI_2g22140v3(PNT71043)	-0.280035	0.246709	-0.0296669	0.845285	0.262853	0.432282	0.00738798	0.966783	-0.0620827	0.684038	-0.672666	0.000353943
RLK-Pelle_RLCK-VIIa-2	BRADI_3g37600v3(KQJ98552)	-0.356789	0.650913	0.324337	0.328689	0.561565	0.251737	-1.07267	0.0884197	-0.672358	0.370968	3.45769	2.36099e-12
RLK-Pelle_LRK10L-2	BRADI_2g02510v3(PNT69893)	-0.330025	0.741884	0.130385	0.868697	0.62229	0.438223	0.0438513	0.950203	-0.269096	0.393542	-0.434008	0.0440931
RLK-Pelle_DLSV	BRADI_1g67247v3(KQK22442)	-0.200638	0.458626	0.0622028	0.772764	-0.0949769	0.64123	-0.324435	0.0828869	0.0479912	0.859089	0.228039	0.34054
RLK-Pelle_SD-2b	BRADI_2g13461v3(KQK04426)	-0.124729	0.975204	-0.613947	0.778191	0.941168	0.752613	0.0011141	0.999417	-3.1557	0.0820745	-3.43045	0.388499
RLK-Pelle_WAK	BRADI_5g20380v3(KQJ84366)	-0.123494	0.738288	0.430908	0.198309	-0.434754	0.170448	-0.280497	0.321137	-0.617568	0.076306	-0.316523	0.388942
RLK-Pelle_URK-2	BRADI_5g12775v3(PNT61249)	1.08129	0.269308	-0.998877	0.287526	-0.575932	0.261846	-0.0781316	0.90283	-0.94983	0.203394	-0.911101	0.272733
RLK-Pelle_RLCK-V	BRADI_1g76840v3(KQK23896)	0.0735389	0.802073	0.0746754	0.725007	-0.160624	0.36183	-0.111571	0.466192	0.270172	0.323224	-0.407707	0.0547487
RLK-Pelle_LRR-III	BRADI_1g63350v3(KQK21827)	0.033271	0.944711	-0.178184	0.664798	-0.208999	0.592929	-0.297671	0.442598	0.244826	0.555616	-0.0922017	0.849889
RLK-Pelle_SD-2b	BRADI_3g55987v3(KQK01458)	0.278047	0.603549	0.103706	0.796974	-0.24742	0.548634	-0.145854	0.725167	-0.417362	0.292769	0.322746	0.410652
RLK-Pelle_LRR-XI-1	BRADI_1g58460v3(KQK21062)	-0.308287	0.509971	0.455346	0.146313	0.528198	0.318159	-0.594871	0.227672	0.452274	0.297773	0.585209	0.109921
RLK-Pelle_LRR-Xb-1	BRADI_2g48279v3(PNT72715)	-0.213515	0.409308	0.0833581	0.645224	0.33924	0.112358	0.0511851	0.768605	0.188022	0.424179	0.273739	0.206593
RLK-Pelle_LRR-Xb-1	BRADI_1g33480v3(KQK17286)	-0.744192	0.25297	-1.03629	0.027355	2.03547	0.0937074	-1.29318	0.0985983	-0.710874	0.339359	-1.83831	0.0843401
RLK-Pelle_DLSV	BRADI_5g23060v3(PNT61928)	0.0912168	0.735241	0.0016123	0.994389	0.458011	0.113641	0.18885	0.448713	-0.726899	0.0776361	-1.95977	1.60468e-07
RLK-Pelle_RLCK-VIIa-1	BRADI_2g09360v3(KQK03697)	0.0546897	0.783474	-0.292321	0.09314	0.0563816	0.76019	0.0917261	0.582008	-0.0123716	0.952995	-0.35252	0.0952158
RLK-Pelle_LRR-XII-1	BRADI_4g12990v3(KQJ87701)	-0.523589	0.382226	-0.0522039	0.863714	1.2016	0.0657719	-0.341309	0.550956	-0.818055	0.00123834	-0.48445	0.0503127
RLK-Pelle_LRK10L-2	BRADI_2g47060v3(KQK09263)	1.88892	0.0450436	1.0817	0.125341	-0.539934	0.419764	-0.134996	0.640459	-0.533195	0.131528	1.1965	7.84029e-05
RLK-Pelle_LRK10L-2	BRADI_2g02537v3(KQK02593)	0.109005	0.904201	1.72182	0.0922622	-0.801547	0.357189	1.17619	0.203127	-0.132211	0.866356	2.47081	0.0364456
RLK-Pelle_RLCK-VIIa-1	BRADI_1g65930v3(KQK22221)	-0.357477	0.621822	-1.07831	0.141793	0.473382	0.424538	-0.0130708	0.982477	0.975597	0.239145	-0.164203	0.866643
RLK-Pelle_LRR-XV	BRADI_1g08240v3(KQK13133)	0.261667	0.172049	-0.0324414	0.814513	-0.257059	0.1751	-0.129446	0.244666	-0.107022	0.505213	-0.194403	0.299411
RLK-Pelle_DLSV	BRADI_3g15457v3(PNT66672)	-0.685464	0.264733	0.0550922	0.936597	-0.440782	0.440508	-1.25856	0.0570708	-0.58946	0.223691	0.43848	0.377218
RLK-Pelle_WAK	BRADI_2g35965v3(KQK07477)	-0.926405	0.391051	0.222021	0.783462	2.51178	0.182607	-1.08774	0.441879	-0.620135	0.631479	0.725959	0.429399
RLK-Pelle_RLCK-IXb	BRADI_1g55240v3(PNT76885)	4.32453	0.194997	1.78612	0.658398	-1.24872	0.360782	1.62573	0.152613	-0.672418	0.541171	1.33165	0.202175
RLK-Pelle_RLCK-VIIa-2	BRADI_1g61690v3(KQK21579)	-0.64913	0.184116	0.166242	0.49088	1.14406	0.0528523	-0.458142	0.0914244	-0.709585	0.11108	-0.226487	0.340084
RLK-Pelle_WAK	BRADI_4g01661v3(PNT62317)	0.514305	0.490337	-0.0990148	0.86323	0.283146	0.622969	0.176309	0.765998	0.156349	0.718426	0.200013	0.612053
RLK-Pelle_RLCK-V	BRADI_2g14510v3(KQK04596)	-0.257318	0.468178	-0.335854	0.327709	-0.180792	0.591765	-0.604977	0.0504461	-0.627711	0.0927423	0.182852	0.594953
RLK-Pelle_RLCK-IXb	BRADI_1g48510v3(KQK19478)	-0.0485658	0.911334	0.133218	0.682957	0.426296	0.363873	-0.485055	0.275911	-0.319989	0.337247	-0.840052	0.0167882
RLK-Pelle_LRK10L-2	BRADI_2g02477v3(KQK02582)	0.704939	0.00977278	-0.105355	0.667349	-0.130958	0.704457	0.0388362	0.886351	0.341078	0.29911	-1.37118	7.28278e-05
RLK-Pelle_CrRLK1L-1	BRADI_2g34700v3(KQK07346)	-0.122529	0.637072	-0.10425	0.679339	0.0434136	0.869646	-0.494423	0.0137681	0.297857	0.212291	-0.101817	0.687475
RLK-Pelle_DLSV	BRADI_1g25657v3(KQK15897)	-0.138732	0.644348	-0.211645	0.342208	-0.278128	0.226829	0.171968	0.354124	-0.219134	0.368823	-1.16859	1.86401e-05
RLK-Pelle_LRR-Xb-1	BRADI_3g49370v3(PNT69106)	-0.215488	0.571954	-0.208086	0.510907	-0.0734792	0.835803	-0.128865	0.671148	0.0589622	0.87956	-1.24524	0.0016934
RLK-Pelle_DLSV	BRADI_1g25588v3(KQK15889)	-1.51575	0.188118	-0.796579	0.525278	0.364579	0.737788	-0.577577	0.731233	0.281163	0.853451	5.06781	9.56179e-05
RLK-Pelle_WAK	BRADI_4g01680v3(KQJ85784)	0.370314	0.904614	-0.0240569	0.994234	2.02825	0.614715	0.175122	0.957871	-1.88857	0.639217	-1.04138	0.592174
RLK-Pelle_L-LEC	BRADI_1g57690v3(KQK20946)	-0.678982	0.415181	-0.189811	0.748904	-0.123922	0.888859	-0.380081	0.495682	-1.82216	0.0216718	-1.74618	0.0156287
RLK-Pelle_RLCK-VIIa-2	BRADI_4g44140v3(PNT65545)	0.348983	0.316079	0.110012	0.669772	-0.125202	0.782992	-0.142537	0.592637	0.529976	0.1395	1.06165	0.000226076
RLK-Pelle_LRR-XI-1	BRADI_3g17567v3(KQJ95505)	1.5307	0.70535	0.892275	0.723303	-1.39291	0.347138	1.97978	0.325673	-0.476853	0.801961	-2.41712	0.296637
RLK-Pelle_CrRLK1L-1	BRADI_5g22040v3(PNT61865)	-0.352714	0.594484	0.226105	0.683737	0.0259425	0.964766	-0.445439	0.395124	-0.643446	0.261232	1.12713	0.0221527
RLK-Pelle_LRR-XV	BRADI_1g59290v3(PNT77211)	-0.158981	0.817481	-0.281239	0.573343	-0.399728	0.478828	-1.13673	0.0150169	-1.22544	0.248452	-3.94663	0.03356
RLK-Pelle_DLSV	BRADI_4g10450v3(KQJ87351)	-0.202541	0.848872	1.05331	0.408499	-0.346185	0.681948	-0.7312	0.274165	-0.122484	0.646482	-1.1846	5.64018e-06
RLK-Pelle_SD-2b	BRADI_1g06280v3(KQK12834)	0.160165	0.553658	0.000915816	0.996096	0.125061	0.670961	-0.301498	0.112778	0.0787865	0.810012	-2.13854	8.80473e-07
RLK-Pelle_L-LEC	BRADI_4g02192v3(KQJ85876)	-0.188088	0.671392	0.234852	0.399467	0.562938	0.237845	-0.65179	0.0814611	-0.60868	0.105382	-1.6383	1.07174e-05
RLK-Pelle_LRR-Xb-1	BRADI_3g01577v3(PNT65735)	0.0240803	0.982618	1.65455	0.174606	2.51583	0.0688845	0.692	0.437722	-0.00943812	0.992775	-1.00999	0.294396
RLK-Pelle_RLCK-XIII	BRADI_5g17120v3(KQJ83840)	-2.15414	0.385147	-0.394402	0.756943	-0.251222	0.819894	1.46673	0.149652	1.95979	0.121885	0.860436	0.454582
RLK-Pelle_PERK-1	BRADI_2g44830v3(KQK08907)	1.62129	0.688179	2.82979	0.376625	-0.937403	0.756186	3.03606	0.397915	-2.48204	0.533692	-2.43369	0.370045
RLK-Pelle_LRR-I-1	BRADI_4g45227v3(KQJ92683)	0.288553	0.485982	-0.190632	0.514408	-0.353897	0.128449	0.0298439	0.896831	0.13814	0.592279	-0.679117	0.0137851
RLK-Pelle_LRR-XI-1	BRADI_2g56750v3(KQK10873)	1.14477	1.1742e-06	-0.324569	0.117835	-0.287564	0.379351	0.0934382	0.523564	0.469774	0.260922	-4.97462	2.82602e-05
RLK-Pelle_L-LEC	BRADI_2g18443v3(KQK05160)	2.26756	0.352832	0.37791	0.87599	0.588308	0.666213	-0.0949577	0.948426	-2.95691	0.0612005	-0.0297241	0.983014
RLK-Pelle_LRR-III	BRADI_2g13790v3(KQK04494)	0.306382	0.543293	0.322528	0.394046	0.0948054	0.844371	0.117902	0.732244	-0.616676	0.201647	0.492354	0.249533
RLK-Pelle_LRR-II	BRADI_3g36797v3(PNT68172)	1.2438	0.44645	-0.0473186	0.961087	-0.443315	0.641119	0.632648	0.433802	-0.31726	0.8677	-0.63378	0.656368
RLK-Pelle_DLSV	BRADI_1g25552v3(KQK15886)	-0.636006	0.22596	-0.477978	0.199996	-0.168048	0.710135	-0.500822	0.0281678	-1.43787	0.00726913	-0.845619	0.0091765
RLK-Pelle_RLCK-V	BRADI_2g12120v3(KQK04179)	-0.681529	0.0316418	-0.105629	0.637422	0.0897252	0.774192	-0.0071293	0.971103	0.336912	0.108372	0.541316	0.041668
RLK-Pelle_Extensin	BRADI_2g47920v3(KQK09427)	-0.230567	0.237278	-0.355507	0.0354633	-0.191051	0.241985	-0.0728237	0.612639	-0.336508	0.278841	-0.805745	0.0185958
RLK-Pelle_WAK	BRADI_3g01180v3(KQJ92861)	-0.570662	0.527861	-0.0952142	0.917033	0.00157625	0.998181	-0.313612	0.696399	-0.985604	0.0845873	0.379196	0.517995
RLK-Pelle_SD-2b	BRADI_5g09861v3(PNT61062)	0.421051	0.42195	-0.222576	0.513403	-0.152973	0.665675	-0.0830408	0.756376	0.240129	0.515376	-1.75777	0.00124566
RLK-Pelle_LRR-XI-1	BRADI_5g13170v3(KQJ83126)	0.22441	0.656286	0.409406	0.211973	0.139171	0.665461	-0.061277	0.833212	-0.550956	0.249514	0.328425	0.659558
RLK-Pelle_LRR-XII-1	BRADI_1g72572v3(KQK23306)	0.142318	0.683601	-0.0663399	0.834007	-0.293386	0.404755	-0.00556423	0.981107	-0.00127993	0.99728	-0.746365	0.0644733
RLK-Pelle_L-LEC	BRADI_5g16597v3(PNT61550)	0.0374356	0.89877	0.127323	0.618665	0.0898552	0.730715	0.0738616	0.735436	-0.22332	0.487975	0.850106	0.00304286
RLK-Pelle_LRR-XI-1	BRADI_1g57900v3(PNT77111)	0.219516	0.378083	-0.0399519	0.838029	0.148694	0.662799	-0.176714	0.381999	0.108217	0.591252	-0.504964	0.0885165
RLK-Pelle_RLCK-VIIa-2	BRADI_1g46500v3(KQK19122)	-0.330624	0.215185	0.0642648	0.769	0.0897024	0.62368	-0.362292	0.0138103	0.379929	0.152568	-0.446054	0.0798338
RLK-Pelle_LRR-XI-1	BRADI_3g08660v3(KQJ94124)	-0.30828	0.371409	-0.0613466	0.822731	0.287874	0.397429	-0.309519	0.0378134	-0.702184	0.0561119	-0.764856	0.0242148
RLK-Pelle_DLSV	BRADI_5g23020v3(PNT61919)	0.0980594	0.644447	0.264627	0.119647	0.298719	0.17093	-0.15623	0.445485	-0.158943	0.404154	-0.319841	0.0979991
RLK-Pelle_LRR-XII-1	BRADI_4g16068v3(KQJ88157)	-0.493581	0.580045	0.270315	0.781043	0.4062	0.583676	-1.10883	0.212181	-1.12028	0.269772	0.701458	0.398604
RLK-Pelle_LRR-XII-1	BRADI_4g10998v3(KQJ87419)	-0.139208	0.570411	0.373104	0.100647	0.253651	0.47787	0.0776067	0.674393	-0.00706738	0.971365	0.751296	0.00025688
RLK-Pelle_L-LEC	BRADI_1g57750v3(PNT77097)	-0.186837	0.567292	-0.135982	0.330433	0.343393	0.414826	-0.327392	0.041754	-0.159194	0.487421	-0.869092	0.00278627
RLK-Pelle_LRR-II	BRADI_1g10950v3(PNT74241)	0.0918856	0.553966	0.0377815	0.800408	-0.0462374	0.740283	-0.0514625	0.713406	-0.115194	0.508292	0.576477	0.0134594
RLK-Pelle_L-LEC	BRADI_5g19386v3(PNT61711)	-1.36604	0.567746	-1.82485	0.418926	-0.252302	0.87248	-3.67887	0.110984	0.213041	0.887878	2.14783	0.132283
RLK-Pelle_DLSV	BRADI_2g20687v3(KQK05544)	0.0584798	0.880999	0.252197	0.475905	-0.230996	0.480874	0.520097	0.0826877	0.0204209	0.951539	0.517066	0.0979136
RLK-Pelle_PERK-2	BRADI_2g14530v3(PNT70618)	-0.079911	0.872697	-0.0161942	0.966162	-0.30055	0.507407	-0.0807859	0.821249	-0.362228	0.405527	0.907183	0.0115877
RLK-Pelle_DLSV	BRADI_2g38510v3(KQK07941)	0.35225	0.315869	0.523105	0.0478094	0.0325037	0.904884	-0.0171897	0.930486	-0.672527	0.0275696	0.540974	0.0445464
RLK-Pelle_LRR-V	BRADI_1g24567v3(KQK15717)	0.402218	0.0886867	0.184621	0.205665	-0.0464313	0.842154	0.204738	0.0978375	0.180657	0.369722	-1.10156	0.000126452
RLK-Pelle_LRR-XII-1	BRADI_2g47256v3(PNT72634)	1.57652	0.696649	-2.44215	0.498801	-0.922046	0.472909	-1.02563	0.440542	-1.927	0.632147	1.78493	0.654911
RLK-Pelle_LRR-Xb-1	BRADI_5g25790v3(KQJ85237)	0.404095	0.191755	-0.331348	0.26125	0.0409156	0.858386	-0.0642295	0.764483	0.11758	0.743829	-0.574346	0.0590094
RLK-Pelle_L-LEC	BRADI_5g16770v3(PNT61561)	-0.112123	0.834376	-0.240996	0.633248	0.0436696	0.933541	-0.854016	0.040068	-0.648172	0.357183	0.374759	0.463239
RLK-Pelle_DLSV	BRADI_4g28367v3(KQJ89900)	-0.869894	0.0791476	-0.0365358	0.919971	-0.187824	0.646028	-0.0499687	0.882999	-0.731991	0.137395	1.02172	0.0103383
RLK-Pelle_RLCK-VIIa-2	BRADI_4g26007v3(KQJ89490)	-0.199328	0.404345	-0.476068	0.0428153	0.039421	0.869718	-0.00190881	0.991979	-0.247315	0.340522	-0.569718	0.0205165
RLK-Pelle_L-LEC	BRADI_1g28320v3(PNT75164)	-0.668327	0.0280464	-0.143223	0.605277	0.169546	0.611997	-0.0284818	0.909232	-0.0712799	0.832541	-2.2192	0.000242271
RLK-Pelle_LRR-XI-1	BRADI_3g28380v3(KQJ97029)	-0.673121	0.439584	-0.085228	0.894434	0.580144	0.466606	-0.887157	0.180261	-3.10669	0.00148978	-3.39509	0.000405705
RLK-Pelle_CrRLK1L-1	BRADI_1g76920v3(KQK23907)	0.282194	0.545247	0.206918	0.559481	-0.128298	0.761483	0.00792958	0.96741	0.342928	0.499389	-1.71046	0.00569196
RLK-Pelle_DLSV	BRADI_3g53070v3(KQK00979)	-0.681705	0.480078	-0.179879	0.85501	-0.32827	0.653804	-0.0182134	0.977795	-2.06971	0.0226073	-1.57043	0.0659735
RLK-Pelle_LRR-III	BRADI_5g12540v3(KQJ83001)	-0.356876	0.416141	0.0506742	0.885929	0.0192447	0.963456	-0.81266	0.0593287	0.502989	0.164188	-1.07249	0.00681773
RLK-Pelle_LRR-IV	BRADI_2g41696v3(KQK08400)	-0.134758	0.660426	0.534705	0.0404298	0.419111	0.185518	-0.0425519	0.8606	0.329456	0.546776	-0.977482	0.0129194
RLK-Pelle_L-LEC	BRADI_1g08988v3(KQK13265)	-0.356489	0.0971979	0.648796	0.0171855	0.0907617	0.790717	-0.0581591	0.74423	0.0373275	0.899357	-0.107742	0.768442
RLK-Pelle_WAK	BRADI_5g15797v3(PNT61490)	0.128962	0.810112	-0.310093	0.497647	-0.148397	0.676246	-0.534691	0.107954	0.279533	0.528868	-0.225152	0.5521
RLK-Pelle_CR4L	BRADI_4g22030v3(KQJ88913)	0.181341	0.744466	0.495978	0.391421	-0.311638	0.606078	0.462104	0.312021	0.73267	0.146837	2.34647	7.95339e-10
RLK-Pelle_DLSV	BRADI_5g23050v3(PNT61924)	0.310411	0.285795	0.434831	0.051947	0.0900989	0.743275	-0.250584	0.209351	-0.724644	0.0562858	-1.96531	3.63967e-06
RLK-Pelle_LysM	BRADI_3g55609v3(PNT69446)	0.264219	0.666926	0.315762	0.540402	0.968125	0.0959476	0.370254	0.538645	-0.271481	0.631235	-0.891006	0.0923431
RLK-Pelle_LRR-Xb-2	BRADI_1g22650v3(KQK15418)	-1.17936	0.575368	0.422857	0.876336	0.702771	0.659047	2.34153	0.101704	-1.46895	0.580182	-2.07857	0.085597
RLK-Pelle_L-LEC	BRADI_4g27341v3(KQJ89717)	-1.93076	0.0132177	-1.81448	0.0537043	0.174917	0.809626	-1.27325	0.14703	-0.0525471	0.942995	-4.84776	6.17751e-08
RLK-Pelle_L-LEC	BRADI_3g34961v3(KQJ98111)	0.391087	0.467041	0.570946	0.0859807	-0.556061	0.132285	0.0904883	0.651668	-0.123716	0.627005	0.0170578	0.940482
RLK-Pelle_WAK	BRADI_1g51097v3(KQK19895)	0.0101146	0.989289	-0.114881	0.809677	0.43178	0.571315	0.317045	0.675795	-0.105619	0.881229	0.0416806	0.934114
RLK-Pelle_LRR-XII-1	BRADI_3g08075v3(KQJ94027)	0.156704	0.907964	-1.17878	0.301877	-0.718373	0.595809	1.29359	0.327368	0.702045	0.230094	-2.0512	0.0360378
RLK-Pelle_RLCK-V	BRADI_2g45850v3(KQK09070)	0.241032	0.747239	0.113979	0.787345	-0.240094	0.663423	1.03448	0.0113445	0.0380771	0.939107	-0.656654	0.28896
RLK-Pelle_DLSV	BRADI_3g01460v3(KQJ92894)	-0.109637	0.751428	0.584489	0.0688738	-0.0638565	0.825163	-0.0249622	0.93711	0.156675	0.648037	-0.374321	0.253502
RLK-Pelle_RLCK-VIIa-1	BRADI_2g38090v3(KQK07863)	0.123976	0.750794	0.0449088	0.885219	0.162629	0.673632	-0.0335356	0.924068	-0.0557469	0.859377	0.31068	0.307333
RLK-Pelle_RLCK-VIIa-1	BRADI_1g76362v3(KQK23823)	0.091393	0.696236	-0.0684367	0.737501	0.0912772	0.669173	-0.0325562	0.855199	0.322803	0.188457	-0.197187	0.437553
RLK-Pelle_DLSV	BRADI_4g10520v3(KQJ87360)	-0.0886626	0.858328	-0.198092	0.702257	-0.230433	0.726614	0.636054	0.289345	-0.504132	0.513014	0.558569	0.439944
RLK-Pelle_LRR-III	BRADI_5g24060v3(KQJ84978)	-0.207271	0.958759	0.956603	0.640699	-0.724153	0.676642	1.5597	0.479596	5.22534	0.0275191	-0.599632	0.744393
RLK-Pelle_L-LEC	BRADI_3g27580v3(KQJ96879)	0.249989	0.707494	-0.0447174	0.923329	-0.154672	0.761668	-0.0237347	0.95787	-0.356444	0.616428	-1.45294	0.136655
RLK-Pelle_LRR-XII-1	BRADI_2g00501v3(KQK02275)	0.274673	0.702276	0.280561	0.626405	0.0490349	0.953436	-0.17051	0.800245	-0.376956	0.36786	-0.351197	0.454645
RLK-Pelle_WAK_LRK10L-1	BRADI_1g69340v3(KQK22781)	-0.105764	0.732966	-0.430723	0.117776	-0.324717	0.299144	-0.448353	0.0353095	-0.224744	0.418604	-0.696823	0.0142349
RLK-Pelle_LRR-I-1	BRADI_3g04061v3(KQJ93359)	2.64807	0.13865	1.72368	0.287437	-0.447458	0.682148	-0.251309	0.779969	-0.53378	0.501661	1.67162	0.218343
RLK-Pelle_RLCK-VIIa-2	BRADI_4g36137v3(KQJ91183)	0.211799	0.639034	0.126539	0.771237	-0.124843	0.744048	0.145451	0.671453	0.140561	0.788235	2.07251	3.54808e-06
RLK-Pelle_WAK	BRADI_2g34187v3(PNT71710)	1.44493	0.66819	1.00248	0.694623	1.62833	0.555671	-0.249296	0.927027	2.26885	0.269121	-0.0292014	0.981927
RLK-Pelle_DLSV	BRADI_4g10550v3(KQJ87363)	-0.107365	0.782451	0.083784	0.770161	0.0870107	0.809691	-0.0699105	0.78474	-0.570985	0.0378032	-0.0590287	0.835872
RLK-Pelle_DLSV	BRADI_1g25180v3(KQK15837)	0.669182	0.0820298	-0.254186	0.158946	-0.220681	0.549919	0.103657	0.431861	0.0273494	0.885718	-0.248622	0.29558
RLK-Pelle_LRR-XII-1	BRADI_4g16116v3(PNT63451)	-1.61644	0.543318	0.0525706	0.987253	1.56105	0.470206	3.03924	0.340255	-0.873728	0.83045	0.31077	0.892894
RLK-Pelle_SD-2b	BRADI_2g01228v3(PNT69837)	0.609443	0.30209	0.0523085	0.904371	-0.136827	0.689653	0.471492	0.186066	-1.16344	0.34649	0.818649	0.662599
RLK-Pelle_RLCK-XV	BRADI_3g06290v3(KQJ93718)	-0.119777	0.689119	-0.458944	0.0521626	-0.293296	0.439142	0.384393	0.0449131	-0.0738563	0.79051	-0.268121	0.480145
RLK-Pelle_L-LEC	BRADI_2g38080v3(PNT71981)	-1.00948	0.217957	0.356939	0.604928	-0.313848	0.73039	0.127934	0.8541	0.975791	0.179996	2.36809	0.000119375
RLK-Pelle_RLCK-V	BRADI_1g69057v3(KQK22732)	-0.156952	0.754261	0.698302	0.065012	0.839843	0.0819122	-0.546216	0.227629	0.255578	0.620495	1.888	3.90154e-07
RLK-Pelle_DLSV	BRADI_4g10590v3(PNT63031)	-0.46638	0.193457	-0.146069	0.709329	0.519891	0.266888	0.418381	0.239234	-0.228761	0.785159	-0.0983368	0.876836
RLK-Pelle_DLSV	BRADI_2g51947v3(KQK10097)	4.36778	0.110175	0.377627	0.863559	0.161411	0.892149	1.60356	0.136397	3.13314	0.0783078	-0.663206	0.621763
RLK-Pelle_WAK_LRK10L-1	BRADI_2g47000v3(PNT72611)	-0.490597	0.167951	0.473922	0.135152	0.252996	0.360147	0.106143	0.664075	-0.15022	0.591789	1.69524	3.73703e-08
RLK-Pelle_LRK10L-2	BRADI_2g02490v3(KQK02583)	0.195	0.871243	0.256559	0.797223	1.88501	0.20616	-2.51921	0.153793	0.70889	0.569798	0.488076	0.647145
RLK-Pelle_DLSV	BRADI_5g24570v3(KQJ85051)	2.19234	0.0649189	0.446668	0.552609	-0.0963106	0.880584	0.0187828	0.969734	0.933119	0.449592	-0.297642	0.677493
RLK-Pelle_WAK	BRADI_1g58757v3(KQK21108)	0.269146	0.780987	-0.0825312	0.91689	0.257563	0.710163	-0.540421	0.322205	-0.00291547	0.995851	-0.00958311	0.988494
RLK-Pelle_RLCK-VIII	BRADI_4g35050v3(KQJ90997)	-0.297944	0.235802	-0.137752	0.396478	0.19401	0.471474	-0.00458122	0.976529	0.120403	0.541268	0.00345934	0.988997
RLK-Pelle_SD-2b	BRADI_4g02250v3(KQJ85884)	-0.443301	0.523317	-0.371612	0.214409	1.95865	0.04853	0.0729155	0.916912	-0.568532	0.0716505	-2.22218	3.39845e-07
RLK-Pelle_RLCK-VIIa-1	BRADI_4g26710v3(PNT64263)	-1.1295	0.395996	0.726699	0.495359	0.0758804	0.951558	0.184382	0.87905	-0.118535	0.939669	-1.46148	0.314679
RLK-Pelle_RLCK-VIIa-1	BRADI_1g18500v3(KQK14771)	-0.927402	0.0276329	0.262187	0.42665	0.0333088	0.924308	-0.207624	0.633271	-0.567436	0.16601	1.16409	0.00121201
RLK-Pelle_RLCK-VI	BRADI_1g31800v3(KQK16989)	-0.244957	0.189332	-0.268913	0.134059	-0.0881118	0.6719	0.227471	0.20425	-0.180697	0.406248	0.687522	0.00663487
RLK-Pelle_PERK-1	BRADI_2g19764v3(PNT70918)	-1.08604	0.366264	-0.0575389	0.968309	0.800608	0.439085	1.41183	0.452616	1.9626	0.416016	1.97984	0.0676969
RLK-Pelle_WAK	BRADI_2g38280v3(KQK07898)	0.326775	0.650635	0.557334	0.383301	-0.214139	0.658046	-0.176725	0.698619	0.258465	0.753141	0.0560166	0.936413
RLK-Pelle_SD-2b	BRADI_4g26460v3(KQJ89565)	-0.390936	0.667483	0.387676	0.592883	-0.0303021	0.962024	-0.365368	0.565344	-0.498933	0.549138	0.00260882	0.997986
RLK-Pelle_SD-2b	BRADI_4g43690v3(PNT65516)	-0.0751907	0.726279	-0.00847252	0.963243	-0.020622	0.927869	-0.172368	0.25805	-0.167168	0.439678	-0.154707	0.721261
RLK-Pelle_LRR-XII-1	BRADI_5g22620v3(KQJ84774)	0.218961	0.790048	-0.188045	0.786991	0.21427	0.717628	0.910428	0.192782	-0.526003	0.417137	0.0815189	0.890953
RLK-Pelle_SD-2b	BRADI_2g07347v3(PNT70184)	-0.16275	0.786807	-1.33801	0.0458039	0.0873562	0.852788	-0.182837	0.637153	0.00989119	0.9891	-3.66761	3.38864e-05
RLK-Pelle_RLCK-II	BRADI_2g53550v3(KQK10361)	-0.183896	0.604933	0.0624399	0.770561	0.166656	0.652115	-0.313045	0.178541	-0.00610049	0.978317	0.111571	0.69682
RLK-Pelle_L-LEC	BRADI_4g08410v3(KQJ86911)	0.0100306	0.968115	0.0943697	0.726413	0.140512	0.568473	-0.066336	0.741547	0.434544	0.174757	-0.744711	0.0772771
RLK-Pelle_LRR-III	BRADI_1g20750v3(KQK15115)	-0.224741	0.434659	0.0986169	0.695013	0.0246508	0.930143	-0.23732	0.327052	0.00422852	0.989343	-0.000557414	0.998262
RLK-Pelle_RLCK-V	BRADI_3g45400v3(KQJ99818)	0.327841	0.504101	0.457881	0.203257	0.00565284	0.988837	0.275833	0.435922	0.833241	0.0378071	0.477886	0.374172
RLK-Pelle_DLSV	BRADI_4g15043v3(PNT63389)	-1.67072	0.026365	0.19036	0.795141	2.34013	0.091164	0.565602	0.714548	0.770576	0.273049	0.246789	0.715022
RLK-Pelle_LRR-VIII-1	BRADI_1g63550v3(KQK21860)	-0.0952617	0.684355	0.159923	0.258939	0.196627	0.486762	-0.227729	0.085446	-0.177439	0.320504	-1.61801	3.30602e-05
RLK-Pelle_LRR-III	BRADI_3g50570v3(KQK00596)	0.47663	0.429627	0.937587	0.0611256	-0.371224	0.541581	0.418074	0.203566	0.814532	0.062512	1.46201	0.00110607
RLK-Pelle_RLCK-VIIa-2	BRADI_1g31750v3(KQK16981)	0.150632	0.529301	0.0827438	0.677578	0.0410556	0.87211	0.0222807	0.90555	-0.102646	0.675481	0.363527	0.097175
RLK-Pelle_L-LEC	BRADI_1g03277v3(KQK12369)	0.342034	0.379918	-0.0241021	0.949581	-0.0390762	0.896728	0.61204	0.0303588	0.286462	0.34865	-0.472205	0.145271
RLK-Pelle_RLCK-VIIa-2	BRADI_3g27640v3(KQJ96886)	-0.458356	0.329005	0.299109	0.139442	0.616443	0.220171	-0.127039	0.652362	-0.116683	0.591009	-0.906536	0.00108486
RLK-Pelle_LRR-Xb-1	BRADI_4g27440v3(KQJ89733)	0.348685	0.388818	0.638429	0.0512269	-0.0556309	0.875595	-0.764014	0.0210639	0.383692	0.501846	1.67771	1.53783e-05
RLK-Pelle_LRR-III	BRADI_4g42800v3(PNT65460)	2.31293	0.5621	1.49671	0.515822	-3.65418	0.35407	1.14524	0.778969	0.907746	0.679051	5.22424	0.00207531
RLK-Pelle_RLCK-X	BRADI_3g06150v3(KQJ93686)	0.840019	0.402356	-0.643239	0.415168	-0.225577	0.806205	0.246077	0.748271	0.944614	0.209388	0.203703	0.818508
RLK-Pelle_RLCK-VIIa-2	BRADI_2g38970v3(KQK08010)	-0.117906	0.545474	-0.174249	0.290915	0.147894	0.505167	-0.0284955	0.847939	0.100003	0.690058	-0.202783	0.516363
RLK-Pelle_DLSV	BRADI_3g17620v3(KQJ95518)	-0.365349	0.390185	0.16058	0.502186	0.574623	0.343211	-0.099787	0.812096	0.187169	0.512549	0.21292	0.447424
RLK-Pelle_LRR-XIIIb	BRADI_1g49950v3(PNT76585)	0.496255	0.533344	-0.0230697	0.96848	-0.576607	0.468182	0.586934	0.278759	2.64934	0.000354964	0.805657	0.3266
RLK-Pelle_LRK10L-2	BRADI_2g01120v3(KQK02386)	-1.18257	0.382273	-0.174098	0.848787	0.196493	0.805519	-0.00664468	0.989589	-2.48862	0.00361222	-0.57449	0.532971
RLK-Pelle_DLSV	BRADI_3g08917v3(PNT66244)	0.237822	0.356823	0.274511	0.0963801	-0.209568	0.323936	-0.0543555	0.673048	-0.186886	0.392836	-0.6191	0.00759095
RLK-Pelle_LRR-XII-1	BRADI_5g21960v3(KQJ84633)	0.363973	0.819757	0.584286	0.75443	-1.91259	0.332405	-2.8561	0.0448791	-0.527314	0.710215	2.58285	0.125164
RLK-Pelle_RLCK-IXa	BRADI_2g27370v3(KQK06625)	-1.33692	0.388467	0.837282	0.487405	-0.88336	0.455519	0.958685	0.445679	1.30938	0.282644	0.947346	0.458338
RLK-Pelle_LRR-XI-1	BRADI_3g16700v3(PNT66753)	2.24068	0.038521	-0.0309488	0.977076	-0.635953	0.458243	-0.212566	0.726757	-0.0516068	0.953252	0.0850072	0.91767
RLK-Pelle_LRR-VIII-1	BRADI_2g21990v3(KQK05701)	-0.306892	0.146683	-0.107244	0.58908	-0.0984313	0.59228	-0.327254	0.0948476	-0.26573	0.192946	-1.0696	0.000129871
RLK-Pelle_LRR-VIII-1	BRADI_2g36880v3(KQK07664)	-0.207333	0.416003	0.357197	0.14337	-0.00436929	0.986048	-0.202279	0.329141	-0.229991	0.32409	0.181056	0.419071
RLK-Pelle_LRR-II	BRADI_5g12227v3(KQJ82949)	-0.0210203	0.897865	-0.308648	0.0393525	-0.0572223	0.79119	-0.0317802	0.787711	-0.266286	0.108692	-0.208766	0.333498
RLK-Pelle_DLSV	BRADI_1g25760v3(KQK15915)	-0.0164341	0.972643	0.510386	0.132658	-0.121658	0.757257	0.0149662	0.962808	-0.0498528	0.924579	0.596441	0.128811
RLK-Pelle_LRR-VI-2	BRADI_1g16670v3(KQK14496)	0.230102	0.268423	-0.133099	0.473482	-0.0175642	0.919059	0.0772329	0.57655	0.161686	0.496044	-0.93665	8.38419e-05
RLK-Pelle_LRR-III	BRADI_2g43110v3(KQK08665)	-2.06809	0.14576	-0.274745	0.681149	-0.24605	0.881596	0.300762	0.714442	2.92989	0.000585581	0.733565	0.396588
RLK-Pelle_RLCK-VI	BRADI_1g02280v3(KQK12224)	-0.254392	0.15648	0.156025	0.330557	-0.0763997	0.681811	-0.0948939	0.560278	-0.18932	0.395853	-0.025372	0.891911
RLK-Pelle_LRK10L-2	BRADI_2g39720v3(PNT72129)	1.74002	0.0688016	-0.353755	0.217248	-0.651098	0.420517	0.0303629	0.830851	-0.229448	0.473669	-1.17749	0.000109751
RLK-Pelle_L-LEC	BRADI_4g02220v3(KQJ85881)	-0.674808	0.436869	0.0865204	0.833207	5.35543	0.0153442	0.183455	0.96414	-0.25186	0.606243	-0.979431	0.0169232
RLK-Pelle_WAK	BRADI_4g42360v3(PNT65436)	0.791425	0.232466	-0.577016	0.25586	-0.0942048	0.883385	-0.465705	0.397152	0.174623	0.556682	-1.42734	2.1778e-08
RLK-Pelle_RLCK-XIII	BRADI_3g30490v3(KQJ97394)	0.263114	0.375825	0.0781334	0.735135	0.201193	0.616335	0.0652153	0.755509	0.284416	0.356173	-0.408825	0.410018
RLK-Pelle_RLCK-VIIa-2	BRADI_2g42147v3(PNT72275)	0.100125	0.770479	0.123402	0.665237	-0.0667472	0.829944	0.00187802	0.994329	0.0698884	0.79762	-0.413154	0.0812058
RLK-Pelle_L-LEC	BRADI_1g57740v3(KQK20956)	0.322594	0.586793	0.00248585	0.995967	0.837073	0.120161	-0.645851	0.131777	-2.09503	0.0656484	0.817005	0.0767668
RLK-Pelle_RLCK-VIIa-2	BRADI_3g55570v3(KQK01394)	0.0358107	0.901504	-0.0158741	0.947757	-0.33671	0.259437	-0.148659	0.315831	-0.154267	0.491128	0.158633	0.47368
RLK-Pelle_SD-2b	BRADI_1g42377v3(KQK18424)	0.0687661	0.718626	-0.235411	0.221454	-0.0305464	0.894404	-0.271784	0.110621	0.069095	0.718262	-1.01707	3.93456e-06
RLK-Pelle_LRR-XI-1	BRADI_2g49447v3(PNT72824)	0.299384	0.239079	-0.303255	0.0759295	0.0536182	0.836633	0.562992	0.000370175	-0.148471	0.489991	-0.0344654	0.890503
RLK-Pelle_DLSV	BRADI_4g15110v3(PNT63398)	0.209859	0.658996	0.424841	0.256957	-0.0372009	0.937659	0.39841	0.160097	-0.616298	0.110107	1.04531	0.000611534
RLK-Pelle_RLCK-IXa	BRADI_2g59557v3(KQK11335)	0.125618	0.593833	-0.150986	0.364583	0.0548786	0.80657	0.0662943	0.667589	0.029777	0.887364	-1.6415	2.01605e-05
RLK-Pelle_LRR-XI-1	BRADI_3g34457v3(KQJ97980)	-0.130711	0.786685	-0.0533168	0.890407	0.30785	0.559566	-0.286537	0.499897	-0.698383	0.205689	-1.42007	0.0199886
RLK-Pelle_SD-2b	BRADI_1g69600v3(KQK22838)	-0.326237	0.122019	0.317934	0.0417056	0.173721	0.651165	-0.130328	0.547052	0.0460126	0.810969	-0.438109	0.0762235
RLK-Pelle_RLCK-VIII	BRADI_2g12130v3(KQK04177)	-0.375295	0.389185	-0.0477344	0.883528	0.12323	0.785627	0.190926	0.523373	0.0714814	0.834217	0.589147	0.108174
RLK-Pelle_LRR-III	BRADI_2g22180v3(KQK05730)	0.523616	0.12871	-0.359723	0.205408	-0.162009	0.693626	0.354216	0.189333	0.492551	0.234052	-1.04073	0.0162965
RLK-Pelle_WAK	BRADI_5g24180v3(PNT62019)	-0.374028	0.619345	-0.911666	0.141885	-0.0903479	0.873823	-0.186665	0.796345	-1.01467	0.0721035	0.360694	0.467992
RLK-Pelle_DLSV	BRADI_4g10560v3(PNT63030)	-0.334309	0.611957	-0.168847	0.748844	-0.290658	0.527112	-0.00896067	0.981162	-0.494719	0.074369	0.156878	0.552626
RLK-Pelle_LRR-III	BRADI_2g48000v3(KQK09438)	1.77373	0.659581	-0.897005	0.808165	-4.10442	0.0853585	1.75757	0.402039	1.8992	0.63845	1.71941	0.447673
RLK-Pelle_RLCK-VIIa-2	BRADI_1g74540v3(KQK23550)	0.637843	0.113404	-0.183618	0.573225	0.125299	0.739198	0.674841	0.0926995	0.22188	0.694421	1.49297	0.000271231
RLK-Pelle_CR4L	BRADI_4g10470v3(KQJ87356)	-1.52871	0.174103	-0.350223	0.641003	1.00452	0.386142	-1.44648	0.190737	-0.394767	0.587738	0.543165	0.316516
RLK-Pelle_LysM	BRADI_4g16350v3(KQJ88204)	-0.306826	0.592271	0.0456902	0.900641	0.826771	0.0824752	-0.307413	0.404082	0.0207207	0.95913	-0.80529	0.0528208
RLK-Pelle_RLCK-XII-1	BRADI_1g76227v3(KQK23800)	-0.295007	0.177071	0.257959	0.117101	0.153103	0.387808	-0.158029	0.316222	-0.0384832	0.88343	0.654529	0.0222728
RLK-Pelle_PERK-1	BRADI_2g31990v3(KQK07014)	-0.120228	0.617825	-0.143938	0.472753	-0.174715	0.449852	-0.0169828	0.92733	0.326291	0.221436	0.31307	0.207526
RLK-Pelle_L-LEC	BRADI_5g16760v3(KQJ83769)	-0.403517	0.412881	-0.137777	0.754516	-0.114602	0.824007	-0.171962	0.609449	-0.671786	0.243846	0.524406	0.15084
RLK-Pelle_RLCK-VIIa-2	BRADI_3g25930v3(KQJ96629)	0.0488076	0.786546	-0.241925	0.18455	-0.0336752	0.874493	-0.0275053	0.864974	-0.126906	0.525332	-0.837036	3.67943e-05
RLK-Pelle_RLCK-VIIa-1	BRADI_4g39000v3(KQJ91661)	0.0211269	0.993255	1.79647	0.20783	0.156503	0.934674	0.429423	0.663279	0.239124	0.895349	-0.200302	0.878781
RLK-Pelle_LRR-I-1	BRADI_4g09481v3(PNT62908)	0.8169	0.250274	-0.753028	0.327025	-0.47541	0.444378	-0.169678	0.740109	0.192493	0.589435	-0.513	0.243371
RLK-Pelle_LRR-XI-1	BRADI_5g15070v3(KQJ83454)	0.0038012	0.992305	-0.435808	0.151758	-0.0824899	0.823071	0.0736741	0.804875	0.525444	0.141948	0.164232	0.712191
RLK-Pelle_RLCK-VI	BRADI_1g33440v3(KQK17277)	-1.60456	0.0894918	-0.141133	0.85037	-0.340946	0.746551	2.06694	0.053919	0.409449	0.680049	0.144098	0.852181
RLK-Pelle_LRR-XI-1	BRADI_1g07180v3(KQK12976)	0.349436	0.185101	0.433351	0.131826	0.0272878	0.951152	0.32045	0.182232	0.68029	0.146438	0.480242	0.0505831
RLK-Pelle_PERK-1	BRADI_2g49240v3(KQK09632)	-0.827635	0.406919	-1.27531	0.0632899	-0.515308	0.567879	1.14949	0.0704052	0.688708	0.248684	0.492598	0.417321
RLK-Pelle_RLCK-X	BRADI_1g30797v3(KQK16812)	0.253378	0.747338	0.491835	0.502451	-0.180942	0.839491	0.17911	0.919241	1.37902	0.062013	-0.0231702	0.980616
RLK-Pelle_L-LEC	BRADI_3g14100v3(KQJ94924)	0.184197	0.636081	-0.180209	0.649977	0.502424	0.372294	-0.0825361	0.835882	0.0701834	0.830801	-0.729757	0.015743
RLK-Pelle_L-LEC	BRADI_1g24160v3(KQK15650)	-0.541525	0.668611	-0.807127	0.388756	0.505284	0.714014	-0.655369	0.564161	-0.553699	0.460208	-0.936768	0.241357
RLK-Pelle_LRR-Xa	BRADI_4g20890v3(KQJ88745)	-0.297983	0.163872	-0.14942	0.378543	0.0335595	0.846734	-0.0506928	0.744103	-0.0973396	0.650715	-0.150901	0.494239
RLK-Pelle_RLCK-IXb	BRADI_4g38711v3(KQJ91622)	-0.920171	0.129553	-0.543968	0.316289	-0.269397	0.655201	-0.084189	0.863907	-2.64721	0.00055942	-1.8113	0.00788527
RLK-Pelle_RLCK-V	BRADI_2g44400v3(KQK08864)	-1.19657	0.0743428	-0.97024	0.130383	-0.260632	0.783511	0.936036	0.158318	2.306	0.00718576	-2.47978	0.0341458
RLK-Pelle_RLCK-VIIa-2	BRADI_2g62290v3(KQK11777)	-0.1647	0.595046	-0.205354	0.438447	-0.285861	0.315512	-0.0905349	0.746288	0.149313	0.698998	0.33891	0.379891
RLK-Pelle_L-LEC	BRADI_1g54167v3(KQK20380)	-0.814077	0.105747	-0.0952364	0.806262	0.0927095	0.856628	-0.498593	0.205701	-0.265112	0.412591	-1.07798	0.00424258
RLK-Pelle_DLSV	BRADI_1g25540v3(KQK15885)	-0.134827	0.524527	-0.0997558	0.604799	0.130004	0.615553	-0.0202597	0.90235	-0.520213	0.0163562	-0.687236	0.0150726
RLK-Pelle_DLSV	BRADI_5g22980v3(KQJ84807)	-0.192157	0.688268	0.453331	0.272185	-0.392389	0.385264	0.344125	0.398324	-0.121959	0.770547	0.0260886	0.951071
RLK-Pelle_WAK	BRADI_3g21721v3(KQJ96234)	0.42104	0.721235	0.716769	0.429206	2.03624	0.182861	-0.260879	0.866695	-0.422971	0.65143	-0.178193	0.747743
RLK-Pelle_LRR-I-1	BRADI_2g62670v3(KQK11833)	-0.659664	0.330883	0.402712	0.455129	-0.24814	0.655449	-0.202421	0.736953	0.225581	0.62716	0.444982	0.253136
RLK-Pelle_LRR-II	BRADI_3g46747v3(KQK00013)	0.214011	0.291288	0.15928	0.300142	-0.0847169	0.639857	0.305023	0.0365718	0.255226	0.294437	-0.164206	0.476483
RLK-Pelle_LRR-I-1	BRADI_4g09457v3(KQJ87131)	-1.08895	0.238803	0.877065	0.334528	0.301035	0.77596	-1.57094	0.438731	-0.474426	0.434284	-0.855758	0.0991644
RLK-Pelle_RLCK-VIIa-2	BRADI_1g29200v3(KQK16551)	-0.284845	0.690873	0.460295	0.522141	0.0369192	0.955786	-0.46104	0.423702	-0.424636	0.411375	0.954902	0.0674379
RLK-Pelle_LRR-XII-1	BRADI_4g30827v3(PNT64643)	-0.228202	0.371155	-0.265975	0.305405	-0.0638663	0.776918	-0.379695	0.104327	-0.0482218	0.898106	-0.661234	0.0461339
RLK-Pelle_SD-2b	BRADI_2g01217v3(KQK02402)	-0.118195	0.697246	-0.441006	0.11777	-0.185043	0.503236	0.384523	0.154184	-0.709492	0.434865	0.848599	0.148743
RLK-Pelle_SD-2b	BRADI_1g33650v3(KQK17315)	-0.177503	0.642902	-0.402055	0.350351	-0.679705	0.0560442	-0.82151	0.0250574	-1.83445	0.00463622	-2.69005	0.0022508
RLK-Pelle_RLCK-IXb	BRADI_1g51250v3(KQK19920)	-0.465476	0.0452174	0.674051	0.0194328	-0.0428652	0.856874	-0.407656	0.0400638	-0.280777	0.471732	1.46917	5.21531e-09
RLK-Pelle_SD-2b	BRADI_4g41920v3(KQJ92146)	-0.543169	0.622836	-0.725971	0.328645	3.03478	0.444419	-1.60947	0.690619	0.154212	0.685757	0.371905	0.356142
RLK-Pelle_WAK	BRADI_3g54770v3(KQK01261)	0.510121	0.619551	-0.372536	0.738591	1.94198	0.212652	1.37543	0.434497	-1.32439	0.263567	0.15041	0.891409
RLK-Pelle_LRR-I-1	BRADI_4g04126v3(KQJ86234)	0.707557	0.469609	-0.633685	0.54806	-0.134737	0.846661	0.0270689	0.97144	-0.786601	0.245463	0.0112729	0.9824
RLK-Pelle_DLSV	BRADI_1g25712v3(KQK15907)	0.0608217	0.829736	-0.45705	0.0572586	0.16645	0.461221	-0.146134	0.508534	-0.205192	0.517363	-0.716329	0.00393268
RLK-Pelle_SD-2b	BRADI_1g36720v3(KQK17777)	-1.438	0.121133	-0.437807	0.467632	-1.20884	0.141347	-1.1078	0.0294295	-1.20039	0.0553364	-2.77995	4.52892e-07
RLK-Pelle_LRR-XII-1	BRADI_3g16427v3(KQJ95316)	-0.294722	0.603346	-0.297579	0.463499	0.160355	0.77488	0.240357	0.732955	0.228931	0.622204	-0.121074	0.780608
RLK-Pelle_L-LEC	BRADI_1g76217v3(KQK23799)	-0.439525	0.385117	-0.511692	0.332247	-0.418197	0.551762	-0.966272	0.142171	-0.426004	0.475824	-0.283618	0.616239
RLK-Pelle_LRR-XI-1	BRADI_2g37621v3(PNT71940)	-0.00641539	0.986	-0.0904263	0.776572	0.286373	0.39307	-0.296856	0.377741	-0.449238	0.496622	-0.467252	0.331318
RLK-Pelle_LRR-I-1	BRADI_4g04077v3(KQJ86226)	-0.110143	0.91224	0.0249703	0.973424	0.226489	0.777569	0.825247	0.350826	-0.29617	0.635136	0.753593	0.276396
RLK-Pelle_WAK	BRADI_3g39700v3(KQJ98881)	-1.55201	0.0657322	-0.332246	0.669181	0.233883	0.743142	-0.423801	0.5008	0.34535	0.569159	0.59467	0.370801
RLK-Pelle_RLCK-V	BRADI_5g10150v3(KQJ82636)	-0.399741	0.250302	0.178455	0.526773	-0.0441838	0.935146	0.296759	0.358397	0.0592124	0.835918	0.646526	0.0426216
RLK-Pelle_RLCK-IXb	BRADI_4g38690v3(KQJ91619)	-0.419748	0.25011	0.0615632	0.862661	-0.0454121	0.901152	0.0973988	0.759548	-0.930756	0.0569845	0.749249	0.064776
RLK-Pelle_LysM	BRADI_3g06770v3(KQJ93795)	-0.0219926	0.969984	0.211211	0.562532	-0.192838	0.618375	-0.150141	0.631027	-0.434579	0.373014	0.313351	0.404073
RLK-Pelle_LRR-III	BRADI_1g46570v3(KQK19135)	0.353966	0.74486	0.702045	0.396451	-0.310165	0.803185	0.330263	0.71787	-2.43725	0.192104	0.0698406	0.938564
RLK-Pelle_RLCK-VIIa-1	BRADI_2g22967v3(KQK05859)	-0.569856	0.739775	-2.018	0.357987	-0.271007	0.840849	1.52851	0.266923	0.300597	0.938609	1.90622	0.23943
RLK-Pelle_DLSV	BRADI_4g24302v3(PNT64081)	-1.22009	0.0564123	0.126221	0.840876	0.970552	0.324357	-0.254194	0.733996	-0.213517	0.453955	0.0665094	0.80122
RLK-Pelle_RLCK-VIIb	BRADI_4g29290v3(KQJ90075)	-0.24553	0.389072	-0.435488	0.0323059	0.184905	0.463551	0.293104	0.130874	0.291485	0.511245	-2.09807	1.30968e-05
RLK-Pelle_L-LEC	BRADI_2g28165v3(PNT71489)	3.10453	0.432463	0.422857	0.876336	0.0144817	0.99447	-0.218431	0.878221	-0.116203	0.883874	-0.197155	0.825153
RLK-Pelle_LRR-XI-1	BRADI_3g37210v3(KQJ98495)	0.380813	0.558601	-0.273874	0.568055	0.179114	0.761437	-0.0751641	0.836758	0.31247	0.515522	0.112649	0.758273
RLK-Pelle_L-LEC	BRADI_3g49930v3(PNT69125)	0.568918	0.888239	-2.48286	0.312399	-2.52507	0.198677	-1.02797	0.472045	-2.69272	0.153085	-0.564923	0.78132
RLK-Pelle_LRR-Xb-1	BRADI_4g24590v3(KQJ89275)	-0.753001	0.241678	0.240086	0.650308	0.819525	0.0952404	0.166418	0.699835	-1.3472	0.0565839	-0.698407	0.180841
RLK-Pelle_SD-2b	BRADI_2g07310v3(KQK03355)	-0.41921	0.349568	0.0880791	0.761753	0.728082	0.0960668	-0.695073	0.0135068	-0.39784	0.393999	1.57893	3.83316e-10
RLK-Pelle_PERK-1	BRADI_2g07560v3(KQK03391)	0.00710205	0.974463	-0.0248587	0.895239	-0.10606	0.596321	-0.037098	0.815145	-0.0183781	0.927646	-0.893497	0.000203377
RLK-Pelle_DLSV	BRADI_5g21857v3(PNT61852)	0.802099	0.480583	-0.875737	0.305706	-0.234456	0.726681	-0.339322	0.379719	-2.3051	0.00210888	-0.534338	0.49778
RLK-Pelle_LRR-XII-1	BRADI_2g00485v3(KQK02274)	0.365711	0.70481	0.378349	0.591281	0.667825	0.423963	-0.874938	0.295531	-0.257825	0.607183	-0.485058	0.469147
RLK-Pelle_LRR-XI-2	BRADI_2g59470v3(KQK11323)	0.575795	0.221442	0.577817	0.0626819	0.0707052	0.850238	-0.423869	0.227622	0.668567	0.0851741	-0.141394	0.725137
RLK-Pelle_WAK	BRADI_5g25175v3(PNT62081)	-0.768137	0.129461	-0.315955	0.50422	0.27394	0.695631	-1.0512	0.170375	-0.264737	0.541844	0.361818	0.434448
RLK-Pelle_RLCK-VI	BRADI_3g19020v3(KQJ95791)	0.842492	0.0498676	-0.465854	0.159643	0.198537	0.62108	0.430711	0.19188	0.491548	0.287654	-1.66051	0.00378625
RLK-Pelle_SD-2b	BRADI_2g01200v3(KQK02399)	-1.29786	0.316211	0.360922	0.722429	1.35667	0.328942	0.555961	0.748184	-1.26876	0.436021	-0.80928	0.737204
RLK-Pelle_LRR-V	BRADI_1g21040v3(KQK15153)	-0.244483	0.380203	0.946071	7.88601e-05	0.132924	0.539367	-0.122923	0.465538	-0.22341	0.397992	3.02423	6.38886e-30
RLK-Pelle_LRR-III	BRADI_2g53420v3(KQK10335)	0.690498	0.457022	0.000786408	0.999197	-0.324167	0.623052	0.124302	0.883789	0.371286	0.712034	-0.782575	0.258369
RLK-Pelle_DLSV	BRADI_4g37220v3(KQJ91371)	0.106172	0.710654	-0.634275	0.00171271	-0.0141003	0.964249	0.369445	0.134044	0.0483383	0.81885	-2.40681	1.98066e-05
RLK-Pelle_WAK	BRADI_5g24311v3(KQJ85015)	0.0629224	0.906152	0.69833	0.133823	-0.135347	0.78782	0.202653	0.652435	-0.475862	0.260878	-0.954032	0.0657335
RLK-Pelle_PERK-1	BRADI_1g58020v3(KQK20993)	-2.83793	0.147388	0.521068	0.784871	-1.87737	0.641318	0.250564	0.940363	1.13306	0.547883	-0.328988	0.806309
RLK-Pelle_PERK-2	BRADI_2g56927v3(PNT73317)	0.111036	0.914149	-0.548704	0.498153	0.328775	0.614662	-0.253861	0.679957	-0.570563	0.653899	-0.700727	0.557922
RLK-Pelle_DLSV	BRADI_4g10600v3(KQJ87371)	-0.372298	0.44233	0.0923845	0.82626	0.349739	0.479964	0.224241	0.622827	0.151323	0.739069	1.06488	0.0197335
RLK-Pelle_WAK	BRADI_5g03577v3(KQJ81868)	0.858228	0.565001	-0.320364	0.607676	2.30069	0.136651	2.22998	0.364148	0.408961	0.525224	-0.628477	0.284639
RLK-Pelle_DLSV	BRADI_5g23290v3(KQJ84853)	0.186974	0.894677	-0.561499	0.43085	1.10995	0.661843	-1.62073	0.479795	-1.19224	0.122488	-1.34083	0.146351
RLK-Pelle_RLCK-XIII	BRADI_1g77730v3(KQK24035)	0.0843911	0.956859	-0.922684	0.255241	-0.0721123	0.934116	1.32418	0.0429304	1.40959	0.0510954	0.823033	0.344373
RLK-Pelle_LRR-Xa	BRADI_2g25320v3(KQK06249)	-0.0771983	0.734568	-0.171937	0.362671	0.0438391	0.863052	-0.245675	0.0992998	-0.243781	0.232182	0.213467	0.352363
RLK-Pelle_LRR-IV	BRADI_1g51630v3(KQK19977)	0.46667	0.247922	0.0607825	0.803993	-0.156544	0.583632	-0.451227	0.0289083	-0.000566123	0.998362	-1.26778	0.000460556
RLK-Pelle_DLSV	BRADI_4g09498v3(PNT62918)	-0.154064	0.896377	-1.13074	0.261655	-0.180299	0.770687	0.124638	0.836911	-0.514754	0.385598	-0.285681	0.677593
RLK-Pelle_L-LEC	BRADI_1g23716v3(KQK15566)	-0.268082	0.478031	0.0784291	0.804256	0.0612699	0.881505	-0.701366	0.0140696	-0.221358	0.58793	-0.240819	0.610689
RLK-Pelle_LRR-I-1	BRADI_2g52955v3(PNT73063)	0.34457	0.327589	0.265273	0.392667	0.419733	0.23171	0.481592	0.118048	0.149158	0.649178	-0.559253	0.0606301
RLK-Pelle_LRR-XI-1	BRADI_3g35137v3(KQJ98144)	0.732672	0.557893	-0.0156078	0.975875	0.0158956	0.979866	-0.493661	0.175397	-0.175781	0.800667	0.552681	0.365316
RLK-Pelle_LRR-III	BRADI_1g31730v3(KQK16977)	0.785989	0.603097	1.27949	0.411339	0.0928699	0.967998	0.0917911	0.936253	0.336051	0.647807	-0.529194	0.570605
RLK-Pelle_DLSV	BRADI_3g29120v3(KQJ97162)	0.320703	0.272822	-0.283457	0.135816	-0.190987	0.432976	0.135817	0.454542	-0.146145	0.620879	-1.58679	1.29136e-06
RLK-Pelle_WAK_LRK10L-1	BRADI_2g02470v3(PNT69892)	0.826365	0.0978612	0.675752	0.187536	-0.782716	0.139679	0.542	0.337219	-0.575398	0.253554	-0.975691	0.0639987
RLK-Pelle_LRR-XII-1	BRADI_4g08300v3(PNT62792)	0.038636	0.920871	0.337885	0.345503	-0.233958	0.491429	0.267011	0.407408	0.0176983	0.957257	-0.218197	0.474682
RLK-Pelle_L-LEC	BRADI_1g38317v3(KQK18056)	-1.3838	0.22122	0.462266	0.687808	-0.950092	0.481325	-1.09475	0.217699	0.469273	0.823547	-0.681429	0.738028
RLK-Pelle_L-LEC	BRADI_3g27590v3(KQJ96881)	-0.359078	0.466797	-0.513148	0.135634	0.882969	0.175823	-0.035165	0.929651	0.111243	0.852082	-8.39275	3.57789e-09
RLK-Pelle_LRR-III	BRADI_1g23890v3(KQK15591)	3.3706	0.393105	-2.85742	0.439554	-0.937403	0.756186	-0.760467	0.836813	-0.788634	0.606836	-0.216132	0.886484
RLK-Pelle_RLCK-XVI	BRADI_3g01137v3(PNT65707)	-0.212738	0.705886	-0.411993	0.250374	-0.314968	0.485749	0.535458	0.246981	0.295467	0.44929	-0.643984	0.272507
RLK-Pelle_LRR-II	BRADI_3g10397v3(KQJ94416)	-0.545488	0.641746	-0.638516	0.4175	-0.995534	0.279975	0.954856	0.215106	0.670079	0.449437	-0.321571	0.788415
RLK-Pelle_LRR-VIII-1	BRADI_2g53277v3(PNT73103)	-0.224161	0.873539	0.879092	0.435441	-0.18784	0.818209	0.971516	0.256451	0.0447391	0.965961	0.591624	0.577023
RLK-Pelle_L-LEC	BRADI_1g23730v3(KQK15568)	-1.4297	0.189702	-1.34019	0.379378	1.04117	0.466444	-1.51289	0.165405	-1.78268	0.195611	0.445147	0.794718
RLK-Pelle_LRR-III	BRADI_4g08265v3(KQJ86888)	0.427215	0.878457	-1.86015	0.645378	0.422196	0.806696	0.241724	0.777584	3.53665	0.259683	2.89637	0.350548
RLK-Pelle_LRR-Xb-1	BRADI_3g04217v3(KQJ93384)	0.640667	0.208074	-0.0603048	0.886471	-0.227165	0.534439	-0.523983	0.0352921	0.0392119	0.892161	-1.8513	2.07712e-05
RLK-Pelle_RLCK-IV	BRADI_3g55767v3(KQK01424)	-0.0261696	0.977876	0.986292	0.371818	0.346055	0.779451	1.18407	0.409539	-1.17803	0.532222	2.0153	0.214657
RLK-Pelle_DLSV	BRADI_1g25647v3(KQK15896)	-0.366561	0.309704	0.128555	0.502968	0.425826	0.237056	-0.0419163	0.864009	0.135627	0.611893	-0.170073	0.435388
RLK-Pelle_DLSV	BRADI_1g42397v3(KQK18427)	-0.296177	0.186267	0.0241832	0.90098	0.275152	0.546226	-0.118529	0.682364	-0.0184023	0.961105	-1.74216	1.00292e-09
RLK-Pelle_WAK_LRK10L-1	BRADI_2g17520v3(KQK05033)	-0.468735	0.724922	-0.067728	0.95457	0.831819	0.649042	-0.160489	0.891588	0.0836433	0.936643	0.737795	0.518435
RLK-Pelle_LysM	BRADI_4g38920v3(KQJ91649)	0.144884	0.830037	-0.736976	0.138342	0.658854	0.354951	0.817867	0.233866	0.243037	0.558014	-0.97727	0.00300497
RLK-Pelle_LRR-XII-1	BRADI_5g25117v3(KQJ85142)	-0.05558	0.879238	-0.140733	0.383828	0.29599	0.536872	0.104002	0.651292	0.0443726	0.898074	-0.29541	0.415578
RLK-Pelle_DLSV	BRADI_2g12900v3(KQK04304)	0.981244	0.39696	-0.65754	0.498852	0.0207318	0.984706	0.173086	0.851298	-0.900365	0.0799087	0.455915	0.297644
RLK-Pelle_CrRLK1L-1	BRADI_1g66160v3(KQK22263)	0.0729287	0.914425	0.0194906	0.967114	-0.0694501	0.884476	-0.274343	0.361213	0.824807	0.120903	-1.18568	0.0461339
RLK-Pelle_DLSV	BRADI_4g15047v3(PNT63394)	-0.196617	0.696897	0.482193	0.172824	-0.484551	0.178007	-0.397306	0.0628248	-0.940949	0.153986	0.397302	0.21739
RLK-Pelle_SD-2b	BRADI_1g33640v3(KQK17312)	0.781825	0.103044	0.52872	0.0470182	-0.165298	0.741899	-0.0214445	0.91959	0.0443575	0.922621	-0.748432	0.141424
RLK-Pelle_L-LEC	BRADI_2g28161v3(KQK06748)	0.608447	0.824015	-1.02797	0.354097	0.700933	0.727289	0.195883	0.912355	0.754552	0.690922	1.79059	0.16074
RLK-Pelle_LRR-XII-1	BRADI_5g04000v3(PNT60754)	0.953877	0.054113	0.378392	0.21502	-0.212701	0.624636	-0.101536	0.562225	-0.25387	0.203646	0.146803	0.449216
RLK-Pelle_RLCK-IXb	BRADI_2g41900v3(PNT72256)	0.775854	0.556274	-0.136148	0.923812	-0.50547	0.619621	0.581834	0.508772	0.20594	0.88656	-0.333549	0.790105
RLK-Pelle_WAK	BRADI_4g42385v3(KQJ92228)	0.234454	0.446804	-0.732489	0.00958465	0.0139716	0.969413	-0.125788	0.581451	0.0738596	0.77729	-1.71297	8.7215e-10
RLK-Pelle_RLCK-IXb	BRADI_3g51397v3(PNT69212)	-0.177903	0.554613	0.309489	0.275766	0.191146	0.499967	0.13592	0.611026	0.210727	0.473785	-0.0928472	0.73192
RLK-Pelle_LRR-XI-1	BRADI_4g21836v3(KQJ88871)	0.493874	0.0331215	0.803065	0.00153418	0.192112	0.457923	0.18251	0.336057	0.096625	0.767747	0.0118226	0.971967
RLK-Pelle_WAK	BRADI_1g46170v3(KQK19051)	0.542795	0.386986	-1.00162	0.0947668	-0.297606	0.595899	-0.386366	0.370953	0.0614323	0.930204	-2.38907	1.46697e-05
RLK-Pelle_LRR-IX	BRADI_4g19600v3(KQJ88573)	-0.0366096	0.922411	-0.226644	0.495367	-0.127585	0.726132	0.346525	0.26239	0.432727	0.314024	-0.411663	0.261488
RLK-Pelle_LRR-XII-1	BRADI_2g47254v3(KQK09298)	-0.369676	0.591766	-1.36652	0.0531265	0.647136	0.408472	-0.0375484	0.955402	-0.00659568	0.991805	-3.16459	9.24717e-07
RLK-Pelle_WAK	BRADI_3g49160v3(KQK00402)	0.0568918	0.788992	-0.0667741	0.720041	-0.0656936	0.807698	0.301877	0.068709	0.316663	0.317335	-1.10033	1.20821e-05
RLK-Pelle_LRR-XI-1	BRADI_5g01210v3(KQJ81517)	-0.744807	0.689975	-2.128	0.180464	-0.49413	0.697077	1.15072	0.334038	1.06347	0.425736	2.08131	0.01235
RLK-Pelle_DLSV	BRADI_1g25187v3(KQK15839)	-0.0844645	0.763006	-0.109402	0.703284	-0.156469	0.639413	0.0227393	0.934949	0.0817762	0.797873	-0.628366	0.0540512
RLK-Pelle_RLCK-VIIa-2	BRADI_3g27180v3(KQJ96794)	-0.194786	0.536844	-0.0915007	0.703784	0.0468785	0.86567	-0.0257225	0.895169	-0.0717231	0.788616	-0.506812	0.0674995
RLK-Pelle_LRK10L-2	BRADI_2g01320v3(KQK02414)	-0.307462	0.374518	-0.111111	0.696477	0.386734	0.3313	-0.228618	0.312217	-0.264312	0.301908	-0.421789	0.222533
RLK-Pelle_RLCK-X	BRADI_3g19830v3(KQJ95935)	0.611651	0.399319	-0.341973	0.583146	0.0170937	0.979307	0.447184	0.234992	-0.296699	0.440521	-2.83252	0.0018729
RLK-Pelle_RLCK-IV	BRADI_2g55126v3(KQK10609)	-0.550387	0.237443	1.11131	0.00326339	0.507092	0.159954	-0.202371	0.556415	-0.0769568	0.831788	0.370697	0.299624
RLK-Pelle_DLSV	BRADI_5g21870v3(PNT61854)	-0.0161288	0.95582	-0.747602	0.0329254	-0.634657	0.0305331	-0.140166	0.488461	-0.512919	0.0591129	-1.98021	8.66086e-08
RLK-Pelle_RLCK-VIIa-1	BRADI_1g16480v3(KQK14454)	0.0423983	0.926189	-0.0659469	0.795281	0.135273	0.594943	-0.081779	0.743432	-0.335084	0.394136	1.13775	0.00434575
RLK-Pelle_DLSV	BRADI_4g10367v3(PNT62996)	-0.296905	0.432235	0.447682	0.158872	0.0704447	0.85439	-0.372201	0.326026	-0.24165	0.55259	-0.195479	0.669401
RLK-Pelle_SD-2b	BRADI_3g27197v3(PNT67417)	1.80567	0.11769	0.709244	0.445919	-0.835631	0.30829	-0.708881	0.127498	-1.00186	0.418799	-2.54409	0.127491
RLK-Pelle_SD-2b	BRADI_5g09900v3(KQJ82591)	0.967631	0.314968	-0.907406	0.194865	-0.739868	0.197059	-0.157016	0.736833	-0.0741986	0.984167	-0.471775	0.892274
RLK-Pelle_LRR-III	BRADI_4g20174v3(KQJ88647)	0.831111	0.427357	-0.110655	0.848753	-0.657812	0.292073	0.714049	0.124956	1.44502	0.0291448	1.03325	0.0643202
RLK-Pelle_L-LEC	BRADI_5g16590v3(KQJ83743)	-0.382826	0.717965	-0.933664	0.273974	-0.500391	0.609308	-0.0598737	0.963647	-0.696012	0.4106	0.0390146	0.973891
RLK-Pelle_LRR-Xb-1	BRADI_1g59360v3(KQK21206)	-0.603753	0.704049	-1.04173	0.21545	-0.0263454	0.98359	-0.223112	0.866897	0.983849	0.188498	1.98861	0.0147631
RLK-Pelle_WAK	BRADI_4g40422v3(PNT65324)	-0.367114	0.641608	-0.647718	0.233339	0.46198	0.756631	0.126682	0.913632	-0.514946	0.201061	-0.0884994	0.844128
RLK-Pelle_DLSV	BRADI_3g04940v3(PNT65960)	-0.327514	0.504263	-0.25814	0.490926	-0.154404	0.691376	-0.141898	0.693838	-0.282784	0.591974	1.63827	0.000125761
RLK-Pelle_LRR-III	BRADI_3g29770v3(PNT67624)	-0.454903	0.620219	0.816396	0.422734	-0.025507	0.979023	0.190558	0.856432	0.44259	0.530736	1.30848	0.0144404
RLK-Pelle_LRR-XII-1	BRADI_1g47990v3(KQK19388)	-0.224112	0.780115	0.785746	0.232942	0.189737	0.781962	0.490111	0.545821	-0.144864	0.848575	1.89967	0.0183405
RLK-Pelle_LRR-Xb-1	BRADI_3g04176v3(KQJ93382)	0.35784	0.154341	-0.322967	0.323261	0.0250343	0.931788	-0.265732	0.206026	0.0657997	0.822862	-2.59193	3.73781e-08
