# Supplementary material for: Phylogeny of the plant receptor-like kinase (RLK) gene family and expression analysis of wheat RLK genes in response to biotic and abiotic stresses
Source: BMC Genomics. 2023 May 1;24:224. doi: 10.1186/s12864-023-09303-7 (PMC10152718; doi:10.1186/s12864-023-09303-7)
Supplement: Supplementary file 24 — Additional file 24: Table S11. Normalized gene expression log2-fold fold change (treatment vs. control) values of T. aestivum RLK genes from transcriptomes under abiotic stress treatments. Sheet 1 was about heat stress. Sheet 2 was about salinity stress. Sheet 3 was about waterlogging stress. [file 12864_2023_9303_MOESM24_ESM.xls]

## Sheet: Heat stress
Table S11:Normalized gene expression log2-fold fold change (treatment vs. control) values of T. aestivum RLK genes from transcriptomes under abiotic stress treatments.
Subfamily	Gene_ID	10dpa(heat vs. control)	p-value	14dpa(heat vs. control)	p-value
RLK-Pelle_DLSV	TraesCS7B02G461600	-0.310928	0.938523	-1.15185	0.468779
RLK-Pelle_DLSV	TraesCS3B02G555700	0.380534	0.743088	-1.33006	0.107085
RLK-Pelle_LRR-XII-1	TraesCS7B02G279700	0.0625057	0.967578	0.186792	0.94104
RLK-Pelle_LRR-I-1	TraesCS6B02G150400	-0.475078	0.703288	0.230025	0.899792
RLK-Pelle_DLSV	TraesCS3D02G542400	-0.638956	0.874183	-0.913607	0.645125
RLK-Pelle_RLCK-VIIa-2	TraesCS3B02G241300	0.136409	0.835724	-0.169522	0.736053
RLK-Pelle_LRR-VI-2	TraesCS2B02G607200	-0.61123	0.168392	0.340353	0.320273
RLK-Pelle_LRR-III	TraesCS1D02G301400	0.116342	0.923497	-1.79362	0.0389752
RLK-Pelle_LRR-II	TraesCS3B02G106100	0.656062	0.185422	0.70694	0.222897
RLK-Pelle_WAK	TraesCS5B02G089800	0.664461	0.867887	1.58744	0.694486
RLK-Pelle_WAK	TraesCS2D02G002600	0.766435	0.403826	-0.626478	0.450736
RLK-Pelle_LRR-Xb-2	TraesCS2B02G208900	2.09984	0.158171	1.48211	0.427944
RLK-Pelle_L-LEC	TraesCS1A02G048100	0.821711	0.645829	-0.142052	0.971734
RLK-Pelle_L-LEC	TraesCS2A02G041000	1.61334	0.650506	-1.31866	0.632468
RLK-Pelle_SD-2b	TraesCS1A02G356300	1.21391	0.751897	-3.5788	0.196626
RLK-Pelle_LRR-II	TraesCS1B02G134800	-0.44155	0.478775	-1.26478	0.753978
RLK-Pelle_WAK	TraesCS6B02G413900	3.21615	0.106028	2.50515	0.268253
RLK-Pelle_DLSV	TraesCS4D02G215200	-0.245237	0.649233	-0.779447	0.246002
RLK-Pelle_LRR-XI-1	TraesCS2B02G005000	3.07977	0.138398	-0.266575	0.749393
RLK-Pelle_RLCK-VI	TraesCS2A02G504700	-2.65233	0.00129994	-2.49557	0.0875856
RLK-Pelle_RLCK-VIIa-2	TraesCS4D02G208400	-1.18822	0.011788	0.151409	0.738495
RLK-Pelle_RLCK-XVI	TraesCS6D02G031600	2.06871	0.111601	1.36061	0.0652176
RLK-Pelle_LRR-V	TraesCS2D02G174500	0.777856	0.579916	-1.05237	0.0616837
RLK-Pelle_RLCK-VIIa-2	TraesCS7A02G550300	-1.33396	0.187971	-0.658514	0.454019
RLK-Pelle_LRK10L-2	TraesCS2D02G530700	1.40775	0.722227	2.65297	0.275599
RLK-Pelle_DLSV	TraesCS7D02G012400	-0.209306	0.728122	-1.36611	0.00605246
RLK-Pelle_LRR-VIII-1	TraesCS3D02G333500	0.334744	0.93357	1.58744	0.694486
RLK-Pelle_LRK10L-2	TraesCS3D02G063000	0.729343	0.85499	0.944831	0.728607
RLK-Pelle_Extensin	TraesCS3A02G104800	0.563909	0.244811	0.520738	0.175166
RLK-Pelle_L-LEC	TraesCS5A02G052400	1.43768	0.284737	0.0987533	0.928644
RLK-Pelle_LRR-IX	TraesCS4D02G050200	0.154479	0.722658	0.106154	0.73453
RLK-Pelle_RLCK-V	TraesCS2D02G159800	0.0697304	0.913954	-1.04338	0.167623
RLK-Pelle_SD-2b	TraesCS7B02G026800	2.16546	0.393974	2.24977	0.574065
RLK-Pelle_LRR-XII-1	TraesCS2D02G067000	1.29061	0.21437	-0.316853	0.800142
RLK-Pelle_LRR-XII-1	TraesCS7B02G377900	3.22024	0.111133	2.11462	0.135954
RLK-Pelle_LRR-III	TraesCS2A02G337000	-1.31415	0.0581843	-0.0528937	0.961114
RLK-Pelle_DLSV	TraesCS3A02G521100	-0.979805	0.451873	2.09326	0.110367
RLK-Pelle_LRR-V	TraesCS7A02G390300	0.0588191	0.963007	0.345463	0.811257
RLK-Pelle_LysM	TraesCS7B02G162500	-0.0921445	0.852085	0.877046	0.0735774
RLK-Pelle_LRR-XII-1	TraesCS7D02G357000	-0.971831	0.809895	3.30193	0.339778
RLK-Pelle_LRR-XI-1	TraesCS7D02G150200	-1.33629	0.0414207	0.574779	0.463841
RLK-Pelle_DLSV	TraesCS2A02G418300	0.831556	0.390217	-0.102402	0.935407
RLK-Pelle_DLSV	TraesCS2D02G415800	-0.798309	0.39243	-0.22016	0.737473
RLK-Pelle_LRR-XII-1	TraesCS4B02G350900	-0.971831	0.809895	1.58744	0.694486
RLK-Pelle_DLSV	TraesCS7A02G434300	4.71934	0.00275324	2.55292	0.308163
RLK-Pelle_RLCK-VIIa-1	TraesCS3B02G603300	0.968768	0.49589	0.867411	0.573778
RLK-Pelle_RLCK-XIII	TraesCS6D02G028100	0.100472	0.968319	-1.88181	0.212538
RLK-Pelle_LRR-XII-1	TraesCS2B02G483400	1.16815	0.422728	-1.05521	0.373613
RLK-Pelle_LRR-VII-1	TraesCS4D02G172000	1.36006	0.00744567	0.307159	0.43602
RLK-Pelle_RLCK-VI	TraesCS2B02G532900	0.071991	0.930526	-0.409334	0.683968
RLK-Pelle_DLSV	TraesCS1D02G058900	0.157377	0.727219	0.410063	0.398105
RLK-Pelle_WAK_LRK10L-1	TraesCS3D02G045200	-2.21027	0.0696963	1.10947	0.492376
RLK-Pelle_RLCK-VIIa-2	TraesCS5A02G215200	-1.32922	0.306169	-1.74388	0.426893
RLK-Pelle_LRR-XI-1	TraesCS1B02G355700	-0.245406	0.695131	-0.841647	0.245323
RLK-Pelle_LRR-XII-1	TraesCS5D02G263300	-0.123547	0.839703	-0.393624	0.617042
RLK-Pelle_LRR-III	TraesCS4B02G047100	0.382403	0.259267	-0.250447	0.489987
RLK-Pelle_DLSV	TraesCS1B02G076600	-0.699645	0.862373	-0.949193	0.814259
RLK-Pelle_DLSV	TraesCS7B02G445400	0.38538	0.589416	0.284093	0.721234
RLK-Pelle_RLCK-VIIa-2	TraesCS5B02G239600	-1.5232	0.0561233	-0.461489	0.70854
RLK-Pelle_RLCK-VIIa-2	TraesCS6B02G367100	-1.42276	0.0485586	0.789938	0.746547
RLK-Pelle_LRK10L-2	TraesCS7B02G233100	0.110651	0.932692	-1.07951	0.743693
RLK-Pelle_DLSV	TraesCS7B02G461900	-2.62574	0.0011611	-0.917009	0.152785
RLK-Pelle_RLCK-V	TraesCS1B02G193000	-2.92779	0.470266	-2.71769	0.428509
RLK-Pelle_DLSV	TraesCS4A02G026600	-1.52651	0.0638453	-0.49013	0.646814
RLK-Pelle_DLSV	TraesCS2D02G221400	0.263886	0.532005	-0.168658	0.738624
RLK-Pelle_LRR-III	TraesCS4D02G046900	-0.0193338	0.962146	-0.0627535	0.87359
RLK-Pelle_RLCK-VI	TraesCS7D02G471700	-0.607928	0.32668	-1.81077	0.000959978
RLK-Pelle_WAK	TraesCS5D02G043500	-0.731541	0.642665	1.60931	0.284521
RLK-Pelle_LRR-III	TraesCS4A02G133400	0.902767	0.140389	0.026213	0.95614
RLK-Pelle_LRR-XI-1	TraesCS2A02G230100	-0.225529	0.795211	-0.146606	0.787048
RLK-Pelle_DLSV	TraesCS1A02G100300	1.86563	0.112471	3.11933	0.0500928
RLK-Pelle_WAK	TraesCS7D02G085900	0.777497	0.845431	1.14367	0.777923
RLK-Pelle_SD-2b	TraesCS3B02G175800	1.79629	0.605868	-1.83918	0.462745
RLK-Pelle_CrRLK1L-1	TraesCS3B02G151200	-0.394266	0.287236	-0.273588	0.380424
RLK-Pelle_LRR-XI-1	TraesCS7D02G302400	1.5201	0.0554583	0.726329	0.410518
RLK-Pelle_DLSV	TraesCS5D02G187500	0.731415	0.420704	0.269648	0.737048
RLK-Pelle_LRR-I-2	TraesCS7B02G119700	-0.142986	0.747765	0.489086	0.404907
RLK-Pelle_LRR-XI-2	TraesCS7B02G122800	0.170245	0.891216	-1.46128	0.242412
RLK-Pelle_LRR-VI-2	TraesCS2A02G088800	-0.130094	0.731492	0.195134	0.673895
RLK-Pelle_SD-2b	TraesCS1D02G360400	-1.69019	0.252077	-0.831011	0.809912
RLK-Pelle_DLSV	TraesCS2D02G091100	-0.113412	0.797727	-0.466398	0.323522
RLK-Pelle_SD-2b	TraesCS3D02G156400	-1.2899	0.538743	-4.63635	0.0207291
RLK-Pelle_LRR-XII-1	TraesCS2A02G491300	0.19712	0.820638	-0.102187	0.907528
RLK-Pelle_LRR-III	TraesCS4B02G241500	-0.94515	0.056102	-0.688045	0.075151
RLK-Pelle_DLSV	TraesCS3D02G501400	1.79532	0.322775	0.0592173	0.985553
RLK-Pelle_RLCK-VIIa-2	TraesCS7D02G409400	-0.204118	0.932378	0.332638	0.922376
RLK-Pelle_L-LEC	TraesCS4D02G102700	2.43387	0.299	-0.783667	0.7583
RLK-Pelle_DLSV	TraesCS2B02G511600	0.255303	0.725768	0.841567	0.475287
RLK-Pelle_WAK	TraesCS2B02G151900	-0.971831	0.809895	-1.43838	0.721387
RLK-Pelle_RLCK-VIIa-2	TraesCS5D02G493800	0.453808	0.373821	0.0493096	0.932646
RLK-Pelle_LRR-II	TraesCS2B02G340700	0.295634	0.520166	0.121718	0.750915
RLK-Pelle_L-LEC	TraesCS4D02G288200	1.71686	0.616147	-1.13802	0.430833
RLK-Pelle_LRR-II	TraesCS7D02G291200	-0.494117	0.183927	-0.134431	0.723042
RLK-Pelle_RLCK-IXb	TraesCS6D02G112900	1.51293	0.260256	0.96084	0.403594
RLK-Pelle_SD-2b	TraesCS4A02G353300	0.0358546	0.929689	-0.103846	0.830542
RLK-Pelle_DLSV	TraesCSU02G008100	-0.462189	0.615895	1.70277	0.379639
RLK-Pelle_WAK_LRK10L-1	TraesCS3D02G048000	0.569648	0.730867	-0.246343	0.892534
RLK-Pelle_DLSV	TraesCS2B02G241800	-1.48601	0.17193	-0.143979	0.906343
RLK-Pelle_LRR-Xa	TraesCS1B02G269900	-0.715855	0.117227	-0.120525	0.818403
RLK-Pelle_LRR-III	TraesCS7A02G214300	-3.19612	3.14798e-05	-3.68963	0.0580487
RLK-Pelle_LRR-III	TraesCS1D02G240400	0.689268	0.234299	0.0497628	0.923211
RLK-Pelle_SD-2b	TraesCS7A02G230900	-0.920982	0.172569	-1.19846	0.156086
RLK-Pelle_WAK	TraesCS7D02G085600	-1.97308	0.600376	-0.563522	0.889261
RLK-Pelle_RLCK-XI	TraesCS7B02G423700	0.759736	0.213466	0.138741	0.849275
RLK-Pelle_L-LEC	TraesCS5D02G452800	1.96615	0.542031	2.28142	0.568457
RLK-Pelle_LRR-II	TraesCS2D02G321400	0.158135	0.758712	-0.494436	0.312913
RLK-Pelle_RKF3	TraesCS1B02G275100	0.575584	0.761707	0.486681	0.637536
RLK-Pelle_RLCK-VIIa-2	TraesCS4A02G010000	-0.38946	0.699721	-0.171032	0.907781
RLK-Pelle_SD-2b	TraesCS3A02G064400	0.270607	0.810103	1.89042	0.402693
RLK-Pelle_SD-2b	TraesCS7A02G431100	1.14745	0.259626	2.67043	0.209373
RLK-Pelle_RLCK-VI	TraesCS5B02G521500	-0.0831657	0.904042	-1.02366	0.0607249
RLK-Pelle_LRR-XIIIb	TraesCS7D02G166100	1.79235	0.0569652	-0.237979	0.628735
RLK-Pelle_LRR-XI-1	TraesCS4A02G491600	0.728905	0.717049	0.00482272	0.998045
RLK-Pelle_LRR-Xb-1	TraesCS3D02G311500	0.284627	0.738922	-0.189382	0.82893
RLK-Pelle_DLSV	TraesCS3B02G534400	-0.161804	0.938563	-1.76585	0.661268
RLK-Pelle_LRK10L-2	TraesCS5B02G528300	3.26772	0.113022	2.46536	0.239184
RLK-Pelle_LRR-V	TraesCS6A02G171300	-1.06072	0.0171776	0.0131555	0.973104
RLK-Pelle_PERK-2	TraesCS1D02G442500	-1.06953	0.790293	-0.563522	0.889261
RLK-Pelle_CR4L	TraesCS7D02G318600	-0.954656	0.0722722	-0.996809	0.230618
RLK-Pelle_LRR-IV	TraesCS7D02G313000	-0.925761	0.305696	0.538242	0.493686
RLK-Pelle_LRR-I-1	TraesCS6A02G122200	-0.131075	0.929207	1.7188	0.505438
RLK-Pelle_LysM	TraesCS6A02G168900	-0.351468	0.570054	-0.631978	0.595698
RLK-Pelle_SD-2b	TraesCS3B02G107000	2.69797	0.221973	1.69219	0.566029
RLK-Pelle_DLSV	TraesCS7B02G393400	2.10315	0.202775	1.0041	0.501349
RLK-Pelle_RLCK-V	TraesCS1A02G272100	0.531878	0.364337	-0.540733	0.175609
RLK-Pelle_L-LEC	TraesCS2A02G126500	1.38134	0.392842	-0.130187	0.915205
RLK-Pelle_RLCK-XV	TraesCS6A02G180900	-1.08759	0.0192736	-0.661221	0.149309
RLK-Pelle_LRR-VIII-1	TraesCS2B02G452400	-1.58456	0.0339043	-0.462539	0.756395
RLK-Pelle_LRR-Xb-1	TraesCS6D02G114800	2.26934	0.0486604	0.179453	0.871481
RLK-Pelle_DLSV	TraesCS2D02G222300	-0.700677	0.516742	0.418731	0.717223
RLK-Pelle_WAK_LRK10L-1	TraesCS5B02G456400	0.0222839	0.967756	-0.0366126	0.953726
RLK-Pelle_LRR-XI-1	TraesCS2D02G013700	1.4795	0.382733	-0.129351	0.814357
RLK-Pelle_RLCK-IXb	TraesCS2A02G079300	0.107527	0.869925	-0.69273	0.279478
RLK-Pelle_DLSV	TraesCS7A02G229600	-0.413818	0.439471	0.528236	0.382886
RLK-Pelle_LRR-XI-1	TraesCS2A02G268300	1.14822	0.155521	-0.322893	0.67058
RLK-Pelle_RLCK-VIII	TraesCS7B02G164600	-2.01111	0.000410234	-1.20065	0.382195
RLK-Pelle_LRR-XI-1	TraesCS7B02G260400	2.29869	0.294985	-0.128169	0.85698
RLK-Pelle_DLSV	TraesCS5B02G354100	-1.35326	0.738063	-1.43838	0.721387
RLK-Pelle_LRR-XII-1	TraesCS4A02G232200	0.330108	0.795863	2.1906	0.134151
RLK-Pelle_WAK	TraesCS7A02G091200	0.531177	0.535665	1.24962	0.295949
RLK-Pelle_L-LEC	TraesCS6A02G058500	-0.971831	0.809895	0.523947	0.89624
RLK-Pelle_RKF3	TraesCS1A02G264400	-0.0174575	0.987572	-1.1766	0.283719
RLK-Pelle_URK-1	TraesCS2B02G266100	1.08498	0.166199	1.03141	0.140298
RLK-Pelle_DLSV	TraesCS7A02G329200	-3.50846	0.383846	-2.37831	0.552747
RLK-Pelle_LRR-III	TraesCS6B02G280100	-0.502355	0.278254	-0.623275	0.258383
RLK-Pelle_SD-2b	TraesCS2D02G297100	2.66453	0.338253	5.5478	0.000968179
RLK-Pelle_LRR-XI-1	TraesCS4B02G091400	4.09862	0.0181892	0.326394	0.621002
RLK-Pelle_RLCK-VIIa-2	TraesCS6A02G241000	1.22332	0.33476	-2.43805	0.0842912
RLK-Pelle_LRR-Xb-1	TraesCS6D02G116000	-0.486592	0.903973	0.70702	0.842682
RLK-Pelle_URK-2	TraesCS2B02G347500	-1.64261	0.653648	2.24977	0.574065
RLK-Pelle_DLSV	TraesCS5B02G059000	2.43595	0.0122697	-0.751129	0.294813
RLK-Pelle_LRR-I-1	TraesCS3D02G328400	0.207469	0.903603	-1.47914	0.340943
RLK-Pelle_DLSV	TraesCS7D02G079100	1.79804	0.390281	0.419973	0.828749
RLK-Pelle_LRR-XI-1	TraesCS5B02G420900	-1.35326	0.738063	-1.26478	0.753978
RLK-Pelle_WAK	TraesCS1B02G031700	-2.8439	0.46935	-0.512172	0.898826
RLK-Pelle_LRR-XIIIa	TraesCS5A02G005300	0.880595	0.343644	-0.225186	0.589712
RLK-Pelle_DLSV	TraesCS3A02G493900	1.24048	0.21898	-0.443473	0.744288
RLK-Pelle_RLCK-VIII	TraesCS7D02G267300	-1.59832	0.00235597	-1.36275	0.103698
RLK-Pelle_SD-2b	TraesCS3A02G015100	2.32125	0.338232	-0.563522	0.889261
RLK-Pelle_WAK	TraesCS2D02G046500	-1.50816	0.494576	-0.949193	0.814259
RLK-Pelle_DLSV	TraesCS5D02G017400	-0.9289	0.631412	0.940419	0.381614
RLK-Pelle_RLCK-VI	TraesCS5D02G520200	-0.0241196	0.951314	-0.107996	0.853212
RLK-Pelle_DLSV	TraesCS3D02G501200	1.3471	0.39144	-3.09157	0.31942
RLK-Pelle_DLSV	TraesCS2D02G463100	-0.483132	0.341643	1.39451	0.0401299
RLK-Pelle_L-LEC	TraesCS5D02G476000	0.773671	0.712461	3.69855	0.241661
RLK-Pelle_RLCK-Os	TraesCS2D02G504300	-3.8705	0.334449	-0.563522	0.889261
RLK-Pelle_CrRLK1L-1	TraesCS2D02G509800	-0.705137	0.547565	-1.26478	0.753978
RLK-Pelle_LRR-XII-1	TraesCS7D02G357100	0.522687	0.572107	0.173733	0.88999
RLK-Pelle_L-LEC	TraesCS2B02G616100	-0.971831	0.809895	-1.43838	0.721387
RLK-Pelle_RLCK-IXb	TraesCS7D02G520100	-1.64261	0.653648	-1.16298	0.659107
RLK-Pelle_LRR-XV	TraesCS5B02G397900	-0.0232684	0.974046	-0.482677	0.426126
RLK-Pelle_RKF3	TraesCS3A02G406600	0.880862	0.82496	-2.62017	0.458092
RLK-Pelle_LRR-VI-1	TraesCS5B02G431000	0.0272159	0.964253	-0.103333	0.834626
RLK-Pelle_DLSV	TraesCS5B02G521200	0.068215	0.925655	0.171525	0.851433
RLK-Pelle_DLSV	TraesCS1B02G451700	-0.442259	0.397518	0.125617	0.86089
RLK-Pelle_WAK	TraesCS2B02G059400	-0.699645	0.862373	1.58744	0.694486
RLK-Pelle_WAK	TraesCS7D02G147900	-1.33435	0.355243	-2.47795	0.103951
RLK-Pelle_RLCK-V	TraesCS3A02G241700	0.00890339	0.9872	-0.407887	0.394674
RLK-Pelle_LysM	TraesCS3D02G276800	0.565014	0.503607	1.1137	0.0477126
RLK-Pelle_DLSV	TraesCS1A02G100400	0.405703	0.392219	0.469368	0.465527
RLK-Pelle_LRR-XI-1	TraesCS1A02G006800	0.105228	0.966379	-0.949193	0.814259
RLK-Pelle_DLSV	TraesCS4B02G092500	1.0099	0.552247	2.91301	0.386595
RLK-Pelle_DLSV	TraesCS5B02G535400	0.934566	0.511867	1.93956	0.254103
RLK-Pelle_LRR-III	TraesCS2A02G512500	-0.350825	0.48655	-0.236351	0.573663
RLK-Pelle_LRK10L-2	TraesCS3D02G064100	-2.58265	0.19026	2.9511	0.438503
RLK-Pelle_DLSV	TraesCS2B02G027000	-0.482505	0.845249	1.4004	0.512156
RLK-Pelle_LRR-Xb-1	TraesCS6A02G124800	2.33084	0.32874	-1.61519	0.68869
RLK-Pelle_CR4L	TraesCS1A02G242100	0.902	0.0933084	-0.14157	0.835452
RLK-Pelle_LRR-XI-1	TraesCS6A02G314300	1.0347	0.487044	0.0347578	0.993086
RLK-Pelle_LRR-XII-1	TraesCS2B02G080300	-3.66175	0.206172	-2.37831	0.552747
RLK-Pelle_RLCK-XIII	TraesCSU02G030100	-2.13738	0.528358	-0.423183	0.816628
RLK-Pelle_WAK	TraesCSU02G194300	-0.233279	0.697327	0.564813	0.321099
RLK-Pelle_DLSV	TraesCS2B02G512300	-0.204118	0.932378	2.89227	0.392726
RLK-Pelle_L-LEC	TraesCS1A02G299900	-0.662727	0.421947	-0.336721	0.728062
RLK-Pelle_LRR-XI-1	TraesCS3A02G092300	0.754027	0.465231	0.321091	0.493685
RLK-Pelle_RLCK-XII-1	TraesCS7B02G228900	0.0435182	0.958813	-0.481274	0.482202
RLK-Pelle_LRR-II	TraesCS6D02G186900	0.0381116	0.927782	-0.04144	0.915726
RLK-Pelle_PERK-1	TraesCS3A02G290300	-0.936485	0.212497	0.154943	0.885945
RLK-Pelle_LRR-V	TraesCS7D02G477500	-0.0862468	0.863365	0.211988	0.651486
RLK-Pelle_RLCK-VIIa-2	TraesCSU02G111300	-0.367749	0.458343	-1.83476	0.00713023
RLK-Pelle_WAK	TraesCS6D02G361700	-2.81613	0.420612	-0.949193	0.814259
RLK-Pelle_SD-2b	TraesCS4D02G126900	-0.40346	0.887348	3.88425	0.146304
RLK-Pelle_URK-3	TraesCS2D02G024300	-0.122099	0.959915	-0.915169	0.40044
RLK-Pelle_LRK10L-2	TraesCS3B02G109480	-0.701247	0.592253	2.58827	0.347649
RLK-Pelle_LRR-Xb-1	TraesCS2D02G551200	0.394905	0.435878	0.731987	0.147486
RLK-Pelle_DLSV	TraesCS1B02G283400	0.505183	0.787772	1.70519	0.510067
RLK-Pelle_L-LEC	TraesCS3D02G304400	-0.971831	0.809895	1.58744	0.694486
RLK-Pelle_WAK	TraesCS6D02G395700	-1.84807	0.544621	-1.23392	0.604614
RLK-Pelle_WAK	TraesCS5D02G268600	2.61014	0.27143	-2.15624	0.297058
RLK-Pelle_DLSV	TraesCS5B02G067800	-0.360138	0.609954	0.410757	0.518847
RLK-Pelle_RLCK-VIIa-2	TraesCS5D02G216800	1.47468	0.687581	-1.76585	0.661268
RLK-Pelle_LRR-V	TraesCS7A02G491200	0.152326	0.705399	0.0374609	0.947771
RLK-Pelle_RLCK-VIIa-1	TraesCS1D02G067700	1.06041	0.00124727	1.10988	0.00392148
RLK-Pelle_L-LEC	TraesCS3D02G299500	-1.78387	0.437639	1.58744	0.694486
RLK-Pelle_RLCK-XI	TraesCS4D02G222900	1.51948	0.0697153	-0.454773	0.531878
RLK-Pelle_WAK	TraesCSU02G089200	-1.52861	0.373409	-1.39675	0.171111
RLK-Pelle_RLCK-IV	TraesCS4A02G414700	-0.779054	0.757174	-1.52159	0.508194
RLK-Pelle_RLCK-VIIa-1	TraesCS2B02G137800	-1.4112	0.0245763	1.43044	0.0495612
RLK-Pelle_RLCK-VIIa-2	TraesCS2D02G178100	0.538345	0.477603	-0.822738	0.184003
RLK-Pelle_LRR-XI-1	TraesCS2B02G105800	0.319833	0.664346	-0.694324	0.338174
RLK-Pelle_LRR-XII-1	TraesCS2D02G013300	-0.486592	0.903973	-2.91684	0.369002
RLK-Pelle_SD-2b	TraesCS1A02G259900	-0.371355	0.60391	-1.42149	0.266504
RLK-Pelle_SD-2b	TraesCS2D02G527600	-0.699645	0.862373	-1.43838	0.721387
RLK-Pelle_RLCK-VIIa-2	TraesCS7A02G487900	-0.0434106	0.915196	0.292688	0.492295
RLK-Pelle_LRR-Xa	TraesCS4D02G084000	-0.315846	0.611971	0.859764	0.12588
RLK-Pelle_WAK	TraesCS5A02G444600	2.14683	0.1919	-0.0158115	0.989359
RLK-Pelle_L-LEC	TraesCS3D02G313500	-0.0325171	0.949228	-0.216381	0.69603
RLK-Pelle_LRR-V	TraesCS6D02G154700	-0.636167	0.766966	1.64374	0.336387
RLK-Pelle_CR4L	TraesCS2B02G324900	1.72595	0.613642	2.59098	0.175135
RLK-Pelle_LRR-VII-3	TraesCS2D02G395000	0.56513	0.334994	-0.778092	0.098132
RLK-Pelle_WAK_LRK10L-1	TraesCS5B02G453800	1.1901	0.0251825	0.446735	0.423504
RLK-Pelle_LRR-VIII-1	TraesCS3A02G342000	-0.731295	0.409307	-1.65679	0.191602
RLK-Pelle_DLSV	TraesCS2B02G594100	-0.235341	0.64911	-0.396863	0.298681
RLK-Pelle_RLCK-VIIa-2	TraesCS2A02G525300	0.147253	0.824827	-1.27546	0.127596
RLK-Pelle_DLSV	TraesCS7B02G430300	1.79629	0.605868	4.31673	0.0751504
RLK-Pelle_LRR-XI-1	TraesCS5D02G417400	0.235409	0.641913	-0.496114	0.219114
RLK-Pelle_RLCK-VIIa-2	TraesCSU02G111800	0.237089	0.705543	0.822807	0.212636
RLK-Pelle_SD-2b	TraesCS4A02G186700	-2.37387	0.440239	-2.91684	0.369002
RLK-Pelle_DLSV	TraesCS2D02G537700	0.992755	0.333821	1.19323	0.22382
RLK-Pelle_DLSV	TraesCS2A02G568900	0.498743	0.900889	1.31979	0.723421
RLK-Pelle_SD-2b	TraesCS4B02G132000	0.457859	0.488557	0.0892881	0.905472
RLK-Pelle_DLSV	TraesCS2D02G019800	-1.28907	0.570622	3.0147	0.179186
RLK-Pelle_SD-2b	TraesCS2D02G297300	1.33212	0.141094	0.517537	0.679093
RLK-Pelle_LRR-VII-1	TraesCS5A02G491400	-0.278071	0.668583	1.35129	0.0478852
RLK-Pelle_RLCK-IXb	TraesCS4D02G365900	0.93139	0.688961	2.40706	0.232568
RLK-Pelle_DLSV	TraesCS2B02G512100	1.02956	0.340659	-0.709446	0.453248
RLK-Pelle_LRR-Xa	TraesCS2A02G346000	-0.0879914	0.836366	0.110804	0.798071
RLK-Pelle_WAK	TraesCS1A02G012100	-1.98241	0.554874	1.80177	0.540091
RLK-Pelle_DLSV	TraesCS4B02G343100	-0.161156	0.968101	-2.92736	0.367154
RLK-Pelle_WAK	TraesCS6B02G101400	-1.4007	0.630791	-1.43838	0.721387
RLK-Pelle_LRR-XII-1	TraesCS2A02G068300	-1.50228	0.397881	-1.43838	0.721387
RLK-Pelle_Extensin	TraesCS3B02G280500	-0.100528	0.804065	0.418986	0.453352
RLK-Pelle_LRR-III	TraesCS5B02G130800	0.342795	0.748692	-0.413847	0.515558
RLK-Pelle_LRR-XI-2	TraesCS3A02G441700	-1.85427	0.0115605	-0.196218	0.742474
RLK-Pelle_LRR-XI-1	TraesCS5D02G339700	0.061813	0.947397	-0.0982501	0.936441
RLK-Pelle_LRR-XII-1	TraesCS2B02G080200	0.204705	0.738437	0.482313	0.387873
RLK-Pelle_L-LEC	TraesCS5D02G061500	2.69797	0.218615	-4.33662	0.0375932
RLK-Pelle_LRR-VII-2	TraesCS5A02G185000	0.531157	0.325526	-0.150739	0.796361
RLK-Pelle_WAK	TraesCS6A02G376200	0.805738	0.544973	0.219435	0.849332
RLK-Pelle_L-LEC	TraesCS3B02G348100	-0.350756	0.444905	-0.84226	0.25191
RLK-Pelle_WAK	TraesCS6A02G376005	-1.01019	0.748708	0.523947	0.89624
RLK-Pelle_RLCK-IXb	TraesCS6A02G245400	-0.292204	0.882165	0.429168	0.910095
RLK-Pelle_WAK	TraesCS5B02G366900	-0.699645	0.862373	-2.50084	0.531678
RLK-Pelle_DLSV	TraesCS7B02G446500	0.136368	0.828692	-0.356554	0.51439
RLK-Pelle_LRR-XI-1	TraesCS4D02G235800	-0.130483	0.784992	-0.213739	0.658941
RLK-Pelle_WAK	TraesCS1A02G340300	0.664461	0.867887	-3.32563	0.257995
RLK-Pelle_L-LEC	TraesCS6D02G258200	1.27182	0.234977	-1.07503	0.284026
RLK-Pelle_DLSV	TraesCS5B02G535500	0.364516	0.927639	-1.22375	0.761742
RLK-Pelle_LRR-III	TraesCS1B02G311800	1.4327	0.433504	-0.434239	0.844079
RLK-Pelle_RLCK-V	TraesCS4D02G132900	0.292782	0.419089	-0.165687	0.626862
RLK-Pelle_LRK10L-2	TraesCS3A02G018300	0.623214	0.466796	1.41544	0.0720936
RLK-Pelle_DLSV	TraesCS5B02G292000	-0.441092	0.562367	0.872473	0.139307
RLK-Pelle_LRK10L-2	TraesCS1D02G017900	-0.437866	0.739118	-0.631309	0.469583
RLK-Pelle_LRR-IX	TraesCS4B02G165600	0.374918	0.563308	-0.397825	0.471752
RLK-Pelle_RLCK-V	TraesCS2A02G154300	-2.08143	0.00190757	-2.98452	0.0223514
RLK-Pelle_SD-2b	TraesCS7D02G444700	-1.65956	0.0322733	0.244455	0.889441
RLK-Pelle_LRK10L-2	TraesCS1D02G015900	3.73966	0.0377613	0.8047	0.713519
RLK-Pelle_LysM	TraesCS6B02G436300	-1.35326	0.738063	-0.949193	0.814259
RLK-Pelle_RLCK-VI	TraesCS7B02G409600	-2.81613	0.420612	1.52913	0.594095
RLK-Pelle_LRR-I-1	TraesCS5B02G186300	1.08476	0.447183	3.64426	0.150881
RLK-Pelle_CR4L	TraesCS7A02G321600	-0.735615	0.341513	-0.519975	0.802607
RLK-Pelle_LRR-III	TraesCS2B02G540400	0.484899	0.240252	-0.296095	0.479728
RLK-Pelle_L-LEC	TraesCS5D02G476100	3.201	0.114535	1.68671	0.223939
RLK-Pelle_DLSV	TraesCS2B02G437200	-0.659583	0.616517	-0.0366787	0.987248
RLK-Pelle_LRR-XII-1	TraesCS2A02G068200	0.0664366	0.915063	-0.0452794	0.959091
RLK-Pelle_LRR-III	TraesCS4B02G189600	-0.598972	0.592519	0.428741	0.723504
RLK-Pelle_LRR-XI-1	TraesCS4A02G474800	-1.82176	0.238013	-3.32865	0.266213
RLK-Pelle_WAK	TraesCS7A02G091100	-0.161156	0.968101	-0.295114	0.939513
RLK-Pelle_LRR-XI-1	TraesCS5D02G339900	-2.9192	0.226532	-0.949193	0.814259
RLK-Pelle_DLSV	TraesCS7D02G230200	-1.17037	0.0227608	1.00101	0.381672
RLK-Pelle_WAK_LRK10L-1	TraesCS5B02G069900	-0.183285	0.901759	-3.4168	0.070377
RLK-Pelle_WAK	TraesCS5B02G455500	1.71531	0.538629	1.58744	0.694486
RLK-Pelle_SD-2b	TraesCS1B02G372400	0.0123327	0.990569	0.48198	0.797807
RLK-Pelle_RLCK-IV	TraesCS3D02G359400	1.41753	0.507892	2.9272	0.25147
RLK-Pelle_DLSV	TraesCS7B02G353800	1.28077	0.461645	0.258369	0.853765
RLK-Pelle_LRR-Xb-1	TraesCS6B02G152900	-0.971831	0.809895	-1.76585	0.661268
RLK-Pelle_C-LEC	TraesCS3A02G078700	0.331906	0.427202	0.235011	0.522264
RLK-Pelle_RLCK-IXb	TraesCS7A02G532900	-0.000695384	0.99964	-2.47879	0.163658
RLK-Pelle_RLCK-VIIa-2	TraesCS7B02G069100	-0.8104	0.231649	0.746487	0.315066
RLK-Pelle_LRR-XII-1	TraesCS3A02G016800	0.355439	0.863173	-2.50084	0.531678
RLK-Pelle_SD-2b	TraesCS2B02G290100	1.4505	0.130778	0.170758	0.894323
RLK-Pelle_L-LEC	TraesCS2B02G158800	-0.374698	0.886181	-0.159077	0.962702
RLK-Pelle_CrRLK1L-1	TraesCS3B02G086600	-0.768929	0.780189	-0.949193	0.814259
RLK-Pelle_L-LEC	TraesCS7A02G085500	-0.486592	0.903973	-0.783667	0.7583
RLK-Pelle_LRR-XII-1	TraesCS7B02G378300	-0.452185	0.751822	0.563041	0.730244
RLK-Pelle_L-LEC	TraesCS5B02G502500	2.10287	0.522573	-0.586419	0.82535
RLK-Pelle_RLCK-VIIa-2	TraesCS7D02G130600	0.297971	0.66741	-2.03224	0.0270024
RLK-Pelle_SD-2b	TraesCS1D02G360600	0.0851306	0.923796	-1.04518	0.483156
RLK-Pelle_RLCK-VIIa-1	TraesCS2D02G117200	-0.776588	0.0703524	-0.28447	0.599473
RLK-Pelle_DLSV	TraesCS2D02G025400	0.127013	0.886079	-2.55088	0.191575
RLK-Pelle_RLCK-VIIa-1	TraesCS1B02G247100	0.227371	0.53414	0.16125	0.660258
RLK-Pelle_RLCK-XIII	TraesCS1D02G175400	-0.0375286	0.96307	-0.495981	0.380096
RLK-Pelle_DLSV	TraesCS2B02G036700	-0.822954	0.823861	-1.47818	0.507743
RLK-Pelle_CrRLK1L-1	TraesCS7D02G338800	-0.644356	0.0965119	0.146489	0.652448
RLK-Pelle_WAK	TraesCS4A02G391600	-0.121269	0.809346	0.815096	0.371584
RLK-Pelle_LRR-XII-1	TraesCS5B02G221100	-1.26455	0.245322	1.22151	0.459467
RLK-Pelle_RLCK-IV	TraesCS5B02G160500	0.0470259	0.931783	-0.0512498	0.889026
RLK-Pelle_DLSV	TraesCS2B02G236800	-0.726544	0.215051	1.17226	0.0692039
RLK-Pelle_L-LEC	TraesCS2D02G201400	-2.80511	0.323835	2.24977	0.574065
RLK-Pelle_LRR-III	TraesCS7A02G523900	0.158858	0.738323	0.940858	0.0696688
RLK-Pelle_RLCK-XII-1	TraesCS2D02G597600	0.154765	0.689696	-0.0324839	0.933706
RLK-Pelle_DLSV	TraesCS5D02G003500	-2.04472	0.490061	0.220414	0.947119
RLK-Pelle_LRR-IX	TraesCS2B02G602000	0.459628	0.287957	0.374296	0.36835
RLK-Pelle_LRR-VII-1	TraesCS3D02G337800	0.231345	0.685657	0.331349	0.492083
RLK-Pelle_RLCK-IV	TraesCS4B02G315400	-2.1261	0.363353	3.63209	0.040623
RLK-Pelle_LRR-XII-1	TraesCS4A02G206000	1.31751	0.374514	-2.73155	0.490295
RLK-Pelle_LRR-VI-2	TraesCS2D02G086600	-0.220132	0.638648	0.116296	0.741029
RLK-Pelle_DLSV	TraesCS6D02G007800	-0.245611	0.912633	-1.22375	0.761742
RLK-Pelle_LRR-III	TraesCS3D02G391600	1.49101	0.206273	-0.79556	0.62752
RLK-Pelle_RLCK-V	TraesCS3A02G161800	-0.271044	0.438238	-0.568148	0.206158
RLK-Pelle_LRR-Xb-1	TraesCS6D02G213000	1.87891	0.12124	-0.411471	0.70378
RLK-Pelle_LRK10L-2	TraesCS1D02G018000	0.094655	0.981242	2.22622	0.45527
RLK-Pelle_LysM	TraesCS6D02G158400	-0.807136	0.445555	0.902348	0.649236
RLK-Pelle_SD-2b	TraesCS4A02G064800	0.946175	0.23552	-0.203695	0.847754
RLK-Pelle_LRR-XII-1	TraesCS6D02G042800	0.616578	0.451088	-0.0948682	0.882397
RLK-Pelle_WAK	TraesCS7A02G091400	0.611531	0.499832	0.898355	0.267145
RLK-Pelle_SD-2b	TraesCS3A02G148300	0.130095	0.941577	3.69126	0.183583
RLK-Pelle_WAK	TraesCS1A02G012000	1.61365	0.23636	0.76872	0.689662
RLK-Pelle_RLCK-VIIa-2	TraesCS1A02G031200	0.0672155	0.8801	-0.230579	0.664802
RLK-Pelle_CrRLK1L-1	TraesCS7A02G340700	-0.257305	0.585462	-0.085581	0.797385
RLK-Pelle_DLSV	TraesCS7D02G487900	-0.724522	0.398748	-1.45248	0.508422
RLK-Pelle_LRR-Xb-1	TraesCS6A02G124700	0.631298	0.547263	1.88912	0.339125
RLK-Pelle_URK-2	TraesCS6B02G238100	-1.39496	0.728925	-0.949193	0.814259
RLK-Pelle_CrRLK1L-1	TraesCS3B02G567500	-0.564592	0.834918	1.0442	0.772918
RLK-Pelle_LRR-II	TraesCS7B02G182300	-0.805419	0.0333819	-0.14143	0.750923
RLK-Pelle_L-LEC	TraesCS6A02G277600	0.122438	0.896599	0.669395	0.676097
RLK-Pelle_LRR-XI-1	TraesCS5D02G126100	-0.198805	0.716188	0.671747	0.342669
RLK-Pelle_LRR-Xb-1	TraesCS2A02G550200	0.45785	0.361974	0.172844	0.740599
RLK-Pelle_WAK	TraesCS5A02G035300	2.80847	0.0708563	0.982295	0.513237
RLK-Pelle_RLCK-VIIa-1	TraesCS6A02G206300	-0.00507588	0.99452	0.0674097	0.904441
RLK-Pelle_RLCK-VIIa-1	TraesCS1B02G085000	0.863887	0.0798474	1.72545	0.0126261
RLK-Pelle_DLSV	TraesCS2B02G100300	2.0381	0.10884	-0.123295	0.962685
RLK-Pelle_LRR-III	TraesCS7D02G244000	-0.15268	0.804003	0.162452	0.722661
RLK-Pelle_RLCK-VIIa-2	TraesCS1A02G141300	0.25011	0.79144	0.880504	0.39293
RLK-Pelle_LRR-Xb-1	TraesCS6B02G152700	1.01093	0.799315	1.14367	0.777923
RLK-Pelle_L-LEC	TraesCS2B02G220700	1.09575	0.622757	1.58744	0.694486
RLK-Pelle_LRR-III	TraesCS2D02G103800	-2.10765	0.00231058	-0.516157	0.422174
RLK-Pelle_RLCK-VIIa-1	TraesCS7A02G460900	-1.24551	0.0606748	-0.628992	0.287542
RLK-Pelle_LRR-XII-1	TraesCS7A02G365400	-0.699645	0.862373	2.24977	0.574065
RLK-Pelle_WAK	TraesCS6D02G042300	2.13238	0.0402099	1.6486	0.13967
RLK-Pelle_LRR-XII-1	TraesCS3B02G292700	-0.971831	0.809895	-0.949193	0.814259
RLK-Pelle_LRR-XI-1	TraesCS5A02G213500	-1.45431	0.499351	-2.13891	0.594935
RLK-Pelle_RLCK-VIIa-2	TraesCSU02G105900	-0.381732	0.73867	-2.09585	0.0851132
RLK-Pelle_LRR-III	TraesCS4A02G240200	-2.60873	0.160275	1.19258	0.268372
RLK-Pelle_SD-2b	TraesCS3A02G072900	-1.49954	0.0775602	-2.18489	0.0628864
RLK-Pelle_DLSV	TraesCS1A02G320900	1.35068	0.0524108	0.0306325	0.961522
RLK-Pelle_CR4L	TraesCS2A02G040900	-0.971831	0.809895	-0.563522	0.889261
RLK-Pelle_DLSV	TraesCS5B02G470900	-0.971831	0.809895	2.93391	0.385564
RLK-Pelle_DLSV	TraesCS2D02G217400	0.499446	0.381179	0.922026	0.211716
RLK-Pelle_LysM	TraesCS3B02G403100	3.15806	0.119951	1.28113	0.650531
RLK-Pelle_LRR-XII-1	TraesCS2D02G066400	-0.46841	0.53312	0.16528	0.865543
RLK-Pelle_L-LEC	TraesCS3B02G338800	-0.690381	0.804541	-0.949193	0.814259
RLK-Pelle_DLSV	TraesCS2B02G511200	-0.971831	0.809895	2.62391	0.424021
RLK-Pelle_WAK	TraesCS1A02G058200	2.17388	0.248638	2.76059	0.197503
RLK-Pelle_DLSV	TraesCS3B02G103500	0.970933	0.227197	0.64611	0.498259
RLK-Pelle_DLSV	TraesCSU02G008200	-0.0957434	0.905229	0.00531905	0.99544
RLK-Pelle_LRR-II	TraesCS6A02G289500	0.53658	0.685216	0.107397	0.85216
RLK-Pelle_RLCK-VIII	TraesCS2A02G348200	-0.976271	0.429665	-1.91676	0.230518
RLK-Pelle_DLSV	TraesCS5D02G532400	0.462398	0.908133	0.909617	0.821189
RLK-Pelle_LRR-I-2	TraesCS7A02G307400	-0.0327133	0.973968	-0.472551	0.583585
RLK-Pelle_L-LEC	TraesCS4A02G201800	1.7505	0.285002	0.492049	0.793447
RLK-Pelle_DLSV	TraesCS1B02G036700	3.82742	0.0942855	2.69822	0.127772
RLK-Pelle_LRR-VI-2	TraesCS1A02G222700	-0.193233	0.541206	0.415975	0.216912
RLK-Pelle_DLSV	TraesCS2D02G415700	-0.113393	0.922744	-0.269157	0.818075
RLK-Pelle_LRR-VIII-1	TraesCS1A02G302600	0.0468673	0.965324	-0.459562	0.389694
RLK-Pelle_DLSV	TraesCS2A02G217200	-1.00739	0.620498	-1.03658	0.652549
RLK-Pelle_L-LEC	TraesCS7D02G198000	2.43387	0.299	-2.50156	0.49586
RLK-Pelle_RLCK-VI	TraesCS4B02G228200	-0.203564	0.654343	0.75922	0.0281836
RLK-Pelle_RLCK-VIIa-2	TraesCS4D02G273600	-0.185396	0.792939	-0.830795	0.404174
RLK-Pelle_WAK	TraesCS1A02G197000	-2.13738	0.528358	1.35537	0.689085
RLK-Pelle_LRR-Xb-1	TraesCS6B02G259100	1.24911	0.18483	0.275237	0.811092
RLK-Pelle_RLCK-XIII	TraesCS2B02G407100	-0.193291	0.824481	-1.48635	0.364745
RLK-Pelle_RLCK-VI	TraesCS5D02G125300	-0.679253	0.567659	-0.150335	0.871474
RLK-Pelle_LRR-III	TraesCS3A02G217800	-0.287814	0.5053	0.134758	0.736507
RLK-Pelle_LRR-Xa	TraesCS1A02G259600	-0.536011	0.254723	-0.675375	0.178054
RLK-Pelle_LRR-I-1	TraesCS5D02G161800	-0.238416	0.644631	0.382607	0.292731
RLK-Pelle_LRR-IV	TraesCS4A02G371100	0.914649	0.133334	0.317131	0.400145
RLK-Pelle_LRR-Xb-1	TraesCS3B02G458900	-0.279534	0.785518	1.94333	0.0981117
RLK-Pelle_DLSV	TraesCS2D02G537900	-1.03712	0.540605	0.330806	0.838167
RLK-Pelle_WAK	TraesCS3B02G579200	1.49716	0.224725	1.96968	0.0693897
RLK-Pelle_CrRLK1L-1	TraesCS2B02G272800	-0.808188	0.109915	0.53549	0.354402
RLK-Pelle_LRR-XII-1	TraesCS2A02G068800	-1.05755	0.21931	0.353317	0.889886
RLK-Pelle_DLSV	TraesCS2D02G537800	0.462398	0.908133	1.76431	0.597576
RLK-Pelle_SD-2b	TraesCS3D02G064800	-0.77219	0.642042	-1.69394	0.327853
RLK-Pelle_DLSV	TraesCS2B02G528600	-3.50846	0.383846	1.58744	0.694486
RLK-Pelle_LRR-XII-1	TraesCSU02G118000	0.61459	0.565554	0.632802	0.636343
RLK-Pelle_WAK	TraesCS6B02G051000	1.92246	0.557843	2.37819	0.551467
RLK-Pelle_DLSV	TraesCS2D02G564300	-1.01762	0.190183	-1.33927	0.136378
RLK-Pelle_DLSV	TraesCS7A02G056800	1.19051	0.764185	-0.0229839	0.995455
RLK-Pelle_LRR-VI-2	TraesCS1D02G031300	-0.364338	0.790531	-0.428935	0.834019
RLK-Pelle_DLSV	TraesCS2A02G184500	-1.40887	0.0631594	-1.9437	0.024875
RLK-Pelle_LRR-VI-1	TraesCS7A02G368000	-1.1237	0.0246903	-0.66411	0.264041
RLK-Pelle_LRR-XI-1	TraesCS2B02G266700	-0.659754	0.271558	-1.27475	0.00575441
RLK-Pelle_LRR-XII-1	TraesCS2B02G149600	-3.50846	0.383846	-1.43838	0.721387
RLK-Pelle_LRR-Xb-1	TraesCS6D02G115900	0.982876	0.488784	0.850462	0.725031
RLK-Pelle_DLSV	TraesCS4A02G467500	0.252825	0.926804	-1.76585	0.661268
RLK-Pelle_DLSV	TraesCS2A02G216600	-3.20525	0.361634	0.113605	0.933504
RLK-Pelle_LRK10L-2	TraesCS1A02G018000	0.094655	0.981242	1.2114	0.747977
RLK-Pelle_RLCK-VIIa-2	TraesCS7A02G163300	0.253018	0.828687	0.0333466	0.986193
RLK-Pelle_WAK	TraesCS2B02G489700	2.86381	0.17253	3.67337	0.0374338
RLK-Pelle_RLCK-VIIa-2	TraesCS5A02G322300	-0.075286	0.931446	0.0998112	0.896897
RLK-Pelle_RLCK-VIIa-2	TraesCS7B02G391200	0.0206865	0.964061	0.117703	0.745951
RLK-Pelle_SD-2b	TraesCS2A02G299400	-0.971831	0.809895	1.58744	0.694486
RLK-Pelle_LRR-IX	TraesCS4B02G049800	-0.313607	0.553855	0.0813338	0.795783
RLK-Pelle_CrRLK1L-1	TraesCS2A02G079600	0.871011	0.1845	-0.178657	0.863007
RLK-Pelle_CR4L	TraesCS1D02G073100	0.603609	0.350423	0.398584	0.479732
RLK-Pelle_LRR-XII-1	TraesCS4B02G083700	0.680537	0.516131	0.942026	0.509826
RLK-Pelle_DLSV	TraesCS4B02G214600	-0.665437	0.0944388	0.28267	0.555863
RLK-Pelle_LRR-III	TraesCS3B02G248200	-0.664287	0.248128	-0.110587	0.815446
RLK-Pelle_L-LEC	TraesCS3D02G104100	0.664461	0.867887	1.58744	0.694486
RLK-Pelle_DLSV	TraesCS3A02G485600	-0.546726	0.839943	0.492275	0.887989
RLK-Pelle_DLSV	TraesCS7B02G388600	2.89797	0.174041	0.152805	0.93574
RLK-Pelle_DLSV	TraesCS7B02G463000	0.256912	0.706219	-0.246381	0.634012
RLK-Pelle_SD-2b	TraesCS6A02G331200	-1.79604	0.489015	-2.62017	0.458092
RLK-Pelle_LRR-XI-1	TraesCS7A02G012500	-1.17293	0.654261	0.521378	0.880735
RLK-Pelle_DLSV	TraesCS1D02G320800	0.273107	0.561556	-0.523531	0.335447
RLK-Pelle_L-LEC	TraesCS5A02G500100	0.735892	0.413437	-0.517896	0.675701
RLK-Pelle_RLCK-II	TraesCS3B02G376300	-1.95704	0.0195734	-1.31179	0.0913355
RLK-Pelle_Extensin	TraesCS2A02G364300	-0.114576	0.827776	0.95552	0.0329611
RLK-Pelle_DLSV	TraesCS2D02G548600	-1.41016	0.379612	0.61933	0.586562
RLK-Pelle_WAK	TraesCS6A02G036400	1.72595	0.613642	-0.0899929	0.970408
RLK-Pelle_CR4L	TraesCS2D02G026600	0.435262	0.834772	-2.00723	0.454669
RLK-Pelle_RLCK-IXb	TraesCS3D02G211800	2.00172	0.203385	-0.456015	0.857484
RLK-Pelle_LRR-VIII-1	TraesCS3A02G095000	0.0741905	0.902856	1.09497	0.110601
RLK-Pelle_LysM	TraesCS6D02G157800	0.661794	0.49984	-1.02667	0.467353
RLK-Pelle_WAK_LRK10L-1	TraesCS4A02G062000	-2.05993	0.0042775	-1.42539	0.0766222
RLK-Pelle_LRR-XI-1	TraesCS7B02G133000	-0.592929	0.745322	-2.56969	0.180826
RLK-Pelle_RLCK-VIII	TraesCS5A02G297900	-0.976149	0.0951985	-0.599743	0.312528
RLK-Pelle_LRR-VIII-1	TraesCS7A02G130100	0.626835	0.385006	-0.524236	0.544421
RLK-Pelle_LRR-II	TraesCS7D02G212800	1.66525	0.00439781	-0.752898	0.23183
RLK-Pelle_RLCK-XI	TraesCS1D02G409300	3.69462	0.0633491	0.221696	0.860231
RLK-Pelle_RLCK-VIIa-1	TraesCS7B02G362200	-0.901772	0.111967	-1.05386	0.0373588
RLK-Pelle_DLSV	TraesCS6A02G269800	-0.0536809	0.98937	-1.70284	0.34414
RLK-Pelle_LRK10L-2	TraesCS5D02G284600	-0.270353	0.608973	-2.20924	0.00885641
RLK-Pelle_DLSV	TraesCS2B02G222900	-0.793253	0.340425	-1.47406	0.0582929
RLK-Pelle_PERK-1	TraesCS3A02G003900	0.0753713	0.86635	0.160422	0.727328
RLK-Pelle_DLSV	TraesCS5D02G494400	1.21197	0.121808	0.512311	0.459031
RLK-Pelle_LysM	TraesCS6B02G197000	-1.03949	0.294663	-0.034352	0.978599
RLK-Pelle_DLSV	TraesCS7B02G070000	-0.246201	0.874115	-4.27011	0.0436409
RLK-Pelle_LRR-I-1	TraesCS1A02G031800	-1.58067	0.557427	-0.949193	0.814259
RLK-Pelle_LRR-V	TraesCS2D02G213100	0.162829	0.650247	-0.350394	0.297569
RLK-Pelle_SD-2b	TraesCS5B02G538800	2.47849	0.401372	3.93719	0.130922
RLK-Pelle_RLCK-VIIa-2	TraesCS5A02G144600	0.0943119	0.855511	-0.299573	0.526245
RLK-Pelle_URK-1	TraesCS2B02G319500	2.01007	0.0850603	0.122402	0.857
RLK-Pelle_RLCK-XII-1	TraesCS5A02G500000	0.251825	0.593756	0.340723	0.641171
RLK-Pelle_RLCK-X	TraesCS7A02G510900	0.946636	0.218109	1.91738	0.0273114
RLK-Pelle_CR4L	TraesCS3B02G214300	0.110682	0.937291	-0.811646	0.538363
RLK-Pelle_LRR-XIIIa	TraesCS4A02G092500	-0.0596311	0.857355	-0.210993	0.491929
RLK-Pelle_LRR-XII-1	TraesCS5B02G544800	-2.46162	0.526527	-2.82067	0.397278
RLK-Pelle_DLSV	TraesCS5A02G367700	-0.384258	0.507521	-0.293773	0.578306
RLK-Pelle_DLSV	TraesCS7A02G434100	1.5486	0.662987	-2.14268	0.365874
RLK-Pelle_L-LEC	TraesCS5A02G484300	-2.44432	0.388192	-2.71769	0.428509
RLK-Pelle_LRR-I-1	TraesCS3D02G328500	1.96757	0.544955	-2.6162	0.187776
RLK-Pelle_WAK	TraesCS6A02G376500	-1.35326	0.738063	1.14367	0.777923
RLK-Pelle_RLCK-XV	TraesCS7A02G129300	-0.967878	0.0689467	-0.0356989	0.94804
RLK-Pelle_LRR-XII-1	TraesCSU02G109100	-1.68867	0.0112747	1.77558	0.465967
RLK-Pelle_L-LEC	TraesCS5D02G191400	0.664652	0.564797	-0.432321	0.874288
RLK-Pelle_DLSV	TraesCS3D02G036000	-0.676649	0.84027	1.96902	0.174499
RLK-Pelle_LRR-XII-1	TraesCS2A02G068900	3.3266	0.0844619	-2.15632	0.31147
RLK-Pelle_LRR-I-1	TraesCS2B02G227700	5.04374	0.000733397	1.05415	0.0421825
RLK-Pelle_LRR-IV	TraesCS7D02G068600	0.325036	0.525253	0.258303	0.456335
RLK-Pelle_DLSV	TraesCS2D02G203200	-1.18985	0.0795819	-1.94474	0.000884976
RLK-Pelle_LRR-II	TraesCS6D02G146100	0.648824	0.23885	0.385115	0.436604
RLK-Pelle_LRR-VI-1	TraesCS5D02G437000	-0.327353	0.68708	0.058336	0.899387
RLK-Pelle_RLCK-VIIa-2	TraesCS5B02G494300	0.701884	0.469608	0.416603	0.650686
RLK-Pelle_RLCK-VIII	TraesCS5D02G304700	-0.386968	0.348017	-0.354039	0.39645
RLK-Pelle_LRR-III	TraesCS4D02G241100	-1.42031	0.00216669	-1.02701	0.0170418
RLK-Pelle_LRR-XI-1	TraesCS5D02G018500	0.307902	0.806363	-0.367662	0.763859
RLK-Pelle_LRR-XI-1	TraesCS5B02G080900	0.402338	0.816154	-0.949193	0.814259
RLK-Pelle_RLCK-VIIa-2	TraesCS7B02G448200	0.700576	0.25358	0.499102	0.619287
RLK-Pelle_LRK10L-2	TraesCS1D02G015300	-0.0988796	0.964296	2.60568	0.477444
RLK-Pelle_WAK	TraesCS7D02G480100	-3.24582	0.0510066	1.58744	0.694486
RLK-Pelle_CR4L	TraesCS2D02G062100	0.767966	0.0892261	0.901135	0.100628
RLK-Pelle_LRR-XI-1	TraesCS3D02G276100	1.76865	0.517563	-1.22375	0.761742
RLK-Pelle_LRR-I-1	TraesCS3A02G335300	-1.19854	0.0318792	-0.570326	0.368982
RLK-Pelle_LRR-II	TraesCS7B02G118100	0.294408	0.660867	-0.435843	0.561156
RLK-Pelle_RLCK-VIII	TraesCS3A02G193400	0.865546	0.0249869	0.0334343	0.942778
RLK-Pelle_LRR-XII-1	TraesCS2D02G491600	2.22659	0.46715	2.63074	0.470056
RLK-Pelle_RLCK-XII-1	TraesCS5B02G500800	-1.13589	0.0434967	0.0578058	0.884117
RLK-Pelle_SD-2b	TraesCS3D02G062500	3.34638	0.0881221	1.96135	0.265123
RLK-Pelle_LRR-III	TraesCS7D02G251100	-0.822831	0.712407	0.491919	0.722584
RLK-Pelle_LRR-IV	TraesCS7A02G073700	0.982477	0.0582112	0.632993	0.108441
RLK-Pelle_DLSV	TraesCS7D02G525000	-0.257311	0.759481	0.165302	0.772394
RLK-Pelle_LRR-XII-1	TraesCS3B02G551200	-3.36314	0.19804	1.18104	0.755862
RLK-Pelle_LRR-VI-2	TraesCS4D02G193500	-1.06627	0.464302	-1.35714	0.301488
RLK-Pelle_LRR-XII-1	TraesCS7A02G366800	4.19278	0.0125684	0.63284	0.665622
RLK-Pelle_LRR-V	TraesCS6D02G161000	-0.267178	0.496032	0.419789	0.248657
RLK-Pelle_RLCK-XII-1	TraesCS1B02G217500	-0.0365052	0.933904	0.188128	0.703605
RLK-Pelle_LRR-XII-1	TraesCS5D02G292500	-1.45641	0.652327	2.89227	0.392726
RLK-Pelle_DLSV	TraesCS3A02G021600	3.29524	0.106576	-2.45249	0.275583
RLK-Pelle_RLCK-VIIa-2	TraesCS5B02G208200	-5.31608	0.0856172	-1.26478	0.753978
RLK-Pelle_LRR-III	TraesCS5A02G160500	0.439998	0.638966	-0.517775	0.397705
RLK-Pelle_L-LEC	TraesCS6A02G132400	-0.491536	0.854767	1.8887	0.530581
RLK-Pelle_RLCK-VIIa-1	TraesCS4A02G183000	-0.699645	0.862373	-0.949193	0.814259
RLK-Pelle_LRR-XI-1	TraesCS4D02G088400	0.379581	0.731225	-0.239908	0.710685
RLK-Pelle_RLCK-VIII	TraesCS5B02G532900	1.41156	0.00402664	1.09347	0.00115946
RLK-Pelle_L-LEC	TraesCS1D02G299200	3.23971	0.108686	1.24382	0.289877
RLK-Pelle_LRR-XV	TraesCS2A02G176500	-0.22114	0.672666	0.50058	0.366139
RLK-Pelle_LRR-Xb-1	TraesCS6D02G115200	1.40775	0.722227	2.20843	0.467427
RLK-Pelle_WAK_LRK10L-1	TraesCS4B02G238700	-0.0567604	0.946139	0.0622776	0.933988
RLK-Pelle_LRR-VIII-1	TraesCS3B02G374100	-1.8259	0.0182374	0.465816	0.775021
RLK-Pelle_SD-2b	TraesCS2D02G419700	3.29791	0.0906655	3.30193	0.339778
RLK-Pelle_LRR-XII-1	TraesCS3A02G088100	4.27698	0.00919684	-0.659804	0.810137
RLK-Pelle_CrRLK1L-1	TraesCS1D02G110900	-0.44269	0.266818	0.878585	0.0147831
RLK-Pelle_LRR-XI-1	TraesCS7B02G251500	-0.971831	0.809895	-0.563522	0.889261
RLK-Pelle_DLSV	TraesCS3A02G315100	0.254256	0.881797	-1.65431	0.521971
RLK-Pelle_LRR-XIV	TraesCS5D02G417200	0.318421	0.653652	0.247227	0.731998
RLK-Pelle_DLSV	TraesCS3B02G555500	1.20779	0.223937	-1.47021	0.376174
RLK-Pelle_LRR-III	TraesCS7B02G139900	-0.161156	0.968101	1.18104	0.755862
RLK-Pelle_SD-2b	TraesCS3B02G076900	-1.48632	0.111263	-0.173805	0.896904
RLK-Pelle_LRR-XII-1	TraesCS7A02G461300	1.43369	0.717263	2.28142	0.568457
RLK-Pelle_DLSV	TraesCS2A02G215900	-0.897901	0.19767	-1.29502	0.0733735
RLK-Pelle_RLCK-VIIa-1	TraesCS4D02G199800	0.440055	0.45184	-0.782698	0.327027
RLK-Pelle_LysM	TraesCS6A02G168800	-0.161156	0.968101	3.28894	0.283736
RLK-Pelle_LRR-XII-1	TraesCS7A02G058900	0.966983	0.807964	3.63124	0.256475
RLK-Pelle_LRR-V	TraesCS2A02G202600	-0.355431	0.310356	-0.0705889	0.828692
RLK-Pelle_L-LEC	TraesCS5B02G056800	3.3303	0.0825507	-0.195013	0.950205
RLK-Pelle_SD-2b	TraesCS3A02G091800	1.09406	0.783009	0.0347578	0.993086
RLK-Pelle_DLSV	TraesCS2A02G043100	0.35553	0.761606	0.677573	0.850085
RLK-Pelle_LRR-VI-2	TraesCS2A02G593500	-0.323624	0.789496	0.709967	0.444125
RLK-Pelle_L-LEC	TraesCS5D02G173100	-2.84223	0.169425	2.20149	0.36698
RLK-Pelle_RLCK-IXb	TraesCS6D02G022900	3.00907	0.249683	0.909617	0.821189
RLK-Pelle_LysM	TraesCS6A02G396300	-0.193914	0.832582	-0.30154	0.824349
RLK-Pelle_RLCK-IXb	TraesCS5D02G210500	-1.37745	0.699129	-0.689376	0.814755
RLK-Pelle_LRR-VIII-1	TraesCS3D02G335700	-2.94088	0.000378913	-1.17551	0.21886
RLK-Pelle_RLCK-IV	TraesCS3B02G398100	1.64348	0.154039	0.546595	0.698572
RLK-Pelle_RLCK-X	TraesCS6A02G145700	-2.29856	0.000678819	-0.297057	0.694451
RLK-Pelle_RLCK-VIII	TraesCS2B02G366600	0.828184	0.509796	-2.12723	0.273262
RLK-Pelle_WAK	TraesCS5B02G526000	-0.245412	0.860448	-1.23299	0.581147
RLK-Pelle_RLCK-VIIa-1	TraesCS4D02G000300	0.542588	0.754845	-0.670557	0.70419
RLK-Pelle_SD-2b	TraesCS3D02G245100	0.810849	0.287322	0.957952	0.299822
RLK-Pelle_LRR-XI-1	TraesCS1D02G380900	-0.486592	0.903973	1.38763	0.659331
RLK-Pelle_DLSV	TraesCS5A02G186500	0.0747251	0.915539	-1.7945	0.000694446
RLK-Pelle_LRR-XI-1	TraesCS7B02G110700	1.51569	0.354047	0.741809	0.467066
RLK-Pelle_WAK_LRK10L-1	TraesCS3A02G033000	0.615405	0.756082	-0.563522	0.889261
RLK-Pelle_RLCK-VIIa-2	TraesCS3A02G210700	-0.388331	0.447478	0.209045	0.637737
RLK-Pelle_LRR-XI-1	TraesCS5B02G151600	2.90104	0.183149	1.69998	0.393119
RLK-Pelle_LRR-XI-1	TraesCS4A02G059000	0.418122	0.386539	-0.491701	0.279932
RLK-Pelle_WAK	TraesCS6D02G032300	-0.584159	0.564097	2.24869	0.28471
RLK-Pelle_LRR-VIII-1	TraesCS3D02G095200	0.421227	0.763667	3.12501	0.0420475
RLK-Pelle_WAK	TraesCS1D02G200500	0.436586	0.404227	0.90678	0.175949
RLK-Pelle_SD-2b	TraesCS7B02G300700	2.96547	0.261069	2.37819	0.551467
RLK-Pelle_LRR-II	TraesCS7D02G416400	0.47314	0.729025	1.00699	0.291752
RLK-Pelle_RLCK-VIIa-2	TraesCS6A02G052100	-0.43233	0.47219	0.47076	0.320208
RLK-Pelle_RLCK-IXb	TraesCS4D02G095000	0.721984	0.11814	-0.0342418	0.959828
RLK-Pelle_CR4L	TraesCS1D02G242000	0.519905	0.409532	-0.590976	0.379617
RLK-Pelle_DLSV	TraesCS5B02G535200	-0.514861	0.786622	1.20334	0.34033
RLK-Pelle_RLCK-XII-1	TraesCS1D02G206900	0.423029	0.267471	-0.074403	0.866164
RLK-Pelle_RLCK-VIIa-1	TraesCS1D02G235800	0.529766	0.111845	0.621273	0.0543643
RLK-Pelle_RLCK-IXb	TraesCS4A02G220300	0.870989	0.171118	0.931978	0.292952
RLK-Pelle_LRR-VI-2	TraesCS1D02G224300	0.941114	0.212464	2.31475	2.83051e-10
RLK-Pelle_RLCK-VIII	TraesCS5D02G531200	1.03287	0.00270665	0.899892	0.0146313
RLK-Pelle_LRK10L-2	TraesCS1D02G017700	0.931012	0.617992	0.831909	0.820928
RLK-Pelle_LRR-I-1	TraesCS3B02G366600	-1.72308	0.0517518	-1.91306	0.282497
RLK-Pelle_SD-2b	TraesCS6B02G426200	0.900076	0.643027	-3.24697	0.277284
RLK-Pelle_Extensin	TraesCS6B02G425900	-0.811934	0.0830013	-0.311729	0.581756
RLK-Pelle_CrRLK1L-1	TraesCS3B02G086500	-2.92779	0.470266	1.04051	0.797677
RLK-Pelle_RLCK-IXb	TraesCS3A02G208900	2.59666	0.00946113	1.83608	0.220726
RLK-Pelle_LRK10L-2	TraesCS1D02G015800	0.664806	0.428433	1.01392	0.181162
RLK-Pelle_RLCK-VIIa-2	TraesCS5B02G188700	0.224896	0.520623	-0.113815	0.76786
RLK-Pelle_RLCK-VIIa-2	TraesCS7D02G461900	-1.65112	0.0629813	-0.763648	0.691019
RLK-Pelle_DLSV	TraesCS5D02G422600	-0.699645	0.862373	1.82437	0.30068
RLK-Pelle_DLSV	TraesCS7D02G000800	-1.35326	0.738063	-3.32563	0.257995
RLK-Pelle_L-LEC	TraesCS5D02G062800	0.856805	0.412164	-0.650966	0.584148
RLK-Pelle_SD-2b	TraesCS2D02G052800	-2.92779	0.470266	2.24977	0.574065
RLK-Pelle_LRR-XI-1	TraesCS5B02G334400	-0.553162	0.836048	-1.89729	0.637701
RLK-Pelle_RLCK-XIII	TraesCS6B02G284500	-1.70524	0.050615	0.777826	0.451856
RLK-Pelle_LRR-Xa	TraesCS2B02G364400	-0.0740841	0.858536	-0.156973	0.708806
RLK-Pelle_SD-2b	TraesCS2D02G364300	2.55073	0.371341	2.1757	0.423628
RLK-Pelle_LRR-III	TraesCS6A02G244300	-1.29321	0.600578	-0.768907	0.766365
RLK-Pelle_RLCK-IXb	TraesCS4A02G382900	-0.701839	0.715642	-0.961204	0.581398
RLK-Pelle_CrRLK1L-1	TraesCS5B02G330700	2.15004	0.490462	-0.809661	0.751196
RLK-Pelle_DLSV	TraesCS1D02G430800	2.58295	0.255021	-4.31786	0.0632436
RLK-Pelle_LRR-III	TraesCS3A02G397700	0.649427	0.641789	-0.221055	0.900287
RLK-Pelle_LRR-XII-1	TraesCS2D02G067700	0.00723996	0.99227	-0.105696	0.89931
RLK-Pelle_C-LEC	TraesCS3B02G093800	-0.337325	0.396649	-0.1983	0.626921
RLK-Pelle_L-LEC	TraesCS5A02G185900	0.461771	0.718288	-0.0620381	0.963842
RLK-Pelle_RLCK-VIIa-1	TraesCS3D02G543300	1.82764	0.584864	1.2114	0.747977
RLK-Pelle_RLCK-IXa	TraesCS3A02G443800	1.77515	0.18115	0.84311	0.254471
RLK-Pelle_LRR-XII-1	TraesCSU02G013700	-1.35326	0.738063	2.67021	0.460239
RLK-Pelle_SD-2b	TraesCS2B02G384800	0.873576	0.826401	1.04051	0.797677
RLK-Pelle_DLSV	TraesCS7B02G357700	0.73045	0.583284	-0.89013	0.401436
RLK-Pelle_WAK	TraesCS3D02G494200	-2.8439	0.46935	0.429168	0.910095
RLK-Pelle_PERK-1	TraesCS1D02G339600	-0.310928	0.938523	2.22622	0.45527
RLK-Pelle_RLCK-VIIa-2	TraesCS6B02G434800	-0.743577	0.275461	-0.170249	0.80589
RLK-Pelle_LRR-XI-1	TraesCS2A02G360300	-0.338416	0.624324	-0.194195	0.667756
RLK-Pelle_SD-2b	TraesCS4D02G216600	1.41628	0.419182	3.70843	0.0333127
RLK-Pelle_RLCK-XII-1	TraesCS1A02G190200	-0.0609141	0.907774	-0.0047137	0.990457
RLK-Pelle_LRR-III	TraesCS4A02G180100	0.778085	0.388488	-0.645966	0.165784
RLK-Pelle_LRR-I-1	TraesCS1A02G031900	-0.638956	0.874183	-0.949193	0.814259
RLK-Pelle_Extensin	TraesCS3D02G178300	-0.442103	0.295422	-0.0482955	0.903479
RLK-Pelle_SD-2b	TraesCS2A02G505200	1.69693	0.29607	-0.557291	0.823069
RLK-Pelle_L-LEC	TraesCS7B02G121700	0.343926	0.778885	-0.272607	0.795326
RLK-Pelle_RLCK-XII-1	TraesCS2A02G582500	0.119496	0.850988	-0.151264	0.75209
RLK-Pelle_LRR-III	TraesCS5D02G210800	1.41146	0.401633	0.70702	0.842682
RLK-Pelle_LRR-Xb-2	TraesCS2A02G182400	0.500711	0.528261	1.24238	0.0524257
RLK-Pelle_LRR-III	TraesCS3B02G046700	-0.274428	0.757939	-0.798468	0.166125
RLK-Pelle_LRR-XI-1	TraesCS5D02G339600	0.736388	0.623087	0.833133	0.634093
RLK-Pelle_CrRLK1L-1	TraesCS1D02G228900	0.492485	0.175817	-0.166852	0.602345
RLK-Pelle_LRR-II	TraesCS7A02G293300	-0.230102	0.818995	-2.07677	0.0503009
RLK-Pelle_RLCK-VIIa-2	TraesCS4B02G294300	-0.325398	0.893325	2.08376	0.327741
RLK-Pelle_LRR-Xb-1	TraesCS6A02G124500	0.595525	0.387884	0.159335	0.857219
RLK-Pelle_PERK-2	TraesCS3B02G245800	-1.92733	0.000173541	0.430666	0.368918
RLK-Pelle_SD-2b	TraesCS1D02G376400	-0.486592	0.903973	-0.949193	0.814259
RLK-Pelle_LRR-XII-1	TraesCS3A02G023400	-0.310928	0.938523	1.58744	0.694486
RLK-Pelle_DLSV	TraesCS2A02G215800	0.40214	0.619499	0.224621	0.781041
RLK-Pelle_RLCK-VIIa-2	TraesCS2B02G197000	0.423409	0.741419	0.486501	0.717465
RLK-Pelle_LRR-II	TraesCS3A02G091100	0.448965	0.481559	-0.305423	0.544606
RLK-Pelle_LRR-Xb-1	TraesCS2D02G297600	0.399203	0.544183	0.31069	0.685649
RLK-Pelle_SD-2b	TraesCS4A02G325900	-1.02624	0.699539	2.9511	0.438503
RLK-Pelle_LRR-I-1	TraesCS4A02G173400	0.0135585	0.988697	-0.198612	0.850319
RLK-Pelle_SD-2b	TraesCS3B02G103600	0.565043	0.680119	0.236402	0.84069
RLK-Pelle_LRR-III	TraesCS2A02G444000	-1.62135	0.0402847	0.810713	0.484234
RLK-Pelle_SD-2b	TraesCS2B02G315700	0.777497	0.845431	1.58744	0.694486
RLK-Pelle_DLSV	TraesCS3B02G024100	-4.35533	0.00374191	0.70702	0.842682
RLK-Pelle_SD-2b	TraesCS5B02G000800	-2.01758	0.442705	-1.04959	0.418775
RLK-Pelle_SD-2b	TraesCS5D02G018800	0.336551	0.845016	-0.0420316	0.976375
RLK-Pelle_CrRLK1L-1	TraesCS2A02G253200	0.310885	0.646879	1.16967	0.122882
RLK-Pelle_DLSV	TraesCS3A02G096500	-0.628128	0.414249	0.495768	0.48829
RLK-Pelle_CR4L	TraesCS7B02G201600	0.355713	0.528258	0.122075	0.810699
RLK-Pelle_LRR-XI-1	TraesCS1A02G149500	1.77523	0.600175	2.89227	0.392726
RLK-Pelle_LRR-XII-1	TraesCS7D02G374700	3.21871	0.10734	0.851068	0.677438
RLK-Pelle_DLSV	TraesCS2B02G243100	-0.911191	0.71775	-1.93911	0.388051
RLK-Pelle_SD-2b	TraesCS2D02G505900	0.969459	0.571596	0.909617	0.821189
RLK-Pelle_L-LEC	TraesCS3B02G364500	-1.83894	0.365082	-0.209695	0.904225
RLK-Pelle_LRK10L-2	TraesCS3A02G017900	0.245661	0.951268	1.58744	0.694486
RLK-Pelle_SD-2b	TraesCS2B02G533400	-1.31401	0.397134	-1.89729	0.637701
RLK-Pelle_L-LEC	TraesCS6D02G191400	2.25417	0.384701	1.82071	0.533962
RLK-Pelle_DLSV	TraesCS7B02G364100	-1.07856	0.323746	0.312218	0.703822
RLK-Pelle_LRR-XII-1	TraesCS2A02G461800	0.80034	0.714563	0.0347578	0.993086
RLK-Pelle_SD-2b	TraesCS3B02G435200	0.235103	0.919818	0.139455	0.950028
RLK-Pelle_L-LEC	TraesCS5B02G056900	4.13914	0.0180213	-2.35028	0.196976
RLK-Pelle_RLCK-IXb	TraesCS6B02G027000	0.731469	0.757492	0.811597	0.673395
RLK-Pelle_LRR-I-2	TraesCS7D02G214900	-0.056153	0.903791	0.566183	0.377347
RLK-Pelle_L-LEC	TraesCS2B02G106200	-0.728481	0.595097	1.29934	0.644578
RLK-Pelle_L-LEC	TraesCS1B02G467700	3.95738	0.0206834	4.21112	0.0169607
RLK-Pelle_WAK	TraesCS2B02G604500	2.52156	0.269076	2.50684	0.429635
RLK-Pelle_LysM	TraesCS6B02G196800	-0.261251	0.752413	0.387669	0.741599
RLK-Pelle_CR4L	TraesCS7D02G296700	-0.274709	0.491385	-0.12666	0.77472
RLK-Pelle_LRR-Xb-1	TraesCS2D02G263500	0.62341	0.18725	0.0221621	0.964554
RLK-Pelle_LRR-XI-1	TraesCS2B02G352300	-0.0535642	0.857365	0.0488519	0.858732
RLK-Pelle_LRR-XI-1	TraesCS2B02G379400	-0.117426	0.840994	0.677835	0.20739
RLK-Pelle_LRR-VI-2	TraesCS2D02G599300	-0.164225	0.790386	0.772101	0.136262
RLK-Pelle_DLSV	TraesCS6D02G339600	-0.486592	0.903973	0.483224	0.714252
RLK-Pelle_LRR-III	TraesCS4A02G267300	0.674519	0.0391643	-0.406265	0.262131
RLK-Pelle_LRR-XII-1	TraesCS6D02G002200	0.664461	0.867887	-1.76585	0.661268
RLK-Pelle_RLCK-IXb	TraesCS7D02G359000	-1.75457	0.0180909	-0.632865	0.487295
RLK-Pelle_SD-2b	TraesCS3B02G291900	-0.460779	0.861612	1.2114	0.747977
RLK-Pelle_LRR-XII-1	TraesCS2B02G081100	0.103177	0.945984	-0.744205	0.592316
RLK-Pelle_L-LEC	TraesCS1B02G062200	-0.403225	0.891399	-0.563522	0.889261
RLK-Pelle_WAK	TraesCS7A02G425900	3.38716	0.0793384	1.2249	0.545454
RLK-Pelle_DLSV	TraesCS2A02G589900	-0.152071	0.823003	-0.823988	0.271968
RLK-Pelle_LRR-I-1	TraesCS5A02G156400	0.304815	0.526618	0.00116026	0.997666
RLK-Pelle_DLSV	TraesCS7B02G460600	1.1946	0.60802	-1.02684	0.573084
RLK-Pelle_SD-2b	TraesCS7B02G196400	1.14569	0.0705446	-0.62319	0.292189
RLK-Pelle_LRR-XI-1	TraesCS1D02G051000	-0.161156	0.968101	-0.949193	0.814259
RLK-Pelle_LRR-XIIIa	TraesCS3A02G167100	-0.075121	0.882013	-0.423928	0.482769
RLK-Pelle_PERK-1	TraesCS1D02G004300	0.852905	0.147417	0.188651	0.690465
RLK-Pelle_DLSV	TraesCS2A02G536400	0.885742	0.452276	1.53909	0.172275
RLK-Pelle_LRK10L-2	TraesCS3A02G049400	0.269667	0.864705	-0.554159	0.879449
RLK-Pelle_WAK	TraesCS7D02G086900	-0.870123	0.0666465	-0.319404	0.576601
RLK-Pelle_RLCK-VIIa-2	TraesCS4D02G121800	0.267076	0.402581	-0.523365	0.161586
RLK-Pelle_LRR-V	TraesCS4D02G298800	0.334097	0.433115	0.170737	0.545647
RLK-Pelle_DLSV	TraesCS3D02G501100	0.458709	0.59335	-0.082031	0.944787
RLK-Pelle_LysM	TraesCS3A02G276600	2.74206	0.0205973	-0.171375	0.769435
RLK-Pelle_LRR-Xb-1	TraesCS6A02G124600	0.094655	0.981242	-2.01398	0.617075
RLK-Pelle_DLSV	TraesCS3D02G316400	0.202496	0.782528	-1.40516	0.0513537
RLK-Pelle_LRK10L-2	TraesCS3B02G295000	0.670422	0.678415	0.919303	0.444168
RLK-Pelle_LRR-V	TraesCS6B02G199500	-0.160906	0.692791	0.0263807	0.945636
RLK-Pelle_RLCK-XI	TraesCS7D02G500700	-0.025393	0.9678	-0.204705	0.722799
RLK-Pelle_LRR-XI-1	TraesCS2D02G332700	-0.353237	0.603775	-0.490355	0.492045
RLK-Pelle_LRR-XIV	TraesCS2A02G255300	-0.558784	0.456087	1.03847	0.234516
RLK-Pelle_DLSV	TraesCS2D02G217500	0.987613	0.383931	-0.97918	0.768384
RLK-Pelle_LRR-XII-1	TraesCS4D02G081700	0.72574	0.543673	2.29503	0.240102
RLK-Pelle_RLCK-V	TraesCS2B02G318400	-1.23462	0.00615087	-1.28758	0.00646444
RLK-Pelle_LRK10L-2	TraesCS3B02G059017	-4.57049	0.00156428	-0.949193	0.814259
RLK-Pelle_LRR-II	TraesCS3D02G299800	0.64655	0.0511127	0.700685	0.0487087
RLK-Pelle_DLSV	TraesCS2A02G486200	-0.291641	0.645596	0.442286	0.629632
RLK-Pelle_DLSV	TraesCS7A02G544600	-1.05882	0.205182	-1.46661	0.357462
RLK-Pelle_WAK	TraesCS1A02G071657	2.00677	0.0416596	2.82572	0.0823607
RLK-Pelle_RLCK-V	TraesCS3A02G227100	-1.08006	0.0152117	-0.221511	0.603117
RLK-Pelle_RLCK-IV	TraesCS5D02G501800	-3.58765	0.217299	-1.99777	0.411003
RLK-Pelle_RLCK-XI	TraesCS1B02G430500	1.61702	0.318139	-0.354282	0.72993
RLK-Pelle_LysM	TraesCS6D02G158300	-0.826725	0.472601	2.10399	0.155118
RLK-Pelle_LRR-III	TraesCS4D02G191000	-3.5208	0.00799391	-0.305733	0.664204
RLK-Pelle_DLSV	TraesCS2B02G567800	-2.42549	0.42517	0.314768	0.927264
RLK-Pelle_LRR-XII-1	TraesCS6A02G037300	-3.46262	0.0330916	-0.381131	0.87019
RLK-Pelle_LRR-I-1	TraesCS6A02G122000	0.162234	0.842636	-0.130499	0.929049
RLK-Pelle_DLSV	TraesCSU02G009400	1.20822	0.333919	1.80587	0.0379934
RLK-Pelle_LRR-I-1	TraesCS2A02G200300	0.390926	0.789481	1.07236	0.118627
RLK-Pelle_LRR-III	TraesCS2A02G131700	0.337924	0.859891	0.397281	0.615923
RLK-Pelle_DLSV	TraesCSU02G020600	-2.16378	0.283386	-1.89729	0.637701
RLK-Pelle_LRR-XI-1	TraesCS7A02G569900	-0.0328157	0.961306	-0.25314	0.786935
RLK-Pelle_PERK-1	TraesCS3D02G160000	-0.82132	0.0256289	-1.85426	3.4222e-05
RLK-Pelle_LRR-XI-2	TraesCS3D02G434500	-0.429136	0.703625	-0.703142	0.247675
RLK-Pelle_WAK	TraesCS5D02G524800	0.976172	0.806155	-0.949193	0.814259
RLK-Pelle_DLSV	TraesCS4D02G089600	-0.660022	0.120705	-0.242452	0.61552
RLK-Pelle_WAK	TraesCS7D02G087100	-0.681222	0.751653	0.492975	0.883062
RLK-Pelle_DLSV	TraesCS3A02G323500	0.880862	0.82496	-2.71769	0.428509
RLK-Pelle_RLCK-VIIa-2	TraesCS4A02G016800	-1.45278	0.0300559	-0.225219	0.704912
RLK-Pelle_L-LEC	TraesCS6D02G191500	0.444961	0.665641	1.24378	0.275848
RLK-Pelle_DLSV	TraesCS5D02G478700	0.205232	0.852445	0.243981	0.913706
RLK-Pelle_L-LEC	TraesCS2A02G371600	-0.488708	0.198457	-0.234497	0.619858
RLK-Pelle_DLSV	TraesCS7B02G446600	3.01467	0.253043	0.523947	0.89624
RLK-Pelle_LRR-XII-1	TraesCS3D02G496100	-2.47871	0.00102775	-4.78046	0.0264499
RLK-Pelle_LRR-XI-2	TraesCS3B02G475600	-0.977313	0.472794	-0.32731	0.703049
RLK-Pelle_DLSV	TraesCS7B02G459800	-0.181924	0.753085	0.00487799	0.99199
RLK-Pelle_LRR-XII-1	TraesCS5A02G519600	-3.50846	0.383846	0.0801837	0.984131
RLK-Pelle_DLSV	TraesCS3D02G080600	0.664461	0.867887	-3.38687	0.241369
RLK-Pelle_DLSV	TraesCS7A02G541100	2.48995	0.27904	1.58744	0.694486
RLK-Pelle_DLSV	TraesCS1B02G238400	2.18441	0.0638441	0.72354	0.436857
RLK-Pelle_RLCK-VIIa-2	TraesCS4B02G275000	0.677112	0.510575	0.478312	0.666173
RLK-Pelle_LRR-I-1	TraesCS2D02G208100	-0.483548	0.852605	0.569033	0.442624
RLK-Pelle_LRR-XIIIa	TraesCS3B02G199100	0.214147	0.73979	-0.864899	0.359012
RLK-Pelle_DLSV	TraesCS6D02G124000	3.39479	0.163656	1.58744	0.694486
RLK-Pelle_DLSV	TraesCS4A02G467800	1.16984	0.153771	0.575814	0.580867
RLK-Pelle_L-LEC	TraesCS5D02G062200	2.41037	0.0499077	0.989894	0.373977
RLK-Pelle_RLCK-IV	TraesCS2D02G356600	0.0743903	0.962861	-0.0467102	0.964214
RLK-Pelle_LRR-XI-1	TraesCS7B02G052200	-2.01789	0.000690595	-2.45468	0.0252538
RLK-Pelle_PERK-2	TraesCS3B02G440700	-1.46539	0.44559	-3.92758	0.120882
RLK-Pelle_LRR-XII-1	TraesCS7B02G279600	0.969893	0.807391	1.77964	0.395341
RLK-Pelle_DLSV	TraesCS2D02G025500	-1.47688	0.469406	-3.38687	0.241369
RLK-Pelle_DLSV	TraesCS4A02G481300	-0.971831	0.809895	-0.563522	0.889261
RLK-Pelle_CR4L	TraesCS5D02G007100	-0.359662	0.575581	-1.76728	0.103432
RLK-Pelle_SD-2b	TraesCS7A02G383000	-0.159758	0.947091	-1.76585	0.661268
RLK-Pelle_URK-1	TraesCSU02G038500	1.76854	0.302084	0.683374	0.517341
RLK-Pelle_DLSV	TraesCS2B02G236900	0.969719	0.277503	0.79135	0.657073
RLK-Pelle_LRR-XII-1	TraesCS4B02G360600	3.34428	0.0814898	-1.76585	0.661268
RLK-Pelle_LRR-VIII-1	TraesCS4A02G131500	-0.262687	0.830908	-0.713609	0.580201
RLK-Pelle_LRR-VI-1	TraesCS4A02G239600	-0.917828	0.295573	0.541671	0.379849
RLK-Pelle_RLCK-IXb	TraesCS7A02G364200	-1.83503	0.0393521	-0.269936	0.867635
RLK-Pelle_RLCK-VIIa-2	TraesCS5B02G493500	-0.123984	0.786142	-0.070593	0.885804
RLK-Pelle_DLSV	TraesCS1B02G110600	0.579781	0.528087	1.17633	0.240105
RLK-Pelle_L-LEC	TraesCS6D02G122100	-2.10993	0.238682	-2.24661	0.27979
RLK-Pelle_DLSV	TraesCS4D02G089100	0.902691	0.517796	0.574394	0.784453
RLK-Pelle_LRK10L-2	TraesCS3B02G294900	-0.161156	0.968101	0.617016	0.80126
RLK-Pelle_DLSV	TraesCS3B02G352900	0.603495	0.458422	1.40828	0.0531675
RLK-Pelle_LRR-III	TraesCS2B02G465200	-0.646308	0.402108	-1.17709	0.168665
RLK-Pelle_DLSV	TraesCS3A02G009800	-0.556753	0.591356	-1.15181	0.0423547
RLK-Pelle_L-LEC	TraesCS3A02G101800	2.42501	0.099827	-0.788884	0.660141
RLK-Pelle_SD-2b	TraesCS5D02G469700	-2.81661	0.272153	-2.08795	0.279048
RLK-Pelle_RLCK-V	TraesCS4B02G318400	0.0472498	0.904568	0.0856146	0.80539
RLK-Pelle_LRR-XII-1	TraesCS7B02G261000	-0.22574	0.875747	2.95144	0.245127
RLK-Pelle_DLSV	TraesCS2B02G034700	1.15528	0.621125	2.60568	0.477444
RLK-Pelle_RLCK-VIIa-2	TraesCS7D02G381900	-0.713791	0.35732	-0.617979	0.472624
RLK-Pelle_SD-2b	TraesCS2A02G524700	-0.971831	0.809895	-0.949193	0.814259
RLK-Pelle_DLSV	TraesCS3B02G593500	0.139951	0.898525	0.980023	0.631878
RLK-Pelle_WAK	TraesCS6A02G054500	1.56943	0.351766	0.523947	0.89624
RLK-Pelle_LRR-XV	TraesCS5A02G393000	-0.436682	0.486425	0.196183	0.755189
RLK-Pelle_LRR-XI-1	TraesCS5A02G183800	-1.61047	0.347739	1.99198	0.0953826
RLK-Pelle_RLCK-IXb	TraesCS1B02G222200	1.23969	0.412532	1.58744	0.694486
RLK-Pelle_RLCK-VIIa-2	TraesCS7D02G165300	0.515331	0.621028	0.722403	0.510794
RLK-Pelle_RLCK-VI	TraesCS7B02G333200	-1.92642	0.184991	-3.96543	0.0781255
RLK-Pelle_SD-2b	TraesCS3B02G175400	-1.37745	0.699129	-1.23313	0.590815
RLK-Pelle_LRR-XI-1	TraesCS5B02G011300	0.0391034	0.980495	-1.71185	0.149992
RLK-Pelle_CR4L	TraesCS5D02G456100	0.43133	0.603517	-0.786503	0.617484
RLK-Pelle_DLSV	TraesCS2D02G222000	-0.347575	0.741378	-0.391657	0.786545
RLK-Pelle_SD-2b	TraesCS3D02G062600	2.44585	0.289702	0.642804	0.870198
RLK-Pelle_LRR-VIII-1	TraesCS3A02G341800	0.560358	0.815671	-0.592015	0.727019
RLK-Pelle_LRR-VIII-1	TraesCS3A02G340100	0.574711	0.55505	-0.421455	0.628293
RLK-Pelle_RLCK-VIIa-2	TraesCS6B02G069300	0.384026	0.681111	-1.87474	0.281678
RLK-Pelle_RLCK-XIII	TraesCS5A02G558000	0.279057	0.87143	0.768248	0.470867
RLK-Pelle_L-LEC	TraesCS5A02G051700	-2.33683	0.269636	-0.97918	0.768384
RLK-Pelle_DLSV	TraesCS6B02G431300	0.322489	0.743344	0.711477	0.469184
RLK-Pelle_LRR-III	TraesCS2B02G273100	1.09076	0.203978	-0.0386845	0.929596
RLK-Pelle_DLSV	TraesCS2B02G241700	-0.378782	0.561573	-1.53549	0.0950331
RLK-Pelle_RLCK-XII-1	TraesCS4B02G328200	0.649329	0.136127	-0.0724983	0.906607
RLK-Pelle_CrRLK1L-1	TraesCS1B02G130300	-0.209957	0.675866	1.12073	0.00956147
RLK-Pelle_RLCK-IV	TraesCS5B02G501300	-1.79909	0.368054	-1.63637	0.469482
RLK-Pelle_DLSV	TraesCS2A02G216300	2.20203	0.129284	1.01859	0.680757
RLK-Pelle_L-LEC	TraesCS5B02G449800	0.098024	0.948408	1.06963	0.661817
RLK-Pelle_CrRLK1L-1	TraesCS3A02G308100	-0.557653	0.0578318	-0.0177109	0.949298
RLK-Pelle_RLCK-VI	TraesCS4A02G072300	-0.0146134	0.971974	0.315331	0.340106
RLK-Pelle_DLSV	TraesCS2B02G437400	0.0812444	0.897589	0.375215	0.544886
RLK-Pelle_DLSV	TraesCS4A02G465900	3.33342	0.0840076	1.83111	0.422382
RLK-Pelle_LRR-XIIIa	TraesCS4D02G212600	-0.223237	0.524964	-0.613601	0.0731064
RLK-Pelle_DLSV	TraesCS5D02G059300	-0.145735	0.864184	-2.84199	0.0312946
RLK-Pelle_LRR-I-1	TraesCS3B02G366500	0.501576	0.900324	3.91612	0.134831
RLK-Pelle_LRR-I-2	TraesCS7D02G304200	-2.01167	0.210322	0.591007	0.572008
RLK-Pelle_DLSV	TraesCS6B02G082900	-0.103998	0.874927	-0.18555	0.804216
RLK-Pelle_LRR-I-1	TraesCS3A02G335400	-0.490308	0.454654	0.399414	0.476511
RLK-Pelle_LRR-XI-1	TraesCS5B02G253700	0.851965	0.584753	-0.152331	0.86263
RLK-Pelle_LRR-XI-1	TraesCS5A02G152800	-0.306595	0.854987	1.3471	0.496847
RLK-Pelle_DLSV	TraesCS5B02G353400	-0.699645	0.862373	-1.22375	0.761742
RLK-Pelle_RLCK-IXb	TraesCS4B02G098900	-0.74483	0.352664	-0.323227	0.789959
RLK-Pelle_DLSV	TraesCS7A02G105100	-2.03008	0.128703	-1.76585	0.661268
RLK-Pelle_L-LEC	TraesCS1D02G048900	-0.802275	0.767819	-0.839637	0.83475
RLK-Pelle_LRR-XII-1	TraesCS2D02G462000	1.36748	0.712068	3.15528	0.112716
RLK-Pelle_LRR-XI-1	TraesCS3B02G192500	-0.586524	0.291957	-0.396852	0.382399
RLK-Pelle_L-LEC	TraesCS3B02G119600	-1.40229	0.407685	-2.73155	0.490295
RLK-Pelle_RLCK-V	TraesCS1A02G433500	0.16398	0.684725	-0.468528	0.165773
RLK-Pelle_WAK	TraesCS5D02G096200	-0.971831	0.809895	0.523947	0.89624
RLK-Pelle_LRR-II	TraesCS1D02G116300	-0.746913	0.361634	-5.11032	0.00967669
RLK-Pelle_DLSV	TraesCS7D02G476500	-0.854622	0.160606	0.459514	0.42492
RLK-Pelle_LRR-XII-1	TraesCS5D02G543000	-2.86345	0.209792	-0.949193	0.814259
RLK-Pelle_DLSV	TraesCS3A02G045200	2.99146	0.0290021	-0.170233	0.884683
RLK-Pelle_SD-2b	TraesCS7A02G400600	-1.64261	0.653648	-0.0229839	0.995455
RLK-Pelle_SD-2b	TraesCS7B02G285900	1.14386	0.610002	-0.949193	0.814259
RLK-Pelle_LRR-III	TraesCS3D02G042500	-0.232774	0.793256	-0.858277	0.167297
RLK-Pelle_RLCK-V	TraesCS4A02G178100	0.63401	0.190885	-0.355715	0.384776
RLK-Pelle_LRR-XI-1	TraesCS1A02G103900	0.411103	0.400697	-0.385404	0.356768
RLK-Pelle_DLSV	TraesCS3B02G555800	0.790495	0.733627	2.20843	0.467427
RLK-Pelle_DLSV	TraesCS2D02G576600	-0.553162	0.836048	1.58744	0.694486
RLK-Pelle_DLSV	TraesCS2A02G217600	-0.971831	0.809895	2.91301	0.386595
RLK-Pelle_LRR-V	TraesCS6A02G153600	0.375557	0.33062	0.0153199	0.965298
RLK-Pelle_RLCK-VIIa-2	TraesCS5A02G241300	-0.907936	0.216218	-0.53447	0.53965
RLK-Pelle_LRK10L-2	TraesCS3A02G012900	-0.486592	0.903973	1.58744	0.694486
RLK-Pelle_LRR-II	TraesCS6B02G184300	-0.248061	0.671449	0.845694	0.0812222
RLK-Pelle_DLSV	TraesCS7B02G460400	-0.486592	0.903973	-1.43838	0.721387
RLK-Pelle_LRR-XII-1	TraesCS1D02G317500	1.42419	0.197673	1.2091	0.430342
RLK-Pelle_CR4L	TraesCS4B02G108900	0.201443	0.792466	-1.11134	0.0784687
RLK-Pelle_DLSV	TraesCS2B02G051500	-7.30763	0.0611203	-6.73321	0.0821498
RLK-Pelle_SD-2b	TraesCS7D02G423200	-0.903681	0.324482	0.737545	0.481952
RLK-Pelle_RLCK-II	TraesCS3A02G344400	-1.49004	0.0435067	-0.711818	0.167443
RLK-Pelle_RLCK-VI	TraesCS2D02G505400	-0.7299	0.734389	-2.65768	0.172055
RLK-Pelle_LRR-II	TraesCS6D02G269400	1.77311	0.100812	0.221446	0.750581
RLK-Pelle_LRR-XI-1	TraesCS3D02G092600	0.111726	0.870342	0.388098	0.287759
RLK-Pelle_SD-2b	TraesCS3A02G246300	0.173803	0.924026	2.62179	0.233257
RLK-Pelle_RLCK-IXb	TraesCS4B02G371600	0.462398	0.908133	1.91529	0.212416
RLK-Pelle_RLCK-VIIa-1	TraesCS1A02G066700	1.03305	0.00170116	1.56729	0.000209178
RLK-Pelle_DLSV	TraesCS2D02G221500	-0.198532	0.605174	-0.590227	0.143354
RLK-Pelle_DLSV	TraesCS5A02G480900	0.12011	0.846829	-0.834307	0.499483
RLK-Pelle_DLSV	TraesCS6A02G139400	-0.201531	0.777236	0.618175	0.588722
RLK-Pelle_WAK	TraesCS6B02G414000	-0.971831	0.809895	-2.6162	0.187776
RLK-Pelle_LRR-VI-2	TraesCS2B02G104200	0.38758	0.493301	-0.370521	0.463729
RLK-Pelle_DLSV	TraesCS3D02G317000	-0.439954	0.866495	-2.06391	0.279568
RLK-Pelle_RLCK-IXb	TraesCS2B02G409700	0.336416	0.763716	0.897203	0.457178
RLK-Pelle_LRR-II	TraesCS7A02G425500	2.54249	0.383582	-1.54747	0.110659
RLK-Pelle_RLCK-XI	TraesCS1A02G401900	1.19787	0.503904	0.307877	0.837113
RLK-Pelle_SD-2b	TraesCS6B02G136200	-3.15815	0.02687	-4.24113	0.0796788
RLK-Pelle_LRR-XII-1	TraesCS3B02G011500	-0.971831	0.809895	-0.949193	0.814259
RLK-Pelle_CrRLK1L-1	TraesCS2B02G536700	-1.33601	0.230115	0.969132	0.765904
RLK-Pelle_LRK10L-2	TraesCS3A02G261700	0.422293	0.682018	-0.092666	0.953427
RLK-Pelle_LRR-XI-1	TraesCS5A02G418500	0.391113	0.746938	0.905322	0.389664
RLK-Pelle_DLSV	TraesCS7B02G195500	-1.13949	0.131738	0.129495	0.888435
RLK-Pelle_LRR-III	TraesCS4A02G114600	-2.08182	0.00213003	-0.736291	0.294226
RLK-Pelle_RLCK-VIIa-2	TraesCS2B02G114900	0.462398	0.908133	-1.45718	0.62842
RLK-Pelle_RLCK-XI	TraesCS4A02G081400	0.904668	0.133175	-0.405922	0.562535
RLK-Pelle_DLSV	TraesCS2D02G026500	1.42294	0.27221	0.576459	0.739369
RLK-Pelle_LRR-Xb-1	TraesCS6B02G152600	-0.332069	0.822652	2.49131	0.0448138
RLK-Pelle_LRK10L-2	TraesCS5B02G391900	0.788002	0.843348	1.21901	0.606513
RLK-Pelle_RLCK-VIII	TraesCS6A02G020100	-0.498326	0.441021	-0.968352	0.269998
RLK-Pelle_WAK	TraesCS6A02G377700	0.579405	0.884818	0.523947	0.89624
RLK-Pelle_RLCK-IXb	TraesCS5A02G205800	-1.63505	0.0805063	-2.5366	0.0863974
RLK-Pelle_DLSV	TraesCS1A02G422600	-2.10147	0.104813	-2.47984	0.262224
RLK-Pelle_LRR-V	TraesCS6B02G193500	3.6909	0.121011	1.58672	0.387721
RLK-Pelle_Extensin	TraesCS3A02G171600	0.109559	0.777288	-0.25124	0.538409
RLK-Pelle_LRR-III	TraesCS2B02G154100	2.35487	0.0656198	-0.923789	0.173265
RLK-Pelle_CrRLK1L-1	TraesCS2B02G094400	-0.856457	0.167644	0.0595511	0.915465
RLK-Pelle_L-LEC	TraesCS2D02G130600	-2.80511	0.323835	-0.949193	0.814259
RLK-Pelle_RLCK-VIIa-1	TraesCS2A02G285700	0.399043	0.242619	-0.532423	0.168045
RLK-Pelle_LRR-VI-1	TraesCS7B02G260600	0.398349	0.47993	-0.456331	0.39261
RLK-Pelle_LRR-XII-1	TraesCS1D02G317400	0.906845	0.737506	-0.49423	0.777523
RLK-Pelle_RLCK-XV	TraesCS6D02G164200	-0.23787	0.695731	-0.480987	0.356487
RLK-Pelle_DLSV	TraesCS5D02G554000	-1.27622	0.0609237	-3.50318	0.0147573
RLK-Pelle_CrRLK1L-1	TraesCS5B02G005400	-1.20995	0.648883	-1.44139	0.432099
RLK-Pelle_LRR-XI-1	TraesCS4A02G483900	0.181136	0.81579	-0.0594985	0.955746
RLK-Pelle_LRR-IV	TraesCS7A02G316000	2.22518	0.160412	-0.0252602	0.970083
RLK-Pelle_DLSV	TraesCS6D02G375700	1.14691	0.76927	-2.62017	0.458092
RLK-Pelle_LRK10L-2	TraesCS5B02G528200	0.833113	0.834408	-0.0772673	0.973964
RLK-Pelle_LRR-Xa	TraesCS2D02G344700	0.029324	0.940715	-0.0652099	0.894978
RLK-Pelle_CR4L	TraesCS3D02G188500	-0.56887	0.536876	-0.53082	0.48536
RLK-Pelle_L-LEC	TraesCS7D02G080500	-2.52964	0.414161	-1.43838	0.721387
RLK-Pelle_RLCK-VIIa-2	TraesCS6A02G051600	-0.167905	0.869518	-1.10426	0.394495
RLK-Pelle_LRR-XII-1	TraesCS5A02G528000	-0.161156	0.968101	-0.563522	0.889261
RLK-Pelle_LRR-XII-1	TraesCS2B02G080100	1.48532	0.118831	0.240371	0.798852
RLK-Pelle_RLCK-VIIa-1	TraesCS2B02G096000	-0.953592	0.159666	0.155526	0.770116
RLK-Pelle_CR4L	TraesCS2D02G306700	2.86996	0.0229747	0.211693	0.795879
RLK-Pelle_DLSV	TraesCS7D02G002600	2.71767	0.467925	2.89227	0.392726
RLK-Pelle_LRR-XII-1	TraesCS7B02G262000	-1.14857	0.692357	1.80177	0.540091
RLK-Pelle_PERK-2	TraesCS3D02G402800	-0.971831	0.809895	-1.43838	0.721387
RLK-Pelle_DLSV	TraesCS2D02G024900	1.21391	0.751897	1.58744	0.694486
RLK-Pelle_LRR-XIIIa	TraesCS5D02G007200	1.2172	0.15622	-0.591807	0.251392
RLK-Pelle_LRR-XIV	TraesCS4B02G055600	-1.24618	0.0782559	1.12801	0.0591568
RLK-Pelle_RLCK-VIIa-2	TraesCS6A02G336600	-2.24655	6.56333e-08	-1.67849	0.055498
RLK-Pelle_DLSV	TraesCS7B02G459700	0.00116988	0.998845	0.126334	0.900439
RLK-Pelle_RLCK-IXa	TraesCS3B02G477400	0.287249	0.762422	0.955581	0.276565
RLK-Pelle_LRR-II	TraesCS6B02G319700	-0.270015	0.788995	-0.641927	0.258629
RLK-Pelle_RLCK-IXa	TraesCS3A02G460900	1.46524	0.418612	5.05713	0.0193851
RLK-Pelle_LRK10L-2	TraesCS5D02G527500	-0.32831	0.786456	-3.76997	0.10972
RLK-Pelle_L-LEC	TraesCS5B02G159000	-1.15495	0.00329119	0.108193	0.793938
RLK-Pelle_SD-2b	TraesCS4D02G241800	0.687575	0.476847	-0.905956	0.378462
RLK-Pelle_L-LEC	TraesCS2D02G088500	2.22366	0.139076	-3.24697	0.277284
RLK-Pelle_SD-2b	TraesCS2D02G364200	1.05282	0.79109	-1.36784	0.296891
RLK-Pelle_CrRLK1L-1	TraesCS5A02G330500	0.273344	0.616613	-0.532541	0.593975
RLK-Pelle_RKF3	TraesCS4D02G106700	0.758449	0.289228	0.410129	0.582044
RLK-Pelle_RLCK-XVI	TraesCS6B02G039900	0.781428	0.179353	0.525731	0.25432
RLK-Pelle_LRR-I-1	TraesCS6D02G112200	-0.277027	0.699998	-1.33198	0.296813
RLK-Pelle_LRR-XII-1	TraesCS5A02G520000	2.74146	0.23847	0.577531	0.71341
RLK-Pelle_RLCK-IXb	TraesCS5D02G212200	-0.237588	0.919665	-0.34648	0.893898
RLK-Pelle_LRR-XIIIa	TraesCS4B02G211800	-0.0991202	0.776708	-0.131002	0.678242
RLK-Pelle_RLCK-IXb	TraesCS6A02G338200	0.830146	0.834996	0.827274	0.814203
RLK-Pelle_LRR-III	TraesCS4B02G171300	0.478385	0.280361	-0.588827	0.198006
RLK-Pelle_LRR-III	TraesCS7A02G245400	-0.390051	0.458261	-0.458898	0.394306
RLK-Pelle_LRR-XII-1	TraesCS7A02G476700	-2.89401	0.400018	2.28142	0.568457
RLK-Pelle_LRK10L-2	TraesCSU02G158800	0.647179	0.502622	1.22073	0.167981
RLK-Pelle_DLSV	TraesCS7A02G015300	-3.0871	0.445857	0.249385	0.950455
RLK-Pelle_Extensin	TraesCS1A02G249500	1.33067	0.0851012	-0.107682	0.905749
RLK-Pelle_SD-2b	TraesCS5D02G023300	0.462398	0.908133	2.24977	0.574065
RLK-Pelle_DLSV	TraesCS5D02G494300	-0.288318	0.751309	-2.06158	0.213285
RLK-Pelle_CR4L	TraesCS3A02G184400	-0.811075	0.29307	-2.1913	0.0486702
RLK-Pelle_DLSV	TraesCS2A02G216500	2.31922	0.445002	0.862178	0.648995
RLK-Pelle_CrRLK1L-1	TraesCS1B02G241400	-0.386703	0.376978	0.172363	0.6099
RLK-Pelle_L-LEC	TraesCS2D02G582700	2.03786	0.380582	0.530195	0.862443
RLK-Pelle_WAK	TraesCS5B02G449300	0.756365	0.411009	1.74799	0.0773402
RLK-Pelle_SD-2b	TraesCS7A02G431500	1.79749	0.590722	0.944831	0.728607
RLK-Pelle_RKF3	TraesCS4B02G109400	0.419581	0.441482	0.390292	0.606814
RLK-Pelle_WAK	TraesCS6A02G342000	0.579283	0.414583	-0.898777	0.241572
RLK-Pelle_LRR-VII-1	TraesCS3D02G502600	-0.616576	0.247505	-0.308884	0.531947
RLK-Pelle_RKF3	TraesCS4A02G205800	0.464806	0.353316	0.0524553	0.940102
RLK-Pelle_DLSV	TraesCS5D02G358900	1.72924	0.266704	1.11571	0.49151
RLK-Pelle_LRR-XI-1	TraesCS1A02G006900	5.28393	0.000518082	0.622443	0.802555
RLK-Pelle_LRR-XIIIb	TraesCS6B02G366900	0.672208	0.617931	0.312077	0.666284
RLK-Pelle_SD-2b	TraesCS7B02G331800	2.32392	0.12638	1.84208	0.427744
RLK-Pelle_LRR-Xa	TraesCS4A02G229800	-0.319891	0.494254	-0.0454896	0.895477
RLK-Pelle_LRR-III	TraesCS4D02G132100	1.22947	0.407615	-0.230374	0.682389
RLK-Pelle_DLSV	TraesCS2B02G242100	-0.894299	0.0138375	-0.662172	0.134943
RLK-Pelle_DLSV	TraesCS1D02G273800	-1.03514	0.204151	-0.161877	0.906845
RLK-Pelle_LRR-XII-1	TraesCS6B02G051700	0.138795	0.877054	2.57738	0.100784
RLK-Pelle_CR4L	TraesCS1A02G070600	0.803797	0.242114	0.194398	0.67921
RLK-Pelle_SD-2b	TraesCS2D02G216700	0.688802	0.750164	2.28142	0.568457
RLK-Pelle_LRR-VIII-1	TraesCS1A02G304200	-1.05678	0.15588	0.447792	0.662704
RLK-Pelle_DLSV	TraesCS2A02G532600	1.72323	0.616151	0.895065	0.79391
RLK-Pelle_SD-2b	TraesCS2D02G419800	-0.971831	0.809895	-1.43838	0.721387
RLK-Pelle_L-LEC	TraesCS1D02G049000	1.4953	0.691486	1.54395	0.622267
RLK-Pelle_LRR-IV	TraesCS3A02G208100	1.31514	0.276926	1.56253	0.00826874
RLK-Pelle_LRR-Xb-1	TraesCS5A02G177300	-0.389777	0.542471	-0.294773	0.698423
RLK-Pelle_LRR-III	TraesCS6D02G402600	-1.10731	0.0402562	-0.364845	0.555837
RLK-Pelle_SD-2b	TraesCS3D02G064700	-2.93337	0.350749	-0.593958	0.676906
RLK-Pelle_LRR-III	TraesCS7B02G441200	1.13935	0.3575	0.0621782	0.921977
RLK-Pelle_DLSV	TraesCS5B02G494000	-1.35326	0.738063	1.04051	0.797677
RLK-Pelle_DLSV	TraesCS7A02G539100	-0.523227	0.229621	-0.804523	0.14186
RLK-Pelle_RLCK-V	TraesCS3B02G269900	-0.314031	0.497366	-0.614345	0.272303
RLK-Pelle_CrRLK1L-1	TraesCS3D02G134400	-1.08492	0.157259	-0.257195	0.839838
RLK-Pelle_DLSV	TraesCS5A02G461000	1.4974	0.677072	2.24977	0.574065
RLK-Pelle_LRR-I-1	TraesCS5B02G186600	1.33973	0.584211	0.000331791	0.999883
RLK-Pelle_LRR-XI-1	TraesCS1D02G344700	-0.64047	0.242629	-0.76603	0.256966
RLK-Pelle_LRR-V	TraesCS2B02G193000	-1.40165	0.181049	0.424494	0.50829
RLK-Pelle_WAK	TraesCS2D02G509500	-0.754097	0.469111	-1.49815	0.401911
RLK-Pelle_DLSV	TraesCS2A02G563400	-0.925802	0.112285	-0.536383	0.300726
RLK-Pelle_RLCK-V	TraesCS3B02G257200	-1.14801	0.0290836	-0.660061	0.154553
RLK-Pelle_LRR-III	TraesCS5B02G202900	0.412179	0.797369	-0.163078	0.927222
RLK-Pelle_LRR-XI-1	TraesCS2D02G359100	-0.102248	0.857962	-0.446032	0.27809
RLK-Pelle_LRR-V	TraesCS4A02G005100	-0.14329	0.717471	0.0633369	0.824635
RLK-Pelle_RLCK-VIIa-2	TraesCS1A02G138100	-0.320422	0.785919	-1.23352	0.290035
RLK-Pelle_L-LEC	TraesCS5A02G168800	-0.161156	0.968101	-0.563522	0.889261
RLK-Pelle_LRR-III	TraesCS3A02G148400	-0.32831	0.520782	-0.486529	0.327733
RLK-Pelle_LRR-III	TraesCS4A02G127200	0.324016	0.604149	0.0632979	0.92023
RLK-Pelle_DLSV	TraesCS5A02G206700	-0.54261	0.308699	-1.0527	0.115007
RLK-Pelle_LRR-XI-1	TraesCS5D02G158000	2.92452	0.176446	1.71274	0.413267
RLK-Pelle_LRR-VI-2	TraesCS4A02G111600	1.49311	0.0572807	0.728839	0.251082
RLK-Pelle_LRR-XII-1	TraesCS7D02G358300	3.23402	0.0982637	-0.226369	0.942451
RLK-Pelle_Extensin	TraesCS1D02G249000	1.33326	0.28499	-0.548296	0.537283
RLK-Pelle_WAK	TraesCS5B02G043000	0.116114	0.976986	2.33311	0.555135
RLK-Pelle_RLCK-VIIa-2	TraesCS1B02G157700	-1.90521	0.269471	-0.434239	0.844079
RLK-Pelle_LRR-III	TraesCS2D02G202600	0.205838	0.880172	-0.614833	0.517524
RLK-Pelle_SD-2b	TraesCS6A02G402100	-0.971831	0.809895	-1.76585	0.661268
RLK-Pelle_PERK-2	TraesCS3A02G407500	2.15974	0.152364	0.696271	0.733542
RLK-Pelle_L-LEC	TraesCS2A02G214000	1.60695	0.646873	1.04051	0.797677
RLK-Pelle_DLSV	TraesCS3B02G578100	-0.971831	0.809895	0.0808523	0.957517
RLK-Pelle_SD-2b	TraesCS3A02G246200	1.43394	0.694277	0.229255	0.943058
RLK-Pelle_DLSV	TraesCS3A02G494100	-0.971831	0.809895	-3.09567	0.385526
RLK-Pelle_DLSV	TraesCS3B02G569900	2.39284	0.034169	0.116573	0.821467
RLK-Pelle_LRR-V	TraesCS5A02G363400	1.16867	0.239936	1.02074	0.170661
RLK-Pelle_CR4L	TraesCS5B02G457300	1.71531	0.538629	-1.61519	0.68869
RLK-Pelle_LRR-XII-1	TraesCS4B02G109600	-1.50004	0.149881	0.97638	0.63915
RLK-Pelle_DLSV	TraesCS2A02G547500	0.0961849	0.926671	-0.922831	0.635368
RLK-Pelle_LRR-III	TraesCS2B02G344900	-0.698132	0.666365	0.469053	0.779833
RLK-Pelle_RLCK-V	TraesCS4D02G314800	-0.123274	0.796778	-0.317124	0.364855
RLK-Pelle_SD-2b	TraesCS1A02G015900	-0.139749	0.948081	-0.173404	0.927888
RLK-Pelle_CrRLK1L-1	TraesCS4B02G171100	-0.0557109	0.872102	0.293168	0.455575
RLK-Pelle_DLSV	TraesCS6B02G056200	0.204398	0.786404	-0.0673407	0.934789
RLK-Pelle_CR4L	TraesCS2B02G036200	-0.649849	0.855597	-2.33103	0.0440754
RLK-Pelle_SD-2b	TraesCS3A02G064300	2.71651	0.105566	0.17861	0.942752
RLK-Pelle_RLCK-VIII	TraesCS3B02G221500	0.257545	0.548322	0.0870541	0.854756
RLK-Pelle_LRR-I-1	TraesCS5B02G544900	-0.457741	0.834275	1.01577	0.545458
RLK-Pelle_WAK	TraesCS6A02G027400	1.16946	0.106324	0.504058	0.45902
RLK-Pelle_LRR-III	TraesCS1B02G182300	0.966983	0.807964	0.0347578	0.993086
RLK-Pelle_RLCK-VIIa-1	TraesCS3A02G537900	-0.987305	0.402228	0.884441	0.616241
RLK-Pelle_DLSV	TraesCS3B02G352300	-2.89086	0.00106781	0.498714	0.720574
RLK-Pelle_DLSV	TraesCS2A02G569200	-1.98241	0.554874	-0.554159	0.879449
RLK-Pelle_DLSV	TraesCS6B02G303800	-0.42402	0.611461	-0.508452	0.454767
RLK-Pelle_RLCK-XIII	TraesCS1B02G203200	-1.24484	0.0421151	-1.36834	0.0329198
RLK-Pelle_LRR-XI-1	TraesCS1B02G167700	0.613736	0.48221	-0.334766	0.598912
RLK-Pelle_LRR-IX	TraesCSU02G035900	0.0163504	0.965474	0.269429	0.535175
RLK-Pelle_RLCK-V	TraesCS3B02G193200	-0.293453	0.393375	-0.486587	0.256509
RLK-Pelle_SD-2b	TraesCS1D02G311500	0.334744	0.93357	1.64212	0.484156
RLK-Pelle_RLCK-XII-1	TraesCS5D02G501100	-0.340143	0.55469	-0.330328	0.486892
RLK-Pelle_L-LEC	TraesCS1D02G067200	0.588591	0.102053	-0.0159647	0.967414
RLK-Pelle_DLSV	TraesCS4A02G476000	-0.971831	0.809895	0.0347578	0.993086
RLK-Pelle_CrRLK1L-1	TraesCS4B02G201600	0.287732	0.514688	-0.800518	0.131557
RLK-Pelle_LRR-V	TraesCS6B02G181300	0.759865	0.0410524	0.0764183	0.844366
RLK-Pelle_LRR-XI-1	TraesCS5D02G019400	-0.529594	0.28534	-0.75193	0.0812043
RLK-Pelle_SD-2b	TraesCS5D02G001400	0.376777	0.856729	1.66438	0.201422
RLK-Pelle_LRR-XII-1	TraesCS7D02G449500	-0.211418	0.896132	0.782755	0.74099
RLK-Pelle_RLCK-IXb	TraesCS6A02G245500	0.832714	0.644858	-0.974859	0.501353
RLK-Pelle_DLSV	TraesCS2A02G538300	-0.239262	0.926604	0.677573	0.850085
RLK-Pelle_RLCK-IXb	TraesCS7B02G263700	-2.07744	0.00698303	-1.31274	0.181469
RLK-Pelle_RLCK-VIIa-1	TraesCS1A02G236600	0.830122	0.0654606	0.856655	0.0285884
RLK-Pelle_LRR-VI-2	TraesCS2A02G580000	0.0530142	0.906376	0.2364	0.582295
RLK-Pelle_LRR-III	TraesCS3D02G336200	-0.373637	0.552005	0.023631	0.961517
RLK-Pelle_LRR-XIIIa	TraesCS5B02G004300	-0.653233	0.302311	-0.394691	0.342561
RLK-Pelle_LRR-XII-1	TraesCS7D02G036700	-3.33234	0.0977517	0.361432	0.915232
RLK-Pelle_RLCK-VIIa-2	TraesCS4B02G207500	-0.805654	0.137057	0.319647	0.515171
RLK-Pelle_LRR-XII-1	TraesCS2D02G067300	3.5832	0.0607667	-0.0221359	0.992289
RLK-Pelle_LRR-XII-1	TraesCS6D02G333700	2.00293	0.534728	-0.949193	0.814259
RLK-Pelle_WAK_LRK10L-1	TraesCS3A02G033400	-1.35326	0.738063	1.04051	0.797677
RLK-Pelle_LRR-XII-1	TraesCS3B02G292600	0.410275	0.918521	1.2114	0.747977
RLK-Pelle_LRR-XI-1	TraesCS5B02G334300	-0.587275	0.642949	0.476042	0.761525
RLK-Pelle_WAK	TraesCS6B02G040700	0.219801	0.791373	0.345005	0.662921
RLK-Pelle_RLCK-V	TraesCS2D02G301200	-1.53605	3.02163e-05	-0.939267	0.0309164
RLK-Pelle_RLCK-IXb	TraesCS6B02G213500	0.169999	0.877341	0.433013	0.657506
RLK-Pelle_RLCK-V	TraesCS4B02G138100	0.583976	0.199915	0.0128981	0.975923
RLK-Pelle_LRR-V	TraesCS5D02G372600	0.778579	0.384456	1.13308	0.102801
RLK-Pelle_LRR-VII-1	TraesCS4B02G320600	-1.28485	0.0701603	0.250183	0.684242
RLK-Pelle_DLSV	TraesCS3D02G481200	-0.971831	0.809895	0.361432	0.915232
RLK-Pelle_RLCK-VIIa-2	TraesCS2D02G098200	0.787032	0.421784	-0.225184	0.828235
RLK-Pelle_LRR-III	TraesCS7A02G359300	1.94554	0.0881877	0.868032	0.532808
RLK-Pelle_LRR-III	TraesCS7D02G216400	-2.54548	0.00184242	-0.298854	0.888048
RLK-Pelle_DLSV	TraesCS2B02G034600	-0.19232	0.865519	-0.118633	0.896067
RLK-Pelle_LRR-XII-1	TraesCS3A02G061400	-0.486592	0.903973	1.14367	0.777923
RLK-Pelle_RLCK-VIIa-2	TraesCS4D02G166800	-1.25592	0.282976	-1.11628	0.484435
RLK-Pelle_LRR-XII-1	TraesCS7A02G366600	-0.971831	0.809895	-0.949193	0.814259
RLK-Pelle_L-LEC	TraesCS4B02G106000	0.638309	0.717528	1.75082	0.329254
RLK-Pelle_LRR-XII-1	TraesCS7D02G144900	0.882051	0.498429	2.87873	0.0955446
RLK-Pelle_DLSV	TraesCS5A02G338200	-0.971831	0.809895	1.58744	0.694486
RLK-Pelle_LRR-I-1	TraesCS1B02G358300	1.86156	0.0435262	1.97371	0.126712
RLK-Pelle_WAK_LRK10L-1	TraesCS3A02G048700	-0.310928	0.938523	0.361432	0.915232
RLK-Pelle_DLSV	TraesCS2A02G092000	-0.545207	0.296366	-0.000920192	0.998663
RLK-Pelle_LRR-VIII-1	TraesCS3D02G333600	-0.808666	0.732478	-0.277285	0.857519
RLK-Pelle_LRR-XII-1	TraesCS4A02G379600	-0.270702	0.894169	1.21758	0.39493
RLK-Pelle_LRR-I-1	TraesCS6A02G121700	2.29923	0.445341	-1.6709	0.517365
RLK-Pelle_RLCK-VIIa-2	TraesCS4A02G191500	-0.100326	0.780506	-0.983383	0.00687662
RLK-Pelle_LRR-Xb-1	TraesCS5D02G181500	-1.00435	0.215752	-2.24838	0.0229002
RLK-Pelle_DLSV	TraesCS3A02G444500	-3.8705	0.334449	2.93785	0.199405
RLK-Pelle_L-LEC	TraesCS1A02G048000	3.01272	0.13889	0.659999	0.777607
RLK-Pelle_CrRLK1L-1	TraesCS4B02G345400	0.574117	0.473765	-0.11941	0.892392
RLK-Pelle_LRR-VI-1	TraesCS2D02G248200	-0.045821	0.935822	-0.428828	0.205394
RLK-Pelle_RLCK-X	TraesCS6D02G135000	-2.92756	0.0470981	0.470244	0.598051
RLK-Pelle_L-LEC	TraesCS4A02G384600	-0.486592	0.903973	0.652957	0.821649
RLK-Pelle_LRR-XIV	TraesCS2D02G255700	0.216873	0.775197	-0.0678231	0.925656
RLK-Pelle_DLSV	TraesCS5D02G473200	1.91388	0.560206	-1.22375	0.761742
RLK-Pelle_DLSV	TraesCS2D02G572000	1.66064	0.561957	-1.82011	0.275133
RLK-Pelle_LRK10L-2	TraesCS6D02G033700	0.492305	0.604313	-0.539945	0.775689
RLK-Pelle_SD-2b	TraesCS3B02G174800	1.61632	0.644324	1.52913	0.594095
RLK-Pelle_Extensin	TraesCS3D02G251400	-0.140284	0.79977	0.489802	0.452224
RLK-Pelle_LRR-XI-1	TraesCS2B02G265700	-0.506743	0.601978	-0.472593	0.510547
RLK-Pelle_LRR-XI-1	TraesCS4A02G445500	0.741799	0.736571	0.327543	0.887456
RLK-Pelle_URK-2	TraesCS2D02G328500	-0.489667	0.581804	2.54896	0.162671
RLK-Pelle_DLSV	TraesCS2D02G486200	1.99704	0.44491	0.362687	0.928501
RLK-Pelle_LRR-XII-1	TraesCS2B02G080700	0.105473	0.895189	1.23439	0.253159
RLK-Pelle_LRR-XI-1	TraesCS7D02G354700	-0.198773	0.895105	-0.670236	0.30788
RLK-Pelle_RLCK-IXb	TraesCS5A02G203900	-0.971831	0.809895	2.05597	0.404349
RLK-Pelle_RLCK-VIIa-2	TraesCS7B02G031900	-1.30519	0.0924764	-1.91444	0.052075
RLK-Pelle_CrRLK1L-1	TraesCS2D02G463600	0.367758	0.73679	0.33101	0.688446
RLK-Pelle_WAK	TraesCS1B02G076100	1.33224	0.165407	1.54277	0.0407233
RLK-Pelle_LRR-Xb-1	TraesCS6D02G154800	1.96866	NA	1.88632	0.131022
RLK-Pelle_RLCK-VIIa-2	TraesCS7B02G288300	-0.00437415	0.995455	-0.0389072	0.965519
RLK-Pelle_LRK10L-2	TraesCS3D02G261700	-0.410985	0.863317	-1.56183	0.36123
RLK-Pelle_L-LEC	TraesCS5A02G051100	1.14246	0.529637	2.37819	0.551467
RLK-Pelle_SD-2b	TraesCS3D02G156300	0.689773	0.516926	1.4226	0.126093
RLK-Pelle_LRR-XII-1	TraesCS5A02G222200	-0.310928	0.938523	0.743579	0.709497
RLK-Pelle_LRR-I-1	TraesCS3A02G335500	0.495562	0.674671	3.344	0.0115337
RLK-Pelle_RLCK-IXa	TraesCS3D02G436200	-0.0941584	0.947298	1.27932	0.0857701
RLK-Pelle_LRR-III	TraesCS7D02G512900	-1.55563	0.00551867	-0.458147	0.363994
RLK-Pelle_LRK10L-2	TraesCS5B02G392000	-0.161156	0.968101	-1.86168	0.644051
RLK-Pelle_WAK_LRK10L-1	TraesCS3A02G034600	0.576225	0.479449	0.443609	0.615464
RLK-Pelle_RLCK-XII-1	TraesCS1D02G194300	-0.269522	0.70635	-0.502836	0.326839
RLK-Pelle_Extensin	TraesCS3B02G202600	-0.112912	0.765266	-0.101221	0.805133
RLK-Pelle_RLCK-VIIa-2	TraesCS7D02G474600	-0.0863185	0.84099	0.127388	0.751065
RLK-Pelle_DLSV	TraesCS7A02G463500	-0.477921	0.409092	0.683537	0.380172
RLK-Pelle_LRR-XI-1	TraesCS3A02G142200	-0.246643	0.683287	-0.750157	0.168041
RLK-Pelle_DLSV	TraesCS5A02G351600	-1.35326	0.738063	-0.949193	0.814259
RLK-Pelle_LRR-Xb-1	TraesCS6D02G115000	-0.151705	0.91215	-1.89999	0.281797
RLK-Pelle_DLSV	TraesCS3D02G436900	-4.25126	0.274688	-0.949193	0.814259
RLK-Pelle_RLCK-XII-1	TraesCS7D02G324900	-0.312141	0.594364	-1.91559	0.00641715
RLK-Pelle_WAK_LRK10L-1	TraesCSU02G238700	1.16063	0.408818	1.09193	0.381605
RLK-Pelle_RLCK-VIIa-2	TraesCS5A02G193300	0.539722	0.239277	0.256601	0.616565
RLK-Pelle_WAK_LRK10L-1	TraesCS5D02G073900	0.267974	0.80451	-3.00756	0.0372717
RLK-Pelle_LRR-I-1	TraesCS3A02G335200	-1.22854	0.719493	2.34705	0.375926
RLK-Pelle_RLCK-IXb	TraesCS6D02G227900	0.470462	0.606409	1.31549	0.168609
RLK-Pelle_RLCK-VIIa-2	TraesCS4B02G325400	1.95086	0.460028	-1.43838	0.721387
RLK-Pelle_L-LEC	TraesCS5B02G165600	-0.822831	0.712407	-3.72185	0.0267172
RLK-Pelle_DLSV	TraesCS2B02G240800	2.37738	0.0014214	0.519523	0.327508
RLK-Pelle_LRR-XI-2	TraesCS7A02G215800	-1.15707	0.126228	1.06239	0.703855
RLK-Pelle_LRK10L-2	TraesCS3B02G030600	0.436229	0.737566	0.578367	0.557551
RLK-Pelle_WAK_LRK10L-1	TraesCS3D02G030600	0.0198562	0.989134	-1.43838	0.721387
RLK-Pelle_LRR-XII-1	TraesCS6B02G089100	1.49426	0.237269	-0.288871	0.881747
RLK-Pelle_LRK10L-2	TraesCS3D02G064200	-0.999858	0.771336	2.24977	0.574065
RLK-Pelle_LRR-VI-1	TraesCS5A02G428900	0.875797	0.353653	-0.419045	0.36268
RLK-Pelle_LRR-VIII-1	TraesCS3A02G340000	1.44588	0.311668	0.660989	0.832083
RLK-Pelle_LRR-Xb-1	TraesCS7A02G435000	0.245661	0.951268	3.86705	0.202733
RLK-Pelle_DLSV	TraesCS7A02G540900	1.58495	0.688537	-1.26478	0.753978
RLK-Pelle_LRR-III	TraesCS6A02G244100	1.04681	0.694478	0.55948	0.768875
RLK-Pelle_LRR-XIIIb	TraesCS6D02G316000	0.281194	0.79626	0.466712	0.567184
RLK-Pelle_LRR-XII-1	TraesCS7A02G550100	-0.480384	0.718666	-0.218942	0.853252
RLK-Pelle_WAK	TraesCS5A02G464700	3.18675	0.231406	1.31226	0.649247
RLK-Pelle_LRR-III	TraesCS2D02G513900	0.980944	0.541146	-0.374184	0.639199
RLK-Pelle_L-LEC	TraesCS3B02G119500	-1.86923	0.368627	0.491001	0.792634
RLK-Pelle_DLSV	TraesCS2D02G485400	0.645227	0.567459	0.796396	0.683597
RLK-Pelle_RLCK-VIIb	TraesCS5B02G196600	-1.52067	0.015693	-0.510214	0.703019
RLK-Pelle_SD-2b	TraesCS6A02G163900	0.774016	0.437835	1.67396	0.024228
RLK-Pelle_RLCK-V	TraesCS1D02G272800	0.815899	0.136539	-0.504127	0.220778
RLK-Pelle_LRR-XII-1	TraesCS7D02G463300	0.0581402	0.956455	-0.802093	0.471628
RLK-Pelle_RLCK-VIIa-1	TraesCS2A02G081400	-0.886376	0.169101	-0.0329991	0.939194
RLK-Pelle_DLSV	TraesCS1A02G073300	0.0992559	0.920874	0.402003	0.789563
RLK-Pelle_DLSV	TraesCS7B02G333700	2.87043	0.0127838	1.83993	0.0123859
RLK-Pelle_LRR-XI-1	TraesCS3A02G276200	-3.29544	0.098574	-0.559617	0.832735
RLK-Pelle_LRR-III	TraesCS3B02G429600	3.9106	0.023936	-0.122068	0.933332
RLK-Pelle_SD-2b	TraesCS3A02G148200	1.15881	0.23045	0.62383	0.50084
RLK-Pelle_DLSV	TraesCS7A02G561300	1.29332	0.0820847	0.589154	0.519065
RLK-Pelle_RLCK-VIII	TraesCS3B02G427900	0.022882	0.957865	-0.447242	0.363253
RLK-Pelle_SD-2b	TraesCS2A02G299600	-0.587634	0.673485	-0.434239	0.844079
RLK-Pelle_RLCK-VIIa-2	TraesCS5D02G216600	-2.3185	0.498307	-0.685188	0.728123
RLK-Pelle_DLSV	TraesCS4A02G223200	-0.254374	0.744566	-0.739242	0.156113
RLK-Pelle_DLSV	TraesCS5B02G053800	-1.13068	0.115783	-0.944109	0.299518
RLK-Pelle_LRR-XII-1	TraesCS7D02G457900	1.59315	0.0812449	-0.744227	0.370473
RLK-Pelle_LRR-I-1	TraesCS3B02G366100	0.43064	0.610551	0.551037	0.550698
RLK-Pelle_LRR-XII-1	TraesCS4B02G351400	0.215027	0.930677	0.262719	0.888875
RLK-Pelle_RLCK-VIII	TraesCS1B02G097700	-1.08283	0.0422511	-0.420552	0.230587
RLK-Pelle_PERK-2	TraesCS1B02G468900	-0.0955953	0.939698	0.626075	0.484402
RLK-Pelle_DLSV	TraesCS4B02G092900	-0.644792	0.383207	0.530602	0.358019
RLK-Pelle_RLCK-VIIa-2	TraesCS5D02G247800	-0.331478	0.423903	0.0584895	0.928061
RLK-Pelle_L-LEC	TraesCS3A02G101700	2.13999	0.387826	0.523947	0.89624
RLK-Pelle_DLSV	TraesCS1B02G454000	-1.79435	0.0183928	-2.19107	0.102367
RLK-Pelle_LRR-XV	TraesCS2D02G183900	0.105669	0.854608	0.0783567	0.911283
RLK-Pelle_DLSV	TraesCS7D02G166200	-0.971831	0.809895	-0.949193	0.814259
RLK-Pelle_DLSV	TraesCS5D02G191800	1.46793	0.149833	-0.819243	0.0497276
RLK-Pelle_WAK	TraesCS7D02G241500	0.825741	0.358889	0.860267	0.305616
RLK-Pelle_L-LEC	TraesCS5B02G410900	-3.8705	0.334449	-1.76585	0.661268
RLK-Pelle_LRR-V	TraesCS2B02G229600	0.163812	0.600675	-0.445634	0.240532
RLK-Pelle_RLCK-IXb	TraesCS4A02G382700	-0.714936	0.281588	-0.604916	0.583229
RLK-Pelle_DLSV	TraesCS3A02G323700	-0.00779905	0.991565	0.0226765	0.9776
RLK-Pelle_LRR-XI-1	TraesCSU02G152100	0.131564	0.722338	0.0808756	0.842092
RLK-Pelle_LRR-XII-1	TraesCS6A02G384900	-0.351141	0.868372	1.58744	0.694486
RLK-Pelle_LRR-Xb-1	TraesCS4A02G207800	-0.539904	0.650301	-1.29119	0.453995
RLK-Pelle_RLCK-VIIa-1	TraesCS3B02G206500	-0.337233	0.57729	1.31915	0.0467139
RLK-Pelle_LRR-XII-1	TraesCS6A02G184000	-0.0737593	0.872879	-0.493804	0.352298
RLK-Pelle_SD-2b	TraesCS2D02G053000	1.22433	0.74953	0.909617	0.821189
RLK-Pelle_LRR-XIIIb	TraesCS6A02G336300	0.949216	0.354839	0.59201	0.453343
RLK-Pelle_DLSV	TraesCS2B02G510900	0.735301	0.638915	0.552226	0.624428
RLK-Pelle_LRK10L-2	TraesCS3A02G261800	0.953857	0.436772	0.052557	0.972191
RLK-Pelle_WAK	TraesCS6B02G413700	1.93869	0.556872	-0.949193	0.814259
RLK-Pelle_CrRLK1L-1	TraesCS1A02G227300	-0.318155	0.478474	0.0343277	0.922782
RLK-Pelle_SD-2b	TraesCS3D02G397000	-1.08694	0.263761	0.371848	0.885102
RLK-Pelle_SD-2b	TraesCS2A02G545800	-0.74517	0.399681	-0.949193	0.814259
RLK-Pelle_DLSV	TraesCS1B02G003200	2.19675	0.0634541	1.18193	0.325164
RLK-Pelle_SD-2b	TraesCS3B02G086900	3.47959	0.149846	1.17959	0.642767
RLK-Pelle_LRR-XIV	TraesCS4D02G055900	-0.865524	0.246257	0.898118	0.159277
RLK-Pelle_SD-2b	TraesCS7D02G231000	-0.264458	0.762245	0.581468	0.370736
RLK-Pelle_SD-2b	TraesCS2A02G580900	0.0386722	0.974352	3.43031	0.0620452
RLK-Pelle_LRK10L-2	TraesCS3B02G030500	1.36748	0.712068	1.39515	0.493979
RLK-Pelle_SD-2b	TraesCS6B02G187900	2.33419	0.434954	0.147394	0.915635
RLK-Pelle_LRR-Xb-1	TraesCS4B02G111300	1.50066	0.374264	1.29934	0.644578
RLK-Pelle_DLSV	TraesCS5A02G338300	0.410275	0.918521	4.14726	0.0651724
RLK-Pelle_L-LEC	TraesCS6B02G160600	-0.228293	0.841084	0.697738	0.636238
RLK-Pelle_RLCK-IXb	TraesCS3B02G239200	0.849098	0.443341	-0.391103	0.849389
RLK-Pelle_L-LEC	TraesCS4B02G289100	0.579405	0.884818	0.0873312	0.978596
RLK-Pelle_LRR-XI-1	TraesCS1D02G115400	0.33906	0.889562	-0.19956	0.793379
RLK-Pelle_LRR-II	TraesCS3A02G302200	0.0793896	0.815575	-0.267139	0.522076
RLK-Pelle_RLCK-IXb	TraesCS5B02G294100	-1.92129	0.476194	-1.46405	0.320744
RLK-Pelle_C-LEC	TraesCS3D02G079200	-0.321545	0.350885	0.599966	0.0704008
RLK-Pelle_DLSV	TraesCS6B02G430900	-0.971831	0.809895	2.05127	0.460187
RLK-Pelle_DLSV	TraesCS5A02G433600	1.41362	0.147292	5.60001	1.83004e-06
RLK-Pelle_WAK	TraesCS6D02G042000	1.54862	0.375409	-1.54586	0.497171
RLK-Pelle_RKF3	TraesCS1D02G264600	1.37194	0.309429	1.16564	0.585191
RLK-Pelle_LysM	TraesCS6B02G266500	-1.05576	0.0836761	0.810288	0.176376
RLK-Pelle_DLSV	TraesCS5D02G376600	-0.373091	0.433386	-0.625692	0.321976
RLK-Pelle_L-LEC	TraesCS2B02G477600	0.63771	0.747723	-2.91684	0.369002
RLK-Pelle_CR4L	TraesCS2B02G537500	5.50751	7.85874e-05	0.0935211	0.945639
RLK-Pelle_SD-2b	TraesCS3A02G246400	-1.49128	0.00144929	-0.790776	0.247903
RLK-Pelle_LRR-XI-1	TraesCS3B02G310000	-1.13419	0.273513	0.342774	0.770121
RLK-Pelle_DLSV	TraesCS3B02G012600	1.25756	0.54568	0.67449	0.658033
RLK-Pelle_DLSV	TraesCS7D02G486900	-0.295669	0.941532	-3.62336	0.186316
RLK-Pelle_LRR-XII-1	TraesCS5A02G222300	-0.103996	0.965401	0.0967113	0.965917
RLK-Pelle_LRR-III	TraesCS2B02G106900	3.77087	0.0565758	0.675244	0.546421
RLK-Pelle_LRR-I-1	TraesCS1D02G347000	3.89912	0.0276583	3.01356	0.135636
RLK-Pelle_RLCK-VIIa-2	TraesCS6D02G380200	0.139904	0.856017	-1.07888	0.418121
RLK-Pelle_WAK	TraesCS6D02G361400	0.298956	0.865686	0.649717	0.659044
RLK-Pelle_DLSV	TraesCS2B02G513100	1.00543	0.343488	-2.00178	0.226003
RLK-Pelle_SD-2b	TraesCS3A02G014700	1.77523	0.600175	-0.563522	0.889261
RLK-Pelle_LRR-II	TraesCS3B02G334400	0.290324	0.47617	-0.0273134	0.939227
RLK-Pelle_RLCK-IXa	TraesCS1D02G235500	3.89186	0.0280362	0.871052	0.413369
RLK-Pelle_DLSV	TraesCS5B02G494100	1.48263	0.226744	0.561142	0.614272
RLK-Pelle_SD-2b	TraesCS3D02G063800	2.87612	0.01239	0.159639	0.908005
RLK-Pelle_LRR-XII-1	TraesCS2A02G068100	0.0632899	0.919844	0.337774	0.690589
RLK-Pelle_WAK	TraesCS2B02G464000	0.25096	0.816901	0.435068	0.721165
RLK-Pelle_DLSV	TraesCS1B02G175900	0.300837	0.801278	0.866507	0.483975
RLK-Pelle_CrRLK1L-1	TraesCS5D02G094700	-0.486592	0.903973	2.24977	0.574065
RLK-Pelle_L-LEC	TraesCS1B02G157300	0.802542	0.617737	-2.01398	0.617075
RLK-Pelle_LRR-IX	TraesCS4A02G265100	0.300417	0.449379	-0.043293	0.900035
RLK-Pelle_LRK10L-2	TraesCS7D02G328900	1.71686	0.616147	-1.18642	0.675909
RLK-Pelle_LRR-III	TraesCS1B02G252400	-0.0842589	0.897077	0.44262	0.398447
RLK-Pelle_RLCK-VIIa-1	TraesCS4A02G105100	0.274458	0.768808	-2.20329	0.0994171
RLK-Pelle_DLSV	TraesCS5D02G212900	-0.729829	0.396803	-1.70695	0.0760443
RLK-Pelle_RLCK-VIIa-2	TraesCS5D02G329100	-0.0464545	0.954392	-0.166301	0.81396
RLK-Pelle_L-LEC	TraesCS5A02G161500	-1.01646	0.0427495	-0.140345	0.807296
RLK-Pelle_LRR-XV	TraesCS2A02G260600	0.214048	0.734292	0.0432319	0.91674
RLK-Pelle_RLCK-VIIa-2	TraesCS5D02G147600	-0.0331848	0.939618	-0.0959023	0.872776
RLK-Pelle_DLSV	TraesCS2D02G223400	0.881847	0.824765	-1.10876	0.647496
RLK-Pelle_RLCK-VIIa-2	TraesCSU02G110700	-0.236441	0.888774	0.385608	0.812598
RLK-Pelle_DLSV	TraesCS7B02G333500	0.451153	0.843229	2.45591	0.27601
RLK-Pelle_DLSV	TraesCS3B02G043600	-3.14114	1.20628e-05	-1.71759	0.119508
RLK-Pelle_LRR-III	TraesCS4B02G137400	1.57837	0.121704	-0.860198	0.125045
RLK-Pelle_SD-2b	TraesCS7D02G423000	2.69797	0.221973	-0.97918	0.768384
RLK-Pelle_LRR-III	TraesCS5D02G034200	-1.68956	0.000149594	-2.10677	0.00286058
RLK-Pelle_LRR-XI-1	TraesCS1A02G342600	0.142778	0.645037	-0.251767	0.518975
RLK-Pelle_WAK	TraesCS5B02G449200	0.094655	0.981242	1.58744	0.694486
RLK-Pelle_PERK-1	TraesCS5B02G415000	2.12853	0.042628	0.365273	0.549591
RLK-Pelle_RLCK-IV	TraesCS2B02G377100	-0.0453588	0.978332	-0.0332021	0.9663
RLK-Pelle_DLSV	TraesCS5D02G553900	-4.72485	0.173102	-0.949193	0.814259
RLK-Pelle_L-LEC	TraesCS6B02G385600	3.10724	0.12257	1.58744	0.694486
RLK-Pelle_DLSV	TraesCS5D02G422300	-0.730685	0.275505	-1.02148	0.0663499
RLK-Pelle_RLCK-VIIa-2	TraesCS2B02G555200	-0.325617	0.621083	-0.135043	0.895985
RLK-Pelle_DLSV	TraesCS2D02G538500	0.73565	0.567244	-0.307604	0.816395
RLK-Pelle_LRR-Xb-1	TraesCS3A02G245000	0.540407	0.200769	-0.342882	0.414858
RLK-Pelle_LRR-VIII-1	TraesCS3D02G335600	-3.3417	0.142038	-1.22375	0.761742
RLK-Pelle_SD-2b	TraesCS3B02G273000	-0.438574	0.618213	-0.965503	0.216594
RLK-Pelle_DLSV	TraesCS7B02G460000	-1.3335	0.223249	-0.0853725	0.941561
RLK-Pelle_DLSV	TraesCS3B02G038900	-0.283544	0.921751	0.357405	0.91319
RLK-Pelle_LRR-XV	TraesCS2D02G263100	0.440778	0.544316	-0.726849	0.304199
RLK-Pelle_DLSV	TraesCS1D02G419600	-1.24768	0.0634302	-2.54344	0.000918442
RLK-Pelle_LRR-XI-1	TraesCS4A02G380300	0.25784	0.620905	-0.274138	0.723504
RLK-Pelle_L-LEC	TraesCS5B02G056000	1.35746	0.714575	-1.76585	0.661268
RLK-Pelle_DLSV	TraesCS3B02G352500	-0.486592	0.903973	-1.76585	0.661268
RLK-Pelle_DLSV	TraesCS7D02G451300	0.626867	0.55703	-0.667569	0.506124
RLK-Pelle_RLCK-VIIa-2	TraesCS7A02G385300	0.290649	0.829967	-1.17819	0.27765
RLK-Pelle_L-LEC	TraesCS5D02G452900	-0.0330464	0.987537	1.2612	0.549726
RLK-Pelle_DLSV	TraesCS7B02G462700	-2.46719	0.00572962	-1.27182	0.122006
RLK-Pelle_DLSV	TraesCS5B02G354700	-0.0304282	0.993974	-0.949193	0.814259
RLK-Pelle_LRR-XII-1	TraesCS2D02G358600	-0.169991	0.841347	-0.543968	0.423058
RLK-Pelle_WAK_LRK10L-1	TraesCS3D02G124200	-2.86183	0.00119917	-1.83531	0.268444
RLK-Pelle_RLCK-VIIa-2	TraesCS5A02G210300	-1.79219	0.580095	1.58744	0.694486
RLK-Pelle_LRR-XII-1	TraesCS1B02G187300	2.9349	0.179307	-1.41609	0.600732
RLK-Pelle_LRR-XII-1	TraesCS7B02G045600	0.0849646	0.941632	2.42339	0.080609
RLK-Pelle_SD-2b	TraesCS7D02G423300	0.319285	0.861984	-3.31042	0.0926368
RLK-Pelle_SD-2b	TraesCS7D02G394400	0.219635	0.956437	-1.43838	0.721387
RLK-Pelle_RLCK-VIIa-1	TraesCS1B02G329700	2.11109	0.196391	2.85813	0.405436
RLK-Pelle_LRR-III	TraesCS7B02G146100	-0.0501833	0.941948	-0.302698	0.542852
RLK-Pelle_LRR-XII-1	TraesCS2D02G066200	-0.0919019	0.935279	0.87752	0.584887
RLK-Pelle_DLSV	TraesCS1B02G294900	-0.925263	0.428895	-1.60449	0.193303
RLK-Pelle_LRR-III	TraesCS5A02G130900	0.213163	0.794256	0.654531	0.406451
RLK-Pelle_LRR-VIII-1	TraesCS3B02G602700	-1.64042	0.00934308	-0.588192	0.309351
RLK-Pelle_LRR-XII-1	TraesCS6B02G089700	-0.309575	0.806612	-1.81345	0.161785
RLK-Pelle_LRR-Xb-1	TraesCS3B02G275000	0.147273	0.730551	-0.171271	0.715691
RLK-Pelle_SD-2b	TraesCS7B02G290400	0.410275	0.918521	1.2114	0.747977
RLK-Pelle_DLSV	TraesCS2B02G034200	1.64425	0.493733	4.42634	0.0106195
RLK-Pelle_SD-2b	TraesCS2A02G299700	0.969893	0.807391	-1.86168	0.644051
RLK-Pelle_SD-2b	TraesCSU02G045500	0.191637	0.917866	3.28894	0.283736
RLK-Pelle_LysM	TraesCS3B02G310800	3.2534	0.00413326	0.511574	0.355683
RLK-Pelle_DLSV	TraesCS3D02G418900	-0.855211	0.18759	-1.1072	0.15892
RLK-Pelle_RLCK-VIIa-1	TraesCS2A02G117800	0.0399589	0.943802	0.861175	0.253194
RLK-Pelle_DLSV	TraesCS4A02G026300	-0.0666792	0.892081	-0.393564	0.559021
RLK-Pelle_LRR-V	TraesCS5B02G365500	0.0868051	0.958006	-0.0816993	0.915422
RLK-Pelle_LRR-VI-2	TraesCS1B02G236000	0.975054	0.157085	1.42061	0.000975362
RLK-Pelle_DLSV	TraesCS2B02G241400	1.22433	0.74953	0.644798	0.599621
RLK-Pelle_DLSV	TraesCS2A02G024200	-0.0304282	0.993974	2.28142	0.568457
RLK-Pelle_SD-2b	TraesCS7A02G127100	1.65904	0.25455	1.28361	0.410492
RLK-Pelle_DLSV	TraesCS2B02G243000	2.80775	0.311188	1.04051	0.797677
RLK-Pelle_LRR-Xb-1	TraesCS6A02G124900	-0.971831	0.809895	-0.868243	0.798252
RLK-Pelle_WAK	TraesCS6D02G395400	-0.486592	0.903973	2.84514	0.463714
RLK-Pelle_RLCK-V	TraesCS3D02G241900	-0.00912556	0.981777	-0.799193	0.147553
RLK-Pelle_SD-2b	TraesCS7B02G253200	-0.785688	0.725749	-0.949193	0.814259
RLK-Pelle_RLCK-VIIa-2	TraesCS1B02G038800	-0.108245	0.775194	-0.502111	0.33078
RLK-Pelle_LRR-III	TraesCS2D02G133800	-0.268867	0.758926	-0.504944	0.355789
RLK-Pelle_SD-2b	TraesCS7D02G394800	-0.157428	0.903423	1.82071	0.533962
RLK-Pelle_DLSV	TraesCS4B02G343200	-0.0580978	0.952012	-2.60593	0.0286576
RLK-Pelle_LRR-XI-1	TraesCS5B02G079200	-1.44261	0.00142192	-0.96116	0.0535575
RLK-Pelle_CrRLK1L-1	TraesCS5A02G449800	-0.826321	0.703518	2.25762	0.326614
RLK-Pelle_LRR-VI-2	TraesCS3D02G270300	-0.343808	0.348281	-0.522004	0.303293
RLK-Pelle_SD-2b	TraesCS7B02G301200	-0.623909	0.439835	-0.695764	0.745963
RLK-Pelle_L-LEC	TraesCS3D02G104000	-0.486592	0.903973	-1.41099	0.37979
RLK-Pelle_PERK-2	TraesCS3D02G217700	-1.21919	0.0038406	-0.861597	0.0607899
RLK-Pelle_RLCK-XIII	TraesCS1A02G177000	0.227627	0.622645	-0.639056	0.297867
RLK-Pelle_LRR-I-1	TraesCS3A02G335800	1.16067	0.159581	1.89454	0.10648
RLK-Pelle_RLCK-IXb	TraesCS2D02G076700	0.0485124	0.9119	0.160323	0.761317
RLK-Pelle_L-LEC	TraesCS2B02G221100	-0.148452	0.961005	1.97975	0.622838
RLK-Pelle_PERK-2	TraesCS1A02G433100	-0.246655	0.756168	-0.681954	0.326172
RLK-Pelle_DLSV	TraesCS1D02G431000	1.07131	0.247893	1.46122	0.309702
RLK-Pelle_DLSV	TraesCS3D02G022600	2.93163	0.167692	0.494994	0.800195
RLK-Pelle_WAK	TraesCS4A02G391100	0.598664	0.233614	1.54585	0.0420733
RLK-Pelle_LRR-XII-1	TraesCS6B02G320800	-0.161156	0.968101	1.58744	0.694486
RLK-Pelle_PERK-1	TraesCS3D02G290100	-1.08626	0.316947	-0.336663	0.861006
RLK-Pelle_WAK	TraesCS5A02G365300	-0.316376	0.657671	-0.472961	0.580086
RLK-Pelle_RLCK-VI	TraesCS7A02G484300	-1.25499	0.0616124	-0.0523809	0.941121
RLK-Pelle_PERK-1	TraesCS3B02G325100	-0.439257	0.422059	-0.344323	0.648502
RLK-Pelle_RLCK-VIII	TraesCSU02G219500	-0.225344	0.619542	-0.122138	0.81741
RLK-Pelle_L-LEC	TraesCS1B02G062300	-2.74947	0.047714	-3.97616	0.014427
RLK-Pelle_LRR-XV	TraesCS3D02G081000	0.724663	0.495894	1.07123	0.326935
RLK-Pelle_DLSV	TraesCS6B02G057200	-0.486592	0.903973	0.305863	0.883477
RLK-Pelle_DLSV	TraesCS7D02G099300	-0.528748	0.868771	-1.43838	0.721387
RLK-Pelle_LRR-XII-1	TraesCS2D02G013200	0.393958	0.813608	-0.134722	0.95119
RLK-Pelle_DLSV	TraesCS1A02G159500	-0.990771	0.126667	-1.6687	0.212897
RLK-Pelle_LRR-XIIIb	TraesCS7A02G066200	-0.40762	0.426507	0.506783	0.273505
RLK-Pelle_DLSV	TraesCS2D02G500900	-3.91948	0.100554	1.58744	0.694486
RLK-Pelle_RLCK-V	TraesCS3D02G217600	-0.547491	0.177941	-0.361493	0.480234
RLK-Pelle_LRR-XII-1	TraesCS7B02G245100	1.06474	0.788752	2.91301	0.386595
RLK-Pelle_DLSV	TraesCS3B02G533500	0.150522	0.943925	1.00971	0.695241
RLK-Pelle_LRR-III	TraesCS6B02G472100	1.15707	0.0828779	-0.0528588	0.950361
RLK-Pelle_DLSV	TraesCS6A02G390400	0.580921	0.808323	-0.477973	0.792287
RLK-Pelle_DLSV	TraesCS7B02G325900	0.476313	0.774257	0.485337	0.838389
RLK-Pelle_SD-2b	TraesCS4A02G255400	-1.11069	0.243076	0.295649	0.736211
RLK-Pelle_LRR-XI-1	TraesCS5B02G012000	0.41133	0.383392	-0.475518	0.238113
RLK-Pelle_DLSV	TraesCS2B02G242500	0.410275	0.918521	-0.949193	0.814259
RLK-Pelle_LRR-III	TraesCS4B02G074700	-2.84957	0.0600567	1.42327	0.412899
RLK-Pelle_L-LEC	TraesCS7A02G249400	2.43193	0.00138854	-0.0739519	0.952193
RLK-Pelle_LRR-XI-1	TraesCS2B02G251700	-0.397592	0.468336	-0.163541	0.801999
RLK-Pelle_PERK-1	TraesCS5A02G411300	3.39801	0.00140141	-0.444771	0.68346
RLK-Pelle_DLSV	TraesCS2B02G484300	-1.35224	0.0647718	0.760172	0.254903
RLK-Pelle_RLCK-XIII	TraesCS6A02G240100	0.633906	0.330345	1.32294	0.105334
RLK-Pelle_WAK	TraesCS7D02G087000	0.786608	0.34746	0.682741	0.384827
RLK-Pelle_DLSV	TraesCS1D02G284700	-0.486592	0.903973	-1.22375	0.761742
RLK-Pelle_LRR-I-1	TraesCS3D02G543900	0.252589	0.732942	-0.173555	0.798753
RLK-Pelle_WAK_LRK10L-1	TraesCS5A02G449000	0.0360407	0.957556	-0.293217	0.706269
RLK-Pelle_LRR-III	TraesCS2A02G159900	-1.16407	0.0118663	-0.615115	0.154971
RLK-Pelle_CrRLK1L-1	TraesCS2D02G253800	0.594673	0.439104	0.686244	0.30372
RLK-Pelle_RLCK-VIIa-2	TraesCS4B02G123800	0.164032	0.66399	-0.35282	0.34917
RLK-Pelle_SD-2b	TraesCS2A02G299200	-1.64261	0.653648	2.63074	0.470056
RLK-Pelle_CrRLK1L-1	TraesCS3D02G072200	-0.869659	0.603909	-0.450367	0.820322
RLK-Pelle_LRR-XI-1	TraesCS1D02G452700	0.50654	0.7411	0.495561	0.594486
RLK-Pelle_WAK_LRK10L-1	TraesCSU02G047400	-0.012233	0.990858	1.07836	0.438776
RLK-Pelle_RLCK-VIII	TraesCS5B02G296900	0.313221	0.487663	-0.784296	0.0666385
RLK-Pelle_CrRLK1L-1	TraesCS4D02G340500	-0.942766	0.119978	-1.05647	0.341055
RLK-Pelle_LRR-XII-1	TraesCS1A02G024400	2.37933	0.427984	-0.949193	0.814259
RLK-Pelle_DLSV	TraesCS5B02G184900	0.108988	0.847444	-1.63188	9.02087e-05
RLK-Pelle_WAK	TraesCSU02G092400	1.72323	0.616151	-1.76585	0.661268
RLK-Pelle_LRR-XII-1	TraesCS2D02G066500	1.90483	0.251347	-1.87565	0.517665
RLK-Pelle_URK-2	TraesCS2A02G334300	-0.882086	0.336999	-0.148796	0.902644
RLK-Pelle_LRR-XI-1	TraesCS3B02G309900	-0.235744	0.922967	-1.17452	0.707327
RLK-Pelle_RLCK-IXa	TraesCS1A02G236900	0.77153	0.382596	-1.24798	0.0794602
RLK-Pelle_WAK	TraesCS6D02G056600	2.26166	0.0794878	-3.80746	0.0178544
RLK-Pelle_LRR-II	TraesCS2A02G343100	0.274236	0.503692	0.145687	0.704615
RLK-Pelle_DLSV	TraesCS5D02G071900	0.576241	0.345641	0.383916	0.516383
RLK-Pelle_LRR-XIIIb	TraesCS7A02G164000	0.6654	0.354579	-0.192425	0.700519
RLK-Pelle_RLCK-VIIa-2	TraesCS7B02G473700	-0.637422	0.710309	-2.18359	0.0580858
RLK-Pelle_DLSV	TraesCS2B02G036800	1.07185	0.518063	0.112645	0.947899
RLK-Pelle_LRR-II	TraesCS7B02G036100	-2.8985	0.196709	0.398519	0.833306
RLK-Pelle_RLCK-Os	TraesCS2A02G503700	-0.486592	0.903973	4.68099	0.0371117
RLK-Pelle_DLSV	TraesCS3A02G493600	2.89919	0.000534629	0.815692	0.326212
RLK-Pelle_LRR-XIV	TraesCS5A02G407300	-0.611363	0.462092	0.53615	0.507124
RLK-Pelle_Extensin	TraesCS3D02G107000	0.15056	0.805037	0.351314	0.395138
RLK-Pelle_Extensin	TraesCS6D02G371500	-0.484506	0.239271	1.33781	0.0263084
RLK-Pelle_LRR-VIII-1	TraesCS3B02G110500	3.8978	0.0249297	2.4708	0.0666593
RLK-Pelle_L-LEC	TraesCS5A02G406100	-1.08644	0.535296	-1.16601	0.518264
RLK-Pelle_LRR-Xb-1	TraesCS6A02G125300	-0.971831	0.809895	-0.949193	0.814259
RLK-Pelle_LRR-Xb-1	TraesCS6D02G115100	-0.628621	0.439605	-0.476353	0.57883
RLK-Pelle_L-LEC	TraesCS2B02G053500	-0.205001	0.925968	-0.137436	0.959713
RLK-Pelle_LRR-XIIIb	TraesCS4A02G422700	0.59571	0.51736	0.328685	0.443335
RLK-Pelle_DLSV	TraesCS7B02G357800	2.26912	0.0963528	0.809662	0.562474
RLK-Pelle_L-LEC	TraesCS7D02G310000	-0.901517	0.479623	-0.265276	0.906526
RLK-Pelle_CrRLK1L-1	TraesCS1A02G108100	-0.283472	0.522996	0.696242	0.0705115
RLK-Pelle_LRR-XII-1	TraesCS3B02G052600	0.949953	0.392769	-0.97918	0.768384
RLK-Pelle_LRR-III	TraesCS5B02G158000	-0.125306	0.901289	0.280551	0.594955
RLK-Pelle_RLCK-IXb	TraesCS7B02G450000	-1.31429	0.13443	-0.0741837	0.935858
RLK-Pelle_DLSV	TraesCS2A02G462700	-0.17262	0.831412	0.296002	0.630579
RLK-Pelle_LRR-Xb-1	TraesCS6B02G152300	1.4692	0.52987	2.54537	0.107169
RLK-Pelle_RLCK-VIIa-2	TraesCS7D02G518500	0.681504	0.521119	0.439232	0.752318
RLK-Pelle_PERK-1	TraesCS1D02G126300	-0.0233344	0.954701	-0.35559	0.335904
RLK-Pelle_LRK10L-2	TraesCS3D02G063100	1.63708	0.259248	0.430869	0.851087
RLK-Pelle_PERK-1	TraesCS3D02G278400	-0.0656022	0.901748	-0.951591	0.119655
RLK-Pelle_RLCK-VIIa-2	TraesCS6B02G069800	-0.18651	0.733415	0.79644	0.15755
RLK-Pelle_WAK	TraesCS3D02G433100	0.880862	0.82496	2.3179	0.559552
RLK-Pelle_DLSV	TraesCS2A02G418400	-0.509934	0.666218	-1.46904	0.163936
RLK-Pelle_LRR-XII-1	TraesCS5B02G284400	1.08129	0.632691	-2.71769	0.428509
RLK-Pelle_DLSV	TraesCS7B02G446400	1.58709	0.216928	-0.773511	0.353529
RLK-Pelle_DLSV	TraesCS7A02G564900	1.53927	0.1287	-0.512245	0.674368
RLK-Pelle_RLCK-IXb	TraesCS5D02G302000	2.70179	0.32729	1.18104	0.755862
RLK-Pelle_LRK10L-2	TraesCS5B02G277000	0.452564	0.521442	0.227873	0.800778
RLK-Pelle_LRR-XII-1	TraesCS6D02G359100	-0.459299	0.851364	-0.354605	0.886715
RLK-Pelle_LRK10L-2	TraesCS3A02G050100	0.410275	0.918521	0.677573	0.850085
RLK-Pelle_LRR-III	TraesCS3D02G156100	-0.619122	0.379632	-0.0855407	0.870888
RLK-Pelle_CR4L	TraesCS2B02G053300	-0.121803	0.955702	2.23871	0.332435
RLK-Pelle_LRR-Xb-1	TraesCS6A02G125400	1.16831	0.371889	-0.619242	0.576161
RLK-Pelle_URK-1	TraesCS2A02G570800	1.6815	0.0893868	0.246995	0.652557
RLK-Pelle_LRR-XI-1	TraesCS5D02G262400	0.555927	0.700966	0.42429	0.489399
RLK-Pelle_LRR-III	TraesCS6D02G226500	-0.736353	0.173762	-1.29602	0.0941546
RLK-Pelle_DLSV	TraesCS6D02G129900	-1.19982	0.0796607	0.604612	0.399318
RLK-Pelle_DLSV	TraesCS3A02G493500	1.34458	0.104244	-0.406194	0.661553
RLK-Pelle_RLCK-II	TraesCS3D02G337900	1.18437	0.384528	-0.769035	0.204251
RLK-Pelle_SD-2b	TraesCS2D02G053300	-0.0452357	0.950468	-0.466597	0.566863
RLK-Pelle_LRR-III	TraesCS5B02G025300	-0.601792	0.376798	-1.6216	0.0180563
RLK-Pelle_DLSV	TraesCS2D02G221900	2.90021	0.01842	-1.09682	0.473035
RLK-Pelle_L-LEC	TraesCS1D02G441400	1.60567	0.589983	2.33311	0.555135
RLK-Pelle_WAK	TraesCS6D02G210100	1.08535	0.529427	1.08774	0.442582
RLK-Pelle_L-LEC	TraesCS7D02G080600	0.0198562	0.989134	0.640959	0.808515
RLK-Pelle_RLCK-VIIa-2	TraesCS3D02G535700	0.070265	0.922944	-0.737095	0.389418
RLK-Pelle_RLCK-XIII	TraesCS4B02G396500	0.276629	0.833539	0.347447	0.752421
RLK-Pelle_LRR-VII-1	TraesCS3A02G344300	0.486708	0.32447	0.73634	0.098732
RLK-Pelle_LRR-VI-2	TraesCS3B02G304300	-0.94551	0.0209645	-0.592421	0.329371
RLK-Pelle_CrRLK1L-1	TraesCS4A02G133800	-0.0542059	0.843348	0.174099	0.590431
RLK-Pelle_L-LEC	TraesCS5D02G166400	-0.276122	0.485304	0.879986	0.0651561
RLK-Pelle_L-LEC	TraesCS5D02G063800	3.36123	0.0869797	0.793538	0.652684
RLK-Pelle_LRR-VII-3	TraesCS2B02G415500	0.352345	0.589981	-0.88284	0.0944725
RLK-Pelle_SD-2b	TraesCSU02G136100	0.0925755	0.927105	0.88475	0.337197
RLK-Pelle_CR4L	TraesCS2A02G509600	3.72074	0.0549987	2.44432	0.38823
RLK-Pelle_LRR-V	TraesCS7B02G395000	0.014508	0.969608	-0.0976316	0.845899
RLK-Pelle_SD-2b	TraesCS7D02G125100	1.06474	0.788752	-2.62017	0.458092
RLK-Pelle_SD-2b	TraesCS5B02G236200	1.64634	0.356921	1.16891	0.297319
RLK-Pelle_LRR-XII-1	TraesCS2B02G519500	-0.0304282	0.993974	-0.678958	0.854821
RLK-Pelle_LRR-XII-1	TraesCSU02G069600	0.664461	0.867887	2.37819	0.551467
RLK-Pelle_LRR-XI-1	TraesCS4A02G388500	2.38035	0.177515	0.76994	0.745631
RLK-Pelle_WAK	TraesCS5D02G043400	-0.310928	0.938523	1.14367	0.777923
RLK-Pelle_DLSV	TraesCS3A02G493700	0.577916	0.641899	-0.735254	0.690916
RLK-Pelle_RLCK-VI	TraesCS4B02G099900	-0.247641	0.593858	-0.168163	0.709246
RLK-Pelle_Extensin	TraesCS3A02G251000	-1.91955	0.0140183	-0.654307	0.512955
RLK-Pelle_SD-2b	TraesCS2B02G067000	0.684174	0.557975	-1.36777	0.374408
RLK-Pelle_LRR-XI-1	TraesCS5B02G210300	-2.61143	6.00841e-05	-0.240083	0.793666
RLK-Pelle_LRR-XI-1	TraesCS5D02G218500	-1.34018	0.554544	-0.949193	0.814259
RLK-Pelle_LRR-XI-1	TraesCS2A02G012900	-0.148876	0.890076	0.502907	0.396665
RLK-Pelle_DLSV	TraesCS3D02G522300	-0.486592	0.903973	-0.949193	0.814259
RLK-Pelle_LRR-XI-1	TraesCS4A02G482500	1.50027	0.610487	0.465852	0.908159
RLK-Pelle_RLCK-VIIa-2	TraesCS7B02G376400	-3.14883	0.00163869	0.508705	0.751149
RLK-Pelle_RLCK-XI	TraesCS4B02G222400	0.155088	0.825488	-0.0417157	0.951901
RLK-Pelle_LRR-II	TraesCS6A02G156100	0.450111	0.480029	0.121212	0.79261
RLK-Pelle_LRR-III	TraesCS2B02G435300	0.226246	0.832621	0.170587	0.722005
RLK-Pelle_RLCK-VIIa-2	TraesCS2A02G404600	-2.53673	0.00140484	0.487818	0.70426
RLK-Pelle_RLCK-IXb	TraesCS6B02G278900	2.1274	0.222906	4.21048	0.00329991
RLK-Pelle_Extensin	TraesCS1A02G124700	0.555714	0.673678	-0.930141	0.104683
RLK-Pelle_WAK	TraesCS6D02G070300	3.59801	0.00465523	2.70901	0.163106
RLK-Pelle_Extensin	TraesCS2D02G362200	-0.247431	0.654504	0.989768	0.0192962
RLK-Pelle_DLSV	TraesCS7A02G541200	1.27388	0.748004	0.980576	0.560631
RLK-Pelle_LRR-XII-1	TraesCS6B02G071000	1.08203	0.556272	-1.39384	0.607553
RLK-Pelle_LRR-III	TraesCS5A02G205500	-1.21538	0.702998	-0.949193	0.814259
RLK-Pelle_DLSV	TraesCS2B02G578200	1.1262	0.488621	-0.688213	0.480677
RLK-Pelle_LRR-II	TraesCS6A02G203600	-0.546851	0.202612	0.0958371	0.839556
RLK-Pelle_LRR-XII-1	TraesCS4A02G430400	0.873576	0.826401	-3.92758	0.120882
RLK-Pelle_DLSV	TraesCS6B02G117100	-0.0985362	0.83127	0.769094	0.297634
RLK-Pelle_WAK	TraesCS5B02G035000	2.04938	0.0508973	2.39923	0.096417
RLK-Pelle_DLSV	TraesCS1B02G003400	2.13873	0.0003788	1.65389	0.0387622
RLK-Pelle_LRK10L-2	TraesCS5A02G277200	-2.42703	0.11262	0.909617	0.821189
RLK-Pelle_DLSV	TraesCS1B02G075800	0.508843	0.816553	1.50028	0.543182
RLK-Pelle_LRR-VIII-1	TraesCS3D02G542300	0.678462	0.206351	-0.949802	0.189736
RLK-Pelle_LRR-I-1	TraesCS6D02G112000	-0.555171	0.731787	-1.4686	0.3029
RLK-Pelle_L-LEC	TraesCS1D02G392100	0.271557	0.785388	-0.837311	0.426113
RLK-Pelle_L-LEC	TraesCS2D02G201700	0.873576	0.826401	1.18104	0.755862
RLK-Pelle_LRR-XI-1	TraesCS5D02G188700	0.939497	0.493591	1.30401	0.353778
RLK-Pelle_RLCK-VIIa-2	TraesCS1B02G109400	-0.279154	0.908531	1.58744	0.694486
RLK-Pelle_LRR-XII-1	TraesCS3A02G259500	-2.7269	0.340637	-0.949193	0.814259
RLK-Pelle_SD-2b	TraesCS6D02G386500	-0.971831	0.809895	0.909617	0.821189
RLK-Pelle_LRR-XIIIa	TraesCS3D02G173200	-0.543376	0.258492	-0.266849	0.664585
RLK-Pelle_PERK-1	TraesCS1B02G147000	-0.367563	0.352842	-0.319385	0.456714
RLK-Pelle_LRR-XI-1	TraesCS5D02G339800	-0.31507	0.730369	0.784871	0.518632
RLK-Pelle_DLSV	TraesCS2B02G437300	0.639451	0.422493	-0.562933	0.543384
RLK-Pelle_LRR-I-1	TraesCS6B02G150000	0.695897	0.769202	0.904953	0.595007
RLK-Pelle_RLCK-VIII	TraesCS7A02G267400	-1.66593	0.0653614	-3.75855	0.0384356
RLK-Pelle_LRR-VI-2	TraesCS4B02G192200	2.32125	0.338232	-0.563747	0.675052
RLK-Pelle_RKF3	TraesCS3B02G440300	1.22699	0.49619	-0.949193	0.814259
RLK-Pelle_LRR-VI-2	TraesCS5D02G157900	-0.0129436	0.978952	-0.907692	0.0974813
RLK-Pelle_RLCK-V	TraesCS2B02G179500	3.51633	0.0564831	-3.51452	0.27759
RLK-Pelle_LRR-Xb-1	TraesCS2B02G580800	-0.492196	0.440143	0.498426	0.518217
RLK-Pelle_LRR-XII-1	TraesCS6B02G212300	-0.267444	0.82721	0.378693	0.828892
RLK-Pelle_RLCK-VI	TraesCS7D02G490000	-1.59378	0.126309	-5.31528	0.169269
RLK-Pelle_DLSV	TraesCS3A02G323200	0.226174	0.85779	0.834082	0.522298
RLK-Pelle_LRK10L-2	TraesCS1D02G017800	0.094655	0.981242	-1.43838	0.721387
RLK-Pelle_SD-2b	TraesCS6D02G072300	-0.0304282	0.993974	1.75118	0.414576
RLK-Pelle_LRR-XI-1	TraesCS1B02G134100	-0.514861	0.786622	0.195579	0.853293
RLK-Pelle_WAK	TraesCS7A02G425700	1.55527	0.669518	-1.43838	0.721387
RLK-Pelle_DLSV	TraesCS3D02G481800	1.54091	0.28726	1.76646	0.25862
RLK-Pelle_RLCK-VIIa-1	TraesCS4D02G322200	0.190244	0.706931	-0.172073	0.724438
RLK-Pelle_SD-2b	TraesCS2A02G209900	-0.0348242	0.975078	-0.185606	0.879912
RLK-Pelle_LRR-III	TraesCS4D02G073300	-1.66628	0.334437	-2.85093	0.0911013
RLK-Pelle_WAK	TraesCS1A02G011900	0.094655	0.981242	1.04051	0.797677
RLK-Pelle_WAK	TraesCS3D02G527500	0.0575017	0.980586	-0.563522	0.889261
RLK-Pelle_LRR-XII-1	TraesCS2A02G359700	0.756349	0.264747	-0.457085	0.566363
RLK-Pelle_LRR-XII-1	TraesCS6B02G052400	2.8298	0.186023	0.0347578	0.993086
RLK-Pelle_SD-2b	TraesCS4B02G132100	0.68658	0.250383	0.713465	0.228795
RLK-Pelle_LRR-XI-1	TraesCS7D02G234800	1.61632	0.644324	-1.53864	0.395076
RLK-Pelle_LRK10L-2	TraesCS3B02G016300	0.227454	0.922933	-3.51452	0.27759
RLK-Pelle_WAK_LRK10L-1	TraesCS3A02G034300	0.963963	0.7705	0.465852	0.908159
RLK-Pelle_L-LEC	TraesCS2D02G137400	-1.70195	0.382197	1.66172	0.575417
RLK-Pelle_L-LEC	TraesCS5B02G184000	-0.971831	0.809895	1.58744	0.694486
RLK-Pelle_L-LEC	TraesCS3B02G338900	-0.294103	0.909773	-0.839637	0.83475
RLK-Pelle_CR4L	TraesCS4A02G205100	0.969187	0.0719158	-1.00406	0.129047
RLK-Pelle_RLCK-VIIa-2	TraesCS4D02G286100	-0.631294	0.449525	-0.16032	0.713071
RLK-Pelle_LRR-XI-1	TraesCS7D02G365800	0.0203285	0.982444	-0.360466	0.563865
RLK-Pelle_LysM	TraesCS6D02G157900	-0.785496	0.496096	1.31005	0.600248
RLK-Pelle_LRR-III	TraesCS3D02G234500	-0.757968	0.058616	-0.388226	0.483363
RLK-Pelle_LRK10L-2	TraesCS3D02G011800	1.58041	0.580384	1.90015	0.264628
RLK-Pelle_WAK	TraesCS2D02G442000	1.26104	0.115269	0.43349	0.595293
RLK-Pelle_DLSV	TraesCS1D02G156900	-0.639205	0.41789	-1.29255	0.308234
RLK-Pelle_LRK10L-2	TraesCS1D02G015400	0.519187	0.660088	1.35995	0.512403
RLK-Pelle_RLCK-V	TraesCS2A02G302500	-1.21702	0.00650102	-1.18356	0.00309929
RLK-Pelle_LRR-II	TraesCS7D02G134300	2.73691	0.21876	-1.04225	0.467927
RLK-Pelle_DLSV	TraesCS4D02G089300	-0.12625	0.968582	-2.71769	0.428509
RLK-Pelle_DLSV	TraesCS2D02G222100	3.22413	0.0199293	-0.0453867	0.972202
RLK-Pelle_LRR-XII-1	TraesCS6B02G212700	0.276707	0.726033	0.713839	0.398034
RLK-Pelle_LRR-VII-1	TraesCS4B02G169900	0.770804	0.114803	-0.403003	0.42194
RLK-Pelle_URK-1	TraesCS2A02G302800	-0.271714	0.758128	0.168909	0.818134
RLK-Pelle_RLCK-V	TraesCS1D02G443100	-0.322607	0.461792	-0.496746	0.330659
RLK-Pelle_RLCK-Os	TraesCS2D02G504400	1.01093	0.799315	-0.949193	0.814259
RLK-Pelle_SD-2b	TraesCS5D02G214300	0.976172	0.806155	1.31979	0.723421
RLK-Pelle_LRR-Xb-1	TraesCS3A02G423400	-0.829362	0.277647	1.09794	0.267681
RLK-Pelle_WAK	TraesCS2D02G442100	0.639203	0.851147	2.14527	0.267987
RLK-Pelle_L-LEC	TraesCS2D02G130500	1.94053	0.548953	-1.22375	0.761742
RLK-Pelle_PERK-1	TraesCS1A02G127900	-0.0565319	0.850868	-0.537231	0.143691
RLK-Pelle_LRR-VII-3	TraesCS2A02G397200	-1.35326	0.738063	1.04051	0.797677
RLK-Pelle_LRR-Xb-1	TraesCS6D02G114600	2.55251	0.25961	1.11283	0.423594
RLK-Pelle_SD-2b	TraesCS5A02G237700	0.519594	0.664624	-0.03739	0.967021
RLK-Pelle_SD-2b	TraesCS6A02G107500	-1.85549	0.11246	-1.28074	0.519759
RLK-Pelle_LRR-VII-1	TraesCS4A02G135200	0.0522927	0.907767	-0.222336	0.693043
RLK-Pelle_RLCK-VIIa-2	TraesCS1D02G140300	0.359992	0.741222	-1.12385	0.44945
RLK-Pelle_DLSV	TraesCS2B02G034300	-0.907366	0.376888	-1.11508	0.5051
RLK-Pelle_DLSV	TraesCS2B02G163000	0.180472	0.955924	-1.26478	0.753978
RLK-Pelle_LRR-Xa	TraesCS4B02G086300	-0.610065	0.261068	0.300208	0.605115
RLK-Pelle_L-LEC	TraesCS6D02G122200	1.7496	0.300998	2.26252	0.357229
RLK-Pelle_WAK_LRK10L-1	TraesCS3B02G295400	-1.66958	0.00489669	-1.92372	0.0162713
RLK-Pelle_SD-2b	TraesCS4A02G026200	-2.81613	0.420612	2.37819	0.551467
RLK-Pelle_LRR-XII-1	TraesCS7B02G396600	1.87055	0.479683	-3.09567	0.385526
RLK-Pelle_CR4L	TraesCS5B02G344100	3.27332	0.0287328	0.22688	0.859976
RLK-Pelle_LRR-XI-1	TraesCS2D02G255900	-0.265566	0.580293	-0.149685	0.677873
RLK-Pelle_LRR-IV	TraesCS3B02G236500	-2.14634	0.102684	-0.435123	0.625788
RLK-Pelle_RLCK-IXb	TraesCS2D02G389200	-2.55757	0.0458281	0.234218	0.834606
RLK-Pelle_LRK10L-2	TraesCS3A02G017100	0.149867	0.877401	1.58933	0.320146
RLK-Pelle_DLSV	TraesCS1D02G431400	0.488519	0.754543	-0.738307	0.759944
RLK-Pelle_RLCK-Os	TraesCS2B02G531800	-2.85552	9.99041e-07	-0.96821	0.514045
RLK-Pelle_LRR-XI-1	TraesCS1B02G479300	0.35565	0.54539	-0.0686115	0.891592
RLK-Pelle_LRR-XII-1	TraesCS2B02G081300	1.7221	0.0310787	0.538261	0.537184
RLK-Pelle_LRR-XI-1	TraesCS4D02G307500	-0.161156	0.968101	2.24977	0.574065
RLK-Pelle_LRR-III	TraesCS2B02G185800	-0.337481	0.4189	-0.327559	0.486824
RLK-Pelle_LRR-III	TraesCS2A02G104100	-2.324	0.00828764	-0.467437	0.428336
RLK-Pelle_LRR-XII-1	TraesCS3A02G043500	-2.46162	0.526527	-0.563522	0.889261
RLK-Pelle_RLCK-IV	TraesCS5A02G163300	-0.849003	0.0151345	-0.0146015	0.967557
RLK-Pelle_LRR-III	TraesCS3B02G175300	-0.623503	0.274468	-0.0929253	0.860868
RLK-Pelle_LRR-Xb-1	TraesCS7A02G435300	0.227363	0.811157	0.74476	0.489044
RLK-Pelle_SD-2b	TraesCS3A02G148600	-0.109387	0.894773	-0.556069	0.611852
RLK-Pelle_CR4L	TraesCS1B02G089100	0.730485	0.155112	0.0633465	0.913843
RLK-Pelle_WAK	TraesCS7B02G148800	0.723478	0.217484	0.360991	0.667569
RLK-Pelle_L-LEC	TraesCS2D02G455900	-1.33039	0.678178	-0.563522	0.889261
RLK-Pelle_LRR-XI-1	TraesCS3B02G107600	-0.118001	0.880785	0.191614	0.579365
RLK-Pelle_WAK	TraesCS7A02G242900	-0.692437	0.646511	2.03724	0.400426
RLK-Pelle_LRR-IX	TraesCS4A02G147700	0.535088	0.300416	0.952352	0.0571903
RLK-Pelle_WAK	TraesCS1B02G075700	0.33203	0.709177	0.780422	0.447269
RLK-Pelle_WAK_LRK10L-1	TraesCS3B02G141500	0.664461	0.867887	1.04051	0.797677
RLK-Pelle_L-LEC	TraesCS7B02G141900	1.15178	0.157847	0.474624	0.6602
RLK-Pelle_DLSV	TraesCS2A02G538200	1.85559	0.489576	-3.24105	0.349599
RLK-Pelle_SD-2b	TraesCS5D02G519800	-0.189061	0.6827	-0.956341	0.0792856
RLK-Pelle_LRR-V	TraesCS4B02G299900	0.135223	0.769408	0.184465	0.575452
RLK-Pelle_RLCK-VIIa-2	TraesCS5D02G216400	-0.674803	0.735195	-2.10229	0.1419
RLK-Pelle_LRR-VI-2	TraesCS3B02G169200	-0.221327	0.814818	-0.287195	0.815155
RLK-Pelle_LRR-VI-2	TraesCS3A02G135400	0.518651	0.538671	-0.997668	0.403666
RLK-Pelle_LRR-XI-1	TraesCS1A02G149700	1.33424	0.121841	0.418538	0.663021
RLK-Pelle_CrRLK1L-1	TraesCS3D02G178200	-1.35326	0.738063	-2.50084	0.531678
RLK-Pelle_RLCK-VIIa-2	TraesCS5A02G480600	0.208572	0.630237	-0.00708081	0.987171
RLK-Pelle_LRR-VI-2	TraesCS3D02G151400	-1.22222	0.0997974	0.115922	0.859774
RLK-Pelle_LRR-XII-1	TraesCS2B02G080600	-0.931879	0.504178	0.129885	0.935194
RLK-Pelle_RLCK-X	TraesCS7B02G421800	1.31868	0.062147	0.99111	0.0442256
RLK-Pelle_RLCK-VIIa-1	TraesCS3A02G463400	0.702711	0.113293	-0.0857664	0.84096
RLK-Pelle_DLSV	TraesCS2A02G211900	-0.0829215	0.902436	0.747695	0.184622
RLK-Pelle_RLCK-VIIa-2	TraesCS6D02G027700	0.684255	0.668404	0.128291	0.93509
RLK-Pelle_RLCK-XV	TraesCS7D02G128300	-0.236121	0.594007	0.121374	0.781062
RLK-Pelle_WAK	TraesCS5D02G373700	-0.760871	0.782294	1.57092	0.688279
RLK-Pelle_L-LEC	TraesCS7D02G258500	-1.21899	0.715011	1.58744	0.694486
RLK-Pelle_DLSV	TraesCS1B02G251700	2.66453	0.338253	0.523947	0.89624
RLK-Pelle_RLCK-VIIa-1	TraesCS3A02G178800	-0.237517	0.618651	0.270526	0.549689
RLK-Pelle_SD-2b	TraesCS3D02G156200	1.23458	0.180586	-0.333947	0.849093
RLK-Pelle_SD-2b	TraesCS2B02G315900	1.61334	0.650506	-0.674855	0.782448
RLK-Pelle_DLSV	TraesCS6B02G167900	-0.803824	0.367778	0.891918	0.228243
RLK-Pelle_DLSV	TraesCS2D02G538900	1.17189	0.518759	-0.743855	0.783296
RLK-Pelle_RLCK-VIIa-2	TraesCS4B02G162700	1.55812	0.660429	-2.27612	0.570607
RLK-Pelle_WAK	TraesCS2B02G231700	-3.48675	0.0560375	-1.10837	0.19157
RLK-Pelle_LRR-III	TraesCS5A02G026300	0.389043	0.730404	-1.14324	0.149352
RLK-Pelle_RLCK-IXb	TraesCS6D02G318900	-3.21467	0.185821	1.31979	0.723421
RLK-Pelle_RLCK-IXb	TraesCS5A02G294600	2.05637	0.276651	1.52913	0.594095
RLK-Pelle_LRR-XII-1	TraesCS2B02G620800	-2.46162	0.526527	2.24977	0.574065
RLK-Pelle_L-LEC	TraesCS5A02G051200	3.25741	0.0963411	2.84023	0.0440858
RLK-Pelle_RLCK-VIIa-1	TraesCS5A02G497600	-0.901929	0.162943	-0.059508	0.915588
RLK-Pelle_LRR-XI-1	TraesCS5A02G334700	0.304175	0.787046	-0.672979	0.74374
RLK-Pelle_LRR-III	TraesCS2B02G121100	-2.83741	1.73308e-05	-0.727324	0.26233
RLK-Pelle_WAK_LRK10L-1	TraesCS3D02G046000	1.79385	0.246371	-2.26943	0.263542
RLK-Pelle_DLSV	TraesCS2D02G222700	0.683607	0.200847	-0.0679998	0.893056
RLK-Pelle_LRR-XIV	TraesCS4A02G259100	-0.201279	0.71401	0.257169	0.65277
RLK-Pelle_LRR-XII-1	TraesCS5D02G546900	0.094655	0.981242	-0.741287	0.849924
RLK-Pelle_L-LEC	TraesCS1A02G066200	-0.0156287	0.973942	0.664227	0.0853576
RLK-Pelle_DLSV	TraesCS2A02G537900	-0.133491	0.869769	0.66797	0.417328
RLK-Pelle_LRR-I-1	TraesCS3D02G328800	0.200769	0.888278	1.4089	0.160831
RLK-Pelle_WAK	TraesCS6B02G415200	2.9271	0.16659	2.68944	0.498498
RLK-Pelle_LRR-II	TraesCS7A02G134700	-2.38345	0.35156	-1.13823	0.271226
RLK-Pelle_LRR-XI-1	TraesCS6B02G042000	0.969893	0.807391	-0.198678	0.949271
RLK-Pelle_RLCK-V	TraesCS1A02G185100	0.094655	0.981242	0.523947	0.89624
RLK-Pelle_RLCK-VI	TraesCS4A02G221700	0.546164	0.218208	0.368018	0.344904
RLK-Pelle_LRR-III	TraesCS1A02G165600	-2.53748	0.463529	-0.868243	0.798252
RLK-Pelle_CR4L	TraesCS7A02G301300	-1.05526	0.0830246	-0.338793	0.50009
RLK-Pelle_L-LEC	TraesCS5A02G081600	0.197903	0.796206	0.0363921	0.964543
RLK-Pelle_LRR-XI-1	TraesCS1A02G444500	-0.166436	0.831016	-0.50299	0.373942
RLK-Pelle_LRR-Xb-1	TraesCS6B02G193600	0.523332	0.675464	2.11309	0.0545318
RLK-Pelle_LRR-XI-1	TraesCS4B02G234600	0.273848	0.565188	-0.81598	0.0942793
RLK-Pelle_L-LEC	TraesCS7B02G142000	-2.92779	0.470266	1.82071	0.533962
RLK-Pelle_RLCK-VIIa-1	TraesCS1A02G317300	2.4902	0.389555	1.04051	0.797677
RLK-Pelle_DLSV	TraesCS6A02G041200	-3.0871	0.445857	-2.50084	0.531678
RLK-Pelle_DLSV	TraesCS2B02G241900	-2.04885	0.0383315	-0.210814	0.860768
RLK-Pelle_LRR-III	TraesCS7B02G267900	-0.106722	0.860813	0.77978	0.165518
RLK-Pelle_WAK	TraesCS6A02G225400	0.978233	0.554449	-0.843463	0.747409
RLK-Pelle_RLCK-V	TraesCS4A02G078100	-0.191852	0.817339	1.55714	0.207328
RLK-Pelle_RLCK-VIII	TraesCS3D02G389800	0.423271	0.213457	-0.163362	0.720168
RLK-Pelle_SD-2b	TraesCS4D02G126500	0.873576	0.826401	-0.949193	0.814259
RLK-Pelle_RLCK-VIIa-2	TraesCS3D02G213600	-0.658552	0.218359	0.0259391	0.959149
RLK-Pelle_LRR-XI-1	TraesCS1B02G009000	-1.35326	0.738063	1.04051	0.797677
RLK-Pelle_WAK_LRK10L-1	TraesCS3B02G049100	-0.364796	0.663679	-0.693723	0.528045
RLK-Pelle_SD-2b	TraesCS7B02G356800	0.0957663	0.914662	-0.580562	0.580899
RLK-Pelle_LRR-VII-2	TraesCS5B02G183000	0.885772	0.0632797	0.595966	0.295972
RLK-Pelle_RLCK-IXb	TraesCS7A02G122700	0.837135	0.637187	-0.0598297	0.959657
RLK-Pelle_DLSV	TraesCS2A02G536500	0.766548	0.51816	-1.6818	0.332766
RLK-Pelle_PERK-1	TraesCSU02G104700	1.72595	0.613642	2.24977	0.574065
RLK-Pelle_LRK10L-2	TraesCS3A02G017200	1.82875	0.436038	1.52553	0.569942
RLK-Pelle_Extensin	TraesCS1B02G143700	0.0742368	0.935057	0.00562219	0.99243
RLK-Pelle_DLSV	TraesCS7B02G460100	1.08719	0.50003	0.525565	0.789694
RLK-Pelle_LRR-XI-1	TraesCS4D02G088500	-0.161156	0.968101	-2.71769	0.428509
RLK-Pelle_LRR-XI-1	TraesCS7A02G533800	-1.44161	0.0533679	-0.283178	0.641887
RLK-Pelle_DLSV	TraesCS2A02G578900	2.56548	0.0841323	2.43466	0.209363
RLK-Pelle_DLSV	TraesCS3D02G025100	-0.808335	0.617185	0.0347578	0.993086
RLK-Pelle_RLCK-VIIa-2	TraesCS7D02G519900	1.32733	0.156785	0.561675	0.586053
RLK-Pelle_RLCK-IXb	TraesCS7A02G084400	0.107578	0.82855	-0.666261	0.29849
RLK-Pelle_LRR-Xb-2	TraesCS2D02G190200	1.1538	0.13989	0.770233	0.366798
RLK-Pelle_RLCK-VIIa-2	TraesCS5B02G143500	0.716867	0.208452	0.281921	0.625674
RLK-Pelle_LysM	TraesCS7A02G264400	0.176763	0.750374	0.741022	0.137695
RLK-Pelle_L-LEC	TraesCS5B02G056700	1.49464	0.236827	1.58744	0.694486
RLK-Pelle_WAK	TraesCS1B02G211600	-0.0467679	0.934	0.502975	0.508231
RLK-Pelle_SD-2b	TraesCS5A02G138600	-2.32802	0.345829	4.72832	0.0184031
RLK-Pelle_DLSV	TraesCS5A02G060300	0.32141	0.559332	0.936788	0.109511
RLK-Pelle_LRR-XI-1	TraesCS2D02G116700	2.3923	0.320108	-2.85074	0.0257842
RLK-Pelle_DLSV	TraesCS3B02G555600	2.25568	0.0094822	0.32343	0.672654
RLK-Pelle_LRR-IX	TraesCS4D02G163300	-0.155414	0.831219	-1.24724	0.221654
RLK-Pelle_L-LEC	TraesCS7D02G216300	-1.08623	0.51076	-0.67482	0.429739
RLK-Pelle_DLSV	TraesCS2A02G024700	1.3399	0.587961	-1.89729	0.637701
RLK-Pelle_SD-2b	TraesCS4A02G342500	-0.236075	0.802571	-1.18606	0.309511
RLK-Pelle_RLCK-V	TraesCS4D02G235400	0.0973129	0.913474	-1.35466	0.122269
RLK-Pelle_URK-3	TraesCS2B02G033300	-0.584732	0.845547	-1.86017	0.152049
RLK-Pelle_LRR-Xb-1	TraesCS6A02G222000	1.67827	0.21578	0.658424	0.559451
RLK-Pelle_LRR-I-2	TraesCS7B02G207700	-3.00866	0.10786	-0.86018	0.385908
RLK-Pelle_DLSV	TraesCS2D02G415600	0.0922082	0.935244	0.813159	0.665448
RLK-Pelle_RLCK-VIIb	TraesCS5A02G187300	-0.800693	0.340735	0.749451	0.549489
RLK-Pelle_RLCK-XIII	TraesCS6B02G033600	2.45728	0.401979	-0.714515	0.601295
RLK-Pelle_LRR-XI-1	TraesCS7D02G521200	-0.307442	0.681143	-0.308003	0.528313
RLK-Pelle_LRR-V	TraesCS6A02G166100	0.415933	0.756002	0.75705	0.476109
RLK-Pelle_RLCK-V	TraesCS1B02G469400	0.214029	0.472912	-0.206552	0.502433
RLK-Pelle_LRR-VI-1	TraesCS2A02G243400	0.292068	0.50363	-0.444535	0.272056
RLK-Pelle_RLCK-VI	TraesCS5B02G115700	-7.1646	2.65813e-05	0.431409	0.866999
RLK-Pelle_RLCK-XII-1	TraesCS2B02G604300	0.517385	0.249089	0.443501	0.388186
RLK-Pelle_LRR-III	TraesCS1A02G240300	0.882444	0.0770089	-0.197742	0.70518
RLK-Pelle_DLSV	TraesCS3B02G112300	-0.386119	0.644469	0.0704284	0.925245
RLK-Pelle_LRR-XII-1	TraesCS3A02G259600	-0.406569	0.734915	0.940808	0.485964
RLK-Pelle_SD-2b	TraesCS4B02G242200	2.3608	0.109148	1.91839	0.139325
RLK-Pelle_LRR-III	TraesCS7A02G251200	0.213118	0.912407	-1.04826	0.695929
RLK-Pelle_RLCK-XII-1	TraesCS4D02G325200	-0.815649	0.211833	-0.497341	0.57292
RLK-Pelle_RLCK-IV	TraesCS5D02G189900	-0.16609	0.749683	-0.329746	0.561137
RLK-Pelle_URK-1	TraesCS2A02G249300	0.611033	0.563868	0.813032	0.343732
RLK-Pelle_SD-2b	TraesCS2B02G236100	1.27614	0.747568	1.31226	0.649247
RLK-Pelle_SD-2b	TraesCS3B02G079400	0.705139	0.749356	2.0729	0.369653
RLK-Pelle_SD-2b	TraesCS6D02G148800	-0.0301964	0.95167	0.197233	0.73387
RLK-Pelle_LRR-XII-1	TraesCS2D02G067400	3.47827	0.0701519	0.315898	0.804546
RLK-Pelle_LRR-XI-1	TraesCS5B02G151500	-1.02939	0.649201	2.68944	0.498498
RLK-Pelle_DLSV	TraesCS7B02G071100	-1.52107	0.569871	-1.94475	0.324204
RLK-Pelle_LRR-V	TraesCS6D02G142900	-0.00714144	0.984617	0.419306	0.195586
RLK-Pelle_SD-2b	TraesCS7A02G127200	-1.8802	0.640967	0.361432	0.915232
RLK-Pelle_RLCK-VIIa-2	TraesCS2B02G422500	-1.11382	0.294549	-0.0804351	0.939844
RLK-Pelle_SD-2b	TraesCS5D02G530600	1.46928	0.710469	-2.84174	0.398596
RLK-Pelle_LRR-XI-1	TraesCS5A02G334900	-1.7073	0.457177	-1.22375	0.761742
RLK-Pelle_LRR-XV	TraesCS5D02G402900	-0.380622	0.606981	0.475198	0.423285
RLK-Pelle_WAK	TraesCS6D02G362200	-3.12477	0.134097	-0.554159	0.879449
RLK-Pelle_RLCK-VIIa-2	TraesCS6A02G024300	-0.910956	0.700306	-4.10549	0.151364
RLK-Pelle_URK-1	TraesCS2D02G250800	0.563962	0.56266	-0.192725	0.87849
RLK-Pelle_SD-2b	TraesCS4D02G126800	0.312042	0.757593	0.166396	0.886314
RLK-Pelle_DLSV	TraesCS2D02G580000	1.09587	0.431919	0.26299	0.872941
RLK-Pelle_LRR-XII-1	TraesCS2B02G080400	0.00439981	0.99681	-0.633803	0.657878
RLK-Pelle_LRK10L-2	TraesCS1B02G020600	-0.250969	0.868869	2.49482	0.351123
RLK-Pelle_LRR-XI-1	TraesCS2D02G003500	1.13624	0.771511	3.32936	0.271375
RLK-Pelle_RLCK-VI	TraesCS7D02G424500	-0.40246	0.71503	0.0987936	0.882259
RLK-Pelle_LRK10L-2	TraesCS3A02G013400	1.21935	0.399908	-0.233865	0.851198
RLK-Pelle_L-LEC	TraesCS2B02G478500	-2.15601	0.0891029	0.71731	0.565638
RLK-Pelle_LRR-XI-1	TraesCS7A02G368200	0.968571	0.388381	-0.0931898	0.872043
RLK-Pelle_RLCK-VIII	TraesCS4A02G341700	1.01789	0.0170564	0.498226	0.13735
RLK-Pelle_WAK	TraesCS7D02G545900	-1.13394	0.594448	-2.18053	0.000783471
RLK-Pelle_RLCK-XII-1	TraesCS7A02G328100	0.268806	0.617277	-0.633712	0.270972
RLK-Pelle_LRR-XII-1	TraesCS2A02G559400	1.03272	0.590033	0.0801837	0.984131
RLK-Pelle_LRR-I-1	TraesCS6B02G150200	1.67144	0.192968	-1.18642	0.675909
RLK-Pelle_LRR-XV	TraesCS2B02G202900	-0.0301262	0.955208	-0.995562	0.056641
RLK-Pelle_DLSV	TraesCS5A02G048600	-1.04545	0.532393	-0.574686	0.804151
RLK-Pelle_LRR-III	TraesCS2A02G185000	0.503021	0.789538	-1.85426	0.0250085
RLK-Pelle_LRR-III	TraesCS2D02G443200	-0.340114	0.77163	1.05043	0.307088
RLK-Pelle_L-LEC	TraesCS2A02G571200	-2.26163	0.575471	-0.563522	0.889261
RLK-Pelle_RLCK-V	TraesCS3B02G245600	0.153164	0.776059	-0.531287	0.260567
RLK-Pelle_LRR-V	TraesCS6B02G133000	1.07742	0.538856	0.0165232	0.993092
RLK-Pelle_DLSV	TraesCS6D02G256700	-0.800613	0.41544	-1.21242	0.0455094
RLK-Pelle_LRR-III	TraesCS2A02G091900	-0.560683	0.46967	0.0587691	0.948226
RLK-Pelle_SD-2b	TraesCS7D02G368100	0.675979	0.595561	-1.84414	0.370572
RLK-Pelle_RLCK-V	TraesCS4B02G234200	-0.340622	0.661435	0.635837	0.2742
RLK-Pelle_LRR-IV	TraesCS3D02G210900	1.97617	0.256003	1.79787	0.0285339
RLK-Pelle_DLSV	TraesCS6D02G376600	2.23239	0.242114	1.88974	0.432585
RLK-Pelle_L-LEC	TraesCS1B02G309800	0.262336	0.753426	-0.133361	0.886511
RLK-Pelle_LRR-III	TraesCS2B02G538200	0.22333	0.914291	-3.12942	0.314064
RLK-Pelle_RLCK-XIII	TraesCS6D02G222400	0.344724	0.745976	0.615306	0.448503
RLK-Pelle_LRR-VIII-1	TraesCS1B02G312800	-0.889543	0.273822	-0.422112	0.462957
RLK-Pelle_DLSV	TraesCS7D02G526800	-1.50563	0.112636	-1.1233	0.265985
RLK-Pelle_LRR-XI-1	TraesCS1D02G146800	1.98347	0.542471	4.68654	0.0191359
RLK-Pelle_RLCK-VIIa-2	TraesCS2D02G528200	-0.569038	0.584232	0.129687	0.910673
RLK-Pelle_DLSV	TraesCS6D02G348800	1.28751	0.732927	0.638772	0.797096
RLK-Pelle_L-LEC	TraesCS7A02G085600	-3.50846	0.383846	1.80177	0.540091
RLK-Pelle_WAK	TraesCS3D02G003900	1.43825	0.427102	-0.731909	0.2459
RLK-Pelle_LRR-XII-1	TraesCSU02G189000	-1.13867	0.506498	-1.43838	0.721387
RLK-Pelle_DLSV	TraesCS4A02G349800	0.656477	0.464657	0.0252877	0.970822
RLK-Pelle_WAK	TraesCS2B02G464100	0.355439	0.863173	1.40964	0.294751
RLK-Pelle_URK-1	TraesCS2D02G301500	-0.428954	0.528677	-0.629822	0.419399
RLK-Pelle_RLCK-XV	TraesCS6B02G204600	-1.87421	0.000541547	-1.2461	0.0107024
RLK-Pelle_RLCK-VIIa-2	TraesCS2A02G170600	0.241708	0.804193	1.21264	0.310293
RLK-Pelle_L-LEC	TraesCS7A02G214400	-1.78021	0.240973	0.371219	0.663581
RLK-Pelle_LRR-XII-1	TraesCS5A02G285000	-0.161156	0.968101	1.58744	0.694486
RLK-Pelle_DLSV	TraesCS7B02G462900	0.244683	0.811796	-0.239661	0.808528
RLK-Pelle_DLSV	TraesCS2B02G512900	-0.11255	0.925476	1.8899	0.171135
RLK-Pelle_DLSV	TraesCS5B02G204900	-0.0121877	0.981231	-0.599086	0.331635
RLK-Pelle_LRR-XII-1	TraesCS2D02G066300	1.76577	0.309379	-4.08262	0.0133181
RLK-Pelle_RKF3	TraesCS3D02G401800	-1.60801	0.689727	-2.91684	0.369002
RLK-Pelle_LRR-XI-1	TraesCS7D02G037700	1.48355	0.377263	1.33542	0.408526
RLK-Pelle_SD-2b	TraesCS1A02G017200	-0.699645	0.862373	-0.949193	0.814259
RLK-Pelle_LRR-XI-1	TraesCS2A02G251000	0.669415	0.243506	0.494769	0.507362
RLK-Pelle_LRR-VI-2	TraesCS5A02G152700	0.734881	0.4072	0.233744	0.767317
RLK-Pelle_DLSV	TraesCS4B02G092200	-0.414074	0.899729	-0.150543	0.951474
RLK-Pelle_L-LEC	TraesCS5A02G484600	-0.310928	0.938523	-0.949193	0.814259
RLK-Pelle_RLCK-VIIa-2	TraesCS5A02G210200	-5.75307	0.0128492	-2.71769	0.428509
RLK-Pelle_DLSV	TraesCS2B02G036400	1.95024	0.288545	-4.8071	0.0226763
RLK-Pelle_RLCK-IXb	TraesCS2B02G094100	1.55088	0.00139768	-0.0737426	0.895638
RLK-Pelle_LRR-XI-2	TraesCS7D02G217500	-1.63788	0.21737	-0.949193	0.814259
RLK-Pelle_DLSV	TraesCS2A02G216700	0.64334	0.144009	-0.0458098	0.921731
RLK-Pelle_LRR-V	TraesCS7D02G386000	-1.03078	0.535147	-2.52595	0.0609252
RLK-Pelle_LRR-Xb-1	TraesCS7B02G335000	-0.420304	0.56938	1.21606	0.254839
RLK-Pelle_LRR-XI-1	TraesCS1A02G006300	-0.181071	0.906634	-2.01398	0.617075
RLK-Pelle_RLCK-IXb	TraesCS5A02G542700	1.79094	0.319457	1.18104	0.755862
RLK-Pelle_LRR-XI-1	TraesCS7A02G203700	0.873576	0.826401	-0.949193	0.814259
RLK-Pelle_SD-2b	TraesCS3D02G245200	2.31983	0.436311	-1.92172	0.319138
RLK-Pelle_LRR-I-1	TraesCS3B02G603800	0.70948	0.340826	-0.133919	0.840841
RLK-Pelle_RLCK-IV	TraesCS2A02G357800	-3.39778	0.0198024	0.6267	0.604424
RLK-Pelle_LRK10L-2	TraesCS1A02G018500	0.292167	0.818954	1.88117	0.195982
RLK-Pelle_CrRLK1L-1	TraesCS4A02G102900	-0.917687	0.0643824	-0.795557	0.205079
RLK-Pelle_L-LEC	TraesCS5B02G057205	-0.971831	0.809895	-2.50084	0.531678
RLK-Pelle_RLCK-V	TraesCS1B02G282100	0.976241	0.131205	-0.670587	0.200032
RLK-Pelle_L-LEC	TraesCS2D02G219800	0.0874242	0.918033	-0.762594	0.507734
RLK-Pelle_DLSV	TraesCS2B02G240900	1.0157	0.137296	-0.149674	0.772451
RLK-Pelle_LRR-XII-1	TraesCS7A02G470600	4.29381	0.0092624	1.76142	0.421517
RLK-Pelle_Extensin	TraesCS3B02G123300	0.505321	0.590724	0.492057	0.290272
RLK-Pelle_RLCK-VI	TraesCS4A02G351900	0.0926427	0.825571	-0.993967	0.0892812
RLK-Pelle_LysM	TraesCS6D02G240100	-0.537311	0.511017	0.851973	0.301977
RLK-Pelle_WAK	TraesCS7A02G091500	0.362309	0.63778	-0.612731	0.397279
RLK-Pelle_LRR-XI-1	TraesCS1D02G146900	0.343252	0.583484	-0.729714	0.205842
RLK-Pelle_RLCK-IXb	TraesCS5B02G293900	1.75067	0.553769	0.441027	0.83828
RLK-Pelle_DLSV	TraesCS7D02G039300	-3.07307	0.286744	-2.41631	0.220624
RLK-Pelle_RLCK-VI	TraesCS7A02G502700	-1.79604	0.489015	-0.949193	0.814259
RLK-Pelle_SD-2b	TraesCS7A02G431200	-3.7121	0.157838	1.38763	0.659331
RLK-Pelle_LRR-III	TraesCS1A02G301800	-0.712448	0.502689	-0.339523	0.651609
RLK-Pelle_L-LEC	TraesCS7B02G214000	-3.8705	0.334449	-1.33089	0.697103
RLK-Pelle_LRR-XI-1	TraesCS2D02G233800	-0.837421	0.298573	-0.52186	0.40479
RLK-Pelle_DLSV	TraesCS4A02G467700	1.7027	0.299468	1.43087	0.439812
RLK-Pelle_RLCK-VIIa-2	TraesCS4A02G031000	-1.41773	0.251805	-4.23306	0.0478679
RLK-Pelle_SD-2b	TraesCS7A02G431000	-0.898328	0.712667	2.68944	0.498498
RLK-Pelle_LRR-XIV	TraesCS2B02G266900	-1.03815	0.132781	0.50181	0.59836
RLK-Pelle_L-LEC	TraesCS4D02G325500	1.83841	0.011984	0.37914	0.564974
RLK-Pelle_WAK_LRK10L-1	TraesCS3B02G053700	-3.92412	2.16275e-07	-1.66935	0.348035
RLK-Pelle_LRR-Xa	TraesCS1D02G259400	0.0144154	0.975405	0.474282	0.369216
RLK-Pelle_L-LEC	TraesCS5D02G025500	0.367781	0.653224	1.24519	0.173627
RLK-Pelle_RLCK-VIIa-1	TraesCS2B02G302800	-0.405262	0.275244	-0.426828	0.273487
RLK-Pelle_LRR-XII-1	TraesCS2D02G067800	1.78019	0.303822	1.52913	0.594095
RLK-Pelle_LRR-IX	TraesCS2D02G595000	0.213238	0.468146	0.210567	0.527598
RLK-Pelle_DLSV	TraesCS5D02G005300	0.177897	0.770358	0.0887634	0.876466
RLK-Pelle_CR4L	TraesCS4D02G106000	0.976915	0.0456455	-0.364784	0.508221
RLK-Pelle_LRR-XII-1	TraesCS1A02G144200	-0.486592	0.903973	0.361432	0.915232
RLK-Pelle_DLSV	TraesCS7A02G015200	-0.418459	0.603411	-2.2601	0.0168724
RLK-Pelle_LRR-Xb-1	TraesCS6A02G125000	-0.269918	0.861744	-3.09157	0.31942
RLK-Pelle_LRR-Xb-1	TraesCS6A02G044700	-5.13596	0.00744555	-1.26478	0.753978
RLK-Pelle_WAK	TraesCS6A02G072300	-0.310928	0.938523	-1.26478	0.753978
RLK-Pelle_SD-2b	TraesCS2D02G297500	-1.77439	0.11803	-1.61519	0.68869
RLK-Pelle_WAK	TraesCS7A02G242800	2.03778	0.0175933	1.58875	0.0341188
RLK-Pelle_WAK	TraesCS3A02G006900	-0.971831	0.809895	-1.02496	0.750424
RLK-Pelle_LRR-XI-1	TraesCS1B02G480300	-1.02624	0.699539	-1.01156	0.641271
RLK-Pelle_LRR-Xb-1	TraesCS7D02G425700	-1.01019	0.748708	-0.949193	0.814259
RLK-Pelle_LRR-VII-1	TraesCS3A02G495400	-0.0485268	0.942022	0.528497	0.20373
RLK-Pelle_RLCK-VIIa-2	TraesCS7A02G131300	-0.920901	0.276254	-0.149895	0.867777
RLK-Pelle_Extensin	TraesCS1B02G260300	-0.24252	0.836388	-0.425037	0.594102
RLK-Pelle_LRR-III	TraesCS6A02G417300	-0.93739	0.119245	-0.0827451	0.922964
RLK-Pelle_SD-2b	TraesCS4B02G059700	0.412269	0.789882	0.327913	0.717172
RLK-Pelle_L-LEC	TraesCS2B02G616000	-1.78629	0.538468	1.14367	0.777923
RLK-Pelle_DLSV	TraesCS2B02G562100	0.536923	0.499967	1.53394	0.0759468
RLK-Pelle_RLCK-VIIa-2	TraesCS6D02G223300	-0.650935	0.559432	-1.17811	0.437735
RLK-Pelle_RLCK-V	TraesCS3D02G169000	0.166098	0.634063	0.196506	0.647576
RLK-Pelle_DLSV	TraesCS5D02G359000	0.462398	0.908133	-0.563522	0.889261
RLK-Pelle_DLSV	TraesCS6A02G390300	-1.83345	0.211095	1.24892	0.595697
RLK-Pelle_RLCK-VIIa-2	TraesCS1D02G032600	-0.425122	0.282575	-0.80312	0.0336504
RLK-Pelle_RLCK-IXb	TraesCS2A02G391300	-1.28171	0.0389815	-0.499276	0.369538
RLK-Pelle_RLCK-XIII	TraesCS6A02G024700	1.79629	0.605868	-0.563522	0.889261
RLK-Pelle_LRR-XI-1	TraesCS6A02G029100	0.880862	0.82496	-0.638568	0.747679
RLK-Pelle_LRR-XI-1	TraesCS7A02G148600	-0.906052	0.0700721	-0.374561	0.578749
RLK-Pelle_SD-2b	TraesCS5B02G532700	-1.08095	0.610906	-2.39693	0.399769
RLK-Pelle_RLCK-IV	TraesCS5A02G184900	0.742252	0.34963	0.694152	0.30835
RLK-Pelle_LRR-I-1	TraesCS5B02G154600	-0.537846	0.267747	-0.10843	0.824794
RLK-Pelle_LRR-Xb-1	TraesCS2B02G281900	1.42269	0.00701856	0.309913	0.539357
RLK-Pelle_DLSV	TraesCS5D02G359500	-0.92095	0.693402	0.64734	0.850385
RLK-Pelle_RLCK-VIIa-2	TraesCS7D02G519800	-0.989926	0.322414	0.779203	0.641757
RLK-Pelle_RLCK-VIIa-2	TraesCS4B02G287300	-1.40539	0.0814956	0.0281423	0.959877
RLK-Pelle_L-LEC	TraesCS2A02G371700	-0.492537	0.303893	-0.0142855	0.974456
RLK-Pelle_DLSV	TraesCS6A02G276300	3.66772	0.0680651	0.140122	0.922789
RLK-Pelle_DLSV	TraesCS1D02G076200	-0.31993	0.587955	0.0388765	0.956008
RLK-Pelle_RLCK-VI	TraesCS7B02G388000	0.296555	0.767867	-0.85367	0.194211
RLK-Pelle_WAK	TraesCS7D02G087200	-3.9881	0.169425	-2.37831	0.552747
RLK-Pelle_WAK	TraesCS5D02G536900	2.49046	0.284678	-1.39384	0.607553
RLK-Pelle_Extensin	TraesCS2B02G382700	-0.456583	0.403001	0.838862	0.0584541
RLK-Pelle_LRK10L-2	TraesCSU02G167800	-0.486592	0.903973	-0.949193	0.814259
RLK-Pelle_WAK	TraesCS3D02G527400	-1.25031	0.722181	-2.5873	0.244065
RLK-Pelle_WAK	TraesCS1D02G342300	-0.971831	0.809895	-1.51437	0.520052
RLK-Pelle_LRR-VIII-1	TraesCS1D02G303700	-1.50494	0.0494368	0.552184	0.514516
RLK-Pelle_RLCK-V	TraesCS5A02G493800	0.181321	0.622521	-0.369586	0.323347
RLK-Pelle_L-LEC	TraesCS5D02G091000	0.265915	0.681502	0.749174	0.343415
RLK-Pelle_CrRLK1L-1	TraesCS5B02G457500	-0.505174	0.613828	-0.107913	0.873751
RLK-Pelle_DLSV	TraesCS3D02G498000	0.873576	0.826401	-0.949193	0.814259
RLK-Pelle_RLCK-VIIa-1	TraesCS3D02G457400	0.163702	0.657533	0.0873248	0.825063
RLK-Pelle_RLCK-IXb	TraesCS1A02G208100	-1.37721	0.048793	0.231259	0.804227
RLK-Pelle_RLCK-VIIa-2	TraesCS5B02G208600	-1.12504	0.549609	-0.554159	0.879449
RLK-Pelle_LysM	TraesCS3A02G370900	-3.6288	0.131419	0.332638	0.922376
RLK-Pelle_LRR-III	TraesCS2A02G253500	-0.182197	0.809302	-0.426948	0.409073
RLK-Pelle_WAK	TraesCS5D02G452300	0.689728	0.540079	3.03263	0.0383428
RLK-Pelle_LRR-XI-1	TraesCS3D02G168700	-0.0107334	0.981429	0.0509422	0.916242
RLK-Pelle_RLCK-IXb	TraesCS6A02G182800	2.8974	0.167682	0.0875409	0.969459
RLK-Pelle_LRR-XI-1	TraesCS7A02G042200	0.880862	0.82496	-2.50084	0.531678
RLK-Pelle_DLSV	TraesCS3A02G056300	2.27035	0.345063	-1.11142	0.634173
RLK-Pelle_LRR-XII-1	TraesCS7D02G053400	0.0216898	0.992522	1.58744	0.694486
RLK-Pelle_SD-2b	TraesCS3A02G003600	1.8658	0.591753	-1.43838	0.721387
RLK-Pelle_L-LEC	TraesCS6D02G392500	0.767005	0.738859	-2.24719	0.566238
RLK-Pelle_DLSV	TraesCS4A02G481600	1.06474	0.788752	-1.61519	0.68869
RLK-Pelle_RLCK-IXb	TraesCS6A02G346100	2.07808	0.150014	-0.373756	0.824238
RLK-Pelle_SD-2b	TraesCS7B02G300400	0.32089	0.809102	1.29934	0.644578
RLK-Pelle_L-LEC	TraesCS6B02G305600	-0.283345	0.750708	0.736137	0.61325
RLK-Pelle_LRR-VI-1	TraesCS4D02G074100	0.630774	0.484327	0.101643	0.852269
RLK-Pelle_DLSV	TraesCS7A02G540400	0.137442	0.918828	-1.33644	0.569379
RLK-Pelle_DLSV	TraesCS4B02G092400	-0.760871	0.782294	-0.949193	0.814259
RLK-Pelle_WAK_LRK10L-1	TraesCS5A02G062600	0.421384	0.620657	0.190988	0.834857
RLK-Pelle_L-LEC	TraesCS4A02G384500	2.25559	0.464815	1.11965	0.486442
RLK-Pelle_WAK	TraesCS6D02G210200	1.26705	0.554231	-0.0301141	0.982953
RLK-Pelle_LRR-XII-1	TraesCS6D02G171100	-0.162317	0.836516	-0.108717	0.895447
RLK-Pelle_DLSV	TraesCS7D02G527100	0.335454	0.894325	-2.37984	0.136214
RLK-Pelle_LysM	TraesCS6A02G258900	-1.74619	0.00305324	-0.793861	0.211979
RLK-Pelle_LRR-XI-1	TraesCS4A02G483800	0.302478	0.839298	2.23324	0.255992
RLK-Pelle_DLSV	TraesCS3D02G316700	-0.592955	0.558313	0.160842	0.924768
RLK-Pelle_LRR-Xb-1	TraesCS6B02G061000	-1.9204	0.0117787	-4.86761	0.0148238
RLK-Pelle_DLSV	TraesCS1A02G273600	-0.657703	0.195327	-1.00613	0.386104
RLK-Pelle_DLSV	TraesCS2D02G217600	-0.971831	0.809895	-2.50084	0.531678
RLK-Pelle_CrRLK1L-1	TraesCS4D02G173100	0.341139	0.451195	0.143348	0.662193
RLK-Pelle_DLSV	TraesCS2D02G052900	-0.971831	0.809895	2.28142	0.568457
RLK-Pelle_LRR-XI-1	TraesCS7A02G305700	1.49504	0.28994	-0.708637	0.495147
RLK-Pelle_LRR-XI-1	TraesCS3D02G452300	0.563691	0.811385	0.060739	0.983323
RLK-Pelle_LRR-Xb-1	TraesCS3D02G246500	-0.310489	0.439594	-0.342147	0.34525
RLK-Pelle_LRR-XII-1	TraesCS7B02G362800	0.0370182	0.983269	-0.0155424	0.994889
RLK-Pelle_SD-2b	TraesCS7A02G455800	-0.0288447	0.986829	-0.43029	0.909001
RLK-Pelle_LRR-XII-1	TraesCS6A02G385000	3.0544	0.150749	0.523947	0.89624
RLK-Pelle_WAK	TraesCS6D02G042100	-0.298868	0.817148	-0.886723	0.49027
RLK-Pelle_RLCK-IXb	TraesCS5B02G294000	0.83136	0.650198	1.89973	0.63758
RLK-Pelle_LRR-I-1	TraesCS6B02G158700	-0.161156	0.968101	2.68944	0.498498
RLK-Pelle_SD-2b	TraesCS7D02G379400	-3.50846	0.383846	-1.76585	0.661268
RLK-Pelle_LRR-XI-1	TraesCS3B02G162500	1.05124	0.155879	0.357068	0.51889
RLK-Pelle_PERK-1	TraesCS3B02G179300	-0.613241	0.249485	-1.1748	0.0279523
RLK-Pelle_LRR-XI-1	TraesCS3D02G276200	-0.809643	0.487258	-0.200147	0.908494
RLK-Pelle_LysM	TraesCS7D02G265400	-0.052204	0.911527	0.226293	0.591622
RLK-Pelle_RLCK-IV	TraesCS5B02G182900	0.661412	0.141641	0.20081	0.769001
RLK-Pelle_RLCK-IV	TraesCS4D02G312400	2.87722	0.19024	1.13645	0.520194
RLK-Pelle_DLSV	TraesCS1D02G077800	0.345929	0.797084	-2.25876	0.279494
RLK-Pelle_LRR-XI-1	TraesCS5A02G407500	-0.840376	0.0200896	-0.255745	0.599671
RLK-Pelle_RLCK-XV	TraesCS7B02G029200	-0.547351	0.254979	-0.114152	0.809747
RLK-Pelle_LRK10L-2	TraesCS3D02G261800	1.19958	0.252078	1.06062	0.197743
RLK-Pelle_DLSV	TraesCS4B02G313900	0.468735	0.604391	0.788398	0.168422
RLK-Pelle_DLSV	TraesCS3B02G510500	1.4974	0.677072	-2.01398	0.617075
RLK-Pelle_LRR-III	TraesCS2D02G254000	0.218529	0.764026	-0.686813	0.156983
RLK-Pelle_LRR-V	TraesCS2A02G166900	-0.646304	0.603795	-0.42086	0.576412
RLK-Pelle_RLCK-VIIa-2	TraesCS6D02G316600	-1.23454	0.0375965	-1.43096	0.194378
RLK-Pelle_RLCK-IXb	TraesCS5B02G204400	1.13123	0.775742	0.148227	0.920286
RLK-Pelle_LRR-I-1	TraesCS5B02G089000	1.95686	0.193296	1.5507	0.0916053
RLK-Pelle_LRR-Xb-1	TraesCS4D02G109000	1.42202	0.4267	-2.01895	0.293445
RLK-Pelle_SD-2b	TraesCS2B02G449900	-2.99894	0.0715872	-0.485481	0.847436
RLK-Pelle_RLCK-VIIa-1	TraesCS2D02G079200	-0.807102	0.200427	-0.0960166	0.854156
RLK-Pelle_LRK10L-2	TraesCSU02G044200	0.0199159	0.995386	1.66343	0.493343
RLK-Pelle_SD-2b	TraesCS4D02G059300	0.38056	0.649013	0.0637617	0.919621
RLK-Pelle_LRK10L-2	TraesCS1A02G017900	1.4974	0.677072	3.33779	0.268927
RLK-Pelle_L-LEC	TraesCS2B02G388800	-0.735232	0.105989	0.0519743	0.901443
RLK-Pelle_RLCK-VIII	TraesCS2D02G346600	-0.933416	0.298969	-0.79023	0.526831
RLK-Pelle_LRR-VI-2	TraesCS2B02G385900	-0.305922	0.815724	-1.44022	0.115832
RLK-Pelle_SD-2b	TraesCS2A02G299500	1.4974	0.677072	-0.949193	0.814259
RLK-Pelle_LRR-VIII-1	TraesCS4B02G173100	2.4985	0.28116	0.357405	0.91319
RLK-Pelle_SD-2b	TraesCS7A02G374200	1.31916	0.514407	1.18995	0.408032
RLK-Pelle_WAK	TraesCS5A02G261200	-3.0871	0.445857	1.04051	0.797677
RLK-Pelle_L-LEC	TraesCS5D02G061700	1.06474	0.788752	3.26877	0.34876
RLK-Pelle_L-LEC	TraesCS3A02G317800	0.669672	0.260959	-0.377994	0.51199
RLK-Pelle_WAK	TraesCS5A02G323900	4.02451	0.0167458	-1.76585	0.661268
RLK-Pelle_LRR-VII-1	TraesCS3B02G376200	-0.165222	0.724111	0.199119	0.66622
RLK-Pelle_LRR-XI-1	TraesCS2A02G118300	1.83768	0.301362	-0.259682	0.774954
RLK-Pelle_LRR-XII-1	TraesCS4D02G106900	-1.37745	0.699129	-2.91684	0.369002
RLK-Pelle_WAK	TraesCS2A02G442900	0.345726	0.69958	0.803975	0.388191
RLK-Pelle_SD-2b	TraesCS7B02G026700	3.03893	0.158212	0.640959	0.808515
RLK-Pelle_LRR-VIII-1	TraesCS7B02G030400	-0.00617074	0.990322	0.0753947	0.891327
RLK-Pelle_LRR-III	TraesCS5D02G138400	-0.234723	0.845665	-0.182901	0.751239
RLK-Pelle_WAK	TraesCS4A02G335200	0.636497	0.296429	0.194481	0.708626
RLK-Pelle_RLCK-VIIa-1	TraesCS7D02G220700	0.355212	0.653342	-0.529956	0.42202
RLK-Pelle_LRK10L-2	TraesCS3A02G018500	0.410275	0.918521	1.88751	0.449365
RLK-Pelle_DLSV	TraesCS1B02G091900	-0.328955	0.527154	0.650394	0.440127
RLK-Pelle_RLCK-VIII	TraesCS3A02G395900	0.0655329	0.851864	-0.0696859	0.885919
RLK-Pelle_WAK	TraesCS6B02G100300	0.0354873	0.981784	-0.949193	0.814259
RLK-Pelle_LRR-XI-1	TraesCS2B02G138400	-1.16988	0.377597	-0.904835	0.362053
RLK-Pelle_LRR-XI-1	TraesCS3B02G084000	-1.79219	0.580095	1.69219	0.566029
RLK-Pelle_Extensin	TraesCS6A02G386800	-0.171887	0.847793	0.7296	0.19621
RLK-Pelle_LRR-III	TraesCS4D02G179100	1.54418	0.182562	0.442717	0.524876
RLK-Pelle_LRR-III	TraesCS2D02G511500	-1.77716	0.418329	-2.18085	0.586017
RLK-Pelle_DLSV	TraesCS7B02G326100	1.05423	0.568373	0.646434	0.745292
RLK-Pelle_RLCK-VIIa-2	TraesCS4A02G096900	-0.293376	0.618892	0.00970469	0.982075
RLK-Pelle_DLSV	TraesCS6D02G047500	0.0342225	0.989175	-1.10857	0.566309
RLK-Pelle_RLCK-X	TraesCS6B02G174100	-3.21485	0.000215375	-0.42495	0.67786
RLK-Pelle_DLSV	TraesCS3D02G317300	0.388337	0.493903	1.28992	0.0633053
RLK-Pelle_LRR-XV	TraesCS3B02G096000	-0.610616	0.625579	0.0325976	0.977243
RLK-Pelle_DLSV	TraesCS1A02G239500	-1.39496	0.728925	-3.01655	0.341686
RLK-Pelle_PERK-1	TraesCS3B02G008600	0.038324	0.90574	-0.11976	0.756678
RLK-Pelle_SD-2b	TraesCS3D02G245300	-1.19475	0.40038	-2.71769	0.428509
RLK-Pelle_LRR-III	TraesCS1D02G175100	0.111718	0.938096	-0.467607	0.825922
RLK-Pelle_DLSV	TraesCS2D02G019600	1.41873	0.0281451	-0.269592	0.733118
RLK-Pelle_LRK10L-2	TraesCS3B02G432500	0.893375	0.56645	1.73769	0.245795
RLK-Pelle_LRR-VI-2	TraesCS2A02G368700	1.91017	0.0862886	-1.25074	0.0644106
RLK-Pelle_LRR-I-1	TraesCS5D02G095300	1.13624	0.771511	-0.949193	0.814259
RLK-Pelle_LRR-III	TraesCS4B02G177400	0.932082	0.231285	0.150007	0.769425
RLK-Pelle_WAK	TraesCS5A02G274100	-0.674345	0.476784	0.020931	0.986541
RLK-Pelle_RLCK-VIIa-2	TraesCS3B02G600300	1.10694	0.287397	0.268146	0.815723
RLK-Pelle_WAK	TraesCS5D02G281200	0.946313	0.570682	-4.10549	0.151364
RLK-Pelle_DLSV	TraesCS6B02G067800	-1.83302	0.504938	2.80279	0.187918
RLK-Pelle_DLSV	TraesCS5D02G357800	-0.649626	0.82796	-0.676398	0.794168
RLK-Pelle_DLSV	TraesCS3D02G040800	-0.352629	0.877311	0.955084	0.467042
RLK-Pelle_LRR-XII-1	TraesCS4D02G107000	-0.13912	0.923115	-1.34061	0.195818
RLK-Pelle_DLSV	TraesCS1D02G239700	0.094655	0.981242	0.523947	0.89624
RLK-Pelle_LRR-Xb-1	TraesCS5B02G174400	0.0285671	0.960337	-0.593034	0.575102
RLK-Pelle_LRR-I-1	TraesCS3B02G366200	2.63693	0.34614	0.523947	0.89624
RLK-Pelle_LRR-VIII-1	TraesCS3B02G373900	0.34745	0.697375	-0.985727	0.382401
RLK-Pelle_DLSV	TraesCS2A02G211200	-0.953461	0.200792	-0.604308	0.403571
RLK-Pelle_LRR-III	TraesCS2A02G416400	-0.206675	0.664121	0.473239	0.2466
RLK-Pelle_CrRLK1L-1	TraesCS2B02G484700	-0.369724	0.71526	0.701015	0.470268
RLK-Pelle_WAK	TraesCS1D02G010100	-2.50148	0.038473	0.492975	0.883062
RLK-Pelle_LRR-Xb-1	TraesCS6A02G124300	-0.261329	0.895203	-1.42406	0.538706
RLK-Pelle_LRR-XI-1	TraesCS5B02G412400	-0.107453	0.772761	-0.162831	0.663673
RLK-Pelle_WAK_LRK10L-1	TraesCS3A02G122300	-0.698685	0.680208	0.47416	0.760579
RLK-Pelle_LRR-XII-1	TraesCS3B02G074000	1.24969	0.45679	0.677573	0.850085
RLK-Pelle_LRR-Xb-1	TraesCS6D02G115400	-1.93903	0.330483	-1.43838	0.721387
RLK-Pelle_DLSV	TraesCS2B02G036600	-0.650839	0.749739	-1.53757	0.0720823
RLK-Pelle_LRR-III	TraesCS3A02G342300	-0.283538	0.612955	-0.0429623	0.936405
RLK-Pelle_DLSV	TraesCS1B02G451600	0.0850407	0.908914	-0.978488	0.205066
RLK-Pelle_CrRLK1L-1	TraesCS5A02G514500	-0.0255479	0.977684	-0.326123	0.751526
RLK-Pelle_WAK	TraesCS7B02G148700	2.07124	0.265208	0.907701	0.769436
RLK-Pelle_LRR-I-1	TraesCS3A02G335600	-0.540746	0.53812	2.23634	0.168111
RLK-Pelle_DLSV	TraesCS7B02G334100	2.94701	0.185377	1.31979	0.723421
RLK-Pelle_RLCK-VIIa-2	TraesCS1D02G091600	-2.3185	0.498307	2.24977	0.574065
RLK-Pelle_L-LEC	TraesCS2B02G158700	-0.486592	0.903973	1.58744	0.694486
RLK-Pelle_LRR-XII-1	TraesCS3D02G060500	1.13845	0.306339	0.83694	0.418878
RLK-Pelle_WAK	TraesCS7A02G565200	-0.246669	0.903299	-1.13722	0.078931
RLK-Pelle_URK-1	TraesCS2D02G582300	2.47425	0.057483	0.38158	0.546635
RLK-Pelle_LRR-XII-1	TraesCS2D02G013100	1.43369	0.717263	-0.563522	0.889261
RLK-Pelle_SD-2b	TraesCS4B02G130700	-2.46162	0.526527	-1.51437	0.520052
RLK-Pelle_SD-2b	TraesCS5D02G243800	2.12082	0.168692	0.959362	0.375223
RLK-Pelle_LRR-II	TraesCS6B02G223700	-0.14452	0.776034	-0.206592	0.595981
RLK-Pelle_LRR-XII-1	TraesCS4D02G352700	-2.81613	0.420612	1.25275	0.708424
RLK-Pelle_LRR-XII-1	TraesCS6D02G271500	1.98924	0.324253	-0.409003	0.919053
RLK-Pelle_LRR-XV	TraesCS2B02G281400	-0.330662	0.717395	-0.23751	0.643401
RLK-Pelle_RLCK-VI	TraesCS4D02G096100	1.13221	0.0514065	0.213889	0.59675
RLK-Pelle_RLCK-X	TraesCS7D02G500300	0.046693	0.951788	0.247987	0.76351
RLK-Pelle_LRR-III	TraesCS2D02G167300	-0.708614	0.18381	-0.659439	0.172875
RLK-Pelle_LRR-Xb-1	TraesCS6B02G153100	-1.12092	0.547404	-0.929318	0.678455
RLK-Pelle_RLCK-VIIa-1	TraesCS4B02G198900	1.17247	0.766124	-1.22375	0.761742
RLK-Pelle_LRR-I-1	TraesCS3A02G286500	1.29772	0.730476	-0.949193	0.814259
RLK-Pelle_LRR-VI-1	TraesCS2B02G270100	0.0854484	0.887694	-0.680965	0.0469455
RLK-Pelle_LRR-I-2	TraesCS7A02G213000	0.164634	0.735807	-0.672845	0.293639
RLK-Pelle_LRR-XI-1	TraesCS5B02G420700	-1.35326	0.738063	1.14367	0.777923
RLK-Pelle_LRR-XI-1	TraesCS5A02G254600	-1.85744	0.0954802	0.921353	0.296141
RLK-Pelle_LRK10L-2	TraesCS3A02G013000	-0.0334782	0.975827	-0.310257	0.856249
RLK-Pelle_CrRLK1L-1	TraesCS7B02G241900	-0.000240219	0.999472	-0.186184	0.623032
RLK-Pelle_L-LEC	TraesCS7A02G173900	3.82051	0.010134	1.88384	0.527384
RLK-Pelle_SD-2b	TraesCS7A02G354700	-0.681646	0.500809	3.24385	0.137509
RLK-Pelle_CR4L	TraesCS7B02G222500	-1.71559	0.0324146	0.635172	0.50918
RLK-Pelle_LRR-I-1	TraesCS3A02G538300	0.483993	0.552429	-0.460423	0.451161
RLK-Pelle_SD-2b	TraesCS7B02G301100	-0.0541257	0.950767	-1.76585	0.661268
RLK-Pelle_LRR-VIII-1	TraesCS1D02G302000	0.130901	0.830047	-0.0378036	0.954377
RLK-Pelle_PERK-2	TraesCS3A02G216100	-1.1169	0.0321065	0.0091264	0.985214
RLK-Pelle_LysM	TraesCS6D02G381200	-0.188674	0.844849	1.0059	0.350114
[truncated: 215 more rows]

## Sheet: Salinity stress
Subfamily	Gene_ID	root_(salinity stress vs. control)	p-value	leaf_(salinity stress vs. control)	p-value
RLK-Pelle_DLSV	TraesCS2B02G100300	-0.664387	0.703564	-1.09046	0.0778579
RLK-Pelle_LRR-V	TraesCS7A02G390300	0.341844	0.169662	0.275791	0.64797
RLK-Pelle_RLCK-VIIa-2	TraesCS6A02G241000	-1.03908	1.30808e-05	0.154961	0.855418
RLK-Pelle_LRR-XII-1	TraesCS7A02G367100	0.237711	0.517497	-6.16482	0.00624429
RLK-Pelle_LRR-Xb-1	TraesCS6D02G115100	-0.549355	0.326551	-1.29511	0.00463655
RLK-Pelle_LRR-II	TraesCS7B02G118100	0.184638	0.513202	-0.017691	0.970316
RLK-Pelle_LRR-XII-1	TraesCS4A02G206000	0.276492	0.73499	-1.40379	0.578766
RLK-Pelle_LRR-XII-1	TraesCS7D02G457900	-0.577889	0.631783	0.198583	0.799331
RLK-Pelle_LRR-II	TraesCS7A02G134700	-0.387042	0.108873	-2.07235	8.56437e-06
RLK-Pelle_WAK	TraesCS4A02G391200	-0.289259	0.564286	-0.942403	0.0965736
RLK-Pelle_LRR-XI-1	TraesCS5D02G339900	0.86839	0.182614	-2.19548	0.0687714
RLK-Pelle_RLCK-VI	TraesCS2D02G505400	-0.116644	0.657862	1.97972	0.00027403
RLK-Pelle_RLCK-XV	TraesCS7B02G029200	-1.56648	2.37619e-18	0.284187	0.330412
RLK-Pelle_DLSV	TraesCS3A02G493100	0.164606	0.907934	-0.803542	0.811454
RLK-Pelle_DLSV	TraesCS1B02G093800	-0.228485	0.575278	-0.420684	0.450526
RLK-Pelle_DLSV	TraesCS2D02G485700	-0.571725	0.107298	-3.65444	0.288672
RLK-Pelle_WAK	TraesCS6B02G415100	-1.28603	8.25982e-09	-3.45571	0.000304968
RLK-Pelle_WAK	TraesCS7D02G241700	-0.135594	0.692792	-3.92031	0.133763
RLK-Pelle_DLSV	TraesCS2B02G484300	-2.06384	5.08548e-49	-0.573762	0.172922
RLK-Pelle_LRK10L-2	TraesCS3D02G049500	-2.25498	0.575426	-2.21809	0.00429106
RLK-Pelle_LRR-III	TraesCS4D02G191000	-0.383644	0.0362436	0.375722	0.848205
RLK-Pelle_DLSV	TraesCS1D02G273800	-1.34796	2.66664e-07	-0.71276	0.224499
RLK-Pelle_L-LEC	TraesCS5D02G265800	-0.48728	0.124891	2.3774	0.551801
RLK-Pelle_LRR-Xa	TraesCS2D02G344700	-0.268462	0.0554607	-0.409786	0.234682
RLK-Pelle_LRR-Xb-1	TraesCS6B02G153100	-1.8843	8.98067e-10	-3.33756	0.365933
RLK-Pelle_LRR-XII-1	TraesCS6B02G089100	0.841219	0.125847	-0.136913	0.952925
RLK-Pelle_CrRLK1L-1	TraesCS3B02G086500	1.6487	0.682716	-0.529329	0.778765
RLK-Pelle_LRR-III	TraesCS2B02G538100	0.736367	0.000167793	2.02086	0.362568
RLK-Pelle_DLSV	TraesCS1B02G377500	-0.689528	0.000389455	-1.86745	0.644249
RLK-Pelle_LRR-II	TraesCS6D02G269400	0.543777	0.0153131	-0.862659	0.224976
RLK-Pelle_RLCK-VI	TraesCS4B02G228200	-0.817855	3.56401e-12	1.21938	0.000225583
RLK-Pelle_RLCK-VIII	TraesCS3D02G196000	0.0727553	0.70511	0.81533	0.119889
RLK-Pelle_RLCK-IV	TraesCS5B02G501300	-0.144444	0.452676	-0.163514	0.692939
RLK-Pelle_LRR-III	TraesCS4A02G127200	-0.345074	0.303461	1.62637	0.22732
RLK-Pelle_SD-2b	TraesCS2D02G297500	-2.25498	0.575426	0.435572	0.530416
RLK-Pelle_DLSV	TraesCS2D02G415800	-0.0201229	0.917554	1.85695	0.0805385
RLK-Pelle_RLCK-XI	TraesCS4A02G081400	0.351883	0.16745	0.671573	0.124725
RLK-Pelle_DLSV	TraesCS2D02G222300	1.1088	0.000127863	2.83502	0.234146
RLK-Pelle_LRR-II	TraesCS3A02G091100	-0.465968	0.0354374	0.215605	0.636634
RLK-Pelle_RLCK-VIIa-2	TraesCS6B02G069300	-1.26005	1.55493e-07	0.121033	0.875399
RLK-Pelle_LRR-V	TraesCS6A02G171300	-0.167902	0.305049	2.26421	0.000250485
RLK-Pelle_WAK	TraesCS7D02G086900	-1.09129	4.32894e-08	-0.374547	0.506582
RLK-Pelle_CrRLK1L-1	TraesCS2D02G253800	-0.424104	0.244463	-0.517041	0.441583
RLK-Pelle_LRK10L-2	TraesCS3B02G057700	-0.302323	0.837158	-0.347519	0.653498
RLK-Pelle_DLSV	TraesCS2B02G242600	0.382457	0.0149864	-3.35086	0.138253
RLK-Pelle_LRR-XII-1	TraesCS7D02G152500	-0.138507	0.609823	2.46619	0.536513
RLK-Pelle_RLCK-XV	TraesCS6B02G204600	-0.190408	0.218533	-0.0191108	0.95331
RLK-Pelle_RLCK-VIIb	TraesCS5B02G196600	-0.0454319	0.861497	1.7419	0.0264558
RLK-Pelle_SD-2b	TraesCS6D02G072300	0.371643	0.40368	-1.16779	0.366789
RLK-Pelle_RLCK-IV	TraesCS5D02G501800	0.75357	0.00372268	-0.261575	0.634597
RLK-Pelle_SD-2b	TraesCS4D02G126800	1.20163	0.0126739	-0.079726	0.976744
RLK-Pelle_DLSV	TraesCS7B02G460100	-0.223118	0.486277	1.17781	0.233975
RLK-Pelle_RLCK-VIIa-2	TraesCS1D02G140300	0.870354	6.96643e-06	0.395561	0.454406
RLK-Pelle_CR4L	TraesCS7A02G321600	-1.99293	1.48908e-55	0.68826	0.265694
RLK-Pelle_L-LEC	TraesCS5B02G184600	-1.07555	0.521423	4.09149	0.0959745
RLK-Pelle_LRR-XII-1	TraesCS6B02G424100	-1.27244	0.48105	-3.96533	1.16318e-12
RLK-Pelle_RLCK-VIIa-2	TraesCS4D02G121800	0.208357	0.206	1.79713	0.00233678
RLK-Pelle_RLCK-XII-1	TraesCS4B02G328200	-1.43843	1.86361e-12	-0.299012	0.48507
RLK-Pelle_WAK	TraesCS6A02G036200	-0.264203	0.616391	-0.566085	0.120939
RLK-Pelle_RLCK-VIIa-2	TraesCS2A02G098700	-1.61221	6.94781e-14	-1.79013	0.013727
RLK-Pelle_CrRLK1L-1	TraesCS5B02G457500	0.424055	0.198606	0.874162	0.373186
RLK-Pelle_LRR-XI-1	TraesCS1A02G149700	-0.933171	1.54102e-05	-0.432273	0.607285
RLK-Pelle_WAK	TraesCS7A02G425900	5.24554	0.00137485	-4.81349	0.074114
RLK-Pelle_LRR-VII-1	TraesCS3A02G495400	0.296077	0.0918254	-1.20594	0.164215
RLK-Pelle_LRR-XI-1	TraesCS5D02G188700	-1.3048	0.0782068	4.02766	0.113215
RLK-Pelle_L-LEC	TraesCS5D02G091000	0.897559	0.000658366	1.29741	0.320919
RLK-Pelle_LRR-XIIIa	TraesCS5B02G004300	-0.506492	0.0135538	1.50877	0.71043
RLK-Pelle_RLCK-IXb	TraesCS6D02G172000	0.326355	0.354544	0.0655172	0.911757
RLK-Pelle_LRR-V	TraesCS4A02G005100	-0.670043	1.31569e-06	0.79287	0.1179
RLK-Pelle_LRR-XII-1	TraesCS4A02G232200	2.00076	0.0263176	1.95525	0.486194
RLK-Pelle_LRR-XII-1	TraesCS5B02G221100	-0.394325	0.590091	0.793432	0.745533
RLK-Pelle_RLCK-VIII	TraesCS3B02G427900	-0.156105	0.318507	-0.457057	0.23132
RLK-Pelle_WAK	TraesCS2A02G071900	-1.50615	1.00035e-05	-4.35205	0.0737955
RLK-Pelle_DLSV	TraesCS2B02G510900	-0.317181	0.722528	-2.57696	0.00111199
RLK-Pelle_DLSV	TraesCS2D02G203200	-0.353981	0.142852	-0.578285	0.36831
RLK-Pelle_SD-2b	TraesCS2D02G527600	0.738348	0.0190212	1.50877	0.71043
RLK-Pelle_DLSV	TraesCS2D02G222100	-0.132829	0.549728	-2.91295	0.29307
RLK-Pelle_LRR-XII-1	TraesCS7B02G279700	1.76409	0.380776	-3.0194	0.446837
RLK-Pelle_LysM	TraesCS6B02G196800	-0.295312	0.172426	0.781248	0.21757
RLK-Pelle_PERK-1	TraesCS3A02G278100	-0.790474	0.000218236	1.5783	0.111767
RLK-Pelle_DLSV	TraesCS7B02G333500	-2.53681	0.17144	-0.687436	0.630248
RLK-Pelle_L-LEC	TraesCS5A02G081600	0.310067	0.410139	-0.331174	0.711219
RLK-Pelle_LRR-XI-1	TraesCS2A02G251000	-0.0621568	0.810898	-1.77744	0.660973
RLK-Pelle_L-LEC	TraesCS5B02G057700	0.46015	0.59765	1.50877	0.71043
RLK-Pelle_WAK	TraesCS3D02G433100	1.12825	0.51721	-1.26058	0.0626731
RLK-Pelle_DLSV	TraesCS2D02G019600	-0.871206	1.37695e-06	-3.01565	2.88302e-21
RLK-Pelle_RLCK-VIII	TraesCS6D02G025700	-0.669913	0.0186699	-0.491339	0.44166
RLK-Pelle_DLSV	TraesCS3B02G095300	-0.709374	7.35487e-06	-3.46179	0.0302757
RLK-Pelle_SD-2b	TraesCS2B02G315900	-2.21806	0.0179348	-0.776474	0.687064
RLK-Pelle_DLSV	TraesCS1D02G419600	0.0416738	0.830683	0.0378538	0.961991
RLK-Pelle_L-LEC	TraesCS7B02G141900	-0.737586	6.24938e-05	1.56305	0.0851062
RLK-Pelle_DLSV	TraesCS4D02G089600	-1.49266	7.02829e-15	-0.693256	0.0914035
RLK-Pelle_DLSV	TraesCS5A02G461000	-0.73901	0.093646	0.353331	0.929411
RLK-Pelle_SD-2b	TraesCS2B02G067000	-0.354457	0.667077	-1.15386	0.0343526
RLK-Pelle_RLCK-IXb	TraesCS3B02G239200	-2.40391	0.0664616	0.900839	0.126458
RLK-Pelle_Extensin	TraesCS2B02G382700	-0.0238949	0.92851	2.62305	0.0018969
RLK-Pelle_DLSV	TraesCS2D02G221900	4.50197	0.0176118	3.0142	0.0949168
RLK-Pelle_LRR-II	TraesCS7D02G134300	-0.418523	0.0261686	-2.04099	0.000217664
RLK-Pelle_LRR-VIII-1	TraesCS3A02G342000	-0.709718	8.05394e-05	-0.264522	0.504124
RLK-Pelle_SD-2b	TraesCS6B02G187900	3.15542	0.344575	-0.197232	0.961024
RLK-Pelle_SD-2b	TraesCS4B02G130700	-0.384388	0.346732	-1.86745	0.644249
RLK-Pelle_L-LEC	TraesCS1D02G139700	-0.459974	0.105191	-2.01732	0.273943
RLK-Pelle_LRR-VI-2	TraesCS2B02G385900	-0.0683043	0.62079	2.38059	0.017123
RLK-Pelle_WAK_LRK10L-1	TraesCS3B02G049100	0.66793	0.000224372	0.217377	0.465319
RLK-Pelle_DLSV	TraesCS3B02G005000	-1.28778	0.719042	-0.655027	0.27228
RLK-Pelle_LRR-XII-1	TraesCS2D02G066200	0.790789	0.0140837	0.0850441	0.920484
RLK-Pelle_LRR-XII-1	TraesCS4A02G379600	2.86217	0.0902239	0.774939	0.704841
RLK-Pelle_DLSV	TraesCS2B02G437200	-0.23955	0.151092	0.025319	0.947794
RLK-Pelle_LRR-III	TraesCS5A02G205500	-1.69446	1.72624e-18	-0.394923	0.431292
RLK-Pelle_CrRLK1L-1	TraesCS5D02G459500	0.32478	0.586606	-1.41307	0.00661353
RLK-Pelle_RLCK-VIIa-2	TraesCS5A02G215400	-1.32098	0.16346	6.95784	1.64875e-06
RLK-Pelle_DLSV	TraesCS7B02G445400	0.515656	0.064211	-0.633918	0.246482
RLK-Pelle_DLSV	TraesCS3D02G080600	-0.736666	2.84692e-05	-2.43603	0.0175899
RLK-Pelle_LRR-Xb-1	TraesCS6D02G114800	-1.31671	1.65431e-05	-0.53128	0.453706
RLK-Pelle_DLSV	TraesCS5A02G444900	0.64746	0.21626	1.9185	0.0979131
RLK-Pelle_LRR-III	TraesCS2B02G435300	0.299675	0.116062	0.409023	0.600487
RLK-Pelle_DLSV	TraesCS2D02G537900	1.63651	0.477228	1.63752	0.0498034
RLK-Pelle_LRR-XI-1	TraesCS5B02G079200	0.461883	0.0603646	-2.21006	3.93732e-07
RLK-Pelle_RLCK-VIIa-2	TraesCS2B02G555200	-0.147546	0.581851	0.604626	0.254028
RLK-Pelle_LRR-XII-1	TraesCS2B02G080400	-0.691512	0.149665	-0.652146	0.437156
RLK-Pelle_DLSV	TraesCS7A02G229600	-0.168116	0.649677	3.28289	0.000565188
RLK-Pelle_LRR-Xb-1	TraesCS3D02G246500	0.101874	0.439384	-0.345763	0.489387
RLK-Pelle_SD-2b	TraesCS2D02G297400	0.102331	0.866581	1.25408	0.734723
RLK-Pelle_DLSV	TraesCS2A02G216500	1.18946	0.000193371	1.67485	0.116804
RLK-Pelle_RLCK-VI	TraesCS4A02G351900	-0.314265	0.114799	-1.02336	0.00168075
RLK-Pelle_LRR-IV	TraesCS7D02G068600	0.0442061	0.79451	4.34073	0.14235
RLK-Pelle_DLSV	TraesCS6B02G466000	-0.372179	0.143464	-2.355	0.556552
RLK-Pelle_RLCK-VIIa-1	TraesCS1A02G236600	0.313502	0.0420322	-0.260594	0.399972
RLK-Pelle_LRR-V	TraesCS6D02G154700	-0.963079	0.354572	1.92645	0.632384
RLK-Pelle_DLSV	TraesCS2D02G486200	0.0371684	0.87061	-0.471981	0.818336
RLK-Pelle_SD-2b	TraesCS7D02G231000	-0.120959	0.655262	0.0953874	0.84056
RLK-Pelle_DLSV	TraesCS5B02G521200	-0.170071	0.61575	-1.06659	0.294072
RLK-Pelle_LRK10L-2	TraesCSU02G167800	-2.80611	0.164823	-3.30849	0.194936
RLK-Pelle_DLSV	TraesCS6B02G465600	0.442421	0.215542	0.0630605	0.902083
RLK-Pelle_RLCK-VIII	TraesCS4A02G341700	-0.0938084	0.456162	-0.277676	0.335539
RLK-Pelle_RLCK-VIIa-2	TraesCS5D02G247800	-0.0532983	0.803652	-1.03261	0.074831
RLK-Pelle_LRR-XII-1	TraesCS1B02G467800	1.57691	0.696281	-1.77744	0.660973
RLK-Pelle_LRR-XII-1	TraesCS2A02G068800	-0.264179	0.654599	-2.21849	0.0595448
RLK-Pelle_PERK-1	TraesCS3B02G325100	-0.822513	9.84309e-06	-0.0063481	0.992352
RLK-Pelle_SD-2b	TraesCS1B02G018500	3.63247	0.166249	-1.66899	0.192035
RLK-Pelle_LRR-VIII-1	TraesCS3B02G110500	-0.0505505	0.714529	-1.81959	1.03413e-06
RLK-Pelle_DLSV	TraesCS1A02G422600	-1.28413	5.07457e-10	-1.74608	5.1812e-05
RLK-Pelle_LRK10L-2	TraesCS3B02G058100	1.115	0.656827	-0.207573	0.886572
RLK-Pelle_WAK	TraesCS6D02G395700	-0.286505	0.376929	1.50877	0.71043
RLK-Pelle_WAK_LRK10L-1	TraesCS5D02G073900	0.434997	0.0208431	-0.289464	0.555718
RLK-Pelle_L-LEC	TraesCS7D02G310000	-0.882298	0.230009	-2.96556	0.120237
RLK-Pelle_LRR-XII-1	TraesCS3B02G550900	-6.79072	1.31734e-06	0.617101	0.605995
RLK-Pelle_RLCK-VI	TraesCS5D02G125300	-0.0528368	0.845461	-0.0727168	0.94436
RLK-Pelle_DLSV	TraesCS5D02G494400	-0.764455	0.048609	-0.671461	0.37122
RLK-Pelle_DLSV	TraesCS2B02G035300	-2.73125	3.94605e-18	-0.82398	0.762679
RLK-Pelle_DLSV	TraesCS3A02G521100	-2.25498	0.575426	2.22066	0.300982
RLK-Pelle_RLCK-VIIa-2	TraesCSU02G111300	-0.0772953	0.684389	0.29092	0.599215
RLK-Pelle_RLCK-VIIa-2	TraesCS7A02G532700	-0.0683889	0.845989	-0.150824	0.969664
RLK-Pelle_DLSV	TraesCS2A02G216700	1.67479	0.0018152	-0.02978	0.929446
RLK-Pelle_LysM	TraesCS6A02G168900	-0.871512	8.64857e-07	0.0770046	0.896502
RLK-Pelle_LRR-XI-1	TraesCS4A02G483300	0.553651	0.239791	1.95437	0.627265
RLK-Pelle_RLCK-VIII	TraesCS5D02G304700	-0.777347	1.32915e-06	-0.173187	0.583077
RLK-Pelle_LRR-Xb-1	TraesCS6D02G115900	-1.30712	3.7215e-08	-1.22908	0.0556892
RLK-Pelle_LRR-XI-1	TraesCS5D02G417400	0.0626708	0.757691	1.03288	0.0109504
RLK-Pelle_LRR-XII-1	TraesCS3A02G088100	-0.636577	0.546046	0.536025	0.808471
RLK-Pelle_WAK	TraesCS2D02G442000	0.61732	0.215849	-2.92297	1.4296e-06
RLK-Pelle_L-LEC	TraesCS5A02G051700	0.373884	0.757768	-1.63591	0.53191
RLK-Pelle_LRR-XII-1	TraesCS3D02G060500	-0.0307284	0.989077	0.287971	0.5424
RLK-Pelle_WAK	TraesCS5A02G365300	0.741199	0.000267349	-1.78454	1.56186e-06
RLK-Pelle_DLSV	TraesCS1B02G333300	0.162598	0.337576	1.75579	5.57109e-05
RLK-Pelle_LRR-VI-2	TraesCS5B02G151400	0.0946278	0.544394	2.67919	6.50379e-08
RLK-Pelle_LRR-XV	TraesCS5D02G402900	-0.211635	0.155891	-0.904156	0.0436779
RLK-Pelle_LRR-XI-1	TraesCS7B02G110700	0.0442657	0.939985	-1.22054	0.344005
RLK-Pelle_LRR-XI-1	TraesCS5B02G151600	2.54571	0.0338565	-3.52342	0.217824
RLK-Pelle_DLSV	TraesCS6B02G117100	0.162629	0.654359	-0.868918	0.187216
RLK-Pelle_L-LEC	TraesCS1D02G049000	-1.33861	8.17652e-09	-2.38109	9.40591e-05
RLK-Pelle_WAK	TraesCS2D02G046500	-1.92016	1.88542e-20	0.536025	0.808471
RLK-Pelle_WAK	TraesCS6B02G256300	0.505636	0.026833	-0.11598	0.8174
RLK-Pelle_L-LEC	TraesCS7B02G102200	0.0474272	0.870446	-2.14872	0.593009
RLK-Pelle_CR4L	TraesCS3A02G008900	-2.69134	5.68829e-07	-5.61424	0.0159698
RLK-Pelle_LRR-XI-1	TraesCS3D02G276100	-1.09489	0.312579	2.3774	0.551801
RLK-Pelle_LRR-IV	TraesCS3B02G236500	0.13943	0.467532	2.06294	0.0150442
RLK-Pelle_DLSV	TraesCS3A02G315100	-0.583974	0.341252	-0.851184	0.229468
RLK-Pelle_LRR-XII-1	TraesCS7A02G366200	-0.00332277	0.988597	-0.442948	0.704327
RLK-Pelle_RLCK-VIIa-2	TraesCS4D02G273600	-0.5943	0.0282757	-0.42592	0.132268
RLK-Pelle_LRR-XV	TraesCS2A02G260600	-0.0334386	0.9417	-0.653237	0.697433
RLK-Pelle_RLCK-VIIa-1	TraesCS6A02G206300	-0.0630459	0.793451	0.294325	0.516904
RLK-Pelle_RKF3	TraesCS1A02G264400	-1.59509	3.72784e-12	-0.320236	0.596444
RLK-Pelle_SD-2b	TraesCS2A02G299400	-1.67134	0.118684	-0.525616	0.797256
RLK-Pelle_SD-2b	TraesCS2A02G271900	-2.21572	1.3642e-07	-1.03323	0.800104
RLK-Pelle_LRK10L-2	TraesCSU02G178300	0.70333	0.863151	-1.02384	0.683176
RLK-Pelle_PERK-1	TraesCS7B02G130400	-0.382289	0.110801	-1.77744	0.660973
RLK-Pelle_WAK	TraesCS5B02G366900	-1.79475	7.37888e-05	-1.75179	4.48966e-06
RLK-Pelle_LRR-XI-1	TraesCS5D02G218500	0.0246991	0.978003	1.95437	0.627265
RLK-Pelle_DLSV	TraesCS2B02G513100	0.570292	0.291302	-0.757941	0.773299
RLK-Pelle_Extensin	TraesCS3A02G251000	-0.47089	0.0154492	0.855405	0.0443417
RLK-Pelle_C-LEC	TraesCS3A02G078700	0.272329	0.133907	-0.132352	0.68334
RLK-Pelle_CrRLK1L-1	TraesCS5B02G005400	-0.00427772	0.979944	-0.700875	0.159785
RLK-Pelle_LRR-II	TraesCS7B02G036100	-0.171958	0.517817	-1.09946	0.0451364
RLK-Pelle_LRR-XII-1	TraesCS2D02G067500	-1.1134	0.764077	-1.32877	0.297413
RLK-Pelle_DLSV	TraesCS4A02G349800	-0.0803594	0.749337	-1.71461	0.0129746
RLK-Pelle_RLCK-VIIa-2	TraesCS5A02G193300	0.0971022	0.578711	0.00561585	0.989276
RLK-Pelle_LRK10L-2	TraesCS7B02G233100	-0.158642	0.862089	-1.69177	0.000600855
RLK-Pelle_LRK10L-2	TraesCS3D02G048400	-0.17273	0.958782	0.220453	0.956038
RLK-Pelle_WAK	TraesCS6D02G069500	-0.957724	0.0397255	0.890324	0.82728
RLK-Pelle_LRR-XI-1	TraesCS5B02G334400	1.57691	0.696281	-3.6549	0.296229
RLK-Pelle_LRR-XII-1	TraesCS7A02G550100	1.20061	0.528043	-0.649334	0.140047
RLK-Pelle_CrRLK1L-1	TraesCS4B02G201600	-0.753375	2.8361e-07	-1.28619	0.0277165
RLK-Pelle_L-LEC	TraesCS5B02G056800	-2.11851	0.184189	-0.0618125	0.933666
RLK-Pelle_RLCK-VIIa-1	TraesCS1B02G376000	3.61218	0.120858	1.95437	0.627265
RLK-Pelle_DLSV	TraesCS3A02G493800	1.36097	0.043251	-4.83456	0.0282979
RLK-Pelle_DLSV	TraesCS2B02G021800	0.0616574	0.717664	-2.54243	0.0137873
RLK-Pelle_L-LEC	TraesCS6B02G454800	-3.62207	0.191814	-0.842925	0.121768
RLK-Pelle_WAK	TraesCS5A02G249600	-0.791673	0.717154	-0.66377	0.251769
RLK-Pelle_DLSV	TraesCS2B02G034000	-2.24587	4.83408e-17	-4.86917	0.0714032
RLK-Pelle_DLSV	TraesCS4A02G465900	-0.168096	0.901205	-1.64143	0.553639
RLK-Pelle_Extensin	TraesCS1B02G260300	0.495037	0.398196	2.02259	0.00294173
RLK-Pelle_RLCK-IV	TraesCS3A02G366500	0.70333	0.863151	-0.381974	0.856258
RLK-Pelle_RLCK-VIIa-2	TraesCS5B02G208400	2.00532	7.27557e-11	6.4185	4.72447e-05
RLK-Pelle_LRR-III	TraesCS2A02G159900	-0.853182	5.84183e-12	-0.53036	0.225452
RLK-Pelle_DLSV	TraesCS2D02G486300	-1.57977	0.0101059	-4.36322	0.14358
RLK-Pelle_RKF3	TraesCS1D02G264600	-1.05447	1.18125e-08	0.00473002	0.991072
RLK-Pelle_SD-2b	TraesCS7B02G301200	-5.19063	1.70756e-20	1.08525	0.285481
RLK-Pelle_DLSV	TraesCS5D02G532500	-3.84662	0.200201	-1.66355	0.000383178
RLK-Pelle_L-LEC	TraesCS1A02G048100	-0.791668	0.0222602	-1.48652	0.464912
RLK-Pelle_LRR-Xb-1	TraesCS6A02G125600	-3.16273	1.14893e-10	1.95437	0.627265
RLK-Pelle_RLCK-XV	TraesCS7A02G129300	-1.67118	1.20669e-30	0.136929	0.650487
RLK-Pelle_SD-2b	TraesCS3B02G174800	-2.07389	0.607882	-0.214932	0.917702
RLK-Pelle_CR4L	TraesCS5D02G007100	-0.0740563	0.598886	0.64789	0.422943
RLK-Pelle_LRR-XV	TraesCS2B02G202900	-1.09978	1.81306e-06	0.965669	0.140414
RLK-Pelle_DLSV	TraesCS7A02G540400	0.461409	0.253459	1.93106	0.284932
RLK-Pelle_SD-2b	TraesCS5D02G530600	-0.0661563	0.788886	-1.96882	2.80297e-05
RLK-Pelle_LRR-Xb-1	TraesCS6B02G152800	2.06823	0.0266157	-3.5991	0.299622
RLK-Pelle_LysM	TraesCS6D02G158400	-1.29463	1.53716e-09	0.212362	0.672129
RLK-Pelle_WAK	TraesCS5D02G268600	-1.02335	0.0114053	-1.67765	0.124617
RLK-Pelle_LRR-I-2	TraesCS7B02G207700	0.109084	0.610881	0.23006	0.881067
RLK-Pelle_SD-2b	TraesCS4A02G488900	2.65166	0.483668	-2.97779	0.00864204
RLK-Pelle_RLCK-VIIa-1	TraesCS1B02G085000	0.539012	0.277411	-0.00209919	0.996311
RLK-Pelle_LRR-VI-2	TraesCS2A02G368700	-0.074555	0.622892	0.918568	0.428168
RLK-Pelle_WAK	TraesCS2B02G489700	1.09001	0.00100134	0.331596	0.484796
RLK-Pelle_L-LEC	TraesCS5D02G061500	0.77214	0.289705	-0.535715	0.545013
RLK-Pelle_RLCK-IXb	TraesCS2B02G094100	-1.72341	7.74442e-32	-0.719335	0.026763
RLK-Pelle_L-LEC	TraesCS4A02G384500	3.16107	1.34076e-37	-0.979714	0.0567854
RLK-Pelle_LRR-III	TraesCS1B02G311700	1.96337	0.455222	1.50155	0.29322
RLK-Pelle_WAK	TraesCS1A02G035700	-0.320902	0.439767	-1.22419	0.697324
RLK-Pelle_LRR-XI-1	TraesCS2D02G116700	0.637211	0.373787	1.67521	0.330314
RLK-Pelle_LRR-XI-1	TraesCS5A02G254600	0.623294	1.66099e-05	3.22014	0.386721
RLK-Pelle_LRR-XII-1	TraesCS2D02G571100	1.61208	0.294424	-1.14701	0.0564063
RLK-Pelle_LRR-VI-1	TraesCS2B02G270100	0.455933	0.00290095	1.02858	0.0203905
RLK-Pelle_DLSV	TraesCS2A02G215900	0.365152	0.129016	1.01045	0.234209
RLK-Pelle_DLSV	TraesCS2A02G216400	-0.89034	0.124076	-0.867146	0.505409
RLK-Pelle_DLSV	TraesCS7D02G099300	-2.40827	0.00339415	-1.53724	0.00989546
RLK-Pelle_LRR-I-1	TraesCS3A02G335500	-1.42945	0.0926339	-0.392893	0.882863
RLK-Pelle_LRR-I-1	TraesCS3D02G328400	-2.39016	0.00124211	1.78947	0.359934
RLK-Pelle_L-LEC	TraesCS5A02G484600	-0.285816	0.655423	-0.74565	0.652295
RLK-Pelle_LRR-Xb-2	TraesCS2B02G208900	-1.28278	2.50946e-08	0.711568	0.531421
RLK-Pelle_DLSV	TraesCS7B02G002600	0.921621	0.475599	0.933398	0.762793
RLK-Pelle_LRR-XI-1	TraesCS3D02G092600	0.523584	0.00154168	1.84517	0.00646886
RLK-Pelle_LRR-Xb-1	TraesCS6B02G153500	-1.43765	5.91686e-10	-1.73565	0.0845947
RLK-Pelle_DLSV	TraesCS1A02G273600	-3.43777	1.05173e-11	-0.873387	0.107603
RLK-Pelle_RLCK-XI	TraesCS4B02G222400	-0.14806	0.644829	0.464619	0.286195
RLK-Pelle_RLCK-IXb	TraesCS6D02G227900	0.00801207	0.979477	-1.66989	0.00278588
RLK-Pelle_LRR-XI-1	TraesCS1A02G006300	-2.07389	0.607882	-4.29246	0.0743133
RLK-Pelle_DLSV	TraesCS5A02G048600	-0.692643	1.12754e-05	-2.04096	0.00233718
RLK-Pelle_LRR-XI-1	TraesCS2B02G352300	0.33569	0.002684	-0.0199515	0.939221
RLK-Pelle_LRR-VIII-1	TraesCS7B02G030400	0.987311	0.000288448	-1.01304	0.050075
RLK-Pelle_LRR-Xb-1	TraesCS2B02G281900	-0.216335	0.390578	1.49447	0.368529
RLK-Pelle_DLSV	TraesCS2B02G562100	-0.616942	0.0178575	-0.727371	0.0220118
RLK-Pelle_DLSV	TraesCS3D02G522300	0.549667	0.626906	-2.21309	0.056439
RLK-Pelle_LRR-XII-1	TraesCS4B02G360600	-0.159604	0.64406	-3.65442	0.00281561
RLK-Pelle_LRR-Xa	TraesCS2B02G364400	-0.385472	0.0037828	-0.482667	0.144113
RLK-Pelle_SD-2b	TraesCS5D02G469700	-0.675468	0.294506	-3.97696	0.211176
RLK-Pelle_DLSV	TraesCS1D02G200400	-0.540612	0.0701882	-0.232371	0.626088
RLK-Pelle_LRR-VI-2	TraesCS3D02G270300	0.0665752	0.662191	-1.32216	0.000201255
RLK-Pelle_RLCK-IV	TraesCS6D02G383700	-0.84496	0.00296308	-0.737914	0.0910796
RLK-Pelle_LRK10L-2	TraesCS1D02G015900	-1.48232	0.00740813	-1.42944	0.184636
RLK-Pelle_DLSV	TraesCS4A02G403900	-0.258451	0.949497	-1.77744	0.660973
RLK-Pelle_SD-2b	TraesCS3D02G156300	-0.144823	0.667869	-1.02655	0.541595
RLK-Pelle_L-LEC	TraesCS2D02G130600	-0.877646	0.561639	-3.0194	0.446837
RLK-Pelle_SD-2b	TraesCS1A02G259900	1.51086	0.00141101	0.109833	0.870625
RLK-Pelle_L-LEC	TraesCS2D02G455900	0.930647	0.00649618	-2.19496	0.0590568
RLK-Pelle_LRR-XII-1	TraesCS1A02G024400	-2.49186	0.187248	-0.244333	0.749971
RLK-Pelle_LRK10L-2	TraesCS3B02G057947	0.672297	0.189703	-0.337638	0.725367
RLK-Pelle_LRR-VI-2	TraesCS3A02G135400	-0.13175	0.830548	-0.422696	0.633632
RLK-Pelle_RLCK-VIIa-2	TraesCS6A02G052100	-0.874451	3.06215e-11	-0.367267	0.334461
RLK-Pelle_LRR-V	TraesCS4B02G299900	-0.00826761	0.949766	0.994018	0.0278405
RLK-Pelle_LRR-III	TraesCS1A02G240300	-0.655877	0.000643507	1.25214	0.0877235
RLK-Pelle_L-LEC	TraesCS2D02G039400	0.605125	0.209383	-4.01556	0.00150353
RLK-Pelle_DLSV	TraesCS1B02G283400	-0.0514401	0.886708	-1.00578	0.344052
RLK-Pelle_LRR-I-1	TraesCS3D02G328800	-1.10847	7.06942e-06	-0.472994	0.517848
RLK-Pelle_LRK10L-2	TraesCS3B02G057000	-2.48904	0.0203226	-3.40876	1.30892e-08
RLK-Pelle_CrRLK1L-1	TraesCS3D02G178200	0.199325	0.909421	2.28326	0.35013
RLK-Pelle_LRK10L-2	TraesCSU02G167900	1.74676	0.439775	-3.02948	0.257314
RLK-Pelle_LRR-Xb-1	TraesCS6D02G114600	-1.49555	4.11758e-08	-1.6648	0.0701146
RLK-Pelle_LRR-III	TraesCS4A02G064200	-0.0414647	0.767535	3.69834	1.0487e-07
RLK-Pelle_SD-2b	TraesCS1B02G018600	1.56409	0.201633	-0.684929	0.759648
RLK-Pelle_RLCK-V	TraesCS4A02G078100	0.711089	0.0019445	1.4483	0.0073741
RLK-Pelle_LRR-XI-1	TraesCS2B02G266700	-0.0676131	0.715002	-0.259099	0.54824
RLK-Pelle_LRR-VIII-1	TraesCS2A02G431100	-0.778828	0.000418161	-1.01162	0.0501289
RLK-Pelle_SD-2b	TraesCS7D02G394100	-0.582533	0.815159	-3.49384	0.325942
RLK-Pelle_RLCK-IXb	TraesCS7D02G520100	-1.94788	2.11454e-12	1.52993	0.105529
RLK-Pelle_LRR-Xb-1	TraesCS3A02G099400	0.337627	0.147992	-1.62222	0.0856023
RLK-Pelle_RLCK-VIIa-2	TraesCS4B02G162700	0.861963	4.89971e-06	5.28062	0.0337326
RLK-Pelle_CR4L	TraesCS3A02G009000	-4.55692	1.34037e-25	-3.1661	0.00245729
RLK-Pelle_LRK10L-2	TraesCS3B02G056100	-2.07389	0.607882	-1.55786	0.000556021
RLK-Pelle_LRR-XII-1	TraesCS2B02G001400	2.22279	0.332323	-4.47715	0.125724
RLK-Pelle_WAK_LRK10L-1	TraesCS3D02G046000	0.929312	2.06438e-05	-0.60012	0.148938
RLK-Pelle_SD-2b	TraesCS1B02G022000	1.09824	8.39266e-05	0.480516	0.829995
RLK-Pelle_LRK10L-2	TraesCSU02G044200	1.61407	0.117359	-0.942862	0.0457683
RLK-Pelle_RLCK-IXb	TraesCS2D02G389200	-0.824999	0.768856	-0.80477	0.600349
RLK-Pelle_DLSV	TraesCS3B02G024100	-0.392408	0.507351	-1.25445	0.22137
RLK-Pelle_LRK10L-2	TraesCSU02G050000	-2.25498	0.575426	-1.32049	0.0381008
RLK-Pelle_LRR-VIII-1	TraesCS4B02G173100	0.289075	0.11717	-0.0991453	0.828928
RLK-Pelle_RLCK-XII-1	TraesCS2A02G582500	0.322588	0.0148166	-0.123	0.72127
RLK-Pelle_RLCK-IXb	TraesCS4A02G382900	-0.915285	5.57608e-09	-1.89011	7.43439e-10
RLK-Pelle_DLSV	TraesCS1A02G239500	-0.533918	0.554305	-0.0620589	0.968593
RLK-Pelle_DLSV	TraesCS2B02G222900	-0.332013	0.18446	-1.08151	0.0710158
RLK-Pelle_LRR-III	TraesCS3D02G391600	1.00519	0.000160106	0.886274	0.00718041
RLK-Pelle_DLSV	TraesCS3A02G045200	-0.250059	0.576742	1.2341	0.0127833
RLK-Pelle_SD-2b	TraesCS4A02G390900	-0.467396	0.237608	0.114391	0.882263
RLK-Pelle_LRR-XII-1	TraesCSU02G173400	0.276871	0.841926	-1.03323	0.800104
RLK-Pelle_WAK	TraesCS1B02G211600	0.536345	0.460825	-1.34997	0.0221979
RLK-Pelle_RLCK-XI	TraesCS4D02G222900	0.26666	0.366947	0.60862	0.16376
RLK-Pelle_L-LEC	TraesCS5A02G406100	-0.285809	0.0991281	-1.11293	0.0605415
RLK-Pelle_WAK	TraesCS4A02G391000	-0.131243	0.80188	-0.432941	0.349115
RLK-Pelle_CR4L	TraesCS3D02G002100	-2.72063	7.56457e-43	0.172499	0.931517
RLK-Pelle_DLSV	TraesCS4A02G484000	-1.22022	0.76491	-1.00751	0.00623495
RLK-Pelle_LRR-III	TraesCS2A02G091900	0.694173	0.0249464	1.77682	0.235152
RLK-Pelle_LRR-I-1	TraesCS5D02G194500	-2.67215	0.275131	-2.6373	0.264511
RLK-Pelle_LRR-XI-1	TraesCS5D02G339800	-0.174688	0.839457	-0.555758	0.318946
RLK-Pelle_RLCK-IXb	TraesCS5A02G294700	-0.339818	0.325511	2.06202	0.530688
RLK-Pelle_RLCK-IXb	TraesCS6B02G027000	-0.255548	0.713591	-0.772829	0.197197
RLK-Pelle_DLSV	TraesCS1B02G076600	0.27291	0.75535	-0.357661	0.735701
RLK-Pelle_WAK	TraesCS5D02G524800	0.539359	0.655642	1.64625	0.0501421
RLK-Pelle_LRR-XIV	TraesCS5A02G407300	0.0500345	0.8376	-0.691886	0.105877
RLK-Pelle_WAK	TraesCS5D02G256700	0.636262	0.000363489	-0.993393	0.252947
RLK-Pelle_DLSV	TraesCS5A02G197100	-3.45022	0.185232	1.57778	0.387594
RLK-Pelle_SD-2b	TraesCS3D02G245200	1.25621	0.0965022	-1.7895	0.50654
RLK-Pelle_WAK	TraesCS2D02G509500	1.82154	0.0218264	-1.20081	0.0358539
RLK-Pelle_DLSV	TraesCS6B02G056200	-0.1917	0.683643	-0.0920833	0.828179
RLK-Pelle_WAK	TraesCS6B02G413900	0.818747	0.356094	0.15836	0.968325
RLK-Pelle_LRR-XII-1	TraesCS2B02G005400	-2.25498	0.575426	-2.8338	0.000359089
RLK-Pelle_DLSV	TraesCS4A02G026300	-0.245088	0.573126	-0.0240036	0.950742
RLK-Pelle_RLCK-VIIa-1	TraesCS3B02G206500	0.590008	0.00688361	-0.475831	0.199213
RLK-Pelle_RLCK-VIIa-2	TraesCS7D02G461900	-2.25979	5.20088e-32	0.694076	0.362207
RLK-Pelle_RLCK-VIIa-1	TraesCS2D02G079200	-2.06926	8.13437e-43	1.02073	0.0157548
RLK-Pelle_L-LEC	TraesCS7A02G085500	2.83615	2.71288e-09	-2.19939	0.393756
RLK-Pelle_WAK	TraesCS1A02G071657	0.196998	0.786505	-0.357395	0.717153
RLK-Pelle_LRR-III	TraesCS5B02G202900	-1.91413	1.97438e-17	-0.356947	0.607568
RLK-Pelle_RLCK-XV	TraesCS6D02G164200	-0.245902	0.0379527	0.139226	0.706638
RLK-Pelle_DLSV	TraesCS5A02G338200	-0.0949053	0.686769	-3.022	5.17754e-09
RLK-Pelle_LRR-XI-1	TraesCS3B02G107600	0.282837	0.032175	4.16795	4.48717e-05
RLK-Pelle_LRR-XV	TraesCS3D02G081000	-0.21088	0.616935	-1.46239	0.248571
RLK-Pelle_DLSV	TraesCS7B02G326100	1.35196	0.000105889	-0.987239	0.429331
RLK-Pelle_DLSV	TraesCS2B02G240900	0.918161	0.00878781	0.906508	0.583683
RLK-Pelle_RLCK-V	TraesCS1D02G272800	0.813118	4.1202e-07	6.73014	5.28791e-08
RLK-Pelle_RLCK-VIIa-2	TraesCS5A02G210200	-0.730387	0.0383324	3.35194	0.0173801
RLK-Pelle_LRR-XII-1	TraesCS7D02G355800	-2.25498	0.575426	-3.34666	0.397647
RLK-Pelle_DLSV	TraesCS2B02G512300	4.30959	0.02944	-0.131231	0.900753
RLK-Pelle_LRR-III	TraesCS2B02G185800	-0.734259	1.39736e-06	-0.142093	0.750728
RLK-Pelle_RLCK-VIII	TraesCS5A02G297900	-0.914612	1.73194e-07	-0.116422	0.735674
RLK-Pelle_LRR-III	TraesCS7D02G512900	-0.0172105	0.929266	2.14598	0.000435149
RLK-Pelle_LRR-XII-1	TraesCS4A02G327100	1.57691	0.696281	2.96475	0.454723
RLK-Pelle_LRR-XI-1	TraesCS6B02G042000	0.304375	0.11614	-0.156048	0.959453
RLK-Pelle_RLCK-VIIa-2	TraesCS7A02G487900	-1.0506	7.10015e-17	0.359476	0.198433
RLK-Pelle_CrRLK1L-1	TraesCS2A02G463000	-0.299156	0.156183	2.80116	0.250548
RLK-Pelle_LRR-Xb-1	TraesCS6A02G222000	0.0876197	0.799965	-1.32112	0.0711126
RLK-Pelle_CrRLK1L-1	TraesCS4B02G345400	-1.09942	1.20369e-10	-1.15967	3.44518e-05
RLK-Pelle_LRR-II	TraesCS3A02G302200	0.2289	0.119972	-0.541712	0.0539609
RLK-Pelle_LRR-I-1	TraesCS3D02G328500	-0.797084	0.247915	-1.02655	0.541595
RLK-Pelle_LRR-II	TraesCS3B02G334400	0.266255	0.0813661	-1.15354	0.00108665
RLK-Pelle_DLSV	TraesCS5D02G005500	0.090419	0.686419	-1.57587	0.668299
RLK-Pelle_LRR-VI-1	TraesCS2A02G243400	0.485299	0.0137413	1.31147	0.00357056
RLK-Pelle_L-LEC	TraesCS5A02G051200	-0.00284603	0.988756	-0.905786	0.278398
RLK-Pelle_L-LEC	TraesCS2B02G478500	-1.78145	0.00434902	-1.41578	0.644838
RLK-Pelle_LRK10L-2	TraesCS3A02G050100	-0.419102	0.793585	-2.57276	0.0538507
RLK-Pelle_RLCK-V	TraesCS2A02G302500	-0.0265295	0.873972	1.8578	0.00569198
RLK-Pelle_LRR-III	TraesCS5D02G034200	-0.376436	0.0728719	1.97458	0.000874287
RLK-Pelle_LRR-XI-1	TraesCS1B02G065100	0.217716	0.551377	-0.483703	0.187681
RLK-Pelle_LRR-IV	TraesCS7A02G073700	0.02198	0.913783	4.49622	0.047449
RLK-Pelle_CR4L	TraesCS2B02G324900	-1.79497	4.34259e-07	-0.197164	0.916756
RLK-Pelle_RLCK-XII-1	TraesCS1B02G192300	-0.0633076	0.727677	0.611147	0.655758
RLK-Pelle_LRK10L-2	TraesCS3A02G018200	0.921055	0.314759	-0.413106	0.433823
RLK-Pelle_RLCK-VIIb	TraesCS5D02G203800	-0.043652	0.860339	2.68427	0.00141133
RLK-Pelle_WAK	TraesCS6B02G050900	0.70333	0.863151	-0.509284	0.293809
RLK-Pelle_L-LEC	TraesCS2D02G368000	-0.0635775	0.681704	-0.0679442	0.942469
RLK-Pelle_RLCK-VIIa-2	TraesCS5B02G239600	-0.421416	0.0563055	-1.33774	0.0108936
RLK-Pelle_CrRLK1L-1	TraesCS5D02G336300	-1.50897	7.20041e-28	-1.52234	7.94204e-05
RLK-Pelle_RLCK-IXa	TraesCS1D02G235500	0.135285	0.695256	1.20811	0.57214
RLK-Pelle_LRR-I-1	TraesCS3D02G328700	-0.816314	0.000666424	-5.70756	0.00193735
RLK-Pelle_DLSV	TraesCS7B02G071100	0.761556	5.08085e-06	-1.71128	0.0166322
RLK-Pelle_LRR-XII-1	TraesCS1B02G330100	0.50771	0.600992	-2.01738	0.00185789
RLK-Pelle_LRR-VIII-1	TraesCS3D02G335700	-0.028204	0.879503	-0.0601557	0.887637
RLK-Pelle_RLCK-VIIa-1	TraesCS3D02G543300	0.0913794	0.964578	0.740615	0.701966
RLK-Pelle_RLCK-II	TraesCS3D02G337900	0.607941	0.00263919	-0.161504	0.728207
RLK-Pelle_URK-1	TraesCSU02G038500	-0.0336847	0.911407	1.91163	0.474181
RLK-Pelle_SD-2b	TraesCS7B02G356200	3.81104	0.00860954	-2.47533	0.000989322
RLK-Pelle_LRR-II	TraesCS3D02G299800	0.151193	0.332746	-0.87964	0.00349576
RLK-Pelle_LRR-V	TraesCS7D02G386000	0.494285	0.198054	0.331399	0.679425
RLK-Pelle_LRR-I-1	TraesCS3B02G366100	-3.77326	2.44795e-17	-1.06576	0.254422
RLK-Pelle_RLCK-VIIa-1	TraesCS2B02G302800	-0.272841	0.0437567	-0.334693	0.222631
RLK-Pelle_LRR-XI-1	TraesCS1D02G452700	0.830599	0.0746022	-2.97611	0.453594
RLK-Pelle_RLCK-VIIa-2	TraesCS4D02G286100	0.526818	2.33973e-05	-0.488431	0.155294
RLK-Pelle_LRR-XII-1	TraesCS7B02G378300	-2.56934	0.161332	-1.24303	0.344534
RLK-Pelle_LRR-V	TraesCS6B02G199500	-0.370993	0.0331335	0.496198	0.260215
RLK-Pelle_LRR-Xb-1	TraesCS2D02G551200	0.289411	0.209232	-0.864296	0.0415852
RLK-Pelle_SD-2b	TraesCS2D02G364300	-0.804174	0.249051	-3.34666	0.397647
RLK-Pelle_LRR-XI-1	TraesCS5D02G339700	1.28451	0.0124396	-0.336759	0.477518
RLK-Pelle_WAK	TraesCS3B02G474400	0.730278	0.0867916	0.301107	0.735759
RLK-Pelle_RLCK-VIII	TraesCS2A02G348200	1.1114	0.203287	-0.773272	0.0466303
RLK-Pelle_Extensin	TraesCS2A02G364300	-0.235126	0.324817	0.760187	0.440878
RLK-Pelle_DLSV	TraesCS7B02G070000	-1.1291	0.44091	0.931165	0.476174
RLK-Pelle_RLCK-VIII	TraesCS5B02G296900	-0.426476	0.0160445	-0.0106489	0.977519
RLK-Pelle_WAK	TraesCSU02G079300	-0.708316	0.00918293	-2.97835	1.13821e-08
RLK-Pelle_LRR-XI-1	TraesCS3B02G192500	-0.0647291	0.688964	0.338611	0.435699
RLK-Pelle_DLSV	TraesCS7A02G434300	-0.0887403	0.907352	-1.09269	0.0982348
RLK-Pelle_RLCK-XIII	TraesCS6B02G284500	-1.33851	6.88594e-15	1.4663	0.0232634
RLK-Pelle_RLCK-VIIa-2	TraesCS7D02G165300	-1.53788	3.77875e-30	1.36038	0.0161059
RLK-Pelle_DLSV	TraesCS5D02G554000	-0.68016	0.000326629	-1.97004	0.119832
RLK-Pelle_PERK-2	TraesCS3A02G216100	0.269389	0.172545	0.153826	0.721798
RLK-Pelle_RLCK-XIII	TraesCSU02G030100	2.44509	2.12062e-07	3.61352	0.0224494
RLK-Pelle_RLCK-VIIa-2	TraesCS2B02G197000	0.636353	0.000325795	0.405946	0.330083
RLK-Pelle_LRR-VIII-1	TraesCS1A02G302600	0.293153	0.0577506	-0.952304	0.024141
RLK-Pelle_L-LEC	TraesCS3B02G119600	1.32281	0.381864	1.735	0.00745827
RLK-Pelle_SD-2b	TraesCS7D02G530900	0.762928	0.258262	-1.45365	0.0189955
RLK-Pelle_LRR-I-1	TraesCS5B02G154600	0.0338824	0.855195	0.239961	0.667272
RLK-Pelle_L-LEC	TraesCS2A02G371700	-0.859426	8.7309e-08	0.923758	0.364537
RLK-Pelle_DLSV	TraesCS5B02G353400	-0.165606	0.817025	1.50877	0.71043
RLK-Pelle_LRR-XII-1	TraesCS2D02G066900	0.692347	0.184569	-0.720319	0.271971
RLK-Pelle_DLSV	TraesCS7B02G357800	-0.991108	0.0283611	2.34557	0.0103488
RLK-Pelle_LRR-II	TraesCS7A02G211100	0.336558	0.218015	0.00634963	0.985417
RLK-Pelle_LRR-XI-1	TraesCS2D02G359100	-0.508107	0.00394685	-0.821247	0.0799826
RLK-Pelle_DLSV	TraesCS2A02G537200	1.57241	0.697134	-1.03323	0.800104
RLK-Pelle_LysM	TraesCS7A02G061600	1.20581	0.0251884	2.73398	0.491696
RLK-Pelle_RLCK-VIIa-2	TraesCS5A02G497700	0.00293632	0.9956	2.05933	0.608164
RLK-Pelle_LRK10L-2	TraesCS3D02G064100	1.97334	0.0211574	-1.86745	0.644249
RLK-Pelle_L-LEC	TraesCS4D02G325500	-0.472669	0.0279141	-0.687354	0.245628
RLK-Pelle_DLSV	TraesCS2D02G485000	0.70333	0.863151	-0.184929	0.808964
RLK-Pelle_LRR-XI-1	TraesCS5A02G183800	0.796441	0.623872	-3.49144	0.141057
RLK-Pelle_L-LEC	TraesCS7A02G249200	-0.76448	0.0254209	-1.77744	0.660973
RLK-Pelle_WAK	TraesCS5A02G444700	-4.01539	0.165482	-0.21915	0.839674
RLK-Pelle_LRR-XII-1	TraesCS4D02G106900	-0.462836	0.476544	-2.38699	0.550991
RLK-Pelle_LRK10L-2	TraesCS1D02G018000	-1.21547	0.638806	-1.6128	0.0375974
RLK-Pelle_DLSV	TraesCS1A02G100400	0.255313	0.42606	0.200399	0.640088
RLK-Pelle_LRR-Xb-1	TraesCS3A02G423400	0.0884291	0.963026	2.96475	0.454723
RLK-Pelle_DLSV	TraesCS2D02G564300	-1.02066	0.658628	0.579483	0.362994
RLK-Pelle_WAK	TraesCS2B02G464100	0.233357	0.917048	-0.538217	0.39752
RLK-Pelle_SD-2b	TraesCS7D02G394400	-0.849517	0.758902	-1.87932	0.315974
RLK-Pelle_LRR-VI-2	TraesCS2B02G104200	-1.62164	1.38786e-23	0.243798	0.384418
RLK-Pelle_RLCK-VIIa-2	TraesCS4B02G275000	-0.865588	7.29011e-06	-0.614949	0.0593473
RLK-Pelle_LRR-XI-1	TraesCS1B02G355700	-1.6531	6.62358e-44	0.0043963	0.99424
RLK-Pelle_LRR-Xa	TraesCS4D02G084000	-0.236701	0.17557	-0.381011	0.586306
RLK-Pelle_RLCK-VIIa-1	TraesCS2D02G117200	0.262911	0.0610859	2.0652	0.000328812
RLK-Pelle_LRR-XII-1	TraesCS6D02G359100	-0.99809	0.635518	-0.451643	0.73312
RLK-Pelle_L-LEC	TraesCS3A02G101700	3.76094	0.0929789	1.75694	0.0610396
RLK-Pelle_LRR-III	TraesCS2B02G106900	0.663184	0.133263	3.91216	0.217064
RLK-Pelle_SD-2b	TraesCS7A02G400900	-5.44196	0.00126632	0.365055	0.884191
RLK-Pelle_DLSV	TraesCS2B02G511600	0.819132	0.206542	-0.195609	0.742943
RLK-Pelle_DLSV	TraesCS2B02G623900	-2.02203	0.617308	-0.793252	0.276103
RLK-Pelle_SD-2b	TraesCS2A02G128900	-1.25354	0.00451533	-0.852712	0.409922
RLK-Pelle_WAK	TraesCS7A02G091200	-0.295567	0.275454	-0.458622	0.271715
RLK-Pelle_LRR-XII-1	TraesCS4D02G003300	-2.02203	0.617308	-3.0194	0.446837
RLK-Pelle_RLCK-VIIa-2	TraesCS5A02G322300	-1.68762	1.83079e-20	0.537877	0.359399
RLK-Pelle_LRR-XII-1	TraesCS7D02G355600	-0.475449	0.119649	-6.13049	0.00669705
RLK-Pelle_CrRLK1L-1	TraesCS3D02G072100	0.685685	0.854392	-1.2964	0.0872908
RLK-Pelle_LRR-XI-1	TraesCS1D02G001700	1.6487	0.682716	-5.34526	0.0282473
RLK-Pelle_WAK	TraesCS5D02G043400	0.244417	0.624072	-0.815988	0.47126
RLK-Pelle_DLSV	TraesCS7D02G153700	0.0487519	0.911213	-2.15882	0.522611
RLK-Pelle_LRR-V	TraesCS6D02G142900	-0.238789	0.197801	0.219122	0.873844
RLK-Pelle_LRR-XII-1	TraesCS2B02G008700	-2.06555	5.7799e-14	-3.27607	0.00207358
RLK-Pelle_DLSV	TraesCS3B02G352700	-0.0582914	0.7184	2.71698	0.494481
RLK-Pelle_LRR-XI-1	TraesCS2D02G088000	-0.180869	0.521361	0.470229	0.38968
RLK-Pelle_RLCK-VIIa-2	TraesCS6B02G069800	-0.77243	7.6179e-10	-0.00133102	0.996523
RLK-Pelle_LRR-XII-1	TraesCS2B02G081300	0.253198	0.457901	-0.479603	0.28367
RLK-Pelle_DLSV	TraesCS7B02G459900	0.148819	0.47256	1.92645	0.632384
RLK-Pelle_WAK	TraesCS6A02G225300	-0.706177	0.0503339	-0.8654	0.250238
RLK-Pelle_LRR-VI-2	TraesCS4A02G111600	0.411436	0.119605	0.914588	0.0299631
RLK-Pelle_LRR-XII-1	TraesCS3A02G490100	-3.39327	0.310378	1.16568	0.174125
RLK-Pelle_DLSV	TraesCS4B02G214600	-1.39667	1.63592e-16	-0.344381	0.379751
RLK-Pelle_DLSV	TraesCS2B02G242500	0.217469	0.221359	-0.632249	0.335202
RLK-Pelle_LRR-III	TraesCS1D02G240400	-0.677314	0.00264168	1.3987	0.1157
RLK-Pelle_RLCK-VIIa-2	TraesCS6D02G380200	-0.624427	0.0226192	-0.486653	0.223272
RLK-Pelle_LRR-XII-1	TraesCS7D02G463300	1.04283	0.00202311	0.659089	0.32513
RLK-Pelle_L-LEC	TraesCS5D02G452900	1.46288	0.474824	-1.83244	0.00880528
RLK-Pelle_DLSV	TraesCS1B02G454000	-0.421829	0.123132	-3.98276	0.0224221
RLK-Pelle_LRR-XI-1	TraesCS3D02G452300	-2.25498	0.575426	-1.8162	0.455585
RLK-Pelle_SD-2b	TraesCS1D02G012800	0.712897	0.542034	-1.92831	0.135695
RLK-Pelle_RLCK-XII-1	TraesCS5D02G501100	-0.268608	0.079878	0.175056	0.733915
RLK-Pelle_DLSV	TraesCS7D02G476500	-0.301866	0.258988	-1.56491	0.00602769
RLK-Pelle_RLCK-XIII	TraesCS5A02G558000	1.10544	0.000113092	4.28498	0.127804
RLK-Pelle_DLSV	TraesCS5B02G067800	0.0876948	0.767013	0.0403432	0.957368
RLK-Pelle_WAK	TraesCS2A02G129700	-0.041437	0.949046	-2.45538	0.354562
RLK-Pelle_RLCK-VIIa-1	TraesCS5A02G497600	0.248572	0.202462	1.20971	0.00964462
RLK-Pelle_LRR-Xa	TraesCS2A02G346000	-0.201628	0.162731	-0.0178912	0.946339
RLK-Pelle_LRR-XI-1	TraesCS4A02G059000	-0.609122	0.0162222	1.43943	0.0174203
RLK-Pelle_LRK10L-2	TraesCS3D02G063000	-2.07389	0.607882	-2.81051	0.081463
RLK-Pelle_DLSV	TraesCS6D02G348800	0.685333	0.851607	-1.64972	0.0169506
RLK-Pelle_RLCK-VIIa-2	TraesCS1B02G038800	0.296438	0.0491145	-0.625776	0.0374048
RLK-Pelle_LRR-XII-1	TraesCS2D02G013200	-1.21577	0.00920531	-2.55263	0.0928819
RLK-Pelle_DLSV	TraesCS3B02G555700	-0.116316	0.815478	0.170923	0.784195
RLK-Pelle_DLSV	TraesCS2D02G223100	0.921267	2.41438e-06	-4.17367	0.177013
RLK-Pelle_LRR-Xb-1	TraesCS6B02G152700	-2.11736	3.11803e-05	-1.89851	2.73652e-05
RLK-Pelle_RLCK-VIIa-2	TraesCS4B02G123800	0.382043	0.0221368	1.81833	0.0749793
RLK-Pelle_SD-2b	TraesCS7A02G431200	-0.252926	0.88919	-2.13689	0.14344
RLK-Pelle_RLCK-IV	TraesCS5A02G184900	-0.755033	0.00936185	-0.79909	0.134485
RLK-Pelle_LRR-Xb-1	TraesCS5D02G181500	1.5037	4.20215e-29	0.995693	0.324144
RLK-Pelle_SD-2b	TraesCS5A02G138600	1.01667	0.0867876	-1.13565	0.0548671
RLK-Pelle_DLSV	TraesCS2B02G033500	-0.97438	0.00265622	1.50877	0.71043
RLK-Pelle_CrRLK1L-1	TraesCS1A02G108100	-0.92276	0.000312049	-0.190288	0.660558
RLK-Pelle_RLCK-V	TraesCS3A02G227100	-0.37808	0.0119212	-0.0201796	0.959445
RLK-Pelle_LRR-II	TraesCS7D02G212800	0.199225	0.458191	0.252585	0.623906
RLK-Pelle_RLCK-VIIb	TraesCS5A02G187300	0.56592	0.0175839	1.9184	0.0117107
RLK-Pelle_SD-2b	TraesCS5B02G236200	-0.601971	0.00140121	1.15433	0.198497
RLK-Pelle_SD-2b	TraesCS2A02G580900	2.57542	0.505207	-0.545962	0.31554
RLK-Pelle_Extensin	TraesCS1A02G249500	0.536935	0.612013	1.50421	0.00791485
RLK-Pelle_L-LEC	TraesCS7B02G142000	-0.965638	5.95752e-14	2.71698	0.494481
RLK-Pelle_L-LEC	TraesCS1D02G048900	0.720343	0.0524012	-1.77744	0.660973
RLK-Pelle_LRR-XII-1	TraesCS3A02G061400	1.56739	0.000472837	0.717067	0.725467
RLK-Pelle_LRR-Xb-1	TraesCS6B02G152300	-1.45836	1.6489e-06	-1.08926	0.334247
RLK-Pelle_DLSV	TraesCS3B02G112300	0.97355	0.0220479	0.475852	0.173178
RLK-Pelle_WAK	TraesCS5D02G256800	3.42643	0.209023	-1.91695	0.384663
RLK-Pelle_SD-2b	TraesCS1B02G270300	2.10335	0.00858755	-0.122149	0.93827
RLK-Pelle_LRR-XIV	TraesCS5B02G412200	0.143274	0.555374	-1.18983	0.00717332
RLK-Pelle_RLCK-Os	TraesCS2B02G532000	0.875473	4.23932e-06	-2.08146	0.026402
RLK-Pelle_L-LEC	TraesCS2D02G219900	-1.89588	6.73938e-08	-1.10049	0.0669393
RLK-Pelle_DLSV	TraesCS7D02G527100	0.255208	0.0609547	2.71698	0.494481
RLK-Pelle_L-LEC	TraesCS5A02G463200	-1.70873	0.0137031	-3.14882	0.000132732
RLK-Pelle_LRR-XIIIa	TraesCS5A02G005300	-0.414629	0.188681	4.26208	0.257213
RLK-Pelle_WAK_LRK10L-1	TraesCS5A02G449000	-0.0012201	0.996394	0.293653	0.822383
RLK-Pelle_L-LEC	TraesCSU02G176800	1.6487	0.682716	-0.946314	0.203936
RLK-Pelle_WAK	TraesCS6A02G027400	0.869787	0.550873	4.13539	0.0921342
RLK-Pelle_LRR-XII-1	TraesCS2D02G067700	-0.642315	0.13603	-1.48283	0.114338
RLK-Pelle_LRR-Xb-1	TraesCS6A02G124600	1.57691	0.696281	-2.37534	0.0637381
RLK-Pelle_DLSV	TraesCS1B02G454100	-0.559154	0.0490876	-4.41839	0.127393
RLK-Pelle_DLSV	TraesCS6A02G294700	-2.65263	0.151243	-1.56141	0.0147395
RLK-Pelle_LRR-III	TraesCS5B02G130800	0.0581073	0.840641	2.93502	0.459398
RLK-Pelle_RLCK-IV	TraesCS6B02G439700	0.119361	0.49506	-0.493906	0.253572
RLK-Pelle_LRR-XII-1	TraesCS6D02G171200	0.323819	0.435028	-1.37324	0.392396
RLK-Pelle_SD-2b	TraesCS4D02G126900	1.09991	8.18302e-07	1.99818	0.35573
RLK-Pelle_LRK10L-2	TraesCS3A02G013500	-1.28735	0.716941	0.575915	0.860617
RLK-Pelle_L-LEC	TraesCS5B02G410900	-0.865648	0.298149	-0.562272	0.814938
RLK-Pelle_DLSV	TraesCS7D02G034800	-3.45696	4.29288e-44	-2.14872	0.593009
RLK-Pelle_LRR-VI-2	TraesCS2D02G599300	0.0138927	0.930869	2.7851	0.0117336
RLK-Pelle_DLSV	TraesCS2D02G536900	-1.69727	0.609702	-3.66244	1.4719e-05
RLK-Pelle_SD-2b	TraesCS3B02G107000	-2.69082	0.190695	-0.737598	0.122425
RLK-Pelle_LRR-VI-2	TraesCS1B02G236000	0.166707	0.483515	3.63799	1.98985e-06
RLK-Pelle_RLCK-IXb	TraesCS7B02G450000	-0.855009	0.0324059	2.49271	0.00317199
RLK-Pelle_SD-2b	TraesCS3A02G064300	1.02399	0.0199066	-0.414555	0.507202
RLK-Pelle_DLSV	TraesCS2D02G485200	0.486566	0.576427	-0.335283	0.550306
RLK-Pelle_LRK10L-2	TraesCS3A02G049400	-1.7467	2.43992e-06	-3.14536	0.414148
RLK-Pelle_LRK10L-2	TraesCS3B02G295000	0.240747	0.535612	-1.40425	0.0121354
RLK-Pelle_LRK10L-2	TraesCS3A02G261700	0.223563	0.513867	-0.306366	0.68757
RLK-Pelle_LRR-Xb-1	TraesCS6A02G125400	-1.48792	1.65115e-08	-2.13936	0.0085459
RLK-Pelle_DLSV	TraesCS2A02G486400	-1.26949	0.00841034	-0.888789	0.685695
RLK-Pelle_LRR-I-1	TraesCS5B02G186600	1.43083	0.0720017	-0.910841	0.295746
RLK-Pelle_RLCK-VIIa-2	TraesCS2B02G422500	-3.44377	3.91759e-75	0.955285	0.183008
RLK-Pelle_LRR-III	TraesCS3B02G429600	1.38647	0.00528102	0.746281	0.0251025
RLK-Pelle_WAK	TraesCS6D02G056600	-2.20857	3.23031e-20	-2.4659	0.0593476
RLK-Pelle_WAK_LRK10L-1	TraesCS3A02G122300	0.463977	0.0616145	0.520887	0.778477
RLK-Pelle_RLCK-IXb	TraesCS5B02G293900	-1.74589	9.0766e-05	-0.782662	0.123429
RLK-Pelle_DLSV	TraesCS5D02G473200	-0.572885	0.0789031	-1.01893	0.187456
RLK-Pelle_L-LEC	TraesCS3B02G364500	1.08412	0.201504	-0.429902	0.475943
RLK-Pelle_LRR-XIIIa	TraesCS4D02G212600	0.192067	0.139211	1.51875	0.000552398
RLK-Pelle_WAK	TraesCS5A02G035300	0.291979	0.241577	0.161349	0.724078
RLK-Pelle_DLSV	TraesCS7B02G353800	-0.108749	0.896648	2.46248	0.0286138
RLK-Pelle_LRR-XI-1	TraesCS5A02G213500	-1.98105	0.16535	0.15836	0.968325
RLK-Pelle_L-LEC	TraesCS6A02G277600	0.528928	0.0018541	-2.2099	0.00230072
RLK-Pelle_LRR-Xa	TraesCS1B02G269900	-0.392761	0.035816	-0.90578	0.0243391
RLK-Pelle_RLCK-IXb	TraesCS5D02G302100	-1.67225	0.000731296	-0.287244	0.943139
RLK-Pelle_RLCK-VI	TraesCS4A02G072300	-0.188586	0.105895	0.893367	0.0129084
RLK-Pelle_L-LEC	TraesCS1B02G157300	0.6353	0.0547293	-1.13982	0.115347
RLK-Pelle_SD-2b	TraesCS1D02G259700	2.10935	1.38677e-05	0.948718	0.299855
RLK-Pelle_LRR-XII-1	TraesCS2B02G080200	0.19214	0.586042	-0.839326	0.199886
RLK-Pelle_LRR-XIIIa	TraesCS4B02G211800	-0.159437	0.304558	2.59949	0.0003384
RLK-Pelle_LysM	TraesCS3D02G276800	-0.386165	0.30295	-0.588656	0.800836
RLK-Pelle_DLSV	TraesCS4B02G343200	0.00838649	0.967833	-1.61187	0.420319
RLK-Pelle_WAK_LRK10L-1	TraesCS1D02G381800	-0.562635	0.0583698	0.832667	0.46136
RLK-Pelle_SD-2b	TraesCS7D02G422100	2.10861	0.253508	-0.354629	0.689218
RLK-Pelle_RLCK-V	TraesCS1A02G272100	0.570625	0.000653245	7.03776	2.01333e-07
RLK-Pelle_SD-2b	TraesCS3A02G246100	0.979463	0.296757	-3.37602	0.143231
RLK-Pelle_DLSV	TraesCS2D02G221400	0.445747	0.049452	1.11233	0.252163
RLK-Pelle_L-LEC	TraesCS4B02G041300	-2.32455	0.0553215	-1.6389	0.0292233
RLK-Pelle_L-LEC	TraesCS5D02G025500	-0.108214	0.943371	0.189934	0.870415
RLK-Pelle_WAK	TraesCS1A02G340300	-0.975991	0.00632162	0.916335	0.367134
RLK-Pelle_Extensin	TraesCS6D02G371500	-0.0598764	0.826556	0.662567	0.251427
RLK-Pelle_WAK	TraesCS4A02G335200	0.38435	0.639568	-3.76169	0.262966
RLK-Pelle_DLSV	TraesCS7D02G525000	-1.80402	1.42776e-33	-0.771811	0.0436553
RLK-Pelle_LRR-XI-1	TraesCS7D02G302400	0.241965	0.513173	-0.173618	0.941597
RLK-Pelle_PERK-2	TraesCS3D02G217700	0.373225	0.052761	0.00192246	0.995278
RLK-Pelle_SD-2b	TraesCS4A02G064800	2.17055	0.0148408	-0.622761	0.132622
RLK-Pelle_LRR-VI-2	TraesCS4D02G193500	0.169117	0.558894	0.752409	0.143229
RLK-Pelle_LRR-XII-1	TraesCS7D02G463700	-4.73496	0.0147728	-0.305039	0.898716
RLK-Pelle_LRK10L-2	TraesCS1A02G018500	1.18068	0.65925	-1.55634	0.0197775
RLK-Pelle_L-LEC	TraesCS7D02G080600	3.05601	9.26525e-13	-1.63116	0.0357793
RLK-Pelle_DLSV	TraesCS1D02G431000	-0.390289	0.0276553	-2.41841	0.000382181
RLK-Pelle_URK-1	TraesCS2A02G249300	0.830762	0.018929	1.75589	0.0421295
RLK-Pelle_LRR-XII-1	TraesCS3D02G060300	-0.336536	0.342186	1.50877	0.71043
RLK-Pelle_LRR-XI-1	TraesCS4D02G007400	0.582501	0.322611	-2.01351	0.0573499
RLK-Pelle_LRR-VI-1	TraesCS4A02G239600	0.0270165	0.945417	1.62578	0.0179815
RLK-Pelle_CrRLK1L-1	TraesCS4D02G173100	-1.31202	6.59551e-24	-0.236707	0.571798
RLK-Pelle_SD-2b	TraesCS7D02G368100	1.01052	0.213428	-1.23471	0.124724
RLK-Pelle_RLCK-VIIa-2	TraesCS7B02G448200	-0.294516	0.131175	-0.709117	0.235058
RLK-Pelle_DLSV	TraesCS2D02G538500	0.851539	0.446855	-1.13534	0.0322533
RLK-Pelle_LRR-III	TraesCS7A02G523900	0.286904	0.101013	4.00204	8.95589e-05
RLK-Pelle_DLSV	TraesCS7A02G105100	-1.43923	0.15132	-1.10746	0.133694
RLK-Pelle_LRR-XI-1	TraesCS2A02G360300	-0.930435	7.10749e-10	-0.606782	0.288302
RLK-Pelle_L-LEC	TraesCS7A02G507700	1.33926	0.621462	0.113963	0.866754
RLK-Pelle_DLSV	TraesCS5B02G184900	-0.0324886	0.930905	-1.40653	0.000534222
RLK-Pelle_WAK	TraesCS5D02G365500	-5.09625	1.80209e-12	-1.85852	0.564249
RLK-Pelle_SD-2b	TraesCS7B02G357100	1.0742	0.195579	-0.137015	0.907535
RLK-Pelle_LRR-XI-1	TraesCS1B02G009000	-1.22022	0.76491	-2.12632	0.0342567
RLK-Pelle_RLCK-XIII	TraesCS1B02G203200	-0.479955	0.0820559	4.24313	1.4868e-06
RLK-Pelle_LRR-Xb-1	TraesCS2D02G297600	-0.298654	0.55	-0.373705	0.639996
RLK-Pelle_LysM	TraesCS6B02G436300	0.132774	0.746683	0.917511	0.28342
RLK-Pelle_LRR-VIII-1	TraesCS4A02G131500	-0.0865297	0.572422	-0.485896	0.365217
RLK-Pelle_DLSV	TraesCS6D02G339600	0.512614	0.09674	-0.839779	0.821567
RLK-Pelle_DLSV	TraesCS2A02G184500	0.177555	0.597225	-0.906948	0.390814
RLK-Pelle_L-LEC	TraesCS3B02G338900	-0.412714	0.899981	-3.8389	0.000126263
RLK-Pelle_L-LEC	TraesCS1B02G410600	-0.118791	0.91666	-0.0714565	0.986028
RLK-Pelle_SD-2b	TraesCS6D02G310400	-0.202752	0.353005	-2.85412	0.00190576
RLK-Pelle_RLCK-VIII	TraesCS7D02G267300	-0.634618	7.47833e-05	0.269899	0.676633
RLK-Pelle_SD-2b	TraesCS3A02G091800	-2.07389	0.607882	-1.33417	0.0758214
RLK-Pelle_DLSV	TraesCS7B02G446400	0.1175	0.764041	0.704284	0.659617
RLK-Pelle_DLSV	TraesCS2D02G548600	-2.50077	8.31088e-08	0.34049	0.417602
RLK-Pelle_DLSV	TraesCS3A02G323200	0.350658	0.0350494	-0.316485	0.499795
RLK-Pelle_RLCK-VI	TraesCS7B02G409600	0.403294	0.123341	0.841254	0.354747
RLK-Pelle_RLCK-VI	TraesCS7D02G471700	0.812353	2.73082e-07	-0.363836	0.452547
RLK-Pelle_RLCK-V	TraesCS3B02G269900	0.100264	0.599597	3.25401	0.227745
RLK-Pelle_LRR-VIII-1	TraesCS3D02G542300	0.0796448	0.582487	-0.312254	0.231329
RLK-Pelle_CrRLK1L-1	TraesCS3B02G151200	0.0391279	0.732638	-0.282645	0.326032
RLK-Pelle_DLSV	TraesCS2B02G437300	0.239761	0.0979271	-0.0586284	0.920723
RLK-Pelle_DLSV	TraesCS3B02G038900	-0.143173	0.75779	1.3652	0.00099155
RLK-Pelle_DLSV	TraesCS2B02G241800	0.757982	0.0111082	-2.14872	0.593009
RLK-Pelle_CR4L	TraesCS1D02G242000	0.54966	0.0495612	0.00239161	0.996508
RLK-Pelle_CrRLK1L-1	TraesCS1A02G227300	-0.820289	1.08522e-09	0.267305	0.592947
RLK-Pelle_SD-2b	TraesCS3D02G245300	0.661546	0.00749711	-0.415876	0.604769
RLK-Pelle_DLSV	TraesCSU02G008300	-2.42961	4.78524e-32	-1.38303	0.28331
RLK-Pelle_RLCK-VIIa-2	TraesCS7D02G409400	0.492302	0.674414	3.9396	0.316989
RLK-Pelle_LRR-Xb-1	TraesCS6D02G115200	0.359834	0.71077	1.50877	0.71043
RLK-Pelle_LRR-XII-1	TraesCS6D02G042800	-0.216152	0.656496	-0.29236	0.553674
RLK-Pelle_LRR-XII-1	TraesCS7A02G058900	-0.704427	0.472761	-1.39322	0.727956
RLK-Pelle_RLCK-IV	TraesCS3B02G398100	0.620725	0.163434	-0.843302	0.185161
RLK-Pelle_LRR-II	TraesCS7A02G425500	0.506733	0.117762	2.32681	0.0276656
RLK-Pelle_LRR-II	TraesCS6A02G289500	0.459299	0.0264573	-0.426875	0.529607
RLK-Pelle_LRR-XIV	TraesCS2D02G255700	0.118161	0.482134	0.146913	0.735365
RLK-Pelle_LRR-III	TraesCS4A02G114600	-0.0144051	0.941657	-1.03323	0.800104
RLK-Pelle_RLCK-VIIa-1	TraesCS2A02G117800	-0.0538873	0.759328	1.16951	0.0412975
RLK-Pelle_LRR-VI-2	TraesCS5D02G157900	-0.17946	0.280534	1.39882	0.010015
RLK-Pelle_LRR-III	TraesCS2D02G325900	-2.25836	6.06125e-09	0.259289	0.45414
RLK-Pelle_WAK_LRK10L-1	TraesCS3A02G048700	0.0967498	0.68218	-0.437745	0.372332
RLK-Pelle_LysM	TraesCS6A02G396300	-0.106884	0.754611	0.388587	0.699943
RLK-Pelle_LRR-V	TraesCS2A02G166900	0.0836516	0.775312	-1.02714	0.0652131
RLK-Pelle_DLSV	TraesCS3D02G097000	0.802103	0.035193	0.655579	0.0663726
RLK-Pelle_LRR-XII-1	TraesCS2B02G082200	4.18463	0.0382349	-1.33497	0.179019
RLK-Pelle_DLSV	TraesCS2A02G418200	0.726383	0.000177017	-0.164501	0.672866
RLK-Pelle_DLSV	TraesCSU02G008200	-2.43662	1.42602e-27	-0.662763	0.149749
RLK-Pelle_LRR-III	TraesCS3D02G234500	-0.90241	6.08429e-08	2.47197	0.00332108
RLK-Pelle_SD-2b	TraesCS3D02G064700	0.958156	0.00086204	2.64879	0.147412
RLK-Pelle_L-LEC	TraesCS2B02G158800	1.38343	0.611349	-1.34234	0.0620112
RLK-Pelle_DLSV	TraesCS3B02G352500	-0.701755	0.154384	0.890324	0.82728
RLK-Pelle_LRR-XI-1	TraesCS5B02G012000	0.283833	0.0912307	-0.480883	0.119083
RLK-Pelle_DLSV	TraesCS2B02G623700	-1.42422	0.134967	-0.768336	0.172827
RLK-Pelle_LRK10L-2	TraesCS3B02G057900	0.711934	0.170062	-2.03872	0.180842
RLK-Pelle_DLSV	TraesCS5D02G568100	1.57691	0.696281	0.86832	0.657167
RLK-Pelle_DLSV	TraesCS3D02G418900	0.0728159	0.899437	-0.816114	0.0137581
RLK-Pelle_DLSV	TraesCS2A02G024700	-0.786489	0.0141889	-1.5429	0.227934
RLK-Pelle_LRK10L-2	TraesCS1D02G017900	-0.133997	0.859203	-1.30394	0.0234303
RLK-Pelle_WAK	TraesCS5B02G550000	-1.15719	0.0672813	-0.197232	0.961024
RLK-Pelle_WAK	TraesCS5D02G043500	-0.183986	0.366525	0.0486413	0.897942
RLK-Pelle_RLCK-Os	TraesCS2B02G532100	-0.61165	0.00872767	-2.75191	0.00492575
RLK-Pelle_LRR-XI-1	TraesCS7D02G150200	-1.56531	8.09774e-16	0.416542	0.655894
RLK-Pelle_RLCK-IXb	TraesCS5B02G294100	-1.17297	0.0904317	1.72116	0.537917
RLK-Pelle_DLSV	TraesCS2A02G217300	0.976982	1.92289e-08	0.164947	0.919465
RLK-Pelle_LRR-II	TraesCS7A02G293300	0.0850671	0.744117	-1.86745	0.644249
RLK-Pelle_DLSV	TraesCS4B02G092700	-2.34035	1.05316e-15	-0.637178	0.280472
RLK-Pelle_LRR-VII-2	TraesCS5A02G185000	-1.09829	3.68862e-11	1.1791	0.0146409
RLK-Pelle_WAK	TraesCS1D02G010100	0.354175	0.360102	-1.62043	0.350699
RLK-Pelle_RLCK-VIIa-2	TraesCSU02G111800	-0.684136	1.39576e-07	-0.264223	0.481819
RLK-Pelle_RLCK-IXb	TraesCS6B02G213500	-0.406224	0.392944	-1.45614	0.469394
RLK-Pelle_LRR-Xb-1	TraesCS7B02G334900	0.298277	0.0425163	-5.0373	0.000154457
RLK-Pelle_DLSV	TraesCS2D02G572000	0.0191487	0.919275	-1.01651	0.00617584
RLK-Pelle_WAK	TraesCS4A02G391100	-1.04387	1.30331e-06	-0.640154	0.277255
RLK-Pelle_LRR-Xb-1	TraesCS5A02G177300	0.918871	1.429e-09	1.25597	0.0879896
RLK-Pelle_RLCK-XII-1	TraesCS5A02G487000	-0.502834	0.00236794	3.93562	0.0530129
RLK-Pelle_LRR-XI-2	TraesCS3A02G441700	0.345855	0.430808	0.342572	0.722396
RLK-Pelle_DLSV	TraesCS2D02G484700	0.382169	0.76857	-1.04909	0.0965809
RLK-Pelle_LRR-V	TraesCS2B02G193000	0.0970142	0.690887	0.295901	0.529162
RLK-Pelle_RLCK-VIIa-2	TraesCS6A02G051600	-0.59659	0.000588522	-0.0897678	0.859109
RLK-Pelle_LRR-Xb-1	TraesCS6B02G152900	-1.13242	0.078565	-3.2746	0.0822317
RLK-Pelle_CrRLK1L-1	TraesCS3A02G072500	0.46275	0.729931	-1.45305	0.233086
RLK-Pelle_CR4L	TraesCS3A02G009100	-2.5943	1.07465e-05	-3.34666	0.397647
RLK-Pelle_DLSV	TraesCS3A02G494100	-0.0215574	0.984125	-3.49384	0.325942
RLK-Pelle_DLSV	TraesCS3A02G039100	0.00827944	0.991371	-1.66994	0.185498
RLK-Pelle_L-LEC	TraesCS5A02G185900	-0.277219	0.689827	-1.1284	0.257384
RLK-Pelle_LRR-I-1	TraesCS3A02G335600	-0.0712384	0.713903	0.515412	0.877934
RLK-Pelle_RLCK-VIIa-2	TraesCS4A02G016800	0.210917	0.122237	-0.0497392	0.866919
RLK-Pelle_LRR-II	TraesCS7D02G291200	0.189601	0.315289	0.463447	0.469973
RLK-Pelle_WAK	TraesCSU02G168800	2.65166	0.483668	-0.299158	0.852292
RLK-Pelle_L-LEC	TraesCS4B02G387600	-2.07389	0.607882	1.50877	0.71043
RLK-Pelle_RLCK-VIIa-2	TraesCS5B02G208200	1.92496	8.28199e-10	5.08088	0.01131
RLK-Pelle_RLCK-VIIa-1	TraesCS3A02G537900	-0.595124	0.639813	0.935895	0.484521
RLK-Pelle_DLSV	TraesCS7B02G195700	-3.35181	0.263778	0.935217	0.594323
RLK-Pelle_LRK10L-2	TraesCS3A02G018500	0.608426	0.0726992	-0.00897808	0.99089
RLK-Pelle_CrRLK1L-1	TraesCS2B02G094400	0.232845	0.534744	2.47383	0.188769
RLK-Pelle_RLCK-II	TraesCS3A02G344400	-0.0715079	0.682505	0.13738	0.75677
RLK-Pelle_LRK10L-2	TraesCS3D02G261800	2.9327	0.0689462	0.938638	0.0533157
RLK-Pelle_L-LEC	TraesCS7B02G414900	-2.00585	6.67561e-06	-3.59453	0.0351503
RLK-Pelle_RLCK-V	TraesCS4D02G132900	-0.446706	0.00754604	0.434676	0.371162
RLK-Pelle_LRR-III	TraesCS2B02G540400	0.176809	0.51762	3.68734	0.28161
RLK-Pelle_SD-2b	TraesCS3A02G148600	-2.02203	0.617308	1.5052	0.453859
RLK-Pelle_DLSV	TraesCS1B02G451700	2.61135	0.435776	1.92645	0.632384
RLK-Pelle_L-LEC	TraesCS2D02G582700	1.6487	0.682716	-0.835017	0.785267
RLK-Pelle_DLSV	TraesCS1B02G114100	0.447429	0.188402	-0.598429	0.320233
RLK-Pelle_DLSV	TraesCS2D02G538200	-3.53434	0.218442	-1.67899	0.045048
RLK-Pelle_SD-2b	TraesCSU02G136100	0.205678	0.311483	0.502779	0.42301
RLK-Pelle_LRR-XI-1	TraesCS1A02G342600	-0.481545	1.20483e-06	0.13082	0.683799
RLK-Pelle_RLCK-IXb	TraesCS2A02G391300	0.251608	0.425869	0.772303	0.46808
RLK-Pelle_DLSV	TraesCS3A02G493700	-0.977795	0.709671	-0.804297	0.357456
RLK-Pelle_LRR-XI-1	TraesCS4A02G224800	-0.338204	0.158931	0.178813	0.893802
RLK-Pelle_DLSV	TraesCS1B02G251700	-0.888661	0.0157574	-1.97615	0.109668
RLK-Pelle_RLCK-VIIa-2	TraesCS3D02G535700	-0.526991	0.000691207	-0.629976	0.0766855
RLK-Pelle_RLCK-V	TraesCS3D02G217600	0.185202	0.340091	0.605427	0.214151
RLK-Pelle_LRR-XI-1	TraesCS2B02G105800	0.752583	0.00840814	0.622364	0.418971
RLK-Pelle_LRR-VIII-1	TraesCS1B02G314700	-1.07427	3.78368e-16	-0.720532	0.0446567
RLK-Pelle_DLSV	TraesCS4A02G465000	-0.00734705	0.968095	-0.228888	0.943627
RLK-Pelle_L-LEC	TraesCS2A02G186500	-0.444483	0.158145	-2.90938	9.79984e-06
RLK-Pelle_LRR-V	TraesCS6B02G193500	3.78157	0.0100725	1.54456	0.594474
RLK-Pelle_LRR-XII-1	TraesCS7D02G358300	-3.56564	0.0232889	-1.52932	0.0683101
RLK-Pelle_CR4L	TraesCS1A02G242100	0.530136	0.0321436	0.345009	0.455548
RLK-Pelle_DLSV	TraesCS2D02G019800	-0.62714	0.310467	-4.17367	0.177013
RLK-Pelle_LRR-XI-1	TraesCS1B02G167700	-0.601203	0.00405802	0.237661	0.677572
RLK-Pelle_RLCK-VIIa-2	TraesCS2D02G401500	-3.29677	1.46829e-73	0.697633	0.345256
RLK-Pelle_RLCK-X	TraesCS7B02G421800	0.218386	0.417519	3.5647	0.0261184
RLK-Pelle_RLCK-VIIa-2	TraesCS4A02G031000	-0.462959	0.0385926	-0.578201	0.0457342
RLK-Pelle_SD-2b	TraesCS2B02G533400	-1.04845	4.37101e-05	-2.98215	0.000982287
RLK-Pelle_SD-2b	TraesCS2D02G053300	-1.30063	0.412345	-0.795531	0.250683
RLK-Pelle_LRR-VIII-1	TraesCS4D02G175200	-0.210559	0.26002	-0.42261	0.483327
RLK-Pelle_WAK	TraesCS5D02G096200	0.270385	0.52848	1.92645	0.632384
RLK-Pelle_DLSV	TraesCS5D02G478700	-0.680172	0.0387651	-0.758295	0.581113
RLK-Pelle_LRR-I-1	TraesCS6B02G150200	-1.23328	0.0416931	-1.86745	0.644249
RLK-Pelle_WAK	TraesCS6A02G342000	-4.49738	0.0477121	2.95996	0.0198239
RLK-Pelle_L-LEC	TraesCS2D02G367900	-0.45185	0.00151678	0.924988	0.235908
RLK-Pelle_LRK10L-2	TraesCSU02G158800	0.237173	0.81916	-0.390456	0.190784
RLK-Pelle_LRR-Xb-1	TraesCS6A02G124900	-1.94984	5.26161e-06	-2.46723	0.233255
RLK-Pelle_LRR-IX	TraesCS4B02G165600	0.216661	0.55053	-1.00547	0.0301741
RLK-Pelle_SD-2b	TraesCS6B02G225800	-1.46054	0.0220512	-1.01504	0.197408
RLK-Pelle_LRR-V	TraesCS7B02G291900	-0.0827196	0.781157	-0.159417	0.802692
RLK-Pelle_RLCK-VIII	TraesCSU02G219500	-0.394246	0.276883	0.00455497	0.995442
RLK-Pelle_LRR-XII-1	TraesCS4A02G325700	1.57241	0.697134	-2.25127	0.199413
RLK-Pelle_WAK	TraesCSU02G010300	2.57542	0.505207	0.613702	0.676546
RLK-Pelle_LRR-XII-1	TraesCS6B02G052400	0.101461	0.837486	-3.18053	0.17529
RLK-Pelle_LRR-VIII-1	TraesCS1A02G304200	-0.825467	3.61872e-08	0.500319	0.254137
RLK-Pelle_LRR-XI-2	TraesCS7D02G217500	-1.3217	3.81273e-10	-1.24165	0.000925237
RLK-Pelle_RLCK-IXb	TraesCS6A02G245500	-0.706841	0.00264442	-1.40307	0.00435604
RLK-Pelle_SD-2b	TraesCS7D02G086800	2.59149	0.44518	2.46619	0.536513
RLK-Pelle_LRK10L-2	TraesCS1B02G020700	-1.22022	0.76491	-1.77189	0.0103654
RLK-Pelle_DLSV	TraesCS1B02G075800	-1.45246	1.52203e-06	-1.19573	0.167087
RLK-Pelle_RLCK-VIIa-1	TraesCS3A02G463400	0.518358	6.7477e-06	0.247169	0.467095
RLK-Pelle_RLCK-VIII	TraesCS7B02G164600	0.118987	0.525711	0.36959	0.513371
RLK-Pelle_DLSV	TraesCS2B02G241700	-0.387922	0.157281	0.23468	0.945851
RLK-Pelle_LRR-VIII-1	TraesCS3B02G373900	-0.581132	0.0619715	0.626185	0.401477
RLK-Pelle_DLSV	TraesCS2B02G034600	-3.31292	2.23592e-85	-0.487099	0.0550831
RLK-Pelle_WAK	TraesCS6A02G377700	0.355851	0.866222	-1.22419	0.697324
RLK-Pelle_L-LEC	TraesCS7D02G198000	-0.403153	0.312945	2.49528	0.477691
RLK-Pelle_RLCK-XIII	TraesCS6A02G024700	2.27799	0.00638023	2.58918	0.0340875
RLK-Pelle_CR4L	TraesCSU02G041800	-2.84593	5.90012e-27	-2.14872	0.593009
RLK-Pelle_LysM	TraesCS6D02G240100	0.157081	0.391424	0.16479	0.74151
RLK-Pelle_LRK10L-2	TraesCS3D02G048500	-2.44357	0.0370024	-4.07393	0.197918
RLK-Pelle_DLSV	TraesCS4A02G481200	-0.0757073	0.840018	0.942899	0.212365
RLK-Pelle_DLSV	TraesCS2A02G589900	1.12763	0.0874135	0.0918972	0.861882
RLK-Pelle_LRR-VII-1	TraesCS3D02G502600	0.304837	0.10725	0.39523	0.522163
RLK-Pelle_WAK	TraesCS2B02G617400	0.603777	0.815038	1.50877	0.71043
RLK-Pelle_LRR-I-1	TraesCS3B02G366200	0.928213	0.706116	-0.447546	0.731265
RLK-Pelle_SD-2b	TraesCS1D02G360500	-2.34074	0.00105083	-2.76599	0.487195
RLK-Pelle_LRR-I-2	TraesCS7A02G307400	0.487363	0.025668	-1.74265	0.117078
RLK-Pelle_DLSV	TraesCS3B02G021300	-1.88469	0.41003	2.29461	0.378058
RLK-Pelle_L-LEC	TraesCS5A02G484300	0.0577202	0.967536	0.494388	0.49871
RLK-Pelle_LRR-XII-1	TraesCS6B02G051700	-1.73645	0.00245643	-6.27218	0.00010487
RLK-Pelle_DLSV	TraesCS3B02G103500	-0.595391	0.374556	0.00255306	0.996914
RLK-Pelle_WAK	TraesCS2D02G509205	2.7288	0.000682704	0.0183875	0.992622
RLK-Pelle_DLSV	TraesCS7D02G526700	-1.22022	0.76491	2.17064	0.182772
RLK-Pelle_L-LEC	TraesCS4D02G102700	0.151935	0.370376	-0.609282	0.444523
RLK-Pelle_LRR-XII-1	TraesCS7D02G357100	0.271514	0.411682	-2.72001	0.0317723
RLK-Pelle_L-LEC	TraesCS2B02G220900	0.985413	0.00161763	-1.8796	0.0156653
RLK-Pelle_LRR-XII-1	TraesCS5D02G543000	-2.70492	1.36641e-21	-3.33219	0.0943085
RLK-Pelle_SD-2b	TraesCS2A02G545800	-5.20993	1.08874e-44	-2.24437	0.00139049
RLK-Pelle_LRR-III	TraesCS5A02G160500	0.00847751	0.96235	5.51866	0.00438656
RLK-Pelle_WAK_LRK10L-1	TraesCS3B02G053700	1.56005	2.87428e-09	-0.143449	0.942756
RLK-Pelle_RLCK-VI	TraesCS7D02G424500	1.56571	0.00139267	2.25987	0.174379
RLK-Pelle_LRR-XII-1	TraesCS2B02G080600	-2.02203	0.617308	-0.218807	0.916642
RLK-Pelle_SD-2b	TraesCS7A02G447800	-2.07389	0.607882	-0.975081	0.22842
RLK-Pelle_LRK10L-2	TraesCS5D02G284600	0.40666	0.717614	0.280696	0.731781
RLK-Pelle_SD-2b	TraesCS2A02G299200	0.0253311	0.987394	0.14488	0.746234
RLK-Pelle_DLSV	TraesCS2D02G217400	-0.124882	0.423918	0.633332	0.0447336
RLK-Pelle_L-LEC	TraesCS7B02G121700	-0.674314	0.0013875	-1.75435	0.208724
RLK-Pelle_LRK10L-2	TraesCS3D02G014100	0.950902	0.474424	-1.25931	0.00645932
RLK-Pelle_LRR-Xb-1	TraesCS4D02G109000	0.373347	0.339233	-1.15186	0.0981544
RLK-Pelle_LRK10L-2	TraesCS1A02G017900	-3.02407	0.114764	-1.66926	0.00458076
RLK-Pelle_RLCK-IV	TraesCS4B02G315400	-0.803536	0.0384945	-0.286144	0.593861
RLK-Pelle_Extensin	TraesCS2D02G362200	0.144698	0.614074	2.70783	0.000713684
RLK-Pelle_LRR-XII-1	TraesCS1A02G144200	-1.48598	4.79784e-05	2.15159	0.346049
RLK-Pelle_L-LEC	TraesCS7D02G080500	2.4686	1.47422e-05	-1.97966	0.00886268
RLK-Pelle_DLSV	TraesCS7B02G461900	-1.54052	2.5729e-23	-0.810403	0.0387796
RLK-Pelle_L-LEC	TraesCS1B02G467700	1.57241	0.697134	-0.241527	0.736694
RLK-Pelle_LRR-VI-1	TraesCS4B02G075400	0.0792937	0.874861	3.46231	2.30464e-05
RLK-Pelle_LRR-I-2	TraesCS7A02G213000	-0.603764	6.82722e-05	-0.552063	0.122674
RLK-Pelle_CrRLK1L-1	TraesCS3D02G072200	0.234021	0.851402	-1.4025	0.0253726
RLK-Pelle_L-LEC	TraesCS6D02G258200	0.00810895	0.960101	-1.79867	0.454839
RLK-Pelle_LRR-I-1	TraesCS4A02G173400	1.31476	0.232357	-1.05478	0.336171
RLK-Pelle_RLCK-IXa	TraesCS3D02G436200	0.207981	0.861874	-2.14872	0.593009
RLK-Pelle_URK-1	TraesCS2B02G266100	0.731689	4.49507e-05	1.48046	0.0511879
RLK-Pelle_RLCK-XII-1	TraesCS5A02G500000	-2.03094	6.91249e-28	-0.0650166	0.891468
RLK-Pelle_PERK-2	TraesCS3B02G245800	0.199586	0.337286	0.0768533	0.829138
RLK-Pelle_RLCK-VIIa-2	TraesCS4B02G287300	0.142472	0.247557	-0.27027	0.427206
RLK-Pelle_DLSV	TraesCS4A02G223600	-2.01826	1.89141e-13	-0.940589	0.280236
RLK-Pelle_L-LEC	TraesCS5D02G173100	-0.473312	0.759638	0.320788	0.70422
RLK-Pelle_RLCK-VIIa-2	TraesCS6B02G283600	-0.906739	2.24856e-05	1.84481	0.0892902
RLK-Pelle_RLCK-VIIa-2	TraesCS5A02G215200	-1.66905	6.65907e-07	0.725854	0.370378
RLK-Pelle_SD-2b	TraesCS3B02G273200	0.0433581	0.842235	4.17835	0.0917622
RLK-Pelle_WAK_LRK10L-1	TraesCS5D02G455500	-0.0174282	0.945123	-0.230159	0.755596
RLK-Pelle_RLCK-VIII	TraesCS6A02G020100	0.444521	0.0892123	-0.935498	0.0320052
RLK-Pelle_WAK	TraesCS6A02G054500	-3.35689	5.88861e-32	-1.75998	2.34668e-05
RLK-Pelle_L-LEC	TraesCS3B02G348100	0.274823	0.218063	-0.448634	0.200789
RLK-Pelle_RLCK-XVI	TraesCS6D02G031600	0.0143052	0.933988	2.59186	0.000164854
RLK-Pelle_L-LEC	TraesCS5B02G449800	0.596083	0.83707	-1.51045	0.00161361
RLK-Pelle_DLSV	TraesCS3B02G478400	-0.812915	0.0526487	-3.14536	0.414148
RLK-Pelle_DLSV	TraesCS2A02G092000	0.216079	0.445365	-0.841111	0.175598
RLK-Pelle_LysM	TraesCS3A02G370900	-0.0523614	0.922571	-2.44927	0.54024
RLK-Pelle_LRR-III	TraesCS4D02G179100	-0.571663	0.130424	2.73496	0.142036
RLK-Pelle_RLCK-V	TraesCS1D02G191800	0.85055	0.182901	0.448296	0.762785
RLK-Pelle_RLCK-IV	TraesCS2D02G356600	-0.744551	9.80435e-06	-1.19985	0.00119629
RLK-Pelle_LRR-XII-1	TraesCS4D02G081700	4.07458	0.0573657	1.22489	0.741642
RLK-Pelle_LRR-Xb-1	TraesCS6A02G125500	-3.69708	6.10215e-17	-5.91819	0.00139083
RLK-Pelle_RLCK-V	TraesCS2D02G301200	-0.142139	0.440199	3.7732	2.16343e-05
RLK-Pelle_LysM	TraesCS7D02G265400	0.0181601	0.915745	-0.321452	0.308721
RLK-Pelle_RLCK-VIIa-2	TraesCS1A02G110000	-4.98204	1.08941e-124	-0.923013	0.128515
RLK-Pelle_LRR-XI-1	TraesCS3A02G404900	-5.92052	2.17879e-12	-1.77744	0.660973
RLK-Pelle_LRK10L-2	TraesCS2D02G530700	-2.62285	0.466912	-1.15701	0.538352
RLK-Pelle_RLCK-Os	TraesCS6A02G301300	2.35439	0.0274279	1.2208	0.310399
RLK-Pelle_DLSV	TraesCS1D02G431400	0.132275	0.481872	-2.30512	0.000423116
RLK-Pelle_DLSV	TraesCS5B02G059000	0.249517	0.368462	-0.41183	0.340391
RLK-Pelle_RLCK-X	TraesCS7D02G500300	-0.257783	0.448688	4.77742	7.52814e-07
RLK-Pelle_DLSV	TraesCS2D02G463100	-1.62842	2.88808e-39	-0.37465	0.315168
RLK-Pelle_DLSV	TraesCS2D02G223400	3.07964	0.124215	0.324834	0.785154
RLK-Pelle_DLSV	TraesCS4A02G317600	-0.412714	0.899981	-0.869096	0.136309
RLK-Pelle_DLSV	TraesCS4A02G497800	-0.244469	0.170175	-0.04031	0.971214
RLK-Pelle_CR4L	TraesCS3D02G002200	-3.79274	3.7362e-36	-3.00774	1.09194e-05
RLK-Pelle_LRR-XI-1	TraesCS5A02G152800	1.55174	0.0225381	-1.58275	0.236543
RLK-Pelle_WAK_LRK10L-1	TraesCS3D02G030600	-0.547296	0.140837	-0.292505	0.715263
RLK-Pelle_RLCK-VIIa-1	TraesCS4D02G322200	-0.00724944	0.974269	0.763601	0.12805
RLK-Pelle_LRR-VII-3	TraesCS2D02G395000	0.0653321	0.666917	1.00511	0.63667
RLK-Pelle_RLCK-VIIa-1	TraesCS1B02G329700	0.82731	0.657685	2.5365	0.524555
RLK-Pelle_CR4L	TraesCS1B02G089100	-2.92946	5.04953e-60	-0.163993	0.782307
RLK-Pelle_L-LEC	TraesCS7A02G249400	-0.980901	1.91693e-07	0.22606	0.659532
RLK-Pelle_LRR-III	TraesCS2B02G538500	-0.590355	0.000670962	-0.0333085	0.973497
RLK-Pelle_DLSV	TraesCS6A02G276300	-1.1498	1.33372e-16	0.400454	0.712643
RLK-Pelle_DLSV	TraesCS5D02G422300	0.188064	0.377607	-0.696146	0.227993
RLK-Pelle_LRR-II	TraesCS6B02G319700	0.306586	0.111826	-0.200955	0.71289
RLK-Pelle_LRK10L-2	TraesCS3B02G055900	-1.8546	0.00509584	-1.50672	0.0553279
RLK-Pelle_RLCK-IXb	TraesCS6A02G182800	-0.884307	0.401614	-1.23165	0.0802173
RLK-Pelle_LRR-XI-1	TraesCS1B02G479300	0.640474	0.0631858	4.62238	0.0959494
RLK-Pelle_RLCK-IXb	TraesCS2A02G079300	-1.60294	5.87597e-18	-0.509532	0.177283
RLK-Pelle_LRR-Xb-1	TraesCS6D02G213000	-0.131293	0.737337	-0.462306	0.491699
RLK-Pelle_SD-2b	TraesCS7D02G444700	-0.950879	0.000341997	0.156391	0.795674
RLK-Pelle_DLSV	TraesCS2A02G418400	-0.975338	1.03609e-05	1.06551	0.183447
RLK-Pelle_LRR-III	TraesCS5D02G210800	-2.34881	4.14397e-34	-0.181754	0.729871
RLK-Pelle_LRR-XII-1	TraesCS1B02G187300	0.449264	0.593085	-0.416606	0.784256
RLK-Pelle_LRR-V	TraesCS6B02G181300	0.182224	0.234562	0.462664	0.629873
RLK-Pelle_LRR-III	TraesCS6A02G244300	-0.0625415	0.899111	4.63221	0.00759784
RLK-Pelle_LRR-III	TraesCS5A02G026300	0.126245	0.525149	2.94439	6.42546e-07
RLK-Pelle_RLCK-VIIa-2	TraesCS5D02G147600	0.153255	0.566858	2.98568	0.00365752
RLK-Pelle_RKF3	TraesCS4B02G109400	-0.687466	0.000704349	-0.248589	0.573239
RLK-Pelle_LRR-XII-1	TraesCS2D02G067400	1.08834	0.502482	-1.28896	0.35647
RLK-Pelle_DLSV	TraesCS5D02G494300	-0.318073	0.574194	-1.53175	0.00140472
RLK-Pelle_LRR-XI-1	TraesCS1D02G380900	1.57241	0.697134	-1.07859	0.0417707
RLK-Pelle_PERK-1	TraesCS1D02G339600	-0.731643	0.36042	2.46619	0.536513
RLK-Pelle_LRR-III	TraesCS2B02G344900	-1.2048	0.00145578	-0.164517	0.705346
RLK-Pelle_CrRLK1L-1	TraesCS7B02G241900	-0.467424	0.000164302	0.817372	0.0477487
RLK-Pelle_LRR-XI-1	TraesCS2A02G230100	0.96358	7.57997e-07	0.623674	0.0759534
RLK-Pelle_LRR-III	TraesCS4A02G267300	-0.0532098	0.773052	1.09782	0.0402192
RLK-Pelle_RLCK-VIIa-2	TraesCS4B02G207500	-0.48208	0.00648951	-0.233189	0.39227
RLK-Pelle_WAK_LRK10L-1	TraesCS3D02G124200	1.71717	1.41927e-15	3.1546	0.0115641
RLK-Pelle_DLSV	TraesCS1A02G073300	1.54382	1.62921e-05	0.291272	0.521091
RLK-Pelle_WAK	TraesCS5D02G281200	3.07574	0.000900653	0.335928	0.47888
RLK-Pelle_LRR-XI-1	TraesCS1D02G002700	-0.681719	0.0576581	-3.89878	5.3535e-05
RLK-Pelle_SD-2b	TraesCS3B02G273100	-1.70305	0.168852	-2.2066	0.476584
RLK-Pelle_LRR-III	TraesCS3A02G148400	0.0273627	0.867844	1.46504	0.000208185
RLK-Pelle_LRR-V	TraesCS2B02G229600	0.00164985	0.992343	1.09339	0.0752838
RLK-Pelle_WAK	TraesCS1A02G016300	-0.368254	0.67113	-1.05127	0.373921
RLK-Pelle_SD-2b	TraesCS2A02G505200	-3.56414	3.95227e-40	-3.34064	0.022787
RLK-Pelle_LysM	TraesCS7A02G264400	-0.0645637	0.770142	-0.614685	0.0369149
RLK-Pelle_LRR-III	TraesCS6A02G244100	-0.0737865	0.839158	5.11598	9.34043e-05
RLK-Pelle_LRR-XI-1	TraesCS7A02G011300	-0.192834	0.732061	-1.24074	0.0242352
RLK-Pelle_DLSV	TraesCS3A02G493500	3.40167	0.217564	-0.808653	0.164422
RLK-Pelle_RLCK-IXb	TraesCS6B02G213600	-2.25498	0.575426	1.35807	0.351152
RLK-Pelle_RLCK-IV	TraesCS5D02G189900	0.00128442	0.996416	-0.720239	0.205545
RLK-Pelle_LRR-XII-1	TraesCS6B02G252800	1.18112	0.554599	-2.23284	0.00557202
RLK-Pelle_DLSV	TraesCS4A02G467500	-0.477977	0.468795	-1.77744	0.660973
RLK-Pelle_LRR-XII-1	TraesCS7D02G144900	0.112438	0.85671	-0.524248	0.497401
RLK-Pelle_LRR-III	TraesCS3B02G374400	-0.544567	0.0161071	1.58079	0.132688
RLK-Pelle_SD-2b	TraesCS3B02G079400	1.69093	0.290191	-2.6092	0.0405953
RLK-Pelle_LRR-Xb-1	TraesCS2A02G550200	0.663121	0.0108434	-1.05789	0.0167163
RLK-Pelle_LRR-XI-1	TraesCS2A02G330000	0.50505	0.00581149	2.95202	0.0114119
RLK-Pelle_LRR-III	TraesCS2B02G121100	-0.0871581	0.527276	0.704953	0.182054
RLK-Pelle_PERK-1	TraesCS1D02G126300	-0.989867	2.8218e-12	1.92591	0.00071639
RLK-Pelle_SD-2b	TraesCS7A02G455800	0.914451	1.90088e-08	-0.558389	0.138339
RLK-Pelle_CR4L	TraesCS4D02G106000	-0.354844	0.0760762	1.05466	0.0748709
RLK-Pelle_WAK	TraesCS1B02G352600	-0.292542	0.793279	-0.101872	0.943099
RLK-Pelle_WAK	TraesCS3B02G579200	0.131018	0.839404	-1.18866	0.0126561
RLK-Pelle_DLSV	TraesCS7B02G333700	0.502509	0.0316555	-0.613275	0.256148
RLK-Pelle_DLSV	TraesCS1B02G454400	-1.27656	0.000783767	-1.96988	0.0807646
RLK-Pelle_LRR-XII-1	TraesCS3D02G438600	-2.52038	0.00206509	-4.31473	0.00633302
RLK-Pelle_RLCK-VIII	TraesCS3A02G395900	-0.0343173	0.855862	-0.179277	0.672566
RLK-Pelle_RLCK-VIII	TraesCS1A02G079700	-1.25284	7.22334e-31	-0.0240169	0.937516
RLK-Pelle_SD-2b	TraesCS7B02G356400	2.61363	0.435102	-1.86745	0.644249
RLK-Pelle_WAK	TraesCS7D02G087000	0.251347	0.568568	-0.360057	0.454743
RLK-Pelle_RLCK-XIII	TraesCS6D02G028100	1.87384	0.000201754	2.14576	0.0901967
RLK-Pelle_WAK	TraesCS5A02G274100	-0.704427	0.617952	0.00581214	0.986832
RLK-Pelle_WAK_LRK10L-1	TraesCS3A02G262100	-0.318411	0.0570747	-0.0376539	0.929565
RLK-Pelle_LRR-XII-1	TraesCS4B02G351400	-0.166071	0.654681	-1.42811	0.252699
RLK-Pelle_RLCK-VIIa-2	TraesCS1A02G031200	0.539777	7.88946e-05	0.0368991	0.896498
RLK-Pelle_L-LEC	TraesCS2A02G455600	-0.02117	0.94172	0.766698	0.717071
RLK-Pelle_RLCK-X	TraesCS6B02G174100	0.557061	0.0710976	5.23503	0.00378293
RLK-Pelle_LRR-XI-1	TraesCS2B02G265700	0.875274	0.0010618	1.92645	0.632384
RLK-Pelle_LRR-I-1	TraesCS6D02G112200	-0.462072	0.727514	-4.06992	0.080355
RLK-Pelle_RLCK-V	TraesCS2D02G159800	-0.0571962	0.690952	0.592719	0.449817
RLK-Pelle_WAK	TraesCS4A02G391600	0.593005	0.21965	-0.628734	0.214212
RLK-Pelle_DLSV	TraesCS2B02G621800	-0.40684	0.222223	3.9396	0.316989
RLK-Pelle_DLSV	TraesCS3D02G316900	-0.314896	0.198275	2.3421	0.338604
RLK-Pelle_SD-2b	TraesCS3A02G435200	-1.14536	0.045557	-3.03621	0.100267
RLK-Pelle_L-LEC	TraesCS4A02G315100	0.830135	0.751977	-0.188276	0.908283
RLK-Pelle_DLSV	TraesCS2D02G539100	2.57373	0.44696	-0.308079	0.918743
RLK-Pelle_DLSV	TraesCS2B02G021500	-0.223242	0.0993609	-1.18526	0.760621
RLK-Pelle_DLSV	TraesCS2A02G217200	0.547863	0.0077944	-0.109251	0.858645
RLK-Pelle_L-LEC	TraesCS6B02G160600	-0.223358	0.449997	-1.49178	0.0518923
RLK-Pelle_DLSV	TraesCS5A02G186500	0.735486	0.0178881	-1.79641	0.000352803
RLK-Pelle_LRR-VII-1	TraesCS3D02G337800	0.352287	0.0692116	2.43822	0.219254
RLK-Pelle_LRK10L-2	TraesCSU02G044100	0.62261	0.104372	-1.51882	0.0319626
RLK-Pelle_RLCK-Os	TraesCS6D02G280700	0.179649	0.559483	1.80981	0.0876234
RLK-Pelle_DLSV	TraesCS3D02G436900	-2.72138	0.437797	0.933659	0.111353
RLK-Pelle_L-LEC	TraesCS2B02G053500	1.7204	4.84947e-05	0.0450182	0.952684
RLK-Pelle_LRR-XII-1	TraesCS2B02G483400	-1.35238	9.44666e-07	-3.17624	0.000253814
RLK-Pelle_SD-2b	TraesCS3B02G291900	1.15275	0.323542	1.56266	0.0198208
RLK-Pelle_SD-2b	TraesCS7B02G356800	0.911429	0.0486799	-0.910776	0.378292
RLK-Pelle_RLCK-VIIa-2	TraesCS6D02G316600	-3.72823	1.29829e-191	0.90321	0.0157674
RLK-Pelle_RLCK-VIIa-2	TraesCSU02G105900	0.29627	0.184992	-0.719256	0.0813032
RLK-Pelle_WAK_LRK10L-1	TraesCS1A02G374700	1.92573	0.00580591	0.0313293	0.992452
RLK-Pelle_WAK	TraesCS5D02G373700	-2.90013	8.07684e-35	-2.43294	1.60024e-05
RLK-Pelle_LRR-XI-1	TraesCS1B02G134100	0.340353	0.0289094	2.71698	0.494481
RLK-Pelle_WAK	TraesCS6A02G043900	-0.215956	0.926924	1.0239	0.688707
RLK-Pelle_WAK	TraesCS7D02G147900	-0.466527	0.206404	-0.398405	0.515416
RLK-Pelle_CR4L	TraesCS7D02G318600	-2.11667	5.71795e-54	0.605536	0.218179
RLK-Pelle_CR4L	TraesCS3D02G188500	1.22926	2.56416e-07	-0.0138968	0.987579
RLK-Pelle_L-LEC	TraesCS6B02G454900	-3.16727	0.307376	-1.30638	0.217274
RLK-Pelle_DLSV	TraesCS6D02G376600	-0.31503	0.791953	-1.1137	0.656772
RLK-Pelle_LRR-XII-1	TraesCS7D02G053400	-1.06859	0.534968	-2.61189	0.276028
RLK-Pelle_DLSV	TraesCS4A02G323500	-0.512897	0.0458984	-5.06623	5.93466e-07
RLK-Pelle_CrRLK1L-1	TraesCS2A02G079600	0.17956	0.834118	1.92645	0.632384
RLK-Pelle_WAK	TraesCS7A02G091500	0.974106	5.51804e-05	-1.11241	0.0558938
RLK-Pelle_SD-2b	TraesCS3A02G148300	0.82595	0.301257	-0.916674	0.507369
RLK-Pelle_DLSV	TraesCS2A02G211900	1.6637	0.402325	3.85928	0.227766
RLK-Pelle_WAK	TraesCS5B02G455500	-0.0460969	0.916196	-0.630695	0.411492
RLK-Pelle_LRR-XII-1	TraesCS5A02G222200	0.870913	0.134513	-3.27523	0.144365
RLK-Pelle_DLSV	TraesCS1B02G091900	0.432944	0.0725099	2.60773	2.48284e-12
RLK-Pelle_LRR-III	TraesCS4D02G173400	-0.0429889	0.854516	-0.25397	0.700337
RLK-Pelle_SD-2b	TraesCS6D02G148800	0.283859	0.633947	1.24631	0.362784
RLK-Pelle_LRR-XII-1	TraesCS3B02G052600	-2.51368	2.50593e-07	-1.41314	0.0158269
RLK-Pelle_CR4L	TraesCS4B02G108900	-0.595855	0.00318726	0.809944	0.136246
RLK-Pelle_LRR-XI-1	TraesCS3B02G310000	-1.37727	3.58465e-23	-2.01376	0.00271592
RLK-Pelle_LRR-XIV	TraesCS2A02G255300	0.144545	0.435621	-1.35405	0.0111704
RLK-Pelle_DLSV	TraesCS6B02G430900	0.723945	0.125851	-1.18695	0.767806
RLK-Pelle_SD-2b	TraesCS5B02G000800	0.978097	4.23716e-10	-0.861415	0.430924
RLK-Pelle_RLCK-VIIa-1	TraesCS2B02G137800	0.398803	0.00477499	0.984053	0.0106101
RLK-Pelle_LRR-III	TraesCS1D02G301400	-0.0888965	0.68139	0.0642063	0.898567
RLK-Pelle_LRR-XI-1	TraesCS1D02G115400	0.249277	0.0793579	2.93502	0.459398
RLK-Pelle_LysM	TraesCS6D02G381200	1.21224	9.27025e-05	0.431332	0.346171
RLK-Pelle_LRR-XII-1	TraesCS3D02G061200	1.05978	0.000869618	0.489871	0.670993
RLK-Pelle_SD-2b	TraesCS3A02G064400	-0.676312	0.0272255	-1.87584	9.46989e-05
RLK-Pelle_LRR-I-1	TraesCS6B02G150000	0.60278	0.025488	-0.831169	0.80513
RLK-Pelle_RLCK-XV	TraesCS6A02G180900	-0.0366177	0.785468	0.935645	0.0446619
RLK-Pelle_DLSV	TraesCS3A02G491400	-2.08081	0.000124223	-3.52342	0.217824
RLK-Pelle_LRR-III	TraesCS1B02G311800	-0.227119	0.326757	1.75383	0.0262028
RLK-Pelle_RLCK-IXb	TraesCS2D02G076700	-1.61901	1.12912e-20	-0.656688	0.0439164
RLK-Pelle_SD-2b	TraesCS3B02G175400	-0.528947	0.718365	-0.855916	0.448949
RLK-Pelle_WAK	TraesCS5D02G374500	1.00453	0.000217975	1.50877	0.71043
RLK-Pelle_WAK	TraesCS1A02G012100	2.20932	0.555564	0.890324	0.82728
RLK-Pelle_SD-2b	TraesCS7D02G384400	2.50209	0.0031126	1.92645	0.632384
RLK-Pelle_DLSV	TraesCS3A02G021600	0.098855	0.908499	-1.12586	0.20473
RLK-Pelle_LRK10L-2	TraesCS3A02G012900	0.241897	0.68289	-2.92794	0.000387346
RLK-Pelle_DLSV	TraesCS1A02G422800	-1.24402	3.65638e-06	-3.33558	4.56616e-06
RLK-Pelle_LRR-Xb-1	TraesCS6A02G124500	-1.64075	4.53407e-12	-0.792887	0.246818
RLK-Pelle_DLSV	TraesCS2A02G024900	-3.60469	2.18695e-60	-0.613221	0.425909
RLK-Pelle_RLCK-XIII	TraesCS2D02G386900	-2.80053	7.39438e-48	1.25962	0.0694294
RLK-Pelle_DLSV	TraesCS7D02G099200	-1.23595	0.669513	-2.93953	0.000197007
RLK-Pelle_RLCK-VIIa-2	TraesCS7D02G519800	0.854006	0.0270314	-1.39427	0.332414
RLK-Pelle_WAK	TraesCS1D02G342300	-0.157786	0.676876	-2.39211	0.342569
RLK-Pelle_SD-2b	TraesCS1A02G016000	1.3863	0.36111	-2.11303	0.220671
RLK-Pelle_DLSV	TraesCS7D02G424800	0.227127	0.741222	-0.818122	0.236627
RLK-Pelle_PERK-1	TraesCS1D02G004300	-0.0549266	0.790383	-0.0521522	0.895042
RLK-Pelle_LRR-XI-1	TraesCS2B02G138400	-0.0635091	0.826202	-1.71103	0.0814049
RLK-Pelle_DLSV	TraesCS2B02G563400	-0.257129	0.257493	-2.14872	0.593009
RLK-Pelle_LRR-VI-1	TraesCS5A02G428900	0.296887	0.388468	0.329535	0.66836
RLK-Pelle_LRR-XII-1	TraesCS2B02G524300	0.982219	0.0365054	-1.18526	0.760621
RLK-Pelle_LRR-XII-1	TraesCS2B02G084000	-0.244593	0.798277	-0.0771794	0.916378
RLK-Pelle_L-LEC	TraesCS2A02G571200	-2.25498	0.575426	1.50877	0.71043
RLK-Pelle_LRR-XII-1	TraesCS2D02G013300	1.95556	0.000715063	-0.882118	0.628108
RLK-Pelle_DLSV	TraesCS6A02G378900	2.07695	2.57707e-24	-0.38059	0.88905
RLK-Pelle_LRR-XII-1	TraesCS2D02G066500	1.48	0.0987515	-0.102465	0.954577
RLK-Pelle_DLSV	TraesCS2D02G537700	-0.0376316	0.923769	-1.53434	0.0103931
RLK-Pelle_L-LEC	TraesCS6B02G002500	-1.21594	3.41314e-07	-1.00807	0.0789563
RLK-Pelle_Extensin	TraesCS3D02G251400	-0.440233	0.0253724	0.685998	0.144791
RLK-Pelle_LRR-VI-2	TraesCS1D02G224300	0.414184	0.244348	4.06797	1.04627e-08
RLK-Pelle_DLSV	TraesCS7B02G462700	-2.12673	1.97597e-32	-1.21644	0.0070852
RLK-Pelle_DLSV	TraesCS7A02G434100	-1.28042	0.0144341	0.948265	0.53435
RLK-Pelle_URK-1	TraesCS2D02G301500	-0.103428	0.667474	1.20099	0.0216951
RLK-Pelle_CrRLK1L-1	TraesCS3D02G134400	-0.404725	0.0425704	-0.596765	0.0275846
RLK-Pelle_LRR-XI-1	TraesCS5A02G418500	-0.0780074	0.850953	-0.205714	0.711291
RLK-Pelle_LRR-VIII-1	TraesCS3A02G095000	-0.93673	1.70675e-08	-1.28209	0.00425378
RLK-Pelle_LRR-XI-1	TraesCS1A02G444500	0.494023	0.156407	1.36407	0.516545
RLK-Pelle_L-LEC	TraesCS6D02G219000	-0.943028	0.0468433	-2.98531	0.0011283
RLK-Pelle_LRR-XI-1	TraesCS5D02G339600	1.19994	0.726957	-1.38826	0.371031
RLK-Pelle_RLCK-Os	TraesCS2D02G504300	0.319524	0.140099	-0.324062	0.734065
RLK-Pelle_LRR-XII-1	TraesCS2A02G359700	0.40209	0.437226	-0.457526	0.481806
RLK-Pelle_LRR-XII-1	TraesCS2D02G491600	0.223442	0.549506	-1.36112	0.015806
RLK-Pelle_LRR-VII-2	TraesCS5D02G190000	-1.1284	1.83706e-12	0.210976	0.832094
RLK-Pelle_LRR-Xb-1	TraesCS6B02G193600	1.15057	0.137783	-0.034967	0.970411
RLK-Pelle_LRR-VI-1	TraesCS5D02G437000	0.73417	0.0191748	-1.65726	0.0306998
RLK-Pelle_RLCK-IXb	TraesCS7D02G079400	-0.772356	6.52487e-09	-1.47593	4.14161e-06
RLK-Pelle_DLSV	TraesCS2D02G500900	-0.481432	0.737156	0.644455	0.534777
RLK-Pelle_L-LEC	TraesCS7B02G214000	-2.25498	0.575426	-1.77744	0.660973
RLK-Pelle_L-LEC	TraesCS4A02G201800	-0.0941888	0.553661	1.50877	0.71043
RLK-Pelle_DLSV	TraesCS5D02G194000	1.00736	0.179915	0.0802734	0.940004
RLK-Pelle_DLSV	TraesCS2D02G222900	-0.412714	0.899981	1.50877	0.71043
RLK-Pelle_RLCK-VI	TraesCS7A02G432900	0.562331	0.362259	1.88608	0.093121
RLK-Pelle_SD-2b	TraesCS3D02G064800	-0.45128	0.356801	-2.01715	0.000456401
RLK-Pelle_LRR-III	TraesCS4B02G149500	0.0145582	0.991189	2.93502	0.459398
RLK-Pelle_SD-2b	TraesCS7A02G431000	-2.25498	0.575426	-0.669258	0.235593
RLK-Pelle_CR4L	TraesCS3D02G493600	-3.53017	3.37737e-07	-3.34666	0.397647
RLK-Pelle_L-LEC	TraesCS2D02G201700	-0.725859	0.000179994	-2.05655	0.017858
RLK-Pelle_L-LEC	TraesCS3D02G430500	-2.25498	0.575426	-0.0961316	0.852941
RLK-Pelle_L-LEC	TraesCS2D02G201400	-1.1136	5.965e-08	-2.26316	0.00292154
RLK-Pelle_SD-2b	TraesCS7B02G301100	-4.3833	0.0636303	0.360601	0.708137
RLK-Pelle_LRR-III	TraesCS5D02G165400	0.0459828	0.828567	-0.642336	0.81369
RLK-Pelle_RLCK-VIIa-1	TraesCS3D02G457400	0.253683	0.0399109	0.823135	0.0120815
RLK-Pelle_L-LEC	TraesCS2B02G220700	-0.847074	0.00468546	-1.63456	0.00533365
RLK-Pelle_LRR-XII-1	TraesCS2B02G620800	0.803187	0.373537	-1.17926	0.0335947
RLK-Pelle_WAK	TraesCS5A02G444600	0.304544	0.875709	-1.86745	0.644249
RLK-Pelle_RLCK-VIII	TraesCS2D02G346600	-1.00248	0.00258843	-0.786395	0.0830968
RLK-Pelle_L-LEC	TraesCS5B02G159000	0.330576	0.0182021	-0.364545	0.171613
RLK-Pelle_LRR-XI-1	TraesCS4D02G088500	-0.963353	6.67185e-10	0.228152	0.654524
RLK-Pelle_LRR-XI-1	TraesCS4A02G482900	-1.34051	0.176929	-0.0506739	0.933384
RLK-Pelle_LRR-XI-2	TraesCS7B02G122800	-1.88112	9.12148e-23	-1.39043	0.00279397
RLK-Pelle_LRR-XII-1	TraesCS2B02G080100	1.72152	0.227008	-1.24088	0.223654
RLK-Pelle_LRR-I-1	TraesCS6A02G122200	-0.558009	0.554552	-5.34568	0.000100757
RLK-Pelle_RLCK-VIIa-2	TraesCS7D02G381900	-0.0810312	0.639517	0.321244	0.387362
RLK-Pelle_RLCK-IXa	TraesCS1B02G246900	-0.613465	0.0237451	1.649	0.28383
RLK-Pelle_LRR-XI-1	TraesCS1A02G006200	1.57241	0.697134	-2.66266	0.0793473
RLK-Pelle_RLCK-VIIa-2	TraesCS7D02G130600	0.838959	2.47293e-08	-0.209194	0.603917
RLK-Pelle_WAK	TraesCS1A02G012000	0.263782	0.577453	1.83751	0.590218
RLK-Pelle_RLCK-VIIa-2	TraesCS5B02G208500	1.42538	0.145758	6.06431	0.000639907
RLK-Pelle_LRR-XII-1	TraesCS7B02G262000	-0.320916	0.540407	0.519307	0.595347
RLK-Pelle_LRR-XII-1	TraesCS5D02G546900	0.317841	0.705623	2.93502	0.459398
RLK-Pelle_DLSV	TraesCS2B02G576600	0.25647	0.161949	1.7668	0.19564
RLK-Pelle_LRR-XI-1	TraesCS7A02G012200	-2.07389	0.607882	1.02368	0.36183
RLK-Pelle_RLCK-Os	TraesCS2D02G504400	1.6281	5.90771e-06	-0.119746	0.95555
RLK-Pelle_DLSV	TraesCS5D02G059300	-0.265052	0.11914	-2.36011	2.27136e-05
RLK-Pelle_WAK_LRK10L-1	TraesCS5B02G069900	0.309879	0.151098	0.227133	0.726514
RLK-Pelle_SD-2b	TraesCS5B02G520600	-1.06093	7.27241e-11	-0.995335	0.00412657
RLK-Pelle_LRR-XII-1	TraesCS6D02G369600	0.0771321	0.921969	-1.32222	0.0238866
RLK-Pelle_LRR-XI-1	TraesCS5B02G182100	0.662218	0.659542	1.35811	0.56313
RLK-Pelle_RLCK-IXa	TraesCS3A02G443800	1.44361	0.117925	-0.393979	0.585706
RLK-Pelle_LRR-Xb-1	TraesCS6B02G153400	-1.50452	2.20301e-08	-1.79853	0.252074
RLK-Pelle_L-LEC	TraesCS2B02G477600	-0.475629	0.343382	-1.59539	0.0267516
RLK-Pelle_WAK	TraesCS7D02G241500	0.203919	0.790927	-1.21371	0.0906669
RLK-Pelle_WAK	TraesCS7A02G242800	0.0301538	0.910162	-0.622568	0.153074
RLK-Pelle_LRR-VI-2	TraesCS2A02G580000	-0.224617	0.108844	4.73797	4.5705e-06
RLK-Pelle_LRR-VII-1	TraesCS3A02G344300	0.364691	0.12862	1.38968	0.313441
RLK-Pelle_URK-2	TraesCS6B02G238100	0.408134	0.834779	-2.86066	0.0626797
RLK-Pelle_DLSV	TraesCS6B02G303800	-0.841986	5.57053e-05	0.363862	0.689556
RLK-Pelle_LRR-Xb-1	TraesCS6A02G124700	-1.30309	0.0186282	-1.32374	0.0964947
RLK-Pelle_L-LEC	TraesCS7B02G415900	0.928213	0.706116	-0.0485434	0.947127
RLK-Pelle_RLCK-IXb	TraesCS6D02G227800	1.48433	0.000840513	2.94671	0.148865
RLK-Pelle_CrRLK1L-1	TraesCS3B02G567500	1.57241	0.697134	-1.74065	0.00866168
RLK-Pelle_WAK	TraesCS5B02G526000	0.860664	0.415357	-0.360759	0.689099
RLK-Pelle_LRR-XIIIb	TraesCS7A02G164000	-1.18285	0.642485	6.27501	0.000147568
RLK-Pelle_RLCK-VIIa-2	TraesCS5D02G493800	-0.406885	0.123105	-0.0934958	0.79816
RLK-Pelle_WAK	TraesCS7A02G425700	2.58408	0.0111782	-0.164069	0.7046
RLK-Pelle_DLSV	TraesCS2B02G241900	2.6456	3.16079e-07	0.280995	0.865677
RLK-Pelle_LRR-XI-1	TraesCS5B02G412400	0.51652	0.0163255	2.30512	2.36769e-07
RLK-Pelle_LysM	TraesCS6A02G258900	0.542097	0.00236174	0.703755	0.103
RLK-Pelle_L-LEC	TraesCS2D02G040700	2.95155	0.111616	1.16572	0.751587
RLK-Pelle_LRR-XI-1	TraesCS4D02G235800	0.784208	3.27086e-06	3.46969	0.0214563
RLK-Pelle_L-LEC	TraesCS2A02G214100	-2.48112	0.0168779	-1.02263	0.204142
RLK-Pelle_L-LEC	TraesCS2D02G582800	0.460389	0.882455	-1.77744	0.660973
RLK-Pelle_L-LEC	TraesCS2B02G485000	0.982797	0.100102	-1.88037	0.00818088
RLK-Pelle_LRR-XI-1	TraesCS1D02G002900	-3.01656	0.412627	-2.53903	0.00020578
RLK-Pelle_LRR-V	TraesCS2D02G174500	0.305509	0.306623	0.86705	0.315249
RLK-Pelle_WAK_LRK10L-1	TraesCS4D02G238900	0.507321	0.0092173	-0.496471	0.142078
RLK-Pelle_LRR-III	TraesCS2A02G444000	-0.211513	0.272486	2.55591	6.25307e-07
RLK-Pelle_L-LEC	TraesCS2B02G007400	-0.454665	0.51774	-0.300635	0.563336
RLK-Pelle_LRR-XII-1	TraesCS1A02G009500	3.57349	0.174257	-2.8337	0.0187487
RLK-Pelle_CrRLK1L-1	TraesCS2B02G272800	0.402661	0.309213	-0.0987945	0.903366
RLK-Pelle_RKF3	TraesCS4A02G205800	-0.678768	5.38345e-05	-0.0401164	0.925209
RLK-Pelle_DLSV	TraesCS5B02G053800	-0.514461	0.00272112	-1.43792	4.04289e-05
RLK-Pelle_RLCK-VI	TraesCS7A02G502700	0.671075	0.00830284	2.59843	0.155587
RLK-Pelle_DLSV	TraesCS3D02G040600	-0.545625	0.128987	-1.86745	0.644249
RLK-Pelle_LRR-XII-1	TraesCS3B02G481000	-0.979912	0.00222716	-3.41457	0.345223
RLK-Pelle_DLSV	TraesCS7D02G451300	-0.918161	4.57415e-07	-0.604153	0.154132
RLK-Pelle_DLSV	TraesCS3D02G439500	-0.63543	0.0511995	-1.86745	0.644249
RLK-Pelle_SD-2b	TraesCS2D02G297100	-1.26345	0.241625	0.823689	0.21348
RLK-Pelle_LRR-III	TraesCS4D02G132100	-0.423177	0.118076	0.890324	0.82728
RLK-Pelle_LRR-III	TraesCS6A02G417300	0.172267	0.501315	1.92645	0.632384
RLK-Pelle_LRR-XII-1	TraesCS2B02G080700	0.997	0.219869	-1.92564	0.00408531
RLK-Pelle_DLSV	TraesCS2B02G437400	0.267537	0.317928	0.0678238	0.931512
RLK-Pelle_LRR-XI-1	TraesCS3D02G276200	-1.34904	7.77387e-15	-1.84296	0.000725522
RLK-Pelle_DLSV	TraesCS4B02G343100	-0.00476952	0.970594	-0.456397	0.863529
RLK-Pelle_DLSV	TraesCS2B02G036600	-0.0804714	0.691331	-1.48151	0.000290941
RLK-Pelle_RLCK-IXb	TraesCS5D02G212200	-1.53568	2.83541e-07	0.388012	0.850376
RLK-Pelle_C-LEC	TraesCS3D02G079200	0.460326	0.00727135	0.110122	0.688648
RLK-Pelle_LRR-XIV	TraesCS4D02G055900	0.865187	2.4474e-06	0.471348	0.299236
RLK-Pelle_DLSV	TraesCS3B02G555800	-0.176464	0.778941	-2.3799	0.00224077
RLK-Pelle_LRR-XI-1	TraesCS6D02G174300	-1.85505	0.20977	-1.45044	0.151236
RLK-Pelle_L-LEC	TraesCS5B02G056000	0.564136	0.73535	-4.23108	0.086509
RLK-Pelle_LRR-XI-1	TraesCS5D02G158000	1.26758	0.103361	0.349619	0.918101
RLK-Pelle_LRR-V	TraesCS6D02G161000	-0.353174	0.0224055	0.503255	0.199433
RLK-Pelle_RLCK-VIIa-1	TraesCS4A02G105100	0.805249	0.559074	1.95437	0.627265
RLK-Pelle_LRR-XII-1	TraesCS3D02G088300	-0.563143	0.206655	-0.440042	0.549095
RLK-Pelle_DLSV	TraesCS5A02G480900	0.218537	0.645336	-1.18486	0.426024
RLK-Pelle_SD-2b	TraesCS2B02G316100	0.436183	0.389404	0.0425435	0.941404
RLK-Pelle_RLCK-XIII	TraesCS4B02G396500	1.7888	2.7618e-05	3.52689	0.0497343
RLK-Pelle_SD-2b	TraesCS5A02G237700	-0.162239	0.300331	-0.628995	0.58384
RLK-Pelle_WAK	TraesCS1D02G200500	-0.0517149	0.88065	-0.99343	0.0685335
RLK-Pelle_SD-2b	TraesCS7A02G127100	4.76143	0.00818865	0.578104	0.301717
RLK-Pelle_RLCK-IXb	TraesCS7D02G359000	0.336233	0.133384	-0.783426	0.0606256
RLK-Pelle_SD-2b	TraesCS7A02G091000	0.0326931	0.976212	-0.00203586	0.998359
RLK-Pelle_WAK	TraesCS6D02G210200	-0.252926	0.88919	-0.341531	0.423488
RLK-Pelle_LRK10L-2	TraesCS3B02G030500	1.16359	0.414866	-1.65971	0.00190834
RLK-Pelle_LRR-Xb-1	TraesCS6A02G044700	2.21765	4.39242e-27	0.86812	0.379837
RLK-Pelle_SD-2b	TraesCS7A02G431500	-0.861043	0.685781	-2.0846	0.363704
RLK-Pelle_DLSV	TraesCS2B02G036700	0.240796	0.203498	-0.559933	0.273174
RLK-Pelle_LRR-XI-1	TraesCS4A02G445500	1.56968	3.97739e-09	0.570661	0.342555
RLK-Pelle_WAK	TraesCS2D02G070600	-0.448388	0.515535	-0.872912	0.156232
RLK-Pelle_SD-2b	TraesCS2B02G554700	0.252149	0.262969	-4.9238	0.000642008
RLK-Pelle_LRR-V	TraesCS5B02G365500	0.0621817	0.90207	0.890324	0.82728
RLK-Pelle_WAK	TraesCS7D02G087100	-0.0976328	0.894581	-0.030825	0.982907
RLK-Pelle_DLSV	TraesCS7A02G539100	-0.879814	1.14553e-10	0.183725	0.636026
RLK-Pelle_DLSV	TraesCS1D02G239700	-0.109845	0.70494	0.507729	0.516948
RLK-Pelle_RLCK-V	TraesCS1A02G185100	0.151382	0.621576	6.08701	2.24419e-05
RLK-Pelle_LRR-XII-1	TraesCS5A02G520000	-0.390231	0.232012	-2.36967	0.155639
RLK-Pelle_DLSV	TraesCS4A02G467800	-0.150366	0.634512	2.93502	0.459398
RLK-Pelle_L-LEC	TraesCS5A02G161500	-0.736774	6.14305e-06	-0.195158	0.600266
RLK-Pelle_CrRLK1L-1	TraesCS3A02G171500	-0.778722	0.688128	0.885424	0.766777
RLK-Pelle_LRR-XIIIa	TraesCS3B02G199100	0.823995	0.277247	2.4729	0.00110616
RLK-Pelle_WAK	TraesCS6B02G459300	1.6487	0.682716	-0.859674	0.351705
RLK-Pelle_LRR-VII-1	TraesCS4A02G135200	-0.0978993	0.675298	-0.0336708	0.960663
RLK-Pelle_CR4L	TraesCS7A02G301300	-0.600868	0.101336	1.52701	0.0101495
RLK-Pelle_DLSV	TraesCS2D02G537800	2.15799	0.570361	1.48648	0.451719
RLK-Pelle_LRR-VII-1	TraesCS4D02G172000	0.0661345	0.726733	3.10777	0.109622
RLK-Pelle_CrRLK1L-1	TraesCS4A02G102900	-1.2181	8.85051e-14	-0.778792	0.0227149
RLK-Pelle_L-LEC	TraesCS1B02G062300	-0.608514	0.0253716	-2.23923	0.281623
RLK-Pelle_LRR-V	TraesCS6D02G092300	0.764391	0.177398	3.9396	0.316989
RLK-Pelle_DLSV	TraesCS2D02G222000	3.91055	0.0744688	1.96839	0.0372193
RLK-Pelle_DLSV	TraesCS1D02G076200	0.85982	0.00663695	1.08625	0.000358415
RLK-Pelle_DLSV	TraesCS1B02G451600	-1.44922	1.41957e-08	-1.03428	0.0511457
RLK-Pelle_LRR-III	TraesCS7B02G441200	0.262884	0.164208	2.33126	3.32735e-05
RLK-Pelle_RLCK-IXb	TraesCS1A02G208100	1.57241	0.697134	-1.03887	0.371937
RLK-Pelle_DLSV	TraesCS2D02G223000	0.183009	0.378709	-0.893742	0.101196
RLK-Pelle_LRR-XI-1	TraesCS7A02G042200	1.32442	0.00144425	0.133623	0.830162
RLK-Pelle_L-LEC	TraesCS5B02G084800	0.944481	0.00496294	0.00711747	0.996474
RLK-Pelle_DLSV	TraesCS2A02G486200	-0.128077	0.613347	-0.715578	0.674787
RLK-Pelle_SD-2b	TraesCS6A02G396100	-2.81985	1.63019e-06	0.425688	0.811854
RLK-Pelle_LRK10L-2	TraesCS6D02G033700	0.818055	0.00682013	-0.513768	0.838916
RLK-Pelle_WAK	TraesCS1B02G004100	-3.50767	0.218684	-1.77842	0.00103803
RLK-Pelle_LRR-II	TraesCS6A02G156100	0.265821	0.168802	0.609066	0.0874964
RLK-Pelle_RLCK-VIIa-2	TraesCS5A02G210300	1.60911	2.3169e-14	4.08001	0.000349666
RLK-Pelle_LRR-XII-1	TraesCS4B02G083700	2.6495	2.71857e-06	-0.76717	0.58823
RLK-Pelle_LRK10L-2	TraesCS3D02G048800	0.615621	0.870784	-0.553999	0.847075
RLK-Pelle_RLCK-VIIa-1	TraesCS7D02G220700	0.0181543	0.989344	1.80613	0.227991
RLK-Pelle_LRR-III	TraesCS2D02G443200	-0.372391	0.102418	2.06175	2.40707e-05
RLK-Pelle_L-LEC	TraesCSU02G179900	-0.620032	0.00542088	-4.50863	0.110602
RLK-Pelle_DLSV	TraesCS3A02G323700	0.22478	0.718996	0.777798	0.0750273
RLK-Pelle_LRR-II	TraesCS6B02G223700	-0.276743	0.051026	-0.950155	0.001702
RLK-Pelle_DLSV	TraesCS3B02G352300	-0.0260929	0.880619	0.996128	0.0765621
RLK-Pelle_RLCK-VI	TraesCS2B02G532900	0.448419	0.054117	3.92883	1.60925e-06
RLK-Pelle_LRR-XII-1	TraesCS7D02G374700	0.248459	0.616605	-1.56739	0.000735313
RLK-Pelle_LRR-XI-1	TraesCS3A02G276200	-0.855164	4.22552e-08	-1.65553	0.00385625
RLK-Pelle_RLCK-VIIa-2	TraesCS7A02G385300	-0.289415	0.216816	-0.0972226	0.803067
RLK-Pelle_WAK	TraesCS6B02G040700	-1.95954	5.49921e-16	-2.06058	7.08781e-07
RLK-Pelle_LRR-III	TraesCS6B02G182900	-4.05904	0.107195	1.50877	0.71043
RLK-Pelle_RLCK-IXb	TraesCS4A02G220300	-0.0284549	0.978723	-0.0535852	0.949877
RLK-Pelle_CR4L	TraesCS2D02G062100	-1.2126	2.39125e-12	-0.500001	0.107205
RLK-Pelle_RLCK-VIIa-1	TraesCS1A02G066700	0.20531	0.244093	0.287484	0.413979
RLK-Pelle_RLCK-X	TraesCS7A02G510900	0.103404	0.74883	5.14892	1.38498e-06
RLK-Pelle_RLCK-V	TraesCS3D02G225200	-0.49807	0.00140781	0.825989	0.0440328
RLK-Pelle_DLSV	TraesCS3A02G096500	0.706064	0.0454851	1.08778	0.00814641
RLK-Pelle_DLSV	TraesCS4A02G223800	-3.11265	0.0671946	-1.77744	0.660973
RLK-Pelle_RLCK-IXb	TraesCS7A02G532900	-1.23246	8.70112e-07	1.3783	0.273509
RLK-Pelle_SD-2b	TraesCS3B02G076900	0.0212816	0.928965	1.01298	0.0846543
RLK-Pelle_DLSV	TraesCS2B02G236900	-3.79613	5.59394e-85	-0.592379	0.707492
RLK-Pelle_SD-2b	TraesCS5D02G243800	-0.20776	0.211134	-0.736351	0.72882
RLK-Pelle_DLSV	TraesCS7B02G459700	-1.88081	0.0221328	0.767961	0.0815884
RLK-Pelle_SD-2b	TraesCS7A02G383000	0.263442	0.656837	0.91752	0.767124
RLK-Pelle_CR4L	TraesCS3B02G547600	-4.01555	3.95032e-34	1.92645	0.632384
RLK-Pelle_SD-2b	TraesCS1D02G376400	-3.16727	0.307376	-3.21044	0.0976757
RLK-Pelle_L-LEC	TraesCS2B02G024000	1.6487	0.682716	-1.59937	0.259249
RLK-Pelle_LRR-XV	TraesCS3B02G096000	-0.254905	0.54115	-0.150824	0.969664
RLK-Pelle_DLSV	TraesCS2A02G532600	-0.649522	0.463559	-0.290493	0.626577
RLK-Pelle_LRR-Xa	TraesCS1A02G259600	-0.601824	3.97131e-05	-0.777759	0.0224561
RLK-Pelle_WAK	TraesCS6B02G458200	0.70333	0.863151	-1.69437	0.145012
RLK-Pelle_LRR-Xb-1	TraesCS6B02G259100	-0.0833526	0.832201	-0.986691	0.179114
RLK-Pelle_LRR-I-1	TraesCS6B02G158700	-0.303138	0.627348	-2.38677	0.511202
RLK-Pelle_LRR-XII-1	TraesCS7B02G362800	-0.249348	0.357414	-3.50475	2.21607e-05
RLK-Pelle_LRR-III	TraesCS2A02G512500	0.464702	0.11517	2.3508	0.355826
RLK-Pelle_RLCK-VI	TraesCS2A02G504700	0.0685227	0.782216	6.03504	0.0328723
RLK-Pelle_L-LEC	TraesCS5B02G090300	-0.293184	0.827286	0.720379	0.745253
RLK-Pelle_DLSV	TraesCS3D02G526900	1.6487	0.682716	-3.1628	0.424867
RLK-Pelle_LRR-Xb-1	TraesCS7A02G435300	0.308453	0.158359	0.621803	0.585727
RLK-Pelle_L-LEC	TraesCS4A02G384600	1.94032	3.93813e-10	-1.78242	0.00764116
RLK-Pelle_CR4L	TraesCS3B02G214300	3.40089	5.92378e-17	2.93502	0.459398
RLK-Pelle_DLSV	TraesCS1D02G156900	1.59222	6.4164e-05	-1.07062	0.24492
RLK-Pelle_LRR-II	TraesCS2B02G340700	0.072276	0.581015	-0.719332	0.0493361
RLK-Pelle_LRR-III	TraesCS1B02G252400	-0.667019	0.00958837	1.19648	0.0970875
RLK-Pelle_DLSV	TraesCS7B02G334100	-1.39069	0.00203301	-0.155624	0.783375
RLK-Pelle_LRR-III	TraesCS2A02G416400	-0.520894	0.0104177	1.01015	0.169111
RLK-Pelle_DLSV	TraesCS7B02G195500	-0.438417	0.239333	3.54414	5.12392e-07
RLK-Pelle_RLCK-VIIa-2	TraesCS5D02G216500	-0.30313	0.629097	2.5365	0.524555
RLK-Pelle_URK-3	TraesCS2D02G024300	0.729973	0.163266	4.68478	0.093727
RLK-Pelle_SD-2b	TraesCS5D02G018800	0.74718	0.609419	-2.31724	0.294477
RLK-Pelle_LRK10L-2	TraesCS3B02G432500	-0.10875	0.806364	2.46619	0.536513
RLK-Pelle_RLCK-XI	TraesCS7B02G423700	0.692304	0.00264075	-0.0020399	0.996354
RLK-Pelle_LRR-V	TraesCS4D02G298800	-0.0627442	0.619695	1.16159	0.012444
RLK-Pelle_DLSV	TraesCS5A02G060300	0.100953	0.698333	0.614218	0.377182
RLK-Pelle_CrRLK1L-1	TraesCS2A02G253200	0.113829	0.805556	-0.338075	0.486233
RLK-Pelle_LRR-Xb-1	TraesCS5B02G174400	1.59134	2.18381e-22	-1.13816	0.250994
RLK-Pelle_WAK	TraesCS4D02G042300	-1.63219	6.95887e-15	1.50877	0.71043
RLK-Pelle_LRR-III	TraesCS4D02G241100	-0.362897	0.00271881	2.6942	0.00275352
RLK-Pelle_LRK10L-2	TraesCS3A02G013400	-0.0396578	0.980392	-1.47747	0.134978
RLK-Pelle_WAK	TraesCS2B02G231700	-2.22014	0.103711	1.95437	0.627265
RLK-Pelle_LRR-V	TraesCS7D02G477500	-0.356203	0.0515465	0.634323	0.177497
RLK-Pelle_L-LEC	TraesCS1B02G157200	0.335279	0.749829	2.08628	0.429571
RLK-Pelle_RLCK-VIIa-2	TraesCS5A02G480600	-0.144691	0.462139	-0.0456193	0.876736
RLK-Pelle_RLCK-V	TraesCS4B02G234200	0.348188	0.0781698	2.24147	0.000450372
RLK-Pelle_RLCK-IXb	TraesCS2B02G409700	-1.36173	0.156381	1.50441	0.706139
RLK-Pelle_DLSV	TraesCS7D02G230500	1.57241	0.697134	-0.296023	0.828779
RLK-Pelle_LRR-Xb-1	TraesCS6D02G115000	2.61135	0.435776	-2.4947	0.0438182
RLK-Pelle_DLSV	TraesCS5B02G417000	0.0127071	0.94304	0.0442423	0.937196
RLK-Pelle_DLSV	TraesCS6A02G390400	2.23551	0.21397	0.890324	0.82728
RLK-Pelle_L-LEC	TraesCS6A02G352800	1.57241	0.697134	-1.77744	0.660973
RLK-Pelle_RLCK-XI	TraesCS1B02G430500	0.0417695	0.878431	-0.640701	0.34579
RLK-Pelle_RKF3	TraesCS4D02G106700	-1.00049	6.34827e-09	-0.409375	0.252074
RLK-Pelle_L-LEC	TraesCS2B02G221200	-2.25498	0.575426	-1.57587	0.668299
RLK-Pelle_LRR-Xb-1	TraesCS3B02G458900	-2.32724	0.27632	1.92645	0.632384
RLK-Pelle_DLSV	TraesCS3D02G095000	0.139844	0.631457	1.50877	0.71043
RLK-Pelle_LRR-XII-1	TraesCS2D02G066800	0.358962	0.536145	-0.284577	0.719148
RLK-Pelle_LRR-XI-1	TraesCS1B02G007100	-0.900731	0.490154	-4.66275	4.64071e-07
RLK-Pelle_LRR-XI-1	TraesCS4A02G224700	-0.966292	2.15543e-11	0.727948	0.15424
RLK-Pelle_LRR-Xb-1	TraesCS6D02G052100	2.4803	7.56809e-45	0.41298	0.646664
RLK-Pelle_LRR-XII-1	TraesCSU02G260100	-1.22791	0.354509	-3.34666	0.397647
RLK-Pelle_LRR-Xb-1	TraesCS2A02G260000	-0.81232	0.000107197	0.853323	0.308215
RLK-Pelle_SD-2b	TraesCS6A02G163900	1.33338	0.0158482	-1.0589	0.180391
RLK-Pelle_DLSV	TraesCS7B02G446600	-0.0652048	0.791101	-0.446474	0.445355
RLK-Pelle_RLCK-VI	TraesCS7A02G484300	0.907098	1.23105e-05	0.317219	0.2955
RLK-Pelle_LRR-XII-1	TraesCS5B02G539900	-0.151753	0.796199	-1.77744	0.660973
RLK-Pelle_LRR-XII-1	TraesCS6D02G171100	-1.38343	8.85501e-07	-1.50196	0.253995
RLK-Pelle_LRR-XI-1	TraesCS5D02G262400	0.683492	5.24794e-05	1.92645	0.632384
RLK-Pelle_WAK	TraesCS5B02G366400	-0.0991102	0.920819	-1.77744	0.660973
RLK-Pelle_DLSV	TraesCS7B02G461600	-0.0762463	0.646484	-0.717833	0.106775
RLK-Pelle_DLSV	TraesCS3A02G485600	-0.249976	0.862125	-1.19293	0.290645
RLK-Pelle_WAK_LRK10L-1	TraesCS3A02G034600	0.711099	1.00541e-05	0.0405402	0.898768
RLK-Pelle_CR4L	TraesCS2B02G036200	-0.991264	7.41196e-05	0.306802	0.512836
RLK-Pelle_SD-2b	TraesCS6A02G204600	0.0287482	0.94042	-1.43065	0.146818
RLK-Pelle_RLCK-VIIa-1	TraesCS2A02G081400	-2.44351	1.15643e-57	0.127242	0.808184
RLK-Pelle_DLSV	TraesCS2B02G241500	-1.59657	0.00499118	-1.80651	0.000219387
RLK-Pelle_RLCK-VIIa-2	TraesCS2B02G143400	-0.836301	0.000500865	-0.399718	0.893894
RLK-Pelle_L-LEC	TraesCS5D02G452800	2.19457	0.440917	-1.07687	0.142772
RLK-Pelle_DLSV	TraesCS5D02G017400	0.507714	0.112632	-0.452045	0.704242
RLK-Pelle_LRK10L-2	TraesCSU02G042900	-0.245465	0.752331	-0.267863	0.449663
RLK-Pelle_LRR-I-2	TraesCS7B02G119700	-0.52559	0.00178193	-1.16555	0.00662103
RLK-Pelle_SD-2b	TraesCS2D02G419800	-0.913768	0.553164	-5.46268	1.30758e-06
RLK-Pelle_DLSV	TraesCS2A02G215800	0.351956	0.20518	1.90404	0.0240239
RLK-Pelle_SD-2b	TraesCS7A02G230900	-0.591531	0.0167635	1.24487	0.00537825
RLK-Pelle_DLSV	TraesCS5D02G376600	-0.333973	0.463536	0.409566	0.54455
RLK-Pelle_LRR-VII-2	TraesCS5B02G183000	-0.929586	1.42165e-10	0.529674	0.369624
RLK-Pelle_DLSV	TraesCS4A02G323400	0.905905	0.00375697	-4.22976	0.176938
RLK-Pelle_LRR-III	TraesCS4B02G171300	0.145986	0.436076	-0.423682	0.645765
RLK-Pelle_CrRLK1L-1	TraesCS5D02G094700	1.64677	0.205646	-0.659328	0.617594
RLK-Pelle_LRR-XI-1	TraesCS2A02G268300	0.00936727	0.959944	0.762402	0.0928476
RLK-Pelle_SD-2b	TraesCS1A02G014900	0.587768	0.634384	1.50877	0.71043
RLK-Pelle_LRR-V	TraesCS7A02G491200	-0.226964	0.302553	-0.0592282	0.892433
RLK-Pelle_L-LEC	TraesCS6A02G132300	0.266166	0.551531	-1.75924	0.00976295
RLK-Pelle_DLSV	TraesCS7D02G079100	-1.04649	0.373043	-1.40071	0.366646
RLK-Pelle_DLSV	TraesCS6D02G129900	-2.09297	4.98368e-44	0.0468489	0.899991
RLK-Pelle_LRR-XI-1	TraesCS3B02G309900	-0.99686	0.0760628	0.890324	0.82728
RLK-Pelle_L-LEC	TraesCS7B02G415600	-4.44773	5.04704e-06	-5.2506	0.00916571
RLK-Pelle_LRR-III	TraesCS6B02G472100	-0.235212	0.224877	4.77834	0.0271178
RLK-Pelle_LRR-II	TraesCS6A02G203600	-0.155346	0.312302	-0.726201	0.0317001
RLK-Pelle_DLSV	TraesCS3B02G569900	-0.345287	0.0368463	-2.31	0.00131239
RLK-Pelle_RLCK-IXb	TraesCS5D02G302000	-1.52134	0.00208426	-1.85475	0.000928668
RLK-Pelle_RLCK-XII-1	TraesCS7B02G228900	0.281872	0.15593	-0.317996	0.48483
RLK-Pelle_RLCK-VIIa-2	TraesCS6A02G394900	-1.23947	6.08038e-07	-0.417799	0.261753
RLK-Pelle_SD-2b	TraesCS3A02G148200	0.00932349	0.982987	1.86464	0.132797
RLK-Pelle_CR4L	TraesCS3A02G184400	0.430049	0.0407952	1.10339	0.310128
RLK-Pelle_CR4L	TraesCS2A02G308400	-0.690133	0.0219395	0.248038	0.790553
RLK-Pelle_LRR-XII-1	TraesCS6B02G071000	0.70333	0.863151	-1.12808	0.121564
RLK-Pelle_CrRLK1L-1	TraesCS5A02G514500	-1.19211	4.55586e-11	-0.81751	0.00753931
RLK-Pelle_DLSV	TraesCS3A02G039200	-0.560594	0.492634	-5.63173	0.00357063
RLK-Pelle_RLCK-VIIa-2	TraesCS4D02G166800	0.967887	7.07295e-08	5.02042	0.00162369
RLK-Pelle_SD-2b	TraesCS2A02G209900	-0.946956	0.56649	-1.27535	0.0621978
RLK-Pelle_LRR-XI-1	TraesCS7A02G569900	-0.110915	0.480039	-2.12256	1.53864e-05
RLK-Pelle_LRR-XII-1	TraesCS3D02G259600	0.118826	0.932996	-3.52342	0.217824
RLK-Pelle_SD-2b	TraesCS7A02G354700	0.371108	0.514419	-1.91889	0.0739143
RLK-Pelle_LRR-VI-1	TraesCS7B02G260600	0.0262868	0.900685	1.0051	0.0211753
RLK-Pelle_DLSV	TraesCS1D02G320800	0.107295	0.617724	1.11104	0.0623492
RLK-Pelle_RLCK-VIIa-2	TraesCS5B02G494300	0.23361	0.541586	-0.0559449	0.897089
RLK-Pelle_RLCK-XII-1	TraesCS4D02G325200	-1.98631	6.38619e-32	-0.341197	0.294662
RLK-Pelle_WAK	TraesCS7A02G091400	0.0511678	0.889461	-1.334	0.0488006
RLK-Pelle_DLSV	TraesCS4D02G310900	0.330352	0.567077	0.202874	0.910644
RLK-Pelle_RLCK-Os	TraesCS2A02G503800	1.96906	7.92068e-11	0.114612	0.946881
RLK-Pelle_WAK	TraesCS6B02G059800	2.1624	0.00305771	-1.77744	0.660973
RLK-Pelle_RLCK-XII-1	TraesCS5B02G500800	-0.456787	0.000280034	0.603291	0.162048
RLK-Pelle_DLSV	TraesCS7D02G503700	-0.147952	0.761884	-1.03323	0.800104
RLK-Pelle_RLCK-IXb	TraesCS5A02G542700	-0.49776	0.658381	-1.75601	0.287244
RLK-Pelle_SD-2b	TraesCS5D02G214300	1.22137	0.685141	-3.92031	0.133763
RLK-Pelle_WAK_LRK10L-1	TraesCSU02G238700	0.135365	0.507571	-0.569303	0.143605
RLK-Pelle_LRR-Xb-1	TraesCS3A02G245000	-0.038127	0.786938	1.01094	0.0139794
RLK-Pelle_DLSV	TraesCS5D02G525000	0.577176	0.166673	-0.121215	0.823478
RLK-Pelle_LRR-XII-1	TraesCS3D02G496100	-3.16727	0.307376	1.56568	0.0565601
RLK-Pelle_RLCK-V	TraesCS3D02G241900	0.35068	0.0209874	-1.44029	0.00692963
RLK-Pelle_L-LEC	TraesCS4B02G106000	0.0759413	0.693753	0.301802	0.711059
RLK-Pelle_RLCK-VIIa-2	TraesCS7B02G069100	-1.13671	1.6633e-16	1.1929	0.00693106
RLK-Pelle_LRR-XII-1	TraesCS5B02G284400	2.02968	0.14091	-1.9599	0.0676145
RLK-Pelle_LRR-II	TraesCS6D02G186900	0.470862	0.204512	-0.0330791	0.974068
RLK-Pelle_LRR-XII-1	TraesCS2A02G068300	-0.626283	0.619666	-1.39646	0.118785
RLK-Pelle_CrRLK1L-1	TraesCS1D02G110900	-0.470751	0.0591778	-0.477146	0.184477
RLK-Pelle_LRR-VI-2	TraesCS3D02G151400	-0.00907111	0.981128	-0.0992549	0.805326
RLK-Pelle_LRR-II	TraesCS2A02G343100	0.260458	0.0642169	-0.73095	0.0475552
RLK-Pelle_LRR-I-1	TraesCS2A02G200300	-0.704908	0.00139006	-0.46904	0.74628
RLK-Pelle_RLCK-VIIa-1	TraesCS4D02G000300	-0.185019	0.803527	0.890324	0.82728
RLK-Pelle_SD-2b	TraesCS1A02G356300	-1.25599	9.8182e-07	-2.06267	0.341143
RLK-Pelle_RLCK-VI	TraesCS5A02G114900	-0.848602	0.104523	1.92645	0.632384
RLK-Pelle_LRR-III	TraesCS1D02G175100	-0.0467673	0.8271	1.03281	0.137807
RLK-Pelle_SD-2b	TraesCS4D02G216600	-2.2492	0.292468	-1.06155	0.587116
RLK-Pelle_RLCK-VIIa-1	TraesCS4B02G135600	1.57241	0.697134	1.22084	0.687908
RLK-Pelle_DLSV	TraesCS5A02G434300	0.676218	0.497254	1.50877	0.71043
RLK-Pelle_RLCK-IV	TraesCS4A02G414700	-0.813821	0.00365587	-0.269949	0.554931
RLK-Pelle_LRR-XII-1	TraesCS7D02G341100	-0.265561	0.600084	-2.2022	0.363545
RLK-Pelle_CrRLK1L-1	TraesCS5B02G330700	-1.87217	6.18957e-28	-0.997253	0.0152056
RLK-Pelle_CrRLK1L-1	TraesCS3B02G086600	-1.42061	0.022821	0.820065	0.659751
RLK-Pelle_LRR-XII-1	TraesCS7A02G377900	1.7376	0.00108455	-0.344787	0.856595
RLK-Pelle_WAK	TraesCS5A02G464700	-3.01104	8.97733e-05	-0.140038	0.926439
RLK-Pelle_LRK10L-2	TraesCS3B02G059000	-3.24927	0.14759	-2.7845	9.20963e-06
RLK-Pelle_RLCK-VIIa-2	TraesCS4A02G191500	0.17274	0.271679	1.3233	0.00385227
RLK-Pelle_DLSV	TraesCS3D02G501000	1.6487	0.682716	1.50877	0.71043
RLK-Pelle_DLSV	TraesCS4A02G026600	1.93213	0.341878	3.04242	0.442641
RLK-Pelle_WAK_LRK10L-1	TraesCS5B02G453800	1.20638	5.61382e-07	-0.284055	0.674637
RLK-Pelle_DLSV	TraesCS3A02G056300	-1.90612	0.000141224	0.234871	0.715021
RLK-Pelle_LRR-VIII-1	TraesCS3B02G374100	-0.0396583	0.849256	-0.663113	0.138264
RLK-Pelle_LRK10L-2	TraesCS1D02G015300	-1.22022	0.76491	-2.31229	0.00137961
RLK-Pelle_DLSV	TraesCS2B02G021900	0.338067	0.018382	-2.51728	0.000230207
RLK-Pelle_SD-2b	TraesCS2A02G053100	0.485208	0.666585	-1.18666	0.0462849
RLK-Pelle_DLSV	TraesCS5B02G555000	-0.433311	0.00919498	0.890324	0.82728
RLK-Pelle_URK-1	TraesCS2D02G250800	0.271347	0.194769	2.26891	0.0010711
RLK-Pelle_WAK	TraesCS2B02G536500	1.01398	0.00876243	-1.46619	0.0633253
RLK-Pelle_DLSV	TraesCS2B02G568500	0.436748	0.743214	0.217103	0.71562
RLK-Pelle_LRR-XI-1	TraesCS1D02G146900	0.0853367	0.652209	0.516379	0.364082
RLK-Pelle_LRR-III	TraesCS6D02G144800	-1.35907	0.536262	0.923336	0.451139
RLK-Pelle_WAK	TraesCS2D02G002600	0.139238	0.525366	3.00032	0.354679
RLK-Pelle_DLSV	TraesCS1D02G030000	-0.437627	0.286239	1.46536	0.0189896
RLK-Pelle_L-LEC	TraesCS4D02G288200	-0.763916	0.257716	0.375341	0.873996
RLK-Pelle_RLCK-IV	TraesCS5B02G182900	-0.209464	0.495813	-0.144916	0.765454
RLK-Pelle_RLCK-IV	TraesCS3D02G359400	0.296708	0.515061	-1.41754	0.0558007
RLK-Pelle_RLCK-IXb	TraesCS5B02G204400	-1.44065	1.60171e-16	3.60162	0.291775
RLK-Pelle_DLSV	TraesCS1B02G110600	0.579674	0.0253535	-0.227487	0.565053
RLK-Pelle_L-LEC	TraesCS7A02G507100	-0.455599	0.424973	-3.40139	0.0641826
RLK-Pelle_CrRLK1L-1	TraesCS5A02G330500	-1.13869	1.25676e-13	-1.12985	0.00901737
RLK-Pelle_L-LEC	TraesCS3B02G119500	0.869172	0.452605	0.334678	0.512804
RLK-Pelle_LRR-XI-1	TraesCS1D02G344700	-1.39718	1.12575e-32	-0.138883	0.734978
RLK-Pelle_L-LEC	TraesCS2D02G219800	0.21695	0.508611	-0.328926	0.381652
RLK-Pelle_RLCK-VIIa-2	TraesCS5A02G144600	0.13406	0.604902	0.365939	0.567994
RLK-Pelle_LRR-II	TraesCS6B02G184300	0.312554	0.289003	-1.28533	0.0715391
RLK-Pelle_RLCK-VIIa-2	TraesCS7A02G550300	-0.473762	0.0588494	-0.543924	0.0513662
RLK-Pelle_WAK	TraesCS3D02G527400	-1.86446	0.373598	-0.164491	0.937899
RLK-Pelle_DLSV	TraesCS5B02G437300	-4.16141	0.00283302	-0.622411	0.657626
RLK-Pelle_WAK_LRK10L-1	TraesCS3D02G046900	0.296709	0.163523	-0.277837	0.36041
RLK-Pelle_LRR-III	TraesCS4B02G241500	-0.160392	0.250617	2.46245	0.00152142
RLK-Pelle_LRR-XI-1	TraesCS5A02G407500	0.664941	0.000172434	3.99984	0.000147663
RLK-Pelle_L-LEC	TraesCS7D02G216300	-0.531919	0.0134938	-2.01446	0.473534
RLK-Pelle_LRR-XI-1	TraesCS1B02G480300	-2.25498	0.575426	0.24837	0.950449
RLK-Pelle_LRR-VIII-1	TraesCS3D02G335600	-0.788453	0.0527481	-1.03323	0.800104
RLK-Pelle_LRR-XIV	TraesCS4A02G259100	0.951963	1.05636e-08	-0.890977	0.132926
RLK-Pelle_LRR-VII-1	TraesCS3B02G376200	0.226021	0.241179	3.76959	0.0318262
RLK-Pelle_LRR-Xb-1	TraesCS2B02G580800	0.394026	0.0610846	-0.608424	0.161492
RLK-Pelle_RLCK-V	TraesCS4B02G318400	-0.181719	0.230267	-0.538352	0.371375
RLK-Pelle_SD-2b	TraesCS7A02G383100	-3.26339	0.043945	-1.33549	0.533947
RLK-Pelle_LRR-XI-1	TraesCS4A02G482600	-0.569384	0.453228	1.92645	0.632384
RLK-Pelle_CrRLK1L-1	TraesCS3A02G308100	-0.114416	0.3259	-0.201397	0.497761
RLK-Pelle_RLCK-VIIa-2	TraesCS5D02G195800	0.124402	0.420601	0.0176207	0.954862
RLK-Pelle_LRR-III	TraesCS2B02G465200	-0.406261	0.034947	2.8499	0.000121202
RLK-Pelle_WAK	TraesCS2D02G511300	1.57691	0.696281	-3.83719	0.245216
RLK-Pelle_LRR-XI-1	TraesCS4A02G380300	-1.94946	6.81766e-21	-0.486448	0.349575
RLK-Pelle_L-LEC	TraesCS5B02G064400	0.152232	0.442667	-2.46973	0.0561241
RLK-Pelle_CR4L	TraesCS7B02G222500	-2.0882	2.43248e-43	0.968334	0.0608553
RLK-Pelle_LRR-VIII-1	TraesCS1D02G302000	0.0379259	0.832975	-0.0426536	0.911707
RLK-Pelle_L-LEC	TraesCS5A02G084400	-0.824504	0.706612	1.52323	0.180781
RLK-Pelle_WAK	TraesCS5D02G452200	-2.16761	0.321774	-4.29396	0.150411
RLK-Pelle_SD-2b	TraesCS3B02G175500	-0.445587	0.201086	1.47495	0.198038
RLK-Pelle_DLSV	TraesCS2D02G537100	-0.605146	0.624393	-2.76599	0.487195
RLK-Pelle_RKF3	TraesCS3D02G401800	1.81521	0.0166637	0.383052	0.576953
RLK-Pelle_WAK_LRK10L-1	TraesCS3D02G045200	0.247013	0.165557	0.417119	0.14238
RLK-Pelle_LRR-Xb-1	TraesCS7A02G435000	0.0398025	0.795105	-3.25159	0.0669168
RLK-Pelle_RLCK-VI	TraesCS4A02G221700	-0.528255	0.000837061	0.287825	0.559134
RLK-Pelle_RLCK-II	TraesCS3B02G376300	0.495722	0.00100508	0.106449	0.789152
RLK-Pelle_RLCK-IV	TraesCS5B02G160500	-0.0769231	0.616483	-0.469628	0.110097
RLK-Pelle_L-LEC	TraesCS5B02G056900	0.769914	0.675889	-1.10862	0.0448397
RLK-Pelle_LRR-IV	TraesCS7D02G313000	0.223565	0.516696	3.7558	0.256146
RLK-Pelle_L-LEC	TraesCS2A02G371600	-0.844403	1.74032e-08	1.44842	0.0611847
RLK-Pelle_LRR-VIII-1	TraesCS1B02G312800	-0.0677063	0.672064	0.0913792	0.808195
RLK-Pelle_DLSV	TraesCS4A02G089700	-1.33627	3.84171e-17	-0.488763	0.134472
RLK-Pelle_CR4L	TraesCS7B02G201600	-0.43006	0.248387	0.562692	0.381442
RLK-Pelle_LRK10L-2	TraesCS3B02G058700	2.57373	0.44696	-3.92873	1.45361e-06
RLK-Pelle_LRR-XII-1	TraesCS3B02G551200	0.80021	0.316394	-0.546884	0.182192
RLK-Pelle_CrRLK1L-1	TraesCS4D02G340500	-1.57455	1.68874e-13	-1.24513	0.000223727
RLK-Pelle_DLSV	TraesCS1A02G030900	0.0512604	0.802668	-1.39421	0.0656485
RLK-Pelle_SD-2b	TraesCS7A02G374200	0.662467	0.0987547	3.37816	0.347831
RLK-Pelle_WAK	TraesCS5A02G323900	-2.24386	0.0984951	-1.76251	0.5454
RLK-Pelle_CrRLK1L-1	TraesCS5A02G449800	0.194444	0.718768	-0.636277	0.221089
RLK-Pelle_LRR-Xb-1	TraesCS3B02G275000	-0.275194	0.0518777	0.0798311	0.830088
RLK-Pelle_PERK-1	TraesCS1A02G127900	-1.08938	2.78743e-14	0.67921	0.10004
RLK-Pelle_RLCK-V	TraesCS3A02G241700	-0.0363665	0.809285	0.665799	0.527975
RLK-Pelle_LRR-XIIIb	TraesCS6D02G316000	1.19544	0.72708	0.353014	0.624933
RLK-Pelle_LRR-XII-1	TraesCS4D02G346200	-0.896657	0.036803	-3.52342	0.217824
RLK-Pelle_DLSV	TraesCS6B02G430800	0.0459104	0.974394	-2.6229	0.510816
RLK-Pelle_SD-2b	TraesCS4D02G241800	-0.459791	0.728767	-0.452036	0.254008
RLK-Pelle_L-LEC	TraesCS2A02G186200	-0.347083	0.396171	-0.919967	0.407414
RLK-Pelle_LRR-XII-1	TraesCS7B02G261000	0.667398	0.00524246	-0.854998	0.753402
RLK-Pelle_LRR-XII-1	TraesCS3A02G023400	0.0973166	0.891603	-0.438858	0.501824
RLK-Pelle_LRR-VIII-1	TraesCS1D02G303700	-1.53736	4.02446e-23	-0.627073	0.185376
RLK-Pelle_LysM	TraesCS6B02G197000	-1.26603	2.23982e-18	0.0585491	0.907625
RLK-Pelle_LRR-Xb-1	TraesCS6A02G124300	-1.60615	2.66287e-10	-0.428087	0.612459
RLK-Pelle_LRR-XII-1	TraesCS6B02G089700	-2.59835	1.06814e-05	-1.35874	0.151746
RLK-Pelle_LRR-IX	TraesCS4D02G050200	-1.25353	5.21019e-19	0.299492	0.516218
RLK-Pelle_L-LEC	TraesCS2D02G554400	3.45946	0.265645	0.122236	0.928529
RLK-Pelle_WAK	TraesCS7D02G085900	3.20956	0.265726	-0.0240433	0.960295
RLK-Pelle_LRR-XI-1	TraesCS5B02G210300	0.359111	0.422705	0.32354	0.518367
RLK-Pelle_LRK10L-2	TraesCS3B02G059100	-0.00361538	0.983473	0.573983	0.817561
RLK-Pelle_RLCK-VI	TraesCS5D02G520200	-0.278941	0.244295	-1.57247	0.000350496
RLK-Pelle_L-LEC	TraesCS2B02G616100	1.17379	0.642228	3.04242	0.442641
RLK-Pelle_RLCK-VI	TraesCS7B02G333200	0.854828	0.0520476	2.20214	0.114955
RLK-Pelle_DLSV	TraesCS6A02G004500	-0.0645912	0.774893	-1.40253	0.0325365
RLK-Pelle_WAK	TraesCS7A02G091300	0.235752	0.606808	0.0781943	0.893648
RLK-Pelle_LRK10L-2	TraesCS1D02G015400	-0.324654	0.795758	-0.863477	0.111548
RLK-Pelle_L-LEC	TraesCS7A02G085600	1.58126	0.000228781	-1.86745	0.644249
RLK-Pelle_WAK	TraesCS5D02G520500	-5.59979	0.00104304	3.52301	0.372086
RLK-Pelle_RLCK-VIII	TraesCS1D02G081400	-1.28775	3.19321e-27	0.108205	0.686129
RLK-Pelle_RLCK-IXa	TraesCS1A02G236900	-0.62737	0.0814342	0.910116	0.656565
RLK-Pelle_LRR-XII-1	TraesCS4A02G330000	-3.10173	8.12995e-16	-1.6716	0.402256
RLK-Pelle_LRR-XII-1	TraesCS6D02G002200	-3.68759	0.177261	-4.34876	4.70514e-18
RLK-Pelle_L-LEC	TraesCS5D02G063800	1.06421	9.43242e-06	-1.7177	0.254084
RLK-Pelle_SD-2b	TraesCS6B02G426200	-0.240668	0.913666	-1.88428	0.130849
RLK-Pelle_RLCK-IXb	TraesCS4B02G371600	-1.02636	0.481761	-0.137847	0.893531
RLK-Pelle_LRR-Xa	TraesCS1D02G259400	-1.14959	7.53423e-14	-0.682835	0.108207
RLK-Pelle_DLSV	TraesCS1A02G159500	0.75369	0.00936386	-1.13193	0.0862024
RLK-Pelle_DLSV	TraesCS7B02G446500	0.146809	0.524632	-0.141693	0.861336
RLK-Pelle_SD-2b	TraesCS7B02G196400	0.412931	0.106764	-0.113666	0.776213
RLK-Pelle_DLSV	TraesCS5B02G535400	0.504704	0.438558	-0.231835	0.593293
RLK-Pelle_DLSV	TraesCS7D02G361600	-0.0157945	0.980443	-1.85279	0.302243
RLK-Pelle_LRR-IV	TraesCS3A02G208100	0.449159	0.0386831	-0.7049	0.450085
RLK-Pelle_CR4L	TraesCS1A02G070600	-2.43938	1.20306e-53	0.986988	0.019515
RLK-Pelle_RLCK-VIIa-2	TraesCS2B02G408700	0.902007	0.0471081	1.67253	0.528715
RLK-Pelle_WAK_LRK10L-1	TraesCS3A02G034300	1.28691	4.16449e-07	-0.716805	0.5187
RLK-Pelle_LRR-IX	TraesCSU02G035900	-0.0662615	0.65637	0.507794	0.30947
RLK-Pelle_LRR-VIII-1	TraesCS7A02G130100	2.19679	0.00427526	-1.31151	0.0421828
RLK-Pelle_L-LEC	TraesCS2A02G041000	3.76909	0.0918068	0.0399878	0.984552
RLK-Pelle_DLSV	TraesCS2B02G036800	-2.17975	2.5734e-26	0.074392	0.872345
RLK-Pelle_DLSV	TraesCS6B02G082900	0.104107	0.588215	0.0391725	0.935912
RLK-Pelle_LRR-VIII-1	TraesCS3A02G340000	-0.373785	0.67939	0.740255	0.577672
RLK-Pelle_DLSV	TraesCS2A02G578900	-0.0470684	0.965967	-0.396617	0.808415
RLK-Pelle_LRK10L-2	TraesCS3D02G064200	1.28432	4.98866e-12	-0.917471	0.215645
RLK-Pelle_LRR-III	TraesCS2D02G413400	0.188774	0.464294	1.35844	0.0435496
RLK-Pelle_LRR-VI-2	TraesCS1A02G222700	-0.0468802	0.758374	2.5447	0.000216438
RLK-Pelle_DLSV	TraesCS2B02G568600	3.74994	0.150875	-0.238373	0.689357
RLK-Pelle_RLCK-IXb	TraesCS6B02G379600	0.0253011	0.982434	-1.86745	0.644249
RLK-Pelle_LRR-XII-1	TraesCS1D02G317400	-2.04746	0.0403691	-1.27342	0.240912
RLK-Pelle_DLSV	TraesCS3A02G493900	-0.266559	0.413534	-3.43839	0.00933769
RLK-Pelle_DLSV	TraesCS5A02G206700	-1.64005	1.55991e-17	0.645924	0.179706
RLK-Pelle_RLCK-VIII	TraesCS6B02G029600	-0.714687	0.0136067	-1.03323	0.800104
RLK-Pelle_LRR-VI-2	TraesCS3B02G304300	-0.0871808	0.563967	-1.34169	0.000102922
RLK-Pelle_LRR-I-1	TraesCS3A02G335300	0.0649499	0.81827	-0.10589	0.876086
RLK-Pelle_LRR-XII-1	TraesCS6D02G206000	-1.4151	0.614668	-2.18247	0.00447924
RLK-Pelle_SD-2b	TraesCS1D02G360400	-3.01656	0.412627	-1.53306	0.199688
RLK-Pelle_RLCK-IXb	TraesCS7A02G364200	0.480691	0.0759567	-0.162202	0.795426
RLK-Pelle_CrRLK1L-1	TraesCS2B02G484700	-0.553939	0.0137954	0.0333618	0.986838
RLK-Pelle_DLSV	TraesCS5A02G338300	0.0201761	0.927781	-1.78655	0.00202149
RLK-Pelle_RLCK-VIIa-1	TraesCS3A02G178800	0.370595	0.0998452	0.218827	0.600842
RLK-Pelle_LRR-V	TraesCS2D02G213100	0.100284	0.57599	1.03994	0.0469643
RLK-Pelle_LRR-XII-1	TraesCS4B02G311900	-3.53491	1.19597e-23	-2.03443	0.0866902
RLK-Pelle_DLSV	TraesCS4A02G335700	0.275917	0.420474	-0.428432	0.759047
RLK-Pelle_DLSV	TraesCS2A02G538200	3.92617	0.0688671	-0.676562	0.282501
RLK-Pelle_RKF3	TraesCS3A02G406600	0.577031	0.296926	0.249064	0.620316
RLK-Pelle_RLCK-IXb	TraesCS6A02G122700	-3.76683	0.160654	0.173243	0.955674
RLK-Pelle_DLSV	TraesCS3D02G498000	0.441907	0.471453	-0.202265	0.59725
RLK-Pelle_DLSV	TraesCS3D02G317300	0.138615	0.898786	-0.0796843	0.881834
RLK-Pelle_DLSV	TraesCS7D02G526200	-1.24572	3.26308e-08	1.92645	0.632384
RLK-Pelle_SD-2b	TraesCS5D02G152300	-0.649864	0.107848	-2.01423	0.00052975
RLK-Pelle_DLSV	TraesCS2B02G038000	0.133888	0.633601	-1.15293	0.542186
RLK-Pelle_LRR-II	TraesCS7D02G416400	0.230334	0.582762	2.39337	0.246782
RLK-Pelle_LRR-XI-1	TraesCS4A02G491600	1.57241	0.697134	0.269534	0.859936
RLK-Pelle_DLSV	TraesCS1B02G454900	-2.22762	0.304608	-0.961926	0.74944
RLK-Pelle_LRR-XII-1	TraesCS2A02G068200	0.796078	0.184516	-1.73779	0.0427994
RLK-Pelle_LRR-XI-1	TraesCS7D02G206800	-0.766873	0.186191	-2.55265	0.522623
RLK-Pelle_DLSV	TraesCS1B02G076800	-0.303969	0.259111	-2.90171	1.80629e-07
RLK-Pelle_RLCK-IXb	TraesCS5B02G294000	-1.09643	0.00229267	-0.323863	0.844928
RLK-Pelle_RLCK-IV	TraesCS2A02G357800	-0.786696	3.80211e-05	-1.06461	0.0155056
RLK-Pelle_SD-2b	TraesCS2D02G364200	-1.12548	7.09475e-06	-1.65551	0.145919
RLK-Pelle_LRR-I-1	TraesCS5B02G089000	0.885544	0.0140894	0.0253761	0.984682
RLK-Pelle_LRK10L-2	TraesCS3D02G011300	-0.119774	0.832101	-2.31339	0.000930606
RLK-Pelle_DLSV	TraesCS4B02G092400	-2.22721	1.74732e-27	-1.01333	0.164215
RLK-Pelle_L-LEC	TraesCS3D02G104000	1.50504	0.245926	-0.369631	0.528677
RLK-Pelle_LRR-XIV	TraesCS2B02G266900	0.166492	0.284106	-0.636682	0.162541
RLK-Pelle_DLSV	TraesCS5A02G465700	-1.1967	0.135174	5.61123	0.00381088
RLK-Pelle_LRR-XII-1	TraesCS5A02G388800	1.57241	0.697134	0.546983	0.892926
RLK-Pelle_DLSV	TraesCS4B02G092200	-1.63687	2.48154e-16	-0.867359	0.134078
RLK-Pelle_LRR-XII-1	TraesCS2D02G067300	0.130027	0.929061	-3.77142	0.000986382
RLK-Pelle_L-LEC	TraesCS5D02G476100	1.64951	0.524065	-2.51151	0.00572647
RLK-Pelle_RLCK-VIIa-2	TraesCS5D02G216400	0.406281	0.137624	2.82094	0.076151
RLK-Pelle_RLCK-VIIa-2	TraesCS3B02G600300	0.225938	0.114439	-0.404742	0.176775
RLK-Pelle_WAK	TraesCS5D02G452300	-0.79818	0.47097	-0.914726	0.585642
RLK-Pelle_WAK	TraesCS2A02G377700	2.57061	0.506562	-1.03434	0.254873
RLK-Pelle_LRR-XII-1	TraesCS2A02G491300	0.409362	0.282613	-0.730052	0.258924
RLK-Pelle_LRR-I-1	TraesCS1B02G359400	-0.508417	0.160151	1.92645	0.632384
RLK-Pelle_DLSV	TraesCS2B02G528600	-0.157693	0.851136	2.07983	0.320254
RLK-Pelle_DLSV	TraesCS3D02G040800	-0.333554	0.322	-0.393703	0.664371
RLK-Pelle_SD-2b	TraesCS6B02G136200	-0.188253	0.943448	-1.77744	0.660973
RLK-Pelle_WAK	TraesCS7D02G085800	-1.71912	3.28366e-14	-0.241395	0.58855
RLK-Pelle_L-LEC	TraesCS2B02G106200	-3.01656	0.412627	-1.89385	0.00864995
RLK-Pelle_LRR-XI-1	TraesCS4A02G483900	-0.494801	0.107204	-1.32044	0.0124756
RLK-Pelle_LRR-I-1	TraesCS6D02G112000	-0.496978	0.420164	-4.75715	0.168247
RLK-Pelle_RLCK-VIIa-2	TraesCS2D02G178100	-0.108033	0.412336	0.925391	0.0254829
RLK-Pelle_LRK10L-2	TraesCS3D02G261700	1.02171	0.441664	0.400664	0.695505
RLK-Pelle_DLSV	TraesCS2D02G026500	-0.473119	0.355914	-1.86745	0.644249
RLK-Pelle_DLSV	TraesCS2A02G023900	-1.45489	1.56612e-09	1.17174	0.569481
RLK-Pelle_WAK	TraesCS6D02G032300	-1.76623	2.09873e-07	-3.12582	1.19084e-11
RLK-Pelle_LRR-XII-1	TraesCS3A02G007200	-3.35313	0.0334918	-2.94853	0.0597114
RLK-Pelle_SD-2b	TraesCS5D02G001400	0.690174	0.0011345	0.582586	0.635266
RLK-Pelle_PERK-1	TraesCS3A02G290300	-0.871863	4.99495e-05	-0.952282	0.345324
RLK-Pelle_RLCK-V	TraesCS4D02G235400	0.420676	0.115176	2.99133	3.24036e-07
RLK-Pelle_WAK	TraesCS7B02G148800	-0.407955	0.111097	-0.840357	0.0759778
RLK-Pelle_CrRLK1L-1	TraesCS7A02G340700	-0.782136	5.36068e-13	0.387564	0.25436
RLK-Pelle_LRR-XII-1	TraesCS2A02G559400	1.11412	0.657119	1.0239	0.688707
RLK-Pelle_L-LEC	TraesCS5D02G166400	0.288667	0.0378842	0.62896	0.0326913
RLK-Pelle_DLSV	TraesCS1A02G320900	0.221341	0.168481	2.68475	0.00932593
RLK-Pelle_LRR-VII-1	TraesCS4D02G317100	-1.33116	6.4297e-08	-0.83685	0.46214
RLK-Pelle_DLSV	TraesCS6A02G139400	-1.17772	2.99291e-10	-0.231961	0.569948
RLK-Pelle_DLSV	TraesCS2A02G533000	2.26446	1.42383e-60	1.50877	0.71043
RLK-Pelle_LRR-I-1	TraesCS3B02G366600	-2.00544	3.90527e-20	1.76758	0.353039
RLK-Pelle_LRR-XIIIb	TraesCS7A02G066200	-0.780109	0.53835	0.436853	0.200827
RLK-Pelle_DLSV	TraesCS7B02G357700	0.367478	0.491029	0.602045	0.685354
RLK-Pelle_PERK-1	TraesCS3D02G005400	-0.113305	0.568684	0.894475	0.157978
RLK-Pelle_RLCK-VIIa-1	TraesCS4D02G199800	0.85151	0.331536	2.71698	0.494481
RLK-Pelle_RKF3	TraesCS1B02G275100	-1.43487	4.59903e-09	-1.00713	0.251049
RLK-Pelle_WAK_LRK10L-1	TraesCS3B02G295400	-0.253137	0.0995526	0.299322	0.559566
RLK-Pelle_L-LEC	TraesCS1A02G299900	-0.278458	0.62609	2.5365	0.524555
RLK-Pelle_LRR-XI-1	TraesCS4B02G234600	0.383754	0.046516	0.334364	0.346633
RLK-Pelle_LRR-XII-1	TraesCS4A02G446600	0.648871	0.069067	-1.48521	0.0873183
RLK-Pelle_SD-2b	TraesCS7A02G400600	1.48619	0.367576	-1.59196	0.529195
RLK-Pelle_LRR-XII-1	TraesCS6A02G384900	3.10483	0.0587009	-3.92861	0.318733
RLK-Pelle_RLCK-VIIa-2	TraesCS4B02G294300	0.468533	0.00577988	-0.168039	0.750644
RLK-Pelle_RLCK-VIIa-2	TraesCS2A02G525300	1.10935	9.04063e-07	0.441459	0.51263
RLK-Pelle_DLSV	TraesCS3D02G022700	0.350908	0.859762	0.841262	0.505707
RLK-Pelle_DLSV	TraesCS4A02G467700	0.131419	0.458327	2.46056	0.0420216
RLK-Pelle_Extensin	TraesCS3B02G123300	0.0150581	0.938048	3.83191	0.00397886
RLK-Pelle_SD-2b	TraesCS4B02G242200	2.4299	0.242386	-0.426813	0.255387
RLK-Pelle_LRR-XII-1	TraesCS1D02G317600	-3.08634	0.173521	-0.863264	0.821495
RLK-Pelle_LRR-XII-1	TraesCS2D02G496300	1.68291	0.0371641	-2.49169	0.000135254
RLK-Pelle_DLSV	TraesCS7B02G459800	-1.8598	0.137285	1.50877	0.71043
RLK-Pelle_RLCK-V	TraesCS1D02G443100	-0.103356	0.527911	0.664332	0.0485471
RLK-Pelle_RLCK-XII-1	TraesCS7A02G328100	0.359699	0.0934745	-0.461137	0.339906
RLK-Pelle_CrRLK1L-1	TraesCS4A02G133800	-1.24808	5.44025e-17	0.191887	0.649153
RLK-Pelle_LysM	TraesCS6D02G403200	-1.18409	0.68518	-2.59648	0.189964
RLK-Pelle_LRR-I-1	TraesCS1A02G344300	-0.448526	0.149258	2.93502	0.459398
RLK-Pelle_SD-2b	TraesCS3B02G103600	-1.36445	0.498649	-0.817866	0.602278
RLK-Pelle_SD-2b	TraesCS4A02G342500	0.573739	0.0407654	-2.98771	2.85512e-09
RLK-Pelle_RLCK-XIII	TraesCS2B02G407100	-2.83087	9.40054e-50	2.26108	0.0103864
RLK-Pelle_DLSV	TraesCS7D02G486900	0.273757	0.291654	0.124647	0.922004
RLK-Pelle_SD-2b	TraesCS7B02G273000	0.605036	0.471704	-0.614371	0.496227
RLK-Pelle_LRR-XI-1	TraesCS7D02G037700	0.168372	0.573107	-0.911145	0.10694
RLK-Pelle_RLCK-VIIa-2	TraesCS3B02G241300	0.285221	0.161813	0.334458	0.415026
RLK-Pelle_DLSV	TraesCS2B02G236800	-0.258696	0.0666218	0.478944	0.201874
RLK-Pelle_SD-2b	TraesCS5A02G208300	-3.384	0.255552	-2.86258	0.471585
RLK-Pelle_L-LEC	TraesCS1A02G184400	1.11732	0.341406	-1.66132	5.71793e-05
RLK-Pelle_RLCK-VIII	TraesCS3D02G389800	0.156093	0.332605	0.350475	0.296701
RLK-Pelle_LRR-III	TraesCS5B02G025300	-0.186122	0.361721	1.36826	0.00563398
RLK-Pelle_LRR-III	TraesCS2A02G337000	-1.2649	0.000587656	0.653243	0.269359
RLK-Pelle_RLCK-IXa	TraesCS3A02G460900	-0.161235	0.575094	-3.75278	0.341401
RLK-Pelle_RLCK-XII-1	TraesCS1B02G217500	0.0828136	0.646089	-0.201069	0.53883
RLK-Pelle_RLCK-VIIa-2	TraesCS3D02G213600	0.225632	0.294187	0.892515	0.0391309
RLK-Pelle_RLCK-VIIa-2	TraesCS4A02G096900	-0.13073	0.44642	-0.0288443	0.916273
RLK-Pelle_LRR-III	TraesCS3A02G037200	1.26891	0.00230309	5.0135	0.0554343
RLK-Pelle_RLCK-V	TraesCS2A02G154300	-0.362259	0.131353	0.898693	0.416356
RLK-Pelle_DLSV	TraesCS7A02G229800	0.653571	0.0316931	0.836856	0.151933
RLK-Pelle_LRR-III	TraesCS4D02G073300	0.115224	0.580425	4.43023	0.000570701
RLK-Pelle_LRR-VI-2	TraesCS5A02G152700	-0.365618	0.0536824	1.04	0.0509165
RLK-Pelle_WAK	TraesCS5D02G374600	2.57373	0.44696	-0.473166	0.616453
RLK-Pelle_LRR-VI-1	TraesCS7A02G368000	-0.15301	0.353603	1.06755	0.075714
RLK-Pelle_CR4L	TraesCS5D02G456100	-4.31179	2.20083e-77	-0.753062	0.571408
RLK-Pelle_LysM	TraesCS6D02G158300	-1.33338	1.28575e-07	0.030743	0.970836
RLK-Pelle_LRK10L-2	TraesCS3D02G011900	0.0257164	0.948391	-2.17774	9.29006e-05
RLK-Pelle_WAK	TraesCSU02G194300	-0.518391	0.0437424	0.342004	0.555954
RLK-Pelle_DLSV	TraesCS6B02G004100	-5.49096	0.0012125	-2.25017	0.00330237
RLK-Pelle_DLSV	TraesCS3D02G500800	2.16785	0.000882884	-0.168272	0.868639
RLK-Pelle_LRR-XII-1	TraesCS6A02G184000	-1.24523	0.030012	-1.77348	0.00253302
RLK-Pelle_SD-2b	TraesCS2D02G427100	-0.792861	0.338928	-2.14872	0.593009
RLK-Pelle_LRR-XII-1	TraesCS6A02G385000	-2.3191	5.25359e-09	-2.93499	0.00122094
RLK-Pelle_RLCK-IXb	TraesCS4A02G382700	-1.31665	1.25653e-07	-1.94226	4.39285e-07
RLK-Pelle_LRR-XII-1	TraesCSU02G167400	-1.21476	0.114628	-0.815671	0.840495
RLK-Pelle_DLSV	TraesCS5B02G526200	2.57542	0.505207	-0.992528	0.452055
RLK-Pelle_DLSV	TraesCS3D02G501100	-0.763058	0.511969	-0.497146	0.300041
RLK-Pelle_RLCK-VIIa-2	TraesCS6B02G434800	-0.627678	0.00304919	-0.817563	0.0260706
RLK-Pelle_LRR-III	TraesCS3D02G336200	-0.448947	0.0285631	2.74038	4.63566e-06
RLK-Pelle_LRR-XI-1	TraesCS7A02G305700	-0.169483	0.64659	2.34703	0.348251
RLK-Pelle_DLSV	TraesCS1B02G238400	-0.376746	0.377287	-0.450891	0.621923
RLK-Pelle_DLSV	TraesCS2B02G051500	0.488099	0.0327618	-0.960694	0.227085
RLK-Pelle_RLCK-VIIa-2	TraesCS7D02G518500	-0.360861	0.188048	-0.119355	0.877744
RLK-Pelle_L-LEC	TraesCS2B02G616000	-0.82007	0.522843	0.81183	0.802571
RLK-Pelle_L-LEC	TraesCS2A02G214000	2.45531	0.0912676	-0.54796	0.378617
RLK-Pelle_RLCK-VI	TraesCS4B02G099900	0.486862	0.0210881	0.169998	0.739833
RLK-Pelle_LRR-III	TraesCS7D02G244000	-0.0159942	0.923257	4.01474	0.201113
RLK-Pelle_LRR-III	TraesCS4A02G240200	0.107204	0.606	6.13897	0.000349432
RLK-Pelle_WAK	TraesCS7A02G091100	-3.7044	0.126762	-0.867223	0.816168
RLK-Pelle_RLCK-VI	TraesCS4D02G096100	0.265788	0.166377	-0.133544	0.790764
RLK-Pelle_RLCK-IV	TraesCS4D02G312400	-1.38774	0.000300259	-0.177859	0.733749
RLK-Pelle_LRR-I-1	TraesCS6A02G122000	-1.28003	0.13624	-2.63902	0.0746365
RLK-Pelle_LRR-II	TraesCS3B02G106100	0.0271312	0.899577	1.32237	0.00575295
RLK-Pelle_LRR-III	TraesCS6B02G280100	-0.282086	0.298651	3.81751	3.66797e-07
RLK-Pelle_DLSV	TraesCS2A02G462700	-2.31628	4.91267e-71	0.0775167	0.870973
RLK-Pelle_DLSV	TraesCS7A02G539300	-0.90993	6.59705e-10	-1.03323	0.800104
RLK-Pelle_LRR-XI-1	TraesCS5B02G334300	0.412127	0.737553	-0.00286233	0.995535
RLK-Pelle_SD-2b	TraesCS7D02G530500	-3.88509	0.000192488	-1.29967	0.0539275
RLK-Pelle_L-LEC	TraesCS1D02G067200	0.142402	0.460916	7.65966	3.11678e-07
RLK-Pelle_LRR-XII-1	TraesCS2D02G067000	0.219002	0.937357	-1.53249	0.0309288
RLK-Pelle_RLCK-VIIa-1	TraesCS1D02G235800	0.300245	0.072143	-0.0581502	0.845171
RLK-Pelle_SD-2b	TraesCS1B02G323100	-1.17159	0.0162218	-2.73857	0.000468845
RLK-Pelle_RLCK-VIII	TraesCS5D02G531200	0.0207964	0.86082	-0.237483	0.441532
RLK-Pelle_RLCK-VIIa-2	TraesCS7B02G391200	-0.828597	1.18998e-09	0.139542	0.636758
RLK-Pelle_LRR-III	TraesCS3A02G217800	-0.128284	0.43366	3.61185	0.000776872
RLK-Pelle_LRK10L-2	TraesCS1D02G017800	-0.692766	0.617493	-2.19314	0.000535741
RLK-Pelle_PERK-1	TraesCS3A02G003900	-0.0420432	0.851198	1.75689	0.000871338
RLK-Pelle_LRR-Xb-1	TraesCS7D02G425700	0.345548	0.0330231	-3.89792	0.137238
RLK-Pelle_DLSV	TraesCS5D02G422600	-0.467287	0.03393	2.46619	0.536513
RLK-Pelle_RLCK-XIII	TraesCS6D02G222400	-1.5154	9.32367e-14	1.94091	0.000682595
RLK-Pelle_DLSV	TraesCS6A02G000500	-1.82567	0.142152	-1.21205	0.011659
RLK-Pelle_SD-2b	TraesCS3B02G077000	2.28002	0.00395666	0.528286	0.504316
RLK-Pelle_SD-2b	TraesCS7B02G466300	-2.4189	0.314711	-2.11413	0.000419817
RLK-Pelle_RLCK-VIIa-2	TraesCS1B02G109400	-5.63609	5.77936e-21	-0.470398	0.426506
RLK-Pelle_DLSV	TraesCS2B02G594100	0.27664	0.0886505	0.388534	0.267727
RLK-Pelle_DLSV	TraesCS3B02G043700	1.09579	0.516254	-4.00722	0.129062
RLK-Pelle_LRR-XV	TraesCS5B02G397900	-0.198367	0.186471	-0.0106896	0.981391
RLK-Pelle_LRR-III	TraesCS7D02G363200	0.512247	0.426991	4.48268	5.02235e-05
RLK-Pelle_DLSV	TraesCS7A02G561300	-2.64057	0.461698	-0.680626	0.438741
RLK-Pelle_SD-2b	TraesCS1D02G311500	0.406754	0.546634	1.41479	0.680289
RLK-Pelle_WAK_LRK10L-1	TraesCS3A02G033000	0.76507	0.13117	-1.26352	0.211451
RLK-Pelle_LRR-XII-1	TraesCS2D02G596900	0.0259226	0.966643	-1.77744	0.660973
RLK-Pelle_LRR-XII-1	TraesCS7D02G449500	-0.251039	0.295194	-5.43039	0.00615271
RLK-Pelle_DLSV	TraesCS7D02G526800	-0.424478	0.0765201	-0.842141	0.237891
RLK-Pelle_SD-2b	TraesCS3D02G072700	-2.02203	0.617308	-0.295693	0.539247
RLK-Pelle_LRR-III	TraesCS4B02G074700	-0.397454	0.0937239	5.5989	0.0194158
RLK-Pelle_CrRLK1L-1	TraesCS2B02G536700	-2.53447	0.000136718	-2.0434	0.00572502
RLK-Pelle_RLCK-IXb	TraesCS4D02G365900	2.90455	0.076212	-1.00368	0.737926
RLK-Pelle_URK-2	TraesCS2B02G347500	-0.504099	0.681417	-0.662406	0.764352
RLK-Pelle_DLSV	TraesCS5A02G367700	0.484564	0.0834606	0.232358	0.640367
RLK-Pelle_LRR-V	TraesCS6A02G153600	-0.0356738	0.83672	0.266688	0.758609
RLK-Pelle_RLCK-VIII	TraesCS7A02G267400	-0.485522	0.00956761	0.409129	0.623486
RLK-Pelle_LRR-IV	TraesCS3D02G210900	0.484212	0.0522453	-0.986456	0.482732
RLK-Pelle_DLSV	TraesCS6B02G067800	0.316826	0.671286	-1.86745	0.644249
RLK-Pelle_LRR-XI-2	TraesCS3B02G475600	0.64822	0.137606	-0.242984	0.835575
RLK-Pelle_WAK_LRK10L-1	TraesCS4B02G238700	0.0821697	0.654852	-1.24142	0.00082587
RLK-Pelle_DLSV	TraesCS5B02G353900	-2.03628	1.01643e-07	1.50877	0.71043
RLK-Pelle_LRR-XI-1	TraesCS1D02G051000	0.36131	0.621548	-1.18599	0.0396118
RLK-Pelle_URK-2	TraesCS6D02G192600	0.756538	0.797701	-1.77744	0.660973
RLK-Pelle_LRK10L-2	TraesCS3A02G049600	0.860354	0.312039	-2.71455	2.13388e-05
RLK-Pelle_DLSV	TraesCS2B02G243100	-0.653156	0.549779	-0.329829	0.804633
RLK-Pelle_LRK10L-2	TraesCS3D02G011800	0.417803	0.111199	-1.22555	0.000704533
RLK-Pelle_LRR-III	TraesCS3A02G397700	1.41576	0.000161394	0.801351	0.00812158
RLK-Pelle_L-LEC	TraesCS5A02G168800	-1.75877	0.503369	-3.94308	0.223292
RLK-Pelle_RLCK-IXb	TraesCS3D02G211800	-0.309102	0.864205	-0.16995	0.799218
RLK-Pelle_DLSV	TraesCS7B02G393400	0.43275	0.652776	1.14723	0.361136
RLK-Pelle_RLCK-VIIa-2	TraesCS7A02G131300	0.783671	6.23057e-06	-0.509518	0.226286
RLK-Pelle_LRR-III	TraesCS7B02G267900	-1.23227	0.0110165	2.76983	0.171356
RLK-Pelle_WAK_LRK10L-1	TraesCSU02G047400	1.04911	0.00281876	-1.63936	0.00152488
RLK-Pelle_L-LEC	TraesCS3A02G101800	1.6487	0.682716	0.121584	0.777361
RLK-Pelle_LRR-XI-1	TraesCS1A02G149500	-0.831976	0.00107436	0.877614	0.429814
RLK-Pelle_LRR-XII-1	TraesCS3B02G032400	-2.61705	4.98498e-07	-0.813291	0.269481
RLK-Pelle_CR4L	TraesCS5B02G344100	-2.07389	0.607882	-0.641373	0.0820531
RLK-Pelle_LRR-III	TraesCS6D02G226500	-0.17443	0.506372	3.45015	0.00268856
RLK-Pelle_RLCK-IXb	TraesCS5D02G210500	-1.83675	2.42756e-17	2.11619	0.00865847
RLK-Pelle_LRR-XI-1	TraesCS5D02G018500	0.767452	0.0014921	0.192211	0.60424
RLK-Pelle_DLSV	TraesCS3D02G316700	-0.0200627	0.916649	0.797035	0.118315
RLK-Pelle_RLCK-VIIa-1	TraesCS1B02G247100	0.323234	0.0600294	-0.510718	0.13295
RLK-Pelle_DLSV	TraesCS1B02G348800	-3.12105	0.171434	0.374416	0.439341
RLK-Pelle_RLCK-V	TraesCS1B02G282100	0.903198	6.5433e-06	4.79808	5.17861e-06
RLK-Pelle_SD-2b	TraesCS2B02G290100	-2.14019	1.77595e-19	-2.10976	0.0623241
RLK-Pelle_SD-2b	TraesCS2D02G131600	0.924461	0.103124	-1.77744	0.660973
RLK-Pelle_DLSV	TraesCS4B02G092500	-2.06536	1.03145e-16	-1.09863	0.160644
RLK-Pelle_LRR-XII-1	TraesCS2B02G081100	1.3297	0.438903	-2.37567	0.0107838
RLK-Pelle_LRR-XII-1	TraesCS6D02G271500	1.57241	0.697134	-0.675801	0.184028
RLK-Pelle_LRR-XII-1	TraesCS2B02G625200	0.068399	0.893457	1.24819	0.730879
RLK-Pelle_LRR-XI-1	TraesCS7A02G148600	-1.34477	8.43199e-14	0.807257	0.342573
RLK-Pelle_LRR-I-1	TraesCS5D02G193800	-5.74194	5.53629e-47	3.19911	0.400688
RLK-Pelle_LysM	TraesCS6B02G266500	0.205646	0.24493	-0.0755156	0.901352
RLK-Pelle_LRR-III	TraesCS1A02G301800	-0.489074	0.0641974	1.53659	0.0254632
RLK-Pelle_Extensin	TraesCS3A02G171600	0.273125	0.0721257	0.320646	0.34584
RLK-Pelle_LRR-XV	TraesCS2A02G176500	-0.6454	0.00157859	-0.614007	0.365116
RLK-Pelle_DLSV	TraesCS7A02G541000	3.64133	0.172369	1.27886	0.714543
RLK-Pelle_RLCK-VIIa-2	TraesCS7A02G163300	-1.26086	1.52474e-15	1.01417	0.00741622
RLK-Pelle_SD-2b	TraesCS7B02G285900	-1.09634	0.323963	-1.38085	0.626263
RLK-Pelle_DLSV	TraesCS1D02G273600	-6.73519	1.08042e-09	-1.2842	0.41481
RLK-Pelle_LRR-III	TraesCS2D02G167300	-0.955007	1.85055e-12	-0.178991	0.659227
RLK-Pelle_SD-2b	TraesCS7D02G423300	-0.502909	0.787755	-0.546627	0.512212
RLK-Pelle_LRR-VIII-1	TraesCS3D02G095200	-0.345172	0.039006	-1.07324	0.000711898
RLK-Pelle_WAK	TraesCS6D02G050900	0.553076	0.773117	-0.632956	0.864882
RLK-Pelle_DLSV	TraesCS6D02G256700	-0.724253	7.68697e-08	-0.480147	0.47075
RLK-Pelle_LRR-III	TraesCS2A02G104100	-0.0445477	0.766087	2.45399	0.0133465
RLK-Pelle_LysM	TraesCS3A02G276600	0.0163868	0.970507	3.73353	0.257098
RLK-Pelle_DLSV	TraesCS6D02G047500	0.0643946	0.838742	0.527742	0.668767
RLK-Pelle_LRR-XIV	TraesCS4B02G055600	0.930187	2.07805e-07	-0.212346	0.69883
RLK-Pelle_WAK	TraesCS7A02G242900	-0.776316	0.0584739	0.482951	0.667852
RLK-Pelle_LRR-XII-1	TraesCS3B02G292700	-0.819849	0.764529	4.0848	0.181904
RLK-Pelle_LRR-XI-1	TraesCS7D02G365800	-0.466108	0.00251636	-1.37982	0.00314621
RLK-Pelle_WAK	TraesCSU02G092400	0.798239	0.78801	-3.2686	0.0235962
RLK-Pelle_DLSV	TraesCS7B02G229900	0.291657	0.277948	0.598879	0.276578
RLK-Pelle_SD-2b	TraesCS2A02G299600	-0.112048	0.923996	0.766476	0.472999
RLK-Pelle_CrRLK1L-1	TraesCS3B02G202500	2.21367	0.0472838	-0.422175	0.671132
RLK-Pelle_L-LEC	TraesCS6D02G122200	0.115661	0.746823	-1.6782	0.000439058
RLK-Pelle_LysM	TraesCS6D02G157800	-2.23417	1.23554e-24	0.365126	0.604991
RLK-Pelle_LRR-VII-1	TraesCS5A02G491400	-1.33505	1.59953e-08	-0.222682	0.818733
RLK-Pelle_DLSV	TraesCSU02G009400	-1.95251	2.5152e-34	-0.421326	0.420972
RLK-Pelle_DLSV	TraesCS2B02G578200	-0.771207	5.58796e-08	-0.0910223	0.910769
RLK-Pelle_LRR-XII-1	TraesCS2B02G081700	-0.666441	0.578904	-0.220679	0.910195
RLK-Pelle_L-LEC	TraesCS2D02G137400	1.18846	0.159905	-1.39894	0.0060672
RLK-Pelle_SD-2b	TraesCS3D02G156400	-1.22022	0.76491	-0.125388	0.913206
RLK-Pelle_LRK10L-2	TraesCS3A02G049375	3.91237	0.0742491	-0.287244	0.943139
RLK-Pelle_RLCK-VIII	TraesCS5B02G532900	-0.0265714	0.829178	-0.293972	0.304387
RLK-Pelle_SD-2b	TraesCS4B02G059700	-1.0401	3.48098e-11	0.178445	0.660557
RLK-Pelle_DLSV	TraesCS6B02G417000	2.33986	3.74637e-09	-2.14872	0.593009
RLK-Pelle_WAK	TraesCS5B02G449300	-0.215106	0.782051	-0.676313	0.476363
RLK-Pelle_CrRLK1L-1	TraesCS7D02G338800	-0.481842	7.73268e-06	0.765676	0.0781367
RLK-Pelle_WAK	TraesCS7D02G480100	-0.932603	0.364349	0.348954	0.423881
RLK-Pelle_LRR-I-1	TraesCS3B02G603800	-0.143298	0.490683	0.339429	0.616572
RLK-Pelle_DLSV	TraesCS6D02G013400	-1.05976	0.274398	-0.690787	0.0505354
RLK-Pelle_CR4L	TraesCS1D02G073100	-3.01182	1.47558e-81	1.34304	0.0262945
RLK-Pelle_PERK-1	TraesCS3D02G160000	-0.726969	0.000315129	0.175176	0.686217
RLK-Pelle_LRR-XI-2	TraesCS7A02G215800	-1.10852	1.49378e-12	-0.915264	0.0171775
RLK-Pelle_CR4L	TraesCS4A02G205100	-0.957177	4.21738e-10	0.199493	0.676855
RLK-Pelle_LRR-XI-1	TraesCS7A02G012400	-0.403696	0.495993	-1.04308	0.102508
RLK-Pelle_DLSV	TraesCS3B02G555500	-0.92557	0.726503	-0.607133	0.231673
RLK-Pelle_L-LEC	TraesCS5D02G061400	0.642306	0.0573454	-1.136	0.236458
RLK-Pelle_LRR-XII-1	TraesCS3A02G060200	1.57691	0.696281	1.06037	0.335527
RLK-Pelle_RLCK-VIIa-2	TraesCS3A02G530200	0.118653	0.483757	-0.578095	0.04142
RLK-Pelle_LRR-I-1	TraesCS6B02G150400	-0.995791	0.401525	-2.06046	0.190153
RLK-Pelle_DLSV	TraesCS2D02G217500	-3.61737	1.73337e-112	1.80787	0.597644
RLK-Pelle_LysM	TraesCS6A02G168800	1.82415	0.413296	1.92645	0.632384
RLK-Pelle_DLSV	TraesCS2B02G034700	3.14104	0.0119229	2.5871	0.291815
RLK-Pelle_LRK10L-2	TraesCS1B02G022300	1.57241	0.697134	-1.13049	0.128601
RLK-Pelle_LRR-Xb-1	TraesCS7B02G335000	-0.147044	0.387081	-0.178463	0.869731
RLK-Pelle_LRR-VIII-1	TraesCS3A02G341800	0.892361	0.0360102	1.73381	0.540227
RLK-Pelle_LRR-XII-1	TraesCS5B02G080100	-0.771716	0.804396	-1.43638	0.0584067
RLK-Pelle_LRR-VII-1	TraesCS4B02G320600	-1.33434	5.46223e-10	-0.366905	0.63463
RLK-Pelle_LRR-XII-1	TraesCS4A02G430400	-3.0715	0.397148	-2.86258	0.471585
RLK-Pelle_DLSV	TraesCS5D02G537200	-0.533528	0.630446	-0.365746	0.528076
RLK-Pelle_WAK	TraesCS5D02G537100	0.376504	0.304156	-0.287244	0.943139
RLK-Pelle_DLSV	TraesCS3B02G578100	0.375965	0.0392041	-0.287244	0.943139
RLK-Pelle_SD-2b	TraesCS5B02G014600	-0.852853	0.639576	-0.835017	0.785267
RLK-Pelle_SD-2b	TraesCS3B02G273000	1.57128	0.114263	2.71698	0.494481
RLK-Pelle_WAK	TraesCS1A02G011900	2.08103	0.312896	-1.04898	0.201882
RLK-Pelle_LRR-XI-1	TraesCS7B02G270900	0.394341	0.00275429	-1.52792	0.00097045
RLK-Pelle_WAK_LRK10L-1	TraesCS1B02G394900	-0.432952	0.161288	2.81259	0.0360595
RLK-Pelle_DLSV	TraesCS2B02G242100	0.516509	0.0538468	-0.59	0.0579159
RLK-Pelle_LRR-XII-1	TraesCS2A02G068900	1.56432	0.174936	0.954445	0.658531
RLK-Pelle_DLSV	TraesCS7D02G153800	-0.842298	0.054091	-2.97611	0.453594
RLK-Pelle_WAK_LRK10L-1	TraesCS5A02G062600	0.266232	0.17865	-0.425128	0.258923
RLK-Pelle_LRK10L-2	TraesCS3A02G261800	-1.20393	0.000946965	-0.785536	0.314904
RLK-Pelle_DLSV	TraesCS1A02G002900	-1.22022	0.76491	1.27259	0.670201
RLK-Pelle_SD-2b	TraesCS1A02G016100	0.343704	0.471368	-3.18342	0.421761
RLK-Pelle_LRR-I-1	TraesCS3A02G335400	-1.14273	0.000638934	-0.576141	0.5821
RLK-Pelle_LRR-XII-1	TraesCS6B02G212700	-2.29272	4.14518e-26	-2.41934	0.227314
RLK-Pelle_DLSV	TraesCS3A02G493600	-1.30516	0.349513	4.75928	0.085027
RLK-Pelle_LRR-XII-1	TraesCS3B02G074000	-0.053852	0.885692	0.022567	0.99038
RLK-Pelle_SD-2b	TraesCS7D02G123700	-1.55835	0.0935637	-2.87004	0.124406
RLK-Pelle_LRR-XIV	TraesCS5D02G417200	-0.386285	0.0851742	-1.45305	0.00575896
RLK-Pelle_RLCK-IXb	TraesCS6B02G278900	-0.832282	0.0206725	-2.00496	0.000149155
RLK-Pelle_LRR-Xb-1	TraesCS6A02G125300	0.783611	0.625821	-1.03323	0.800104
RLK-Pelle_LRR-Xb-1	TraesCS6D02G115300	-0.73135	0.0726622	0.388597	0.877591
RLK-Pelle_LRR-IV	TraesCS7B02G217000	-0.362584	0.387305	-0.56094	0.552666
RLK-Pelle_DLSV	TraesCS2D02G380700	-0.454776	0.619618	-1.19224	0.253941
RLK-Pelle_LRR-XII-1	TraesCSU02G118000	0.0198652	0.985769	0.238731	0.917214
RLK-Pelle_L-LEC	TraesCS5B02G256900	0.0144349	0.940458	-1.34488	0.651424
RLK-Pelle_DLSV	TraesCS7B02G460000	-2.76668	5.36564e-34	-0.273824	0.593321
RLK-Pelle_LRR-XII-1	TraesCS2D02G066300	0.377929	0.481767	0.270312	0.662074
RLK-Pelle_L-LEC	TraesCS1A02G383900	-0.815982	6.47984e-05	2.56128	0.141122
RLK-Pelle_SD-2b	TraesCS3A02G246200	-2.91547	0.00828248	-4.16357	0.178897
RLK-Pelle_LRR-Xb-1	TraesCS3D02G311500	2.84633	0.0769542	-0.770747	0.838168
RLK-Pelle_L-LEC	TraesCS2B02G584100	3.08927	0.0511127	-1.03448	0.018195
RLK-Pelle_LRR-XV	TraesCS2D02G183900	-0.826691	0.00054527	0.57912	0.466012
RLK-Pelle_LRR-XI-1	TraesCS5B02G334200	-3.72165	0.170053	1.95437	0.627265
RLK-Pelle_DLSV	TraesCS7B02G496300	-1.22022	0.76491	0.670485	0.864228
RLK-Pelle_L-LEC	TraesCS5D02G191400	0.923148	0.556622	0.100335	0.934666
RLK-Pelle_WAK	TraesCS6D02G042100	-0.626619	0.181108	-0.877541	0.684612
RLK-Pelle_RLCK-XV	TraesCS7D02G128300	-1.83107	5.82676e-39	0.216985	0.482627
RLK-Pelle_RLCK-XII-1	TraesCS1D02G194300	-0.339226	0.0370362	0.873187	0.360852
RLK-Pelle_RLCK-IV	TraesCS5D02G168100	-0.211627	0.147757	-0.119308	0.800993
RLK-Pelle_LRR-XI-1	TraesCS1B02G009200	0.700218	0.282741	0.793027	0.527846
RLK-Pelle_LRR-I-1	TraesCS5A02G197300	1.32175	0.449885	1.95437	0.627265
RLK-Pelle_DLSV	TraesCS3B02G094100	-0.468093	0.0656368	1.14373	0.411401
RLK-Pelle_LRR-XII-1	TraesCS6A02G037300	-0.341552	0.916434	-0.253491	0.635846
RLK-Pelle_LRR-V	TraesCS5D02G372600	0.111447	0.791692	-0.723357	0.811689
RLK-Pelle_DLSV	TraesCS2A02G537900	0.0397447	0.960645	-0.583828	0.450039
RLK-Pelle_LRR-XII-1	TraesCS7A02G550000	0.114128	0.95882	-0.596815	0.255549
RLK-Pelle_RLCK-V	TraesCS1A02G433500	-0.244694	0.107196	0.368203	0.292284
RLK-Pelle_LRR-XI-1	TraesCS5A02G334900	-0.190953	0.955325	-0.378713	0.520737
RLK-Pelle_LRR-XII-1	TraesCS2B02G082100	0.696803	0.259118	-1.74747	0.00891791
RLK-Pelle_DLSV	TraesCS5D02G358000	-0.0849387	0.633054	-2.18799	0.481627
RLK-Pelle_LRR-XI-1	TraesCS4A02G474800	1.39924	0.369248	-0.557655	0.538841
RLK-Pelle_URK-1	TraesCS2B02G319500	0.148959	0.611008	0.942313	0.0303284
RLK-Pelle_L-LEC	TraesCS6D02G191500	1.46152	0.000164838	0.0660892	0.896388
RLK-Pelle_DLSV	TraesCS1A02G422700	-1.29	0.000528851	-8.03636	4.00978e-09
RLK-Pelle_LRK10L-2	TraesCS3A02G013000	0.452584	0.0312479	-1.99862	0.00372049
RLK-Pelle_RLCK-VIIa-2	TraesCS2A02G170600	-0.294018	0.0530609	0.272947	0.483868
RLK-Pelle_WAK	TraesCS5A02G261200	-2.61713	2.69826e-22	-2.3951	0.000826224
RLK-Pelle_WAK	TraesCS5A02G084200	0.130441	0.662706	1.38301	0.294954
RLK-Pelle_LRR-XI-1	TraesCS7A02G368200	0.0168833	0.919667	0.391981	0.918452
RLK-Pelle_LRR-III	TraesCS2D02G091000	-0.154431	0.683123	2.2452	0.249089
RLK-Pelle_DLSV	TraesCS2B02G036400	0.0593354	0.677907	-1.88644	0.00303421
RLK-Pelle_L-LEC	TraesCS7D02G258500	0.190797	0.733047	-1.21677	0.439517
RLK-Pelle_L-LEC	TraesCS1D02G392100	1.13385	1.60124e-06	7.56102	0.0530951
RLK-Pelle_WAK	TraesCS6D02G070300	-0.710424	0.277511	0.196397	0.776762
RLK-Pelle_LRR-VI-2	TraesCS2A02G088800	-1.53134	1.94437e-26	0.170826	0.549955
RLK-Pelle_LRR-III	TraesCS5B02G158000	0.153901	0.425883	2.46619	0.536513
RLK-Pelle_L-LEC	TraesCS6B02G160500	-0.140223	0.558962	-0.565005	0.318912
RLK-Pelle_LRR-XII-1	TraesCS7D02G357000	3.92823	0.106495	1.93563	0.547164
RLK-Pelle_DLSV	TraesCS3A02G323500	0.267807	0.10747	7.42531	1.34492e-07
RLK-Pelle_RLCK-VIIa-2	TraesCSU02G110700	-0.863516	0.000220669	0.574286	0.433789
RLK-Pelle_RLCK-IV	TraesCS2B02G377100	-0.921359	3.15157e-10	-1.27248	0.00441632
RLK-Pelle_LRR-XII-1	TraesCS3A02G259600	-0.829287	0.323473	-2.44638	0.0952718
RLK-Pelle_L-LEC	TraesCS1B02G084500	-0.432383	0.0251895	2.64582	0.0300554
RLK-Pelle_DLSV	TraesCS3D02G316400	0.490122	0.717913	-1.7806	0.00747394
RLK-Pelle_SD-2b	TraesCS5B02G206300	-3.1425	0.314454	-4.5089	0.0499728
RLK-Pelle_LRR-XII-1	TraesCS4D02G352700	-4.92045	0.00750922	-3.08538	0.436649
RLK-Pelle_L-LEC	TraesCS4B02G328400	0.90004	0.0198593	1.00518	0.0252441
RLK-Pelle_LRR-V	TraesCS2A02G202600	-0.0122636	0.946791	1.07686	0.0544868
RLK-Pelle_L-LEC	TraesCS6A02G132400	-0.302842	0.337867	-0.708805	0.194166
RLK-Pelle_LRR-XII-1	TraesCS7A02G366800	-2.07836	0.0731929	-2.52008	0.0239616
RLK-Pelle_RLCK-VIIa-2	TraesCS5B02G208300	0.773181	0.0057391	3.27894	0.0307181
RLK-Pelle_LRR-IV	TraesCS4A02G371100	0.182534	0.28795	4.53275	0.109489
RLK-Pelle_DLSV	TraesCS7A02G015300	-0.42692	0.675719	-0.32298	0.455359
RLK-Pelle_LRR-XI-1	TraesCS2D02G233800	1.00695	4.63404e-08	0.917714	0.157697
RLK-Pelle_L-LEC	TraesCS2B02G388800	-0.410293	0.00819918	1.34034	0.0155836
RLK-Pelle_LRR-XII-1	TraesCS7B02G396600	0.358704	0.673247	-2.16759	1.88382e-05
RLK-Pelle_SD-2b	TraesCS7A02G127200	-3.16727	0.307376	-2.14872	0.593009
RLK-Pelle_SD-2b	TraesCS2A02G524700	0.641523	0.106707	-1.77744	0.660973
RLK-Pelle_DLSV	TraesCS2A02G418300	0.320046	0.0267766	0.158124	0.856603
RLK-Pelle_DLSV	TraesCS4D02G348900	1.05641	0.000850879	3.38785	0.242924
RLK-Pelle_RLCK-VIIa-2	TraesCS2D02G388000	0.851921	0.177657	-1.84326	0.178769
RLK-Pelle_LRR-XIIIa	TraesCS3A02G167100	-0.771587	0.0149921	1.93975	0.0155901
RLK-Pelle_LRR-XI-1	TraesCS3D02G168700	-0.994227	7.51604e-11	-0.118278	0.755865
RLK-Pelle_SD-2b	TraesCS7D02G423200	-0.070006	0.914643	-0.777411	0.312504
RLK-Pelle_SD-2b	TraesCS4B02G132000	0.675861	0.208945	1.0535	0.575596
RLK-Pelle_URK-2	TraesCS2D02G328500	-0.883278	0.140433	-1.38085	0.626263
RLK-Pelle_DLSV	TraesCS5B02G494100	0.210402	0.575049	1.51537	0.247065
RLK-Pelle_WAK	TraesCS2B02G563900	-3.13535	2.48448e-15	-3.65444	0.288672
RLK-Pelle_DLSV	TraesCS2A02G216600	1.98656	0.000267417	1.65768	0.448284
RLK-Pelle_WAK	TraesCS5B02G454100	-2.37249	0.00725649	-1.45892	0.102407
RLK-Pelle_RLCK-VIIa-2	TraesCS1D02G032600	0.403603	0.00191129	0.307107	0.337001
RLK-Pelle_LysM	TraesCS6D02G157900	-1.47562	4.62595e-09	-1.20021	0.0409313
RLK-Pelle_DLSV	TraesCS2D02G534400	-1.2658	0.00115523	-0.617241	0.13979
RLK-Pelle_RLCK-IXb	TraesCS5A02G205800	-0.547573	0.00958621	3.36885	0.0464522
RLK-Pelle_RLCK-XII-1	TraesCS7D02G324900	-0.0131626	0.949278	-0.790984	0.178427
RLK-Pelle_RLCK-XI	TraesCS7D02G500700	0.799082	5.31424e-05	0.720095	0.13555
RLK-Pelle_DLSV	TraesCS3D02G317000	0.101701	0.615427	4.5904	0.0976699
RLK-Pelle_SD-2b	TraesCS1A02G015900	0.635553	0.153563	-1.33098	0.00075823
RLK-Pelle_RLCK-VIIa-2	TraesCS6A02G336600	-2.93823	1.15142e-136	1.98268	1.9891e-06
RLK-Pelle_DLSV	TraesCS3B02G352900	-0.985171	0.414281	0.27923	0.482076
RLK-Pelle_CrRLK1L-1	TraesCS1B02G130300	-0.403281	0.111761	-0.0561064	0.887924
RLK-Pelle_LRR-XI-1	TraesCS7B02G205900	-0.125961	0.759249	2.94995	0.457047
RLK-Pelle_RLCK-VIIa-2	TraesCS7D02G519900	0.122899	0.742352	-0.0888988	0.844352
RLK-Pelle_SD-2b	TraesCS3D02G245100	0.296623	0.727198	1.89131	0.323346
RLK-Pelle_L-LEC	TraesCS3D02G313500	-0.101703	0.653593	-0.221001	0.567988
RLK-Pelle_LRR-Xb-1	TraesCS6D02G115400	-1.30542	6.41065e-07	-0.96	0.716672
RLK-Pelle_CrRLK1L-1	TraesCS4D02G202300	-0.695444	4.76624e-07	-1.56324	0.00021087
RLK-Pelle_WAK	TraesCS5A02G445700	-0.528603	0.594006	-0.229889	0.796664
RLK-Pelle_LRR-XII-1	TraesCS7B02G279600	0.0574662	0.87133	-0.122237	0.899003
RLK-Pelle_WAK	TraesCS5A02G035200	0.562069	0.298629	-0.304627	0.745079
RLK-Pelle_SD-2b	TraesCS7A02G456300	2.65166	0.483668	-3.0194	0.446837
RLK-Pelle_DLSV	TraesCS7D02G011800	0.0987583	0.688433	-0.824744	0.0797375
RLK-Pelle_LRR-III	TraesCS3B02G046700	0.594936	0.205065	2.40123	0.0280312
RLK-Pelle_DLSV	TraesCS7D02G022200	0.306308	0.578614	-0.0211547	0.992929
RLK-Pelle_LRR-XII-1	TraesCS2B02G080300	-3.0715	0.397148	-3.97274	3.81642e-05
RLK-Pelle_RLCK-IXb	TraesCS6D02G172100	-1.82932	0.0940294	1.55967	0.638478
RLK-Pelle_LRK10L-2	TraesCS3A02G016700	-0.916044	0.557134	-1.37833	0.0197712
RLK-Pelle_RLCK-XV	TraesCS7B02G404400	-0.0337306	0.916249	0.703609	0.554133
RLK-Pelle_LRR-XI-1	TraesCS5D02G019400	-0.197566	0.201965	0.270498	0.313448
RLK-Pelle_L-LEC	TraesCS5B02G057205	-2.48613	0.022745	-1.5067	0.268063
RLK-Pelle_WAK	TraesCS3B02G595500	-1.39063	0.0570145	-2.14872	0.593009
RLK-Pelle_DLSV	TraesCS4A02G481300	-1.41792	0.0323456	-0.680829	0.10746
RLK-Pelle_LRK10L-2	TraesCS1B02G020600	0.432127	0.769642	-1.34394	0.0490658
RLK-Pelle_RLCK-XIII	TraesCS2A02G389100	-4.08537	5.78495e-66	0.941866	0.260792
RLK-Pelle_SD-2b	TraesCS3A02G072900	-0.0402776	0.969563	-1.38848	0.00447386
RLK-Pelle_L-LEC	TraesCS1A02G066200	-0.724569	0.000439555	1.21482	0.188054
RLK-Pelle_RLCK-V	TraesCS3D02G169000	-0.150694	0.423594	0.620055	0.224876
RLK-Pelle_SD-2b	TraesCS1D02G012900	-0.77442	0.508019	2.71698	0.494481
RLK-Pelle_LRR-XII-1	TraesCS2A02G012500	1.87748	0.0030875	0.24837	0.950449
RLK-Pelle_SD-2b	TraesCS2A02G367500	-0.60017	0.667492	-3.07211	0.438688
RLK-Pelle_SD-2b	TraesCS3D02G156200	0.0699694	0.903244	-0.834635	0.564432
RLK-Pelle_DLSV	TraesCS6D02G124000	0.236585	0.735591	-1.73068	0.603167
RLK-Pelle_LRR-IX	TraesCS4D02G163300	-0.118553	0.872454	-0.444418	0.560203
RLK-Pelle_RLCK-VIIa-1	TraesCS4B02G000300	4.03419	0.0956021	0.890324	0.82728
RLK-Pelle_RLCK-VIIa-2	TraesCS5B02G493500	0.163018	0.484961	-0.122989	0.731239
RLK-Pelle_L-LEC	TraesCS5B02G184000	2.24825	0.373253	-0.809608	0.791323
RLK-Pelle_LRR-XV	TraesCS5A02G393000	-0.203514	0.273298	-0.577122	0.209575
RLK-Pelle_LysM	TraesCS7B02G162500	-0.123725	0.51051	-0.454902	0.281901
RLK-Pelle_WAK	TraesCS6D02G362200	-0.34928	0.0768423	-3.29466	7.20418e-05
RLK-Pelle_LRR-Xb-2	TraesCS2A02G182400	-1.70306	3.69927e-12	-0.191324	0.659594
RLK-Pelle_PERK-1	TraesCS3B02G312300	-0.730546	1.73173e-05	2.08888	0.100728
RLK-Pelle_LRR-XII-1	TraesCS4A02G397700	0.385262	0.583327	-0.903532	0.0619491
RLK-Pelle_WAK	TraesCS5B02G449200	-0.740877	0.73611	-1.26241	0.20887
RLK-Pelle_LRR-III	TraesCS7B02G146100	0.536608	0.00619151	2.71698	0.494481
RLK-Pelle_LRR-XII-1	TraesCS4B02G109600	0.335105	0.394375	-0.153089	0.889996
RLK-Pelle_DLSV	TraesCS6D02G375700	0.464606	0.811268	-2.94327	2.24174e-05
RLK-Pelle_LRR-XI-1	TraesCS1B02G009900	-3.54141	0.00086951	-3.75659	0.00686781
RLK-Pelle_LRR-XI-1	TraesCS7D02G234800	0.186297	0.166441	0.82067	0.80095
RLK-Pelle_L-LEC	TraesCS6B02G305600	-0.208561	0.0999979	1.50877	0.71043
RLK-Pelle_LRR-VI-2	TraesCS2B02G607200	0.223605	0.159756	2.94597	0.00577821
RLK-Pelle_LRR-III	TraesCS3D02G042500	0.827361	0.0873235	5.27098	0.039563
RLK-Pelle_LRR-Xb-1	TraesCS7D02G426000	0.262523	0.120489	0.346807	0.646937
RLK-Pelle_LRR-XII-1	TraesCS2A02G068100	0.619389	0.280674	-0.53793	0.384494
RLK-Pelle_LRR-II	TraesCS7B02G182300	0.38281	0.144764	0.752312	0.740891
RLK-Pelle_CrRLK1L-1	TraesCS2D02G509800	-5.26397	7.41358e-10	-2.42685	5.24855e-05
RLK-Pelle_WAK	TraesCS5B02G367600	0.619512	0.0143392	-1.08657	0.664517
RLK-Pelle_SD-2b	TraesCS4B02G132100	1.13463	1.67287e-07	1.12782	0.375427
RLK-Pelle_LRR-XI-1	TraesCS5B02G253700	0.839195	1.98075e-07	4.17463	0.17357
RLK-Pelle_RLCK-VIIa-2	TraesCS7B02G031900	0.614773	2.45195e-05	-0.983021	0.0023365
RLK-Pelle_DLSV	TraesCS2A02G061700	-0.292132	0.900671	0.353722	0.879541
RLK-Pelle_LRR-IX	TraesCS4B02G049800	-1.66063	2.55099e-27	-0.0048942	0.99236
RLK-Pelle_RLCK-VIIa-2	TraesCS2A02G404600	-3.40803	4.28582e-17	1.41479	0.680289
RLK-Pelle_SD-2b	TraesCS2D02G419700	-0.215956	0.926924	-3.78572	1.25447e-05
RLK-Pelle_LRR-Xb-1	TraesCS4B02G111300	0.12076	0.777758	-2.06288	0.000664558
RLK-Pelle_DLSV	TraesCS1A02G100300	-1.20053	0.714364	0.460836	0.639523
RLK-Pelle_LRR-XI-1	TraesCS3A02G142200	0.0691483	0.739569	1.27997	0.0710587
RLK-Pelle_URK-2	TraesCS2A02G334300	0.736316	0.201681	1.55693	0.228971
RLK-Pelle_RLCK-VIIa-2	TraesCS2B02G114900	-1.83872	1.69172e-28	-2.9846	7.7684e-07
RLK-Pelle_RLCK-VIII	TraesCS3B02G221500	-0.139993	0.332535	0.260328	0.519161
RLK-Pelle_DLSV	TraesCS2B02G241400	-0.158231	0.57532	-1.76189	0.00233372
RLK-Pelle_DLSV	TraesCS2B02G512400	5.29464	0.00128657	-0.15277	0.798772
RLK-Pelle_L-LEC	TraesCS3B02G196900	-0.903629	0.424478	-0.624348	0.499932
RLK-Pelle_SD-2b	TraesCS2A02G299700	-0.0117121	0.993187	-0.0714565	0.986028
RLK-Pelle_PERK-2	TraesCS1D02G442500	0.630093	0.218881	1.97068	0.0866648
RLK-Pelle_Extensin	TraesCS3D02G107000	0.318352	0.159216	2.2921	0.0152391
RLK-Pelle_LRR-III	TraesCS2D02G513900	0.0856736	0.713796	5.90331	0.00135751
RLK-Pelle_LRK10L-2	TraesCS3A02G017200	1.57691	0.696281	-1.42046	0.0318871
RLK-Pelle_RLCK-IXb	TraesCS6D02G022900	1.42479	0.551829	-2.97611	0.453594
RLK-Pelle_PERK-1	TraesCS3D02G278400	-0.864132	4.20634e-05	2.4922	0.01191
RLK-Pelle_DLSV	TraesCS7D02G230200	0.105538	0.772914	4.29204	5.78248e-07
RLK-Pelle_RLCK-IV	TraesCS6A02G399500	0.533822	0.00513489	-0.725048	0.16402
RLK-Pelle_WAK	TraesCS6D02G042000	-0.750724	0.0870081	-0.923565	0.0147737
RLK-Pelle_LysM	TraesCS3B02G310800	0.0819481	0.821637	6.45637	0.00210596
RLK-Pelle_RLCK-XIII	TraesCS6A02G240100	-1.01956	6.4953e-08	1.92713	0.00353704
RLK-Pelle_LRR-XI-1	TraesCS3B02G084000	1.33408	0.578638	0.15836	0.968325
RLK-Pelle_WAK	TraesCS2D02G508900	-1.22022	0.76491	-2.28802	0.175506
RLK-Pelle_RLCK-VIIa-2	TraesCS6B02G367100	-3.90246	3.94954e-144	1.16657	0.00330625
RLK-Pelle_LRR-VII-1	TraesCS4B02G169900	-0.0475442	0.813138	0.909273	0.389314
RLK-Pelle_LRR-XII-1	TraesCS2D02G066400	1.93105	0.0132614	-1.6843	0.0116302
RLK-Pelle_LRR-I-1	TraesCS3B02G366500	-3.40593	9.02135e-10	2.05933	0.608164
RLK-Pelle_DLSV	TraesCS2D02G217600	0.0353899	0.97378	-1.77744	0.660973
RLK-Pelle_LRR-XII-1	TraesCS7A02G476700	-0.568903	0.0568001	0.0702788	0.944322
RLK-Pelle_LRR-II	TraesCS6D02G146100	0.335067	0.125367	-0.13694	0.708517
RLK-Pelle_DLSV	TraesCS2D02G024900	-0.244286	0.319098	-4.4549	0.12225
RLK-Pelle_LRR-I-1	TraesCS3A02G335800	0.845857	0.272205	-0.235394	0.81966
RLK-Pelle_LRR-VI-1	TraesCS7D02G354900	-0.477736	0.00217898	0.338928	0.384592
RLK-Pelle_L-LEC	TraesCS2D02G130500	1.4386	0.0126362	-1.3746	0.656063
RLK-Pelle_DLSV	TraesCS2A02G211300	-2.75854	1.1558e-38	-1.61815	0.620678
RLK-Pelle_LRR-I-1	TraesCS3A02G538300	0.52706	0.00659018	-0.0545608	0.925274
RLK-Pelle_DLSV	TraesCS5B02G292000	-0.14552	0.717841	-0.861618	0.154955
RLK-Pelle_DLSV	TraesCS4B02G313900	0.141226	0.477818	-0.238785	0.558767
RLK-Pelle_WAK	TraesCS5B02G454700	-0.522417	0.798415	-1.26758	0.0635945
RLK-Pelle_LRR-XII-1	TraesCS2A02G563900	0.80574	0.271595	1.09754	0.784663
RLK-Pelle_PERK-1	TraesCS3B02G008600	-0.144374	0.473115	0.693703	0.341318
RLK-Pelle_LRR-XI-1	TraesCS7B02G052200	-1.83185	3.65776e-10	-1.78047	0.122921
RLK-Pelle_DLSV	TraesCS7A02G056800	0.172108	0.93002	0.348364	0.816953
RLK-Pelle_RLCK-VI	TraesCS5B02G521500	-0.313964	0.190857	0.431511	0.250043
RLK-Pelle_DLSV	TraesCS5D02G212900	-1.71393	4.20021e-20	0.690522	0.131561
RLK-Pelle_L-LEC	TraesCS3D02G104100	1.29659	0.213017	2.41363	0.00626471
RLK-Pelle_LRR-XI-1	TraesCS7A02G356900	0.861777	3.1622e-09	-1.53965	4.47767e-05
RLK-Pelle_WAK	TraesCS6A02G225400	-1.60172	0.406439	-0.277906	0.437744
RLK-Pelle_RLCK-V	TraesCS3B02G257200	-0.345112	0.0284897	0.0949361	0.782945
RLK-Pelle_DLSV	TraesCS7B02G364100	-1.17126	3.2435e-14	-1.16416	0.00343199
RLK-Pelle_DLSV	TraesCS1B02G036700	-0.191194	0.682088	-2.14872	0.593009
RLK-Pelle_LRR-VI-2	TraesCS3B02G169200	-0.0503178	0.918053	-0.188	0.799687
RLK-Pelle_SD-2b	TraesCS6A02G402100	-0.00658446	0.989365	-1.7416	0.0682054
RLK-Pelle_RLCK-IXb	TraesCS6A02G346100	-0.177596	0.835379	-1.74558	0.143081
RLK-Pelle_RLCK-IXb	TraesCS5A02G294600	-0.649526	0.0456083	-0.778911	0.187291
RLK-Pelle_SD-2b	TraesCS4A02G353300	-0.222061	0.157671	-0.345293	0.279058
RLK-Pelle_LRR-XI-1	TraesCS2D02G255900	-0.0593681	0.784379	0.687456	0.12418
RLK-Pelle_RLCK-V	TraesCS2B02G179500	0.033123	0.872388	1.92574	0.111819
RLK-Pelle_DLSV	TraesCS2B02G034200	-3.79913	8.75326e-06	3.41816	0.336426
RLK-Pelle_RLCK-VIIa-1	TraesCS3D02G182300	0.464664	0.0220946	-0.476643	0.174233
[truncated: 426 more rows]

## Sheet: Waterlogging stress
Subfamily	Gene_ID	Zhoumai22_(waterlogging stress vs. control)	p-value	Bainong207_(waterlogging stress vs. control)	p-value	Bainong607_(waterlogging stress vs. control)	p-value
RLK-Pelle_LRR-XI-1	TraesCS5B02G012000	-2.68316	0.249012	-2.18156	0.405477	6.04559	0.00291506
RLK-Pelle_LRR-XII-1	TraesCS7D02G355600	-0.100325	0.959861	-3.80785	0.184397	-0.66104	0.871305
RLK-Pelle_SD-2b	TraesCS2A02G053100	0.500311	0.778927	-0.857252	0.487556	-0.778416	0.347812
RLK-Pelle_SD-2b	TraesCS7D02G394100	-1.55834	0.658238	-2.81516	0.478313	-3.05068	0.261554
RLK-Pelle_Extensin	TraesCS1D02G249000	-0.286311	0.913678	4.12449	0.0806067	3.75253	0.273657
RLK-Pelle_LRR-XII-1	TraesCS7A02G366600	0.892961	0.591788	1.84552	0.116926	-0.0376125	0.970891
RLK-Pelle_DLSV	TraesCS7D02G079100	0.555355	0.5785	0.118622	0.90515	-0.00821448	0.991982
RLK-Pelle_SD-2b	TraesCS5A02G237700	-0.163985	0.897531	-3.9103	0.251475	3.70332	0.335255
RLK-Pelle_LRR-VIII-1	TraesCS4A02G131500	-0.646324	0.674972	0.737115	0.492496	1.07801	0.25915
RLK-Pelle_LRR-Xb-1	TraesCS6A02G125500	3.89036	0.0752457	1.26827	0.644909	-0.131545	0.944887
RLK-Pelle_WAK_LRK10L-1	TraesCS3D02G046900	-2.60345	0.511999	0.287054	0.942588	-0.95994	0.796789
RLK-Pelle_WAK	TraesCS6A02G376005	2.97774	0.454733	-2.65615	0.504304	3.44998	0.383978
RLK-Pelle_LRR-II	TraesCS6A02G203600	-1.4375	0.722502	-0.863937	0.832322	-1.50054	0.71053
RLK-Pelle_LRR-XII-1	TraesCS3A02G061400	1.47351	0.477278	-0.417434	0.857747	-0.835876	0.66412
RLK-Pelle_LRR-XI-1	TraesCS1A02G342600	0.233448	0.75509	0.0606643	0.930173	-0.159734	0.755393
RLK-Pelle_LRR-XI-2	TraesCS7A02G215800	-2.15932	0.277548	3.2196	0.416437	0.187232	0.96269
RLK-Pelle_Extensin	TraesCS3A02G251000	-3.41208	0.351983	2.85434	0.473021	2.67565	0.503746
RLK-Pelle_LRR-VI-2	TraesCS1D02G224300	0.974642	0.382289	-2.04376	0.0429584	0.308406	0.716967
RLK-Pelle_SD-2b	TraesCS7B02G300400	0.388789	0.716446	-0.703256	0.415347	-0.104513	0.879049
RLK-Pelle_RLCK-VIIa-2	TraesCS5A02G193300	-1.75142	0.212574	0.157031	0.885211	2.09163	0.354282
RLK-Pelle_PERK-1	TraesCS3B02G325100	-1.51287	0.271853	0.343249	0.827208	-0.229671	0.883369
RLK-Pelle_RLCK-VIIa-2	TraesCS5D02G247800	3.1372	0.430024	1.90254	0.637937	2.01733	0.617802
RLK-Pelle_LRR-Xb-1	TraesCS6D02G052100	-1.59985	0.691608	1.05841	0.745047	2.01733	0.617802
RLK-Pelle_DLSV	TraesCS2B02G241500	-2.42963	0.541393	-1.17622	0.556794	1.52009	0.534467
RLK-Pelle_SD-2b	TraesCS2A02G299700	1.28631	0.644044	-1.54838	0.419779	-0.103601	0.95448
RLK-Pelle_LRR-I-1	TraesCS3D02G328400	0.390377	0.856582	0.154702	0.930624	0.136538	0.867309
RLK-Pelle_WAK	TraesCS7D02G147900	0.0992805	0.90551	-0.208161	0.809523	-0.152598	0.811265
RLK-Pelle_LRR-XII-1	TraesCS7A02G377900	2.49433	0.534261	-0.863937	0.832322	0.216048	0.956981
RLK-Pelle_CR4L	TraesCS1D02G242000	0.976475	0.809703	2.89855	0.465954	0.216048	0.956981
RLK-Pelle_RLCK-VI	TraesCS7D02G471700	2.47934	0.340975	3.43685	0.379254	-0.792385	0.818309
RLK-Pelle_DLSV	TraesCS6D02G375700	0.107148	0.977835	0.858758	0.703368	2.87355	0.471394
RLK-Pelle_LRR-XII-1	TraesCS7A02G550100	0.53228	0.719614	0.782951	0.487342	-1.24618	0.262755
RLK-Pelle_RLCK-XIII	TraesCS6A02G240100	-2.60498	0.511745	-1.89813	0.637327	1.98579	0.62346
RLK-Pelle_LRR-I-1	TraesCS2D02G208100	-0.409329	0.714803	0.0740287	0.950494	0.418796	0.740692
RLK-Pelle_LRR-Xb-1	TraesCS3A02G423400	1.62559	0.257407	0.171405	0.915222	-2.70089	0.218649
RLK-Pelle_RLCK-VIIa-1	TraesCS1B02G247100	2.14049	0.596441	-1.72067	0.670298	2.01733	0.617802
RLK-Pelle_LRR-XII-1	TraesCS3D02G088300	-0.479051	0.582882	0.192577	0.80291	0.529212	0.416782
RLK-Pelle_WAK	TraesCS2D02G508900	-1.26414	0.335302	1.30556	0.421336	0.116712	0.911545
RLK-Pelle_LRR-V	TraesCS5D02G372600	1.31813	0.264499	-1.40713	0.213567	0.217384	0.779585
RLK-Pelle_DLSV	TraesCS2D02G536900	-2.44918	0.396249	0.749063	0.727533	1.73308	0.259592
RLK-Pelle_RLCK-VIIa-2	TraesCS5D02G216800	0.788232	0.814689	0.707661	0.840644	-1.66894	0.536895
RLK-Pelle_LRR-XII-1	TraesCS7A02G366800	3.22079	0.38923	0.0600617	0.963	0.00978849	0.995353
RLK-Pelle_DLSV	TraesCS6A02G000500	0.628101	0.745034	-0.88478	0.481334	-0.918683	0.344624
RLK-Pelle_SD-2b	TraesCS5B02G236200	-1.8054	0.278687	0.777832	0.761708	2.67565	0.503746
RLK-Pelle_LRR-XII-1	TraesCS1D02G317400	0.507631	0.617098	-0.081223	0.923877	1.10994	0.135797
RLK-Pelle_WAK	TraesCS6B02G374000	-2.58263	0.347156	0.617871	0.783194	-0.041681	0.978202
RLK-Pelle_SD-2b	TraesCS7B02G331800	-0.273903	0.811274	-0.279543	0.770423	-0.554301	0.423511
RLK-Pelle_RLCK-VIII	TraesCS2A02G348200	0.163111	0.927391	0.674707	0.823267	0.906371	0.591335
RLK-Pelle_L-LEC	TraesCS5D02G452800	-1.1099	0.434435	1.78531	0.398244	4.21413	0.020951
RLK-Pelle_LRR-Xb-1	TraesCS6D02G114600	-0.60451	0.748599	-1.65988	0.216554	-0.84869	0.470957
RLK-Pelle_LRR-XII-1	TraesCS1B02G187300	-1.12979	0.28821	0.352259	0.763323	0.493394	0.612354
RLK-Pelle_L-LEC	TraesCS2D02G130600	1.93826	0.632654	-1.64615	0.136079	-1.07351	0.352761
RLK-Pelle_LRR-XII-1	TraesCS6B02G089700	-0.558202	0.553321	-0.612818	0.472554	-0.156282	0.82434
RLK-Pelle_L-LEC	TraesCS1D02G048900	0.136909	0.932228	1.2063	0.484377	0.281791	0.901068
RLK-Pelle_PERK-1	TraesCS3B02G179300	2.14049	0.596441	-1.66325	0.681083	-0.289165	0.932655
RLK-Pelle_SD-2b	TraesCS3B02G273100	0.513501	0.801562	2.35272	0.331705	-2.14701	0.327187
RLK-Pelle_LRR-VIII-1	TraesCS3A02G341800	-0.6498	0.873475	0.137558	0.95625	-1.53265	0.473806
RLK-Pelle_LRR-I-2	TraesCS7D02G214900	-3.30738	0.00180916	0.0345924	0.98862	1.6301	NA
RLK-Pelle_LRR-XI-1	TraesCS2A02G360300	-1.4375	0.722502	3.43685	0.379254	-1.40785	0.650922
RLK-Pelle_LRK10L-2	TraesCS1D02G015900	-0.0919952	0.918124	1.12485	0.193049	0.455401	0.59702
RLK-Pelle_LRR-Xb-1	TraesCS6A02G124300	0.768789	0.668437	-0.952654	0.49166	-0.931378	0.285834
RLK-Pelle_LRR-I-1	TraesCS3A02G335200	1.79021	0.541247	1.8613	0.645557	-1.15737	0.556318
RLK-Pelle_LRR-XI-1	TraesCS4A02G380300	0.156793	0.844161	-0.366077	0.626039	0.0996916	0.85829
RLK-Pelle_RLCK-XIII	TraesCS6B02G284500	1.27375	0.75492	0.578158	0.834468	2.67565	0.503746
RLK-Pelle_SD-2b	TraesCS2A02G299500	-2.60345	0.511999	-0.11814	0.96777	0.0431351	0.991384
RLK-Pelle_LRR-XII-1	TraesCS7D02G449500	0.270733	0.852733	0.178616	0.904436	1.26416	0.444464
RLK-Pelle_DLSV	TraesCS6A02G390400	0.89838	0.670801	1.05344	0.540285	0.299959	0.782375
RLK-Pelle_L-LEC	TraesCS1A02G048000	-2.28857	0.189566	-0.338942	0.830509	0.317412	0.825849
RLK-Pelle_LRR-XII-1	TraesCS7D02G357000	1.27375	0.75492	-0.891753	0.806833	-0.699478	0.670849
RLK-Pelle_DLSV	TraesCS6B02G430800	0.20548	0.84856	-0.0444089	0.970946	0.448412	0.661499
RLK-Pelle_LRR-XII-1	TraesCS3A02G088100	0.0249938	0.995024	2.85434	0.473021	0.405255	0.848
RLK-Pelle_LRR-VI-2	TraesCS1A02G222700	0.535463	0.518093	-0.532512	0.497212	0.204345	0.74626
RLK-Pelle_SD-2b	TraesCS7D02G125100	-0.948107	0.585371	2.03121	0.503865	0.949375	0.724556
RLK-Pelle_LRK10L-2	TraesCS3A02G012900	0.513182	0.791634	-1.11236	0.615826	1.26251	0.757015
RLK-Pelle_L-LEC	TraesCS2B02G388800	-2.55387	0.017346	-1.32995	0.236891	-1.00182	0.436073
RLK-Pelle_SD-2b	TraesCS7D02G530900	-1.60849	0.313293	0.462259	0.713731	-0.488678	0.631213
RLK-Pelle_DLSV	TraesCS5B02G184900	0.0703668	0.967519	4.48166	0.145602	1.39372	0.580108
RLK-Pelle_LRR-XII-1	TraesCS7D02G356400	-0.995341	0.483433	0.117054	0.956458	0.124042	0.940604
RLK-Pelle_LRR-II	TraesCS7A02G134700	1.40784	0.568454	-0.700662	0.595987	-0.700128	0.599052
RLK-Pelle_LRR-Xb-2	TraesCS2A02G182400	0.958132	0.7576	3.43685	0.379254	-1.26362	0.639451
RLK-Pelle_DLSV	TraesCS2D02G221400	-0.60185	0.866523	2.10557	0.600918	-2.58856	0.514534
RLK-Pelle_SD-2b	TraesCS7B02G467400	0.228651	0.954353	0.265082	0.879392	0.878582	0.65431
RLK-Pelle_WAK	TraesCS2B02G075200	-2.60345	0.511999	1.8613	0.645557	-1.50054	0.71053
RLK-Pelle_LRR-VI-2	TraesCS3B02G169200	-0.928364	0.50037	-0.619078	0.66001	1.62486	0.634379
RLK-Pelle_LRR-XI-1	TraesCS5D02G019400	-3.56203	0.217301	-1.51018	0.612186	-1.3679	0.659858
RLK-Pelle_L-LEC	TraesCS3A02G101700	-4.06606	0.200365	1.12189	0.740624	-0.66104	0.871305
RLK-Pelle_LRK10L-2	TraesCS5B02G528200	0.0030113	0.998986	0.19642	0.944547	-0.633107	0.852095
RLK-Pelle_LRR-XI-1	TraesCS4A02G388500	0.173623	0.908737	-1.41671	0.190551	0.939911	0.381376
RLK-Pelle_LRR-XII-1	TraesCS2B02G483400	-1.91088	0.193318	-0.653116	0.758635	-1.41766	0.463505
RLK-Pelle_WAK_LRK10L-1	TraesCS5D02G455500	-2.05377	0.40034	3.25783	0.335271	1.09939	0.749509
RLK-Pelle_LRR-XII-1	TraesCS3D02G259600	0.0124458	0.992596	-0.895704	0.562234	0.813722	0.547561
RLK-Pelle_RLCK-VI	TraesCS7B02G388000	0.310846	0.894926	0.701196	0.651842	-1.53052	0.530777
RLK-Pelle_LRR-XII-1	TraesCS6A02G385000	-2.16734	0.409655	0.467527	0.85159	4.53168	0.111914
RLK-Pelle_LRR-IV	TraesCS7D02G068600	1.27375	0.75492	-1.72067	0.670298	2.01733	0.617802
RLK-Pelle_LRR-XI-1	TraesCS5D02G218500	-2.5188	0.526213	-0.795584	0.722683	0.941983	0.623979
RLK-Pelle_LRR-V	TraesCS4A02G005100	2.14049	0.596441	-1.66325	0.681083	2.01733	0.617802
RLK-Pelle_L-LEC	TraesCS3B02G338900	1.00277	0.707197	2.15155	0.556313	0.855121	0.776924
RLK-Pelle_LRR-XIV	TraesCS5A02G407300	2.17617	0.552965	3.76474	0.205065	2.08058	0.506951
RLK-Pelle_LRR-XI-1	TraesCS5B02G210300	0.439433	0.688284	-0.515262	0.530545	-0.314458	0.632666
RLK-Pelle_RLCK-VIIa-2	TraesCS5A02G215200	-0.0368576	0.977048	1.45777	0.332987	-0.4781	0.545737
RLK-Pelle_LRR-XII-1	TraesCS5A02G528000	1.06157	0.675233	-0.49017	0.773769	1.9044	0.247729
RLK-Pelle_SD-2b	TraesCS7A02G455800	-2.4247	0.0323508	-1.47256	0.389816	-1.50054	0.71053
RLK-Pelle_WAK_LRK10L-1	TraesCS1A02G374700	-4.92984	0.202731	2.10557	0.600918	-1.52935	0.705044
RLK-Pelle_CrRLK1L-1	TraesCS2A02G079600	-1.03805	0.362299	0.0728153	0.949792	-0.0981124	0.924755
RLK-Pelle_LRR-V	TraesCS5B02G365500	0.623175	0.634206	-1.48111	0.123865	-0.30786	0.698968
RLK-Pelle_SD-2b	TraesCS3B02G103600	-0.878421	0.706695	0.913758	0.576801	-0.497203	0.612623
RLK-Pelle_LRR-I-1	TraesCS3A02G335700	0.162873	0.857429	-0.269034	0.747425	0.485632	0.442406
RLK-Pelle_Extensin	TraesCS2D02G362200	-0.35968	0.901962	0.664724	0.765531	0.0684229	0.975054
RLK-Pelle_LRR-Xb-1	TraesCS7B02G335000	0.426198	0.74965	-1.26533	0.354623	-0.609368	0.491921
RLK-Pelle_LRR-XII-1	TraesCS2A02G559400	-0.881176	0.455786	0.629694	0.61761	-0.716781	0.602875
RLK-Pelle_LRR-XII-1	TraesCS6B02G089100	1.74725	0.11838	-1.07471	0.39896	-0.169127	0.897288
RLK-Pelle_LRR-VIII-1	TraesCS3D02G333600	1.10799	0.493695	-0.948857	0.671029	-5.03198	0.0182121
RLK-Pelle_LRR-XI-1	TraesCS1D02G002900	1.87101	0.351336	3.17473	0.423164	1.68526	0.128335
RLK-Pelle_LRR-Xb-1	TraesCS6A02G124900	-0.608928	0.761965	-0.270006	0.875882	-2.1129	0.436577
RLK-Pelle_LRR-III	TraesCS6B02G472100	-1.60128	0.691338	-0.364059	0.885617	-1.3679	0.659858
RLK-Pelle_DLSV	TraesCS2B02G594100	0.159685	0.832635	0.316738	0.672775	0.872821	0.12868
RLK-Pelle_WAK	TraesCS6A02G072300	-1.64243	0.654303	-1.72067	0.670298	-1.50054	0.71053
RLK-Pelle_DLSV	TraesCS2B02G562500	-2.60498	0.511745	1.8613	0.645557	-1.64192	0.683733
RLK-Pelle_RLCK-VIIa-2	TraesCS5B02G188700	0.0737953	0.963085	0.48461	0.726695	1.2945	0.521668
RLK-Pelle_L-LEC	TraesCS1D02G392100	3.54584	0.304052	1.8613	0.645557	0.357449	0.89683
RLK-Pelle_L-LEC	TraesCS6B02G385600	2.86739	0.472288	-0.484795	0.731236	-2.58856	0.514534
RLK-Pelle_LRR-XI-1	TraesCS1B02G355700	0.136069	0.867562	-0.664291	0.418596	0.596119	0.383541
RLK-Pelle_LRR-III	TraesCS5A02G160500	-1.43154	0.632807	-3.23848	0.412811	-0.589699	0.811664
RLK-Pelle_CrRLK1L-1	TraesCS2B02G094400	-0.247976	0.777006	-0.0212301	0.977685	0.0740528	0.902723
RLK-Pelle_LRR-XII-1	TraesCS6B02G052400	1.60021	0.35478	-1.43135	0.413471	2.01733	0.617802
RLK-Pelle_WAK	TraesCS5D02G256800	-0.573255	0.685266	7.65444	0.0502314	2.44654	0.189124
RLK-Pelle_LRR-XII-1	TraesCS7B02G261000	0.323031	0.761112	0.565233	0.569066	0.220254	0.809682
RLK-Pelle_LRR-VI-1	TraesCS4A02G239600	1.09452	0.742468	-0.863937	0.832322	1.58911	0.612985
RLK-Pelle_RLCK-VI	TraesCS4A02G072300	-0.0459621	0.950532	0.226956	0.749646	0.263378	0.601918
RLK-Pelle_SD-2b	TraesCS3D02G062500	-0.227143	0.838189	0.78086	0.519421	1.00891	0.428607
RLK-Pelle_DLSV	TraesCS7A02G329200	-1.4375	0.722502	-0.0997666	0.966043	-3.23467	0.412629
RLK-Pelle_LRR-III	TraesCS2A02G253500	-2.03158	0.231297	0.833353	0.527771	0.137942	0.939067
RLK-Pelle_LRR-Xb-1	TraesCS6A02G124700	-1.4375	0.722502	0.287054	0.942588	2.24928	0.459034
RLK-Pelle_L-LEC	TraesCS3A02G317800	-0.548235	0.825224	-1.66325	0.681083	0.112545	0.977556
RLK-Pelle_CrRLK1L-1	TraesCS3D02G134400	-0.095885	0.921746	-0.616515	0.546943	0.453654	0.598668
RLK-Pelle_LRR-VIII-1	TraesCS1A02G302600	2.0601	0.253124	-1.75443	0.234041	0.397143	0.730668
RLK-Pelle_RLCK-VIIa-2	TraesCS6D02G316600	1.27375	0.75492	-1.66325	0.681083	1.05555	0.794031
RLK-Pelle_LRR-XII-1	TraesCSU02G118000	-0.124702	0.915672	-0.0536878	0.958327	-0.47973	0.594157
RLK-Pelle_LRK10L-2	TraesCS3A02G261700	0.0377485	0.983978	-1.35873	0.437052	0.852499	0.535443
RLK-Pelle_CrRLK1L-1	TraesCS2B02G484700	-1.59985	0.691608	2.98994	0.449692	3.86256	0.298043
RLK-Pelle_LRR-V	TraesCS6B02G199500	0.245328	0.764445	-0.170131	0.820316	-0.201564	0.743898
RLK-Pelle_RLCK-VIIa-2	TraesCS7B02G288300	-4.92738	0.041789	0.122624	0.94989	2.87355	0.471394
RLK-Pelle_LRR-XII-1	TraesCS2B02G600900	1.59462	0.619854	-0.863937	0.832322	1.98579	0.62346
RLK-Pelle_RLCK-V	TraesCS4D02G132900	3.72137	0.30967	1.49087	0.543813	-1.79223	0.533299
RLK-Pelle_DLSV	TraesCS6A02G390300	-0.0102261	0.99448	-0.29559	0.8317	1.90316	0.370977
RLK-Pelle_RLCK-VIIa-1	TraesCS1A02G066700	-0.705064	0.370216	0.343057	0.631372	0.65811	0.244898
RLK-Pelle_LRR-XI-1	TraesCS3A02G276200	-0.940657	0.623939	3.11545	0.43215	-1.45528	0.546432
RLK-Pelle_CrRLK1L-1	TraesCS7A02G340700	0.188776	0.962567	-1.72067	0.670298	2.91672	0.464489
RLK-Pelle_LRR-XII-1	TraesCS3B02G074000	0.780462	0.537682	-0.612469	0.612927	-0.118654	0.928552
RLK-Pelle_L-LEC	TraesCS2D02G368000	0.335422	0.7489	0.849331	0.605948	0.493364	0.759295
RLK-Pelle_Extensin	TraesCS3D02G251400	-3.12372	0.0542242	-1.0799	0.46427	0.983373	0.451537
RLK-Pelle_DLSV	TraesCS2D02G564300	1.57096	0.592374	-0.764776	0.766352	-1.08071	0.616618
RLK-Pelle_LRR-XII-1	TraesCS4D02G346200	-1.03655	0.507334	0.638316	0.688625	-0.0485366	0.968825
RLK-Pelle_L-LEC	TraesCS3A02G101800	-0.753196	0.780656	-3.49474	0.352322	0.216048	0.956981
RLK-Pelle_WAK_LRK10L-1	TraesCS5D02G073900	0.00443643	0.996722	0.607317	0.692015	-2.07475	0.121888
RLK-Pelle_SD-2b	TraesCS7B02G285900	0.646451	0.589669	-0.503722	0.675443	0.770663	0.581483
RLK-Pelle_DLSV	TraesCS5D02G059300	3.72137	0.30967	-0.350114	0.926178	2.73063	0.420241
RLK-Pelle_RLCK-VIIa-1	TraesCS1D02G067700	-0.505315	0.519396	0.420476	0.568248	-0.0366633	0.946634
RLK-Pelle_DLSV	TraesCS2D02G222100	-1.60128	0.691338	1.49692	0.521971	-1.52935	0.705044
RLK-Pelle_RLCK-VIIa-2	TraesCS5D02G195800	0.244306	0.822833	-0.04853	0.958064	0.367898	0.812675
RLK-Pelle_LRR-XII-1	TraesCS7B02G263100	-0.363617	0.906213	2.55847	0.52177	1.05555	0.794031
RLK-Pelle_LRR-XII-1	TraesCS4A02G379600	-1.04095	0.411181	2.4024	0.405765	0.180007	0.86508
RLK-Pelle_LRR-I-1	TraesCS5D02G161800	-3.92712	0.179623	-3.49474	0.352322	0.155698	0.968984
RLK-Pelle_LRR-XI-1	TraesCS5D02G262400	-2.36239	0.208357	2.6569	0.241497	1.70975	0.425059
RLK-Pelle_LRR-Xb-1	TraesCS6D02G115200	0.679331	0.737541	-2.34062	0.496574	-0.469657	0.719946
RLK-Pelle_RLCK-IXb	TraesCS6D02G172000	0.0359346	0.962779	0.592851	0.418663	0.255877	0.664391
RLK-Pelle_CR4L	TraesCS4D02G106000	-0.114929	0.941877	1.52598	0.463082	0.341932	0.901596
RLK-Pelle_LRR-Xb-1	TraesCS6D02G213000	1.38427	0.69	-2.43295	0.342194	0.601069	0.776467
RLK-Pelle_LRR-VIII-1	TraesCS1D02G302000	0.449486	0.822046	2.04699	0.546722	1.07674	0.712995
RLK-Pelle_RLCK-VIIa-2	TraesCS4D02G286100	-0.476164	0.869009	-0.863937	0.832322	0.473804	0.883367
RLK-Pelle_LRK10L-2	TraesCS3B02G294900	-1.24348	0.672535	-1.02248	0.737418	-0.627122	0.839657
RLK-Pelle_SD-2b	TraesCS2A02G209900	2.04523	0.312626	-0.576709	0.68414	-0.94335	0.437665
RLK-Pelle_LRR-I-1	TraesCS3B02G366200	0.077374	0.962744	0.823668	0.51	1.95842	0.0916407
RLK-Pelle_LRR-XI-1	TraesCS1D02G344700	0.44954	0.576335	-0.12926	0.867321	0.40087	0.48705
RLK-Pelle_RLCK-VIIa-2	TraesCS1B02G157700	1.27375	0.75492	-1.66325	0.681083	-3.43541	0.323796
RLK-Pelle_LRK10L-2	TraesCS3D02G011300	0.0617828	0.948627	0.693383	0.434572	0.29803	0.73105
RLK-Pelle_LRR-XII-1	TraesCS3A02G259600	-0.369893	0.80737	-3.36848	0.335124	0.528113	0.800228
RLK-Pelle_SD-2b	TraesCS4A02G255400	-0.957437	0.626932	-3.61205	0.271227	0.780107	0.646567
RLK-Pelle_DLSV	TraesCS2D02G217600	2.83082	0.29797	-4.08045	0.214167	1.53306	0.685647
RLK-Pelle_URK-1	TraesCS2A02G302800	-2.42963	0.541393	3.11545	0.43215	-1.52935	0.705044
RLK-Pelle_LRR-VI-2	TraesCS5A02G152700	0.409837	0.825252	-0.895891	0.66133	-0.774982	0.77477
RLK-Pelle_RLCK-VIIa-1	TraesCS3B02G603300	-0.306788	0.89442	0.899516	0.824097	-3.02549	0.234958
RLK-Pelle_DLSV	TraesCS6D02G348800	1.01333	0.665187	-0.0612949	0.962007	-0.462864	0.811464
RLK-Pelle_LRR-XII-1	TraesCS2B02G001600	-2.83946	0.0714756	4.17319	0.20397	1.02715	0.552367
RLK-Pelle_RLCK-VIII	TraesCS2D02G346600	-0.239504	0.802213	1.17714	0.247467	0.48575	0.584041
RLK-Pelle_LRR-XI-1	TraesCS2B02G265700	-2.65104	0.216194	1.90254	0.637937	0.352079	0.894415
RLK-Pelle_RLCK-VI	TraesCS4D02G229100	-0.627802	0.50291	-0.0416893	0.961981	0.578517	0.454665
RLK-Pelle_LRR-XI-1	TraesCS6B02G392500	0.0249938	0.995024	-4.69329	0.0695381	-0.66104	0.871305
RLK-Pelle_LRR-XII-1	TraesCS4D02G352700	-1.51195	0.477675	2.98994	0.449692	4.35729	0.138796
RLK-Pelle_LRR-XI-1	TraesCS3D02G276100	-1.59985	0.691608	3.82679	0.191521	-1.52935	0.705044
RLK-Pelle_WAK_LRK10L-1	TraesCS5B02G453800	-0.6498	0.873475	-0.863937	0.832322	1.26251	0.757015
RLK-Pelle_L-LEC	TraesCS3B02G338800	0.963977	0.474355	-1.53828	0.523018	0.320173	0.845809
RLK-Pelle_LRR-II	TraesCS7D02G134300	0.507129	0.659004	-0.471849	0.68726	-0.0724229	0.94219
RLK-Pelle_WAK	TraesCS7B02G048900	-2.13876	0.27644	4.17319	0.20397	-0.497096	0.881319
RLK-Pelle_LysM	TraesCS6A02G396300	-1.60128	0.691338	1.8613	0.645557	0.565778	0.886459
RLK-Pelle_WAK	TraesCS3B02G474500	1.93826	0.632654	0.0978355	0.980871	1.26251	0.757015
RLK-Pelle_RLCK-VIIa-2	TraesCS6B02G069800	-0.958243	0.757461	-1.72067	0.670298	-2.23062	0.576074
RLK-Pelle_WAK_LRK10L-1	TraesCS4A02G062000	-1.07769	0.447823	2.34326	0.255252	0.739604	0.804575
RLK-Pelle_LRR-XI-1	TraesCS1A02G006300	1.50035	0.234293	1.10645	0.309773	-0.0902147	0.94282
RLK-Pelle_SD-2b	TraesCS7A02G127200	0.752067	0.748547	2.10557	0.600918	0.855121	0.776924
RLK-Pelle_LRR-III	TraesCS2D02G254000	-0.357858	0.879034	-2.65615	0.504304	1.49766	0.63589
RLK-Pelle_LRR-VIII-1	TraesCS3A02G340000	0.424411	0.66967	-0.518376	0.547061	0.503589	0.577413
RLK-Pelle_CR4L	TraesCS7D02G318600	2.86739	0.472288	-1.01507	0.754254	-1.64192	0.683733
RLK-Pelle_RLCK-VI	TraesCS4B02G228200	-0.0727337	0.920838	0.280546	0.689886	0.243768	0.626781
RLK-Pelle_SD-2b	TraesCS3B02G077000	-0.210075	0.844677	0.019096	0.982414	0.419394	0.636622
RLK-Pelle_RLCK-IXb	TraesCS7B02G263700	-0.228986	0.868369	-1.63528	0.448299	-0.562605	0.706373
RLK-Pelle_LRR-Xb-1	TraesCS6B02G153100	0.663287	0.768866	-0.178816	0.935189	1.50576	0.266941
RLK-Pelle_LRR-Xb-1	TraesCS6B02G152900	-4.28708	0.114689	-1.97075	0.431713	2.92734	0.170114
RLK-Pelle_L-LEC	TraesCS5A02G484300	-0.819276	0.570478	0.12279	0.954932	3.12339	0.0605712
RLK-Pelle_RLCK-XIII	TraesCS6A02G024700	-1.22523	0.745662	-1.18253	0.660695	2.01733	0.617802
RLK-Pelle_WAK	TraesCS6B02G100300	-0.815211	0.518231	1.39391	0.36284	1.88366	0.124303
RLK-Pelle_LRR-XII-1	TraesCS7B02G262000	0.131795	0.905373	-0.000171209	0.999887	-0.312427	0.814231
RLK-Pelle_RLCK-XI	TraesCS1D02G409300	0.188776	0.962567	-1.66325	0.681083	2.67565	0.503746
RLK-Pelle_LRK10L-2	TraesCS3B02G295000	1.17871	0.770597	-0.606999	0.705368	-1.22223	0.659939
RLK-Pelle_L-LEC	TraesCS5B02G449800	-0.617392	0.689958	0.401384	0.734207	0.580803	0.54051
RLK-Pelle_WAK	TraesCS5D02G477400	-2.92615	0.459687	-0.0639339	0.979951	-0.923719	0.733449
RLK-Pelle_LRR-XIIIb	TraesCS4A02G422700	-0.45289	0.765412	-3.36236	0.143496	2.01733	0.617802
RLK-Pelle_L-LEC	TraesCS4B02G106000	0.308072	0.914141	-1.89813	0.637327	-1.52935	0.705044
RLK-Pelle_WAK	TraesCS5A02G035200	-0.886026	0.69134	-1.72067	0.670298	-3.55069	0.240965
RLK-Pelle_RLCK-IXa	TraesCS3B02G477400	1.27375	0.75492	1.89313	0.62295	2.50843	0.531946
RLK-Pelle_DLSV	TraesCS2B02G564700	1.76159	0.659164	-0.863937	0.832322	2.01733	0.617802
RLK-Pelle_DLSV	TraesCS2D02G221500	-0.6498	0.873475	2.10557	0.600918	2.01733	0.617802
RLK-Pelle_SD-2b	TraesCS3A02G246300	-0.952905	0.630722	0.665944	0.78823	1.98679	0.380387
RLK-Pelle_LRK10L-2	TraesCS3A02G261800	1.46528	0.549406	1.32174	0.645418	2.97233	0.170398
RLK-Pelle_LRR-II	TraesCS1D02G116300	0.934785	0.704968	-0.127169	0.945753	1.1295	0.545438
RLK-Pelle_RLCK-IXb	TraesCS6A02G338300	0.577593	0.878681	-0.758896	0.851056	3.49435	0.377691
RLK-Pelle_LRR-XI-1	TraesCS1A02G103900	-5.11874	0.0142191	0.344474	0.931224	1.54165	0.613906
RLK-Pelle_LRR-XII-1	TraesCS2A02G496000	2.14049	0.596441	0.141447	0.971855	-3.11154	0.431074
RLK-Pelle_SD-2b	TraesCS2B02G316100	0.330205	0.747105	-0.482008	0.612248	-0.980021	0.15283
RLK-Pelle_L-LEC	TraesCS2D02G130500	-3.98583	0.16694	0.840614	0.50278	-0.454055	0.759774
RLK-Pelle_RLCK-VIIa-2	TraesCS2D02G388000	-1.46797	0.710585	-2.5503	0.307198	3.70332	0.335255
RLK-Pelle_LRR-III	TraesCS7D02G251100	-1.29854	0.626254	-0.863937	0.832322	-1.50054	0.71053
RLK-Pelle_CrRLK1L-1	TraesCS3A02G308100	0.391328	0.595957	-0.163018	0.833374	0.310779	0.610463
RLK-Pelle_DLSV	TraesCS1B02G238400	0.875598	0.473656	0.818698	0.433174	0.853686	0.50074
RLK-Pelle_SD-2b	TraesCS4D02G216600	0.173984	0.933799	4.44487	0.112964	-0.88921	0.70436
RLK-Pelle_LRR-VIII-1	TraesCS4B02G173100	0.796286	0.607321	1.28045	0.246989	0.430243	0.691583
RLK-Pelle_L-LEC	TraesCS2A02G371700	-0.321186	0.857254	-1.43593	0.508053	-1.01109	0.585049
RLK-Pelle_SD-2b	TraesCS2D02G427100	-1.4375	0.722502	-2.70023	0.269168	-1.46003	0.502262
RLK-Pelle_DLSV	TraesCS7B02G388600	-0.335063	0.871293	1.88849	0.243014	-0.244455	0.885222
RLK-Pelle_RLCK-IXb	TraesCS6A02G245500	-2.26843	0.380945	-1.67351	0.363809	2.79629	0.253863
RLK-Pelle_SD-2b	TraesCS2B02G067000	1.21869	0.387183	0.154666	0.883847	-0.537629	0.534065
RLK-Pelle_LRR-XII-1	TraesCS1D02G317600	-1.05323	0.57011	-0.564835	0.662627	-2.91396	0.16988
RLK-Pelle_SD-2b	TraesCS1D02G014300	0.0600765	0.977744	-1.20523	0.505513	-2.0737	0.143215
RLK-Pelle_L-LEC	TraesCS2A02G198800	0.878027	0.667042	1.26456	0.503115	0.155698	0.968984
RLK-Pelle_LRR-XI-1	TraesCS7A02G089300	0.63978	0.794718	-0.29337	0.864455	0.281417	0.828512
RLK-Pelle_PERK-2	TraesCS1A02G433100	-2.03029	0.261014	0.129068	0.965227	-2.113	0.596996
RLK-Pelle_LRK10L-2	TraesCS3D02G014200	-0.0661696	0.967848	0.135951	0.948758	-0.0625925	0.964687
RLK-Pelle_WAK	TraesCS5A02G464700	1.4754	0.508132	-0.338016	0.865388	1.00982	0.561331
RLK-Pelle_SD-2b	TraesCS5D02G001400	-2.42963	0.541393	0.0427835	0.991482	3.22564	0.41675
RLK-Pelle_LRK10L-2	TraesCS3A02G018500	1.27375	0.75492	3.45338	0.32466	2.67565	0.503746
RLK-Pelle_RLCK-VIIa-1	TraesCS3A02G537900	-0.482355	0.811937	1.22599	0.454148	-1.54547	0.299189
RLK-Pelle_LRR-XII-1	TraesCS1A02G391700	-1.37821	0.679981	-1.72067	0.670298	-0.882895	0.796657
RLK-Pelle_LRR-XII-1	TraesCS7B02G245100	0.926106	0.503618	0.100203	0.980079	2.2221	0.196409
RLK-Pelle_URK-2	TraesCS2A02G334300	-0.139281	0.895151	0.179151	0.839915	-0.42789	0.50616
RLK-Pelle_LRK10L-2	TraesCS1D02G015300	0.736979	0.564358	1.8487	0.340681	1.43448	0.309124
RLK-Pelle_RLCK-VIIa-2	TraesCS7D02G519800	0.38701	0.692	0.427814	0.652359	1.10264	0.261485
RLK-Pelle_URK-2	TraesCS2B02G347500	-0.0766966	0.947945	-0.600925	0.665876	-0.0565539	0.965288
RLK-Pelle_L-LEC	TraesCS2A02G371600	-2.12258	0.0487685	-0.865907	0.467855	-0.373526	0.762174
RLK-Pelle_RLCK-XIII	TraesCS6D02G028100	-1.19513	0.52489	-0.480691	0.874085	-0.456689	0.815514
RLK-Pelle_RLCK-VIIa-1	TraesCS3A02G463400	2.03792	0.4962	1.8613	0.645557	0.565778	0.886459
RLK-Pelle_DLSV	TraesCS3D02G317300	-0.735638	0.657208	0.739202	0.670986	1.55171	0.201443
RLK-Pelle_RLCK-VIIa-2	TraesCS5B02G208600	4.92538	0.0609286	-1.49456	0.647313	2.89528	0.467911
RLK-Pelle_SD-2b	TraesCS6A02G282900	-0.403023	0.848432	-2.64124	0.0839301	-0.827045	0.544942
RLK-Pelle_LRR-XII-1	TraesCS7A02G550000	0.210419	0.884654	-1.25675	0.455737	-0.760225	0.570007
RLK-Pelle_LRR-Xb-1	TraesCS6B02G152800	0.602609	0.683418	-0.259977	0.852709	-1.01901	0.386622
RLK-Pelle_RLCK-IXb	TraesCS6D02G318900	-0.442723	0.89553	-2.7177	0.494157	-1.70267	0.34028
RLK-Pelle_LRR-XII-1	TraesCS7D02G356200	2.94096	0.224844	-1.14585	0.465939	-1.58975	0.208508
RLK-Pelle_CR4L	TraesCS4B02G108900	-1.4375	0.722502	0.483047	0.839159	-2.51197	0.527419
RLK-Pelle_RLCK-VIIa-2	TraesCS7D02G381900	-4.65811	0.0653869	0.0560318	0.973116	-1.57251	0.696852
RLK-Pelle_LRR-XII-1	TraesCSU02G105400	-0.370402	0.798157	-0.631202	0.628143	1.71241	0.210994
RLK-Pelle_SD-2b	TraesCS4A02G487000	-1.60128	0.691338	1.71608	0.597201	-1.64192	0.683733
RLK-Pelle_WAK	TraesCSU02G079300	1.4208	0.475042	2.36108	0.0720428	0.913446	0.600395
RLK-Pelle_RLCK-XII-1	TraesCS1A02G203400	2.14049	0.596441	2.85434	0.473021	2.01733	0.617802
RLK-Pelle_WAK_LRK10L-1	TraesCS5B02G069900	-0.368805	0.69518	-0.383558	0.770591	-0.949257	0.466665
RLK-Pelle_LRR-V	TraesCS6D02G161000	0.0302869	0.97134	0.276752	0.729011	-0.128998	0.81654
RLK-Pelle_LRR-III	TraesCS3D02G042500	-1.64172	0.552616	0.0700928	0.976274	-0.539476	0.76926
RLK-Pelle_LRR-I-1	TraesCS5A02G156400	-1.60128	0.691338	-3.18234	0.388076	-3.65014	0.314681
RLK-Pelle_LRR-XII-1	TraesCS6D02G359100	2.13167	0.117875	0.216826	0.87391	0.64253	0.565505
RLK-Pelle_LRK10L-2	TraesCS1A02G018000	-2.60422	0.511872	-1.89813	0.637327	1.98579	0.62346
RLK-Pelle_SD-2b	TraesCS2B02G449900	-0.618893	0.870087	-1.39122	0.377666	-1.58197	0.116153
RLK-Pelle_LRR-I-1	TraesCS4A02G173400	0.579279	0.830748	1.05962	0.795111	-1.52935	0.705044
RLK-Pelle_LRR-Xb-1	TraesCS5A02G177300	1.4876	0.490898	0.649016	0.7002	-1.36738	0.475655
RLK-Pelle_RLCK-IV	TraesCS5B02G501300	-2.89224	0.444428	-0.269134	0.921328	-1.04892	0.513786
RLK-Pelle_LRR-XI-1	TraesCS3D02G276200	0.79212	0.712074	-0.47596	0.899715	1.88498	0.563023
RLK-Pelle_LRR-I-1	TraesCS1A02G031800	0.0249938	0.995024	0.213922	0.935417	0.270479	0.888845
RLK-Pelle_LRR-II	TraesCS6D02G269400	0.230216	0.875216	-3.20732	0.15202	-0.562588	0.709636
RLK-Pelle_LRR-XI-1	TraesCS7D02G084600	-1.24348	0.672535	-1.89813	0.637327	1.98579	0.62346
RLK-Pelle_RLCK-VIIa-2	TraesCS4B02G207500	-1.50553	0.202958	-0.172927	0.895994	2.44424	0.0572089
RLK-Pelle_LRR-Xb-1	TraesCS6B02G153700	-0.6498	0.873475	1.8613	0.645557	2.01733	0.617802
RLK-Pelle_LRR-III	TraesCS4A02G064200	-0.435841	0.896659	1.05841	0.745047	-2.52733	0.524822
RLK-Pelle_LRR-XII-1	TraesCS7D02G356500	1.27375	0.75492	-1.34193	0.73709	0.0746694	0.985079
RLK-Pelle_LRR-VI-1	TraesCS2B02G270100	-0.445001	0.884285	0.0551232	0.981465	-2.12849	0.430758
RLK-Pelle_LRR-VI-1	TraesCS2A02G243400	-4.10332	0.144438	-1.77636	0.493211	-0.732601	0.628886
RLK-Pelle_LRR-XI-1	TraesCS3D02G452300	1.86321	0.300244	0.482183	0.735036	0.418488	0.742748
RLK-Pelle_RLCK-VIIa-2	TraesCS1D02G032600	2.14049	0.596441	2.10557	0.600918	-2.52733	0.524822
RLK-Pelle_LRR-III	TraesCS2D02G443200	-1.04235	0.710832	0.100203	0.980079	2.67565	0.503746
RLK-Pelle_L-LEC	TraesCS5D02G476000	-1.60128	0.691338	-1.45306	0.625758	-0.104019	0.966226
RLK-Pelle_LRR-XIV	TraesCS5D02G417200	1.30966	0.669634	1.47485	0.612062	0.0950455	0.977556
RLK-Pelle_SD-2b	TraesCS7A02G431100	0.315549	0.727711	-0.0174139	0.983005	0.754747	0.32522
RLK-Pelle_RLCK-IXb	TraesCS7A02G084400	-0.682664	0.477952	-0.29198	0.743741	0.0036408	0.99614
RLK-Pelle_LRR-VI-1	TraesCS5A02G428900	-1.0927	0.30347	-0.754997	0.573695	0.321012	0.753961
RLK-Pelle_LRR-XII-1	TraesCS6A02G384900	1.28239	0.37422	2.33735	0.177944	0.352836	0.777865
RLK-Pelle_LRR-XIIIb	TraesCS6D02G316000	0.200652	0.900812	-0.875364	0.52904	1.25876	0.456314
RLK-Pelle_RLCK-VIIa-1	TraesCS2B02G096000	-1.60128	0.691338	-1.66325	0.681083	-1.50054	0.71053
RLK-Pelle_LRR-V	TraesCS6A02G166100	-0.970561	0.785897	-2.30371	0.564402	-0.333723	0.918336
RLK-Pelle_LRR-XII-1	TraesCS7D02G053400	1.04814	0.546434	0.382089	0.821339	0.135837	0.926149
RLK-Pelle_LRR-XI-1	TraesCS2D02G233800	-3.18959	0.409775	-1.72067	0.670298	1.04528	0.783396
RLK-Pelle_LRR-XII-1	TraesCS6D02G042800	1.18752	0.326958	0.967544	0.471895	-0.97913	0.501297
RLK-Pelle_SD-2b	TraesCS2A02G299600	0.506314	0.667769	-0.586619	0.663522	-0.220572	0.792847
RLK-Pelle_RLCK-VIII	TraesCS2B02G366600	-1.38609	0.50017	2.00862	0.338176	1.42588	0.376941
RLK-Pelle_LRR-III	TraesCS2D02G167300	-0.327286	0.855916	-1.47425	0.533711	2.01733	0.617802
RLK-Pelle_SD-2b	TraesCS3B02G107000	-1.4376	0.237671	-0.555637	0.870777	1.01283	0.694625
RLK-Pelle_LRR-III	TraesCS2D02G091000	-0.0200787	0.991062	-1.49238	0.598173	0.812065	0.46406
RLK-Pelle_L-LEC	TraesCS3D02G104100	-0.628166	0.671879	-2.26742	0.430836	-3.09081	0.413399
RLK-Pelle_SD-2b	TraesCS2D02G053300	0.116954	0.910463	-0.228235	0.827692	0.232603	0.817204
RLK-Pelle_RLCK-IXb	TraesCS6A02G182800	-0.0239533	0.985892	-0.308291	0.805065	-0.538545	0.502102
RLK-Pelle_LRR-I-1	TraesCS5B02G186300	-0.833642	0.452686	0.282842	0.806628	-0.455301	0.737744
RLK-Pelle_CR4L	TraesCS1A02G242100	1.93373	0.498224	-1.09746	0.752813	1.69601	0.617423
RLK-Pelle_LysM	TraesCS3A02G276600	-3.01168	0.446338	-3.23848	0.412811	-3.13324	0.401606
RLK-Pelle_LRR-XII-1	TraesCS6D02G333700	0.99725	0.399208	0.280358	0.869949	0.642829	0.531209
RLK-Pelle_LRR-VIII-1	TraesCS4D02G175200	0.664649	0.60386	0.412896	0.673792	1.05957	0.336416
RLK-Pelle_LRR-XI-1	TraesCS5A02G418500	0.54674	0.565309	0.622175	0.515014	-0.423958	0.575511
RLK-Pelle_RLCK-VIIa-2	TraesCS1D02G140300	0.841094	0.749944	-0.45921	0.866193	1.39838	0.582166
RLK-Pelle_LRR-I-1	TraesCS3A02G538300	-2.60345	0.511999	-1.89813	0.637327	2.50843	0.531946
RLK-Pelle_SD-2b	TraesCS7A02G230900	-0.939794	0.680746	-0.0630583	0.976167	0.0431351	0.991384
RLK-Pelle_WAK	TraesCS6B02G101400	1.93826	0.632654	-1.22071	0.540762	0.884766	0.769948
RLK-Pelle_LRR-XII-1	TraesCS4A02G430400	-0.957922	0.757551	-1.0259	0.67339	-1.64192	0.683733
RLK-Pelle_SD-2b	TraesCS7D02G423300	-0.261948	0.8255	0.0700935	0.936752	0.0100039	0.988832
RLK-Pelle_RLCK-VIIa-2	TraesCSU02G111800	-0.663423	0.730425	-0.894937	0.646654	-0.528045	0.803833
RLK-Pelle_LRR-XI-1	TraesCS2B02G251700	0.518734	0.530575	-0.181087	0.812027	-0.0779405	0.894689
RLK-Pelle_SD-2b	TraesCS7B02G253200	-0.688356	0.830251	-1.67583	0.298398	0.286775	0.850969
RLK-Pelle_RLCK-VIIa-1	TraesCS2D02G117200	-1.15033	0.387571	-0.884437	0.612387	-1.29629	0.609553
RLK-Pelle_PERK-1	TraesCS3D02G005400	-0.928583	0.744921	1.89333	0.619207	-1.50054	0.71053
RLK-Pelle_LRR-I-1	TraesCS3A02G335500	0.0798086	0.943573	-0.529484	0.626806	-0.472488	0.591682
RLK-Pelle_WAK_LRK10L-1	TraesCS5A02G062600	0.779129	0.530131	0.199315	0.904351	-0.565479	0.671122
RLK-Pelle_SD-2b	TraesCS6B02G426200	0.089228	0.929228	-0.78898	0.374759	-0.0686571	0.919771
RLK-Pelle_RLCK-Os	TraesCS2B02G531800	0.539301	0.743236	-1.6733	0.173447	-0.632349	0.484753
RLK-Pelle_LRR-XV	TraesCS2A02G260600	0.313609	0.814623	0.598305	0.609503	0.0740368	0.943025
RLK-Pelle_LRR-Xb-1	TraesCS6A02G125400	-0.100005	0.901265	0.438306	0.561265	0.379957	0.509432
RLK-Pelle_DLSV	TraesCS5A02G048600	-0.124486	0.934005	1.30385	0.559895	4.89074	0.0648191
RLK-Pelle_LRR-Xb-1	TraesCS6B02G259100	-1.68213	0.51984	-1.22692	0.473627	-0.501422	0.737127
RLK-Pelle_LRR-I-1	TraesCS3D02G328800	0.677554	0.521944	-0.269826	0.766693	-0.0747828	0.917818
RLK-Pelle_LRR-XI-1	TraesCS6A02G314300	0.186476	0.935012	-2.54176	0.157432	-0.271196	0.832641
RLK-Pelle_LRR-XII-1	TraesCS4B02G351400	0.122021	0.896069	0.151356	0.873166	0.104345	0.903045
RLK-Pelle_LRR-XI-1	TraesCS2A02G230100	-2.56227	0.493988	-1.89813	0.637327	-2.57376	0.517012
RLK-Pelle_SD-2b	TraesCS7A02G431500	0.0945414	0.956873	-0.369348	0.814272	-0.0266476	0.978065
RLK-Pelle_LRR-III	TraesCS2A02G444000	-0.188216	0.949588	1.30841	0.430631	0.136997	0.964877
RLK-Pelle_LRR-I-1	TraesCS5A02G197300	-0.876596	0.638527	-2.4683	0.417814	-2.50423	0.528729
RLK-Pelle_LRR-III	TraesCS4B02G241500	-4.84092	0.0475471	-1.52893	0.511979	-0.436826	0.785073
RLK-Pelle_CrRLK1L-1	TraesCS3B02G151200	0.428391	0.554558	-0.170545	0.822253	0.198076	0.740621
RLK-Pelle_PERK-1	TraesCS3A02G290300	-0.156825	0.91763	0.329859	0.848905	-0.885994	0.688275
RLK-Pelle_RLCK-VIIa-1	TraesCS1A02G236600	0.978893	0.519719	0.118044	0.937056	-0.362326	0.713069
RLK-Pelle_WAK	TraesCS6D02G361700	-2.18886	0.318259	-1.14755	0.597751	-4.98369	0.0223462
RLK-Pelle_LRR-Xb-1	TraesCS6A02G125000	0.221877	0.939073	-0.545542	0.818851	3.83494	0.118296
RLK-Pelle_LRR-XII-1	TraesCS7D02G374700	-0.216487	0.892221	0.154876	0.924184	2.75925	0.0600059
RLK-Pelle_LRR-I-1	TraesCS3A02G335600	-0.11907	0.905204	0.417855	0.693484	-0.797533	0.423444
RLK-Pelle_LRR-VI-2	TraesCS4A02G111600	2.49433	0.534261	-3.65303	0.31295	0.513921	0.869631
RLK-Pelle_LRR-III	TraesCS7A02G245400	-3.33838	0.319251	-1.72067	0.670298	1.98579	0.62346
RLK-Pelle_RLCK-VIIa-2	TraesCS1A02G141300	1.56763	0.60745	-0.940966	0.607176	-1.06908	0.648424
RLK-Pelle_RLCK-IXa	TraesCS3A02G443800	-0.585583	0.844405	-0.863937	0.832322	-0.680142	0.865994
RLK-Pelle_LRR-XII-1	TraesCS7B02G279600	0.161861	0.875683	0.499052	0.662389	-0.00557115	0.996229
RLK-Pelle_LRR-VI-1	TraesCS4D02G074100	-1.34775	0.58031	-2.27341	0.309363	-0.2054	0.900848
RLK-Pelle_LRR-VI-1	TraesCS4B02G075400	-0.107696	0.95758	1.74548	0.353266	1.30958	0.390558
RLK-Pelle_LRR-VIII-1	TraesCS1B02G314700	1.93826	0.632654	2.10557	0.600918	-1.50054	0.71053
RLK-Pelle_SD-2b	TraesCS7A02G431000	0.846411	0.608868	-0.349481	0.785277	0.770773	0.838239
RLK-Pelle_L-LEC	TraesCS5A02G463300	-0.632874	0.629373	-0.239003	0.822321	-0.219971	0.778078
RLK-Pelle_SD-2b	TraesCS6A02G204600	-3.07447	0.391432	0.0840278	0.983256	-2.25119	0.284314
RLK-Pelle_SD-2b	TraesCS3D02G064700	-0.850977	0.789094	0.0978355	0.980871	-0.466681	0.81064
RLK-Pelle_DLSV	TraesCS1B02G110600	-0.6498	0.873475	-0.967771	0.457798	-0.453473	0.653605
RLK-Pelle_SD-2b	TraesCS7D02G422100	-0.832619	0.676398	1.11331	0.349015	0.869165	0.398856
RLK-Pelle_DLSV	TraesCS4B02G343100	1.93826	0.632654	-1.66325	0.681083	3.33909	0.382763
RLK-Pelle_L-LEC	TraesCS3B02G119500	-1.22121	0.656029	-1.53328	0.639858	-2.51197	0.527419
RLK-Pelle_LRR-Xb-1	TraesCS7D02G426000	1.49534	0.328281	-0.0936245	0.930198	0.0973529	0.910931
RLK-Pelle_WAK_LRK10L-1	TraesCS3B02G049100	-3.26493	0.154476	3.21272	0.279386	1.98579	0.62346
RLK-Pelle_LRR-XI-1	TraesCS5A02G407500	0.74084	0.847566	-1.18691	0.579562	4.63476	0.0660833
RLK-Pelle_WAK_LRK10L-1	TraesCS3D02G262200	2.05133	0.545753	-2.7177	0.494157	-0.66104	0.871305
RLK-Pelle_LRR-XI-1	TraesCS5D02G339700	0.04083	0.965424	-0.20601	0.800649	-0.225722	0.77149
RLK-Pelle_URK-2	TraesCS2D02G328500	-0.182702	0.844501	0.312931	0.733955	0.869995	0.307808
RLK-Pelle_DLSV	TraesCS5B02G535200	0.224922	0.918415	-0.701477	0.862389	1.0851	0.682842
RLK-Pelle_WAK	TraesCS3D02G527500	-0.538138	0.780837	1.82327	0.23224	-0.739497	0.538224
RLK-Pelle_WAK_LRK10L-1	TraesCS5A02G449000	-2.5188	0.526213	1.90254	0.637937	-1.12127	0.732196
RLK-Pelle_PERK-1	TraesCS1D02G126300	0.188776	0.962567	1.90254	0.637937	-1.52935	0.705044
RLK-Pelle_L-LEC	TraesCS5B02G502500	-0.6498	0.873475	-1.04271	0.746682	2.17908	0.436624
RLK-Pelle_LRR-Xb-1	TraesCS6D02G115700	-1.60128	0.691338	0.310109	0.872651	0.851058	0.66141
RLK-Pelle_LRR-I-1	TraesCS2B02G227700	-0.605689	0.735942	0.485108	0.784191	-1.79458	0.515644
RLK-Pelle_SD-2b	TraesCS4B02G059700	-1.74838	0.44799	1.08637	0.615658	-3.84821	0.266012
RLK-Pelle_WAK	TraesCS7D02G053900	-0.114083	0.96077	1.8613	0.645557	0.259784	0.91062
RLK-Pelle_LRK10L-2	TraesCS3D02G011900	0.355243	0.681558	0.260802	0.754153	-0.0900907	0.906553
RLK-Pelle_RLCK-IXb	TraesCS4A02G382900	-0.980394	0.402742	2.83443	0.118912	0.979399	0.197554
RLK-Pelle_LRR-XII-1	TraesCS7D02G358400	-2.5196	0.526077	0.454825	0.808477	-1.46226	0.398538
RLK-Pelle_Extensin	TraesCS3A02G104800	-0.400699	0.817828	-0.133441	0.947755	4.70814	0.120597
RLK-Pelle_WAK	TraesCS1A02G197000	-1.59985	0.691608	3.65907	0.322535	-1.60097	0.324169
RLK-Pelle_LRR-III	TraesCS5B02G025300	-2.60345	0.511999	-2.7177	0.494157	3.80767	0.260159
RLK-Pelle_RLCK-IXb	TraesCS5A02G294600	-2.42963	0.541393	-2.30371	0.564402	-2.71659	0.226284
RLK-Pelle_LysM	TraesCS6D02G240100	-0.45782	0.803839	1.65075	0.523921	-1.7769	0.537918
RLK-Pelle_DLSV	TraesCS3A02G323700	-0.089536	0.942971	-0.641369	0.568792	0.389271	0.704685
RLK-Pelle_LRR-XI-1	TraesCS7D02G150200	0.579009	0.878405	-1.66325	0.681083	2.87355	0.471394
RLK-Pelle_SD-2b	TraesCS7B02G026700	3.35932	0.172109	3.82243	0.0840042	1.02411	0.627116
RLK-Pelle_WAK	TraesCS6D02G070300	0.748494	0.455939	-0.49828	0.656634	-0.414283	0.614539
RLK-Pelle_LRR-Xb-1	TraesCS6D02G115400	0.538288	0.844415	0.116236	0.950093	0.513682	0.819961
RLK-Pelle_LRK10L-2	TraesCS3D02G011400	-0.0101488	0.992966	-0.706633	0.710517	1.58677	0.412689
RLK-Pelle_LRR-III	TraesCS2A02G091900	0.188776	0.962567	-2.18358	0.391456	0.236444	0.877237
RLK-Pelle_RLCK-VIIa-1	TraesCS3D02G457400	1.27375	0.75492	2.85434	0.473021	2.01733	0.617802
RLK-Pelle_LRK10L-2	TraesCS7B02G061900	1.93826	0.632654	3.48219	0.367488	0.216048	0.956981
RLK-Pelle_LRR-VIII-1	TraesCS3D02G333500	4.09983	0.221194	3.17473	0.423164	0.520116	0.828205
RLK-Pelle_LRR-II	TraesCS6A02G289500	-2.05751	0.428389	-1.00551	0.621367	-0.823089	0.812139
RLK-Pelle_DLSV	TraesCS7D02G326100	2.88348	0.0816531	1.03167	0.548093	-0.54765	0.844947
RLK-Pelle_LRR-XII-1	TraesCS3A02G023400	1.08921	0.265633	-0.111187	0.903222	-0.567229	0.503278
RLK-Pelle_RLCK-VIIa-1	TraesCS2D02G079200	1.93826	0.632654	1.71608	0.597201	3.35533	0.378411
RLK-Pelle_DLSV	TraesCS5A02G434300	1.38427	0.69	0.442477	0.864054	-0.481772	0.755496
RLK-Pelle_LRR-XII-1	TraesCS7D02G355800	3.20149	0.408715	4.35473	0.124074	2.34808	0.419241
RLK-Pelle_LRR-V	TraesCS7D02G477500	3.30189	0.368241	1.8613	0.645557	-0.66104	0.871305
RLK-Pelle_LRK10L-2	TraesCS6A02G401300	1.91012	0.401712	2.00398	0.472132	-0.985031	0.708104
RLK-Pelle_LRR-XII-1	TraesCS5D02G263300	0.0487542	0.956951	0.32994	0.659205	0.0182715	0.972665
RLK-Pelle_PERK-2	TraesCS1D02G442500	2.00804	0.558417	-1.94272	0.525351	0.512191	0.859153
RLK-Pelle_LRR-I-1	TraesCS3B02G603800	1.53255	0.70256	-0.758896	0.851056	-3.23467	0.412629
RLK-Pelle_L-LEC	TraesCS6B02G305600	-2.5188	0.526213	-2.65615	0.504304	0.0746694	0.985079
RLK-Pelle_LRR-XII-1	TraesCS1D02G317500	-0.212134	0.845026	0.185016	0.82491	0.270536	0.679177
RLK-Pelle_LRR-XII-1	TraesCS3A02G043500	-1.60128	0.691338	-0.206638	0.945991	0.402208	0.849214
RLK-Pelle_RLCK-VI	TraesCS5D02G520200	2.86739	0.472288	-1.45864	0.660016	-0.779305	0.838133
RLK-Pelle_LRR-VIII-1	TraesCS3A02G340100	0.286799	0.737898	-0.617546	0.437278	-0.131776	0.830388
RLK-Pelle_DLSV	TraesCS5D02G191800	0.434303	0.751225	1.65036	0.308088	-1.30887	0.37792
RLK-Pelle_LRR-I-1	TraesCS3A02G335400	0.94851	0.312367	-0.0213057	0.979137	-0.273014	0.675577
RLK-Pelle_LRR-XII-1	TraesCS6B02G051700	0.11885	0.917163	-0.0829151	0.934449	0.0810876	0.924167
RLK-Pelle_LRR-VI-1	TraesCS2D02G248200	-2.5188	0.526213	-1.72067	0.670298	-1.59125	0.592464
RLK-Pelle_RLCK-IXb	TraesCS3B02G239200	-2.60345	0.511999	-1.89813	0.637327	-2.57376	0.517012
RLK-Pelle_LRR-XII-1	TraesCS7A02G058900	0.258668	0.847024	3.74039	0.252487	1.94128	0.201521
RLK-Pelle_LRR-III	TraesCS4D02G132100	1.93826	0.632654	-0.863937	0.832322	2.91672	0.464489
RLK-Pelle_SD-2b	TraesCS6D02G310400	-3.69904	0.228978	-1.72067	0.670298	-0.74783	0.675349
RLK-Pelle_RLCK-VIIa-1	TraesCS1B02G329700	2.14049	0.596441	1.90254	0.637937	-1.53469	0.699481
RLK-Pelle_DLSV	TraesCS5A02G186500	1.78027	0.136361	0.710434	0.523827	-0.621252	0.617498
RLK-Pelle_LRR-XII-1	TraesCSU02G105600	2.11787	0.431902	-0.902543	0.791787	-0.0805998	0.968085
RLK-Pelle_RLCK-IV	TraesCS3B02G398100	1.00402	0.683733	-2.24368	0.322015	0.080353	0.964042
RLK-Pelle_LRR-XI-1	TraesCS5B02G079200	-1.4375	0.722502	1.03631	0.773274	0.843472	0.828933
RLK-Pelle_LRR-Xb-1	TraesCS5B02G174400	2.14049	0.596441	1.16097	0.616732	1.98579	0.62346
RLK-Pelle_RLCK-VIIa-2	TraesCS2D02G098200	-3.3636	0.266078	-3.49474	0.352322	2.01733	0.617802
RLK-Pelle_LRR-XII-1	TraesCS1A02G317800	-0.202615	0.831548	1.38722	0.129005	0.0477346	0.950703
RLK-Pelle_SD-2b	TraesCS2D02G419800	0.332404	0.868227	-1.66325	0.681083	1.98579	0.62346
RLK-Pelle_LRR-V	TraesCS2D02G174500	3.50482	0.104954	1.17458	0.505691	-0.206606	0.903276
RLK-Pelle_LRR-XII-1	TraesCS7B02G473500	-0.09061	0.974285	0.883048	0.529957	-0.480996	0.820102
RLK-Pelle_L-LEC	TraesCS1D02G049000	-0.559843	0.883382	1.40618	0.562972	0.138985	0.952704
RLK-Pelle_RLCK-IXb	TraesCS6A02G338200	1.5215	0.341895	-0.299413	0.860867	-1.49905	0.3625
RLK-Pelle_DLSV	TraesCS2A02G589900	-0.355859	0.752508	-0.389886	0.757042	0.397469	0.681185
RLK-Pelle_LRR-XI-1	TraesCS7A02G234800	-0.688356	0.830251	2.20917	0.270204	-0.752904	0.641785
RLK-Pelle_LRR-XI-1	TraesCS2A02G118300	0.54323	0.855975	-0.863937	0.832322	-2.60446	0.293009
RLK-Pelle_RLCK-VIIa-1	TraesCS3A02G178800	1.50686	0.598247	2.23757	0.400756	0.184513	0.963272
RLK-Pelle_LRR-XII-1	TraesCS7A02G365400	-3.18988	0.360123	-2.78641	0.482959	-2.05066	0.454845
RLK-Pelle_DLSV	TraesCS7D02G012400	2.03691	0.361088	1.8613	0.645557	2.53662	0.476993
RLK-Pelle_L-LEC	TraesCS5B02G064400	-0.599387	0.827108	-0.635699	0.758222	-1.52935	0.705044
RLK-Pelle_DLSV	TraesCS6B02G430900	1.45749	0.431376	1.64002	0.334428	0.0527336	0.987619
RLK-Pelle_LRR-XII-1	TraesCS7B02G279700	-0.384755	0.816453	0.293671	0.853893	-0.795205	0.574166
RLK-Pelle_SD-2b	TraesCS3A02G064300	1.01652	0.322888	-0.607988	0.507797	-0.362383	0.692215
RLK-Pelle_LRR-I-1	TraesCS5B02G089000	0.0315795	0.973986	0.120917	0.880903	0.364573	0.552498
RLK-Pelle_CrRLK1L-1	TraesCS4A02G102900	-4.91826	0.0300472	-2.19248	0.368159	-1.64192	0.683733
RLK-Pelle_LRR-II	TraesCS3D02G299800	3.22079	0.38923	-0.0934288	0.98131	3.48245	0.345829
RLK-Pelle_LRR-I-2	TraesCS7A02G213000	-3.61983	0.00276572	-0.398626	0.727219	0.958566	0.36755
RLK-Pelle_L-LEC	TraesCS4B02G063400	0.280169	0.910963	-3.50083	0.305158	-1.52935	0.705044
RLK-Pelle_DLSV	TraesCS5B02G053800	-0.440026	0.768111	0.608568	0.7714	-0.663144	0.800483
RLK-Pelle_LRR-Xb-1	TraesCS6B02G152600	1.34288	0.329574	-0.525293	0.539381	-0.109757	0.881757
RLK-Pelle_RLCK-IXb	TraesCS6B02G278900	0.148776	0.947957	2.7763	0.208884	0.736225	0.734346
RLK-Pelle_LRR-VI-2	TraesCS1B02G236000	-1.08892	0.485336	-0.924219	0.619504	1.03249	0.696901
RLK-Pelle_LRR-Xb-1	TraesCS6D02G115900	-1.46797	0.710585	-0.539701	0.888693	-0.385057	0.803779
RLK-Pelle_LRR-VI-1	TraesCS5D02G437000	-2.86528	0.014608	-0.642742	0.573689	0.193221	0.86196
RLK-Pelle_LRR-Xb-1	TraesCS6A02G124500	-0.0745417	0.943343	-0.0880782	0.912024	0.397017	0.523027
RLK-Pelle_SD-2b	TraesCS7D02G423200	-0.161741	0.851598	-0.148071	0.846255	0.295941	0.624031
RLK-Pelle_RLCK-XIII	TraesCS1D02G175400	1.93826	0.632654	-1.72067	0.670298	-1.52935	0.705044
RLK-Pelle_SD-2b	TraesCS3B02G079400	1.09463	0.547198	-0.734695	0.610984	-0.299756	0.91007
RLK-Pelle_SD-2b	TraesCS7A02G383000	0.229895	0.903899	0.203985	0.921206	-0.26624	0.874136
RLK-Pelle_SD-2b	TraesCS7A02G383100	2.60762	0.255233	-1.64387	0.519478	-1.50054	0.71053
RLK-Pelle_LRR-I-1	TraesCS5B02G154600	-0.0237387	0.986219	0.523371	0.726828	0.892306	0.50245
RLK-Pelle_RLCK-IXb	TraesCS7D02G079400	1.22094	0.633314	-0.296917	0.856861	0.7836	0.641938
RLK-Pelle_DLSV	TraesCS1B02G333300	-0.188216	0.949588	2.89855	0.465954	1.08847	0.772869
RLK-Pelle_RLCK-IV	TraesCS3D02G359400	-0.493207	0.762492	-0.132414	0.931282	-1.39143	0.406426
RLK-Pelle_SD-2b	TraesCS2D02G053000	-2.13318	0.424066	2.85434	0.473021	-1.03201	0.573984
RLK-Pelle_SD-2b	TraesCS2D02G297800	2.49433	0.534261	0.533644	0.844036	-2.51197	0.527419
RLK-Pelle_CR4L	TraesCS4A02G205100	-0.697814	0.528381	-1.13359	0.451977	-3.02556	0.18699
RLK-Pelle_LRR-III	TraesCS2D02G325900	2.46018	0.540126	0.899516	0.824097	-3.43541	0.323796
RLK-Pelle_Extensin	TraesCS3B02G123300	-1.61768	0.581746	1.78615	0.538777	3.22628	0.294884
RLK-Pelle_L-LEC	TraesCS2A02G090600	-0.58514	0.71244	0.519808	0.617085	0.382357	0.893628
RLK-Pelle_LRR-II	TraesCS6B02G319700	-0.976561	0.560059	-3.87319	0.211851	0.962178	0.578416
RLK-Pelle_LRR-II	TraesCS7B02G324500	-1.59985	0.691608	-1.72067	0.670298	-0.66104	0.871305
RLK-Pelle_LRR-III	TraesCS4A02G180100	1.93826	0.632654	0.0893069	0.969369	-0.866597	0.799083
RLK-Pelle_LRR-III	TraesCS7A02G359300	1.93826	0.632654	-1.72067	0.670298	3.80767	0.260159
RLK-Pelle_LRR-XII-1	TraesCS7A02G461300	0.377491	0.857391	1.59785	0.336171	1.11156	0.748481
RLK-Pelle_WAK	TraesCS6D02G032300	0.400109	0.639766	0.0826503	0.923358	0.44353	0.660116
RLK-Pelle_RLCK-IV	TraesCS2A02G357800	-2.01735	0.614182	-2.42943	0.542588	-1.64192	0.683733
RLK-Pelle_RLCK-IXb	TraesCS6D02G227800	-3.6503	0.0464842	0.45335	0.698381	0.742016	0.544433
RLK-Pelle_DLSV	TraesCS3B02G095300	3.87131	0.224865	3.63138	0.278966	-2.49646	0.530046
RLK-Pelle_WAK	TraesCS2D02G442100	2.42221	0.403935	-0.908556	0.658292	-1.01691	0.432248
RLK-Pelle_DLSV	TraesCS7B02G229900	1.34562	0.661809	1.8613	0.645557	-4.11758	0.116779
RLK-Pelle_LRR-I-2	TraesCS7A02G307400	-2.13339	0.593287	-1.72067	0.670298	-1.50054	0.71053
RLK-Pelle_LRR-XII-1	TraesCS2D02G573700	0.104801	0.970936	-0.23406	0.90833	-1.4275	0.351118
RLK-Pelle_LRR-III	TraesCS5A02G026300	1.38427	0.69	0.0840278	0.983256	1.25264	0.490641
RLK-Pelle_L-LEC	TraesCS6A02G352700	-3.51847	0.272656	2.45625	0.539179	2.71379	0.429972
RLK-Pelle_WAK	TraesCS5D02G520500	1.6628	0.341679	-0.479044	0.847441	0.26392	0.892953
RLK-Pelle_RLCK-VIIa-2	TraesCSU02G105900	3.4443	0.380724	1.05962	0.795111	2.91672	0.464489
RLK-Pelle_LRR-I-1	TraesCS6B02G158700	0.298454	0.75124	0.623344	0.473374	1.93626	0.0650716
RLK-Pelle_LRR-III	TraesCS3A02G037200	-2.01735	0.614182	-3.4891	0.302274	-0.841295	0.825223
RLK-Pelle_LRR-I-1	TraesCS3D02G328500	0.161469	0.901827	-1.02884	0.389703	0.65081	0.496152
RLK-Pelle_LysM	TraesCS6B02G196800	0.976475	0.809703	1.8613	0.645557	-0.56758	0.888282
RLK-Pelle_RLCK-VI	TraesCS4A02G351900	-0.620515	0.836264	-0.539701	0.888693	-0.314459	0.929653
RLK-Pelle_WAK	TraesCS6B02G040700	0.216164	0.773509	0.236908	0.741924	0.336478	0.586298
RLK-Pelle_WAK	TraesCS4D02G005100	0.188776	0.962567	1.8613	0.645557	0.893966	0.766384
RLK-Pelle_LRR-Xb-1	TraesCS6B02G153300	-1.4375	0.722502	2.10557	0.600918	3.90763	0.286795
RLK-Pelle_L-LEC	TraesCS7A02G173900	4.0064	0.192661	1.8613	0.645557	-0.66104	0.871305
RLK-Pelle_LRR-Xb-1	TraesCS6D02G114800	0.453435	0.615178	0.015451	0.984462	0.0739663	0.900942
RLK-Pelle_SD-2b	TraesCS3A02G246200	-0.830044	0.737648	0.566447	0.763738	2.98045	0.0796307
RLK-Pelle_LRR-II	TraesCS7A02G211100	-0.6498	0.873475	2.85434	0.473021	0.703179	0.821677
RLK-Pelle_LRR-VIII-1	TraesCS3B02G373900	-0.84973	0.436961	-0.44991	0.644006	-0.467592	0.523523
RLK-Pelle_SD-2b	TraesCS5D02G243800	-0.923524	0.582575	1.00264	0.749805	1.65966	0.493144
RLK-Pelle_DLSV	TraesCS5A02G367700	-0.60185	0.866523	-1.72067	0.670298	-1.51152	0.65157
RLK-Pelle_L-LEC	TraesCS7B02G141900	-2.55188	0.292484	1.46772	0.488468	4.86024	0.0978796
RLK-Pelle_LRR-Xb-1	TraesCS6A02G125600	0.0264197	0.99474	-0.480019	0.901857	1.4474	0.473539
RLK-Pelle_LRR-III	TraesCS3D02G234500	-0.364211	0.882807	-2.78641	0.482959	-1.18351	0.674874
RLK-Pelle_LRR-Xb-1	TraesCS6D02G115100	1.93826	0.632654	-5.00073	0.0405003	0.411656	0.851984
RLK-Pelle_LRR-XII-1	TraesCS2A02G461800	-0.34944	0.860432	-1.37326	0.430045	-0.913979	0.607927
RLK-Pelle_LRR-XIIIb	TraesCS6B02G366900	-1.03681	0.388247	-1.94025	0.314623	0.314325	0.856941
RLK-Pelle_LRR-XII-1	TraesCS7A02G366200	0.547521	0.602031	0.301228	0.733592	0.572613	0.331412
RLK-Pelle_SD-2b	TraesCS7B02G196400	-0.489307	0.685991	0.539234	0.767064	-0.891256	0.668502
RLK-Pelle_SD-2b	TraesCS3D02G063800	-0.970561	0.785897	0.0432458	0.986107	1.04528	0.783396
RLK-Pelle_SD-2b	TraesCS2B02G554700	-0.882739	0.788486	-0.417692	0.88168	2.67565	0.503746
RLK-Pelle_CR4L	TraesCS3B02G214300	0.367934	0.891879	-1.66325	0.681083	-4.37898	0.0742191
RLK-Pelle_LRR-Xb-1	TraesCS7A02G435300	1.19549	0.347332	-0.345564	0.755771	0.175815	0.837494
RLK-Pelle_LRR-III	TraesCS4D02G241100	0.685905	0.67525	-0.368181	0.85637	-4.33472	0.0832259
RLK-Pelle_LRR-XII-1	TraesCS5B02G284400	1.86463	0.372898	-0.408262	0.903451	0.790632	0.718324
RLK-Pelle_DLSV	TraesCS6D02G376600	2.27056	0.142976	-0.483355	0.752707	0.71944	0.540915
RLK-Pelle_WAK	TraesCS6B02G413900	-0.352495	0.8301	-2.78641	0.482959	-0.765712	0.792809
RLK-Pelle_LRR-Xb-1	TraesCS2B02G281900	-1.60128	0.691338	1.90254	0.637937	-1.64192	0.683733
RLK-Pelle_LRR-I-2	TraesCS7B02G119700	-3.25059	0.000331607	-0.143048	0.9587	0.706672	NA
RLK-Pelle_SD-2b	TraesCS7A02G374200	1.1011	0.658999	0.362093	0.881737	0.63068	0.54588
RLK-Pelle_DLSV	TraesCS4A02G383000	0.928529	0.728315	0.0427835	0.991482	1.25643	0.625988
RLK-Pelle_LRR-III	TraesCS2B02G538100	-1.4375	0.722502	1.05962	0.795111	4.0409	0.211254
RLK-Pelle_DLSV	TraesCS2A02G558300	-1.91691	0.512248	-1.12759	0.625515	-3.82652	0.219877
RLK-Pelle_CrRLK1L-1	TraesCS4B02G201600	-2.92631	0.431943	3.61804	0.282332	4.29093	0.197189
RLK-Pelle_LRR-XI-1	TraesCS3B02G309900	-0.100621	0.919424	-0.509599	0.562064	0.0488162	0.940394
RLK-Pelle_DLSV	TraesCS2D02G223400	-0.221313	0.816547	0.142485	0.889269	0.212632	0.795411
RLK-Pelle_SD-2b	TraesCS2B02G316000	0.769851	0.693211	-1.4105	0.5127	-1.00201	0.616873
RLK-Pelle_SD-2b	TraesCS2B02G290100	-1.17191	0.546767	-1.88187	0.281792	-0.338454	0.763645
RLK-Pelle_WAK	TraesCS6A02G342000	3.45846	0.376181	0.100203	0.980079	-0.810736	0.832433
RLK-Pelle_LRR-XII-1	TraesCS5A02G520000	-0.153475	0.893715	-0.605769	0.647683	1.63698	0.243414
RLK-Pelle_LRR-XI-1	TraesCS7A02G012400	3.09232	0.436898	1.05962	0.795111	1.98579	0.62346
RLK-Pelle_WAK	TraesCS5B02G043000	-0.400373	0.817421	1.08011	0.431586	0.771315	0.671744
RLK-Pelle_LRR-XI-1	TraesCS6B02G042000	-1.4375	0.722502	-1.66325	0.681083	-2.49646	0.530046
RLK-Pelle_L-LEC	TraesCS3B02G119600	2.14049	0.596441	-2.30396	0.424405	-0.00561605	0.998694
RLK-Pelle_LRR-I-1	TraesCS3A02G335800	0.112336	0.905	0.493967	0.55737	0.910269	0.257659
RLK-Pelle_SD-2b	TraesCS3A02G064400	-0.503017	0.787057	-1.96149	0.370384	-0.487811	0.708136
RLK-Pelle_CR4L	TraesCS3D02G188500	2.33949	0.111615	1.14379	0.776297	-2.19148	0.408946
RLK-Pelle_LRR-III	TraesCS2D02G413400	1.27375	0.75492	-2.411	0.54576	-1.40785	0.650922
RLK-Pelle_LysM	TraesCS6B02G266500	-0.435841	0.896659	-1.72102	0.587617	0.122433	0.966752
RLK-Pelle_RLCK-IXb	TraesCS5B02G293900	1.17916	0.320361	0.661925	0.541965	-1.43118	0.185923
RLK-Pelle_L-LEC	TraesCS3D02G313500	-3.82326	0.163811	1.80555	0.33515	-2.25215	0.236446
RLK-Pelle_RLCK-IXb	TraesCS5B02G294000	2.23389	0.300083	1.05841	0.745047	0.167365	0.939671
RLK-Pelle_RLCK-IXb	TraesCS5D02G302000	2.81472	0.293157	0.492568	0.874464	-2.19228	0.582858
RLK-Pelle_LRR-VIII-1	TraesCS1B02G312800	0.705154	0.585021	-0.860283	0.453765	0.367235	0.629363
RLK-Pelle_LRR-III	TraesCS7B02G139900	-0.783856	0.656048	-3.49474	0.352322	-1.52935	0.705044
RLK-Pelle_WAK	TraesCS6D02G069500	1.42049	0.637603	1.90254	0.637937	2.89528	0.467911
RLK-Pelle_LRR-XI-1	TraesCS2B02G266700	-0.445626	0.88399	-1.72067	0.670298	-3.87393	0.211576
RLK-Pelle_L-LEC	TraesCS5D02G476100	-0.192505	0.859803	0.593853	0.63425	0.0311745	0.977558
RLK-Pelle_LRR-I-1	TraesCS5B02G186600	0.458635	0.640251	0.830419	0.333983	1.39144	0.0921339
RLK-Pelle_LRR-II	TraesCS7B02G036100	0.917258	0.48657	-1.3112	0.257638	-0.254579	0.833823
RLK-Pelle_L-LEC	TraesCS2D02G367900	-2.4659	0.0843527	0.529738	0.681205	0.327856	0.840097
RLK-Pelle_LRR-III	TraesCS2A02G185000	-3.42606	0.348688	-2.11227	0.374628	-0.510882	0.779531
RLK-Pelle_SD-2b	TraesCS7B02G300600	-2.24629	0.360768	0.990798	0.622578	2.23571	0.257346
RLK-Pelle_DLSV	TraesCS3B02G024100	-2.42963	0.541393	-0.863937	0.832322	-1.81334	0.527459
RLK-Pelle_LRR-XI-1	TraesCS5A02G213500	0.391007	0.922312	2.85434	0.473021	-1.64192	0.683733
RLK-Pelle_LRR-XI-1	TraesCS2B02G352300	0.203086	0.780163	0.147888	0.832024	0.150168	0.757517
RLK-Pelle_DLSV	TraesCS5B02G292000	-0.44519	0.602721	-0.298561	0.708759	0.578652	0.305034
RLK-Pelle_LRR-VI-1	TraesCS5B02G431000	-1.06243	0.193949	0.379455	0.641002	-0.273531	0.722799
RLK-Pelle_SD-2b	TraesCS3B02G175500	1.93826	0.632654	1.03631	0.773274	-1.50054	0.71053
RLK-Pelle_LRR-Xb-1	TraesCS6B02G152300	-1.52037	0.706687	-1.0275	0.513468	0.537059	0.688448
RLK-Pelle_RLCK-VIIa-2	TraesCS4A02G096900	-0.357001	0.718374	-0.531256	0.620838	0.532267	0.668964
RLK-Pelle_LRR-XIIIb	TraesCS7D02G060400	-0.6498	0.873475	-1.72067	0.670298	-2.49646	0.530046
RLK-Pelle_SD-2b	TraesCS5D02G018800	-0.487367	0.771831	0.642266	0.713303	-0.542046	0.758626
RLK-Pelle_LRR-XI-1	TraesCS3D02G092600	-2.85837	0.407902	1.8613	0.645557	1.05555	0.794031
RLK-Pelle_WAK_LRK10L-1	TraesCS3A02G262100	-0.714572	0.678409	-1.89813	0.637327	-1.64192	0.683733
RLK-Pelle_LRR-Xb-1	TraesCS6A02G124800	0.188776	0.962567	1.64747	0.575011	0.729577	0.663599
RLK-Pelle_LRR-XII-1	TraesCS3D02G061200	-0.290124	0.810697	-0.108831	0.924401	0.616526	0.579258
RLK-Pelle_LRR-XI-1	TraesCS1A02G005200	-2.42963	0.541393	-1.89813	0.637327	1.08847	0.772869
RLK-Pelle_SD-2b	TraesCS3B02G076900	-0.797684	0.659898	-0.000168695	0.999942	0.458201	0.807718
RLK-Pelle_LysM	TraesCS6D02G381200	1.10274	0.664371	-0.758896	0.851056	0.237929	0.909121
RLK-Pelle_L-LEC	TraesCS2D02G129100	-3.58389	0.222817	-1.89813	0.637327	-1.50054	0.71053
RLK-Pelle_SD-2b	TraesCS3D02G245200	-3.82256	0.201092	3.11545	0.43215	-0.51129	0.827821
RLK-Pelle_LRR-VIII-1	TraesCS3D02G335600	-0.497711	0.807825	1.07312	0.708399	-0.633499	0.678261
RLK-Pelle_LRK10L-2	TraesCS3D02G063000	3.54584	0.304052	-0.423172	0.862501	1.13833	0.575178
RLK-Pelle_LRK10L-2	TraesCS1D02G015800	-1.4375	0.722502	2.10557	0.600918	2.87355	0.471394
RLK-Pelle_LRR-XII-1	TraesCS3D02G060500	0.943091	0.38193	-0.0957851	0.920787	1.852	0.0581234
RLK-Pelle_LRR-I-1	TraesCS5D02G194500	-0.973165	0.56888	1.02364	0.618713	1.32642	0.638562
RLK-Pelle_DLSV	TraesCS3B02G352900	-2.43042	0.243941	0.186263	0.919499	0.914348	0.530622
RLK-Pelle_LysM	TraesCS6A02G258900	0.490977	0.875177	4.38944	0.121883	-1.52935	0.705044
RLK-Pelle_LRR-XII-1	TraesCS6A02G037300	1.28256	0.705912	-0.772357	0.614466	0.201142	0.875009
RLK-Pelle_SD-2b	TraesCS3D02G064800	-0.506285	0.67014	-0.797514	0.51015	0.733547	0.497189
RLK-Pelle_SD-2b	TraesCS7A02G431200	-0.247213	0.926402	0.182481	0.89367	0.0697954	0.969057
RLK-Pelle_LRR-I-1	TraesCS2A02G200300	-1.1184	0.622028	0.0197957	0.994559	0.232303	0.928563
RLK-Pelle_DLSV	TraesCS2B02G243000	3.02495	0.0585932	1.26315	0.516931	0.308838	0.90035
RLK-Pelle_Extensin	TraesCS2A02G364300	0.767935	0.650475	1.73303	0.437393	3.76769	0.0723764
RLK-Pelle_LRR-III	TraesCS2B02G538500	0.279573	0.799837	1.96702	0.484877	0.431264	0.699295
RLK-Pelle_LRR-XIIIb	TraesCS7A02G066200	0.184148	0.924667	0.109576	0.977837	2.01733	0.617802
RLK-Pelle_CR4L	TraesCS3A02G184400	0.115853	0.927204	2.02698	0.552266	1.92567	0.30605
RLK-Pelle_RLCK-IXb	TraesCS5B02G294100	3.38865	0.0964468	-0.777289	0.675615	-0.926118	0.651776
RLK-Pelle_RLCK-VIIa-2	TraesCS4D02G208400	-1.02241	0.467589	-0.978875	0.528633	1.06132	0.542119
RLK-Pelle_L-LEC	TraesCS3B02G196900	0.295022	0.800142	1.43932	0.20524	0.326015	0.853075
RLK-Pelle_Extensin	TraesCS2B02G382700	-0.357048	0.923238	-2.24361	0.57497	0.00133478	0.999652
RLK-Pelle_LRR-Xb-2	TraesCS2D02G190200	-0.247213	0.926402	0.100273	0.975451	-0.0710644	0.965248
RLK-Pelle_LRR-XII-1	TraesCS7D02G357100	0.12706	0.885862	0.0889829	0.920686	-0.199108	0.790729
RLK-Pelle_LRR-XII-1	TraesCS6D02G171200	0.206002	0.86837	-0.488863	0.637704	0.103445	0.903741
RLK-Pelle_RLCK-IXb	TraesCS6A02G245400	-2.00564	0.31013	-0.541257	0.825913	-0.00725231	0.997208
RLK-Pelle_SD-2b	TraesCS4B02G132100	-0.293869	0.720895	0.267106	0.741445	0.0783568	0.913785
RLK-Pelle_WAK	TraesCS3D02G433100	1.92381	0.501814	0.235452	0.881043	-0.291539	0.835166
RLK-Pelle_SD-2b	TraesCS4A02G353300	-0.12389	0.956579	-4.4961	0.136342	1.69601	0.617423
RLK-Pelle_LRR-XII-1	TraesCS7B02G261900	-1.61604	0.436614	1.50764	0.436928	0.184837	0.888437
RLK-Pelle_LRR-XII-1	TraesCS4B02G360600	0.962832	0.788179	-1.06633	0.592455	-0.232545	0.931504
RLK-Pelle_SD-2b	TraesCS3D02G062600	-0.640312	0.776602	2.22205	0.208834	-1.22204	0.704171
RLK-Pelle_LRR-V	TraesCS6A02G153600	-2.01735	0.614182	2.5918	0.257736	-2.61111	0.510771
RLK-Pelle_L-LEC	TraesCS1A02G048100	-0.409273	0.740292	-1.13007	0.419392	1.12796	0.322905
RLK-Pelle_WAK	TraesCS5A02G261200	-0.726064	0.694431	0.469396	0.891263	0.64422	0.555927
RLK-Pelle_LRR-XI-1	TraesCS6A02G187400	-0.0326559	0.98982	0.454014	0.840431	-0.386794	0.783131
RLK-Pelle_LRR-II	TraesCS3B02G334400	3.7543	0.252252	0.541809	0.873205	1.98579	0.62346
RLK-Pelle_L-LEC	TraesCS6D02G191400	-1.60128	0.691338	0.109576	0.977837	2.67565	0.503746
RLK-Pelle_DLSV	TraesCS2B02G243100	-0.255447	0.854205	-1.19618	0.383712	0.664657	0.568963
RLK-Pelle_RLCK-VIIa-1	TraesCS1B02G085000	-0.131355	0.921803	0.218257	0.803832	0.805117	0.21927
RLK-Pelle_LRR-I-1	TraesCS6D02G119900	1.56724	0.405876	-0.897693	0.628903	0.685117	0.709306
RLK-Pelle_LRK10L-2	TraesCS1D02G018000	-0.213177	0.891522	-1.12858	0.305805	0.292148	0.796827
RLK-Pelle_LRR-XII-1	TraesCS7B02G045600	-0.849359	0.716362	0.282601	0.881717	3.30472	0.229679
RLK-Pelle_LRR-VI-2	TraesCS2A02G580000	1.27375	0.75492	-0.863937	0.832322	1.98579	0.62346
RLK-Pelle_L-LEC	TraesCS5A02G463200	-0.384865	0.753192	0.798909	0.400619	0.199172	0.826543
RLK-Pelle_C-LEC	TraesCS3A02G078700	1.93826	0.632654	1.05962	0.795111	1.08847	0.772869
RLK-Pelle_WAK	TraesCS2D02G046500	2.24385	0.404119	-0.891753	0.806833	0.807002	0.624098
RLK-Pelle_LRR-I-1	TraesCS3B02G366100	0.477915	0.588263	-0.203627	0.801112	-0.299539	0.630833
RLK-Pelle_LRR-VI-2	TraesCS2B02G607200	0.119273	0.910934	-0.752301	0.455793	0.247692	0.895236
RLK-Pelle_SD-2b	TraesCS6A02G331200	-1.60128	0.691338	-3.26084	0.363892	-1.50054	0.71053
RLK-Pelle_RLCK-XIII	TraesCS6B02G033600	0.74084	0.847566	-3.55331	0.292018	2.87355	0.471394
RLK-Pelle_LRR-III	TraesCS6A02G417300	1.93826	0.632654	1.8613	0.645557	-1.50054	0.71053
RLK-Pelle_LRR-III	TraesCS2B02G222100	-2.42963	0.541393	-1.47192	0.656695	-2.34707	0.259902
RLK-Pelle_SD-2b	TraesCS7D02G231000	-1.2266	0.459452	3.50974	0.0755084	0.141616	0.918365
RLK-Pelle_WAK	TraesCS3B02G474400	4.24287	0.148588	2.03121	0.503865	-1.70863	0.462232
RLK-Pelle_DLSV	TraesCS6D02G375900	3.92285	0.173602	-2.90727	0.463596	-0.414944	0.910501
RLK-Pelle_LRR-XII-1	TraesCS6A02G184000	-2.82276	0.216968	-0.245779	0.86156	-0.389263	0.73861
RLK-Pelle_RLCK-VIIa-2	TraesCS2B02G422500	1.08454	0.659835	-1.60024	0.582104	-1.19331	0.645314
RLK-Pelle_SD-2b	TraesCS4A02G488900	-0.116399	0.955804	-0.409863	0.773459	-3.24162	0.211615
RLK-Pelle_LRR-VI-2	TraesCS5D02G157900	3.92192	0.032588	1.97752	0.474815	-2.57376	0.517012
RLK-Pelle_SD-2b	TraesCS5D02G214300	0.287101	0.851761	2.07886	0.316582	1.58184	0.425785
RLK-Pelle_LRR-XII-1	TraesCS7D02G341100	2.58879	0.398553	3.92323	0.21039	1.37255	0.389118
RLK-Pelle_LRR-III	TraesCS2B02G273100	-0.321016	0.762652	-0.523172	0.645922	1.0964	0.306118
RLK-Pelle_LRR-V	TraesCS5A02G363400	0.829723	0.488686	-1.63737	0.0919771	0.107198	0.881832
RLK-Pelle_LRR-III	TraesCS2D02G202600	0.376742	0.920703	0.0825204	0.968174	-2.1657	0.0926503
RLK-Pelle_RLCK-IXb	TraesCS4A02G382700	0.120713	0.918935	-0.845534	0.508517	-1.52935	0.705044
