# Supplementary material for: Phylogeny of the plant receptor-like kinase (RLK) gene family and expression analysis of wheat RLK genes in response to biotic and abiotic stresses
Source: BMC Genomics. 2023 May 1;24:224. doi: 10.1186/s12864-023-09303-7 (PMC10152718; doi:10.1186/s12864-023-09303-7)
Supplement: Supplementary file 25 — Additional file 25: Table S12. Normalized gene expression log2-fold fold change (treatment vs. control) values of T. aestivum RLK genes from transcriptomes under biotic stress treatments. Sheet 1 was about F. graminearum treatment. Sheet 2 was about stripe rust. Sheet 3 was about Funneliformis and Xanthomonas treatment. Sheet 4 was about Xanthomonas treatment. [file 12864_2023_9303_MOESM25_ESM.xls]

## Sheet: Fusarium graminearum
Table S12: Normalized gene expression log2-fold fold change (treatment vs. control) values of T. aestivum RLK genes from transcriptomes under biotic stress treatments.
Subfamily	Gene_ID	NIL38_3h(fhb vs. mock)	p-value	NIL38_6h(fhb vs. mock)	p-value	NIL38_12h(fhb vs. mock)	p-value	NIL38_24h(fhb vs. mock)	p-value	NIL38_36h(fhb vs. mock)	p-value	NIL38_48h(fhb vs. mock)	p-value	NIL51_3h(fhb vs. mock)	p-value	NIL51_6h(fhb vs. mock)	p-value	NIL51_12h(fhb vs. mock)	p-value	NIL51_24h(fhb vs. mock)	p-value	NIL51_36h(fhb vs. mock)	p-value	NIL51_48h(fhb vs. mock)	p-value
RLK-Pelle_DLSV	TraesCS1A02G422800	-0.064633	0.945966	0.0343576	0.955539	1.43574	0.0256765	0.227849	0.617248	3.56654	4.67861e-07	3.32255	0.0114624	0.868868	0.162729	1.70145	0.00784539	1.82612	0.0382063	0.746337	0.252106	3.33343	3.82311e-07	6.58436	8.7124e-13
RLK-Pelle_LRR-III	TraesCS5D02G165400	0.00819	0.983742	-0.20567	0.618302	-0.905182	0.0534006	0.199983	0.628286	-0.590316	0.212718	-0.23485	0.584189	0.0439138	0.905803	-0.324789	0.505564	-0.232085	0.46603	-0.128599	0.744545	-0.802581	0.162451	-0.644118	0.146556
RLK-Pelle_URK-1	TraesCS2D02G250800	-0.200385	0.738127	-0.360189	0.40436	0.19588	0.634417	-0.25777	0.667711	-0.712112	0.0763973	-0.704443	0.123976	-0.377863	0.527426	0.378719	0.485081	0.0198639	0.959515	0.0274636	0.954531	-0.531129	0.21666	0.0726336	0.83568
RLK-Pelle_LRR-IV	TraesCS7D02G313000	0.210619	0.683715	0.0575292	0.891843	0.366389	0.38244	0.463703	0.241672	0.31027	0.516097	0.0308723	0.955028	-0.0804867	0.891655	0.397608	0.432008	-0.330311	0.382171	0.0938437	0.851597	-0.437342	0.321208	0.153688	0.742735
RLK-Pelle_SD-2b	TraesCS4B02G242200	-0.252472	0.3594	-0.128822	0.569037	-0.111483	0.659439	0.0770349	0.809068	0.579589	0.0565269	0.551868	0.112782	-0.352517	0.149952	-0.184644	0.449075	-0.110453	0.659793	0.222755	0.513308	0.492107	0.124966	0.609006	0.0294806
RLK-Pelle_RLCK-VI	TraesCS5B02G521500	0.349621	0.0752599	0.136118	0.470435	0.00777362	0.969368	0.152497	0.469186	0.0467915	0.843706	-0.277563	0.141465	-0.277948	0.11292	-0.0597821	0.757269	-0.0882766	0.58383	-0.0857866	0.678683	-0.0946936	0.637792	-0.325449	0.100814
RLK-Pelle_LRR-I-1	TraesCS3B02G366600	0.306933	0.673164	-0.0929553	0.90956	-0.893623	0.179858	-0.164113	0.817836	-0.0198482	0.967791	-0.217622	0.775793	0.373504	0.621192	-1.5071	0.0318796	-0.194515	0.736741	-0.902836	0.231903	-0.517144	0.420965	-0.603572	0.411054
RLK-Pelle_LRR-XII-1	TraesCS5A02G388800	0.0943786	0.918927	1.67145	0.307679	-1.42931	0.723929	1.12573	0.395731	4.38464	6.34957e-08	3.6033	0.0599264	-0.0377973	0.977455	-2.76648	0.174292	1.92715	0.249738	1.93298	0.243895	8.37851	5.10428e-11	4.98822	1.0423e-09
RLK-Pelle_LRK10L-2	TraesCS3D02G064100	-0.582072	0.660744	0.836859	0.432686	1.662	0.311431	-0.265018	0.806401	-0.195451	0.911229	-1.01715	0.286618	1.11735	0.470005	-2.37957	0.0450191	-0.207853	0.834395	-0.458714	0.66846	0.550978	0.685514	1.63992	0.218157
RLK-Pelle_DLSV	TraesCS1A02G422700	0.143739	0.823071	0.638479	0.186959	1.02438	0.154009	0.880997	0.120678	2.87951	7.24236e-06	2.34726	4.0985e-06	0.0698222	0.900345	-0.558962	0.352196	1.18665	0.0442976	1.70929	0.0131809	4.42784	8.16564e-08	3.68004	1.09867e-07
RLK-Pelle_DLSV	TraesCS1A02G100400	-0.191076	0.288456	-0.118867	0.500411	0.00505439	0.979252	0.148843	0.446592	0.565833	0.00294037	0.821358	1.1122e-05	-0.218023	0.291109	-0.363097	0.0508347	0.210362	0.213331	0.610725	0.00270757	0.726308	0.00104263	0.832968	3.69961e-06
RLK-Pelle_RLCK-XIII	TraesCS6B02G033600	-0.272526	0.541458	0.468912	0.294499	0.679529	0.0853521	-0.440166	0.331896	-0.191753	0.687044	0.539395	0.223406	1.27094	0.00282898	-0.510746	0.281971	0.30612	0.364434	-0.320701	0.480368	0.336707	0.472681	-0.601676	0.171367
RLK-Pelle_RLCK-VIIa-2	TraesCS4D02G208400	0.0519567	0.767162	-0.175382	0.293852	0.0530305	0.768447	0.0668647	0.682447	-0.0286469	0.863399	0.313942	0.0839847	0.197651	0.310952	-0.124643	0.471207	-0.0398809	0.776034	0.0674205	0.690716	0.11778	0.468141	-0.179363	0.312601
RLK-Pelle_PERK-1	TraesCS3B02G312300	0.0881393	0.771832	-0.146116	0.605947	0.0662571	0.823931	-0.191762	0.504406	0.256483	0.360343	0.257122	0.292284	0.17362	0.516509	0.307323	0.275797	0.134418	0.536315	0.205191	0.418454	-0.120677	0.684508	0.573287	0.0244458
RLK-Pelle_DLSV	TraesCS3A02G096500	0.190534	0.72377	-0.111271	0.789813	0.673459	0.105922	1.27553	0.012903	1.68851	9.72132e-05	2.10484	7.94203e-07	-0.862194	0.0418671	0.0504914	0.924558	0.906262	0.0732234	0.974298	0.0423132	1.9751	2.19508e-08	3.03254	1.38854e-15
RLK-Pelle_DLSV	TraesCS5B02G292000	0.395548	0.275517	0.189344	0.601924	0.0820586	0.824941	0.459031	0.200525	0.527322	0.0980891	0.606212	0.0920421	-0.158308	0.686388	0.0794254	0.826327	-0.0460102	0.892453	-0.314938	0.371367	0.283716	0.448465	0.830323	0.0232575
RLK-Pelle_DLSV	TraesCS7D02G451300	0.0228093	0.927206	0.0663618	0.789764	0.521108	0.0850275	0.497962	0.0657952	1.34318	7.10093e-06	1.47241	8.94986e-08	-0.262652	0.306875	0.0351794	0.894735	0.60498	0.0106697	0.701953	0.00901121	1.23321	6.24833e-06	2.13566	1.4804e-13
RLK-Pelle_LRR-XI-1	TraesCS2D02G255900	-0.0719556	0.693592	-0.31397	0.102946	-0.130214	0.381829	0.0137018	0.926025	-0.282011	0.0912691	-0.343401	0.0208402	0.0602172	0.710461	0.111443	0.509591	-0.0875833	0.543085	0.165744	0.265708	-0.231285	0.144952	-0.250058	0.130889
RLK-Pelle_LRR-XII-1	TraesCS4A02G330000	1.26478	0.0301811	-1.15436	0.0745861	0.748772	0.350578	1.54421	0.0208493	5.78601	9.54881e-07	2.39777	0.0488341	1.44024	0.00370941	0.724275	0.354127	3.51148	0.000963609	3.40524	0.00183654	3.1775	4.23281e-06	5.50622	3.77982e-12
RLK-Pelle_LRR-XIIIa	TraesCS5D02G007200	-0.515844	0.1083	-0.174119	0.524811	0.286869	0.277061	-0.573557	0.0381861	-0.316467	0.290077	-0.473486	0.15911	0.524577	0.107926	-0.144604	0.622286	0.304722	0.236779	-0.0869541	0.731362	-0.103817	0.748353	-0.784009	0.0184694
RLK-Pelle_DLSV	TraesCS2A02G215900	0.482683	0.0620436	0.0194434	0.930006	0.292383	0.183742	0.760129	0.00123351	1.73442	1.38842e-23	1.34789	0.0108432	0.721397	0.00300186	-0.00735205	0.974385	0.297504	0.118078	0.647673	0.00915169	1.56716	7.33456e-23	2.13625	1.96965e-35
RLK-Pelle_DLSV	TraesCS2D02G091100	0.225432	0.304087	0.0517465	0.778905	-0.129787	0.503991	0.0515882	0.781752	0.209367	0.229109	-0.050606	0.789293	-0.494566	0.0126501	0.17621	0.377443	-0.0493126	0.752921	0.303759	0.135689	0.434893	0.0173515	0.39603	0.0359718
RLK-Pelle_LRR-XI-1	TraesCS2A02G360300	-0.115415	0.453145	-0.0321939	0.838328	-0.129486	0.347409	0.0155461	0.928224	-0.350609	0.0179434	-0.380969	0.0468341	0.330484	0.0349216	0.149462	0.303568	-0.0555592	0.634167	-0.224774	0.181968	-0.46265	0.00175462	-0.425665	0.0301057
RLK-Pelle_RLCK-VIIa-2	TraesCS4D02G286100	0.165646	0.432666	-0.0166549	0.930239	0.0832865	0.700599	0.546017	0.00860179	0.164162	0.42559	0.316995	0.111878	-0.175697	0.351565	0.254731	0.160311	0.0326596	0.843274	0.278923	0.262366	0.298086	0.173696	0.35053	0.183744
RLK-Pelle_LRR-III	TraesCS2B02G273100	-0.188602	0.374021	-0.0992213	0.62336	0.137698	0.525841	0.0882684	0.64244	-0.46226	0.0206057	-0.596089	0.00344684	-0.0355496	0.889088	-0.19968	0.38032	0.0106811	0.949468	-0.125127	0.496189	0.0855948	0.741447	-0.356473	0.0604729
RLK-Pelle_L-LEC	TraesCS7A02G173900	0.5953	0.255031	-0.632503	0.187723	0.267333	0.554415	1.43228	0.00502101	3.27226	5.65601e-25	2.34567	0.00319546	-0.952937	0.0844898	-0.642094	0.26207	0.559683	0.243891	1.01026	0.0126717	3.30304	7.26791e-24	3.91538	2.68314e-53
RLK-Pelle_DLSV	TraesCS4B02G375300	0.239928	0.497402	0.449551	0.191804	0.55063	0.240809	0.259466	0.472422	0.739908	0.288711	-1.0307	0.711351	0.0776601	0.812747	0.41955	0.176686	-0.0281898	0.9346	0.109586	0.782218	0.825534	0.306197	-0.172016	0.851974
RLK-Pelle_DLSV	TraesCS2D02G026500	0.0127243	0.992534	-0.518266	0.765037	-1.19113	0.249859	-1.11257	0.157187	0.54392	0.50867	1.22304	0.0593249	-0.140542	0.88632	-2.27163	0.0799211	2.01694	0.121134	-0.90102	0.201481	0.254176	0.714261	1.78118	0.0034305
RLK-Pelle_SD-2b	TraesCS7B02G026800	2.39181	0.120698	0.512865	0.631896	-0.651669	0.603044	-0.872543	0.31161	0.999655	0.326695	0.369675	0.721146	-0.0921241	0.951614	0.819636	0.576252	-1.98216	0.0633351	0.429722	0.646665	-0.712167	0.711476	1.28126	0.27389
RLK-Pelle_LRR-XIIIb	TraesCS6D02G316000	0.148268	0.555953	-0.311181	0.127147	-0.0361524	0.851557	-0.0366632	0.816562	-0.216678	0.210334	-0.422245	0.0399167	0.0103308	0.962817	0.127926	0.540081	0.143145	0.420047	0.208866	0.255932	0.0175263	0.926858	-0.550198	0.0110999
RLK-Pelle_LysM	TraesCS3A02G370900	-3.868	0.0403309	-2.76858	0.0539422	-2.71555	0.222991	-2.18241	0.209334	3.03477	0.192563	0.957141	0.57664	-0.00821842	0.996709	-3.65018	0.175048	-1.86131	0.226978	0.557828	0.891263	-0.95473	0.59769	1.93957	0.441852
RLK-Pelle_SD-2b	TraesCS7D02G231000	0.244984	0.571952	0.181364	0.696656	-0.273851	0.476599	0.640378	0.111406	0.498674	0.255215	0.701198	0.113275	-0.485224	0.290418	0.321746	0.423874	0.0541527	0.892122	0.0261335	0.945953	0.623847	0.0792382	0.625692	0.131623
RLK-Pelle_LRR-VIII-1	TraesCS1D02G302000	-0.0989815	0.612242	-0.00459846	0.980839	-0.0451455	0.807066	0.446713	0.0258254	0.282086	0.156638	0.786419	0.000113767	0.182239	0.428025	-0.0200481	0.910077	0.285096	0.0676433	0.458202	0.0307719	0.778058	6.3561e-06	1.16834	8.1183e-09
RLK-Pelle_LRR-VI-2	TraesCS2A02G593500	0.78987	0.282427	-0.743252	0.2333	0.356178	0.554088	-0.751916	0.335591	-0.162231	0.82379	0.145081	0.83485	-0.110745	0.873451	-0.527532	0.379708	-0.288762	0.589972	-0.216207	0.740682	0.937637	0.161199	-0.685463	0.394185
RLK-Pelle_LRR-XII-1	TraesCS1D02G317400	-0.295014	0.751741	0.183895	0.752804	-0.0819479	0.915001	-0.707391	0.306955	-0.300823	0.610547	0.668732	0.33038	-1.00049	0.244662	0.379367	0.647306	-0.160079	0.799199	-0.360863	0.647056	0.748048	0.295458	0.932902	0.217628
RLK-Pelle_L-LEC	TraesCS5A02G081600	-0.00108672	0.996355	-0.0514831	0.844139	0.638202	0.00521401	0.535478	0.00635921	0.781149	0.000322115	0.859853	1.68781e-05	0.438188	0.0740697	0.347871	0.218021	0.799605	1.67736e-05	1.00044	4.34634e-06	0.809796	0.000657328	1.21703	2.55911e-08
RLK-Pelle_URK-1	TraesCS2A02G302800	-0.123264	0.79588	0.0133532	0.978418	0.692396	0.236041	0.0821832	0.869618	-0.107308	0.840278	0.256705	0.571109	0.7006	0.237028	0.180655	0.712144	0.244536	0.603173	0.12543	0.80029	0.269631	0.525807	-0.415335	0.443429
RLK-Pelle_LRR-Xa	TraesCS1D02G259400	0.133123	0.450376	-0.000208789	0.999155	0.098619	0.650261	0.648964	0.0014035	1.20475	1.92921e-09	1.42296	0.00565019	0.0921126	0.621224	-0.00481582	0.979601	0.432597	0.0126566	0.529562	0.00641434	1.37816	2.49787e-18	1.98872	6.1615e-27
RLK-Pelle_LRR-III	TraesCS4D02G132100	-0.135893	0.718362	-0.414149	0.242481	0.342385	0.382145	-0.059836	0.853932	-0.479002	0.236886	-0.0326946	0.924179	0.0134279	0.96757	0.321419	0.375674	0.0646882	0.834462	0.0733463	0.839916	-0.444665	0.20867	-0.376565	0.293616
RLK-Pelle_RLCK-XIII	TraesCS5A02G558000	-0.448277	0.256065	-0.229322	0.644805	0.241548	0.628805	-0.254516	0.518629	-0.676468	0.0702886	-0.174886	0.628432	0.576386	0.109174	0.713332	0.199285	-0.00426364	0.993795	-0.264842	0.519857	-0.698373	0.0938967	-0.713703	0.094252
RLK-Pelle_SD-2b	TraesCS7D02G444400	-0.968681	0.607412	-1.10882	0.422534	0.278913	0.831697	1.45713	0.176675	1.93923	0.012197	3.43272	1.88513e-08	-1.05074	0.542935	-0.239849	0.83225	2.09417	0.091113	1.00949	0.360564	3.68214	2.51514e-05	3.47614	3.87805e-08
RLK-Pelle_SD-2b	TraesCS3D02G156300	-0.0541366	0.902514	-0.434957	0.364386	0.104018	0.816614	-0.511126	0.301382	0.036039	0.936239	-0.372333	0.441119	0.151981	0.74672	-0.104651	0.825701	-0.0199772	0.959824	-0.0790432	0.85135	-0.0374684	0.940901	0.529674	0.364572
RLK-Pelle_PERK-1	TraesCS3A02G003900	-0.0187357	0.933199	-0.134849	0.511548	-0.0488071	0.825439	-0.0153788	0.931319	0.0843455	0.629455	0.0888136	0.594286	-0.0263405	0.903897	0.00489697	0.980029	0.0515045	0.749583	-0.137191	0.473842	0.501849	0.00729889	0.350854	0.039967
RLK-Pelle_RLCK-V	TraesCS3A02G241700	0.00912599	0.982108	-0.0453509	0.876776	-0.0265145	0.939664	-0.42139	0.126431	-0.30524	0.277036	-0.204643	0.481636	-0.154215	0.598436	-0.335883	0.295184	0.159553	0.477356	-0.0947572	0.725916	-0.384636	0.18859	-0.00715038	0.980956
RLK-Pelle_LRR-V	TraesCS2B02G229600	0.0440795	0.75001	-0.140131	0.421043	0.0138679	0.92957	-0.242128	0.0803727	-0.342956	0.00407227	-0.406521	0.0124219	0.0428958	0.747212	-0.149654	0.442183	0.0292572	0.795904	-0.0945901	0.511571	-0.226976	0.0952188	-0.321399	0.0113369
RLK-Pelle_LRR-Xb-1	TraesCS2A02G260000	-0.333063	0.315805	0.196018	0.534906	0.18852	0.576283	0.027543	0.923295	0.256341	0.409998	-0.0527585	0.868793	0.162912	0.606017	-0.618373	0.108727	-0.244117	0.336073	0.0179301	0.950663	-0.0380827	0.904098	-0.475252	0.149966
RLK-Pelle_RLCK-IXa	TraesCS3B02G477400	0.445792	0.17152	-0.217868	0.473789	-0.0889633	0.762252	0.39753	0.184212	0.00408726	0.987836	0.408894	0.192527	0.678245	0.0213061	-0.098516	0.788422	0.128932	0.65426	0.273015	0.427326	0.382185	0.234719	0.418487	0.159138
RLK-Pelle_L-LEC	TraesCS7B02G415600	2.56018	0.104216	3.57249	0.133736	-2.36691	0.206791	2.31378	0.0108733	6.98709	1.34602e-10	2.50954	NA	-3.21506	0.127496	-3.26655	0.273066	0.770065	0.709077	4.293	0.000107419	8.02259	2.16676e-10	9.35145	1.75054e-14
RLK-Pelle_SD-2b	TraesCS3A02G148600	-0.26328	0.594794	0.436182	0.324682	-0.210449	0.643762	-0.108373	0.838632	-1.25108	0.0119448	-0.693453	0.120208	-0.836422	0.0619907	0.446218	0.316224	-0.0496772	0.914026	-0.552926	0.321433	-0.303515	0.527841	-1.21415	0.0337222
RLK-Pelle_LRR-XII-1	TraesCS3A02G490100	-0.0947943	0.812366	-0.0571183	0.88864	0.275021	0.685064	0.687313	0.396389	1.29425	0.0424757	1.46012	0.0893855	-0.178306	0.629992	-0.355587	0.490833	0.0166975	0.974909	-0.231281	0.770968	0.778043	0.442243	-0.69621	0.474841
RLK-Pelle_DLSV	TraesCS2B02G241500	0.937061	0.0341721	0.116861	0.766679	0.863819	0.0511597	2.34266	4.42849e-06	3.52793	6.6468e-16	2.47002	3.65123e-08	0.874247	0.0244085	0.741777	0.0861334	1.38581	0.000333362	3.88166	3.55805e-11	2.95752	7.01037e-10	3.77935	5.56853e-16
RLK-Pelle_DLSV	TraesCS2D02G222100	2.71244	0.0420348	0.799586	0.265521	0.550696	0.659427	4.35297	0.000974307	1.62889	0.0241176	1.67905	0.277741	0.00174577	0.998408	-0.679336	0.38566	0.781571	0.588891	-0.0452119	0.948234	3.63206	4.34123e-06	4.31866	7.06159e-07
RLK-Pelle_RLCK-XI	TraesCS4D02G222900	0.235076	0.475002	0.240609	0.429988	0.332227	0.247834	0.220429	0.503691	0.110733	0.721102	-0.445632	0.132939	-0.0415552	0.910187	-0.0885454	0.785331	0.0904723	0.700727	-0.130536	0.602228	-0.118762	0.657268	-0.480182	0.0858886
RLK-Pelle_LRR-XII-1	TraesCS5D02G547600	-0.853225	0.0114671	0.307197	0.333733	0.843244	0.0687066	-0.00298686	0.992139	0.922074	0.055713	2.04378	8.79717e-05	-0.416878	0.215814	-0.624748	0.0913336	0.10081	0.820795	-0.172759	0.62657	1.32835	0.0113563	3.36431	3.14252e-08
RLK-Pelle_LRK10L-2	TraesCS3A02G049500	-2.07788	0.605648	0.887771	0.776245	1.51229	0.399047	1.08071	0.573886	2.93119	0.37994	2.14044	0.348927	3.43725	0.260667	3.61781	0.279321	0.786594	0.847139	3.42731	0.0788066	1.54522	0.679165	4.47472	0.00688671
RLK-Pelle_CrRLK1L-1	TraesCS4A02G102900	-0.485957	0.22944	-0.148744	0.676072	-0.169988	0.530682	0.436503	0.132597	-0.191126	0.536378	0.309652	0.274197	-0.0696894	0.833832	0.642784	0.0565365	-0.0904492	0.723484	0.530356	0.0515122	0.0179829	0.964194	0.455618	0.102972
RLK-Pelle_WAK_LRK10L-1	TraesCS5D02G073900	-0.0198476	0.931215	0.196774	0.363107	0.205716	0.336346	0.101417	0.641797	0.194937	0.307117	0.288082	0.160543	-0.0298835	0.866339	0.177164	0.408163	-0.0914689	0.611243	0.226811	0.317893	0.0699902	0.745275	0.260568	0.117847
RLK-Pelle_LRR-XIIIa	TraesCS5B02G004300	-0.164926	0.605469	-0.355289	0.180534	-0.325184	0.211159	-0.23927	0.318488	-0.153273	0.601577	-0.814733	0.00324239	-0.00273506	0.992767	-0.0119977	0.957787	-0.0700834	0.755135	-0.0149137	0.948557	-0.724504	0.00212084	-0.684467	0.0156188
RLK-Pelle_LRK10L-2	TraesCS3D02G048500	-1.38112	0.364459	-0.736374	0.841397	-3.19614	0.0678655	0.91075	0.805318	1.30798	0.41772	3.32863	0.158133	0.755641	0.727871	1.09358	0.617085	-0.175187	0.965755	0.359398	0.911459	-0.0114957	0.995969	-0.551284	0.846496
RLK-Pelle_DLSV	TraesCS2B02G236800	0.224423	0.205964	-0.171849	0.364544	-0.147678	0.469008	-0.0738046	0.689125	0.100622	0.607115	0.797309	0.000102723	-0.17979	0.31108	0.0148354	0.939394	0.134865	0.408444	0.301964	0.100329	0.591129	0.00223771	0.998588	5.45208e-08
RLK-Pelle_LRR-VII-3	TraesCS2B02G415500	-0.0259171	0.933585	-0.0201467	0.955445	-0.0720522	0.797551	-0.115948	0.665849	-0.0233967	0.933152	-0.252285	0.454922	0.109696	0.712251	-0.0377846	0.905526	-0.292739	0.17426	-0.0885668	0.757019	-0.0262658	0.935733	-0.704146	0.0207878
RLK-Pelle_DLSV	TraesCS5B02G555000	0.440841	0.740454	0.99088	0.421779	1.42517	0.349187	0.850593	0.430871	2.92205	0.00762435	3.93426	1.3657e-06	1.16246	0.498126	0.486112	0.667624	0.214998	0.883721	2.15171	0.161093	6.60148	8.4742e-07	8.18005	1.89672e-10
RLK-Pelle_DLSV	TraesCS7B02G427800	0.389121	0.330085	-0.200093	0.54947	-0.520464	0.129701	-0.169423	0.519453	-0.605457	0.0962793	-0.558918	0.145321	0.175113	0.563227	-0.717268	0.0718679	-0.193781	0.500795	0.176735	0.562463	-0.800232	0.0314247	-0.361386	0.275181
RLK-Pelle_WAK	TraesCS3B02G579200	-0.202079	0.635318	-0.246067	0.662861	0.517352	0.332556	0.100325	0.787699	-0.0968548	0.865066	0.515797	0.181561	0.469866	0.266299	-0.608355	0.188755	0.305987	0.453122	-0.0899616	0.809361	0.808769	0.0981464	0.473292	0.315851
RLK-Pelle_LRK10L-2	TraesCS3D02G011400	-1.23997	0.412274	1.61308	0.250344	-1.49494	0.311216	2.16822	0.067111	0.672211	0.525343	1.2357	0.163537	0.901513	0.237134	0.330314	0.67502	-0.518073	0.388484	1.95714	0.00770896	1.31516	0.0554849	1.93263	0.00202137
RLK-Pelle_WAK	TraesCSU02G234200	1.84814	0.357924	1.6436	0.508658	-1.02402	0.607052	1.8751	0.202715	-0.831203	0.7048	1.11686	0.501142	2.92272	0.172118	2.77854	0.173044	2.31743	0.316606	-2.31758	0.442326	-1.82344	0.218733	1.08769	0.491699
RLK-Pelle_LRR-XI-1	TraesCS2B02G105800	-0.220566	0.322324	0.024807	0.930401	-0.100267	0.616292	-0.402493	0.0404547	-0.834049	0.000719843	-0.424021	0.0675231	-0.229998	0.30942	0.396172	0.0600432	-0.0596351	0.730087	-0.118442	0.555514	-0.338729	0.126308	-0.52836	0.020201
RLK-Pelle_PERK-1	TraesCS1A02G127900	-0.0842541	0.56108	-0.064693	0.703839	0.115029	0.438223	0.0367384	0.794532	-0.0575784	0.693038	-0.174579	0.25781	-0.151363	0.306353	0.00630693	0.969888	-0.127448	0.269516	-0.051616	0.757444	0.130622	0.34587	0.00287801	0.985953
RLK-Pelle_SD-2b	TraesCS5B02G000800	0.729494	0.50726	-0.851544	0.227971	0.0978943	0.904791	3.35655	0.0323754	0.607908	0.360651	1.26535	0.130973	0.540084	0.546653	-0.494179	0.577257	-0.234992	0.802216	0.456317	0.661653	-0.607998	0.479744	-0.73077	0.532415
RLK-Pelle_RLCK-IV	TraesCS3D02G359400	0.612836	0.602846	0.290703	0.809188	-0.43945	0.690914	-1.45869	0.162887	-1.29215	0.325681	0.51786	0.631117	-1.13521	0.362905	0.198167	0.844977	-0.471086	0.602464	-0.604199	0.52477	1.31562	0.225121	-0.174448	0.886093
RLK-Pelle_RLCK-IXb	TraesCS5D02G210500	-0.159555	0.897262	-1.35204	0.224443	-1.11812	0.381655	0.0313655	0.984098	-0.32283	0.669187	0.882431	0.30455	0.092427	0.910657	-0.52292	0.684429	-0.145863	0.866273	1.92484	0.230363	1.11451	0.247145	1.31871	0.313148
RLK-Pelle_RLCK-VI	TraesCS7A02G502700	-0.865587	0.557887	-0.930061	0.760261	0.359195	0.793175	0.382347	0.812585	1.91317	0.132571	0.416512	0.716261	-0.710049	0.707394	-1.55189	0.700181	-0.267311	0.833883	-1.02675	0.35005	-0.150656	0.940797	-2.82319	0.0274658
RLK-Pelle_SD-2b	TraesCS3B02G273100	-2.14033	0.49573	-0.636693	0.847854	3.96756	0.04114	1.87667	0.545355	2.24086	0.379282	-0.310587	0.871825	2.4383	0.539647	1.10903	0.78442	0.252698	0.892443	0.931324	0.661286	-1.78114	0.610288	2.49656	0.470482
RLK-Pelle_L-LEC	TraesCS2D02G129100	-0.756958	0.504258	0.302826	0.598696	1.30139	0.232631	4.60242	1.35832e-05	4.27878	1.55376e-18	3.13031	NA	0.182366	0.807766	0.361728	0.564843	0.529419	0.588309	3.55034	0.00115529	3.33739	1.09965e-16	5.98562	1.69716e-08
RLK-Pelle_DLSV	TraesCS4A02G317500	0.999651	0.431673	0.125465	0.898446	-0.776991	0.463899	-0.180439	0.710959	0.00613632	0.993614	-1.16304	0.0287525	-0.711227	0.50402	0.47784	0.684079	-0.402678	0.619179	0.226331	0.703373	-1.25224	0.202005	0.0794757	0.85755
RLK-Pelle_SD-2b	TraesCS3D02G245300	-0.388774	0.880632	0.484786	0.605307	0.480315	0.62108	-0.869987	0.528892	0.48278	0.652402	-1.25145	0.255383	0.235735	0.827599	1.03841	0.491756	0.479914	0.595177	-1.7488	0.0579314	-1.16262	0.416524	0.455019	0.596758
RLK-Pelle_WAK	TraesCS6D02G361400	-1.22468	0.174421	0.0766848	0.930391	0.245073	0.72158	1.81136	0.226888	-1.54645	0.120168	0.0601009	0.954851	0.00561165	0.994009	-0.348876	0.719129	0.602077	0.373597	-0.515685	0.694649	-1.42406	0.179922	0.529117	0.602384
RLK-Pelle_L-LEC	TraesCSU02G176800	-0.297596	0.451099	0.497537	0.30926	0.0419638	0.941965	-0.0114533	0.970114	1.40042	0.0112049	1.1096	0.0418841	-0.729116	0.0632895	0.0773027	0.88125	0.244682	0.627735	0.397001	0.276775	1.23363	0.0348058	2.77842	1.38304e-08
RLK-Pelle_RLCK-XII-1	TraesCS4D02G325200	0.0591366	0.823774	-0.32651	0.166377	-0.112498	0.637242	0.0290063	0.910455	0.0417977	0.849493	-0.0440557	0.856934	-0.175375	0.541625	0.0683804	0.786239	0.146781	0.411167	-0.049839	0.835427	0.0993597	0.675912	0.160265	0.521225
RLK-Pelle_DLSV	TraesCS2D02G512845	1.08964	0.258599	1.05801	0.474236	4.46	0.0945244	1.63481	0.610667	-1.1431	0.67269	1.99175	0.621891	-0.00583476	0.993879	-0.125778	0.913364	-4.28054	0.00266714	1.20512	0.71106	-1.49422	0.434993	-3.10753	0.368113
RLK-Pelle_L-LEC	TraesCS5D02G063800	0.549728	0.552593	0.959998	0.192985	0.642844	0.360392	2.2984	0.00656594	1.93969	0.00294238	2.02754	0.207774	1.2289	0.116171	0.981783	0.19265	0.771295	0.236905	1.50061	0.0857905	4.28736	7.21541e-11	3.22814	1.18095e-09
RLK-Pelle_LRR-XIV	TraesCS5B02G412200	0.277025	0.270632	-1.81276e-05	0.999936	0.171258	0.491434	0.32743	0.155933	1.15641	1.87366e-06	1.6005	3.71568e-09	-0.15095	0.529248	-0.22134	0.332089	0.178872	0.451422	0.137334	0.560027	1.35044	1.1515e-10	2.41215	1.13641e-31
RLK-Pelle_RLCK-VIIa-2	TraesCS7B02G376400	0.610919	0.445919	1.08934	0.182804	1.72124	0.0104832	3.18381	0.0254003	2.41645	1.41405e-06	2.57054	0.155153	0.721633	0.346447	0.673398	0.501468	2.17639	0.00911813	3.3732	1.56343e-07	3.65263	4.43902e-11	5.3398	9.35775e-07
RLK-Pelle_RLCK-VIIa-2	TraesCS7A02G487900	-0.426764	0.0237444	-0.115834	0.600455	0.0343956	0.862092	0.0139357	0.939484	0.0494024	0.78965	-0.14882	0.371754	-0.190915	0.286829	0.0217264	0.913382	-0.0888606	0.595269	-0.0928661	0.614434	0.111519	0.572687	-0.207008	0.286877
RLK-Pelle_LRR-III	TraesCS1D02G175100	0.139404	0.402005	-0.0118558	0.950881	-0.186797	0.287402	-0.323251	0.0854856	-0.444139	0.00818539	-0.70173	0.000250587	0.412021	0.0151521	0.306429	0.0751002	-0.128699	0.383381	0.0961247	0.592226	-0.648792	4.25601e-05	-0.524539	0.00217281
RLK-Pelle_WAK	TraesCS7A02G091400	-0.641436	0.208606	-0.217598	0.650591	-0.781971	0.140782	-0.456161	0.267518	0.7159	0.11653	0.893495	0.0425527	-0.671772	0.154046	-0.360116	0.433301	-0.00827192	0.98247	-0.229453	0.593663	0.184469	0.685876	1.87691	9.23309e-09
RLK-Pelle_LysM	TraesCS6A02G258900	0.24558	0.0705965	-0.0960783	0.525563	0.193316	0.181828	0.544433	3.80635e-05	0.915315	9.21285e-11	0.972754	3.76977e-09	0.236816	0.0555216	0.130792	0.392012	0.322854	0.010007	0.62347	0.000365399	0.755878	5.79407e-06	1.26099	4.73024e-16
RLK-Pelle_LRR-VII-2	TraesCS5D02G190000	-0.172767	0.626662	-0.0751268	0.825931	-0.246795	0.420367	0.483205	0.164875	0.120586	0.701023	-0.108212	0.73468	-0.0944784	0.777012	0.31569	0.353863	-0.153606	0.628267	0.265553	0.420735	0.220081	0.549825	-0.725997	0.0515965
RLK-Pelle_PERK-1	TraesCS3D02G278400	0.206434	0.556378	-0.998274	0.0222033	0.169048	0.625097	-0.388666	0.268829	-0.376732	0.307885	-0.263477	0.370521	0.527503	0.131266	-0.142826	0.695682	-0.0915223	0.760186	0.595615	0.136275	-0.3682	0.303334	-0.200274	0.583067
RLK-Pelle_DLSV	TraesCS1B02G454400	-0.3106	0.825497	0.511966	0.748937	-0.354474	0.789468	2.09169	0.153212	5.27922	0.000472977	4.92634	0.000160658	-0.495811	0.586551	-0.0170874	0.993358	-2.30899	0.275774	-0.10724	0.948863	2.49514	0.0956777	5.84835	3.64849e-05
RLK-Pelle_LRR-XI-1	TraesCS3A02G142200	-0.159053	0.536364	-0.171946	0.461467	0.164579	0.452234	-0.243081	0.295858	-0.0656763	0.758251	-0.328146	0.216407	-0.0328278	0.876179	0.155597	0.528189	-0.208762	0.25388	0.204992	0.299299	-0.0666432	0.766552	-0.227161	0.295433
RLK-Pelle_LRR-XI-1	TraesCS2A02G251000	-0.209201	0.666139	0.303837	0.4736	-0.188668	0.609269	-0.402671	0.338176	-0.478244	0.188362	-0.601691	0.105456	0.054854	0.891133	0.0286777	0.950475	0.194853	0.62868	0.100421	0.772551	-0.592947	0.108812	-1.42997	0.000141328
RLK-Pelle_DLSV	TraesCS2B02G567000	-0.297313	0.708584	0.119562	0.897547	-1.0367	0.175643	0.307424	0.778181	-0.78105	0.444502	-0.183634	0.826317	-0.758305	0.41611	-1.09264	0.370145	1.0433	0.229708	0.81542	0.33858	0.365118	0.669907	0.0834262	0.934062
RLK-Pelle_CR4L	TraesCS7A02G301300	-0.148567	0.537172	-0.332973	0.0940567	-0.0110201	0.950583	0.0514622	0.799204	-0.207725	0.207598	-0.422312	0.0187473	0.221251	0.240971	0.0910858	0.59056	-0.107048	0.449975	-0.0390373	0.807301	0.0888295	0.640708	-0.334634	0.0539523
RLK-Pelle_SD-2b	TraesCS3B02G077000	1.79619	0.012977	-0.064046	0.935151	0.365955	0.626872	1.00937	0.0882637	-0.607628	0.530567	1.92263	0.0219674	1.01134	0.132532	0.222658	0.736387	0.849266	0.16513	2.81498	0.000147581	0.730485	0.362504	2.57401	0.000889764
RLK-Pelle_CrRLK1L-1	TraesCS7A02G340700	-0.119485	0.255705	0.168255	0.183524	0.18937	0.20739	0.111678	0.314822	-0.152828	0.239526	-0.302271	0.0245795	-0.125945	0.283042	-0.0101297	0.931871	-0.104464	0.331308	0.096459	0.451421	-0.470466	0.000491395	-0.52835	0.000125415
RLK-Pelle_WAK	TraesCS5D02G536900	-0.163287	0.320175	-0.0296008	0.858842	-0.122704	0.473415	-0.307128	0.0469155	-0.202531	0.22069	-0.0090143	0.953848	-0.117882	0.464792	-0.127304	0.405823	-0.0231687	0.859764	-0.174107	0.226664	0.0496202	0.745011	0.0295884	0.871713
RLK-Pelle_LRR-IV	TraesCS7A02G316000	-0.173231	0.792871	-0.0278526	0.964214	0.329213	0.566487	0.709706	0.118349	-0.769753	0.135472	-0.481247	0.349393	0.31906	0.665367	-0.0817365	0.886757	-0.480895	0.246102	0.199777	0.700232	-0.829888	0.116927	-0.760126	0.283792
RLK-Pelle_WAK	TraesCS1A02G071657	0.0818107	0.874044	-0.624454	0.154064	0.311475	0.549597	-0.380469	0.48972	0.49758	0.418019	1.01802	0.0517355	-0.348633	0.56137	-0.0312208	0.954016	-0.249775	0.593768	-0.134175	0.835324	0.436025	0.579794	0.169707	0.795852
RLK-Pelle_LRR-III	TraesCS2D02G103800	0.256863	0.275006	0.0936083	0.633761	0.000752861	0.996898	0.185018	0.426198	0.231278	0.236244	-0.202401	0.269773	0.0605565	0.778622	-0.0616168	0.762991	0.170934	0.3212	0.235828	0.219698	-0.152091	0.457682	0.264133	0.222197
RLK-Pelle_L-LEC	TraesCS2D02G129000	-4.3656	0.051224	0.132533	0.974089	-1.84916	0.485627	3.17942	0.133086	1.3602	0.276733	-0.288447	0.811593	4.38402	0.0333803	-0.017829	0.991735	0.66179	0.706601	1.16627	0.591797	2.80499	0.0146687	4.17559	0.000609432
RLK-Pelle_LRR-XII-1	TraesCS6D02G271500	-0.435022	0.843443	2.41995	0.369993	0.445939	0.859776	-1.86361	0.317494	-4.41316	0.0398617	2.64008	0.190253	-2.3355	0.394477	1.27773	0.752025	-2.62361	0.409416	-2.79731	0.239579	-3.92179	0.149824	-1.60481	0.601464
RLK-Pelle_LRR-I-1	TraesCS3D02G543900	-0.0980205	0.60634	-0.321987	0.184656	-0.365799	0.0554539	-0.225989	0.27279	-0.545894	0.0359392	-0.108596	0.631114	-0.20809	0.312464	0.129208	0.536931	0.0688968	0.667182	-0.038178	0.86075	-0.422984	0.0843785	-0.686859	0.00334918
RLK-Pelle_WAK	TraesCS1A02G012000	-0.0721838	0.927346	-0.382748	0.580267	0.0965139	0.863018	0.112539	0.876771	-1.04998	0.0874408	-1.20871	0.26448	-0.928359	0.363434	-0.148947	0.824159	-0.393765	0.344193	0.832841	0.278584	-0.309671	0.538942	0.996561	0.208693
RLK-Pelle_CrRLK1L-1	TraesCS7D02G338800	0.0190216	0.861452	0.082551	0.542689	0.150125	0.215087	0.148805	0.196024	-0.0937194	0.457036	-0.0404156	0.769615	-0.0438113	0.713888	-0.0441083	0.714035	-0.0759075	0.442637	-0.0388903	0.751068	-0.399178	0.00406078	-0.212105	0.0956939
RLK-Pelle_LRK10L-2	TraesCSU02G158800	-0.0510558	0.864374	-0.118645	0.717358	-0.0540068	0.816309	-0.339683	0.117395	-0.333752	0.312631	-0.160816	0.55246	-0.1313	0.931604	-0.0124966	0.992919	-0.622248	0.704112	0.0655076	0.95084	-2.38055	0.094639	-0.0866248	0.946635
RLK-Pelle_LRR-III	TraesCS2D02G091000	-0.908481	0.261108	0.013137	0.98252	0.288818	0.528787	-0.173791	0.767669	-0.0310718	0.960766	-0.368626	0.529039	0.324499	0.672189	-0.140908	0.834569	0.581548	0.256741	-0.0553141	0.930116	0.196932	0.748209	-0.579684	0.353217
RLK-Pelle_WAK_LRK10L-1	TraesCS1B02G394900	0.0747591	0.963926	3.58595	0.0947683	4.63839	0.00579363	4.29799	8.84757e-05	4.55838	1.04332e-11	2.85514	0.031852	0.750564	0.591108	-0.489099	0.777904	1.83141	0.126109	3.51063	0.00524749	4.90439	7.76757e-14	9.12721	7.44226e-14
RLK-Pelle_RLCK-IXb	TraesCS7D02G121000	-1.99655	0.359136	1.29014	0.624492	-1.90074	0.480631	-0.659131	0.693232	-2.24938	0.280011	4.76913	0.0199291	-0.643438	0.781314	-0.110795	0.938348	2.84853	0.40253	-1.50645	0.311909	3.51078	0.128782	-2.17945	0.242795
RLK-Pelle_LRR-XI-1	TraesCS3B02G084000	0.491135	0.359275	0.240295	0.583903	-0.122309	0.809518	0.157258	0.660676	-0.326071	0.473278	0.581045	0.0425373	-0.528502	0.259131	-0.260389	0.603012	0.325207	0.497256	0.575997	0.139119	0.465285	0.422584	0.265062	0.437121
RLK-Pelle_L-LEC	TraesCS6D02G392600	-0.312249	0.592378	-0.317715	0.461785	-0.0510192	0.897684	-0.154491	0.748885	0.783574	0.0397559	0.656569	0.0649626	-0.0281145	0.96433	0.794102	0.0969252	0.112235	0.806285	0.957753	0.0507636	1.11519	0.00603466	1.62698	2.3103e-05
RLK-Pelle_WAK_LRK10L-1	TraesCS3A02G033000	-0.339943	0.761762	0.605499	0.427744	1.23567	0.118698	4.26183	0.000254648	3.52043	9.03651e-08	2.86635	0.0650625	0.00812183	0.995826	0.460327	0.60596	0.905033	0.298165	2.2379	0.0560456	3.27995	5.02216e-09	6.7426	2.43249e-09
RLK-Pelle_LRR-III	TraesCS2B02G540400	0.131314	0.605043	0.00728339	0.975285	0.0341839	0.875231	-0.29025	0.136463	-0.419186	0.0265962	-0.559073	0.0224006	0.274123	0.255739	0.152085	0.531007	-0.230227	0.238487	-0.121308	0.497076	-0.460458	0.0243845	-0.67606	0.00110568
RLK-Pelle_RLCK-VIIa-2	TraesCS5D02G329100	-0.308216	0.0895807	0.023821	0.914137	0.480944	0.0265953	0.770068	4.75302e-05	1.34572	5.84903e-13	1.48387	0.00576696	-0.0406641	0.810524	0.0124293	0.948244	0.0955954	0.564004	0.838327	2.81787e-06	1.16153	7.00381e-10	1.8284	9.24874e-26
RLK-Pelle_SD-2b	TraesCS4B02G130700	1.96466	0.625595	-2.66963	0.4961	-2.43718	0.540389	-2.01614	0.44052	0.931127	0.814775	1.33615	0.408933	-1.84626	0.537179	-0.213974	0.951204	1.66193	0.579033	-1.90244	0.567478	-1.76305	0.662339	-0.0899109	0.965019
RLK-Pelle_DLSV	TraesCS1B02G348800	-0.313587	0.0625468	-0.226908	0.260721	-0.105567	0.495735	-0.0886015	0.52618	-0.572541	2.55832e-05	-0.352186	0.0236428	-0.45195	0.00940894	-0.211182	0.225969	-0.0935514	0.477593	-0.324559	0.0507713	-0.381062	0.0332807	-0.368746	0.00927058
RLK-Pelle_LRR-XI-1	TraesCS3B02G309900	1.37254	0.00134494	-0.473344	0.268915	0.559759	0.169531	0.564613	0.10548	0.775329	0.0392166	1.07182	0.00260719	0.517664	0.161744	0.169579	0.631823	0.169887	0.603943	0.161021	0.641995	0.304636	0.394293	0.51077	0.103739
RLK-Pelle_LRR-XII-1	TraesCS6D02G001000	-0.241575	0.926617	0.955926	0.810892	3.24193	0.21285	4.25306	0.0658415	3.28353	0.116049	-3.8711	0.16377	-2.1949	0.586274	-0.180369	0.888038	-3.61571	0.215579	-2.93675	0.0420534	0.484898	0.810069	-1.3922	0.421926
RLK-Pelle_LRR-III	TraesCS5A02G130900	0.271453	0.574812	0.340912	0.444343	-0.0138409	0.970856	-0.417578	0.291547	-0.458161	0.183561	0.0988518	0.829861	-1.39802	0.00113141	0.015263	0.965839	0.401741	0.211389	-0.133229	0.735663	-0.361388	0.372608	-0.524162	0.215222
RLK-Pelle_LRR-I-1	TraesCS3B02G366100	0.142831	0.807086	0.0836314	0.870666	-0.345459	0.477833	-0.312224	0.545512	-0.761371	0.209704	-0.243026	0.630144	0.809377	0.115549	-0.32224	0.437776	0.242371	0.542956	0.219904	0.660196	-0.559518	0.345433	-0.450262	0.442462
RLK-Pelle_SD-2b	TraesCS7A02G374200	0.141568	0.828078	-0.319008	0.593806	0.541379	0.319952	0.769275	0.211782	1.10856	0.115166	0.234932	0.713768	0.550877	0.414464	0.84674	0.216032	0.990013	0.0529086	0.589389	0.370991	2.73394	0.000688919	0.795687	0.312296
RLK-Pelle_DLSV	TraesCS4A02G467800	-0.254355	0.466356	-0.120001	0.724027	0.359885	0.284688	0.288076	0.40963	0.0940576	0.751806	-0.145462	0.640076	0.60884	0.117986	-0.00552694	0.987603	0.301127	0.36028	-0.418572	0.211934	0.657056	0.0707679	-0.125766	0.748992
RLK-Pelle_DLSV	TraesCS1D02G430800	0.444282	0.192266	0.432606	0.190282	2.53198	2.93346e-10	3.07621	1.73322e-16	3.87109	7.96494e-20	2.48052	NA	0.583663	0.120091	0.911114	0.0138341	2.08478	1.85546e-08	2.90299	3.35951e-11	3.81759	1.00984e-17	8.69348	9.00509e-17
RLK-Pelle_LRR-XI-1	TraesCS7A02G042200	1.84222	0.0288819	0.287881	0.59169	1.93755	0.000172259	2.09923	1.67601e-07	1.99109	0.000994547	1.1858	0.0202785	0.91325	0.0776405	0.825022	0.242007	1.2651	0.0039968	1.71817	6.85564e-05	2.00806	0.000855973	1.70546	0.000589984
RLK-Pelle_LRR-XII-1	TraesCS2A02G069000	1.11039	0.270321	-1.16412	0.219576	0.998664	0.276652	0.780965	0.435828	-0.251454	0.776307	2.47717	0.00727221	-0.592633	0.323802	-0.757378	0.359517	0.446822	0.618507	-0.873125	0.277654	-0.47886	0.660683	1.95418	0.0247403
RLK-Pelle_LRR-Xb-1	TraesCS6A02G124500	-0.188145	0.561529	0.633352	0.0516703	0.265148	0.38844	0.0434643	0.888608	0.702791	0.0258752	1.52183	9.10912e-05	0.0806822	0.791645	-0.192164	0.526648	0.324186	0.201503	0.569035	0.0555453	1.23378	8.82676e-05	1.77689	3.8192e-10
RLK-Pelle_SD-2b	TraesCS1A02G016000	0.858993	0.542716	-0.399651	0.774967	3.07293	0.245305	4.50936	0.000833557	7.11837	2.59006e-08	2.26184	0.336495	2.2116	0.064741	-2.29516	0.185893	4.17736	0.0202492	5.65751	0.000575032	5.73054	6.75033e-11	9.15762	1.27572e-13
RLK-Pelle_LRR-XII-1	TraesCS2A02G359700	0.294362	0.451336	0.256682	0.398833	0.177976	0.564283	-0.139569	0.688637	-0.206925	0.513444	0.193705	0.548468	0.370146	0.320398	-0.0905408	0.773303	-0.0241747	0.930288	-0.506993	0.109395	0.263423	0.472188	0.0953321	0.800505
RLK-Pelle_RLCK-X	TraesCS6A02G145700	0.0445965	0.871346	0.207057	0.531395	-0.282605	0.302764	0.00263611	0.99244	-0.628131	0.00601116	-0.486503	0.0580443	-0.0563884	0.845615	0.00896727	0.972354	-0.086049	0.738626	-0.192699	0.470585	-0.429765	0.124831	-0.621431	0.0311264
RLK-Pelle_CrRLK1L-1	TraesCS4A02G133800	-0.21285	0.0721299	-0.00944042	0.945296	0.0247227	0.841846	0.175748	0.102331	-0.181986	0.171874	-0.0166261	0.90033	0.0421637	0.700317	-0.0908566	0.4835	0.060799	0.552496	0.00480738	0.966569	-0.0621458	0.626681	0.0494721	0.706889
RLK-Pelle_DLSV	TraesCS2B02G065600	-0.400567	0.704219	1.06598	0.182744	0.535819	0.621021	0.72627	0.413166	-0.194337	0.784488	0.507388	0.669118	-1.02793	0.311623	0.702909	0.339121	0.169138	0.842979	-2.02836	0.0109299	-2.92371	0.000389248	-0.146791	0.869678
RLK-Pelle_RLCK-XI	TraesCS4A02G081400	-0.0627832	0.829485	-0.240842	0.419539	-0.360115	0.190798	0.120579	0.721368	-0.107602	0.714223	-0.350937	0.213885	0.0792101	0.803743	0.102166	0.746377	0.0353543	0.879104	0.124405	0.665972	0.0760038	0.812708	0.331559	0.355337
RLK-Pelle_LRR-III	TraesCS4D02G150200	0.263203	0.174219	0.0619227	0.777244	0.159355	0.785374	-0.114196	0.654471	1.19966	0.00247587	0.00131514	0.998424	-0.255272	0.188045	0.411326	0.0414538	0.0988597	0.697293	-0.00633026	0.984539	0.190683	0.685422	-0.271121	0.801976
RLK-Pelle_DLSV	TraesCS1D02G320800	0.234554	0.226989	0.146211	0.506438	0.0659111	0.725269	0.215906	0.252974	-0.173326	0.391055	-0.277087	0.157767	-0.189157	0.303321	0.453672	0.0251683	0.248299	0.179992	0.0169553	0.932733	-0.510547	0.0124337	0.162263	0.378078
RLK-Pelle_LRR-III	TraesCS3A02G037200	-0.225082	0.403921	-0.35424	0.203658	0.0325672	0.885235	-0.28368	0.212954	-0.403986	0.0753321	-0.539351	0.032465	-0.0967389	0.712733	-0.218793	0.41013	-0.179021	0.316366	0.113164	0.62801	-0.369456	0.138783	-0.83121	8.72384e-05
RLK-Pelle_RLCK-X	TraesCS7D02G500300	0.0613528	0.79013	-0.363655	0.278644	-0.0170141	0.936555	-0.251721	0.292849	-0.622777	0.000671788	-0.540695	0.0161492	-0.0508152	0.841006	0.0410833	0.899917	0.137911	0.512698	-0.137224	0.586009	-0.0234966	0.906781	-0.768649	0.000413527
RLK-Pelle_LRR-I-1	TraesCSU02G136200	0.348965	0.882727	-1.63418	0.329211	-3.21045	0.13737	-0.776737	0.767449	0.343445	0.823009	0.380629	0.886302	-0.614178	0.63416	-0.441484	0.832756	-0.32349	0.859975	1.58793	0.586126	0.0840763	0.972299	0.616936	0.714556
RLK-Pelle_LRR-VI-2	TraesCS1D02G224300	0.504957	0.129406	0.0858462	0.783198	0.0164338	0.953095	-0.299657	0.392887	-0.152746	0.424796	-0.62044	0.00462141	0.609456	0.0700364	0.124969	0.66444	-0.172044	0.480262	0.347264	0.297411	0.00496647	0.983107	-0.625234	0.00431775
RLK-Pelle_LRR-Xb-2	TraesCS2B02G208900	0.66909	0.00870085	0.405421	0.197741	1.59221	5.98868e-07	2.82158	3.3803e-15	3.04424	5.81253e-21	2.6579	0.044003	0.762679	0.000570925	1.04543	0.00115854	1.16003	5.32082e-06	2.05095	1.09836e-10	2.85147	1.58387e-24	4.97043	5.35682e-21
RLK-Pelle_RLCK-IXb	TraesCS5A02G294700	1.34315	0.413277	0.951847	0.242032	-0.653624	0.517651	1.12097	0.236255	0.0294001	0.976968	-0.127636	0.915704	-0.298215	0.773798	-0.220328	0.777375	0.964728	0.172915	0.478836	0.649584	0.315822	0.695087	1.47491	0.186496
RLK-Pelle_WAK	TraesCS6B02G034300	-3.83557	0.0195194	-0.349273	0.871575	-3.58031	0.160896	-2.246	0.119673	0.016528	0.992296	0.775033	0.500314	-0.502566	0.750678	-3.61681	0.0650133	-3.65228	0.133176	-1.08754	0.593053	-0.273353	0.852919	0.736509	0.644319
RLK-Pelle_LRR-I-1	TraesCS5B02G089000	-1.14788	0.229044	-0.586136	0.428548	0.182178	0.796069	-0.552554	0.42158	-1.03126	0.160733	1.01496	0.118444	-0.121928	0.891854	1.68048	0.0237867	-0.132182	0.794411	0.211973	0.755163	-0.364119	0.620979	0.754141	0.30918
RLK-Pelle_RLCK-VIIa-2	TraesCS5B02G208200	0.963879	0.12135	0.0949027	0.811354	1.04651	0.108453	0.574778	0.580483	4.08112	1.11045e-06	0.756385	0.354799	1.47339	0.0139466	0.21772	0.663839	3.22844	0.00115135	1.41669	0.096671	2.88755	3.79865e-06	2.64412	0.000852401
RLK-Pelle_RLCK-XV	TraesCS7B02G029200	0.332869	0.0875055	0.0816782	0.694245	-0.0497093	0.804213	0.237673	0.205656	0.364272	0.100742	0.662896	0.00216242	0.173582	0.393727	-0.0810665	0.700272	0.137427	0.464854	0.223506	0.321624	0.43184	0.0513919	1.08235	8.96442e-08
RLK-Pelle_DLSV	TraesCS3B02G555800	0.531381	0.681609	0.680184	0.588678	2.70683	0.17541	1.26831	0.491685	0.722454	0.453702	3.10579	0.00157516	-0.600366	0.656614	2.41861	0.358162	3.47108	0.0587471	0.0172065	0.991422	2.48703	0.0415479	4.91631	0.000132729
RLK-Pelle_SD-2b	TraesCS1D02G367800	-3.32202	0.292251	2.58561	0.321311	3.71204	0.202709	0.622762	0.717751	3.82262	0.000931639	2.00375	0.0313759	1.59192	0.693362	0.417806	0.866168	2.09077	0.458256	2.69904	0.111605	6.41728	3.01076e-05	6.41121	4.5019e-08
RLK-Pelle_RLCK-VIIa-1	TraesCS3D02G543300	-0.904797	0.0986285	0.377078	0.554239	0.360495	0.560089	1.1261	0.108637	-0.412337	0.760944	-0.617182	0.447313	-0.00753913	0.98911	0.103148	0.86739	-0.0841612	0.85341	0.443762	0.473747	-0.402339	0.64791	-0.593512	0.467325
RLK-Pelle_DLSV	TraesCS7B02G446600	-2.44496	0.237856	-0.286151	0.801505	-1.07292	0.439788	2.20617	0.163672	2.97125	0.0136851	1.10043	0.323805	-2.25988	0.159366	2.5622	0.24225	0.364121	0.802827	-0.554087	0.704742	0.51468	0.663196	0.76768	0.589704
RLK-Pelle_WAK	TraesCS6D02G070300	0.248302	0.737173	-0.202887	0.722251	-0.836432	0.321443	-0.0417948	0.942799	-0.635111	0.353482	0.981221	0.0907032	-1.00515	0.302582	0.581262	0.502752	0.0303312	0.953671	0.372023	0.534994	0.299198	0.704948	0.174513	0.80737
RLK-Pelle_RLCK-Os	TraesCS2D02G504400	-0.937262	0.0811085	0.657141	0.175187	-0.0797809	0.79846	0.203	0.597675	0.449413	0.229691	0.872924	0.0299764	-0.138651	0.795518	0.126584	0.756949	0.0244093	0.932716	-0.0275468	0.941293	-0.172752	0.66336	0.782726	0.080908
RLK-Pelle_SD-2b	TraesCS7B02G356500	0.92297	0.821052	-1.36571	0.457797	1.24756	0.759803	4.53503	0.0283623	6.079	7.15777e-05	3.114	0.00109739	0.630017	0.867245	1.39084	0.733215	1.44246	0.350675	2.66997	0.424911	7.38996	2.37684e-07	8.53255	1.0498e-11
RLK-Pelle_L-LEC	TraesCS5D02G173100	1.22842	0.168681	0.285645	0.679121	0.752873	0.191559	1.08724	0.06489	-0.365145	0.668746	1.76052	0.0531777	1.81424	0.0185684	0.0529396	0.912801	0.403411	0.448804	0.28766	0.66699	-0.373253	0.621804	-0.0390691	0.971297
RLK-Pelle_LRR-Xb-1	TraesCS2D02G263500	0.376849	0.381713	-0.156482	0.700616	-0.317579	0.459242	-0.269592	0.449581	-0.202949	0.532352	-0.274266	0.366087	0.373309	0.263511	-0.0278611	0.934249	0.0587939	0.853218	-0.0547371	0.848001	-0.0888932	0.80823	-0.327278	0.327045
RLK-Pelle_WAK	TraesCS6D02G362200	0.591649	0.330167	-0.51149	0.520534	2.08495	0.000729389	2.89179	3.17306e-07	4.05497	2.01658e-13	2.46179	0.313361	-0.334733	0.708055	1.03473	0.172356	1.94778	0.0076948	1.81287	0.00181921	2.35782	7.03649e-06	5.35567	7.42965e-20
RLK-Pelle_RLCK-VIIa-1	TraesCS2D02G079200	-0.336434	0.245356	0.0645033	0.844502	-0.148688	0.612198	-0.321584	0.294911	-0.0225612	0.939065	0.0680752	0.791983	-0.204677	0.423852	0.21353	0.468812	-0.0327693	0.899488	0.374081	0.169784	0.172528	0.607545	0.614376	0.0212052
RLK-Pelle_WAK	TraesCS7D02G087200	1.18959	0.665829	0.715614	0.4914	0.692259	0.573945	0.820406	0.627214	-0.41627	0.735025	-0.0859762	0.946191	1.02119	0.485407	-0.118939	0.932471	-0.55616	0.639922	-0.73496	0.72891	-0.582327	0.723274	1.79655	0.301979
RLK-Pelle_DLSV	TraesCS6D02G013400	0.141321	0.591194	-0.326997	0.382649	0.653376	0.114341	0.221808	0.214297	0.861923	0.000714167	0.807797	5.02743e-05	-0.490377	0.0517693	-0.30361	0.394142	0.651213	0.0757426	0.324457	0.120235	1.14334	6.03879e-06	0.965291	3.26318e-07
RLK-Pelle_L-LEC	TraesCS6D02G258200	-0.297181	0.585716	0.519981	0.314924	0.725398	0.131926	1.33593	0.0336677	1.21511	0.00578951	1.66497	0.000233552	0.085428	0.865367	-0.257962	0.641794	0.964631	0.0225798	0.839407	0.163443	1.77115	0.000354241	2.61316	9.27586e-09
RLK-Pelle_LRR-XI-1	TraesCS7D02G150200	0.477314	0.245988	-0.171324	0.807044	0.156525	0.721698	-0.146803	0.73589	-0.548901	0.232224	0.169193	0.707124	-0.76299	0.11148	-0.162933	0.737945	-0.548616	0.166718	0.334926	0.531262	-0.194579	0.675041	-0.575089	0.267078
RLK-Pelle_L-LEC	TraesCS2D02G130500	2.55753	0.0937386	1.5666	0.167254	0.766977	0.724214	0.219204	0.811042	-0.209048	0.807552	-0.858422	0.245167	1.07807	0.724876	1.10983	0.166122	-0.01891	0.981677	1.98183	0.338265	-1.11289	0.361203	0.989973	0.392651
RLK-Pelle_RLCK-VIIa-1	TraesCS2A02G117800	-0.174342	0.5503	-0.327026	0.270349	-0.153708	0.586369	-0.333663	0.258424	-0.476948	0.0925262	0.137205	0.577656	-0.104077	0.745909	-0.121237	0.695357	0.0225023	0.93487	-0.243245	0.32736	-0.357717	0.176593	-0.493332	0.0318022
RLK-Pelle_DLSV	TraesCS3D02G500800	0.518421	0.145619	1.31789	5.01085e-05	2.31998	8.57051e-12	2.86819	8.21733e-06	4.73536	7.35259e-84	2.90649	0.0269857	0.560873	0.164532	0.805996	0.0129563	2.00586	3.0539e-10	2.83636	3.59362e-20	3.85661	3.48186e-09	6.29869	1.42017e-30
RLK-Pelle_DLSV	TraesCS3D02G501400	0.867851	0.120779	0.424227	0.366267	2.37785	1.63144e-05	2.73479	2.19457e-09	4.13556	4.20559e-14	3.29103	0.000116437	2.76516	0.00018801	2.04021	0.000161022	2.4024	4.42014e-05	5.18192	3.90689e-09	4.27995	4.70895e-15	6.03406	3.91392e-21
RLK-Pelle_DLSV	TraesCS5A02G186500	0.197941	0.293316	0.123275	0.53921	0.299565	0.13614	0.863101	8.76853e-05	0.716769	0.000545471	1.28938	4.94566e-10	0.580626	0.01131	-0.0791007	0.702892	0.45909	0.0385031	0.434517	0.0872071	0.921661	0.000285207	1.16186	1.56565e-07
RLK-Pelle_RLCK-IXb	TraesCS6D02G227800	-0.41694	0.786455	-0.411978	0.614846	-0.760274	0.401965	-1.28813	0.149089	1.2299	0.10218	0.389375	0.731563	0.555952	0.686779	0.19042	0.818589	-0.731835	0.350676	-0.402115	0.665115	-1.16839	0.174554	-0.259022	0.762157
RLK-Pelle_LRR-XII-1	TraesCS1A02G337300	1.79133	0.378022	-3.75294	0.158909	-1.8209	0.526565	-2.80049	0.453931	-0.949082	0.816079	-1.92246	0.632865	1.83618	0.521043	-3.93443	0.119397	-1.13696	0.780525	0.557828	0.891263	-1.80147	0.602917	-0.917113	0.822169
RLK-Pelle_RLCK-VIIa-2	TraesCS1D02G140300	-0.0425993	0.892978	0.191565	0.530151	0.544042	0.102251	0.501325	0.103511	0.571065	0.0584362	1.02363	0.000121977	-0.389147	0.199517	-0.24382	0.475598	0.426621	0.141842	0.347835	0.299676	0.669972	0.0558972	0.52333	0.0845541
RLK-Pelle_RLCK-IXb	TraesCS6D02G318900	1.83528	0.280773	0.149196	0.89441	1.14735	0.421046	-0.249577	0.862935	-0.00362566	0.997224	1.69125	0.317492	1.12017	0.544363	1.04813	0.416796	-0.289353	0.823676	0.179029	0.9043	-0.710196	0.586837	-2.15832	0.315678
RLK-Pelle_LRR-III	TraesCS3B02G046700	-0.0673161	0.812771	-0.221928	0.401426	-0.158872	0.482053	-0.182409	0.421762	-0.261583	0.154787	-0.403318	0.0636968	0.00656297	0.981939	0.00499742	0.985685	-0.13535	0.462955	0.0529215	0.787915	-0.27241	0.13354	-0.537575	0.0106631
RLK-Pelle_LRR-Xb-1	TraesCS6D02G115200	3.39238	0.0254225	1.10081	0.38319	1.99734	0.0576979	0.907385	0.334229	2.4841	0.00809081	2.99701	0.000873902	-0.130823	0.897761	1.37915	0.194445	2.18651	0.00968606	2.33743	0.0249397	4.05806	4.2178e-06	6.80784	2.06694e-06
RLK-Pelle_RLCK-XII-1	TraesCS7D02G324900	0.283153	0.186886	-0.0639272	0.744051	0.294624	0.176059	0.475802	0.0821105	0.97114	3.86274e-06	1.62239	1.63209e-08	-0.283774	0.155671	-0.00567271	0.977279	0.336497	0.0712079	0.127599	0.617891	0.837849	1.9982e-05	1.19563	1.49977e-06
RLK-Pelle_RLCK-V	TraesCS1A02G185100	-0.822564	0.078778	0.108198	0.845666	-0.0105139	0.985298	-0.218875	0.684508	-0.100193	0.855557	-0.220704	0.659449	0.164707	0.722832	0.99781	0.0657702	-0.670862	0.0978769	-0.132404	0.802483	-0.65817	0.257297	-1.15403	0.0524637
RLK-Pelle_LRR-VI-2	TraesCS1B02G236000	0.18649	0.607263	-0.130582	0.617829	0.0435413	0.866325	-0.250426	0.435042	-0.221821	0.355276	-0.766503	0.0117224	0.444224	0.107796	0.0124538	0.965995	-0.265269	0.297654	0.00803265	0.978098	-0.0657176	0.814947	-0.72097	0.0198922
RLK-Pelle_LRR-I-1	TraesCS6D02G112000	-0.45216	0.390496	0.196492	0.685303	-0.551115	0.327924	0.991645	0.0849436	0.233606	0.73843	-1.06752	0.289307	0.347975	0.439603	0.418146	0.354973	0.274379	0.58839	3.08924	1.46321e-05	1.11137	0.0738756	0.722204	0.322188
RLK-Pelle_RLCK-VI	TraesCS7A02G484300	0.00493466	0.980904	0.245834	0.187491	0.216373	0.242349	0.133685	0.551514	0.304718	0.0877633	0.248611	0.156453	0.271295	0.116363	0.0577486	0.782608	0.241764	0.149552	0.02256	0.900645	0.13589	0.517715	0.146439	0.485364
RLK-Pelle_LRR-II	TraesCS7D02G212800	-0.46351	0.193665	0.240893	0.521312	0.265794	0.405527	-0.414539	0.200527	-0.564176	0.0684174	-0.297553	0.357986	-0.252673	0.52618	0.326937	0.37473	-0.274561	0.368924	0.00515007	0.98712	-0.178159	0.57238	-0.434524	0.195501
RLK-Pelle_PERK-2	TraesCS3A02G407500	2.5928	0.363113	-0.996419	0.637401	-0.0960423	0.941528	-0.413671	0.842521	-3.21262	0.0496644	0.743799	0.65533	-0.609318	0.640962	-4.65178	0.00550889	0.18101	0.865822	-0.597894	0.741423	-1.42311	0.544866	0.139178	0.90445
RLK-Pelle_LRK10L-2	TraesCS3A02G013000	0.263114	0.813221	0.593272	0.327778	0.0119741	0.983183	1.04728	0.102723	1.0131	0.0771912	1.56822	0.0264907	0.837528	0.268905	-0.478296	0.438782	0.894291	0.147836	-0.0634111	0.915645	3.45631	4.67195e-06	1.77006	0.00145263
RLK-Pelle_DLSV	TraesCS7B02G462700	0.376814	0.801088	-0.973141	0.526967	2.43496	0.079124	2.17636	0.17792	0.700956	0.570308	-0.264361	0.81696	0.0503323	0.967041	-0.142099	0.944158	2.28188	0.119226	3.73917	0.109051	0.376919	0.761929	0.640311	0.563045
RLK-Pelle_LRR-III	TraesCS2D02G202600	-2.45804	0.367109	-2.79134	0.118867	2.36971	0.223686	-0.255272	0.833111	1.45253	0.395335	-1.21313	0.738945	-0.928714	0.486029	0.430839	0.796609	0.620131	0.620874	-0.712794	0.638919	0.676356	0.677629	-2.77626	0.253406
RLK-Pelle_LRR-XII-1	TraesCS6D02G206100	0.0186688	0.893849	0.146776	0.273737	0.04122	0.750575	-0.0517895	0.60369	0.604879	4.4246e-06	1.19225	1.18002e-13	-0.203808	0.180171	-0.0131514	0.926866	0.321787	0.00312573	0.267967	0.0221555	0.95977	3.81079e-17	1.6001	4.62705e-48
RLK-Pelle_CR4L	TraesCS1D02G242000	-0.144961	0.479814	0.0527692	0.828472	0.137615	0.536927	0.138352	0.531866	-0.390605	0.0621289	0.0361428	0.855616	-0.154508	0.485376	-0.0110689	0.959954	-0.270792	0.148841	-0.218096	0.301132	-0.187709	0.393765	-0.31648	0.11981
RLK-Pelle_RLCK-XV	TraesCS6A02G180900	0.0828371	0.718368	0.00751203	0.974639	-0.0323192	0.877513	-0.105654	0.600375	-0.127786	0.499975	-0.0758248	0.724908	0.168222	0.425189	-0.119586	0.611048	0.141052	0.41067	0.229494	0.291537	-0.25931	0.129496	0.481863	0.00808599
RLK-Pelle_WAK	TraesCS4A02G391000	0.190666	0.528595	-0.19868	0.497191	-0.22528	0.467196	0.0974711	0.735288	-0.255435	0.401877	-0.0486919	0.880835	-0.0196063	0.949798	0.2238	0.466867	-0.19221	0.472372	-0.0169435	0.953192	-0.356403	0.303336	-0.347673	0.271537
RLK-Pelle_DLSV	TraesCS2D02G537900	0.107654	0.766741	0.10462	0.795334	-0.0114936	0.972558	0.176164	0.662628	-0.410139	0.214514	-0.109109	0.772032	0.118524	0.760662	-0.145839	0.682835	0.403606	0.173379	0.0153041	0.965975	0.104653	0.797276	-0.154567	0.658661
RLK-Pelle_WAK	TraesCS6B02G413900	0.566497	0.618912	0.842712	0.364085	0.23545	0.791456	-1.46873	0.11011	0.0861491	0.952123	0.0423713	0.981044	-1.24316	0.228368	2.07005	0.0296969	-0.215142	0.75158	-0.720085	0.604809	1.09226	0.288788	0.606854	0.645187
RLK-Pelle_SD-2b	TraesCS7B02G273000	0.570717	0.648219	2.06777	0.185709	0.484625	0.742256	1.14248	0.213699	2.19224	0.0643859	1.44329	0.234675	-0.265788	0.929018	-1.77235	0.298094	1.68291	0.0980526	1.55078	0.121111	-0.00892813	0.992998	2.44649	0.0814558
RLK-Pelle_LRR-III	TraesCS6A02G154900	0.345709	0.301162	-0.0702622	0.883199	0.707729	0.169141	0.17245	0.724338	0.342537	0.603068	0.98101	0.77906	0.259749	0.391428	0.0291126	0.932298	-0.282387	0.439076	-0.123893	0.800961	1.22216	0.127943	-1.05633	0.652387
RLK-Pelle_WAK	TraesCS6B02G037600	-0.49139	0.637693	1.50806	0.0957152	0.161513	0.910047	0.152336	0.813447	1.76897	0.0518476	2.37575	0.25928	0.314326	0.726612	-0.983846	0.180993	2.31987	0.11137	-0.167879	0.837474	1.91327	0.0220539	5.40843	4.16962e-10
RLK-Pelle_LRR-XII-1	TraesCS3A02G088100	0.867588	0.319673	1.37054	0.144937	0.361786	0.606909	-0.896377	0.259914	-0.0592042	0.920116	0.634983	0.556511	-1.05104	0.413972	0.658711	0.573217	-0.319437	0.656684	-1.01391	0.161398	1.52122	0.0315627	-0.28768	0.70879
RLK-Pelle_SD-2b	TraesCS3D02G062600	0.188087	0.853835	-0.62102	0.561035	1.50587	0.105866	-0.0053432	0.995017	-0.0410594	0.966646	-0.965629	0.304488	-0.364616	0.694486	-0.229186	0.803748	-0.35673	0.676236	1.04292	0.418052	-1.94856	0.173189	0.84495	0.346342
RLK-Pelle_LRR-VI-2	TraesCS3B02G169200	0.288182	0.110124	0.053145	0.797943	0.18078	0.429159	-0.13504	0.571351	0.364111	0.321212	0.267388	0.424489	-0.161624	0.331605	0.139962	0.49397	0.0141885	0.944904	-0.0485137	0.848388	-0.295736	0.709542	-0.498078	0.270284
RLK-Pelle_LRK10L-2	TraesCS3B02G016300	-0.21914	0.802091	0.153063	0.847348	-0.516179	0.491553	-0.143277	0.845784	1.51163	0.0503137	1.65886	0.00788417	0.219744	0.806247	0.133068	0.871087	0.407319	0.523334	0.675265	0.461259	1.24464	0.143144	2.71539	0.000202997
RLK-Pelle_LRR-III	TraesCS2A02G337000	-0.0764159	0.829531	0.239092	0.467259	0.394667	0.199348	0.0772524	0.761066	-0.425553	0.219879	0.0246008	0.936798	0.0319441	0.899965	0.287906	0.364691	-0.166843	0.507994	0.0592273	0.83358	-0.0954489	0.799665	0.272656	0.378604
RLK-Pelle_L-LEC	TraesCS5B02G165600	-1.53067	0.284042	-0.0386327	0.970742	-1.28516	0.254234	0.0527973	0.967253	-2.56881	0.111447	-0.233826	0.862604	0.177126	0.87327	1.56327	0.110598	-2.37667	0.0114798	-0.588057	0.722254	0.356456	0.751171	-0.317216	0.826692
RLK-Pelle_SD-2b	TraesCS2A02G299600	-0.349393	0.638881	0.670413	0.318906	0.357352	0.61488	-0.934231	0.174476	-0.101302	0.878947	-0.9345	0.218294	0.47241	0.578641	0.137799	0.869408	-0.63742	0.229945	-0.29133	0.70302	-0.849368	0.374196	0.0840652	0.905151
RLK-Pelle_LRR-VII-1	TraesCS4B02G320600	-0.200467	0.642148	-0.673236	0.0820245	-0.219178	0.527971	-0.109316	0.747457	-0.968834	0.00718201	-0.391477	0.312904	0.209831	0.577254	-0.190245	0.638345	-0.491197	0.0709328	-0.0425775	0.885912	-0.528332	0.111625	-0.825966	0.0429646
RLK-Pelle_LRR-XV	TraesCS3B02G096000	1.00331	0.104592	0.66132	0.346333	-1.01001	0.272355	0.661624	0.308224	1.60198	0.00729675	0.988401	0.116928	-0.352293	0.67637	0.192912	0.822666	0.492109	0.430359	0.805344	0.155992	0.164163	0.842489	0.98689	0.187233
RLK-Pelle_L-LEC	TraesCS6D02G392500	1.12175	0.492195	1.60737	0.407012	0.173857	0.875202	-0.435003	0.697828	-0.368507	0.768552	-0.0620184	0.951051	0.68785	0.866134	-0.612029	0.658628	-0.387034	0.751965	-1.21167	0.430522	1.23932	0.340635	-1.16855	0.224563
RLK-Pelle_LRR-XII-1	TraesCS7A02G365400	1.45622	0.667353	-2.35017	0.204831	2.75541	0.143338	-1.28253	0.455753	-3.34787	0.127351	3.54294	0.119519	0.308371	0.833792	0.134368	0.912734	2.93215	0.151302	1.2597	0.502208	3.11419	0.415111	0.843064	0.676156
RLK-Pelle_LRR-III	TraesCS4A02G133400	0.0472181	0.850616	0.108263	0.653641	0.244621	0.325656	0.116559	0.604561	-0.164932	0.50468	-0.0697122	0.789891	0.310936	0.219198	-0.385926	0.129877	0.150886	0.506794	-0.00120036	0.996113	0.218397	0.413389	-0.220805	0.340061
RLK-Pelle_LRR-I-1	TraesCS3A02G286500	-3.10639	0.395669	-0.786587	0.637127	0.478476	0.732571	0.72556	0.682264	-0.809839	0.494379	-1.69963	0.329037	1.59192	0.693362	0.783249	0.603021	0.712703	0.532427	-1.93168	0.0438495	-0.713351	0.577946	-0.441834	0.70978
RLK-Pelle_DLSV	TraesCS7A02G434300	1.28047	0.282056	0.371958	0.686973	-0.979928	0.483565	1.89981	0.0320798	1.76795	0.0433284	2.44081	0.000116553	1.03687	0.277482	0.289678	0.734497	-0.290993	0.779905	1.84147	0.0798558	1.09972	0.107431	2.93996	8.02732e-08
RLK-Pelle_L-LEC	TraesCS5A02G051700	-0.776827	0.484034	-0.513563	0.628106	-0.800147	0.439864	-1.14259	0.33821	1.89734	0.20016	1.5133	0.162168	-0.715374	0.500346	-0.195788	0.848181	-0.967628	0.338733	-0.724765	0.583966	1.83294	0.130493	0.0182961	0.988524
RLK-Pelle_RLCK-XV	TraesCS7D02G128300	0.311984	0.081373	0.09525	0.580804	0.0916563	0.664558	0.289272	0.105212	0.395099	0.0413257	0.557873	0.0147579	0.115887	0.507689	0.153871	0.366369	0.263827	0.0900327	0.148508	0.508887	0.109884	0.562386	0.483959	0.00882709
RLK-Pelle_LRK10L-2	TraesCS6D02G033700	-0.387591	0.611521	-0.574011	0.396926	0.273471	0.74223	0.567157	0.437659	-0.0598791	0.930863	-0.438092	0.572007	-0.8831	0.18668	0.498901	0.583354	-0.389574	0.637039	0.162883	0.859141	-0.155543	0.854686	0.361303	0.720428
RLK-Pelle_DLSV	TraesCS5B02G494000	0.929723	0.42215	0.232682	0.794678	0.544827	0.533396	0.366283	0.728415	-0.0492405	0.961929	-1.89321	0.0779163	-0.175255	0.886099	-0.00484339	0.995607	-1.18715	0.25992	1.54184	0.116446	0.252554	0.792089	1.07139	0.40252
RLK-Pelle_LRR-I-1	TraesCS1B02G359400	2.2253	0.0522334	-0.745735	0.700169	0.592618	0.738814	0.705759	0.731162	1.47756	0.432962	-2.37834	0.551421	-0.222151	0.82061	0.424297	0.748884	-1.30688	0.436787	-2.25149	0.29347	-0.65816	0.787319	0.406684	0.843507
RLK-Pelle_RLCK-VIIa-2	TraesCSU02G110700	0.82092	0.237569	0.785532	0.31545	-0.0268211	0.973401	-0.583473	0.28463	0.815581	0.179157	0.239699	0.64119	-0.422032	0.556379	0.757688	0.467716	0.292833	0.645116	0.0960772	0.85691	1.4241	0.0395776	1.54378	0.0130663
RLK-Pelle_LRK10L-2	TraesCSU02G046500	-0.0375898	0.960245	1.08708	0.182761	0.0705813	0.946844	-0.0959379	0.905034	0.584404	0.553495	0.313672	0.662166	-0.090166	0.938624	1.95574	0.172404	-1.22789	0.330735	0.0558531	0.966658	0.571201	0.605959	-0.223625	0.828129
RLK-Pelle_LRR-XII-1	TraesCS7D02G144900	0.53219	0.255866	0.611561	0.175871	-0.231503	0.530594	-0.164468	0.710255	0.0681081	0.848013	0.461595	0.246331	0.0429786	0.918741	-0.255427	0.600758	0.236624	0.472973	-0.23359	0.606004	0.157364	0.688915	0.332363	0.421848
RLK-Pelle_RLCK-VIIa-2	TraesCS7B02G288300	-0.441024	0.0259723	-0.323684	0.136218	0.0774309	0.709221	-0.152628	0.440574	0.177438	0.453752	0.295036	0.178665	-0.125969	0.440212	-0.00976594	0.960381	0.100904	0.521254	0.445156	0.0480684	-0.0515615	0.810242	0.246575	0.258404
RLK-Pelle_LRR-XII-1	TraesCS2B02G499100	-1.84748	0.433987	-0.047453	0.972242	1.64669	0.0645559	-1.87003	0.0511141	0.48562	0.3864	0.531656	0.396806	-1.77514	0.296128	-0.927552	0.506956	-0.40872	0.521416	-1.67555	0.136918	-0.563919	0.442721	-0.42047	0.655605
RLK-Pelle_LRR-III	TraesCS4D02G173400	-0.466459	0.150113	0.0193283	0.954985	-0.466252	0.175772	-0.338529	0.243512	0.114738	0.710599	-0.293842	0.358368	-0.463083	0.122349	-0.45595	0.192146	-0.0944459	0.712223	-0.194889	0.46756	0.0375444	0.915938	-0.529439	0.130655
RLK-Pelle_RLCK-VIIa-1	TraesCS2B02G137800	0.636956	0.116579	-0.0658162	0.886917	0.0209791	0.955984	-0.366385	0.32509	-0.0162567	0.966427	-0.350878	0.368902	-0.354368	0.412121	0.0455511	0.910937	0.309729	0.399419	-0.118784	0.811861	0.34308	0.371726	-0.668441	0.0749506
RLK-Pelle_LRR-II	TraesCS7A02G293300	0.0522009	0.88514	-0.262907	0.44697	0.0125912	0.961046	-0.316624	0.25285	-0.363703	0.225823	-0.213238	0.584379	-0.181524	0.610857	-0.210281	0.412483	0.0104264	0.965688	0.176341	0.503807	-0.118094	0.663073	-0.100655	0.745439
RLK-Pelle_DLSV	TraesCSU02G020600	0.414193	0.132139	-0.0220333	0.9365	-0.213135	0.483314	-0.119989	0.600838	-0.594304	0.0383842	-0.196635	0.383292	-0.0146272	0.952744	-0.276271	0.277288	0.113139	0.551927	-0.0553264	0.768305	-0.804755	0.0031138	-0.434736	0.0477463
RLK-Pelle_LRR-VIII-1	TraesCS1D02G303700	0.293604	0.295458	0.00401345	0.988706	0.622474	0.0658232	1.2454	4.52124e-05	2.41488	4.83343e-20	2.73777	0.00224419	0.335964	0.243855	-0.129947	0.692656	0.963165	0.00113406	1.88005	1.25948e-08	2.29771	4.12201e-20	3.53747	4.7416e-37
RLK-Pelle_LRR-Xb-1	TraesCS6D02G052100	0.686345	0.642346	-0.148555	0.88686	-0.17838	0.854459	-0.383718	0.438632	-0.0211763	0.976145	-1.6696	0.0126848	2.27396	0.0506858	-0.857517	0.590327	0.241557	0.848761	-0.551248	0.314101	1.16664	0.084023	-0.125489	0.857517
RLK-Pelle_L-LEC	TraesCS3D02G104000	0.286496	0.298421	-0.229802	0.421827	0.283806	0.351664	0.91574	0.00315939	1.2119	4.63061e-05	1.6094	8.25869e-07	-0.215344	0.455827	0.0489579	0.880971	0.597754	0.0504816	1.52933	0.000142999	1.40592	1.94816e-05	2.92536	8.04228e-27
RLK-Pelle_RLCK-VIIa-2	TraesCS6A02G394900	0.0188087	0.945068	0.205591	0.512282	0.150271	0.564099	0.192279	0.428959	1.06346	3.81232e-05	0.779094	0.000466013	0.201338	0.459821	-0.174563	0.507373	-0.0336239	0.873529	0.0386406	0.871927	0.782467	0.0019006	1.36442	9.67891e-09
RLK-Pelle_WAK	TraesCS3B02G474500	-1.58686	0.084794	1.69307	0.101239	-0.296136	0.778321	0.776108	0.340001	-0.00374303	0.996575	0.66234	0.317285	0.966153	0.418454	1.70042	0.171058	0.279023	0.77931	0.253651	0.756458	0.711375	0.346971	-0.25682	0.764636
RLK-Pelle_WAK	TraesCS2D02G070600	-4.56597	0.0564381	3.34478	0.320897	0.906952	0.623597	-0.637246	0.778612	0.0126911	0.997518	-2.1122	0.235756	0.925935	0.75851	-1.17013	0.41442	3.04507	0.346657	-0.716225	0.600163	-2.37503	0.398652	0.863618	0.760846
RLK-Pelle_DLSV	TraesCS2B02G034300	0.226139	0.370553	0.0373579	0.884022	-0.163754	0.533513	0.638645	0.0100099	0.499658	0.0203335	0.289794	0.198565	0.237264	0.344266	0.327985	0.190986	-0.0363802	0.860924	0.366499	0.156121	0.214367	0.307558	0.404413	0.0801094
RLK-Pelle_RLCK-XII-1	TraesCS1A02G203400	0.22423	0.231289	0.198491	0.264091	0.0992981	0.566576	-0.0249552	0.884117	0.662505	0.000185549	0.456439	0.0107591	0.0410977	0.811503	0.0555169	0.746065	0.238396	0.143052	-0.0937412	0.582719	0.250494	0.150656	0.568408	0.00148049
RLK-Pelle_RLCK-VIII	TraesCS3B02G221500	0.136579	0.39137	0.0570933	0.733119	-0.0406963	0.852958	0.0301562	0.842875	-0.241978	0.156444	-0.0241743	0.922004	-0.0347857	0.778563	0.227991	0.101502	-0.164118	0.222042	-0.128888	0.45231	-0.308096	0.15131	-0.31988	0.118698
RLK-Pelle_LRR-XII-1	TraesCS6B02G052400	0.751113	0.311783	0.326093	0.733623	0.931696	0.342904	1.24643	0.116294	1.83126	0.0160611	1.7498	0.00408747	1.1369	0.28489	-0.287194	0.704819	0.323985	0.666969	-0.224988	0.809939	1.10047	0.246475	1.37028	0.111569
RLK-Pelle_RLCK-VIIa-2	TraesCS2D02G178100	-0.177957	0.202345	0.161543	0.379762	0.207187	0.216968	-0.159667	0.300645	0.110656	0.507132	0.0397932	0.790797	-0.0622297	0.644681	0.174176	0.231155	-0.0638837	0.603255	0.17337	0.207117	0.159237	0.374683	0.098203	0.466134
RLK-Pelle_DLSV	TraesCS7B02G070000	0.267542	0.656458	-1.01397	0.0781121	-0.0173811	0.973723	0.153238	0.749166	1.05492	0.00482795	0.940217	0.0213121	0.500756	0.372366	-0.754373	0.162577	0.541428	0.260629	0.335632	0.477338	1.06003	0.0112922	1.81133	1.41757e-06
RLK-Pelle_WAK	TraesCS5B02G458300	0.544486	0.0149091	0.488253	0.0165789	0.745088	0.00018525	0.949855	4.86374e-05	1.53923	3.25597e-10	1.59502	0.00663808	-0.10963	0.581125	0.288589	0.151271	0.664708	0.000193225	1.38404	5.29108e-12	1.34996	1.25923e-08	2.65591	6.11726e-31
RLK-Pelle_DLSV	TraesCS2B02G241600	-2.35005	0.362472	-0.0576002	0.983508	1.7374	0.255679	-0.326363	0.874865	0.831896	0.514543	2.27051	0.0440594	-0.909821	0.553613	0.181656	0.908813	1.69872	0.31015	0.821937	0.562175	-0.645257	0.744921	0.170945	0.865081
RLK-Pelle_LRR-XII-1	TraesCS2D02G067000	-0.117314	0.798456	0.35468	0.427695	-0.0498141	0.903377	0.292868	0.531726	0.239699	0.555185	0.788644	0.10562	-0.0144719	0.975843	-0.0813681	0.848532	-0.387669	0.351701	0.807403	0.079815	0.605231	0.178093	0.541826	0.276457
RLK-Pelle_SD-2b	TraesCS7A02G383000	0.646083	0.396649	0.752194	0.379296	0.00204763	0.997803	-0.552054	0.506187	0.223196	0.725243	-0.452221	0.561721	-0.238146	0.766507	0.441637	0.531335	0.775786	0.226306	0.866899	0.215557	0.432444	0.496928	-0.57308	0.413817
RLK-Pelle_DLSV	TraesCS2B02G034200	0.571919	0.07954	0.318042	0.483775	0.312004	0.447101	0.310096	0.422744	0.799841	0.0531067	0.483379	0.380078	0.324753	0.297827	-0.189761	0.636343	-0.0941805	0.794524	0.433366	0.297309	0.917786	0.00815498	0.79691	0.0310254
RLK-Pelle_SD-2b	TraesCS6A02G402100	-1.59836	0.121061	1.38879	0.321712	0.25373	0.844041	0.246762	0.765248	1.12707	0.215353	-0.0635495	0.939826	-0.14654	0.897602	-0.758543	0.596431	-0.265769	0.802996	0.862919	0.239036	1.05804	0.221716	1.90268	0.0497879
RLK-Pelle_CR4L	TraesCS4A02G205100	0.00382272	0.983698	0.0791462	0.688962	0.202085	0.285174	-0.123321	0.506811	-0.105685	0.551235	0.255606	0.18931	0.161828	0.358448	-0.0445674	0.826596	-0.0658859	0.639699	0.052426	0.7719	-0.0602457	0.777099	0.216762	0.197128
RLK-Pelle_LRR-II	TraesCS6B02G223700	0.110446	0.597424	-0.156438	0.451588	-0.120807	0.514625	-0.0928314	0.596582	-0.0591251	0.752877	-0.259559	0.198401	0.0935314	0.613089	0.0376473	0.862243	0.049763	0.760785	0.193442	0.288479	-0.373905	0.0412945	-0.331191	0.0888968
RLK-Pelle_SD-2b	TraesCS2D02G505900	0.850697	0.213038	1.38633	0.0508749	0.914897	0.287764	0.777183	0.215448	5.22707	4.12191e-09	1.95113	0.086659	0.824874	0.287069	0.300792	0.705831	1.40257	0.0339724	0.753558	0.269607	3.26355	1.27314e-06	3.36988	3.61774e-11
RLK-Pelle_SD-2b	TraesCS5D02G373600	1.85473	0.191623	0.132533	0.974089	-0.0104779	0.996998	-4.36569	0.0562492	4.59512	0.00478858	1.47014	0.503016	3.89234	0.0503483	1.27776	0.751578	1.78485	0.657913	5.02105	0.175212	4.18877	0.117856	0.287429	0.908788
RLK-Pelle_SD-2b	TraesCS7A02G431300	1.87997	0.183697	-2.33768	0.107515	-1.45103	0.527269	1.35464	0.141562	-0.967127	0.420819	1.34903	0.614591	1.01144	0.418107	3.23583	0.385084	0.32309	0.829148	-2.48044	0.0765262	2.13685	0.207759	1.15414	0.484329
RLK-Pelle_RLCK-XII-1	TraesCS2D02G597600	-0.537913	0.647845	1.29231	0.251104	-1.48553	0.226011	0.853898	0.507416	-1.2778	0.249542	0.86453	0.548686	-0.0320638	0.967371	0.417952	0.683148	0.554038	0.415325	-0.594002	0.458607	1.07765	0.289244	1.91491	0.0887943
RLK-Pelle_RLCK-VIIa-1	TraesCS3A02G178800	-0.105604	0.525536	0.222957	0.197217	0.0952008	0.620168	0.00516325	0.981708	-0.18648	0.341107	0.139084	0.490625	-0.213302	0.270602	0.0625981	0.802573	0.0461078	0.783617	-0.00568671	0.97743	0.406097	0.0671122	0.242448	0.234362
RLK-Pelle_SD-2b	TraesCS1A02G362900	-2.27617	0.286174	0.677353	0.557004	1.99689	0.0249646	1.59138	0.00702448	4.29607	3.09976e-05	3.09133	0.0217499	2.65234	0.143382	2.19714	0.112352	0.331196	0.69282	4.24309	4.67717e-07	4.07647	2.36481e-21	5.82359	2.41939e-31
RLK-Pelle_LRR-V	TraesCS7B02G395000	0.13822	0.428852	-0.39086	0.0458618	0.0864701	0.681259	0.00271471	0.986251	0.114269	0.459166	0.0837116	0.568937	-0.11772	0.452494	-0.289304	0.0966207	0.166161	0.323573	-0.100864	0.467844	-0.204613	0.21812	0.4892	0.00350568
RLK-Pelle_LRR-V	TraesCS2A02G202600	0.00207716	0.987563	0.0430083	0.789686	-0.0564156	0.696043	0.0246293	0.836022	-0.320478	0.00544596	-0.303384	0.0211726	-0.121349	0.435932	-0.168262	0.224133	-0.0609703	0.587694	-0.0670461	0.610813	-0.382533	0.00366202	-0.171232	0.203294
RLK-Pelle_SD-2b	TraesCS1A02G014900	0.74032	0.40189	1.6759	0.117497	-1.13947	0.285199	1.21375	0.273688	4.90647	0.00283551	2.92606	0.00211369	0.54562	0.544435	2.45766	0.0215575	1.66826	0.063615	3.56624	0.0187759	3.95141	3.14435e-06	2.43385	0.00531603
RLK-Pelle_RLCK-V	TraesCS1B02G193000	-0.888591	0.245063	0.387597	0.443373	0.869809	0.136758	-0.345864	0.689746	-1.65959	0.0153574	-1.92208	0.00386005	-0.150962	0.814297	-0.148796	0.738668	0.795484	0.177458	-0.271093	0.722643	-0.28396	0.695268	-1.20059	0.0592414
RLK-Pelle_LRR-XII-1	TraesCS2B02G080300	-1.12581	0.205946	0.373013	0.720263	-0.658917	0.461163	0.30471	0.699088	1.76159	0.115176	0.891131	0.263714	-0.570545	0.530435	0.171725	0.825608	-0.403583	0.537	0.666416	0.461349	1.09794	0.191989	2.6139	0.000295553
RLK-Pelle_LRR-I-1	TraesCS3A02G335400	0.00391748	0.994765	-0.62854	0.248956	-0.13981	0.838019	-0.200881	0.67915	-0.3464	0.539031	-0.127723	0.832703	-0.00214715	0.996896	-0.422473	0.500823	-0.361542	0.442027	0.384911	0.52038	0.458579	0.401436	0.806458	0.19513
RLK-Pelle_LRR-Xb-1	TraesCS5D02G181500	-0.321774	0.376627	-0.338957	0.294161	-0.20831	0.446612	-0.0245411	0.932423	0.313489	0.228365	0.0979625	0.744367	-0.111829	0.712082	0.512656	0.112336	-0.0136171	0.955749	-0.0206644	0.940304	-0.011533	0.966765	0.277131	0.287781
RLK-Pelle_LysM	TraesCS6A02G396300	0.0620529	0.882937	-0.450666	0.207309	-0.195386	0.620738	-0.0961908	0.811988	-0.27767	0.51377	0.327168	0.381037	-0.182765	0.649233	0.0771916	0.872679	-0.197056	0.543528	0.386813	0.287135	0.264241	0.539425	0.484786	0.185502
RLK-Pelle_LRR-III	TraesCS1A02G165600	-0.252892	0.333628	-0.0623446	0.748462	-0.160866	0.499415	-0.0224762	0.961906	-0.329942	0.140435	0.116863	0.75438	0.456729	0.0716735	0.00142551	0.995365	-0.13785	0.508527	0.216999	0.596351	-0.200614	0.406406	-0.387603	0.251872
RLK-Pelle_PERK-2	TraesCS3D02G217700	0.189162	0.36585	-0.119337	0.567847	-0.317483	0.127124	0.0765132	0.688433	-0.2495	0.212261	-0.421492	0.0364592	-0.0623757	0.764302	0.0025228	0.991132	0.0646873	0.718839	0.216966	0.281706	-0.0447956	0.83239	-0.196613	0.288128
RLK-Pelle_WAK	TraesCS5D02G268600	-0.262578	0.572789	-0.224616	0.594189	-0.134869	0.721818	-0.0412625	0.904995	1.28802	3.89828e-06	1.77955	4.13017e-09	2.29771	0.367193	0.156177	0.880692	2.44457	0.00470315	0.983708	0.0583521	2.21936	6.69382e-06	4.96296	9.89063e-21
RLK-Pelle_SD-2b	TraesCS3A02G014700	0.229887	0.881718	-0.515277	0.749343	-0.468581	0.697807	0.131444	0.904189	-1.70863	0.134221	-0.0407956	0.962294	-3.57591	0.209877	1.81321	0.382873	-0.326729	0.766478	-1.58229	0.208339	-1.00852	0.365847	0.541317	0.725252
RLK-Pelle_LRR-XIIIb	TraesCS7B02G069800	-0.0622925	0.655983	-0.106367	0.465857	0.197301	0.201951	0.0735372	0.623373	0.0818263	0.620811	-0.320309	0.0501026	0.143109	0.279922	-0.04361	0.744384	-0.0540909	0.627196	0.0117776	0.93373	-0.377403	0.0218818	-0.887451	1.50518e-05
RLK-Pelle_DLSV	TraesCS3A02G494100	2.66804	0.0838919	1.29983	0.376621	1.77539	0.145338	2.33724	0.157628	4.26627	0.025158	3.35983	5.78516e-06	3.99269	0.0196586	4.44985	0.0707007	3.53831	0.00420556	2.19581	0.114732	3.34216	0.0150975	4.81288	7.23208e-06
RLK-Pelle_SD-2b	TraesCS3A02G072900	0.133531	0.598836	0.507862	0.127586	-0.178701	0.562676	0.355113	0.0531315	1.85119	4.08669e-19	1.39691	8.15594e-10	-0.0376639	0.867132	0.0102587	0.968019	0.339692	0.138678	0.852894	1.13842e-05	1.73798	2.51959e-21	1.91813	1.69226e-26
RLK-Pelle_LRR-VIII-1	TraesCS4D02G175200	-0.293199	0.221728	-0.0962578	0.628683	-0.142394	0.513285	0.301962	0.158279	0.403133	0.0417446	0.765793	4.24326e-05	-0.190898	0.35859	-0.100956	0.627169	0.0914395	0.658987	-0.0361679	0.860709	0.484062	0.00704321	0.765395	0.00010331
RLK-Pelle_RLCK-VIIa-2	TraesCS6B02G069300	0.00185898	0.998282	0.563959	0.506112	-0.864544	0.240253	0.0797589	0.90386	0.679463	0.280536	1.32844	0.00960209	0.398946	0.553089	0.021289	0.974616	0.804515	0.278947	0.186725	0.771697	1.78529	0.00863733	0.575807	0.346356
RLK-Pelle_LRR-Xb-1	TraesCS2D02G034200	-0.668995	0.390655	0.0426077	0.933958	-0.16198	0.779101	-0.181004	0.767644	-0.834957	0.108746	-2.07383	0.000725351	-0.386474	0.655352	-0.354995	0.519657	-0.0487818	0.92128	-0.0652081	0.918389	-0.677823	0.21747	0.0756181	0.885614
RLK-Pelle_LRR-II	TraesCS6B02G319700	-0.404689	0.254698	-0.26734	0.421624	-0.0206727	0.952515	0.298041	0.376196	-0.465874	0.297111	-0.556459	0.183415	-0.24993	0.448898	0.0564726	0.882308	-0.283481	0.315817	0.0751965	0.824097	-1.07856	0.015746	-0.852646	0.0592982
RLK-Pelle_WAK_LRK10L-1	TraesCS3A02G262100	0.0575671	0.682666	-0.107251	0.521158	0.216136	0.177972	0.180841	0.241533	0.694769	6.68229e-07	0.877919	2.12669e-07	0.0192867	0.882255	0.275437	0.0779551	-0.102094	0.438598	0.360786	0.0135217	0.736312	9.46146e-06	0.935257	1.16475e-12
RLK-Pelle_RLCK-IV	TraesCS2D02G356600	0.309145	0.403609	0.324892	0.33807	0.76829	0.0344913	0.952459	0.00154787	2.17218	6.61822e-13	1.64613	1.61376e-06	-0.0558639	0.853137	-0.150186	0.684857	0.513159	0.148056	1.25041	0.000204895	1.66917	4.26208e-08	2.71753	1.29996e-18
RLK-Pelle_DLSV	TraesCS2B02G240800	0.606422	0.00925674	0.0213478	0.920346	0.631714	0.00155908	1.0417	1.4592e-06	1.05817	4.26546e-07	1.02792	0.00046975	0.521114	0.0256067	-0.0200844	0.920078	0.396593	0.0331851	0.718774	0.00239632	1.1752	4.2077e-08	1.74173	1.90497e-19
RLK-Pelle_DLSV	TraesCS5B02G535400	0.124135	0.320349	-0.0166076	0.901019	-0.0926069	0.50426	-0.0791404	0.617695	-0.104002	0.384225	0.0892627	0.588838	-0.159946	0.201916	-0.132977	0.28855	0.118789	0.309668	-0.0921616	0.601824	-0.0296111	0.803472	-0.0905518	0.546299
RLK-Pelle_L-LEC	TraesCS3D02G104100	0.548522	0.222296	0.546078	0.119657	0.11257	0.768716	0.168652	0.717573	0.651806	0.0686548	1.77054	0.000146114	-0.10576	0.806008	0.555135	0.155478	0.947893	0.0114799	0.0583016	0.912329	1.01094	0.00806914	2.35526	1.00468e-06
RLK-Pelle_DLSV	TraesCS3A02G493500	1.318	0.158026	-0.740376	0.517273	-1.20408	0.372622	-0.679733	0.412412	-0.596233	0.557372	-0.608262	0.478216	-0.996673	0.430171	-0.426293	0.773365	0.129279	0.875788	-1.03408	0.412032	-0.0734534	0.9446	-0.0838655	0.925465
RLK-Pelle_WAK	TraesCS1D02G010100	-1.70489	0.119698	-0.00161589	0.998162	-1.17824	0.153834	0.027411	0.980696	1.36077	0.0884111	0.56082	0.597319	-1.04066	0.431944	-0.340132	0.717297	-0.773223	0.247236	0.0374579	0.967506	0.504304	0.586516	-0.321985	0.807905
RLK-Pelle_LRR-III	TraesCS5A02G026300	0.014234	0.949844	-0.250802	0.238894	-0.0703305	0.761446	0.0738614	0.685531	-0.445763	0.0395627	-0.352587	0.101839	-0.147141	0.485724	0.365854	0.115027	-0.233994	0.11396	-0.180875	0.30756	-0.306164	0.1979	-0.60673	0.00318451
RLK-Pelle_WAK	TraesCS3D02G527400	1.14479	0.158586	1.28601	0.237556	0.667923	0.43676	0.473717	0.598109	3.35659	0.000237467	2.79534	0.0210091	-0.302796	0.630385	-0.364296	0.678595	3.29258	0.00729359	5.00457	0.000732885	3.04236	0.00362666	1.66001	0.0977716
RLK-Pelle_LRR-XI-1	TraesCS7A02G569900	0.196595	0.270497	-0.0784835	0.702041	0.1522	0.425431	0.818241	5.28953e-06	0.473927	0.00615073	0.996799	1.12568e-08	-0.178799	0.333172	0.127935	0.427835	0.54996	0.000611809	0.323994	0.194024	0.852186	4.97859e-07	1.69722	1.21212e-16
RLK-Pelle_LRR-Xb-1	TraesCS5A02G177300	0.0763852	0.703638	-0.0576585	0.788023	0.168984	0.382185	0.0775127	0.663603	-0.2099	0.294572	-0.00393196	0.982065	0.0278441	0.886256	-0.155954	0.459372	0.0290978	0.8561	0.0684932	0.704687	-0.380913	0.0553658	-0.227793	0.276687
RLK-Pelle_LRK10L-2	TraesCS3D02G063100	0.245138	0.51424	-0.0527105	0.85253	-0.476278	0.0661353	0.0828722	0.768429	0.00262408	0.992303	0.216318	0.437424	0.395586	0.169743	-0.287888	0.353464	-0.0589128	0.80964	-0.487943	0.109095	0.352457	0.262775	0.44431	0.208847
RLK-Pelle_SD-2b	TraesCS7D02G368100	1.32477	0.243767	-1.36151	0.194818	0.607795	0.640948	1.05227	0.423845	-0.474085	0.750166	1.36397	0.172294	0.463473	0.676943	-2.948	0.0168944	-0.120292	0.889726	-0.459699	0.747933	-0.353434	0.746518	2.55384	0.0836072
RLK-Pelle_RLCK-VIIa-2	TraesCS2B02G114900	-0.929231	0.330272	-0.392299	0.649513	1.23674	0.232749	2.3576	0.0489921	3.65852	0.000800136	2.04467	0.0149033	-0.695947	0.484295	-0.207165	0.828032	-0.299012	0.792584	1.75512	0.214632	1.41602	0.0595799	3.68585	1.61807e-05
RLK-Pelle_RLCK-IXb	TraesCS3D02G211800	-0.118814	0.535949	-0.176165	0.412664	0.143784	0.82978	-0.0643492	0.789278	0.3469	0.436291	-0.140036	0.916563	-0.365924	0.0425127	0.171077	0.378738	-0.275986	0.19498	0.0495888	0.869367	0.569464	0.329096	-0.470703	0.720446
RLK-Pelle_LRR-IX	TraesCS4A02G147700	0.218917	0.369549	0.167681	0.462907	0.0162093	0.935539	-0.247708	0.25376	-0.43857	0.0674342	0.0233017	0.915142	0.0689874	0.753868	-0.0221715	0.921809	-0.172983	0.271928	-0.328544	0.100554	0.0555157	0.796286	-0.150102	0.508556
RLK-Pelle_DLSV	TraesCS5B02G470900	2.83512	0.469612	-3.03012	0.237718	-1.1022	0.684196	0.91034	0.803305	0.255316	0.939209	0.601227	0.651855	2.50071	0.322224	-0.433091	0.834265	1.35944	0.394224	-0.223992	0.902092	0.265566	0.849096	0.0801862	0.958876
RLK-Pelle_WAK	TraesCS5B02G454100	0.410281	0.259202	0.111122	0.773315	1.19809	0.0110021	2.43675	2.35757e-06	1.83048	0.0016684	1.89291	0.00130039	0.685702	0.0414185	1.19785	0.00224698	0.837821	0.0282031	2.99717	0.0149147	1.96255	0.00395633	3.2308	8.28911e-06
RLK-Pelle_LRK10L-2	TraesCS3A02G016600	0.676261	0.364066	-0.664925	0.304455	0.756733	0.17695	1.12851	0.0318569	-0.823863	0.196202	-0.42202	0.508888	1.13615	0.243968	0.00183636	0.998168	0.256544	0.738347	0.389933	0.64153	-0.0771514	0.937027	-0.481543	0.614384
RLK-Pelle_CR4L	TraesCS2B02G537500	0.417036	0.265915	-0.34974	0.407999	0.214004	0.49681	0.76202	0.00750159	0.439542	0.265148	0.357402	0.302994	0.481925	0.230006	0.481217	0.206764	-0.0423752	0.887492	0.32305	0.312925	0.467363	0.193819	0.644205	0.0657801
RLK-Pelle_L-LEC	TraesCS2A02G455600	1.06453	0.152417	0.474292	0.46573	2.06597	0.00200024	3.98509	3.31865e-07	3.18672	2.2777e-08	2.14214	NA	0.364088	0.502231	1.47343	0.040705	2.04777	0.00298798	1.8577	0.00149078	2.53737	5.12167e-07	4.39508	2.58137e-18
RLK-Pelle_DLSV	TraesCS4A02G349800	0.158019	0.340111	0.0211702	0.894661	-0.083727	0.587784	-0.0862171	0.61638	-0.169549	0.297433	0.0108359	0.949089	-0.144213	0.374971	-0.318495	0.0372142	0.143542	0.292683	0.146499	0.359338	-0.1342	0.361107	0.063468	0.684778
RLK-Pelle_L-LEC	TraesCS2D02G088300	2.68659	0.224356	-0.391103	0.735045	-0.397098	0.738108	-2.93855	0.0367809	-1.25158	0.455089	-2.39278	0.0935986	0.239148	0.870571	2.21694	0.225285	1.92992	0.409821	0.600095	0.676423	0.663839	0.801567	1.0166	0.487334
RLK-Pelle_RLCK-VIIa-2	TraesCS4D02G166800	1.00163	0.123477	0.141587	0.843698	-0.974999	0.396782	0.322656	0.732082	-0.12519	0.904672	-1.40748	0.374474	-0.0738219	0.898061	0.763276	0.237482	-0.219968	0.734645	0.232384	0.785426	2.39183	0.106032	-0.269153	0.856532
RLK-Pelle_LRR-Xb-1	TraesCS7A02G435000	-0.0180317	0.989721	-2.02871	0.131771	-0.320167	0.784698	-1.30676	0.195813	0.299725	0.844167	0.45102	0.730943	-1.04393	0.391321	0.379792	0.618193	3.15618	0.00233444	1.48609	0.414949	-0.768617	0.468684	2.13094	0.201527
RLK-Pelle_WAK	TraesCS5D02G452300	-0.269754	0.632874	-0.453977	0.326561	-0.445679	0.359958	0.317811	0.512799	0.419695	0.31124	0.244466	0.598738	0.384544	0.539257	-0.148053	0.773493	-0.173932	0.703202	0.207072	0.679025	0.674346	0.16034	1.00698	0.0264782
RLK-Pelle_DLSV	TraesCS7D02G527100	0.376129	0.688293	0.212906	0.781025	-0.703846	0.293889	1.9281	0.051321	0.0297786	0.971842	0.592004	0.59176	0.022993	0.974684	-0.261077	0.75016	1.05945	0.18683	-0.0629915	0.937635	-0.932043	0.289983	-0.556454	0.500774
RLK-Pelle_RLCK-VIIa-1	TraesCS5A02G497600	-0.375278	0.0702074	-0.204855	0.268314	-0.0519266	0.792279	0.0632622	0.744496	-0.013061	0.944693	-0.120916	0.536028	0.00427308	0.98011	-0.113459	0.611468	0.0295432	0.8474	0.0479379	0.793635	-0.224276	0.286188	-0.108338	0.562577
RLK-Pelle_RLCK-XV	TraesCS7A02G497600	-2.44723	0.110448	-0.881772	0.774217	2.00332	0.185595	-0.0248604	0.985133	-0.09005	0.965129	-2.917	0.194938	-0.564676	0.801412	1.02972	0.540417	-0.567211	0.713497	-0.905935	0.645541	-0.781815	0.846519	0.280972	0.87926
RLK-Pelle_SD-2b	TraesCSU02G171900	5.07904	0.00135018	-1.74288	0.111003	0.00535592	0.997426	0.145527	0.907937	-1.06268	0.556576	1.09272	0.175915	-0.903631	0.485948	-1.03855	0.659084	2.81332	0.364056	1.03732	0.376523	1.36615	0.599238	0.512818	0.604759
RLK-Pelle_WAK	TraesCS6B02G035500	-0.0262847	0.934768	-0.310534	0.332609	-0.104942	0.709615	0.226336	0.525855	0.00550615	0.985719	0.292855	0.292258	0.118357	0.755778	0.286699	0.430331	0.0118946	0.966658	-0.220119	0.473166	0.0217059	0.937587	0.350381	0.26209
RLK-Pelle_RLCK-VI	TraesCS4B02G228200	0.223842	0.103287	0.0133377	0.930108	-0.0760605	0.581318	0.0960773	0.438218	0.349486	0.00210179	0.332734	0.00783475	-0.0220733	0.848584	0.137371	0.297034	0.0577073	0.577789	0.254231	0.0422385	0.247538	0.050526	0.433255	0.000110262
RLK-Pelle_LRR-XI-1	TraesCS4B02G007400	0.127555	0.830969	0.811827	0.100228	1.60791	0.00454562	1.2035	0.0119103	0.594593	0.388888	1.02307	0.0364823	-0.297287	0.496127	-0.12404	0.825418	1.26249	0.0117878	2.59866	3.53518e-06	1.83387	0.0138734	0.635382	0.276432
RLK-Pelle_SD-2b	TraesCS7D02G423300	-0.669888	0.398075	-0.0152402	0.982947	-0.421953	0.547197	-0.0487919	0.946134	0.0523304	0.947008	-0.249109	0.728753	-0.892809	0.325966	-1.25658	0.175127	-0.147875	0.824138	0.625682	0.340372	-1.19586	0.21727	-0.567626	0.424234
RLK-Pelle_CR4L	TraesCS3D02G188500	-0.282953	0.801498	-1.14943	0.162306	0.854473	0.305908	0.705263	0.238236	0.697338	0.281489	1.82916	0.00274262	0.244338	0.766409	0.397421	0.526642	0.404775	0.480514	0.593989	0.399853	0.922661	0.121085	1.65993	0.00286434
RLK-Pelle_LRR-IX	TraesCS4A02G265100	0.00786586	0.961642	-0.121138	0.518017	-0.0195013	0.910842	-0.0850481	0.569785	-0.264409	0.0713156	-0.251989	0.161558	-0.131643	0.418866	-0.000587443	0.997035	-0.0511093	0.687436	-0.0819698	0.561171	-0.286014	0.0787536	-0.359943	0.0321448
RLK-Pelle_DLSV	TraesCS3B02G112300	0.0101348	0.976364	0.162115	0.59617	0.756958	0.0145494	1.29294	6.14e-05	2.38608	5.6873e-17	2.18805	0.0121565	0.00544445	0.987046	0.299696	0.29496	0.755481	0.00305356	1.37016	8.98856e-05	1.89868	6.26381e-09	3.06397	1.78277e-29
RLK-Pelle_SD-2b	TraesCS3A02G148200	-0.196819	0.677095	-0.166724	0.671339	-0.0517642	0.913207	-0.565458	0.207471	0.42921	0.355143	0.301048	0.519966	0.792613	0.120823	-0.191531	0.745967	0.0124302	0.972971	-0.231227	0.598267	-0.0428041	0.934477	-0.421141	0.352451
RLK-Pelle_SD-2b	TraesCS6D02G310400	-0.734009	0.431575	-0.0975922	0.889526	0.736447	0.468384	0.864252	0.473625	1.39242	0.308443	0.730099	0.529778	0.995761	0.224425	0.737999	0.394969	-1.48733	0.101547	-0.203116	0.890613	0.551209	0.685119	2.30263	0.0910633
RLK-Pelle_SD-2b	TraesCS7A02G455800	0.741704	0.423716	0.476716	0.648441	1.3945	0.0890898	2.63058	3.11244e-07	3.8647	1.77996e-11	3.27815	0.00230308	1.20651	0.317338	-1.56273	0.166536	0.377331	0.533355	2.21476	0.000871806	2.4859	6.10005e-07	3.69996	8.46006e-23
RLK-Pelle_LRR-XII-1	TraesCS5B02G221100	-0.742809	0.17998	-0.665063	0.204212	0.217411	0.636554	-0.196737	0.750133	-0.0766633	0.889681	0.190422	0.777915	0.152081	0.777581	0.22991	0.710721	-0.288926	0.547462	0.584526	0.403096	-0.165868	0.78852	0.113855	0.84444
RLK-Pelle_LRR-I-1	TraesCS6B02G150400	-0.049931	0.929908	-0.344014	0.458617	-0.0342456	0.946585	0.997447	0.037514	0.426054	0.345044	0.275197	0.55062	0.279768	0.572832	1.24905	0.0307495	0.742645	0.171399	1.10647	0.0386602	0.774006	0.16633	1.35265	0.00508097
RLK-Pelle_LRR-XIIIb	TraesCS7D02G166100	0.0735015	0.70067	-0.203474	0.281522	-0.118992	0.462598	-0.00615027	0.970613	-0.196357	0.205678	-0.00885483	0.963745	0.0939091	0.566295	0.0316967	0.845964	0.145558	0.236918	-0.0101593	0.948711	-0.0438482	0.80445	-0.59058	0.00112752
RLK-Pelle_L-LEC	TraesCS5B02G449800	0.0101891	0.985941	-1.01239	0.0703304	0.581082	0.318542	0.699414	0.114118	1.15783	0.0648279	0.992227	0.0125851	-0.205271	0.732288	-0.500886	0.435707	0.565629	0.214924	1.72227	0.00105107	0.633338	0.222846	2.02462	3.77896e-06
RLK-Pelle_WAK	TraesCSU02G035250	0.13213	0.863629	-0.259163	0.832874	-0.541627	0.596804	0.114244	0.903187	0.173881	0.826532	2.68392	0.000445621	-0.833591	0.379129	0.0258714	0.976944	-0.0333097	0.977022	-0.457896	0.489754	0.422063	0.559317	0.473039	0.513089
RLK-Pelle_LRR-XII-1	TraesCS2B02G082200	-0.719598	0.483171	0.844539	0.336657	1.84767	0.0156874	0.498514	0.622883	0.429195	0.67585	0.715774	0.540424	-0.385395	0.759892	0.79956	0.37991	-0.245679	0.803081	0.0746709	0.936168	0.577084	0.666345	0.576334	0.510245
RLK-Pelle_RLCK-IXb	TraesCS4A02G382900	0.454207	0.334675	0.0169341	0.976269	0.188716	0.724758	-0.164304	0.753911	0.0275733	0.953042	0.696384	0.235083	-0.300795	0.534432	-0.0670148	0.901681	0.0647698	0.883333	0.022162	0.967877	0.534343	0.270803	0.65081	0.241663
RLK-Pelle_LRK10L-2	TraesCS3B02G056500	-0.0233994	0.976168	-0.6399	0.329508	1.09334	0.142642	0.182097	0.756858	-0.198423	0.73397	-0.0709264	0.904703	-0.880417	0.241273	0.00639926	0.993655	-0.530355	0.320601	1.36815	0.01834	-0.195341	0.810612	-0.173869	0.788237
RLK-Pelle_DLSV	TraesCS3D02G080600	-3.10841	0.39509	-0.82924	0.838962	0.661192	0.812033	0.469198	0.849675	0.0126911	0.997518	4.95738	0.0266662	-1.91601	0.368152	-3.5627	0.196245	-1.95345	0.629197	-2.78579	0.441414	3.74065	0.165358	5.24053	0.00470732
RLK-Pelle_LRR-II	TraesCS3B02G334400	0.115708	0.450423	0.263364	0.107283	0.407734	0.00856724	0.111744	0.457035	0.526338	0.00103254	0.604826	0.000116177	0.0986392	0.55345	0.23194	0.118341	0.249969	0.0629677	0.26298	0.0846724	0.336463	0.0214065	0.870716	4.0251e-09
RLK-Pelle_WAK	TraesCS3B02G098900	0.310678	0.807819	-1.38446	0.669357	-0.544442	0.793797	0.336423	0.862469	3.38531	0.132526	4.04966	0.138584	0.753894	0.59987	-0.654249	0.684308	0.172211	0.928299	-0.301003	0.880528	1.97956	0.623806	0.00554256	0.998544
RLK-Pelle_RLCK-IXb	TraesCS6A02G182800	0.209221	0.217537	0.00334099	0.994051	0.328935	0.205411	0.232343	0.237967	0.478419	0.118121	-0.227904	0.599193	0.0316412	0.812385	0.632902	0.00138424	0.112881	0.519989	-0.0365792	0.866457	0.126577	0.83577	-0.673276	0.0960289
RLK-Pelle_DLSV	TraesCS7A02G541200	0.451235	0.283383	0.135611	0.675751	0.323818	0.403413	0.0184644	0.96353	-0.0407981	0.929632	0.294981	0.522177	-0.139214	0.708177	-0.258981	0.524283	-0.0495451	0.874742	-0.0341457	0.92493	0.225031	0.599965	-0.196872	0.69012
RLK-Pelle_DLSV	TraesCS7B02G002600	0.0426447	0.908424	-0.617208	0.0832639	0.2162	0.505524	0.518911	0.279172	-0.0842227	0.80149	-0.325844	0.384115	-0.278537	0.421564	0.0799421	0.833879	0.310212	0.28443	-0.145774	0.672651	0.146239	0.712395	0.095337	0.809281
RLK-Pelle_URK-2	TraesCS2A02G334300	0.169094	0.683515	0.255276	0.458058	0.08762	0.801599	0.353771	0.329791	0.524382	0.0635657	0.0542388	0.881184	0.521022	0.184799	0.182958	0.597885	0.237191	0.336678	0.00792581	0.981879	0.410653	0.179817	0.899087	0.0121274
RLK-Pelle_LRR-Xb-1	TraesCS6B02G152700	-0.702638	0.525532	-0.102889	0.929398	2.05514	0.0948577	0.030904	0.972264	-0.38026	0.600423	1.3398	0.110447	0.191402	0.832068	-0.257073	0.777465	-0.923086	0.317225	0.508721	0.555454	1.56862	0.119575	0.471664	0.519281
RLK-Pelle_DLSV	TraesCS3B02G602400	-0.905853	0.678354	1.73256	0.335775	-1.46056	0.353596	-3.0087	0.349171	0.8732	0.567664	1.11332	0.481339	-4.10344	0.138648	-3.42904	0.0782085	-2.658	0.245767	-1.82639	0.551889	1.28216	0.57184	0.0446597	0.991268
RLK-Pelle_SD-2b	TraesCS2D02G364300	2.21465	0.121015	0.0206462	0.982096	2.3584	0.110087	3.19145	0.0147213	1.96004	0.176626	1.01829	0.584471	0.507896	0.712258	-0.52012	0.814907	-2.10547	0.283963	-0.845608	0.537847	-1.65656	0.283064	4.10301	0.0225427
RLK-Pelle_LRK10L-2	TraesCS3A02G049400	0.962384	0.345468	0.249697	0.644795	0.929019	0.112633	-0.010809	0.984217	0.123904	0.859607	-0.107203	0.850451	0.738919	0.300158	0.368958	0.568701	0.488315	0.439742	-1.10962	0.112293	0.289489	0.634833	-0.209215	0.719313
RLK-Pelle_DLSV	TraesCS2A02G547500	0.896323	0.296561	-0.0302667	0.975794	0.254651	0.816059	0.128143	0.909255	1.29644	0.135491	-0.362879	0.698932	-0.960697	0.257995	0.303642	0.770515	0.837793	0.462363	1.14894	0.201	0.584294	0.597415	0.554587	0.557678
RLK-Pelle_LRR-XII-1	TraesCS2A02G461800	0.193611	0.198229	0.0603115	0.761408	0.912542	1.01627e-05	1.3875	1.41819e-07	2.25413	6.16852e-10	1.27959	0.000851994	-0.204616	0.178091	0.691569	0.000461117	0.938	1.52335e-06	1.82266	1.26674e-12	0.772067	0.00623802	2.0038	3.51608e-11
RLK-Pelle_LRR-Xb-1	TraesCS2B02G281900	0.194895	0.617864	-0.0179391	0.961799	-0.251643	0.449802	0.28305	0.341265	0.287919	0.27882	-0.355772	0.264142	-0.203385	0.559276	0.00615591	0.986101	0.229337	0.391139	0.24213	0.413177	-0.291157	0.447244	-0.242296	0.470011
RLK-Pelle_LRR-Xb-1	TraesCS6A02G125400	0.259605	0.503898	-0.18065	0.61669	0.166313	0.671102	0.289562	0.400802	0.392051	0.282805	-0.0345598	0.924302	0.113811	0.751598	-0.0987096	0.768786	0.235815	0.398617	-0.094708	0.751893	-0.426497	0.206847	-0.0907896	0.80862
RLK-Pelle_RLCK-VI	TraesCS4D02G229100	0.110003	0.674651	-0.211548	0.410145	-0.0547316	0.838747	0.193256	0.365529	0.371775	0.0614926	0.13351	0.450403	0.232861	0.283392	-0.139233	0.567654	0.115133	0.583518	0.425629	0.0685917	0.624611	0.0130815	0.410023	0.0432529
RLK-Pelle_DLSV	TraesCS4D02G215200	-0.0557379	0.845504	0.128192	0.70174	0.0625222	0.841197	0.40362	0.212242	0.457928	0.0698653	0.780832	0.0440214	0.164683	0.568541	-0.144999	0.619973	0.3557	0.199294	0.617638	0.0374323	0.55164	0.0502734	1.23846	3.78041e-05
RLK-Pelle_DLSV	TraesCS3D02G501200	0.246265	0.610259	0.283902	0.553815	-0.844928	0.0623045	-0.488352	0.28263	1.06632	0.0580082	-0.291533	0.554175	0.472748	0.37235	0.260959	0.584916	0.186789	0.64056	-0.540492	0.328112	-0.217578	0.686704	0.759476	0.100074
RLK-Pelle_LRK10L-2	TraesCSU02G156100	-0.266865	0.623762	0.0899718	0.884793	0.738544	0.239874	0.427047	0.354793	1.23807	0.168595	0.0980031	0.855961	-0.403378	0.564324	1.28443	0.0594571	0.546091	0.351121	0.425362	0.51564	2.66258	0.00183495	2.14694	6.79808e-05
RLK-Pelle_RLCK-IXb	TraesCS2D02G389200	0.339734	0.576204	0.433871	0.401646	-0.213653	0.687778	0.0143463	0.977457	-1.43311	0.00452668	-0.295419	0.607343	0.442228	0.372691	-0.115789	0.835857	0.184127	0.699158	-0.490199	0.326224	-0.272179	0.611952	0.368034	0.497371
RLK-Pelle_LysM	TraesCS2D02G457400	-0.251303	0.825208	1.43929	0.209539	-0.0058364	0.99458	0.657039	0.576033	0.053171	0.956822	0.421702	0.774827	1.58691	0.169155	-1.10144	0.318197	0.182936	0.859663	-0.750237	0.419815	-1.67304	0.174433	0.340009	0.738513
RLK-Pelle_RLCK-IXb	TraesCS7D02G155500	0.234256	0.0642862	-0.271678	0.188256	0.322888	0.490764	-0.00752058	0.965618	0.447024	0.390964	-0.000528129	0.999605	0.00221548	0.985791	0.448733	0.0022122	-0.0936125	0.767116	-0.100753	0.768484	0.29125	0.700465	-0.289346	0.717257
RLK-Pelle_RLCK-IXb	TraesCS2D02G076700	-0.197104	0.406795	-0.0462798	0.840342	-0.0882835	0.692454	0.121358	0.584792	-0.111271	0.5771	0.568358	0.00746679	-0.0301403	0.891623	-0.359508	0.104299	-0.189337	0.317212	0.17262	0.516706	0.121757	0.611222	0.469385	0.0314584
RLK-Pelle_LRR-III	TraesCS3A02G148400	-0.130464	0.588657	-0.054795	0.815077	-0.310192	0.131568	-0.209075	0.319355	-0.0755939	0.720859	-0.218568	0.34192	0.252749	0.246371	0.262353	0.278289	-0.140877	0.501191	0.0585719	0.755905	-0.153329	0.459675	-0.323343	0.12507
RLK-Pelle_DLSV	TraesCS2D02G539100	0.22474	0.642847	0.294127	0.291492	1.58628	0.000242006	3.017	1.07804e-11	2.75452	7.53824e-14	2.20899	0.0930045	1.70142	0.00188458	0.797559	0.0461471	2.30725	3.67076e-07	4.61029	5.39943e-11	2.74249	2.86657e-13	3.75849	2.00019e-25
RLK-Pelle_SD-2b	TraesCS3A02G064300	-1.65316	0.0222959	0.303552	0.59339	-0.230025	0.716294	1.09138	0.0470353	1.74375	0.00295534	1.96488	7.98851e-06	0.648513	0.332914	-0.061739	0.930094	0.953029	0.0792809	0.760221	0.102318	1.99641	0.000671794	3.33959	8.36253e-10
RLK-Pelle_LRR-III	TraesCS7A02G161400	0.247483	0.341818	0.059618	0.820486	0.188834	0.535954	-0.181887	0.54241	1.03211	0.0674378	0.616509	0.428885	-0.0932987	0.656095	0.217953	0.405583	0.0948014	0.700206	0.176422	0.543164	0.187476	0.789674	-0.176052	0.814647
RLK-Pelle_LRR-V	TraesCS6B02G181300	0.150015	0.334205	-0.0699964	0.664019	-0.319191	0.0569238	-0.219207	0.112166	-0.406951	0.00304953	-0.496444	0.00402468	-0.129712	0.365086	-0.279575	0.0662343	-0.0505006	0.686434	-0.353077	0.0111367	-0.289717	0.0641939	-0.44994	0.00753977
RLK-Pelle_L-LEC	TraesCS5A02G484300	2.28468	0.0419634	0.940969	0.45705	-1.25785	0.414568	0.759343	0.455893	-0.487674	0.642553	0.190046	0.86361	-0.288315	0.803139	0.677115	0.535215	0.824466	0.467165	0.195387	0.876226	-0.252367	0.80638	1.03009	0.402386
RLK-Pelle_LRR-Xb-1	TraesCS6B02G152300	1.58479	0.617784	-0.387383	0.826607	2.45076	0.246125	-0.552312	0.70607	0.117268	0.943322	2.08896	0.134636	1.04558	0.562423	4.93462	0.0253642	-0.224233	0.891596	1.44282	0.457476	0.424539	0.812928	6.16663	5.37898e-05
RLK-Pelle_WAK	TraesCS3D02G003900	1.26601	0.575593	1.73689	0.332025	-0.155253	0.913678	-1.44535	0.142277	0.438513	0.707234	2.57079	0.0016537	-2.11199	0.601159	-2.17033	0.304472	0.697561	0.708281	2.47926	0.0625965	2.32121	0.427644	3.20167	0.000172941
RLK-Pelle_LRR-XII-1	TraesCS5B02G541000	-0.020932	0.97959	1.32137	0.204496	2.62911	0.0801225	1.62045	0.187685	0.0583213	0.965705	5.7023	0.000105629	-0.592103	0.641747	-1.58296	0.153254	-3.05911	0.14396	1.07003	0.481202	2.87955	0.0255471	2.24289	0.126246
RLK-Pelle_LRR-V	TraesCS6A02G153600	-0.0197417	0.893236	0.056292	0.675242	-0.119697	0.412147	-0.021572	0.856806	-0.33632	0.00404454	-0.576092	3.89602e-05	-0.180925	0.187057	0.0139312	0.923307	-0.0617962	0.559865	-0.123161	0.442465	-0.271084	0.0283943	-0.297551	0.0180323
RLK-Pelle_LRR-XI-1	TraesCS4B02G091500	0.33512	0.548063	0.159855	0.811946	1.07966	0.122829	0.330078	0.67357	-0.579727	0.531368	-0.412822	0.483138	-0.872604	0.186171	-0.219198	0.754016	0.363451	0.454968	-1.24201	0.0965789	0.16396	0.829855	-0.848999	0.218259
RLK-Pelle_LRR-I-1	TraesCS5B02G544900	0.466856	0.728502	-0.2892	0.783557	1.19377	0.461856	-1.83341	0.0834328	3.50495	3.82972e-05	2.21395	0.000187442	0.667582	0.435369	0.62354	0.594558	0.485471	0.701896	-0.257567	0.748765	1.92663	0.0387131	3.90947	3.59165e-06
RLK-Pelle_LRR-XII-1	TraesCS4D02G107000	-0.106915	0.585182	0.0757861	0.716526	-0.279097	0.15806	-0.137412	0.568154	-0.434218	0.0746578	-0.3455	0.138942	-0.31761	0.0835925	-0.142268	0.465957	-0.149599	0.378956	0.0103785	0.960918	-0.526836	0.0258224	-0.798704	0.000235118
RLK-Pelle_DLSV	TraesCS3B02G555500	-0.75521	0.0789077	-0.0902559	0.873783	0.231255	0.552889	-0.006459	0.985428	0.569492	0.170477	0.0574084	0.883823	-0.936818	0.0290934	-0.415588	0.452902	0.231535	0.521606	0.0638741	0.865441	-0.150979	0.759458	0.466591	0.319706
RLK-Pelle_WAK	TraesCS5A02G365300	0.326406	0.232681	-0.0138257	0.951934	0.101611	0.661382	0.775735	0.00936485	1.50726	5.93298e-12	1.66341	5.86185e-08	0.245049	0.326244	0.303562	0.184465	0.448732	0.0372119	1.16009	0.000996442	1.40526	4.01213e-11	2.28014	8.37803e-22
RLK-Pelle_RLCK-V	TraesCS3D02G217600	0.0300631	0.848602	-0.0870114	0.647254	-0.0847538	0.659082	0.0260104	0.870725	-0.0936771	0.607829	-0.0581711	0.756809	0.00287002	0.986492	-0.464343	0.00459341	0.174237	0.29482	0.15206	0.423556	-0.226394	0.192735	-0.0153701	0.938803
RLK-Pelle_DLSV	TraesCS2B02G242100	0.274208	0.122907	-0.131161	0.476731	0.20951	0.272066	0.732926	3.53766e-05	1.47387	1.52607e-26	1.47298	0.000131303	0.0293888	0.877631	0.0250278	0.902384	0.4553	0.00751494	0.776702	3.26624e-05	1.58858	1.13212e-25	2.08032	4.34218e-39
RLK-Pelle_RLCK-XII-1	TraesCS2A02G582500	0.048955	0.833724	-0.380314	0.100661	0.0747521	0.714342	-0.497124	0.0108387	0.174991	0.335873	-0.33541	0.0911067	-0.0955139	0.634607	-0.0512848	0.805502	-0.0617124	0.698327	0.0459535	0.818882	0.078582	0.678329	-0.32103	0.121632
RLK-Pelle_PERK-1	TraesCS1B02G147000	-0.0707876	0.830062	-0.250601	0.506653	0.0778131	0.818507	-0.0894487	0.759964	-0.324735	0.281463	-0.312208	0.279933	0.0269489	0.931397	0.0276132	0.925389	-0.0198399	0.941404	-0.257469	0.370943	-0.104494	0.74863	-0.105902	0.708834
RLK-Pelle_LRR-I-1	TraesCS3A02G538300	-0.302735	0.120345	-0.415375	0.0400295	-0.23321	0.200885	-0.0872593	0.595569	-0.446695	0.00424644	-0.883469	1.91431e-05	-0.0545452	0.763904	-0.0393313	0.834433	-0.306385	0.0402576	-0.140633	0.4203	-0.591069	0.000768737	-0.574576	0.00159621
RLK-Pelle_LRR-III	TraesCS1B02G252400	0.0731015	0.797079	0.040991	0.886814	0.276664	0.318491	-0.119923	0.63952	-0.148455	0.516078	-0.0430808	0.871948	-0.175188	0.460665	-0.00200804	0.993429	0.334385	0.132337	-0.121242	0.582109	0.379301	0.146498	-0.0681694	0.792665
RLK-Pelle_RLCK-VIIa-1	TraesCS4B02G198900	0.226869	0.884826	-0.589358	0.656393	-2.09632	0.145124	-2.11966	0.309431	-2.49499	0.0164293	0.372893	0.784691	-0.228512	0.858698	-1.17211	0.483168	0.128233	0.905619	-2.03218	0.244413	-0.224837	0.830273	0.494433	0.718017
RLK-Pelle_LRK10L-2	TraesCS2D02G530900	0.473476	0.822795	1.65342	0.478645	-0.868362	0.731511	-1.04949	0.797026	0.652376	0.800912	0.112987	0.97791	3.64106	0.164596	-1.095	0.565595	2.60698	0.124565	0.673807	0.708628	-3.56948	0.193357	-2.34575	0.37793
RLK-Pelle_LRK10L-2	TraesCS3B02G294900	0.501916	0.82503	0.194399	0.935832	2.46528	0.196423	1.19382	0.473913	-0.657713	0.582257	1.40417	0.218686	3.8288	0.0372037	0.773305	0.690871	1.35628	0.447837	2.83102	0.0944678	2.36141	0.0802759	1.39486	0.158439
RLK-Pelle_LRR-IX	TraesCS2B02G602000	0.0312192	0.84077	0.128312	0.400359	0.061322	0.678966	0.113879	0.453271	0.0464372	0.751736	-0.522281	0.00175566	0.234709	0.130347	0.0980756	0.536765	-0.0521439	0.681339	0.10017	0.445455	-0.246393	0.208423	-0.357527	0.0135151
RLK-Pelle_LRR-XI-1	TraesCS5D02G218500	-2.46185	0.404274	-0.82924	0.838962	-0.256788	0.931611	-2.96189	0.406596	0.0126911	0.997518	0.112987	0.97791	1.58567	0.694546	-3.21571	0.245814	1.48542	0.479642	0.557828	0.891263	2.46164	0.426754	-0.233107	0.940962
RLK-Pelle_LRR-XII-1	TraesCS7D02G356200	0.0448603	0.951341	0.559027	0.349404	0.517727	0.252615	1.13546	0.0339632	1.42071	0.0121202	0.569561	0.308019	0.232372	0.618177	-0.022151	0.975821	0.502622	0.199918	0.547413	0.277715	0.00519871	0.990773	0.636478	0.185615
RLK-Pelle_RLCK-VIII	TraesCS7D02G267300	0.142269	0.71124	-0.353138	0.385612	0.163665	0.718032	-0.477315	0.220356	-0.332399	0.52454	-0.619941	0.22189	0.377843	0.250437	0.716822	0.0660287	0.516843	0.132627	0.0828153	0.84981	-0.227556	0.645829	-0.197037	0.674876
RLK-Pelle_SD-2b	TraesCS1B02G270300	3.5119	0.283064	0.323059	0.859661	2.75349	0.0287765	1.34059	0.0941151	6.57594	9.28511e-07	2.72474	0.235824	-0.273931	0.946477	1.09516	0.599453	5.52208	0.000512716	5.73138	0.000390608	4.29791	3.31202e-06	8.14815	5.03477e-11
RLK-Pelle_C-LEC	TraesCS3A02G078700	-0.176248	0.413627	0.0259014	0.896575	-0.212698	0.288334	0.0201607	0.921178	-0.181417	0.37347	0.0271348	0.887637	0.172883	0.349962	-0.278551	0.221886	0.0218692	0.892495	0.254358	0.266121	0.193385	0.355142	0.349359	0.0793284
RLK-Pelle_RLCK-VIIa-2	TraesCS5B02G208400	2.51742	0.527963	-4.35136	0.0653002	-0.675994	0.86842	0.863634	0.775447	3.67253	0.148803	-0.848786	0.83522	-0.273931	0.946477	3.47489	0.275396	1.54366	0.702919	-2.44145	0.543962	0.352603	0.887665	0.719505	0.853971
RLK-Pelle_RLCK-IXb	TraesCS4B02G098900	-0.374441	0.266425	0.284455	0.323997	-0.21773	0.527952	-0.0136651	0.967963	-0.0148248	0.962107	-0.123616	0.694313	-0.0358664	0.927994	-0.146227	0.589303	0.067513	0.797335	-0.170939	0.641165	-0.149842	0.670415	-0.446265	0.207152
RLK-Pelle_LRR-Xb-1	TraesCS6D02G115100	0.0175294	0.968218	-0.0585386	0.890864	0.213255	0.532698	0.134244	0.718064	-0.0917839	0.782402	0.552966	0.102437	-0.210148	0.611913	1.12643	0.00375229	-0.297434	0.363676	0.0509546	0.888804	0.589332	0.174262	0.726928	0.0416072
RLK-Pelle_SD-2b	TraesCS3D02G064700	1.02266	0.170586	-0.444234	0.502991	1.24449	0.0412479	1.71565	0.00117333	2.3693	3.24079e-05	1.88905	0.169958	-0.465158	0.446653	0.732883	0.274593	1.38211	0.0137193	0.857184	0.21554	2.42656	1.73277e-05	3.9675	3.33953e-13
RLK-Pelle_LRR-I-1	TraesCS3A02G335300	-0.0934951	0.564736	-0.13219	0.449281	-0.0392992	0.797236	-0.0427013	0.788476	-0.352198	0.0125633	-0.271739	0.0685579	-0.121914	0.408574	-0.120657	0.466576	-0.115972	0.416507	-0.015594	0.919666	-0.110006	0.470341	-0.142295	0.356895
RLK-Pelle_LRR-III	TraesCS4A02G180100	0.177574	0.618299	-0.437204	0.197702	0.422642	0.194732	-0.367936	0.252631	-0.0440622	0.896647	0.0693184	0.811132	0.560723	0.106902	0.152671	0.644329	0.0489625	0.847887	-0.386676	0.164378	-0.0709672	0.836682	-0.552089	0.0726493
RLK-Pelle_DLSV	TraesCS2A02G184500	0.256906	0.430169	-0.115822	0.626943	-0.143017	0.551194	0.490964	0.30786	0.242106	0.27814	0.47031	0.152915	-0.207269	0.513543	-0.366391	0.187668	0.118609	0.630301	0.458819	0.318588	0.441112	0.0566827	0.976351	0.00401965
RLK-Pelle_RLCK-VIIa-2	TraesCS4B02G207500	0.0166633	0.939221	-0.169248	0.489161	-0.515634	0.0356282	0.121558	0.574022	-0.362994	0.0904272	-0.0157683	0.945531	0.188914	0.389603	-0.151925	0.504971	-0.0742842	0.74759	0.171091	0.373602	-0.260763	0.264121	0.00675104	0.972245
RLK-Pelle_DLSV	TraesCS6B02G167900	1.04124	0.00289956	-0.117483	0.762521	0.158464	0.628038	1.14612	0.00896304	1.57309	1.21053e-08	2.10391	0.00173307	-0.0277143	0.935625	0.59926	0.12031	0.748767	0.0198328	0.775799	0.0304237	1.66622	6.72596e-09	2.94779	2.21841e-21
RLK-Pelle_LRR-VI-2	TraesCS2A02G088800	0.10127	0.56588	0.161539	0.357429	-0.0438651	0.792182	-0.0702943	0.643492	-0.150068	0.317641	-0.36812	0.0291349	0.0030481	0.98746	-0.202159	0.21292	-0.0970276	0.477559	0.20064	0.203147	-0.408844	0.012427	-0.286548	0.078725
RLK-Pelle_LRR-III	TraesCS2B02G538200	1.61512	0.506806	1.10553	0.614813	-1.16839	0.308618	3.27398	0.104648	0.0560158	0.9722	1.32575	0.307204	-2.81536	0.0699555	0.283791	0.865589	2.96546	0.0809818	-0.394666	0.81098	-0.760504	0.600275	2.59491	0.278936
RLK-Pelle_SD-2b	TraesCS5B02G532700	0.209195	0.282175	-0.252904	0.235135	-0.0880177	0.682888	-0.0354953	0.88762	-0.441303	0.0420709	0.197915	0.346098	-0.392826	0.071465	-0.363325	0.117042	-0.0599169	0.802258	0.131766	0.549647	-0.330621	0.217061	-0.320265	0.167211
RLK-Pelle_DLSV	TraesCS2B02G512400	0.4595	0.215238	0.198792	0.615912	0.137632	0.701644	0.268398	0.497629	1.41146	7.50048e-06	1.69145	9.05695e-09	-0.00784976	0.981539	0.0419883	0.900764	0.334759	0.249463	0.694673	0.0272449	1.07403	2.85272e-05	2.28213	4.73888e-19
RLK-Pelle_WAK	TraesCS2B02G536500	1.78176	0.00372556	0.857865	0.0535078	1.28696	0.00409257	1.72619	1.37733e-05	3.56989	2.68105e-19	2.53689	0.067054	0.669113	0.64503	1.56659	0.0024521	1.98061	1.26445e-07	2.34627	1.67403e-07	3.82769	8.33883e-26	5.20883	3.12653e-35
RLK-Pelle_DLSV	TraesCS3A02G323200	0.353648	0.182655	0.197421	0.45717	0.533289	0.0998086	1.28822	0.00025883	1.39696	1.28344e-06	1.42846	3.17124e-07	0.336571	0.152389	0.384438	0.173235	0.831621	0.000537883	1.08321	0.000541898	1.46156	2.95318e-08	2.1272	1.42124e-19
RLK-Pelle_WAK	TraesCS6A02G225300	-0.0260948	0.953473	-0.0525645	0.901103	0.162522	0.713531	1.2665	0.00191802	1.25808	3.70042e-05	1.7371	9.54219e-07	0.5094	0.266321	0.850618	0.0503363	0.12989	0.729866	0.885512	0.0346829	1.51879	9.67237e-06	2.31823	7.40186e-10
RLK-Pelle_DLSV	TraesCS3B02G352700	1.27128	0.231752	0.0412204	0.981022	4.7421	0.0417032	0.400157	0.728789	0.0126911	0.997518	-0.271298	0.878255	2.95327	0.0479343	3.81426	0.0153604	0.00365053	0.997908	1.66031	0.340739	-1.77886	0.50517	0.872918	0.802962
RLK-Pelle_DLSV	TraesCS3B02G038900	0.600784	0.419296	0.738257	0.16818	0.562918	0.388986	0.791276	0.0976181	2.02801	9.99479e-09	1.92379	0.028096	-0.212992	0.65251	0.0178085	0.974015	0.188366	0.670107	0.637594	0.288002	1.61394	0.000179849	2.77942	2.66084e-10
RLK-Pelle_LRR-XI-1	TraesCS2B02G138400	-1.39676	0.0406615	-0.510803	0.337152	-0.119188	0.8283	0.336008	0.482372	0.907115	0.17505	-0.15545	0.768375	0.487484	0.347827	0.142768	0.827447	0.474736	0.285344	-0.0163481	0.976975	-0.409696	0.45284	-0.297732	0.621038
RLK-Pelle_SD-2b	TraesCS3D02G156400	-0.797844	0.463086	0.521222	0.63073	-0.40726	0.731678	-0.742615	0.566159	-1.45333	0.303289	-1.78893	0.193056	-0.573323	0.583642	0.899452	0.364991	-0.651018	0.433046	-0.0256636	0.97705	-1.21844	0.156435	-3.77043	0.0568561
RLK-Pelle_LRR-XI-1	TraesCS4A02G388500	-1.03868	0.279333	-0.219444	0.733499	-0.419861	0.580057	0.607897	0.560803	0.633924	0.46013	0.113409	0.900315	-0.389802	0.707906	1.78587	0.103195	0.171334	0.796697	-0.811765	0.300437	-0.0259948	0.97505	-0.166517	0.862673
RLK-Pelle_DLSV	TraesCS5A02G206700	-0.109447	0.624255	-0.0273286	0.912886	0.514738	0.0143292	0.567491	0.00852459	0.917358	5.55538e-07	1.23965	0.00536823	0.0237428	0.914448	0.191565	0.451528	0.471034	0.00728705	0.734455	0.00124713	1.21012	7.06987e-07	1.87608	8.8453e-28
RLK-Pelle_DLSV	TraesCS2B02G568000	-0.137674	0.90386	0.0989305	0.871205	0.0294385	0.966842	-0.853269	0.468358	0.539509	0.440751	1.04506	0.130504	-0.980575	0.237451	1.03639	0.134912	1.24036	0.187282	2.46152	0.317528	1.07346	0.0977099	1.05283	0.190518
RLK-Pelle_LRR-XII-1	TraesCS3B02G292600	0.035634	0.949795	0.302029	0.651646	0.175952	0.846553	0.722481	0.366249	0.988285	0.208245	4.16781	0.000566803	0.104268	0.883425	0.74177	0.346804	1.55972	0.0225165	1.70299	0.0548063	0.754189	0.500995	1.89293	0.0698676
RLK-Pelle_LRR-XI-1	TraesCS4D02G088400	-0.229388	0.514793	-0.370323	0.249712	0.0855735	0.783454	-0.0302357	0.922471	0.50861	0.147653	-0.610791	0.0858037	-0.0286776	0.928939	-0.0315441	0.925732	-0.0717418	0.804974	-0.263704	0.379866	-0.165534	0.663529	0.286312	0.437811
RLK-Pelle_DLSV	TraesCS5D02G358000	0.6561	0.622513	0.272051	0.89397	-1.83048	0.13678	0.831814	0.458647	0.613551	0.437231	1.20125	0.190373	2.4338	0.289333	-2.31667	0.135849	0.47508	0.555778	0.0923008	0.947719	0.521364	0.499085	0.300975	0.769872
RLK-Pelle_DLSV	TraesCS7B02G388600	-0.690457	0.418858	-0.333727	0.668074	-1.02	0.25474	-0.189959	0.662624	0.00455919	0.994352	-0.64184	0.257245	0.143797	0.819894	0.0781738	0.900319	0.258372	0.644118	-0.246503	0.637228	0.73224	0.308063	0.801523	0.131882
RLK-Pelle_RLCK-VIIa-1	TraesCS1D02G235800	0.191723	0.219742	-0.19489	0.268691	-0.0787186	0.674252	-0.262443	0.0934936	-0.0126188	0.938206	-0.332881	0.0686282	0.0365554	0.809243	-0.0815653	0.651675	-0.159744	0.307432	-0.20404	0.255127	0.0973756	0.570466	-0.100579	0.613088
RLK-Pelle_WAK	TraesCS4A02G391600	-0.0270849	0.933153	-0.0899884	0.749514	-0.487974	0.118998	0.0692636	0.804142	0.27878	0.323175	-0.108306	0.774599	0.0563692	0.855855	0.114644	0.709114	0.229607	0.423567	-0.358843	0.234622	-0.0221456	0.944882	-0.311287	0.300195
RLK-Pelle_DLSV	TraesCS7D02G099300	-0.90644	0.472328	0.423725	0.621616	0.0470714	0.971738	-0.150915	0.8159	2.9597	0.000325841	1.92973	0.00268333	0.782208	0.571863	-0.634354	0.352553	0.486343	0.623297	0.249473	0.824749	1.91944	0.00392401	1.97286	0.00135035
RLK-Pelle_L-LEC	TraesCS5A02G051100	2.00408	0.529812	1.09431	0.788558	-1.9798	0.621333	-0.371706	0.885516	0.974472	0.81125	0.335707	0.897904	-1.2357	0.762017	0.429058	0.916258	-1.87264	0.64409	2.58809	0.489576	-0.00168705	0.999451	2.62669	0.275912
RLK-Pelle_RLCK-V	TraesCS1D02G272800	0.0747432	0.752296	0.0706239	0.719474	-0.0138029	0.951216	-0.116726	0.555421	-0.227788	0.248345	-0.464161	0.0277639	0.0621698	0.809764	0.12968	0.556449	-0.102417	0.542386	-0.162958	0.452004	-0.288604	0.231056	-0.181636	0.35705
RLK-Pelle_WAK	TraesCS2D02G509205	0.891436	0.137672	0.736085	0.258178	1.12227	0.0160416	2.47182	9.73181e-06	1.86286	0.000111094	2.34063	3.77838e-05	0.652669	0.325167	0.195136	0.761182	0.732527	0.106477	2.03571	0.00138376	2.84076	1.33073e-11	6.32292	1.9778e-15
RLK-Pelle_LRR-Xb-1	TraesCS3D02G311500	-0.195156	0.539014	0.0608212	0.834767	-0.554047	0.0326003	-0.0749567	0.772132	-0.447985	0.0582086	-0.473992	0.0630733	-0.114639	0.697813	-0.138998	0.640282	-0.0337115	0.860636	-0.00312835	0.988879	-0.196424	0.35733	-0.112593	0.652029
RLK-Pelle_SD-2b	TraesCS7D02G394400	0.359322	0.765056	-1.53935	0.0744223	-0.841266	0.431799	-1.9121	0.131851	0.836866	0.591019	0.316772	0.879296	-0.721764	0.490784	-1.93543	0.0298022	0.137238	0.900868	2.82888	0.226707	-1.12055	0.385852	0.00110044	0.999409
RLK-Pelle_SD-2b	TraesCS5A02G365400	0.250527	0.872402	1.18424	0.445	0.198911	0.906067	-0.643246	0.669637	0.61728	0.498902	-1.53687	0.205004	0.570937	0.754283	0.580772	0.677312	-0.230207	0.921699	1.55854	0.595087	1.47482	0.161408	2.61161	0.0378102
RLK-Pelle_L-LEC	TraesCS5D02G546700	-0.429956	0.653905	-1.26925	0.12444	-1.56138	0.138168	0.295628	0.734069	1.73267	0.105711	0.454495	0.565376	-0.225542	0.826377	0.0175767	0.979347	0.104414	0.903562	-0.558576	0.585004	0.118232	0.877868	1.40523	0.0314235
RLK-Pelle_Extensin	TraesCS6B02G425900	0.276685	0.377799	-0.205251	0.465451	0.280632	0.319221	0.0136963	0.961505	-0.25243	0.375963	-0.41065	0.121419	0.240355	0.485256	0.397536	0.207286	0.16099	0.528556	0.169143	0.52449	0.0976978	0.737034	0.205119	0.458276
RLK-Pelle_PERK-1	TraesCS4B02G233600	0.242972	0.0567567	-0.140237	0.674731	0.198407	0.596997	-0.0563304	0.763897	0.221498	0.684664	0.23826	0.765785	-0.0772932	0.571248	0.697513	2.80858e-05	0.110185	0.405439	0.321001	0.0888094	0.118959	0.79504	-0.12745	0.831469
RLK-Pelle_LRR-III	TraesCS2A02G253500	0.241204	0.327148	-0.636132	0.013148	0.0710188	0.768825	-0.0326968	0.869897	0.0896331	0.698559	-0.338365	0.119061	-0.00149396	0.99467	-0.311542	0.195239	-0.0794855	0.649207	0.0247486	0.913084	-0.257581	0.196669	-0.25117	0.223403
RLK-Pelle_LRR-XI-1	TraesCS1A02G006200	0.857251	0.643097	-3.05361	0.161463	-0.948482	0.60388	2.34713	0.0754735	3.09159	0.061328	1.99602	0.130652	-1.19823	0.652958	-1.1363	0.515609	0.472045	0.786412	-1.32602	0.407762	-2.5343	0.185449	-1.04394	0.777832
RLK-Pelle_DLSV	TraesCS6A02G276300	-0.260121	0.286731	0.0488545	0.87251	-0.0873773	0.718738	0.792325	0.00563634	1.04736	1.25459e-05	1.23736	5.00551e-06	-0.00439012	0.98786	0.422497	0.077055	0.0460356	0.830407	0.444643	0.171243	0.577968	0.039963	1.87016	6.85915e-16
RLK-Pelle_SD-2b	TraesCS5D02G243800	0.217196	0.80335	0.0610921	0.945135	0.324673	0.606654	2.58972	0.00813135	1.06763	0.396613	1.3569	0.0282673	0.091628	0.924639	0.738173	0.360788	0.856036	0.208971	0.454656	0.576051	0.532946	0.531278	0.513839	0.518784
RLK-Pelle_LRR-XI-1	TraesCS1B02G008500	-1.98556	0.126056	1.46012	0.488644	1.57444	0.531895	-0.560236	0.461018	2.55393	0.522013	0.528342	0.585946	-2.66687	0.0880638	-1.85523	0.244706	-0.889818	0.70816	0.262838	0.770008	0.937512	0.52924	1.73671	0.131261
RLK-Pelle_L-LEC	TraesCS2D02G219800	0.00773336	0.973199	0.0594923	0.769936	-0.17491	0.312783	0.288152	0.131952	0.599014	0.00222775	0.808217	0.000231189	0.266918	0.169577	0.423526	0.0249798	-0.0416986	0.774835	-0.0431631	0.849717	0.44717	0.0290057	0.40691	0.0544937
RLK-Pelle_DLSV	TraesCS4A02G467500	-0.377465	0.365921	0.201653	0.590416	0.18785	0.653228	0.153946	0.652306	0.411017	0.220776	0.403911	0.26598	-0.20269	0.647977	-0.485449	0.231612	0.57674	0.0895231	0.341555	0.427159	0.138516	0.67846	0.372665	0.298004
RLK-Pelle_LRR-VI-2	TraesCS2A02G580000	-0.0447039	0.767795	-0.0302058	0.842246	-0.220566	0.149516	-0.0864982	0.584532	-0.335629	0.0591145	-0.38701	0.0142362	0.0411973	0.777382	-0.0126108	0.936141	-0.182376	0.146844	-0.0529557	0.726708	-0.172371	0.307989	-0.255589	0.109115
RLK-Pelle_LRR-VIII-1	TraesCS2B02G452400	-0.293894	0.562678	0.307077	0.486842	0.143932	0.718936	0.401262	0.305734	1.29587	0.000963911	1.87981	1.1746e-05	0.0551106	0.912002	-0.656732	0.169869	0.291069	0.459202	0.804841	0.0779436	0.695327	0.0675154	1.89847	1.05509e-08
RLK-Pelle_DLSV	TraesCS3D02G501100	0.435175	0.245944	0.282298	0.463615	-0.301816	0.426574	0.132765	0.670004	0.561241	0.191587	-0.936497	0.00961407	-0.188975	0.694089	-0.0283774	0.940724	0.14082	0.669811	-0.226801	0.441239	0.0503461	0.898234	-0.209656	0.529339
RLK-Pelle_LRR-XI-1	TraesCS3B02G107600	0.209222	0.56441	0.03691	0.927003	-0.482871	0.0861359	-0.196996	0.543921	-0.385251	0.148971	-0.271354	0.306485	0.236868	0.564504	0.106746	0.746652	-0.160718	0.584285	0.65702	0.0402717	-0.0588866	0.847827	-0.252878	0.422938
RLK-Pelle_LRR-XI-1	TraesCS3B02G192500	-0.00906682	0.957389	-0.0655119	0.679256	-0.113391	0.468939	-0.0393827	0.769572	-0.204465	0.204887	-0.24603	0.11392	0.0452062	0.755606	0.204777	0.170504	-0.0260951	0.853926	-0.0121582	0.937761	0.000876409	0.995276	-0.281603	0.119471
RLK-Pelle_RLCK-II	TraesCS3A02G344400	0.40774	0.141467	0.369365	0.142257	0.696325	0.00501304	1.48928	6.50254e-08	2.51021	4.9272e-21	1.94717	0.00618375	0.458745	0.053578	0.0337134	0.913146	1.20633	1.07967e-06	1.33428	4.22726e-06	2.01758	1.93865e-17	3.0961	1.47544e-42
RLK-Pelle_LRR-XI-1	TraesCS7A02G012400	2.02092	0.204232	-0.210684	0.863941	0.88154	0.507121	-0.587902	0.814491	-0.124258	0.928248	-0.955482	0.795287	1.16412	0.399703	-1.44438	0.371037	0.889685	0.498505	1.01525	0.548808	-2.33864	0.2694	-3.17114	0.160981
RLK-Pelle_LRR-XII-1	TraesCS2D02G066800	0.083823	0.787859	0.237774	0.386937	-0.176912	0.525821	-0.0542724	0.865018	-0.485611	0.142832	-0.0344025	0.921305	-0.393861	0.196486	0.0159323	0.953785	-0.109974	0.652429	0.149505	0.583364	-0.384426	0.267802	0.331977	0.267584
RLK-Pelle_RLCK-VIIa-2	TraesCS7D02G130600	0.195964	0.4176	0.04454	0.834547	0.524071	0.0147155	0.272115	0.16964	0.481282	0.071647	0.845063	6.16962e-05	-0.011014	0.95944	0.115916	0.564066	0.26963	0.177463	0.271613	0.284615	0.330203	0.143636	0.277506	0.294387
RLK-Pelle_CR4L	TraesCS4B02G108900	-0.290705	0.18989	0.0366326	0.890411	-0.247846	0.192356	0.153602	0.446299	-0.294451	0.143003	-0.0742277	0.671821	0.163619	0.416184	0.0388396	0.880325	-0.0592967	0.747974	-0.0881129	0.676628	-0.225368	0.270046	-0.522094	0.0143449
RLK-Pelle_L-LEC	TraesCS7A02G507100	-0.0388102	0.992411	1.94109	0.550118	-0.709942	0.759829	-0.205818	0.844816	3.51908	0.000453015	3.58066	0.00123209	-0.303627	0.874255	1.17202	0.640335	1.43406	0.440671	2.72187	0.213476	3.3205	0.0118759	6.6088	4.3066e-06
RLK-Pelle_RLCK-VIIa-1	TraesCS7A02G460900	-1.0308	0.290129	0.202863	0.813871	-0.500545	0.570529	-0.267144	0.701178	0.106579	0.857474	-0.313757	0.650381	-1.27539	0.19872	-0.932352	0.348384	-0.404058	0.594419	-1.4838	0.0793756	-0.0889963	0.923192	-0.896678	0.215334
RLK-Pelle_L-LEC	TraesCS2B02G024000	1.47661	0.496564	1.64639	0.319948	-1.01152	0.789522	2.88028	0.418367	0.997543	0.701514	-2.53506	0.524595	0.685821	0.733982	0.0635881	0.971099	0.786594	0.847139	-0.550802	0.724328	-1.79789	0.535778	-0.448707	0.858338
RLK-Pelle_SD-2b	TraesCS4B02G132000	-0.115545	0.692852	-0.0384004	0.912373	-0.0864425	0.74011	-0.0879924	0.733964	-0.31992	0.239612	-0.510037	0.0826381	-0.0256668	0.934492	-0.344647	0.195055	0.0979115	0.674203	0.214664	0.438259	-0.221717	0.492842	-0.0892305	0.770301
RLK-Pelle_LRR-XIIIb	TraesCS7A02G066200	0.135312	0.56602	-0.0989697	0.627539	0.100155	0.612163	0.0249907	0.901922	-0.508419	0.00922455	-0.859881	0.000698298	-0.166423	0.412966	-0.330182	0.0689499	0.0523236	0.747351	-0.279802	0.178484	-0.481623	0.0097588	-0.399568	0.0694616
RLK-Pelle_LRR-Xb-1	TraesCS6B02G152800	-0.507898	0.718946	2.54831	0.0466996	0.272192	0.783406	1.3266	0.279717	2.42094	0.00634695	1.55865	0.0556841	-1.38264	0.358327	0.631553	0.580795	3.67743	0.000361593	1.7039	0.19904	1.87577	0.0425206	3.30188	5.95924e-06
RLK-Pelle_WAK	TraesCS5A02G249300	-0.422023	0.571422	-1.38888	0.0981223	0.733004	0.465641	-1.32911	0.00320123	0.546274	0.519088	2.42413	0.000242598	-1.60279	0.0513832	-1.08819	0.185902	0.763533	0.357294	0.663453	0.209154	0.759805	0.326358	3.10834	8.34254e-07
RLK-Pelle_LRR-XII-1	TraesCS7A02G058900	-2.09894	0.601847	-0.539828	0.80785	-0.675994	0.86842	-2.20801	0.319663	3.51901	0.224259	-1.92197	0.632955	-0.267867	0.908767	-2.13424	0.592699	0.714754	0.851231	-0.284177	0.930817	-0.862583	0.832581	2.92653	0.226857
RLK-Pelle_DLSV	TraesCS2B02G241400	0.745506	0.0128113	0.164227	0.488543	1.01194	0.000445328	2.52834	5.09441e-25	3.22586	5.80841e-31	2.58367	0.0104398	0.59435	0.0165857	0.705806	0.00282449	1.17306	1.14264e-09	2.32442	9.36336e-15	2.75122	6.53531e-27	4.2028	3.25427e-15
RLK-Pelle_SD-2b	TraesCS2D02G364200	-0.103318	0.778155	-0.37368	0.357304	1.03218	0.0105423	1.00868	0.0507058	0.850136	0.0388594	1.22422	0.025353	-0.102517	0.752457	0.421066	0.233742	1.0108	0.032577	0.289943	0.565392	1.29906	0.0176756	1.37891	0.0251089
RLK-Pelle_DLSV	TraesCS7B02G445400	0.30996	0.210686	0.0754333	0.719076	-0.0350045	0.854187	-0.0162024	0.933069	-0.211295	0.242405	-0.141888	0.499088	-0.0259998	0.897381	0.103113	0.618653	0.267547	0.117321	-0.0792907	0.705526	0.139601	0.535806	-0.185172	0.37542
RLK-Pelle_RLCK-VIIa-2	TraesCS2B02G422500	-0.772795	0.132027	0.164863	0.816236	0.568185	0.403228	-0.646492	0.353081	-0.582401	0.280321	0.870338	0.240881	1.45951	0.118986	0.839605	0.286678	0.315607	0.592775	-0.628826	0.335338	-0.56899	0.260723	0.335714	0.645435
RLK-Pelle_PERK-1	TraesCS3D02G290100	-0.294514	0.609361	-0.610736	0.332236	1.08163	0.0356979	1.26392	0.0145897	2.03286	0.0016812	1.65268	0.000893215	-0.660434	0.158503	0.685092	0.234324	0.668805	0.167805	0.819198	0.0963806	1.80271	0.0014612	2.27593	1.39932e-05
RLK-Pelle_RLCK-V	TraesCS4A02G178100	-0.0385027	0.780891	-0.04281	0.77263	-0.185162	0.228652	-0.0598975	0.652245	-0.383875	0.0123486	-0.563376	0.000670563	0.111582	0.40073	-0.00424449	0.976202	-0.0685044	0.605165	-0.0246232	0.864082	-0.0867486	0.548562	-0.460565	0.000593011
RLK-Pelle_LRR-XII-1	TraesCS6B02G320800	0.393034	0.523149	-0.317665	0.646347	0.375935	0.637129	-0.647124	0.104515	-0.0829146	0.882311	-0.0905337	0.824713	-1.57843	0.0131719	-1.62106	0.0353729	-0.270415	0.7667	-0.187979	0.687192	0.372755	0.577588	1.03568	0.0141215
RLK-Pelle_DLSV	TraesCS7B02G334100	0.115555	0.8826	0.473387	0.378644	0.263814	0.630834	0.885191	0.191552	3.10036	2.03051e-10	2.38943	0.00531403	-0.855197	0.136822	-0.973436	0.0965021	0.575445	0.184702	1.31727	0.0106578	1.89096	1.49239e-06	3.37783	1.26979e-18
RLK-Pelle_LRR-III	TraesCS4B02G241500	-0.228765	0.0830287	-0.229881	0.158178	-0.0152939	0.918018	-0.181427	0.114602	-0.31318	0.0279687	-0.513044	0.000169461	-0.186345	0.110604	0.119547	0.365146	-0.0596251	0.524674	-0.081279	0.489318	-0.347113	0.00433413	-0.484794	0.000369076
RLK-Pelle_LRR-V	TraesCS6A02G166100	-0.0106914	0.990165	-0.257839	0.717888	0.120289	0.861576	-0.580195	0.479155	0.843976	0.351705	0.066894	0.9227	0.981716	0.237934	-0.528821	0.488458	-0.0669163	0.927771	0.397255	0.611081	-0.778349	0.30508	-0.571372	0.440869
RLK-Pelle_LRR-XI-1	TraesCS1A02G444500	-0.326792	0.454119	0.79873	0.138676	-0.221478	0.560858	-0.24182	0.501377	-0.118291	0.761369	-0.381099	0.327658	-0.399348	0.335658	0.233929	0.493501	-0.0895933	0.769926	0.0851319	0.80829	-0.154642	0.684013	-0.154509	0.659145
RLK-Pelle_WAK_LRK10L-1	TraesCS5D02G455500	0.663501	0.0528683	-0.072447	0.843252	0.027744	0.939693	0.208791	0.642268	-0.437534	0.209303	0.11549	0.720813	-0.137657	0.648196	0.342441	0.351209	0.0786029	0.801464	0.577287	0.103504	0.393545	0.337357	0.553001	0.103487
RLK-Pelle_WAK	TraesCS7D02G480100	0.403168	0.670787	-1.78114	0.139107	0.09724	0.930193	-0.707052	0.492002	2.2478	0.0593617	4.05017	4.43547e-05	-0.728709	0.669406	-1.05812	0.404841	2.56244	0.0715582	0.0140018	0.985997	1.25386	0.291139	2.47109	0.00221102
RLK-Pelle_LRR-XII-1	TraesCS5B02G080100	0.0671984	0.865824	-0.00375545	0.991429	-1.20867	0.00298523	0.110635	0.680939	0.268267	0.342309	0.76787	0.00328102	-0.0426072	0.911151	-0.35065	0.38453	-0.210865	0.55999	0.177038	0.622493	0.0805155	0.824242	0.613008	0.0138327
RLK-Pelle_PERK-1	TraesCS1D02G004300	0.00917367	0.957467	-0.0802313	0.666136	0.0144538	0.935924	0.198562	0.270791	-0.0123639	0.931555	-0.0886905	0.588325	0.0976854	0.538512	0.226205	0.167195	-0.150547	0.318097	0.180709	0.246267	0.127406	0.499615	0.310445	0.0459367
RLK-Pelle_LRK10L-2	TraesCSU02G167900	1.31489	0.69446	1.91573	0.285882	-0.942919	0.732315	-0.849923	0.82365	1.99396	0.373861	-0.906434	0.596686	-2.28926	0.569528	3.32827	0.360828	0.727008	0.725906	2.08485	0.594525	5.1907	0.00649846	0.739382	0.770604
RLK-Pelle_LRR-III	TraesCS3D02G156100	-0.0285935	0.902157	0.0204453	0.929334	0.060863	0.756604	0.0430899	0.822005	0.0587162	0.800713	-0.516007	0.0185349	0.00998235	0.960001	0.0397961	0.86962	-0.182994	0.302898	0.16772	0.416348	-0.324749	0.116796	-0.407	0.071368
RLK-Pelle_RLCK-VIIa-1	TraesCS2D02G117200	0.0418481	0.906812	0.690157	0.0491877	-0.413778	0.17884	-0.0193154	0.952013	-0.218156	0.406725	-0.166362	0.52709	-0.00265169	0.993714	-0.160416	0.602971	-0.0987537	0.710712	0.0218988	0.941348	-0.503834	0.0948924	0.0367388	0.895139
RLK-Pelle_LRR-Xb-1	TraesCS6A02G125500	0.873799	0.415537	-0.159285	0.901312	-1.09268	0.291103	0.880362	0.494967	0.297109	0.731757	-0.170963	0.90105	0.675646	0.479321	0.476867	0.69782	0.499814	0.61882	1.6994	0.215346	0.74117	0.52066	1.47002	0.0562451
RLK-Pelle_LRR-XII-1	TraesCS1D02G317600	0.701014	0.665364	-0.889201	0.526793	-1.54932	0.373103	-0.488498	0.751743	0.056702	0.961297	0.376054	0.759513	-0.381467	0.757269	-0.414279	0.793371	3.43098	0.025098	-0.567154	0.778569	0.652241	0.705725	-0.317545	0.849813
RLK-Pelle_LRR-Xb-1	TraesCS6B02G193600	-0.248577	0.656639	-0.122364	0.766202	-0.419944	0.33128	0.54816	0.20833	0.874085	0.0491941	1.36501	0.00338955	-0.257822	0.638288	-0.196714	0.680675	0.28345	0.53062	0.327705	0.506099	0.0850446	0.861037	0.243919	0.587217
RLK-Pelle_DLSV	TraesCS2A02G211900	0.114281	0.732142	-0.100255	0.716896	0.227042	0.482442	1.18912	0.000274313	1.86055	1.08045e-12	1.79998	9.59743e-09	0.492795	0.156052	0.429573	0.219301	0.517752	0.102734	0.761247	0.0603638	1.98102	9.6427e-10	2.40875	3.25298e-18
RLK-Pelle_DLSV	TraesCS4D02G310900	1.28753	0.273168	0.212444	0.811993	-0.393644	0.61641	1.64618	0.219888	0.652874	0.448916	1.71251	0.0135874	-0.818024	0.436523	-0.29994	0.722328	0.376987	0.601385	0.206463	0.842872	0.0119117	0.989746	-0.888793	0.434696
RLK-Pelle_DLSV	TraesCS5D02G191800	0.197859	0.44225	0.342971	0.17105	0.486236	0.0836675	0.870926	0.00282203	0.757491	0.00301289	1.3157	1.05925e-06	-0.0983685	0.668127	-0.0846456	0.775947	0.258986	0.27302	0.575168	0.0401156	1.07127	0.000130833	1.64484	1.70311e-11
RLK-Pelle_LRR-XII-1	TraesCS7D02G355600	3.31464	0.0647855	0.0477088	0.967764	-0.317375	0.822743	0.340244	0.757323	4.25712	0.023773	0.284378	0.827101	0.695768	0.53904	2.09176	0.354456	-0.67836	0.52255	0.595488	0.7491	3.43249	0.00967826	-1.25801	0.479563
RLK-Pelle_DLSV	TraesCS4A02G467700	1.42018	0.0536739	-0.62132	0.4231	-0.65702	0.38196	0.145924	0.820791	-0.623022	0.428192	0.597032	0.481072	-0.0686823	0.911178	0.556225	0.489598	0.714251	0.373803	0.45048	0.490685	0.395381	0.5594	0.0795668	0.933309
RLK-Pelle_LRR-III	TraesCS5B02G158000	-0.117854	0.869086	-0.49219	0.29136	0.0446992	0.929977	-0.000830582	0.998933	0.0510168	0.925716	0.563694	0.309946	0.189037	0.673299	-0.539485	0.284613	0.201572	0.63562	-0.220144	0.68613	0.160719	0.81054	0.054231	0.9233
RLK-Pelle_Extensin	TraesCS1D02G129100	-0.0771297	0.870341	0.780872	0.0351675	0.60366	0.0946397	-0.115812	0.795705	0.127163	0.72343	0.00343684	0.993603	-0.455599	0.242171	0.236084	0.547554	0.100172	0.788742	0.559302	0.191403	0.077133	0.857186	0.0518795	0.908655
RLK-Pelle_DLSV	TraesCS3D02G316400	-0.111442	0.822884	0.218531	0.575334	-0.224972	0.616087	-0.192569	0.636035	0.491811	0.176066	1.25703	5.58174e-05	0.490868	0.428558	0.601551	0.202477	0.140124	0.711083	0.658036	0.18414	1.04014	0.00239148	2.02184	4.24117e-08
RLK-Pelle_DLSV	TraesCS5A02G537900	4.43158	0.0691991	0.758264	0.572626	0.283446	0.863057	0.351549	0.837092	1.76885	0.483495	0.46314	0.890921	-1.87036	0.194721	3.22662	0.0530403	1.67003	0.161177	2.09322	0.285276	0.563841	0.766367	2.77987	0.263008
RLK-Pelle_SD-2b	TraesCS3D02G062500	-0.38726	0.524616	0.351686	0.654341	0.0975269	0.881627	0.190748	0.845713	-0.114465	0.886383	-0.45819	0.659493	-0.565434	0.447761	-0.785394	0.316194	-0.377306	0.646443	-0.504164	0.579361	0.452845	0.682338	0.488976	0.664027
RLK-Pelle_LRK10L-2	TraesCS3B02G055700	-0.0885378	0.917659	-0.485477	0.408345	0.465662	0.497429	0.283624	0.575429	0.8668	0.123488	0.787131	0.205558	-0.344263	0.521082	0.482194	0.350568	1.23388	0.0354208	2.0867	0.000211525	0.197275	0.738453	1.14961	0.0194465
RLK-Pelle_LRR-Xb-1	TraesCS6A02G124900	0.395711	0.816109	-0.0514888	0.980381	0.649674	0.574806	4.87488	0.00770101	-0.0151884	0.988101	0.749352	0.642374	-2.13235	0.134509	0.506853	0.689231	0.26771	0.811995	2.85102	0.047396	1.40326	0.288392	5.08543	0.00593176
RLK-Pelle_LRR-XI-1	TraesCS1A02G006800	-0.723856	0.626354	-0.140379	0.902914	0.0874828	0.923674	0.933208	0.222549	1.56701	0.0149046	1.53976	0.00202195	-1.50521	0.323885	-2.31645	0.0859436	0.818374	0.324942	0.776864	0.396252	3.0024	1.36201e-05	6.19051	7.4469e-08
RLK-Pelle_DLSV	TraesCS4A02G484000	-0.0718927	0.846398	-0.114346	0.775811	0.158899	0.689769	-0.108066	0.817551	0.117119	0.778036	0.712844	0.0377292	-0.495538	0.180641	0.402752	0.280565	0.317235	0.489325	0.322728	0.524253	0.63844	0.10473	1.62681	0.000116297
RLK-Pelle_LRR-XII-1	TraesCS3B02G550900	0.219606	0.548892	0.233241	0.52278	0.04752	0.931775	0.0903591	0.850658	-0.572898	0.334077	0.437037	0.421977	-0.0934243	0.76683	-0.697176	0.0665894	-0.116502	0.810879	1.46098	0.0191317	-0.309458	0.612103	-0.301598	0.631319
RLK-Pelle_DLSV	TraesCS3A02G477300	-1.06666	0.724989	1.04081	0.633047	1.12366	0.630031	3.58988	0.000276016	4.56651	1.14905e-10	3.1537	0.043019	-3.29466	0.329136	0.276202	0.932892	3.11116	0.327808	3.10207	0.0249663	5.24307	2.18946e-10	6.87891	3.53366e-18
RLK-Pelle_SD-2b	TraesCS3D02G156200	0.641774	0.47269	0.232969	0.699845	0.459773	0.352121	1.65713	0.006686	1.91145	0.00121756	0.0249334	0.97853	0.188493	0.795624	0.488849	0.378832	0.675022	0.198757	-0.553667	0.403815	1.50509	0.0504237	0.266058	0.663541
RLK-Pelle_LRR-Xb-1	TraesCS4D02G109000	0.383833	0.503616	0.701831	0.172242	0.913597	0.0241587	1.50975	0.00043836	3.26229	1.77788e-14	2.12013	1.68736e-06	-0.885606	0.0958359	0.720091	0.235569	0.968264	0.0227213	1.77842	2.98651e-05	2.6499	5.39257e-09	3.95047	3.87028e-20
RLK-Pelle_LRK10L-2	TraesCS1D02G015400	-0.620833	0.0915199	-0.0490542	0.840203	0.112093	0.719166	-0.370042	0.381698	0.723792	0.00812504	1.33632	1.01221e-05	-0.100142	0.783843	-0.541565	0.074686	-0.212634	0.490584	-0.112617	0.784429	0.441842	0.143452	1.48605	2.26217e-07
RLK-Pelle_L-LEC	TraesCS4A02G315100	-0.421298	0.867659	3.39012	0.102756	-0.275781	0.891256	-0.782701	0.521407	1.90526	0.100597	3.0601	0.000201063	-2.90481	0.145719	-0.598554	0.777318	1.80414	0.384073	0.0661086	0.976214	1.28595	0.193722	3.35934	1.95463e-06
RLK-Pelle_RLCK-IXb	TraesCS4B02G371600	0.833438	0.288542	-0.127582	0.832372	-0.146017	0.846341	0.0249776	0.969339	-0.227479	0.723142	0.652039	0.372643	-0.348106	0.640386	0.339156	0.622952	-0.0714243	0.895995	-0.3633	0.559886	0.302469	0.581162	1.48983	0.0349189
RLK-Pelle_RLCK-IXa	TraesCS3A02G443800	0.216397	0.263166	0.171096	0.343279	0.478766	0.0118536	0.597418	0.000592327	0.782244	5.55903e-05	0.643173	0.00390526	0.175187	0.276096	0.0542748	0.820992	0.214928	0.228619	0.306583	0.228789	0.597094	0.0155257	0.682803	0.00246537
RLK-Pelle_URK-1	TraesCS2B02G319500	0.226979	0.593785	-0.305694	0.484429	0.227141	0.568627	0.503117	0.173051	0.0700346	0.834164	-0.333747	0.37765	0.0425111	0.920997	-0.0851555	0.868854	0.401046	0.338862	0.0494416	0.896688	-0.198243	0.622573	-0.542479	0.106837
RLK-Pelle_LRR-XII-1	TraesCS2A02G068600	1.55161	0.42797	3.97853	0.12609	0.534826	0.818935	-0.695304	0.670714	2.52101	0.334379	1.50752	0.558784	-0.198137	0.955967	-0.532715	0.896129	-1.03356	0.663762	0.583637	0.759049	-0.750833	0.71759	3.87516	0.0336056
RLK-Pelle_SD-2b	TraesCS3B02G435200	0.293375	0.425633	-0.167644	0.653362	0.16744	0.657509	0.736517	0.0411137	-0.0633012	0.885093	0.134509	0.720353	-0.161382	0.652704	0.291802	0.443385	0.21606	0.514446	-0.113309	0.752704	-0.366818	0.406655	-0.26607	0.474365
RLK-Pelle_RLCK-VIII	TraesCS7A02G267400	0.0115755	0.983509	-0.0288695	0.955989	-0.384184	0.494216	1.04262	0.182248	0.566864	0.375356	0.0116937	0.986502	-0.499285	0.218463	-0.602278	0.283954	-0.538518	0.366972	0.0971455	0.89383	0.79756	0.338834	-0.596003	0.48109
RLK-Pelle_RLCK-VIIa-1	TraesCS3D02G182300	0.0835726	0.707295	-0.377283	0.0803123	0.177728	0.420697	0.101556	0.647214	0.07903	0.721946	0.183387	0.493992	-0.00646416	0.977699	0.19922	0.365342	0.396463	0.0728761	0.228649	0.400394	0.298174	0.212283	0.320672	0.204245
RLK-Pelle_LRR-XII-1	TraesCS7A02G364500	-0.0906601	0.977171	-0.529428	0.726209	0.905644	0.505039	-1.05468	0.193386	2.22539	0.00643887	1.98906	0.0192877	-1.05645	0.620055	-0.612661	0.742534	0.0376848	0.97313	-0.342222	0.820949	1.97748	0.00766295	5.53279	4.25879e-06
RLK-Pelle_RLCK-IV	TraesCS4A02G414700	0.402683	0.497447	0.127416	0.825951	0.222339	0.687196	-0.0547571	0.88517	2.83813	7.84719e-14	2.90835	0.00231765	-0.358757	0.477188	0.15586	0.802094	0.618732	0.145738	0.445807	0.353631	2.80844	4.99029e-15	4.04072	2.67658e-45
RLK-Pelle_LRK10L-2	TraesCSU02G046400	1.03747	0.656297	-0.0454509	0.982232	-0.614388	0.753841	0.663773	0.616262	2.85903	0.40398	1.50999	0.271692	-1.64033	0.599451	-1.2852	0.682525	3.82672	0.0899124	-0.00239332	0.998635	1.92314	0.634154	3.78923	0.154202
RLK-Pelle_WAK	TraesCS2A02G377700	0.502227	0.873375	0.680318	0.75756	2.07502	0.530714	0.911283	0.807989	-0.483243	0.848103	3.97071	0.194667	-0.710886	0.610322	2.89733	0.135841	1.0711	0.75434	-0.403952	0.921141	2.91139	0.428657	3.85679	0.0412728
RLK-Pelle_L-LEC	TraesCS5D02G061500	0.485585	0.67356	0.834202	0.604134	-0.107543	0.943314	1.40017	0.106498	7.62819	6.61856e-09	2.98103	0.197756	-1.4813	0.427718	-2.18909	0.267963	3.06069	0.299353	1.35498	0.118687	7.21692	2.03008e-07	8.06399	7.67647e-11
RLK-Pelle_RLCK-VIIa-2	TraesCS7B02G069100	-0.150617	0.432237	0.222936	0.259902	0.123229	0.517682	-0.061008	0.7352	0.0607266	0.762354	0.531858	0.00308885	0.0574258	0.742162	0.176577	0.426152	0.0433783	0.787373	0.3752	0.0323344	-0.0928317	0.666982	0.195944	0.278448
RLK-Pelle_RLCK-VIII	TraesCS1D02G081400	-0.0248511	0.836653	-0.0943176	0.527895	0.107239	0.424246	0.268878	0.0289606	0.290431	0.0208845	0.393475	0.0127648	0.140884	0.251059	0.0995146	0.466626	0.226537	0.0443613	0.257884	0.038373	0.397123	0.00223174	0.525675	1.84736e-05
RLK-Pelle_CrRLK1L-1	TraesCS3D02G072200	-0.704907	0.241958	0.0967945	0.887439	-0.0873052	0.89555	0.659006	0.273252	-0.0221683	0.966614	-0.290447	0.588296	-0.807823	0.136128	0.127185	0.840187	-0.233632	0.650963	0.247814	0.662343	-0.107927	0.87574	-0.409798	0.491235
RLK-Pelle_SD-2b	TraesCS3A02G063700	0.97639	0.636343	-3.56007	0.204893	2.76792	0.0437251	1.67473	0.176501	4.07283	0.0211181	0.858913	0.305406	-0.737733	0.697917	0.107832	0.969747	-0.818127	0.550324	1.65332	0.140868	2.93448	0.0238233	1.2143	0.149982
RLK-Pelle_DLSV	TraesCS2D02G484700	-0.00835135	0.987573	-1.19686	0.0189276	-0.116778	0.775196	0.108496	0.77967	-0.17643	0.668843	0.0712484	0.886553	0.376568	0.393625	0.430677	0.276726	-0.0589345	0.858688	-0.0209044	0.952151	-1.14886	0.0150172	-0.135129	0.759607
RLK-Pelle_L-LEC	TraesCS1B02G410600	-0.619305	0.878814	-2.29444	0.56181	0.518638	0.796006	-4.19411	0.0775582	0.618901	0.737605	0.0973898	0.941995	1.52142	0.706741	-1.23343	0.760605	0.750634	0.639598	1.59817	0.356284	-2.53363	0.0647664	2.28038	0.336364
RLK-Pelle_RLCK-IXb	TraesCS3A02G208900	-0.103991	0.565002	-0.0165228	0.943963	0.355309	0.5005	-0.23207	0.381454	0.554197	0.15298	0.00888694	0.993046	-0.322737	0.0259287	0.265059	0.516405	-0.0682148	0.723406	0.141329	0.534447	0.52574	0.522141	-0.133091	0.895361
RLK-Pelle_LRR-XII-1	TraesCS7A02G476700	0.978018	0.164232	0.603058	0.352357	0.233341	0.635592	1.21022	0.0721008	2.4532	1.1393e-07	2.83085	0.0413769	-0.411911	0.536639	0.158492	0.779685	0.619993	0.152367	1.71999	0.00232072	2.25483	2.64739e-06	3.11716	1.40543e-15
RLK-Pelle_LRR-XII-1	TraesCS7D02G355800	0.955258	0.607665	0.392783	0.858989	-3.68116	0.170713	2.07539	0.443361	3.47719	0.0107396	2.21535	0.0623895	2.52032	0.309688	1.11707	0.542444	-0.0414804	0.981909	3.24731	0.253939	3.81763	5.44408e-05	2.69294	0.0697368
RLK-Pelle_RLCK-IXb	TraesCS6B02G213600	0.020225	0.936387	0.223881	0.418352	0.77397	0.0393087	0.115932	0.682135	0.62034	0.313646	-0.529902	0.49125	0.113903	0.700376	0.486248	0.0986878	-0.111081	0.64548	-0.0510029	0.873434	-0.0117351	0.980875	-0.657425	0.307121
RLK-Pelle_RLCK-VIIa-2	TraesCS5B02G493500	-0.240178	0.257195	-0.11772	0.583843	0.168545	0.435441	-0.0422028	0.835472	-0.0138766	0.947514	-0.590976	0.0275639	0.0681729	0.767973	-0.0650669	0.764174	-0.228558	0.168661	-0.138905	0.497239	0.0366362	0.875322	0.040183	0.859455
RLK-Pelle_RLCK-XII-1	TraesCS1B02G192300	0.00328201	0.990514	0.110221	0.695598	0.0390143	0.888968	0.0810806	0.724848	-0.582827	0.0192871	-0.350896	0.143853	0.00021443	0.999362	-0.38162	0.162183	-0.332938	0.115453	-0.0755923	0.784256	-0.617344	0.0161136	-0.59804	0.0180667
RLK-Pelle_L-LEC	TraesCS5B02G057205	1.7711	0.182491	0.173825	0.889506	-1.35682	0.178042	-0.475432	0.571373	-0.0323651	0.977709	-0.392749	0.687004	-1.04405	0.234575	0.35088	0.778368	0.844838	0.307029	-0.601089	0.483707	0.225327	0.84042	-0.28256	0.773429
RLK-Pelle_CrRLK1L-1	TraesCS1D02G228900	0.0670776	0.633967	-0.165641	0.310264	-0.118731	0.465971	0.0755423	0.560064	-0.0687043	0.688047	-0.14928	0.307135	-0.117939	0.356086	0.0975308	0.479752	0.00268957	0.981818	-0.20164	0.113215	-0.500738	0.00188184	-0.310955	0.0266152
RLK-Pelle_LRR-XI-1	TraesCS3D02G276200	0.522239	0.0480346	0.279478	0.336907	1.24078	7.17878e-07	2.03632	8.48072e-16	3.37356	3.19487e-57	2.79862	0.0196495	0.842559	0.00185068	0.403572	0.197916	1.41887	5.02221e-10	2.00654	4.07274e-14	3.21478	1.82883e-66	5.35622	6.55599e-122
RLK-Pelle_L-LEC	TraesCS2D02G137400	-1.41929	0.0398723	0.50258	0.478609	1.56497	0.00729902	1.60892	0.0118464	1.11167	0.0253352	1.51216	0.000711881	0.0307137	0.965228	0.531052	0.382837	0.457716	0.54333	0.784688	0.286316	1.055	0.037974	2.019	0.000167528
RLK-Pelle_LRR-Xb-1	TraesCS2A02G550200	0.23771	0.297859	-0.1926	0.478494	-0.150426	0.479109	-0.236918	0.244811	-0.18952	0.303035	-0.314936	0.0837031	-0.111573	0.649312	0.0785583	0.767552	0.0438981	0.825059	-0.157298	0.425439	0.425006	0.0826	0.0292706	0.879267
RLK-Pelle_LRR-XI-1	TraesCS3D02G145100	-0.37355	0.283978	-0.272804	0.354069	-0.240226	0.426146	-0.0255134	0.924492	-0.291326	0.387325	-0.527012	0.0763361	-0.226615	0.44627	0.547327	0.0664363	0.375068	0.163394	0.0713016	0.788141	-0.525139	0.0926541	-0.862256	0.00262743
RLK-Pelle_LRR-II	TraesCS7B02G182300	-0.0143147	0.953149	-0.0785997	0.739934	0.0389622	0.864521	-0.0114246	0.957799	-0.548621	0.0196932	-0.336196	0.102989	0.0815251	0.72189	-0.293414	0.160707	0.161256	0.413277	0.0355446	0.877832	0.0216704	0.920057	-0.0260916	0.916115
RLK-Pelle_LRR-I-1	TraesCS6D02G112200	0.962728	0.0585031	0.0716913	0.906812	0.251404	0.75273	0.908487	0.15073	1.59973	0.00129113	2.02342	2.95243e-05	0.180069	0.743757	0.103028	0.871634	0.382175	0.521516	1.17889	0.0819322	2.21352	5.58202e-05	2.482	1.06047e-08
RLK-Pelle_SD-2b	TraesCS2B02G554700	3.55631	0.27013	-0.969099	0.536286	4.90045	0.0251051	-1.01725	0.666514	3.71178	0.0477585	3.5263	0.200346	-1.2357	0.762017	-2.8961	0.339543	2.13859	0.405156	3.37696	0.0749058	0.529011	0.829936	5.13832	0.190038
RLK-Pelle_PERK-1	TraesCS3A02G229800	-0.0239204	0.896107	-0.1238	0.587186	0.271626	0.207951	-0.0280747	0.899128	0.226443	0.415386	-0.0867142	0.923948	-0.0461707	0.773561	0.333602	0.0464562	0.00998182	0.948991	-0.0379916	0.857582	-0.00102891	0.997326	-0.432062	0.525541
RLK-Pelle_RLCK-VIII	TraesCS5B02G296900	0.067856	0.777642	0.115543	0.614718	-0.182057	0.453888	-0.268181	0.194055	-0.0923749	0.628624	-0.144157	0.46371	-0.0241971	0.926154	-0.0659393	0.770532	0.0816204	0.718284	0.181752	0.397862	-0.123903	0.589437	-0.0293979	0.883538
RLK-Pelle_RLCK-VIIa-2	TraesCS6D02G316600	-0.199585	0.619656	0.460507	0.214175	0.661558	0.0620475	0.565582	0.103422	0.639542	0.0866804	1.96989	0.0144041	-0.0452076	0.895795	0.107299	0.785477	0.197574	0.550896	0.639114	0.0407391	0.841423	0.0207211	2.51539	1.02886e-17
RLK-Pelle_LRR-XII-1	TraesCS6D02G002200	0.408964	0.349583	-0.311379	0.46012	-0.170294	0.792141	-0.221073	0.602923	0.42138	0.542356	0.434026	0.47382	-0.21375	0.697023	-0.674455	0.119897	0.562006	0.355688	0.970674	0.0294803	2.98573	0.00148287	1.31566	0.0559657
RLK-Pelle_RLCK-IXa	TraesCS1A02G236900	-0.70282	0.173329	0.539735	0.253569	-0.496088	0.218456	0.93393	0.0440728	-0.438829	0.369562	-0.378564	0.417748	-0.0259918	0.953894	-0.957365	0.0207768	0.507664	0.133809	0.116464	0.74699	0.320681	0.53838	-1.33799	0.00054159
RLK-Pelle_PERK-2	TraesCS3A02G216100	0.00901949	0.968216	-0.488623	0.0285444	-0.268531	0.240192	-0.159799	0.475743	0.00606566	0.975968	0.11271	0.599915	-0.0343691	0.876126	0.290864	0.222363	-0.198677	0.35988	-0.251487	0.257375	-0.417611	0.0523715	-0.202905	0.410316
RLK-Pelle_DLSV	TraesCS7B02G195500	0.172008	0.714319	0.103727	0.846355	-0.058856	0.911773	-0.730582	0.134798	-0.289604	0.502753	-0.575823	0.142731	-0.622432	0.114422	1.21212	0.0411704	-0.126002	0.802808	-0.248293	0.641856	-0.116107	0.81252	0.207594	0.617194
RLK-Pelle_RLCK-IV	TraesCS5B02G160500	0.1881	0.188798	0.179715	0.230669	-0.016773	0.915215	0.443734	0.0112243	0.371282	0.0177459	0.755469	0.000233428	0.180659	0.260648	-0.130865	0.357501	0.168494	0.194996	0.0658242	0.765988	0.628437	7.69153e-05	0.852405	1.54187e-07
RLK-Pelle_LRR-XI-1	TraesCS1A02G006300	3.41195	0.123843	-0.00430518	0.99724	1.07515	0.516737	-0.99576	0.384091	0.795476	0.667373	1.56787	0.238001	4.30651	0.00876243	-0.795355	0.640779	-1.63637	0.384758	1.1935	0.549148	1.54332	0.354671	3.95009	0.000822172
RLK-Pelle_LRR-XI-1	TraesCS5A02G334700	0.212844	0.952112	0.2725	0.905506	1.55296	0.342108	2.2168	0.440572	2.90101	0.223364	0.18632	0.882201	-1.32943	0.640079	-0.532715	0.896129	-0.988395	0.544416	-2.26787	0.422686	-0.139399	0.943172	0.941555	0.723955
RLK-Pelle_LRR-II	TraesCS7A02G211100	-0.150627	0.681573	0.0488995	0.879314	0.116022	0.659817	-0.0845014	0.796727	-0.366964	0.238412	0.275931	0.434903	-0.013443	0.971631	-0.0383185	0.907214	0.27672	0.228174	0.167248	0.656248	-0.967339	0.00736614	-0.407394	0.263825
RLK-Pelle_DLSV	TraesCS2B02G241700	0.0514567	0.953545	0.565697	0.589773	0.570521	0.455444	1.22402	0.0811446	1.22293	0.156277	1.88055	0.000370818	-0.828212	0.307123	0.811396	0.294794	0.408717	0.559947	0.09356	0.882891	1.74642	0.0512742	1.95964	0.00175132
RLK-Pelle_LRR-XII-1	TraesCS7A02G377900	0.421753	0.436124	0.814306	0.0914975	1.54303	0.0458393	2.77281	0.00919297	0.379298	0.636548	1.63367	0.0761827	0.280458	0.506149	0.90555	0.118021	1.28359	0.032855	2.27905	0.0415412	3.42113	0.00613673	1.47172	0.0931582
RLK-Pelle_L-LEC	TraesCS5A02G084400	2.9707	0.429197	0.132533	0.974089	3.51932	0.288789	1.13667	0.693409	3.24882	0.293683	1.96906	0.338597	3.72956	0.148791	2.07082	0.609488	2.90067	0.232234	-1.84543	0.463713	0.0991902	0.980607	3.44007	0.0453603
RLK-Pelle_SD-2b	TraesCS2A02G580900	1.12942	0.207936	-0.979817	0.207838	-0.221185	0.80511	0.0815936	0.893699	0.534131	0.631964	1.3567	0.0143728	0.571715	0.526695	-0.970851	0.139886	0.80845	0.45215	0.302195	0.623365	0.665925	0.451178	1.41279	0.0238828
RLK-Pelle_DLSV	TraesCS7A02G541000	-1.4073	0.153797	1.64122	0.115321	-0.0304894	0.983583	-0.126502	0.932885	0.905112	0.395878	-0.182406	0.892009	-0.343719	0.738591	-4.07175	0.0200915	2.08525	0.420602	-0.106157	0.940171	1.44805	0.202846	0.279694	0.831894
RLK-Pelle_LRR-II	TraesCS3A02G302200	0.180192	0.175675	0.00871761	0.954503	0.156774	0.310553	0.458186	0.00271491	0.591539	3.60825e-05	0.737665	1.27948e-05	0.142335	0.285147	0.017769	0.895927	0.151133	0.305694	0.143515	0.364377	0.51427	0.000237199	0.784702	5.59959e-08
RLK-Pelle_RLCK-V	TraesCS3A02G227100	0.265585	0.130644	-0.0318158	0.876298	-0.18817	0.304571	-0.103515	0.502285	0.160269	0.334923	-0.120444	0.49902	-0.0137934	0.934922	0.0466983	0.807379	0.123921	0.380665	-0.116274	0.469799	-0.0536726	0.750408	0.116018	0.482209
RLK-Pelle_DLSV	TraesCS6A02G000500	0.32903	0.288023	-0.121948	0.664211	0.488075	0.128881	0.5225	0.0355963	0.706823	0.0187149	1.03695	0.00131962	-0.405325	0.166748	0.444402	0.103832	0.0446875	0.856734	0.495189	0.127109	1.26662	4.57502e-06	0.925779	0.000821081
RLK-Pelle_WAK	TraesCS6D02G362100	2.63885	0.277298	1.09431	0.788558	3.61728	0.266865	4.73282	0.00431081	3.12494	0.0111612	2.1557	0.273314	2.12441	0.589494	0.997543	0.747133	2.10798	0.18618	4.48822	0.0048707	6.11839	3.08463e-05	7.69347	5.95172e-09
RLK-Pelle_DLSV	TraesCS7B02G461600	0.162523	0.803091	0.122676	0.8217	0.0397975	0.939992	-0.391009	0.478511	0.607604	0.227965	1.20624	0.0842932	0.274208	0.706802	-0.157615	0.792717	0.326576	0.456249	0.215075	0.703907	0.420682	0.51987	1.8044	0.00869896
RLK-Pelle_LRR-XI-1	TraesCS3D02G452300	-1.44532	0.108315	-0.440908	0.580013	-0.127063	0.828627	2.00694	0.00387721	2.30778	4.54723e-05	2.51613	3.28577e-06	0.179793	0.836489	1.07808	0.229209	1.61612	0.0228015	0.957752	0.0684397	1.89682	5.77514e-06	3.67127	5.41668e-12
RLK-Pelle_LRR-III	TraesCS2B02G106900	-3.08457	0.099451	1.5783	0.298318	-0.0774085	0.951709	0.568913	0.489513	-0.616477	0.636452	-1.3773	0.266267	-1.2565	0.553368	-2.41893	0.350517	1.20713	0.294797	-0.232872	0.827164	-0.617606	0.737395	-1.03669	0.443848
RLK-Pelle_URK-1	TraesCS2D02G301500	0.258729	0.54002	0.465786	0.268064	0.252645	0.596336	-0.754922	0.101258	-0.871994	0.0437103	-1.48905	0.00422023	-0.448771	0.337709	-0.204797	0.647318	-0.0638924	0.878659	0.0332134	0.933617	0.0215436	0.962353	0.249888	0.533493
RLK-Pelle_RLCK-VI	TraesCS5D02G520200	0.0134084	0.928318	-0.12089	0.459011	-0.158954	0.275967	-0.139931	0.396165	-0.136921	0.418355	-0.203836	0.200327	-0.0546167	0.732094	-0.0473974	0.770247	0.0990161	0.437651	0.0299413	0.872428	0.0962997	0.522159	0.264054	0.102324
RLK-Pelle_SD-2b	TraesCS7D02G125000	0.796983	0.707085	1.23595	0.563199	0.150512	0.889781	-2.32445	0.0729105	-0.929749	0.644319	0.351872	0.769727	0.172766	0.952483	-1.396	0.597517	-1.32429	0.461043	0.555862	0.776011	-0.1952	0.860677	0.794998	0.506266
RLK-Pelle_LRR-XI-1	TraesCS5A02G183800	0.601305	0.55819	0.135592	0.851709	-0.483935	0.474272	-0.990459	0.11953	-1.81309	0.0256219	-0.463744	0.442411	-0.180864	0.740535	-0.0695453	0.916703	0.424333	0.305073	-0.163406	0.733343	-0.726389	0.226704	-0.475483	0.325204
RLK-Pelle_LRR-Xb-1	TraesCS6D02G115700	-1.8001	0.268548	2.32929	0.216181	-0.65943	0.739546	-0.355092	0.790503	-1.38634	0.269814	0.564426	0.675062	-2.23219	0.17357	1.87288	0.296126	-2.23937	0.128721	0.516199	0.778571	0.0566659	0.973741	0.139737	0.934382
RLK-Pelle_RLCK-XI	TraesCS4B02G222400	0.370956	0.250727	0.243212	0.457078	-0.393703	0.138248	-0.0648641	0.830555	-0.210883	0.446815	-0.0447248	0.891422	0.191425	0.517092	0.179788	0.587853	0.105658	0.698122	0.1877	0.517176	-0.0259485	0.938207	-0.231857	0.505492
RLK-Pelle_DLSV	TraesCS2B02G437300	0.71984	2.5739e-06	-0.178283	0.243636	0.545922	0.00117843	1.25752	1.02974e-06	1.60818	2.28748e-24	1.73408	0.000784503	0.241023	0.183281	0.142592	0.445695	0.434633	0.0101212	1.11945	2.0133e-06	1.80053	1.82715e-24	2.06679	3.24667e-33
RLK-Pelle_SD-2b	TraesCS7D02G124900	1.30988	0.0175733	-0.136427	0.813805	1.19587	0.0822289	1.03385	0.0450554	2.57251	4.41838e-12	1.55915	0.0794633	-0.317213	0.51823	-0.342701	0.609136	0.697222	0.329026	1.19536	0.007839	1.71868	0.000359436	2.23881	1.31898e-13
RLK-Pelle_WAK	TraesCS6B02G459300	-0.650682	0.440146	0.135512	0.84172	0.40827	0.614977	-0.930533	0.119246	2.51203	0.00811253	0.963731	0.0976655	-0.118217	0.858684	-1.26443	0.0734796	0.923155	0.305367	-0.159229	0.784635	0.150093	0.848035	1.4552	0.0165057
RLK-Pelle_DLSV	TraesCS6B02G004100	0.0762643	0.979737	-1.36427	0.664761	-0.0946811	0.942396	0.973398	0.711713	-3.22319	0.16423	4.24348	0.0954184	-0.694719	0.628295	0.359241	0.831247	0.467403	0.802844	0.221394	0.907686	-0.153835	0.942531	1.81708	0.356314
RLK-Pelle_WAK	TraesCS2D02G508900	0.557371	0.495935	1.28521	0.21285	-0.223266	0.758205	0.000258116	0.999721	-0.0419577	0.947487	0.854581	0.158708	0.109584	0.9255	-0.655474	0.608897	-0.5465	0.391149	0.263971	0.702436	-0.118022	0.871113	2.15086	0.00445979
RLK-Pelle_RLCK-VIIa-2	TraesCS5A02G241300	-0.315801	0.198171	0.157181	0.515488	-0.0276619	0.911673	0.701452	0.00139492	1.14272	1.82117e-07	1.34793	1.07097e-05	-0.258291	0.208832	-0.0564146	0.811529	0.178922	0.358134	0.238293	0.352837	0.823687	4.34583e-05	1.34809	5.73375e-09
RLK-Pelle_RLCK-XII-1	TraesCS5A02G487000	-0.0228587	0.956545	-0.237381	0.442587	0.0215028	0.946071	-0.254843	0.403481	-0.0234522	0.930614	-0.633326	0.0201354	0.0311305	0.924686	0.374271	0.257585	-0.330242	0.189625	-0.029278	0.920403	-0.257918	0.341466	-0.577852	0.0823862
RLK-Pelle_L-LEC	TraesCS2B02G220900	0.23906	0.821614	1.36218	0.163036	3.18108	0.00872329	3.62536	0.000617279	4.74178	3.45386e-08	2.59973	0.0930562	-0.302394	0.782973	-0.17723	0.849081	1.81688	0.015236	1.5887	0.464214	4.61725	2.82555e-13	5.55314	8.08686e-17
RLK-Pelle_RLCK-VIIa-2	TraesCS7D02G409400	0.192939	0.23208	0.0108553	0.96455	0.266644	0.238954	0.0255404	0.889658	0.631631	0.0933677	0.218883	0.822471	0.0759157	0.620581	0.642551	0.00109765	-0.0520528	0.74211	0.142215	0.540652	0.0132602	0.969383	-0.631032	0.136012
RLK-Pelle_LRR-XII-1	TraesCS2D02G066300	0.0537573	0.88425	-0.112119	0.745708	0.397207	0.353523	-0.118559	0.716085	1.09995	0.0047492	0.859953	0.0195103	-0.362911	0.220349	0.21821	0.481965	-0.27316	0.333886	0.430651	0.211611	0.83549	0.0567298	0.703161	0.0473826
RLK-Pelle_L-LEC	TraesCS5A02G051200	-1.03052	0.0322469	0.213004	0.559801	0.500817	0.161657	0.435564	0.198178	2.0597	8.28077e-13	1.44026	3.5427e-07	-0.130811	0.868584	0.809605	0.226106	0.564666	0.237333	0.219902	0.643847	1.69672	0.000534593	2.98051	6.33424e-11
RLK-Pelle_LRR-XII-1	TraesCS7D02G053400	0.0941172	0.927695	0.295448	0.804985	0.423674	0.836229	-1.45554	0.354665	0.402613	0.776955	-0.361989	0.827417	-0.347977	0.74227	-0.48748	0.638164	-0.0595114	0.972411	1.79171	0.19155	-0.412411	0.734375	1.37865	0.329758
RLK-Pelle_DLSV	TraesCS3A02G493800	-0.341205	0.818337	0.783038	0.555986	-0.00537776	0.99711	-1.1343	0.377344	1.88474	0.186391	0.440617	0.683461	-0.88331	0.53852	0.846316	0.644298	0.174185	0.910297	1.49067	0.239946	1.83246	0.0791185	2.52519	0.0226531
RLK-Pelle_LRR-XII-1	TraesCS6D02G171100	0.0584735	0.859557	-0.273338	0.486876	0.364384	0.279479	0.305467	0.488867	-0.229499	0.575505	0.151968	0.737293	0.364639	0.223585	0.244762	0.420943	-0.0920542	0.75213	0.671796	0.0934372	0.620243	0.168473	-0.246446	0.672687
RLK-Pelle_RLCK-XV	TraesCS7A02G129300	0.00252615	0.98965	-0.0622457	0.782899	0.247593	0.25616	0.150436	0.514182	0.409622	0.0604645	0.313096	0.106593	0.0645151	0.748477	0.00504499	0.982422	0.221838	0.246362	0.260205	0.211435	0.469707	0.0491724	0.304241	0.156023
RLK-Pelle_LRR-XI-1	TraesCS7A02G305700	-0.0706259	0.887881	0.00624725	0.989612	0.309541	0.471037	-0.291596	0.531255	-0.488861	0.333166	0.00679261	0.990914	-0.00949953	0.983907	0.523699	0.323611	0.0352641	0.924385	0.975002	0.0438643	0.268948	0.620132	-0.708596	0.278964
RLK-Pelle_DLSV	TraesCS5B02G354100	-0.163823	0.937964	-1.45754	0.42416	-1.37945	0.657553	3.01815	0.332274	2.51689	0.372845	1.59231	0.673981	-1.84626	0.537179	0.323613	0.882681	1.08401	0.434119	0.557828	0.891263	1.95101	0.535943	3.02107	0.352
RLK-Pelle_DLSV	TraesCS3A02G493700	-0.203995	0.593682	0.367992	0.393464	0.1584	0.713734	0.0778237	0.834224	0.88927	0.0200921	0.638637	0.12184	-0.0369598	0.921915	-0.466282	0.321849	0.357988	0.328072	0.303275	0.407527	0.470899	0.227344	0.729234	0.0368492
RLK-Pelle_LRR-XII-1	TraesCS2D02G013200	1.80872	0.00132318	2.01124	2.12361e-05	1.41075	0.000244299	1.73002	3.4775e-08	1.23889	0.00213258	1.74299	2.72778e-06	1.84983	0.00258246	0.762954	0.16363	1.67255	4.76666e-06	1.70774	2.2358e-06	1.82696	4.51781e-06	3.29985	2.01866e-12
RLK-Pelle_L-LEC	TraesCS2B02G478500	0.349584	0.552768	0.551457	0.263204	0.170077	0.724606	0.100495	0.862354	-0.262551	0.53734	-0.710738	0.248253	-0.00626502	0.991596	-0.969919	0.0616579	0.281938	0.497352	0.420063	0.486929	-0.134142	0.778251	-0.0707583	0.89909
RLK-Pelle_DLSV	TraesCS2A02G024900	0.303458	0.690612	1.6229	0.0938957	-0.178745	0.812267	0.601585	0.410311	1.79525	0.0105561	0.947292	0.163147	-0.0522936	0.946509	-0.416705	0.584891	0.414957	0.612544	-0.303614	0.69082	2.34381	0.000246709	2.81208	4.05063e-06
RLK-Pelle_WAK	TraesCS6D02G042400	2.11333	0.0743062	0.516489	0.704175	-1.60643	0.391341	1.15539	0.493393	0.241814	0.897545	-0.141347	0.901787	2.92324	0.0878677	-2.91542	0.208477	-1.42083	0.241461	1.34298	0.453479	1.1503	0.59993	1.93603	0.217051
RLK-Pelle_LRR-II	TraesCS6A02G203600	0.192772	0.390404	0.276332	0.186748	-0.0206784	0.915206	-0.0264493	0.895831	-0.423036	0.0360649	-0.212309	0.307928	-0.391727	0.0720621	-0.216015	0.303326	-0.0404765	0.82463	0.053979	0.818141	-0.369387	0.0616927	0.163269	0.429326
RLK-Pelle_WAK	TraesCS5D02G043400	2.49428	0.274186	3.45855	0.250689	-1.3409	0.26958	0.632625	0.583088	-0.295583	0.8359	-2.58073	0.295018	-3.73694	0.070708	-0.0092701	0.995263	1.02625	0.415314	0.967997	0.437405	-1.45153	0.256583	-1.50815	0.418028
RLK-Pelle_RLCK-VIIa-1	TraesCS7B02G362200	0.301961	0.4251	-0.352387	0.30839	-0.54422	0.0465819	-0.422666	0.114421	0.098007	0.736718	0.258267	0.279489	0.220292	0.508806	0.00611493	0.983396	-0.0824399	0.746748	-0.100615	0.669392	0.0929359	0.753878	0.234399	0.347201
RLK-Pelle_LRR-VI-2	TraesCS1D02G031300	-0.0442974	0.952976	0.610657	0.338895	0.131975	0.847518	0.213388	0.807892	-0.261691	0.70023	0.150222	0.840517	0.296873	0.731213	-0.36616	0.623497	0.235847	0.711531	-0.649182	0.38083	-0.114244	0.864155	1.58209	0.0256334
RLK-Pelle_LRR-Xb-1	TraesCS3B02G275000	-0.0491826	0.736532	0.0939918	0.545205	-0.0275782	0.861315	0.084797	0.530833	-0.0582436	0.685638	-0.0348061	0.833822	-0.0561313	0.693794	-0.000459035	0.997752	0.100368	0.370652	0.174697	0.18827	-0.0729641	0.667514	-0.019825	0.894461
RLK-Pelle_CrRLK1L-1	TraesCS5B02G015200	2.32444	0.400663	-4.64249	0.0203028	0.224206	0.924455	-1.36565	0.456015	-0.222036	0.944708	-1.95303	0.277742	-2.57348	0.327393	0.952107	0.534275	4.31119	0.0475202	1.79029	0.52466	-1.55793	0.565661	-2.65814	0.248863
RLK-Pelle_L-LEC	TraesCS1B02G062200	0.17443	0.916547	-0.971767	0.354563	2.47326	0.097433	2.10817	0.197149	1.28382	0.165584	2.91738	0.010652	-0.835189	0.476603	0.834609	0.808337	0.76318	0.485661	-1.06291	0.513735	2.64494	0.0732793	3.46398	0.00911362
RLK-Pelle_CrRLK1L-1	TraesCS4D02G173100	-0.0193938	0.867397	-0.00438127	0.972825	0.0922853	0.486008	0.105154	0.457597	-0.0612381	0.686047	-0.202496	0.0983725	-0.111221	0.381042	0.0856826	0.537751	0.051942	0.600324	0.191225	0.0974974	-0.464394	0.00173427	-0.305656	0.00953058
RLK-Pelle_DLSV	TraesCS4B02G092200	0.206524	0.426293	0.0367378	0.91018	0.592261	0.0604606	0.760783	0.00309255	1.09163	1.46267e-06	1.20859	0.0329219	-0.49575	0.0188179	0.283239	0.245765	0.527847	0.0236653	1.03492	0.000128226	1.20788	1.04543e-07	2.13721	2.79342e-18
RLK-Pelle_RLCK-IXb	TraesCS4D02G365900	-1.28323	0.03912	1.01557	0.114828	0.04144	0.957088	0.0747437	0.925376	1.62719	0.00222519	1.64811	0.000345554	-0.221848	0.754584	-0.422117	0.520813	-1.45253	0.0479239	-0.545369	0.470246	1.57769	0.00176073	2.4557	1.00782e-07
RLK-Pelle_URK-3	TraesCS2B02G033300	-1.12739	0.14212	0.0167967	0.984764	0.723831	0.447835	0.221602	0.738519	2.00521	0.103573	3.19053	0.000888595	0.0490665	0.939914	1.39918	0.169721	0.422693	0.617696	0.77396	0.343265	2.38505	0.0360468	1.81968	0.019907
RLK-Pelle_WAK	TraesCS5A02G445700	0.316255	0.264563	0.333458	0.132216	0.921071	0.000783803	1.28067	2.81844e-07	1.5015	8.66534e-06	1.73809	0.0401393	0.538285	0.0306407	0.427083	0.0808452	1.07677	0.000282201	1.65139	8.43642e-10	1.7014	4.75642e-10	2.30451	2.71228e-17
RLK-Pelle_DLSV	TraesCS5A02G444900	-1.94162	0.0639999	-0.49299	0.707281	0.0490098	0.965488	-0.587477	0.619239	0.0631583	0.956649	-1.72473	0.207523	-0.74252	0.487754	0.181977	0.852447	1.61307	0.0963762	-1.89715	0.0524445	0.406489	0.730421	-2.86582	0.035423
RLK-Pelle_L-LEC	TraesCSU02G142100	1.699	0.330063	-0.85724	0.70643	1.8053	0.184507	1.05852	0.506741	0.00473442	0.998176	-1.03267	0.608248	-0.499456	0.732776	0.497862	0.757696	-1.13696	0.780525	2.12815	0.582061	-0.480022	0.80019	-0.536721	0.894874
RLK-Pelle_CrRLK1L-1	TraesCS3A02G308100	-0.0890472	0.514753	-0.111317	0.409168	0.106671	0.457683	0.0920649	0.473001	0.164886	0.21445	0.614828	1.52495e-06	-0.015681	0.904876	0.143285	0.312132	0.119032	0.248406	0.287652	0.0166829	0.183837	0.182255	0.667979	3.51119e-08
RLK-Pelle_L-LEC	TraesCS1A02G048000	0.461907	0.728349	1.28862	0.311621	0.530055	0.629014	2.66683	0.00545258	0.572214	0.490157	1.92561	0.00415309	-0.114759	0.9113	-0.286824	0.823819	-0.162271	0.818212	1.99113	0.0184961	1.74962	0.0382077	3.36007	1.73011e-05
RLK-Pelle_CrRLK1L-1	TraesCS2D02G509800	0.0391115	0.958343	0.550769	0.369346	-0.31543	0.560672	0.348971	0.490203	2.03996	4.75971e-05	1.92778	0.0596247	0.329308	0.647111	0.256112	0.717546	0.567186	0.290375	1.6062	0.00679711	1.51813	0.00195749	3.60294	1.33032e-20
RLK-Pelle_LRK10L-2	TraesCS3D02G014000	1.75477	0.463439	3.34478	0.320897	0.800765	0.76803	1.03033	0.556516	-0.740215	0.744416	1.54881	0.379995	0.68785	0.866134	-3.40182	0.239323	1.29843	0.408347	3.44017	0.171483	1.05328	0.780614	2.39701	0.53671
RLK-Pelle_LRR-XI-1	TraesCS5B02G334300	0.18578	0.596619	-0.789709	0.082907	0.0613122	0.868726	-0.379065	0.329887	-0.471887	0.25081	0.266722	0.490499	-0.0125206	0.972119	0.607802	0.164143	0.685528	0.0456876	0.449341	0.369493	0.259976	0.477156	-0.0566221	0.886813
RLK-Pelle_SD-2b	TraesCS3B02G175800	2.51143	0.341504	-0.528888	0.598907	-0.0792859	0.960684	-0.477034	0.878605	-0.915849	0.459657	-1.87104	0.550459	2.8098	0.191349	0.271591	0.869349	0.438133	0.75068	0.892408	0.658721	-0.701452	0.653716	0.0804118	0.958639
RLK-Pelle_RLCK-IXb	TraesCS5B02G293900	0.286655	0.540126	-0.0415462	0.931309	0.313199	0.459206	0.483229	0.176827	1.25354	0.00163575	1.64343	3.40163e-05	-0.0491767	0.917167	0.732246	0.196694	0.123525	0.749972	0.790979	0.112174	1.1772	0.00768294	1.92786	6.49181e-07
RLK-Pelle_LRR-V	TraesCS4A02G005100	-0.0077351	0.937981	-0.00712984	0.954731	-0.0974157	0.457265	-0.0981366	0.317715	-0.428037	3.8946e-06	-0.511562	3.66472e-05	0.0344444	0.748912	-0.0386028	0.714048	-0.0120798	0.891636	-0.008082	0.943272	-0.229961	0.0173883	-0.542332	3.01306e-08
RLK-Pelle_LRR-XI-1	TraesCS5B02G012000	0.0868929	0.3115	-0.039399	0.768791	0.281957	0.00876804	0.669325	8.47014e-10	0.82773	3.25509e-14	1.07661	7.18957e-13	0.196542	0.0229597	0.37775	0.000693003	0.277661	0.00298854	0.668868	2.90144e-08	0.546422	1.0827e-05	1.07063	7.45714e-21
RLK-Pelle_L-LEC	TraesCS4A02G384500	0.230156	0.551069	0.331458	0.367638	0.597941	0.0731905	1.9984	3.867e-11	2.40175	1.59214e-17	2.38716	0.00113908	0.299069	0.482307	0.848989	0.0386445	1.06544	0.00224558	1.8538	2.94495e-07	1.84661	7.99822e-11	2.89662	1.57844e-32
RLK-Pelle_DLSV	TraesCS5D02G357800	2.47569	0.030197	0.397212	0.737008	1.17651	0.441219	1.95882	0.041142	2.02386	0.000137864	2.8683	0.0327986	-0.648536	0.600052	0.337982	0.843248	1.50556	0.354391	0.243235	0.729628	5.00816	1.24084e-12	4.50372	9.29304e-09
RLK-Pelle_WAK	TraesCS4A02G391100	0.340746	0.317993	0.269243	0.387871	-0.387062	0.248951	0.0993612	0.74176	0.926541	0.00396522	1.39884	1.59166e-05	0.192978	0.544574	0.550304	0.0615353	0.17254	0.530608	0.033113	0.920464	1.18194	1.08606e-05	2.08608	6.34437e-14
RLK-Pelle_L-LEC	TraesCS4B02G041300	0.387522	0.740959	0.332457	0.778376	0.0898682	0.91278	1.18406	0.258006	0.261363	0.804202	2.83383	1.77771e-06	0.0599238	0.948465	-1.57318	0.361101	-0.399144	0.694915	1.00134	0.246139	1.4974	0.0697745	3.11903	5.31068e-05
RLK-Pelle_LRR-VI-2	TraesCS3A02G270500	0.0893496	0.656068	-0.14988	0.421574	0.110722	0.587767	0.172573	0.346944	0.367187	0.0746525	0.693933	0.000933616	-0.162414	0.4417	-0.0100641	0.959868	0.083421	0.666431	0.229628	0.256011	0.477817	0.0227387	1.00569	2.33137e-07
RLK-Pelle_LRR-XII-1	TraesCS6A02G037300	0.567848	0.513419	-0.265368	0.644604	0.179736	0.803763	-0.283007	0.59855	0.769684	0.150161	0.522762	0.281825	0.539233	0.356762	0.266256	0.616869	0.581299	0.30037	0.764759	0.162368	-0.637197	0.363299	0.928037	0.156865
RLK-Pelle_LRR-XI-1	TraesCS1A02G005200	0.928975	0.234918	-0.327696	0.652882	-0.200537	0.767748	-0.632241	0.274956	1.67391	0.13043	0.474651	0.491753	0.660721	0.524493	-0.296382	0.725425	0.0796988	0.898854	0.266235	0.702723	-0.341972	0.685383	0.822311	0.210896
RLK-Pelle_LRR-XII-1	TraesCS2B02G084000	0.651176	0.00980264	0.36021	0.132887	0.950734	0.00223952	0.87377	3.36273e-06	0.966001	0.000115002	1.46132	0.0082573	0.0276321	0.899171	0.0776262	0.774501	0.753716	0.00359494	1.22255	5.34124e-09	1.46795	1.03625e-08	2.45008	3.48107e-24
RLK-Pelle_LRR-XI-1	TraesCS3B02G162500	0.152862	0.643362	-0.137088	0.620051	0.147383	0.609272	-0.15161	0.596967	-0.769506	0.0129349	-0.424951	0.17919	-0.264285	0.411877	0.115441	0.693491	-0.0511728	0.858659	0.0822028	0.766349	0.0904462	0.773134	-0.637228	0.0349121
RLK-Pelle_SD-2b	TraesCS7D02G394800	-1.26629	0.541227	1.87844	0.0924605	0.733965	0.411683	0.669281	0.391167	2.82754	6.53328e-08	2.20303	0.162397	0.523834	0.652521	3.27513	0.0255796	2.31496	0.00965782	1.72919	0.0128051	4.16547	2.55776e-11	4.56545	6.04189e-05
RLK-Pelle_LRR-III	TraesCS7A02G523900	-0.254689	0.240284	-0.0321921	0.878737	-0.0984017	0.651866	-0.130228	0.448103	-0.298187	0.170645	-0.584877	0.000412899	0.118388	0.620796	-0.0739036	0.736607	-0.0394561	0.804134	0.0379078	0.845467	-0.168468	0.367952	-0.2396	0.2231
RLK-Pelle_SD-2b	TraesCS5D02G530600	0.341122	0.0967337	-0.286029	0.119711	0.175896	0.372156	0.43724	0.0812036	0.284615	0.174985	0.405664	0.15178	0.186709	0.368269	0.264057	0.264802	0.483016	0.00725353	0.360925	0.116153	0.673934	0.0026283	0.509312	0.0543977
RLK-Pelle_LRR-XII-1	TraesCS1A02G009500	0.28178	0.766516	2.26201	0.00120139	2.08509	0.00366413	4.15668	1.22327e-08	2.75785	6.51088e-05	2.89672	7.35162e-05	0.854313	0.458898	1.48689	0.0698266	1.19196	0.047338	2.5334	0.000226247	3.54301	2.67848e-06	6.09332	2.25293e-07
RLK-Pelle_SD-2b	TraesCS2D02G297800	-0.867067	0.814507	0.89765	0.807564	-0.53042	0.770048	1.89342	0.50337	3.26145	0.158871	1.07477	0.792248	-2.1949	0.586274	0.0104123	0.996479	-1.09492	0.621833	1.94422	0.517348	0.0991902	0.980607	0.0844631	0.977915
RLK-Pelle_SD-2b	TraesCS3A02G015100	-1.13415	0.766314	2.60806	0.322344	2.98994	0.136901	-1.53618	0.252084	-0.513781	0.767914	-1.20634	0.443279	-3.13809	0.215088	-1.11046	0.688077	0.760886	0.49356	0.169265	0.899082	0.0344273	0.982024	-2.97396	0.121083
RLK-Pelle_DLSV	TraesCS6A02G390400	0.421935	0.835982	0.888896	0.595206	-0.50676	0.744273	1.74647	0.316324	-0.3629	0.856994	-2.0632	0.156909	0.677465	0.683247	0.184145	0.934834	1.0045	0.609571	0.886484	0.662413	0.708202	0.684046	-1.94083	0.4182
RLK-Pelle_DLSV	TraesCS4A02G466800	-1.00058	0.806292	-4.51169	0.0305302	-2.04354	0.460797	1.32123	0.6755	-1.43362	0.467653	1.61232	0.666941	3.83993	0.123067	0.0580076	0.972817	-1.12711	0.61999	-2.44145	0.543962	1.38014	0.476935	-1.19753	0.572222
RLK-Pelle_RLCK-IV	TraesCS3A02G366500	0.685709	0.740167	4.19028	0.0919445	1.24756	0.759803	2.4649	0.536574	1.89301	0.639045	-0.0394107	0.991571	2.73592	0.246567	1.62556	0.554993	2.34026	0.134817	2.08485	0.594525	2.92051	0.462474	-0.917113	0.822169
RLK-Pelle_LRR-VI-2	TraesCS4B02G192200	0.303262	0.417979	-0.27011	0.50443	0.101601	0.76546	-0.253532	0.522725	-0.607693	0.0988171	-0.0901046	0.823509	-0.00764725	0.983707	-0.204732	0.554476	0.287177	0.385927	0.39901	0.37101	0.00212907	0.995587	-0.502242	0.277367
RLK-Pelle_DLSV	TraesCS7A02G434100	0.733999	0.456592	0.934225	0.238714	0.768745	0.297324	0.870118	0.333273	2.68833	0.000259998	1.2265	0.027283	0.640066	0.557847	-0.534334	0.498849	-0.0136994	0.985596	1.4815	0.221747	1.89947	0.000684043	2.74512	0.000280454
RLK-Pelle_LRR-XI-1	TraesCS1A02G149700	0.582299	0.140808	-0.0639298	0.878848	0.664214	0.120712	2.7246	2.52532e-08	1.07066	0.0217777	1.97355	0.00138999	0.316848	0.41578	1.29142	0.00268629	1.27865	0.00126497	1.26428	0.0161278	1.50987	0.0173083	3.09601	1.51263e-09
RLK-Pelle_RLCK-VIIb	TraesCS5A02G187300	0.0843423	0.611054	-0.236176	0.305648	-0.307985	0.105725	-0.241192	0.117963	-0.484123	0.0037243	-0.531935	0.00284144	-0.0605018	0.776983	-0.346742	0.178249	-0.00658083	0.96974	-0.0517027	0.799941	-0.193649	0.33364	-0.441123	0.0145346
RLK-Pelle_LRR-XII-1	TraesCS2B02G519500	0.590076	0.445084	0.925177	0.12872	0.171036	0.837219	-1.20988	0.129802	-0.0886032	0.86137	0.0345165	0.952287	0.706749	0.29775	1.27676	0.2001	0.744268	0.195213	-0.571453	0.371448	0.561482	0.425337	1.36901	0.0455556
RLK-Pelle_LRR-III	TraesCS6A02G417300	-0.167363	0.459643	-0.105251	0.680148	-0.000824046	0.996552	-0.178798	0.280722	-0.340094	0.103303	-0.64646	0.00576928	-0.125467	0.629684	0.00245389	0.990778	-0.132262	0.380284	0.1223	0.524464	-0.195745	0.307175	-0.585469	0.00303227
RLK-Pelle_DLSV	TraesCS4D02G089200	-0.141964	0.832517	-0.0967716	0.902666	0.796584	0.274876	1.47175	0.0175186	3.33457	2.59427e-08	1.26919	0.391003	0.367307	0.509408	-0.959549	0.253542	0.875003	0.251717	1.50787	0.034722	2.99976	4.96733e-10	3.89449	1.31857e-10
RLK-Pelle_RLCK-VIIa-2	TraesCS6D02G223300	0.379437	0.261698	-0.104206	0.783368	0.155531	0.712523	1.49612	0.00010873	2.11307	8.46558e-08	2.2005	0.00366983	1.33354	0.00022931	-0.310093	0.38729	0.693011	0.0380518	1.6853	0.000623115	2.14494	5.16315e-09	3.28158	5.21434e-17
RLK-Pelle_LRR-VII-1	TraesCS3A02G344300	0.0259756	0.912774	0.0438799	0.853967	0.282735	0.135639	-0.01739	0.926203	-0.0141831	0.942886	-0.417026	0.0568327	0.146558	0.515415	0.154599	0.542654	0.0162294	0.922216	-0.0881898	0.654897	-0.330057	0.21896	-0.290433	0.150692
RLK-Pelle_RLCK-IV	TraesCS3B02G398100	-1.35442	0.380114	-0.588736	0.536095	-0.650978	0.586834	-0.619191	0.704436	0.203683	0.784244	-0.954835	0.361215	0.45439	0.666916	0.400368	0.679326	1.04105	0.32227	1.60738	0.111976	0.17941	0.833025	1.21599	0.391518
RLK-Pelle_SD-2b	TraesCSU02G045500	0.290629	0.612609	0.0847221	0.889243	-0.414764	0.389348	-0.00329956	0.992449	-0.424201	0.275713	-0.15752	0.678423	-0.405549	0.447827	-0.684056	0.205754	-0.0412812	0.904031	-0.132421	0.687376	-0.575729	0.19803	-0.20672	0.635356
RLK-Pelle_WAK_LRK10L-1	TraesCS3D02G030600	0.261458	0.730326	-0.0477966	0.93704	1.1819	0.0489098	1.60397	0.0250646	2.28701	0.00408754	2.37359	0.000471005	0.266169	0.657667	0.639808	0.39885	0.515996	0.52189	1.22034	0.192074	1.4423	0.108488	2.56999	4.72561e-06
RLK-Pelle_LRR-Xb-1	TraesCS6D02G115300	-1.93575	0.413657	-0.82924	0.838962	-3.02048	0.393297	4.16882	0.0745069	0.865053	0.677968	0.286037	0.90383	0.68785	0.866134	-0.586043	0.876491	-0.73138	0.670468	-1.39381	0.679659	1.04726	0.524696	1.11674	0.511379
RLK-Pelle_LRR-VIII-1	TraesCS3A02G342000	-0.250084	0.338808	-0.305125	0.308385	-0.00695669	0.9776	-0.418891	0.162972	-0.0484704	0.833006	0.433769	0.0596629	0.104299	0.674705	0.117239	0.681496	0.30523	0.173912	0.425101	0.100333	0.261725	0.220823	1.28002	1.70952e-07
RLK-Pelle_LRR-IX	TraesCS4D02G050200	0.051797	0.708621	0.0345283	0.821429	-0.00555165	0.96963	-0.0687928	0.573461	-0.187263	0.146986	-0.299708	0.0372194	-0.128742	0.318078	-0.11934	0.418702	0.00590709	0.964704	0.00132152	0.991828	-0.355212	0.00850264	-0.470493	0.000923252
RLK-Pelle_PERK-2	TraesCS3B02G440700	1.99028	0.247109	-0.826459	0.439499	0.361799	0.737465	1.14572	0.365667	-1.64028	0.193645	-5.24626	0.00297507	0.08539	0.953365	-1.74184	0.386178	-0.00216633	0.998444	0.661005	0.74774	0.874301	0.594329	-0.0265659	0.98957
RLK-Pelle_SD-2b	TraesCS4B02G132100	-0.0104424	0.963548	0.212836	0.217924	0.134657	0.468081	-0.187273	0.310009	-0.0918896	0.548446	0.0760223	0.703424	0.0727903	0.697096	-0.0604262	0.731862	0.0188884	0.901003	-0.0836789	0.680689	-0.123472	0.528431	-0.0578907	0.753378
RLK-Pelle_RLCK-IXb	TraesCS7B02G263700	-0.323949	0.293064	0.0273324	0.922336	0.311124	0.214888	0.516938	0.083282	0.680418	0.00698994	1.16845	0.000206438	0.0577897	0.835895	0.12774	0.595856	0.464975	0.0302989	0.857548	0.0023025	0.93857	6.4795e-05	1.83945	1.34624e-12
RLK-Pelle_RLCK-V	TraesCS4D02G314800	0.025331	0.883552	-0.339659	0.0260968	-0.195871	0.220494	-0.0892079	0.541059	-0.461512	0.00068292	-0.427266	0.022442	-0.148994	0.275111	0.0422486	0.783307	0.0826377	0.485748	-0.175093	0.251897	-0.484854	0.00290888	-0.499784	0.000603505
RLK-Pelle_LRR-XII-1	TraesCS2A02G068300	0.098508	0.886415	-0.352224	0.514231	-0.111256	0.859594	0.887624	0.12707	0.861796	0.110442	0.683123	0.13576	-0.34294	0.461932	0.0134582	0.982933	0.306522	0.55883	0.283032	0.611842	1.0596	0.0820132	1.72419	0.000921161
RLK-Pelle_SD-2b	TraesCS3D02G012800	-2.13935	0.504749	-0.759316	0.841542	-0.413082	0.786457	-0.0802452	0.963531	-1.44479	0.447409	-2.51413	0.52814	0.575275	0.833348	1.27773	0.752025	-4.1348	0.0575954	0.0235974	0.989291	-2.7664	0.455171	3.61054e-05	0.999991
RLK-Pelle_WAK_LRK10L-1	TraesCS3D02G048000	-1.876	0.0455354	0.668959	0.278271	1.93678	0.00521123	3.63276	0.000908173	1.70706	0.00285485	2.47517	0.153368	-0.193053	0.859769	0.591321	0.46571	1.28631	0.0629212	3.10491	0.00239913	2.69227	1.24475e-05	6.35401	2.00645e-06
RLK-Pelle_DLSV	TraesCS2A02G537900	0.676774	0.279609	0.555265	0.315403	-0.837553	0.0845041	0.22122	0.788148	-0.0168437	0.978969	-0.153753	0.8011	-0.632278	0.276129	-0.00154091	0.997892	0.536238	0.293108	-0.744536	0.262171	-0.252514	0.695867	0.0765109	0.898552
RLK-Pelle_LRR-XI-1	TraesCS7D02G037700	0.613248	0.0191029	0.705222	0.00322272	1.45425	1.31707e-07	1.84533	2.34747e-28	1.37553	1.27129e-06	1.73704	0.00199928	0.296633	0.162778	1.05689	0.00549476	1.6295	4.94108e-16	1.83406	4.37233e-23	1.38143	3.2278e-07	1.76755	5.75863e-17
RLK-Pelle_SD-2b	TraesCS1D02G360600	0.0798727	0.878813	-0.465545	0.427761	0.790516	0.205914	0.988682	0.118405	1.14201	0.107844	1.45475	0.0189441	-0.082105	0.874356	0.838164	0.117936	0.574621	0.166482	0.813959	0.107867	1.05398	0.119211	2.97487	2.70887e-05
RLK-Pelle_LRR-XII-1	TraesCS5D02G263300	0.204998	0.472295	-0.331162	0.235331	-0.362148	0.169184	0.214987	0.430423	-0.192623	0.402102	0.351593	0.156146	-0.321254	0.308772	0.0277895	0.929543	0.00107622	0.996555	0.0309147	0.909182	0.223969	0.401938	0.147887	0.589609
RLK-Pelle_LysM	TraesCS2D02G457300	1.016	0.588157	1.73175	0.269985	0.512842	0.786371	0.763216	0.825805	1.72223	0.218889	3.79581	0.0448454	-0.461741	0.892646	-0.436372	0.872085	0.234553	0.888812	0.24552	0.892833	3.06616	0.383846	-0.558117	0.844875
RLK-Pelle_RLCK-IV	TraesCS6A02G399500	-1.00058	0.806292	-2.38348	0.220089	0.0102327	0.997555	3.18492	0.150854	3.89436	0.177876	-2.17235	0.587629	1.95221	0.513901	-2.17257	0.459493	-1.39054	0.469352	-1.20385	0.512092	0.0991902	0.980607	0.0446597	0.991268
RLK-Pelle_LRR-VIII-1	TraesCS3B02G602700	0.294702	0.04812	-0.0581825	0.723828	0.0426658	0.766647	0.38252	0.00532694	1.04083	5.46577e-21	1.13147	3.02777e-09	0.362249	0.00859619	0.156081	0.318923	0.420862	0.000650241	0.379026	0.00476786	1.03221	1.05616e-14	1.69689	1.03718e-34
RLK-Pelle_LRK10L-2	TraesCS5B02G277000	-0.312745	0.38489	-0.129472	0.735829	-0.197281	0.536043	-0.322721	0.272052	0.542824	0.0983532	0.549107	0.0663465	-0.0817391	0.787227	0.0567362	0.866907	0.0190615	0.943486	0.125263	0.654753	0.464138	0.127699	0.750209	0.00413483
RLK-Pelle_LRR-III	TraesCS4A02G267300	0.100417	0.427576	0.0806094	0.597546	0.173004	0.246575	0.247844	0.0427362	0.548743	6.98059e-06	0.563066	0.000707134	0.205911	0.121515	0.136371	0.297553	0.0398251	0.712596	0.145349	0.254382	0.364934	0.00350705	0.622911	1.88994e-06
RLK-Pelle_LRR-XII-1	TraesCS3B02G032400	0.468628	0.305481	-0.332695	0.580807	0.371909	0.422699	0.327202	0.413595	2.01341	0.00037984	1.61105	0.00189787	-0.291044	0.603158	-0.399348	0.52499	-0.4179	0.526023	0.747619	0.131472	0.889382	0.0948249	0.801131	0.0989952
RLK-Pelle_L-LEC	TraesCS1D02G048900	0.217725	0.876817	-0.945407	0.41708	-0.054704	0.945464	2.22172	0.0395228	1.61397	0.0186208	2.13329	0.00150538	0.806915	0.510837	-0.857852	0.562496	1.55082	0.0950647	1.72859	0.188146	1.97718	0.0155133	2.65236	0.000130636
RLK-Pelle_LRR-XI-1	TraesCS5D02G339600	-0.942375	0.354769	0.157187	0.848612	0.280788	0.692244	0.722128	0.5288	-0.291042	0.73635	0.597473	0.575543	-0.0229671	0.982583	-0.543182	0.621517	-0.926621	0.166628	-0.492854	0.576116	0.276237	0.806574	0.39594	0.66734
RLK-Pelle_DLSV	TraesCS5B02G184900	0.29085	0.166568	0.0375502	0.832136	0.170007	0.402237	-0.0353477	0.894842	0.235995	0.226069	0.827099	5.56256e-05	0.0311703	0.867636	-0.0265205	0.898689	-0.0221606	0.905827	0.327409	0.132962	0.564243	0.0097941	0.607419	0.00106784
RLK-Pelle_LRR-XII-1	TraesCS7B02G279600	0.400696	0.501385	0.699165	0.187724	0.514191	0.251045	0.731287	0.0580722	0.315558	0.500152	0.208437	0.708977	0.497901	0.399255	-0.139177	0.751647	0.0123128	0.97375	1.0121	0.0431976	0.948694	0.0457659	0.382702	0.496959
RLK-Pelle_L-LEC	TraesCS6D02G219000	-1.58108	0.697082	-1.10837	0.717102	0.709314	0.657956	3.73266	0.040134	0.0822592	0.975566	3.57994	0.00155614	0.68785	0.866134	2.68223	0.321225	2.46763	0.162328	-2.06995	0.609881	0.445831	0.719531	4.40469	0.000201084
RLK-Pelle_LRR-XI-1	TraesCS2A02G230100	-0.0793193	0.837398	-0.684611	0.0897035	0.609107	0.0838024	0.358863	0.440144	0.0568733	0.898576	-0.0329316	0.951996	-0.00403901	0.990382	-0.0218445	0.952862	-0.0350703	0.909627	0.158783	0.701988	0.0730306	0.873428	-0.31421	0.568073
RLK-Pelle_LRR-XII-1	TraesCS2D02G474300	0.0799228	0.942923	1.65892	0.119822	-0.541619	0.610196	-0.299579	0.748041	0.00143504	0.998738	-0.379551	0.660339	1.82853	0.151756	0.427663	0.766426	0.107902	0.909298	-0.594646	0.478764	-0.216366	0.807966	2.2849	0.016697
RLK-Pelle_WAK	TraesCS1D02G342300	-2.31023	0.336289	0.550131	0.815619	1.76431	0.13541	0.949353	0.371414	-0.402574	0.726566	-0.0805018	0.953191	-1.36792	0.598281	-1.90224	0.372805	0.87701	0.449938	2.5814	0.0215706	2.8522	0.0624835	3.25528	0.00596451
RLK-Pelle_LRR-III	TraesCS1D02G240400	-0.0710874	0.781678	-0.00672582	0.976835	0.0141768	0.953526	-0.0907711	0.707874	0.0203141	0.928888	-0.0539595	0.811787	-0.231439	0.379835	-0.0801178	0.72937	-0.0302267	0.866914	0.0689764	0.746558	-0.181974	0.44062	0.0012985	0.995619
RLK-Pelle_LRR-XII-1	TraesCS3A02G307600	2.06563	0.300521	-1.67126	0.186491	-0.201229	0.882704	-0.109286	0.906941	1.99848	0.0700298	2.08418	0.0307735	-2.04362	0.327626	2.30295	0.162341	3.8582	0.107396	-0.786432	0.584511	2.88481	0.0494818	2.23527	0.0985915
RLK-Pelle_RLCK-VIIa-2	TraesCS5D02G216800	-4.27724	0.0913527	3.34564	0.280443	-2.43718	0.540389	1.83759	0.648591	3.81169	0.00893069	2.32827	0.0347042	1.3368	0.687574	-0.951702	0.589858	-0.102196	0.970435	-2.90275	0.282262	3.21032	0.340817	3.61847	0.0230696
RLK-Pelle_LRR-XII-1	TraesCS5D02G444700	0.270779	0.193424	0.051267	0.795509	-0.00788377	0.967864	-0.0726289	0.739604	0.0456593	0.780995	0.141486	0.349703	-0.392091	0.044274	-0.226255	0.243707	0.253266	0.152857	-0.231459	0.242769	0.234206	0.230209	-0.00827621	0.956983
RLK-Pelle_WAK	TraesCS6D02G394600	-0.802403	0.475709	0.355374	0.757638	0.0113644	0.995544	-0.787597	0.371836	0.711696	0.680933	4.20183	5.94234e-05	-1.07611	0.480358	0.0741828	0.961578	1.12622	0.713774	-0.389627	0.682628	-0.481171	0.800167	1.5077	0.245543
RLK-Pelle_LRR-I-1	TraesCS3B02G603800	-0.0734942	0.782061	0.0555003	0.837767	-0.324622	0.191604	-0.163815	0.488774	-0.281669	0.254291	-0.553354	0.0886126	-0.0345348	0.877786	0.142295	0.628777	-0.363915	0.106414	0.453427	0.0439577	-0.516372	0.0415389	-0.465861	0.0698482
RLK-Pelle_L-LEC	TraesCS5D02G062800	0.41992	0.64588	0.294726	0.633409	0.215214	0.706356	-1.78035	0.020189	0.11961	0.860261	1.77982	0.0724453	0.198271	0.781866	-0.0647847	0.925338	-0.633675	0.283836	0.0444055	0.945034	0.841051	0.192421	1.39306	0.124459
RLK-Pelle_LRR-XII-1	TraesCS3D02G132500	-0.886288	0.278768	0.378203	0.642294	-0.123045	0.896488	0.81225	0.31209	1.06854	0.311332	0.491492	0.588601	1.15449	0.404118	-0.932435	0.286671	-0.148186	0.881072	-1.4265	0.0975772	1.02499	0.380285	1.01728	0.160108
RLK-Pelle_LRR-Xb-1	TraesCS3B02G458900	0.170981	0.866074	-0.793704	0.403481	-1.97945	0.105695	-1.30887	0.124293	-0.396698	0.611418	0.236256	0.747839	1.84888	0.200434	-0.429158	0.618164	-1.18285	0.0770211	-0.530175	0.544066	-1.50514	0.10574	-1.28599	0.14588
RLK-Pelle_DLSV	TraesCS1A02G159500	0.0276233	0.954545	-0.0365889	0.935075	0.615446	0.107344	-0.105022	0.788945	-0.600569	0.0924821	-0.404813	0.301516	0.297324	0.497693	-0.0315392	0.947051	0.121273	0.719828	-0.276097	0.463849	-0.41819	0.330455	-0.664748	0.0869535
RLK-Pelle_RLCK-VI	TraesCS7D02G471700	0.00338228	0.981733	-0.0734573	0.662938	0.111115	0.536466	0.306109	0.0340982	0.207462	0.157137	0.368197	0.015392	-0.244916	0.093684	0.093313	0.622695	0.242732	0.14685	0.266091	0.0920852	0.283697	0.110417	0.526168	0.000242577
RLK-Pelle_LRK10L-2	TraesCS3B02G055835	-0.484181	0.421652	-0.680846	0.243402	0.242729	0.692157	-0.0828449	0.887156	0.505991	0.533626	1.74332	0.00562539	-3.53779	0.223865	-1.10914	0.432016	-1.02253	0.552361	0.780614	0.488286	0.358504	0.854571	1.57606	0.327005
RLK-Pelle_LRR-XIV	TraesCS2B02G266900	-0.26852	0.382951	-0.326539	0.246376	0.499896	0.167808	0.927471	0.00832562	1.13088	0.000261275	1.09659	0.00119724	0.201928	0.512179	0.544009	0.0717639	0.312206	0.276659	0.823339	0.0247851	0.454131	0.157063	1.63403	1.11124e-06
RLK-Pelle_LRR-XI-1	TraesCS1B02G355700	0.513592	0.0034107	0.371826	0.0728859	1.19677	7.92214e-08	1.56149	2.4487e-21	2.54434	6.09086e-35	1.99904	0.0177807	0.614498	0.000217522	0.480543	0.0126385	1.15368	3.1188e-15	1.2876	1.43165e-10	2.42835	1.74021e-45	3.77811	4.05624e-102
RLK-Pelle_RLCK-Os	TraesCS2A02G503800	0.365693	0.603331	-0.0491081	0.941215	0.392083	0.428268	0.771334	0.0369887	1.69567	0.00169063	1.61607	0.000510646	0.665953	0.374146	0.0943773	0.919917	0.0880473	0.849562	1.39621	0.0042918	1.74587	0.00185061	2.98428	1.82464e-14
RLK-Pelle_WAK	TraesCS1D02G200500	0.17183	0.54174	0.126201	0.655838	-0.0629737	0.795372	-0.0104814	0.963717	-0.15625	0.498716	-0.0566153	0.863282	-0.439668	0.0952493	0.0347234	0.888665	-0.0598078	0.798526	-0.225647	0.344397	-0.238407	0.405062	-0.135232	0.608121
RLK-Pelle_WAK_LRK10L-1	TraesCS3A02G122300	0.0839399	0.818048	0.278428	0.388075	1.77414	4.05908e-06	2.3604	9.6883e-09	2.6929	3.69698e-14	2.82045	0.00130318	0.599982	0.105796	0.714525	0.133519	1.36895	0.000136386	2.99585	7.48285e-10	2.62206	5.20332e-12	3.77109	4.38227e-22
RLK-Pelle_RLCK-VIIa-2	TraesCS1A02G138100	-0.468451	0.0989279	0.054247	0.874174	-0.0511819	0.853125	-0.372427	0.118404	-0.200993	0.39079	-0.0498824	0.828162	-0.284311	0.265213	0.0498824	0.844421	-0.32068	0.0842042	-0.106175	0.641362	-0.432309	0.0723487	-0.260961	0.354929
RLK-Pelle_SD-2b	TraesCS2A02G053100	0.452508	0.138837	0.274112	0.334172	-0.0350199	0.915753	-0.177581	0.54637	0.885907	3.217e-05	0.751749	0.000393327	0.0965626	0.756791	0.0448141	0.904182	0.23534	0.376845	0.238458	0.378305	1.26175	1.01799e-07	1.7775	1.10838e-14
RLK-Pelle_RLCK-VIIa-1	TraesCS1B02G085000	-0.212553	0.820728	-0.31457	0.691298	-0.182751	0.800846	0.648928	0.59863	0.199246	0.864791	0.343632	0.814286	0.112883	0.892161	0.0108505	0.989414	0.272037	0.723824	-0.0649612	0.954315	1.13988	0.37853	-0.000672105	0.999747
RLK-Pelle_L-LEC	TraesCS6B02G160600	0.0376307	0.899721	0.246083	0.26348	0.248007	0.41065	0.690704	0.000180547	1.14639	6.8699e-07	1.5469	0.00459627	0.276844	0.161261	0.21133	0.390139	0.387712	0.0499427	0.552037	0.00853822	1.30889	2.9484e-09	1.94613	5.6126e-21
RLK-Pelle_RLCK-IV	TraesCS4B02G315400	-0.172825	0.786806	0.387349	0.505851	0.545678	0.31962	0.383662	0.455854	2.1527	5.78947e-07	1.98545	0.0658019	0.244851	0.683532	0.265033	0.663089	0.105929	0.861828	1.29243	0.0196508	2.50188	1.86891e-07	2.9362	9.27238e-18
RLK-Pelle_RLCK-VIIa-1	TraesCS1A02G359700	1.23192	0.0367805	1.87283	0.0130233	2.34972	7.11216e-06	3.30247	5.14325e-10	3.4061	2.82845e-15	3.10486	NA	1.60523	0.0237803	2.13149	0.00213729	3.70332	3.65978e-11	2.96506	5.34976e-09	3.12866	3.18625e-17	6.46408	2.9886e-35
RLK-Pelle_LRR-III	TraesCS4D02G073300	-2.04568	0.00252273	-1.36983	0.0880796	0.082373	0.919993	0.454988	0.642062	0.0228133	0.981168	-0.421565	0.691683	0.798795	0.345522	0.140029	0.897235	-0.944273	0.21963	1.36313	0.193735	0.595277	0.480813	-0.790136	0.370878
RLK-Pelle_DLSV	TraesCS4A02G323400	1.08188	0.213036	0.32084	0.524834	1.34572	0.124744	-0.00449993	0.993891	3.17584	0.000246087	2.42376	0.000637968	-0.186802	0.784325	-0.244156	0.707789	1.16863	0.091728	1.72975	0.0294547	3.42154	0.000292232	6.90296	1.47414e-07
RLK-Pelle_DLSV	TraesCS2D02G217500	0.700044	0.385841	-0.017169	0.984559	0.0673104	0.924714	0.698381	0.259376	2.75589	3.72603e-05	2.5635	0.059345	-0.537249	0.464937	0.359309	0.696606	0.827941	0.196663	2.62372	0.00235635	2.342	1.1154e-05	5.82671	4.36178e-21
RLK-Pelle_LRR-XII-1	TraesCS7A02G366600	0.632589	0.481604	0.208073	0.821086	1.738	0.0962304	-0.841156	0.386318	-1.39694	0.0549943	-1.87248	0.0873873	-0.17399	0.82229	-1.11815	0.292925	0.242207	0.720493	0.303722	0.797847	0.561391	0.441728	-0.303138	0.699666
RLK-Pelle_LRR-II	TraesCS6D02G186900	-0.043601	0.868665	-0.114401	0.608276	0.0750186	0.732994	0.201802	0.327398	-0.208791	0.367939	-0.18595	0.404312	0.0939674	0.659642	-0.0891384	0.687926	0.144412	0.496411	-0.332285	0.120394	0.107504	0.62316	0.0268923	0.917118
RLK-Pelle_RLCK-VIIa-1	TraesCS1A02G287900	0.164087	0.149367	-0.0840293	0.825516	0.286664	0.55813	-0.230354	0.174527	0.171579	0.500689	0.0522093	0.952747	-0.00051492	0.99688	0.437199	0.0118803	-0.149969	0.245005	-0.15234	0.414462	0.0560129	0.830356	-0.414297	0.463423
RLK-Pelle_DLSV	TraesCS2A02G216700	0.331639	0.0475631	0.335044	0.0626445	0.521489	0.00783042	0.606738	0.000968478	1.3035	1.19216e-15	1.15869	0.00334149	-0.00254575	0.98898	0.150493	0.417015	0.546786	0.00129824	0.433089	0.00826046	1.44963	1.61521e-21	1.72714	3.24185e-31
RLK-Pelle_WAK	TraesCS6A02G036300	-1.04347	0.394617	0.52388	0.773753	0.991896	0.231575	-1.35832	0.302332	-1.04422	0.362861	0.931386	0.489332	0.567063	0.75041	1.40577	0.282744	0.588307	0.540748	1.81248	0.161634	-0.470296	0.818818	-0.601917	0.692616
RLK-Pelle_RLCK-IXb	TraesCS3B02G239200	0.0523051	0.744133	-0.252265	0.545963	0.466398	0.391213	0.32153	0.134371	0.569955	0.108027	0.513086	0.575998	-0.182053	0.272003	0.390065	0.0370514	-0.22031	0.530541	-0.0236375	0.911097	0.260855	0.730463	-0.205695	0.681055
RLK-Pelle_LRR-XI-1	TraesCS5B02G011300	-0.0631879	0.833176	-0.131288	0.7471	0.442617	0.215841	0.267063	0.343925	0.0546312	0.868205	-0.192973	0.514073	-0.139445	0.672203	0.0762597	0.840175	0.100552	0.700551	0.306886	0.309603	0.281426	0.384992	-0.112986	0.703883
RLK-Pelle_Extensin	TraesCS2B02G382700	-0.453367	0.148479	0.11839	0.648891	0.0195077	0.935373	-0.00615541	0.980413	0.0661853	0.775201	-0.561262	0.0216306	-0.137751	0.576698	0.291541	0.322565	-0.0412965	0.843407	-0.208775	0.398402	-0.237896	0.327872	-0.250228	0.349132
RLK-Pelle_LRR-XI-1	TraesCS7A02G089300	-0.505548	0.583527	-0.875423	0.345284	1.78022	0.0966698	-1.38829	0.300841	-0.638537	0.614041	2.25465	0.0509306	-0.392051	0.716446	-0.525372	0.503253	-0.187252	0.762349	-0.0603255	0.958947	-1.44663	0.319302	0.961926	0.327854
RLK-Pelle_RLCK-VIIa-2	TraesCS5B02G143500	0.400943	0.157081	-0.130657	0.633949	-0.19481	0.507342	-0.172708	0.519799	-0.258079	0.295319	-0.438556	0.110859	-0.0635464	0.82454	0.0647104	0.826938	-0.189149	0.393649	-0.486671	0.0738813	-0.456652	0.11209	-0.498039	0.0581864
RLK-Pelle_DLSV	TraesCS7B02G325900	0.533266	0.591537	-0.0338245	0.97362	0.366429	0.678335	2.40526	0.00159639	4.24779	4.3146e-05	2.66236	0.0790759	4.7801	0.00956205	2.49159	0.0448905	1.37975	0.0966298	2.97573	2.85358e-05	3.84126	2.2885e-18	8.73377	6.86463e-13
RLK-Pelle_LRR-XII-1	TraesCS2D02G066900	0.180294	0.544577	0.187107	0.58155	0.382781	0.201424	0.2082	0.436548	0.879006	0.000410289	0.926038	0.0012231	0.0152828	0.964714	-0.626852	0.0268108	0.0317139	0.89895	0.511636	0.050657	1.14332	1.10934e-07	1.72828	1.4184e-14
RLK-Pelle_RLCK-VIIa-1	TraesCS1A02G317300	0.0615341	0.821605	0.132354	0.613442	0.472363	0.253154	0.20702	0.601092	0.575924	0.39769	0.543867	0.530982	-0.110915	0.627141	0.222657	0.393353	0.0451049	0.862346	-0.235752	0.565002	0.729753	0.253677	-0.589671	0.516748
RLK-Pelle_RLCK-VIIa-2	TraesCS5B02G494300	-0.226868	0.291542	-0.0758957	0.748429	0.144393	0.498864	-0.113302	0.580013	-0.3918	0.0780407	0.0399923	0.852211	0.105515	0.646181	-0.0263947	0.908658	-0.119279	0.506766	0.156185	0.459521	0.0553756	0.819549	-0.210074	0.303628
RLK-Pelle_DLSV	TraesCS7A02G105100	-0.3679	0.804748	0.934615	0.316206	-0.237654	0.855007	0.438995	0.684088	3.49487	3.29599e-05	3.51178	0.00885494	-1.66507	0.260588	-1.15554	0.301586	-1.7516	0.176981	1.70102	0.318962	3.63849	4.16881e-07	6.81359	8.00208e-10
RLK-Pelle_LRR-XI-1	TraesCS5D02G417400	-0.00775633	0.95427	-0.032099	0.875654	-0.107715	0.406498	-0.0773267	0.513114	-0.339548	0.0460217	-0.404213	0.00238403	0.126673	0.368331	0.00609027	0.966424	-0.0407422	0.789502	-0.0523441	0.770117	-0.0595237	0.637347	-0.355939	0.0132533
RLK-Pelle_RLCK-VIIa-2	TraesCS5B02G208300	-1.28893	0.556899	1.12542	0.478659	1.24756	0.759803	3.41164	0.193595	3.24882	0.293683	1.14002	0.465237	2.06897	0.353053	2.13881	0.169565	0.786594	0.847139	2.14245	0.379312	1.19995	0.435761	0.711454	0.665617
RLK-Pelle_LRR-XI-1	TraesCS2D02G332700	-0.181899	0.681285	0.0351084	0.91423	-0.121143	0.658274	-0.0936847	0.752889	-0.170096	0.413689	-0.0833147	0.784441	0.0348745	0.919207	0.150049	0.701508	-0.00666021	0.973908	-0.417608	0.157056	-0.509877	0.0138096	-0.0591147	0.848813
RLK-Pelle_DLSV	TraesCS5D02G532500	0.47531	0.0308305	-0.308159	0.286528	0.336633	0.0876087	-0.123454	0.478129	-0.0664631	0.735151	0.0764528	0.710328	-0.23572	0.329933	-0.175408	0.492188	-0.27152	0.130566	-0.213176	0.277129	0.244437	0.265047	0.426761	0.0536593
RLK-Pelle_RLCK-VIII	TraesCS7B02G164600	-0.226949	0.554021	0.0916171	0.826908	0.308273	0.440059	0.736377	0.0642871	-0.225337	0.599705	-0.559062	0.325578	0.216674	0.619998	-0.234035	0.539688	0.21969	0.525417	-0.331038	0.470665	-0.980586	0.11582	-0.746896	0.221007
RLK-Pelle_LRR-XI-1	TraesCS4D02G006300	-1.11236	0.147206	-0.291215	0.780701	-2.0913	0.0978817	-0.456537	0.582471	0.343945	0.76059	1.90728	0.0120618	-0.236833	0.719402	-0.780063	0.374115	-0.730476	0.494588	1.00601	0.133431	-0.219574	0.850117	3.12388	0.00207589
RLK-Pelle_DLSV	TraesCS1D02G419600	-0.00345355	0.987569	0.112195	0.611325	0.0123366	0.958653	-0.00107696	0.996319	-0.243316	0.236407	0.0492227	0.818765	-0.075324	0.717709	-0.488036	0.0402379	0.521645	0.0227165	-0.0202526	0.931074	-0.0808557	0.742118	-0.24323	0.260451
RLK-Pelle_LRR-III	TraesCS1B02G311800	-0.125931	0.750744	0.204043	0.600894	-0.0557814	0.883468	-0.187321	0.582977	-0.438695	0.203633	-0.31677	0.417781	0.190743	0.65003	-0.35471	0.354425	0.540283	0.0659547	-0.070174	0.842217	-0.0502678	0.892086	-0.695082	0.092099
RLK-Pelle_PERK-1	TraesCS3B02G179300	-0.287496	0.0135721	-0.0727949	0.604674	-0.0637125	0.644667	-0.0442625	0.701128	-0.126341	0.345473	-0.155377	0.289055	-0.0263983	0.839458	0.187438	0.206566	-0.0691998	0.509624	-0.0752725	0.522473	-0.174045	0.176402	-0.29827	0.012879
RLK-Pelle_LRR-XII-1	TraesCS4D02G106900	-0.5386	0.413415	0.66739	0.232042	-0.753818	0.156285	-0.560513	0.295342	-0.384278	0.563294	0.15666	0.797848	0.100133	0.854901	0.624217	0.233821	0.371404	0.41235	-0.315308	0.584079	-0.22416	0.697144	0.414192	0.418949
RLK-Pelle_DLSV	TraesCS3D02G439500	1.40672	0.651628	1.47874	0.651591	1.14326	0.681968	0.874063	0.830386	-1.5972	0.639919	3.41861	0.178605	-0.661914	0.79016	-2.21496	0.360389	-0.254361	0.9348	0.493566	0.896274	0.720962	0.760661	-0.917113	0.822169
RLK-Pelle_WAK	TraesCS6D02G056600	0.766396	0.331698	-1.56493	0.0651299	1.65677	0.0807855	0.531736	0.576998	2.7668	2.7831e-05	2.09505	0.000151199	-0.48975	0.553094	-0.190936	0.766196	0.442074	0.603688	-0.802184	0.361694	2.64483	8.66609e-08	4.45619	3.38102e-22
RLK-Pelle_WAK	TraesCS5D02G256800	-1.09149	0.16051	0.443331	0.637991	-1.32358	0.252772	-0.969101	0.136126	-0.157202	0.859419	0.272867	0.77909	-0.353826	0.692274	-0.940303	0.466237	0.875044	0.242976	-0.568756	0.369362	1.03547	0.260314	2.89681	0.00121929
RLK-Pelle_RLCK-IXb	TraesCS6A02G245400	0.380515	0.78606	-0.575703	0.558201	-0.596758	0.583275	0.0713064	0.954804	-1.3176	0.154241	0.980914	0.543139	-2.6879	0.13874	0.757575	0.378002	0.113095	0.89029	0.440081	0.766592	0.0326782	0.973727	-0.143143	0.913147
RLK-Pelle_LRK10L-2	TraesCS1D02G015800	0.056498	0.794464	-0.106703	0.567948	-0.235473	0.233214	0.0960786	0.591508	-0.205885	0.279606	-0.119769	0.543399	0.49424	0.0286838	0.0446022	0.816698	-0.0569578	0.741236	-0.0671552	0.720272	-0.0730991	0.714132	0.245986	0.241768
RLK-Pelle_LRR-XIV	TraesCS2A02G255300	0.00896613	0.980326	0.0530978	0.86186	-0.38665	0.232305	0.210901	0.649998	1.20267	0.000350056	0.630271	0.175982	0.374046	0.27545	-0.126591	0.671714	0.293244	0.300026	0.216716	0.52822	0.408282	0.182018	1.76242	1.69698e-08
RLK-Pelle_L-LEC	TraesCS6D02G191500	0.0551603	0.894216	0.246084	0.473495	0.70451	0.0447093	1.11549	0.00274675	2.01295	1.97379e-06	1.66067	1.90672e-05	0.38478	0.349931	0.736529	0.0428467	-0.108228	0.739031	0.550729	0.206536	1.25047	0.000195749	2.39636	2.95205e-13
RLK-Pelle_WAK	TraesCS5A02G444700	-0.249757	0.76107	0.979515	0.323419	-1.11965	0.132596	-0.239342	0.759428	0.622285	0.31054	0.355247	0.580194	0.548697	0.525066	0.43061	0.59865	-0.827727	0.163096	-0.0439568	0.959088	1.41439	0.0356503	1.50544	0.0672714
RLK-Pelle_RLCK-VIII	TraesCS3A02G395900	-0.0500449	0.806319	-0.288358	0.240297	0.097388	0.642435	-0.143099	0.525101	0.359881	0.0668371	0.152641	0.529701	0.0557587	0.820267	-0.128506	0.549029	0.287434	0.161417	-0.0395967	0.873878	0.382251	0.0839268	0.537011	0.00786845
RLK-Pelle_LRR-I-2	TraesCS7B02G119700	0.446264	0.10675	0.0111208	0.961545	0.14302	0.496218	0.208943	0.40058	0.97812	4.82888e-05	1.052	0.000228362	0.204752	0.370942	0.0202789	0.927653	0.0701023	0.716672	0.508978	0.0575724	1.17313	2.31651e-10	1.75995	1.56885e-20
RLK-Pelle_RLCK-VIIa-2	TraesCS4B02G287300	0.0318434	0.890129	0.132479	0.578592	0.245881	0.286854	0.444515	0.0917821	0.291633	0.244537	0.491647	0.086223	0.422768	0.0600986	0.298224	0.212048	0.50307	0.0299233	0.468471	0.0658838	0.308438	0.215384	0.776508	0.00135219
RLK-Pelle_RLCK-II	TraesCS3D02G337900	0.645228	0.0163441	0.723728	0.0104768	1.13663	2.63035e-05	1.83812	8.76656e-11	2.21269	3.96101e-19	2.29843	0.00901568	0.605596	0.0216859	0.646352	0.0321194	1.29632	2.76756e-08	1.91453	9.39123e-10	2.4198	1.88677e-14	3.79747	3.94364e-56
RLK-Pelle_LRR-XV	TraesCS5B02G397900	0.0196159	0.90762	-0.160276	0.317935	0.12354	0.444192	0.244246	0.125952	0.538403	0.0013218	0.293449	0.0505911	0.0606145	0.705593	-0.0782403	0.665962	0.141405	0.324188	0.112923	0.471042	0.417354	0.017421	0.572112	0.000368053
RLK-Pelle_RLCK-VI	TraesCS4D02G096100	-0.0241755	0.891036	0.12833	0.569922	0.489514	0.0139427	-0.0569479	0.740594	0.0417762	0.849137	-0.212582	0.270584	0.0407147	0.827474	0.0270771	0.907041	0.100358	0.518854	0.149061	0.390046	-0.0662263	0.770114	-0.134686	0.493666
RLK-Pelle_SD-2b	TraesCS2D02G427100	-2.77405	0.147551	-1.08993	0.655075	-1.10262	0.4797	0.368444	0.807363	-1.21119	0.492482	-2.29776	0.173539	-2.60583	0.316857	-4.52991	0.0396626	0.825626	0.494606	0.899707	0.496771	-2.34146	0.55778	2.80627	0.249371
RLK-Pelle_RKF3	TraesCS1D02G264600	0.160595	0.779347	0.0355123	0.951879	0.907778	0.0853257	0.450804	0.319612	2.94231	5.70949e-12	2.35992	0.00700152	1.68441	0.00370804	0.0247265	0.969567	0.323964	0.412307	1.29126	0.00537807	1.38125	0.00556369	2.78438	3.31388e-16
RLK-Pelle_L-LEC	TraesCS2B02G158700	0.336238	0.916943	-1.01085	0.416693	0.547334	0.734181	-0.197055	0.877654	0.95078	0.349676	1.37094	0.167272	-1.33274	0.534925	-3.45405	0.0763867	0.268407	0.850879	0.960333	0.425215	-0.78262	0.459496	1.66354	0.11086
RLK-Pelle_DLSV	TraesCS1D02G431400	-0.280587	0.480894	-0.0904513	0.801604	1.24144	0.00688509	1.28381	0.0156978	2.25852	1.79861e-06	2.05205	6.84901e-07	-0.460879	0.255696	0.877461	0.0352986	0.598635	0.143723	1.23612	0.00986563	1.98092	2.06761e-06	4.03092	1.03776e-15
RLK-Pelle_LysM	TraesCS3A02G276600	-0.133843	0.717872	-0.453469	0.16695	-0.202557	0.585762	-0.356797	0.211802	-0.506945	0.147051	-0.516823	0.161096	0.838841	0.0264007	0.0608015	0.836694	0.0190154	0.944208	0.23443	0.427086	-0.33232	0.387115	-0.506262	0.159112
RLK-Pelle_LRR-XI-1	TraesCS7A02G148600	0.00648011	0.980414	0.0401075	0.90024	-0.218032	0.50451	0.166525	0.650453	-1.00153	0.00144452	-0.470772	0.129557	-0.129905	0.669511	-0.30785	0.397801	-0.391087	0.212049	0.0741359	0.798097	-0.150179	0.631459	-0.533873	0.0890955
RLK-Pelle_SD-2b	TraesCS4D02G216600	1.5018	0.261752	0.772441	0.541683	0.0359055	0.976916	1.38301	0.119292	3.65093	0.000811524	1.86316	0.011267	-0.616726	0.718152	1.59486	0.171922	2.96694	0.0978894	-0.384116	0.666962	3.38011	0.00712154	5.83407	4.34582e-05
RLK-Pelle_LRR-XII-1	TraesCS5D02G543000	0.67742	0.369114	0.945199	0.104609	2.02682	0.0746683	1.87577	0.0558134	3.31887	0.000697047	3.15901	1.0411e-05	0.341353	0.458798	0.498379	0.58636	1.64117	0.0426682	2.96341	0.0063398	3.46218	0.00248251	6.31343	2.35806e-06
RLK-Pelle_LRR-XIIIa	TraesCS3B02G199100	0.215493	0.610086	0.286197	0.425976	0.483468	0.150366	0.0819969	0.818154	-0.309069	0.260831	-0.692833	0.0704459	0.0913522	0.828509	-0.234764	0.5071	0.102677	0.718883	-0.239756	0.393715	-0.520088	0.069059	-0.620241	0.11158
RLK-Pelle_RLCK-VIIa-2	TraesCS5D02G195800	0.0375585	0.857684	-0.066956	0.73829	-0.250158	0.141231	0.095765	0.62942	-0.17327	0.305115	0.129324	0.455902	-0.206776	0.222136	0.177471	0.347984	-0.161735	0.297209	-0.058121	0.748952	0.038331	0.824137	0.17899	0.354202
RLK-Pelle_WAK	TraesCS5B02G449200	1.18113	0.152609	0.287688	0.722018	-0.398403	0.580635	0.414689	0.548154	1.34636	0.0169312	1.92805	0.00276165	-0.370579	0.644291	-1.36042	0.176047	-0.130003	0.826077	1.5569	0.00757073	1.29847	0.0383237	2.23962	7.54484e-05
RLK-Pelle_DLSV	TraesCS2B02G243100	3.43613	0.0312178	-0.871262	0.21198	0.216362	0.795613	0.777551	0.384727	-0.0573062	0.942059	1.94381	0.0116896	-0.188296	0.891512	-1.2195	0.160438	0.515569	0.38561	0.94033	0.32307	0.383915	0.616185	1.9427	0.00880394
RLK-Pelle_LRR-V	TraesCS6D02G154700	1.00288	0.803305	-0.819569	0.83513	1.18811	0.472277	-2.6156	0.167296	-3.30172	0.321436	-1.91124	0.45845	-1.84626	0.537179	-0.532715	0.896129	-2.27443	0.242954	1.05401	0.692326	-0.804054	0.831963	1.41988	0.608146
RLK-Pelle_LRR-Xb-1	TraesCS6B02G152600	-0.0785937	0.895927	0.994515	0.129212	-0.294	0.626142	0.528625	0.323565	0.941414	0.0376314	0.934233	0.0101313	-0.34687	0.578353	-0.690506	0.169283	0.412739	0.350352	1.3324	0.0438973	0.563621	0.276928	2.05721	0.000120038
RLK-Pelle_LRR-XI-2	TraesCS3D02G434500	-0.546675	0.325022	0.15979	0.723638	-0.193686	0.647222	-0.0704301	0.85465	0.0678934	0.892114	-0.364539	0.38364	-0.0903261	0.880312	0.179158	0.666127	-0.209168	0.580809	-0.363222	0.373173	-0.076672	0.875631	-0.267054	0.524114
RLK-Pelle_DLSV	TraesCS2B02G240900	0.274424	0.254354	0.0961044	0.614197	0.21344	0.262918	0.724006	0.000303401	0.958498	1.14112e-06	1.19847	1.51196e-06	-0.187417	0.418849	0.333882	0.0795565	0.19007	0.22307	0.801635	0.000259054	1.01578	1.4695e-07	1.95827	3.49756e-19
RLK-Pelle_WAK_LRK10L-1	TraesCS5A02G062600	-0.0628251	0.753909	-0.0338114	0.872383	0.043889	0.855315	0.37765	0.0861089	0.138624	0.497159	0.335405	0.106739	-0.01093	0.948086	0.1048	0.614574	0.060385	0.718893	0.170064	0.327407	0.279402	0.142737	0.388707	0.0169982
RLK-Pelle_CrRLK1L-1	TraesCS1B02G241400	0.197339	0.134264	-0.0956766	0.55748	-0.16458	0.22522	0.000913295	0.994714	-0.164628	0.208285	-0.0395366	0.789939	-0.0115711	0.933069	0.138854	0.365244	-0.0412383	0.747992	-0.0761076	0.551258	0.139666	0.314167	0.00356702	0.979099
RLK-Pelle_DLSV	TraesCS2B02G511200	-5.18567	0.00579378	-0.90008	0.574219	0.491162	0.703217	1.27857	0.595696	0.0126911	0.997518	2.192	0.469625	-3.20949	0.0504043	0.962836	0.444329	-0.673238	0.581176	0.288887	0.844609	-0.313757	0.893425	-0.957333	0.649325
RLK-Pelle_RLCK-XV	TraesCS6D02G164200	0.262296	0.200404	-0.0878532	0.695064	-0.0156776	0.937976	0.179514	0.410302	0.0255147	0.899384	-0.0507173	0.816418	-0.164436	0.423346	0.20344	0.377783	0.0337116	0.858824	0.0375944	0.865405	-0.0952191	0.630175	-0.167471	0.448589
RLK-Pelle_LRR-XI-1	TraesCS4D02G307500	-0.0970393	0.925185	0.843134	0.332774	-0.183623	0.828011	0.662848	0.576359	-0.461106	0.69268	-0.33687	0.862982	1.59004	0.0952664	-0.9798	0.303344	0.249519	0.775245	1.05137	0.44386	-1.32381	0.357945	-3.41537	0.0483022
RLK-Pelle_DLSV	TraesCS2B02G623900	0.990157	0.219181	0.43736	0.614701	0.467279	0.697574	2.14368	0.00232067	1.77704	0.0121253	0.921449	0.0863914	1.67518	0.162046	1.33266	0.176661	0.252986	0.834985	-0.0787122	0.919044	2.25723	0.00887286	2.58829	7.18402e-07
RLK-Pelle_DLSV	TraesCS6B02G417000	4.29426	0.113741	1.85614	0.646587	2.33143	0.0457976	1.68362	0.15563	2.92213	0.0350852	3.4047	0.00934147	0.488603	0.899461	4.02281	0.14262	2.31135	0.0585104	3.59703	0.0179153	5.34497	7.26816e-05	3.67991	0.0227917
RLK-Pelle_WAK	TraesCS7D02G053900	3.24879	0.0207196	-1.83868	0.181349	0.687587	0.541543	-1.09993	0.233747	-1.00405	0.18122	2.02913	0.0151092	-1.57544	0.240438	-0.559761	0.616517	0.363655	0.653543	-0.806416	0.35513	0.953477	0.354988	2.34277	0.00673737
RLK-Pelle_DLSV	TraesCS4D02G089600	-0.00186398	0.990893	0.159687	0.416692	-0.00080841	0.997298	0.185581	0.311016	0.236004	0.206878	0.437698	0.0114896	-0.267124	0.192669	0.0130964	0.938639	0.0239266	0.887554	0.278274	0.135966	0.342069	0.0478919	0.620388	0.000381133
RLK-Pelle_LRR-III	TraesCS4B02G074700	-0.666385	0.44982	0.939051	0.186743	-0.429188	0.487712	-0.236453	0.697278	-0.185581	0.825654	0.393417	0.507199	0.433179	0.488173	0.382354	0.588964	-0.849049	0.109677	0.278198	0.692251	-0.980667	0.118369	-0.529795	0.485709
RLK-Pelle_LRR-XI-1	TraesCS4B02G009500	0.418037	0.506265	0.219704	0.603402	0.302154	0.583086	-0.0561648	0.910913	0.96608	0.0126698	1.54375	0.000115212	0.173109	0.77929	0.292236	0.60276	0.400601	0.495698	0.594838	0.284615	1.43865	0.00199709	1.8616	1.78121e-05
RLK-Pelle_LRR-III	TraesCS4B02G189600	-1.68941	0.381631	-0.0548533	0.974226	-1.91527	0.40646	-2.12144	0.334529	-0.534501	0.681665	0.943993	0.33676	1.05274	0.564004	-0.847807	0.675432	0.965318	0.520991	0.873052	0.641735	0.336847	0.816521	0.518401	0.790831
RLK-Pelle_LRR-XII-1	TraesCS2B02G080200	0.376337	0.235264	0.0151426	0.94776	-0.0179706	0.948457	0.428962	0.0770202	1.43305	9.28247e-10	1.50905	2.14514e-08	0.0847982	0.73245	0.11619	0.650503	0.00801386	0.976289	0.454501	0.0689166	1.28093	9.23552e-09	1.8361	6.50045e-19
RLK-Pelle_RLCK-VIIa-1	TraesCS4A02G105100	-1.70216	0.112675	0.94545	0.264508	0.297093	0.65436	-1.5841	0.0657657	-1.16014	0.169575	-0.249645	0.791986	-0.29916	0.745714	1.7177	0.0394285	-0.310549	0.651783	-0.83378	0.329728	-1.21796	0.159479	-0.289777	0.697981
RLK-Pelle_LRR-Xb-1	TraesCS6D02G115900	-0.312913	0.692472	-0.533617	0.438549	-0.111844	0.838357	-0.639779	0.232797	-0.620483	0.256227	-1.16774	0.0637546	0.0157248	0.980063	0.327225	0.59127	-0.375593	0.430436	-0.590968	0.314681	-1.24561	0.120745	-0.448995	0.60386
RLK-Pelle_SD-2b	TraesCS6D02G189800	3.55539	0.228242	-0.523842	0.790849	1.1046	0.654648	-0.120273	0.96118	2.5224	0.099138	4.74196	0.000411921	3.83406	0.125106	-0.56429	0.811889	0.856833	0.646367	1.45838	0.717953	3.97523	0.0363319	6.08092	9.0047e-05
RLK-Pelle_SD-2b	TraesCS6B02G187900	-0.68879	0.740384	-1.80059	0.32183	-1.32549	0.598414	-0.804783	0.630126	0.546328	0.727847	1.03345	0.376822	3.05041	0.0608701	-3.00673	0.0942602	-3.31572	0.0312917	-0.74588	0.652821	0.179051	0.91495	3.2962	0.0440108
RLK-Pelle_DLSV	TraesCS2B02G567100	0.316837	0.626967	-0.305418	0.604327	-0.629769	0.274966	0.100742	0.84002	-1.19035	0.017402	-0.413562	0.372769	0.177043	0.790789	1.11434	0.150825	-0.504739	0.309372	-0.216681	0.71422	0.893729	0.184497	-0.14086	0.819581
RLK-Pelle_RLCK-IV	TraesCS5B02G501300	-0.746918	0.306899	-0.73368	0.229757	0.392705	0.491124	1.23936	0.0291495	1.31331	0.0477124	1.1608	0.0186966	0.933572	0.201122	-0.419113	0.423937	-0.630673	0.217274	1.3154	0.0210824	0.604963	0.355943	2.20336	0.000102339
RLK-Pelle_RKF3	TraesCS3D02G401800	0.517015	0.523661	0.0579512	0.929346	-0.479931	0.53647	1.07788	0.0838874	0.74379	0.455423	-0.417168	0.710027	-0.0344169	0.958825	0.116483	0.866887	-0.576873	0.312411	0.538132	0.598635	-1.59545	0.0703199	-0.150114	0.904412
RLK-Pelle_LRR-Xb-1	TraesCS6B02G153500	1.12798	0.097318	-0.0230648	0.974914	-0.257617	0.670364	-0.276268	0.669644	-1.19976	0.0712212	0.775765	0.290078	0.299139	0.667314	-0.304156	0.598391	-0.142324	0.754491	0.177587	0.797036	-0.8923	0.217266	-0.141838	0.849071
RLK-Pelle_DLSV	TraesCS1B02G451600	0.0548603	0.873145	0.211576	0.404555	0.146913	0.618046	0.74458	0.00991391	-0.0875813	0.767576	-0.187143	0.510604	0.24474	0.334199	0.156781	0.59392	-0.0927687	0.712986	-0.178217	0.54076	-0.554394	0.0708419	0.328004	0.259537
RLK-Pelle_LRR-I-1	TraesCS5A02G156400	-0.088662	0.644687	-0.184688	0.284852	-0.137327	0.441841	0.146369	0.454035	-0.796754	3.10008e-06	-0.0429098	0.848628	0.0617933	0.745297	0.186558	0.314401	-0.0318109	0.824844	0.33798	0.0511079	-0.440392	0.014554	-0.618491	0.0014554
RLK-Pelle_L-LEC	TraesCS2B02G158800	0.400379	0.34243	0.30328	0.425339	-0.81997	0.0772463	0.154773	0.719202	0.105992	0.744051	0.398698	0.212927	0.448886	0.32371	0.12438	0.748614	-0.474628	0.193384	-0.0163103	0.971818	-0.217628	0.493221	-0.115857	0.707393
RLK-Pelle_LRR-XI-1	TraesCS5D02G188700	0.0941101	0.929108	-2.69099	0.159264	0.683307	0.501883	-0.253153	0.818738	0.602265	0.619	1.81995	0.137228	1.541	0.149271	0.0658779	0.941459	0.832669	0.464519	-0.147102	0.871289	0.463145	0.679268	1.11521	0.234499
RLK-Pelle_DLSV	TraesCS1B02G251700	-1.25003	0.125301	0.817918	0.149494	1.12176	0.04076	1.38628	0.0304302	2.54838	0.00141234	2.50543	0.00032158	0.976699	0.1888	0.614771	0.312186	0.738511	0.0923448	1.93658	0.0402944	2.20422	0.0132589	5.31954	6.26578e-09
RLK-Pelle_RLCK-VIIa-1	TraesCS4B02G000300	0.14753	0.810499	0.733844	0.181483	0.634452	0.44637	0.50658	0.4872	-0.21586	0.859102	0.255319	0.901231	-0.176241	0.735288	0.232671	0.63706	-0.488213	0.344651	0.114408	0.888646	-0.484863	0.656928	-1.05069	0.499156
RLK-Pelle_RLCK-VIII	TraesCS1B02G471100	0.158422	0.502946	0.378209	0.185292	-0.122471	0.771246	-0.153302	0.671549	0.763918	0.154267	0.3515	0.686401	-0.124759	0.568433	0.0171871	0.953996	-0.105346	0.715886	-0.205749	0.576078	-0.244612	0.886003	-0.759396	0.371119
RLK-Pelle_PERK-1	TraesCS1D02G339600	2.86947	0.414377	-1.54992	0.534819	-2.87055	0.184523	-0.0877176	0.982849	1.00107	0.790544	-0.290369	0.85947	0.256043	0.912765	-0.455512	0.877291	-0.332512	0.913581	0.624446	0.769654	0.36938	0.864475	-2.6654	0.28301
RLK-Pelle_LRR-I-1	TraesCS6B02G150200	1.7441	0.0206697	-0.447386	0.46653	-1.44501	0.057201	-0.362535	0.502305	-0.849158	0.144351	0.550122	0.376959	-0.440201	0.489778	-0.119887	0.864545	-1.52665	0.01235	0.0348577	0.944491	-0.421158	0.515445	0.263018	0.637314
RLK-Pelle_RLCK-VIII	TraesCS3B02G427900	0.0229063	0.91046	-0.194956	0.292441	-0.102153	0.644436	0.0426543	0.825548	0.159012	0.403532	0.455989	0.0167668	-0.117116	0.555157	-0.268012	0.165352	0.0281131	0.875381	-0.347552	0.101008	0.274006	0.198816	0.342285	0.102316
RLK-Pelle_LRR-XI-1	TraesCS1D02G146800	-1.00058	0.806292	0.393945	0.848901	-0.0153443	0.99172	0.0171145	0.992613	0.974472	0.81125	-3.15484	0.304243	-1.2357	0.762017	-1.07143	0.673216	-0.859386	0.515445	1.10198	0.571581	-4.08537	0.161987	-3.44281	0.23675
RLK-Pelle_DLSV	TraesCS3D02G437100	-2.77494	0.156348	-3.52343	0.176734	0.137774	0.951962	-0.288439	0.806275	0.739793	0.543565	-1.09365	0.445542	-2.94462	0.262656	-1.07864	0.462451	-0.599358	0.629024	0.284561	0.829001	0.626953	0.676751	-0.633064	0.638471
RLK-Pelle_L-LEC	TraesCS1B02G157200	2.31707	0.0317138	0.511847	0.474908	-0.539452	0.466255	1.10495	0.267815	1.28535	0.175459	0.268074	0.783181	0.10908	0.892472	1.00834	0.202911	1.38771	0.0455634	0.794466	0.421905	1.03899	0.298828	2.71342	0.0130847
RLK-Pelle_L-LEC	TraesCS4D02G325500	-0.035131	0.904333	-0.0436511	0.886684	0.420982	0.128116	0.593273	0.0240738	1.24299	1.70143e-08	1.55949	0.00177131	0.340497	0.245487	0.411244	0.158634	0.342165	0.187804	1.00102	0.000160639	1.25635	1.56141e-08	2.37594	7.64585e-26
RLK-Pelle_DLSV	TraesCS7B02G459900	1.37158	0.426598	-0.169723	0.880798	-0.715664	0.64282	-0.930568	0.548811	-0.330315	0.758792	0.944047	0.523002	0.0259111	0.98392	0.456028	0.746329	-0.311024	0.832376	-0.632546	0.577701	-0.54621	0.699299	-0.903276	0.491689
RLK-Pelle_LRR-XI-1	TraesCS7D02G365800	-0.0466108	0.806953	-0.109973	0.659292	0.499861	0.0216389	0.513935	0.0125548	1.16744	8.12663e-09	1.15906	8.40996e-06	-0.166645	0.431231	0.398799	0.0872032	0.405749	0.0208634	1.20102	7.34648e-11	1.37398	1.96911e-11	1.62107	1.20189e-15
RLK-Pelle_URK-1	TraesCS2B02G266100	0.124374	0.67271	0.15787	0.557086	-0.0302703	0.912688	-0.127537	0.619409	0.176411	0.511941	0.787857	0.00133913	-0.0680096	0.821817	0.147292	0.593485	0.299211	0.188528	0.0258852	0.924239	-0.237302	0.463855	-0.101138	0.685845
RLK-Pelle_LRR-XII-1	TraesCS6D02G396900	3.60063	0.210256	5.36916	0.000285178	7.08093	4.24449e-08	4.2001	4.9127e-13	5.81106	1.54189e-22	2.91608	0.15145	2.10467	0.167509	-0.534875	0.823819	2.44416	0.00319301	4.35029	0.00695675	4.06572	7.88604e-06	8.57475	3.64093e-16
RLK-Pelle_RLCK-VIIa-2	TraesCS5A02G144600	-0.310337	0.299575	-0.435481	0.202892	0.19726	0.492828	-0.804128	0.0157307	-0.654062	0.029424	-0.0989856	0.753321	-0.0606545	0.856993	-0.34572	0.279643	-0.0852479	0.750843	0.0225584	0.942936	-0.477604	0.106654	-0.472894	0.0896456
RLK-Pelle_DLSV	TraesCS5D02G017400	0.339982	0.625435	0.0244381	0.961301	-0.599968	0.353423	-0.167868	0.7734	-0.0215279	0.972415	2.0066	0.0161713	0.364198	0.601686	-0.339556	0.695507	-0.515997	0.557014	0.562805	0.547429	-0.35537	0.687487	-0.188625	0.858037
RLK-Pelle_LRR-XII-1	TraesCS1A02G418700	-0.436803	0.234127	-0.127365	0.662437	-0.429746	0.2646	0.115657	0.765406	-0.149964	0.70683	-0.377608	0.357292	-0.110301	0.736858	-0.228209	0.493988	0.0735126	0.787634	0.0915291	0.809169	-0.24875	0.459904	-0.167742	0.625078
RLK-Pelle_RLCK-IXb	TraesCS6D02G022900	0.510557	0.265719	-0.435051	0.308889	-0.532063	0.205482	-0.0224334	0.968953	-0.759259	0.0909128	-0.786686	0.159074	-0.145766	0.793674	-0.314167	0.534403	-0.237322	0.606661	0.321616	0.468732	-0.306261	0.520628	-1.25667	0.0141346
RLK-Pelle_LRK10L-2	TraesCS1B02G022400	0.373835	0.413219	0.112025	0.779173	0.0719066	0.859292	0.0654313	0.885488	0.906522	0.00982045	1.34383	0.000610192	0.516189	0.285099	-0.309884	0.505866	-0.154273	0.727777	-0.233381	0.575413	0.828455	0.041536	1.3583	8.79649e-05
RLK-Pelle_SD-2b	TraesCS2D02G053000	-0.331608	0.796094	0.4442	0.637759	1.06255	0.612012	0.18084	0.835648	1.38224	0.190078	-0.354675	0.586814	-0.999919	0.377847	-0.106197	0.938556	-0.288402	0.809692	-0.0782972	0.930714	0.418782	0.787449	-0.00156191	0.998705
RLK-Pelle_LRR-XII-1	TraesCS4B02G360600	1.67589	0.217885	-0.212919	0.887916	1.59348	0.103882	1.69634	0.0686112	2.7867	0.00110925	2.73312	0.000168396	2.13435	0.0824216	0.384754	0.641306	0.41776	0.700011	1.15167	0.171235	5.15027	2.41995e-06	3.31039	4.6033e-06
RLK-Pelle_DLSV	TraesCS2A02G532600	0.310222	0.827897	0.961627	0.608861	-0.0213659	0.986596	0.50875	0.609566	2.17803	0.0386647	0.319951	0.776791	-0.760041	0.377363	0.284549	0.801148	0.00551989	0.99515	0.735688	0.57339	1.27639	0.342838	1.88918	0.116129
RLK-Pelle_LRR-XI-1	TraesCS1D02G115400	-1.7878	0.142459	-0.346345	0.784094	-0.258693	0.772778	0.56896	0.495561	-0.147748	0.855628	-0.28972	0.730778	-0.104993	0.919945	0.160152	0.889199	0.424101	0.627015	-0.678352	0.417483	0.598105	0.503744	-0.779561	0.321053
RLK-Pelle_SD-2b	TraesCS3A02G091800	3.21081	0.317746	0.109189	0.959785	2.54696	0.389444	-4.43522	0.0524189	-1.00931	0.789917	-1.59484	0.429954	-1.84626	0.537179	-2.13424	0.592699	0.581126	0.813661	-0.360916	0.836444	-1.38824	0.68704	-3.54648	0.00645288
RLK-Pelle_SD-2b	TraesCS2A02G053000	-2.16333	0.226296	-1.41632	0.420683	0.54158	0.711265	0.417193	0.722535	3.20785	0.0474327	1.83414	0.181247	0.25497	0.864777	-1.8065	0.258626	0.835105	0.61544	0.436189	0.724451	1.51293	0.261128	2.77429	0.0555986
RLK-Pelle_WAK	TraesCS7B02G148700	0.140376	0.906058	0.163244	0.845665	1.21486	0.150486	0.625899	0.553981	0.695231	0.488335	0.167076	0.877276	-0.677645	0.507032	-0.351584	0.716602	-0.205979	0.793252	-0.151233	0.863902	-0.741373	0.51268	-0.583506	0.525307
RLK-Pelle_DLSV	TraesCS5A02G338200	-0.90981	0.809489	-0.643631	0.647435	2.16369	0.0768788	4.02605	0.0271851	2.31083	0.393255	3.04163	0.269763	1.9522	0.511616	2.14213	0.332585	0.215617	0.832927	0.222127	0.899992	3.90042	0.167153	-1.17742	0.573647
RLK-Pelle_LRR-XII-1	TraesCS1A02G391700	1.23751	0.209257	-0.230434	0.868586	1.32694	0.065398	-0.418692	0.529006	-0.0940748	0.893396	0.226685	0.714753	1.56577	0.106081	0.920164	0.430032	0.519973	0.458556	0.852872	0.24569	-0.591054	0.553225	0.0486181	0.950124
RLK-Pelle_CrRLK1L-1	TraesCS4B02G171100	0.0387921	0.720761	0.010801	0.930512	0.018471	0.892483	0.0347875	0.774229	-0.137352	0.317501	-0.356082	0.0113206	-0.0873995	0.463071	-0.0341302	0.81118	-0.0375147	0.719928	0.0365588	0.751143	-0.204324	0.106478	-0.260365	0.0341108
RLK-Pelle_CrRLK1L-1	TraesCS4D02G340500	0.251978	0.383818	0.00916997	0.971678	0.631042	0.0156535	0.936112	0.00152598	1.72971	5.76591e-12	2.14438	0.000464646	-0.110723	0.735408	0.491261	0.073273	0.295983	0.143244	1.41824	4.39314e-06	1.49158	1.06992e-08	2.55904	2.22219e-25
RLK-Pelle_SD-2b	TraesCS2B02G290100	0.380366	0.784417	0.992016	0.327981	0.724654	0.449699	0.367355	0.724378	0.922009	0.385601	1.73276	0.0260673	1.40462	0.243643	-0.951612	0.390313	-0.0297601	0.969364	2.31525	0.0431405	0.299262	0.777449	2.57952	0.0043247
RLK-Pelle_DLSV	TraesCS5D02G525000	0.47125	0.0325657	0.0397804	0.845022	0.175088	0.347226	0.0299319	0.886018	-0.107383	0.622556	-0.179484	0.385723	0.0841219	0.680661	-0.233357	0.255695	-0.0225506	0.897516	0.103924	0.598314	-0.485405	0.0437548	-0.201199	0.33666
RLK-Pelle_RLCK-IXb	TraesCS7D02G359000	0.287519	0.20109	0.0959236	0.66822	0.078761	0.715566	0.433986	0.024986	1.04267	2.71857e-07	0.844211	0.000599361	0.0718469	0.74711	0.156599	0.502959	0.274188	0.240866	0.235659	0.254009	0.767616	0.000334682	1.11846	4.20108e-07
RLK-Pelle_DLSV	TraesCS3B02G533500	0.749422	0.396353	0.532929	0.455155	-1.3331	0.113672	0.981692	0.342823	0.93634	0.332063	-0.732638	0.473926	0.608386	0.54302	-0.55209	0.422799	0.584812	0.465734	0.863076	0.388322	-0.107102	0.914727	1.07666	0.417618
RLK-Pelle_LRR-XIV	TraesCS5A02G407300	-0.285868	0.420162	-0.0169135	0.948517	0.438148	0.15086	0.777919	0.00607802	1.24049	0.000174417	1.44159	3.75491e-07	0.488438	0.115252	0.257341	0.411614	0.129643	0.66123	0.570203	0.080248	1.19981	0.000766775	1.56385	3.36393e-08
RLK-Pelle_LRR-II	TraesCS7D02G134300	-0.0737349	0.721834	-0.00755784	0.973806	-0.0276141	0.886732	0.588537	7.86866e-05	0.715766	2.61107e-05	0.954613	4.55678e-08	-0.0898244	0.737742	-0.291297	0.136645	0.129819	0.401017	0.52465	0.001026	0.645553	0.000980902	1.24271	4.39599e-13
RLK-Pelle_LRR-XII-1	TraesCS1A02G317800	-0.408365	0.565721	0.159752	0.802822	-1.01326	0.120772	1.21974	0.0486401	1.71334	0.0322112	0.454416	0.467604	-0.55162	0.414813	-0.669672	0.273897	0.50776	0.287567	0.325172	0.593212	-0.288182	0.686765	0.846012	0.176465
RLK-Pelle_DLSV	TraesCS4B02G092900	0.0108445	0.966337	-0.0212805	0.930462	-0.190629	0.516597	0.0669174	0.79424	0.242575	0.31512	0.295511	0.27214	-0.322889	0.162733	-0.0212885	0.930738	0.16821	0.467061	0.697322	0.0120733	0.427597	0.0680928	1.00101	4.66106e-05
RLK-Pelle_DLSV	TraesCS2D02G415600	0.529037	0.000926165	0.291701	0.0928821	0.492156	0.0123428	1.75015	7.53298e-17	1.28447	1.70092e-14	2.25163	0.00104179	-0.0856935	0.644248	0.379358	0.0505705	0.54559	0.000378224	1.3228	4.56041e-07	1.36185	1.47918e-15	2.70199	4.28587e-46
RLK-Pelle_LRR-XII-1	TraesCS2B02G080100	0.991335	0.0810498	0.0957406	0.794199	0.0193404	0.961851	0.579431	0.219107	0.260034	0.548269	0.267162	0.51929	0.177288	0.670629	0.343953	0.502071	0.32849	0.428631	0.0523567	0.903982	0.127535	0.828865	1.24079	0.00671059
RLK-Pelle_L-LEC	TraesCS1D02G067200	-0.345264	0.0530256	-0.224774	0.229069	0.146175	0.432473	-0.00818519	0.965653	-0.0169108	0.93354	-0.313141	0.104322	0.0919187	0.61537	0.131768	0.573087	-0.0389305	0.777354	-0.168417	0.306593	-0.402686	0.0252878	-0.447767	0.00990052
RLK-Pelle_RLCK-VIIa-2	TraesCS7B02G391200	-0.147555	0.27168	0.135639	0.41102	0.20976	0.190906	0.211447	0.122527	0.145737	0.322804	-0.0270944	0.852032	0.127928	0.353306	0.237076	0.104165	0.14944	0.315689	0.229741	0.102891	0.138522	0.381068	0.439131	0.00464456
RLK-Pelle_CR4L	TraesCS1B02G089100	-0.0601962	0.96068	0.346217	0.814904	-0.311185	0.798352	-0.0104519	0.993935	3.66122	0.059569	1.30864	0.059796	-0.113338	0.938557	-1.18243	0.391807	0.213488	0.865188	-0.115402	0.903507	-0.0508335	0.975178	2.178	0.00849802
RLK-Pelle_DLSV	TraesCSU02G171300	-0.126887	0.623782	0.216918	0.536144	0.249367	0.361347	-0.10595	0.544188	-0.584266	0.0614798	-0.311739	0.126158	-0.249033	0.297429	-0.250488	0.445018	-0.0353719	0.863097	-0.147295	0.499508	-0.337497	0.320175	-0.202886	0.302297
RLK-Pelle_LRR-XII-1	TraesCS7B02G045600	0.516076	0.402741	-0.171899	0.737231	-0.452365	0.223537	1.23039	0.00868147	0.888508	0.0536327	0.159053	0.785492	-1.24507	0.0328874	-0.144802	0.78787	-0.0289539	0.942525	0.490196	0.322521	0.417521	0.415865	0.745595	0.133669
RLK-Pelle_L-LEC	TraesCS3B02G348100	-0.0483948	0.856736	-0.0959417	0.72025	-0.17123	0.511642	-0.207437	0.470691	-0.0648942	0.813038	-0.011263	0.969006	-0.176201	0.517939	0.260755	0.329051	0.0138594	0.950999	0.00858244	0.971507	-0.125353	0.653138	0.386698	0.153627
RLK-Pelle_RLCK-VIIa-2	TraesCS6A02G336600	0.0366999	0.927984	-0.029539	0.939604	0.916345	0.0198836	0.782086	0.0609629	1.63183	1.29755e-07	2.46488	0.00980824	-0.103074	0.781418	0.639785	0.0983195	0.414515	0.175716	1.28463	0.000292726	1.52021	3.6005e-06	2.9955	2.33543e-27
RLK-Pelle_LRR-XIIIa	TraesCS3D02G173200	0.362596	0.321019	0.169768	0.607717	-0.196934	0.503839	0.125776	0.744363	-0.429211	0.136758	-0.690268	0.105886	0.370932	0.34827	-0.0259942	0.941307	-0.00548313	0.984793	-0.627144	0.0912242	-0.648564	0.068872	-0.247962	0.568375
RLK-Pelle_LRR-XI-1	TraesCS5B02G412400	0.0508737	0.686647	-0.0456596	0.815175	-0.182151	0.16958	0.00812821	0.943765	-0.145061	0.220797	-0.382838	0.00404133	0.0968624	0.473538	0.0673046	0.663298	-0.212263	0.0573218	0.0606907	0.609029	-0.139865	0.273262	-0.265507	0.0788625
RLK-Pelle_RLCK-IXb	TraesCS7A02G364200	0.818507	0.261793	0.0472468	0.911332	0.0652799	0.888006	0.356925	0.363895	1.54245	0.000900479	0.723292	0.0470387	-0.524311	0.312529	0.371104	0.413826	1.07695	0.0129822	1.15584	0.0235462	1.06889	0.0159769	1.42079	0.000925156
RLK-Pelle_L-LEC	TraesCS2A02G186500	2.89394	0.0145246	1.50178	0.473039	0.945727	0.498007	0.944044	0.453871	4.46338	0.00819043	3.85901	7.79247e-05	0.744217	0.574202	0.403559	0.785414	0.889441	0.467986	1.38635	0.238256	4.94734	0.00230072	5.43258	0.00132697
RLK-Pelle_LRR-XII-1	TraesCS4A02G206000	0.138783	0.776096	0.0651694	0.89791	-0.913566	0.128218	-0.270617	0.679337	-0.00504611	0.992878	-0.210952	0.742459	0.425497	0.31617	-0.110269	0.818807	0.219694	0.714136	-0.540929	0.338686	0.081897	0.914114	0.126149	0.856698
RLK-Pelle_WAK	TraesCS6A02G376005	-1.49242	0.62446	-1.08861	0.612834	4.10672	0.153505	0.874063	0.830386	-1.13145	0.706271	1.07477	0.792248	-0.332488	0.918151	0.00681318	0.997755	-2.27296	0.331599	-4.36411	0.0687319	-0.0941713	0.95221	-0.917113	0.822169
RLK-Pelle_LRR-VIII-1	TraesCS1A02G302600	-0.128237	0.472728	0.0348366	0.843732	-0.218089	0.263938	0.0526944	0.748582	-0.104299	0.528069	0.356176	0.03283	0.193799	0.338912	-0.11517	0.538321	-0.119204	0.492911	-0.119191	0.553551	0.0391796	0.819426	0.355803	0.0240059
RLK-Pelle_L-LEC	TraesCS2A02G571200	-0.813619	0.613512	-0.309368	0.840294	-0.241949	0.870531	-2.97019	0.0299952	-2.41318	0.077137	-1.76849	0.197401	-0.0288853	0.987092	-0.357117	0.82899	-1.32734	0.210684	-1.49839	0.243038	-2.80683	0.282984	-0.990334	0.5928
RLK-Pelle_SD-2b	TraesCS2A02G505200	1.6497	0.382714	4.72856	0.00886828	2.98497	0.0660182	3.69521	0.00170425	4.62413	8.58407e-08	3.17092	0.045602	0.407025	0.756762	0.925646	0.436923	-0.708887	0.588203	2.3845	0.118522	5.29671	4.82899e-09	5.19475	0.000268762
RLK-Pelle_LRR-III	TraesCS3D02G042500	0.00908306	0.971981	-0.201749	0.502541	0.0137344	0.954386	-0.173659	0.38547	-0.541133	0.0249431	-0.449462	0.0411425	-0.110054	0.656154	0.415048	0.11624	-0.0429251	0.820369	-0.0925842	0.675963	-0.390864	0.0642465	-0.294833	0.208211
RLK-Pelle_LRR-XI-1	TraesCS6A02G187400	0.390436	0.577111	0.420752	0.666918	0.835938	0.225768	0.127061	0.885967	-0.222791	0.755115	1.33846	0.046975	-1.07359	0.260372	-0.549446	0.444927	0.0405313	0.950132	0.281938	0.726908	1.68404	0.0183357	1.66167	0.00702802
RLK-Pelle_LRR-III	TraesCS2B02G185800	-0.312724	0.0835399	0.0119825	0.945205	-0.0152512	0.926314	-0.192314	0.212899	-0.117812	0.487406	-0.415802	0.015332	-0.200935	0.261051	0.0646942	0.755565	-0.135413	0.397603	-0.0230993	0.911038	-0.234044	0.155995	-0.399806	0.0263126
RLK-Pelle_RLCK-VIII	TraesCS5A02G297900	0.0891399	0.685583	0.0648366	0.796118	-0.144347	0.498995	0.167663	0.424938	0.471064	0.0198629	0.244075	0.246039	-0.491511	0.0183365	0.251301	0.263373	0.0849261	0.690564	0.322058	0.13027	0.600671	0.00693726	0.451757	0.05838
RLK-Pelle_DLSV	TraesCS3A02G493600	0.316471	0.486816	-0.286878	0.451497	-0.0680776	0.883138	0.00176643	0.99661	0.383753	0.430166	0.0223905	0.961162	-0.274925	0.450889	-0.396605	0.267021	-0.121269	0.737364	1.16532	0.00466202	-0.050223	0.915214	0.377391	0.440928
RLK-Pelle_LRK10L-2	TraesCSU02G044100	0.414891	0.121448	0.292482	0.26619	0.401327	0.114287	0.727751	0.000354902	0.842592	0.00187931	1.26949	1.69701e-05	-0.177093	0.452921	0.154701	0.563736	0.6223	0.0175514	0.198903	0.266843	0.689581	0.0056481	1.32219	4.29352e-12
RLK-Pelle_LRR-V	TraesCS6D02G161000	0.0715067	0.676031	0.12072	0.478251	-0.114148	0.459379	-0.154342	0.268543	-0.260557	0.10398	-0.386594	0.023926	-0.0149033	0.923168	-0.123951	0.410212	-0.234187	0.103575	0.0455814	0.75659	-0.0175984	0.887517	-0.337191	0.0189689
RLK-Pelle_LRR-XV	TraesCS2B02G202900	0.233105	0.379484	0.190302	0.391729	-0.0371864	0.858594	0.0841496	0.720337	0.141338	0.540793	0.244174	0.257572	-0.270945	0.224342	0.0700744	0.760758	0.135223	0.458196	0.382584	0.0864155	0.0853679	0.697698	-0.0503226	0.849724
RLK-Pelle_WAK	TraesCS6B02G459100	0.895072	0.384256	0.178913	0.954896	3.08936	0.247824	-0.303446	0.733388	-0.949082	0.816079	0.267963	0.786621	1.09785	0.351729	2.11936	0.272264	0.0900628	0.970734	0.945446	0.358684	-0.347952	0.816795	0.820634	0.463215
RLK-Pelle_LRR-VII-1	TraesCS4D02G317100	-0.158228	0.735609	-0.194305	0.563589	-0.207431	0.511528	-0.144806	0.637827	-0.234926	0.519277	-0.448578	0.25387	-0.0727996	0.845974	0.0939313	0.795728	-0.279973	0.336246	0.11054	0.732555	-0.406547	0.259255	-0.520674	0.133821
RLK-Pelle_LRR-II	TraesCS7A02G134700	-0.0669885	0.817887	0.181209	0.47381	0.325646	0.19003	0.606063	0.00601946	0.753394	0.0199753	1.05105	9.72566e-06	-0.51889	0.114392	0.146062	0.542371	-0.171968	0.45225	0.877331	0.000532413	0.690545	0.0248159	0.929172	0.00483137
RLK-Pelle_RLCK-VI	TraesCS4B02G099900	-0.0476766	0.815728	-0.2244	0.268532	-0.252536	0.199042	-0.0970117	0.601479	0.0196028	0.909705	-0.287406	0.143849	-0.0250044	0.880561	0.161879	0.519657	-0.103672	0.548936	0.126476	0.446511	0.103867	0.595338	-0.0577166	0.737778
RLK-Pelle_LRR-Xb-1	TraesCS4B02G111300	-0.440446	0.513051	0.666411	0.320401	0.419379	0.539126	1.29676	0.0121877	3.28942	1.47182e-07	2.65351	3.73494e-06	0.257698	0.736525	1.15882	0.0892084	0.542155	0.324873	1.06571	0.133366	2.93565	2.20882e-06	4.35611	4.35342e-15
RLK-Pelle_RLCK-VI	TraesCS2B02G532900	-0.70812	0.37309	-1.31691	0.122386	-0.315394	0.652081	-0.354503	0.405381	-0.0269874	0.957588	0.325731	0.489676	-0.172461	0.77262	0.466022	0.495645	-1.53583	0.0157943	0.214866	0.703051	-0.493308	0.334004	-1.3209	0.013152
RLK-Pelle_L-LEC	TraesCS5D02G476000	0.222817	0.676527	0.107594	0.773235	-0.619472	0.176256	-0.311524	0.799663	0.222675	0.656408	-0.0901777	0.913888	0.460793	0.42188	-0.301484	0.465212	0.187329	0.664926	0.256317	0.788485	0.749101	0.127968	1.81856	0.0274691
RLK-Pelle_RLCK-VIIa-1	TraesCS7B02G362300	-0.0913941	0.773116	0.167465	0.561839	-0.335136	0.203462	-0.0428716	0.887929	-0.392266	0.150549	-0.39736	0.113564	-0.0545169	0.848618	-0.245694	0.441617	-0.0214953	0.937121	-0.00519139	0.984021	-0.0630837	0.846371	-0.130109	0.654823
RLK-Pelle_PERK-1	TraesCS3A02G290300	0.0525243	0.924631	0.125804	0.75787	0.597941	0.101179	0.141939	0.710228	0.560983	0.169685	0.162736	0.632387	0.0832339	0.878068	0.381666	0.419022	0.258641	0.423192	0.0847003	0.828571	0.80985	0.0754118	1.17382	0.00461403
RLK-Pelle_LRR-VII-1	TraesCS3D02G502600	-0.20527	0.193666	-0.1537	0.357024	-0.000653707	0.996317	-0.0536081	0.703025	0.0700372	0.682934	-0.312182	0.0744432	0.0764381	0.621287	0.0714319	0.680824	-0.0539173	0.668665	0.16641	0.251535	-0.259909	0.0966965	-0.595231	0.000195797
RLK-Pelle_RLCK-XIII	TraesCS6B02G284500	-1.82288	0.0568258	-0.0616589	0.948792	1.09617	0.130396	0.647249	0.309898	0.499758	0.497085	-0.42244	0.498135	-0.929963	0.242547	0.256682	0.772351	0.501825	0.426365	-0.333971	0.569225	0.501524	0.464542	0.398577	0.537476
RLK-Pelle_LRR-I-2	TraesCS7D02G214900	-0.141823	0.486875	-0.0510387	0.786861	0.297019	0.160476	0.501956	0.00448692	1.28171	1.55953e-13	1.4132	0.000648422	-0.0948016	0.599518	0.37992	0.0524796	0.417737	0.015815	0.219815	0.263348	1.34205	4.43122e-12	1.71601	2.04721e-28
RLK-Pelle_DLSV	TraesCS3D02G418900	0.42213	0.0436977	0.106094	0.575477	0.149383	0.375066	0.786602	7.52121e-05	1.06383	1.06579e-10	1.54842	2.52257e-13	0.147681	0.440306	0.328278	0.0460632	0.472161	0.00588189	1.07518	7.23073e-06	1.25949	7.58025e-18	2.25822	1.16059e-35
RLK-Pelle_RLCK-IXb	TraesCS7A02G532900	-0.451542	0.236118	-0.29098	0.442084	-0.437314	0.150629	-0.188057	0.549182	-0.197878	0.514199	0.151738	0.620992	-0.015594	0.967935	0.387844	0.23343	0.345303	0.182519	0.37397	0.29926	-0.262494	0.461174	-0.338021	0.295492
RLK-Pelle_SD-2b	TraesCS7B02G301100	0.951031	0.314363	0.402902	0.697759	0.325784	0.647378	0.612983	0.437044	3.28339	3.6848e-09	2.85355	0.00995161	2.37282	0.0672389	-0.685715	0.434642	-0.654886	0.350013	1.64882	0.00507649	3.2918	5.373e-10	3.89054	0.00185059
RLK-Pelle_DLSV	TraesCS2B02G618000	-0.0388102	0.992411	0.0571725	0.976629	3.26701	0.163161	-0.879083	0.617932	1.11316	0.558029	-1.2287	0.456892	0.948218	0.710701	-3.26655	0.273066	4.1683	0.0627815	0.949148	0.7872	-0.862583	0.832581	1.54522	0.564285
RLK-Pelle_LRR-III	TraesCS3B02G248200	-0.296866	0.212622	0.104974	0.647818	0.210635	0.308108	0.178332	0.463069	-0.349434	0.109479	-0.421085	0.0493418	0.164662	0.455526	0.342518	0.122367	-0.0895226	0.659403	-0.191432	0.398775	0.136771	0.579589	-0.0200792	0.92795
RLK-Pelle_WAK	TraesCS7D02G085600	2.58958	0.328799	-0.82924	0.838962	0.29658	0.885354	-3.60689	0.233702	1.5211	0.426551	3.02624	0.027662	-1.2357	0.762017	0.429058	0.916258	-1.06957	0.756382	0.557828	0.891263	-0.807125	0.841527	3.50289	0.00476987
RLK-Pelle_LRR-XI-1	TraesCS7B02G110700	0.0288214	0.966765	0.653775	0.200524	0.385428	0.523899	0.966113	0.235705	-0.139769	0.839081	0.616728	0.355894	0.0691114	0.923569	-0.0743605	0.895345	-0.0680979	0.874408	-0.314845	0.660533	-0.245893	0.708514	0.189806	0.775968
RLK-Pelle_RLCK-VIIa-2	TraesCS4B02G294300	-0.444723	0.115165	-0.350132	0.223248	-0.0736368	0.797214	0.541897	0.00599327	0.714082	0.000814188	0.768376	1.1313e-05	-0.246489	0.290118	0.0887058	0.783703	0.145696	0.593455	0.397748	0.0203424	0.390888	0.0863978	1.11693	2.68565e-11
RLK-Pelle_DLSV	TraesCS2D02G221900	0.717461	0.52457	-0.493302	0.601242	-0.507316	0.647727	0.437102	0.637622	1.08761	0.209612	1.67545	0.0545767	-0.878473	0.486401	-0.0877638	0.928919	0.625019	0.420722	0.915989	0.304718	1.82448	0.0543662	1.61441	0.0741758
RLK-Pelle_RLCK-VIIa-1	TraesCS3B02G355700	0.251362	0.252211	-0.0383474	0.921133	0.127537	0.790434	0.0239038	0.947407	0.155022	0.766589	-0.293004	0.65852	0.1053	0.37598	0.424907	0.00402428	-0.0161308	0.899466	-0.152811	0.608024	-0.242939	0.561736	-0.419639	0.450749
RLK-Pelle_LRR-I-2	TraesCS7D02G304200	0.241726	0.590598	0.0630061	0.894317	-0.123681	0.796257	-0.301229	0.590052	0.479708	0.303031	-0.867758	0.0883979	-0.0596044	0.907104	-0.0728798	0.875239	-0.0989073	0.782834	-0.199955	0.702663	-0.283626	0.606297	-0.686882	0.183242
RLK-Pelle_WAK	TraesCS7D02G085800	0.854826	0.0151856	0.119995	0.718647	-0.320519	0.330614	0.212692	0.547081	0.929094	0.00308475	1.73599	5.73288e-07	-0.250481	0.434833	0.581129	0.0999182	0.327661	0.305289	-0.0103344	0.974562	1.1374	0.000986605	2.05166	1.87154e-11
RLK-Pelle_WAK	TraesCS5D02G452200	0.387381	0.713284	-0.347516	0.767969	1.19469	0.353399	1.41741	0.10284	1.32615	0.120336	2.45974	0.00250668	-2.89896	0.102931	-1.11385	0.251058	0.316842	0.674416	0.950277	0.352542	2.81079	0.0150691	1.94191	0.00908035
RLK-Pelle_DLSV	TraesCS2D02G223100	2.54064	0.211953	5.38118	0.00236967	4.56644	0.00944319	1.52865	0.167212	1.12241	0.296486	3.54946	0.00157432	0.68785	0.866134	1.27773	0.752025	4.05039	0.0169871	2.70918	0.128382	1.97125	0.0687965	5.40502	0.00250215
RLK-Pelle_LRR-I-1	TraesCS5B02G154600	-0.0400914	0.817762	-0.0875646	0.622388	-0.00760335	0.967102	-0.109162	0.581556	0.15514	0.384712	0.0478345	0.815215	-0.00625974	0.974396	0.062252	0.741849	0.00116462	0.994672	0.124911	0.482649	-0.227185	0.202874	-0.177802	0.347322
RLK-Pelle_LRR-VII-1	TraesCS3A02G495400	0.107386	0.465442	-0.122859	0.453174	0.195014	0.166535	0.0150539	0.908773	0.0475037	0.721513	-0.0605651	0.684072	-0.0293799	0.838533	0.0946819	0.506563	-0.0267609	0.814416	0.0306554	0.828379	-0.101602	0.502791	-0.254157	0.0841652
RLK-Pelle_LRR-V	TraesCS4B02G299900	0.202183	0.128139	-0.0886768	0.502311	-0.305139	0.032667	-0.296137	0.00691696	-0.482338	6.23363e-06	-0.341145	0.0175546	-0.0179626	0.893866	0.0991057	0.446261	-0.00413511	0.967126	-0.122848	0.288731	-0.234414	0.0314358	-0.562354	2.4075e-06
RLK-Pelle_RLCK-Os	TraesCS2D02G504300	0.530378	0.278647	0.915261	0.0401492	0.512097	0.184558	2.32555	7.06707e-09	2.1608	2.9882e-09	2.1788	0.0531607	1.40884	0.0220078	0.26136	0.679002	0.992854	0.0212812	1.64185	0.000549993	2.75023	4.72269e-14	3.25503	1.55882e-24
RLK-Pelle_WAK	TraesCS4A02G391200	0.266094	0.525507	-0.735797	0.0419069	-0.407803	0.280734	0.106773	0.805177	-0.449914	0.296618	0.275301	0.501742	0.101066	0.828254	0.0691763	0.88592	0.134383	0.687924	-0.21669	0.580336	0.0783181	0.897393	0.193463	0.688035
RLK-Pelle_LRR-II	TraesCS6D02G146100	-0.225134	0.489476	0.489086	0.102703	0.157396	0.595511	-0.0290793	0.9122	0.0610983	0.850391	-0.464701	0.0869139	0.0449225	0.868056	-0.230664	0.392923	-0.0103157	0.966115	-0.446543	0.0857537	0.0168338	0.959521	-0.19522	0.554438
RLK-Pelle_LRR-XII-1	TraesCS3D02G259600	-0.075141	0.924756	0.394117	0.608454	-0.0953028	0.906747	0.265139	0.717633	1.47019	0.0651947	0.373235	0.721377	0.471601	0.517324	-0.478586	0.472946	-1.19256	0.0836049	0.120614	0.89008	-0.8034	0.296853	2.50507	0.00443547
RLK-Pelle_LRR-XI-1	TraesCS4A02G445500	0.0456465	0.957351	1.64713	0.0598168	2.18895	0.000747562	2.26563	0.00018231	1.01928	0.14936	1.3251	0.0515092	0.856239	0.211698	0.799581	0.41723	2.0132	0.000588113	1.69791	0.0149193	3.27118	0.000842703	1.93494	0.0111907
RLK-Pelle_DLSV	TraesCS2D02G222700	-0.110172	0.535835	0.247645	0.185501	0.315883	0.107704	0.81376	6.22708e-08	1.71741	8.14589e-31	1.55278	0.000160442	0.323214	0.117033	0.13371	0.473512	0.37754	0.0306941	0.80476	2.14507e-07	1.66356	1.88106e-19	2.2002	9.14948e-47
RLK-Pelle_LRR-IV	TraesCS7D02G068600	-0.487548	0.125322	0.0200042	0.932647	4.69282e-05	0.999854	0.00753265	0.980021	0.119982	0.649686	-0.0307919	0.912789	-0.190797	0.454346	0.104128	0.666461	-0.072832	0.790807	-0.499591	0.0604055	-0.155048	0.588055	-0.471215	0.102953
RLK-Pelle_LRR-XI-1	TraesCS2B02G379400	0.104645	0.624695	-0.099765	0.560917	-0.0664565	0.698545	-0.107314	0.635361	-0.303533	0.0823281	-0.229814	0.299541	-0.0771519	0.682605	0.0328619	0.858956	-0.114059	0.511475	0.127613	0.565615	-0.597196	0.00340139	-0.468436	0.0464049
RLK-Pelle_WAK	TraesCS5A02G464700	2.10571	0.267663	-1.07934	0.424378	-1.26475	0.270749	0.215553	0.857768	-0.534199	0.610067	0.254571	0.823659	-0.544986	0.687321	1.0292	0.586503	-0.51807	0.59767	-0.640546	0.725994	-1.2229	0.269857	-0.29047	0.830091
RLK-Pelle_PERK-1	TraesCS3A02G278100	0.0996706	0.779853	-0.302178	0.368901	0.176279	0.586281	-0.0628523	0.832328	-0.309054	0.374821	-0.554049	0.122897	-0.637678	0.0403773	-0.189587	0.617955	-0.0668166	0.802516	-0.000940051	0.99776	0.0200966	0.948782	0.177805	0.542198
RLK-Pelle_L-LEC	TraesCS3B02G364500	-0.264118	0.358833	0.0754422	0.758518	-0.151407	0.592466	0.469023	0.195536	0.201118	0.377023	0.40957	0.0683873	-0.132883	0.667267	0.0346186	0.882097	0.160705	0.527918	0.534138	0.114046	0.0780316	0.789252	0.445932	0.0979051
RLK-Pelle_LRK10L-2	TraesCS3A02G018200	1.1617	0.520803	-0.823521	0.662265	1.06319	0.519945	2.11598	0.273738	1.7312	0.395523	0.517988	0.788152	1.45593	0.417813	2.07544	0.259773	-0.126886	0.924336	-0.706944	0.566543	0.99085	0.637137	1.03668	0.441119
RLK-Pelle_RLCK-VI	TraesCS7B02G262500	0.49899	0.0713941	-0.0790155	0.790672	0.298902	0.402342	0.369005	0.307911	0.0873555	0.822404	-0.150373	0.832289	-0.120488	0.60493	0.509651	0.0542745	0.17459	0.419168	-0.0543914	0.866763	-0.0204326	0.962013	-0.579397	0.29101
RLK-Pelle_DLSV	TraesCS2D02G486200	0.42779	0.605318	-0.437033	0.505076	-0.361596	0.482029	-0.751551	0.303028	-0.123512	0.847352	-1.45859	0.0544432	0.326074	0.639966	1.13473	0.150158	-0.828844	0.16125	1.27311	0.0367067	-0.670922	0.353645	-0.502266	0.463292
RLK-Pelle_LRR-XII-1	TraesCS2A02G069100	1.63067	0.182213	-0.81711	0.598401	-1.68036	0.200821	-1.65902	0.0373664	2.21781	0.0892021	-0.981915	0.395071	-1.79952	0.116582	0.371406	0.73288	1.32015	0.288379	-0.875735	0.425014	0.0808836	0.93934	0.464376	0.670733
RLK-Pelle_LRR-Xb-1	TraesCS6A02G166200	-1.31788	0.4249	-0.153807	0.850331	-1.62227	0.20921	-1.22098	0.408135	-0.322061	0.724601	-1.15751	0.310096	-2.75884	0.0620437	2.64618	0.00564457	-0.228759	0.776085	0.745221	0.567607	0.723718	0.542627	0.650881	0.659751
RLK-Pelle_LysM	TraesCS7B02G162500	0.289947	0.0629335	0.095538	0.564908	0.279369	0.133916	0.194088	0.273066	0.6669	2.14304e-05	1.15113	1.19866e-06	0.373018	0.0157649	0.145701	0.378602	0.129759	0.353943	0.339056	0.0789493	0.956455	4.58996e-06	1.40087	1.14128e-14
RLK-Pelle_LysM	TraesCS6B02G266500	-0.0598238	0.665988	0.00915989	0.949847	0.400219	0.0179015	0.494437	0.000955196	0.965392	1.95189e-10	0.928699	1.44752e-06	0.10121	0.439925	0.361677	0.0187527	0.341034	0.00493358	0.530344	0.00116229	0.874477	1.55612e-07	1.51776	4.39988e-30
RLK-Pelle_RLCK-VIII	TraesCS1A02G079700	-0.00221942	0.983418	-0.0108569	0.934532	0.0868235	0.526408	0.17609	0.167184	0.309074	0.00750307	0.385699	0.0129173	0.00213206	0.983967	0.0119824	0.924352	0.0968136	0.382341	0.0576148	0.593646	0.267964	0.0157671	0.529951	4.57178e-06
RLK-Pelle_SD-2b	TraesCS1A02G259900	-0.413262	0.329865	0.53268	0.130912	0.502736	0.213847	1.3663	6.86803e-05	1.63808	9.24463e-07	1.59318	9.33579e-07	0.158441	0.648829	-0.111241	0.774299	0.843694	0.0162181	0.817853	0.0333991	1.88629	1.19973e-09	3.12488	3.49937e-32
RLK-Pelle_LRR-XII-1	TraesCS2B02G081300	0.52796	0.0987391	-0.279665	0.385346	0.0109001	0.968107	0.461281	0.122283	-0.229118	0.417236	-0.27323	0.378571	-0.51494	0.186292	-0.510323	0.0859117	-0.0727215	0.773783	0.128357	0.625513	0.189902	0.581178	-0.205294	0.481083
RLK-Pelle_WAK_LRK10L-1	TraesCS3B02G049100	0.464798	0.0218142	0.144011	0.499559	0.434978	0.0353646	0.600258	0.0014381	1.01465	1.09086e-07	1.0651	6.7968e-08	-0.112321	0.491157	0.232996	0.18361	0.694224	0.000142753	0.936901	9.02913e-06	1.29365	3.11192e-10	2.08924	2.34905e-29
RLK-Pelle_RLCK-VIIa-1	TraesCS6A02G206300	0.165202	0.545255	-0.255696	0.293445	-0.0899843	0.72635	0.252008	0.320899	-0.34117	0.166353	0.048436	0.86511	-0.0545413	0.823552	-0.268638	0.25883	-0.0905576	0.6596	0.163396	0.51612	-0.0332299	0.920384	-0.461465	0.0690215
RLK-Pelle_LRR-III	TraesCS3A02G342300	0.153782	0.517785	-0.0241283	0.924471	-0.113345	0.615642	-0.17814	0.409163	-0.556768	0.00284579	-0.424894	0.072349	0.144802	0.53121	-0.314186	0.194303	-0.285093	0.155303	0.0428397	0.84655	0.0726748	0.726421	-0.669613	0.0039153
RLK-Pelle_WAK	TraesCS5D02G256700	0.0136842	0.977631	0.790196	0.0459539	0.577716	0.164002	1.04046	0.010029	1.27132	0.000337527	1.7132	1.5254e-07	0.276112	0.532228	-0.367648	0.37809	0.469742	0.305024	-0.0240991	0.954229	1.10231	0.00263213	2.90453	8.67343e-15
RLK-Pelle_SD-2b	TraesCS2B02G315700	-0.356511	0.658696	0.535831	0.437495	-1.69363	0.19321	-1.18132	0.0884601	1.71663	0.107955	0.0657163	0.933257	0.352663	0.580625	0.124257	0.85444	1.0174	0.169022	-1.23102	0.0689625	0.67102	0.417421	-1.00745	0.112668
RLK-Pelle_SD-2b	TraesCS7D02G530500	0.326833	0.803673	-1.2434	0.295593	-2.2306	0.574867	0.115987	0.903833	0.79028	0.564171	0.192505	0.904442	-0.000435757	0.99979	-1.45618	0.32274	0.33387	0.860147	-1.15465	0.659326	-1.42694	0.493815	-0.866038	0.668825
RLK-Pelle_LRR-XII-1	TraesCS2A02G068200	-0.392675	0.468823	-0.473906	0.142033	-0.453252	0.197183	0.229748	0.614056	-0.272642	0.431942	0.223311	0.603922	0.0872293	0.840722	-0.0069828	0.984557	0.137317	0.665472	0.569035	0.107767	0.144862	0.706376	0.347113	0.3889
RLK-Pelle_LRR-XI-1	TraesCS4A02G474800	0.117893	0.520536	0.219889	0.308678	-0.183299	0.340027	0.257952	0.123052	-0.0313653	0.846287	0.0737236	0.659662	-0.00351957	0.983714	-0.367838	0.0420703	0.263354	0.0972662	0.184218	0.35882	0.229594	0.256139	0.282606	0.0765341
RLK-Pelle_URK-1	TraesCS2A02G570800	0.288061	0.396719	-0.21272	0.490988	-0.0649025	0.834281	0.170097	0.56333	0.225643	0.462341	0.18299	0.6091	-0.238216	0.426657	-0.0646634	0.845638	-0.290412	0.232697	0.295285	0.313044	-0.0248618	0.931737	-0.394486	0.224804
RLK-Pelle_LRR-Xb-1	TraesCS2B02G580800	1.31066	0.0468276	0.189828	0.762194	-0.1025	0.83058	0.0151957	0.97348	-0.435392	0.385739	-0.3693	0.788738	0.127344	0.867517	-0.286046	0.630422	0.206251	0.640124	-0.476963	0.348771	0.323379	0.562721	-0.180968	0.680553
RLK-Pelle_SD-2b	TraesCS3D02G072700	-0.0630098	0.854821	-0.162208	0.651096	0.261526	0.405217	0.274942	0.236633	2.56144	2.92554e-21	1.94627	0.00976488	-0.0920745	0.827679	-0.162669	0.638324	0.71437	0.0291821	0.826417	0.000511612	2.59822	4.65727e-32	3.24271	8.66874e-57
RLK-Pelle_DLSV	TraesCS2B02G567800	-0.403962	0.309081	-0.466858	0.27381	-0.107376	0.741249	0.414548	0.151141	1.09955	0.00188376	1.53196	2.32259e-06	-0.153947	0.66797	0.0887385	0.805004	0.367561	0.27996	0.65355	0.0287281	1.17598	0.000725068	1.35739	1.06457e-05
RLK-Pelle_DLSV	TraesCS2D02G223400	-0.83401	0.51942	-2.16496	0.0530185	0.555113	0.570387	0.329651	0.771741	-1.36588	0.150161	0.00774327	0.993365	-0.693378	0.479832	-1.68024	0.184372	-1.37083	0.10956	0.149367	0.896657	-0.276371	0.768503	0.85964	0.353532
RLK-Pelle_DLSV	TraesCS3A02G493900	-0.620957	0.227557	-0.129473	0.833631	-0.398896	0.437452	0.563003	0.213898	1.15505	0.00894279	1.38878	0.00419121	0.309442	0.455845	-0.240096	0.626726	-0.179394	0.715029	-0.117245	0.781694	0.850819	0.0584749	1.39585	0.00735049
RLK-Pelle_DLSV	TraesCS2B02G242500	0.749983	0.215881	-0.0664332	0.910231	0.683027	0.201	3.22134	1.00186e-13	3.46088	1.13066e-25	2.56267	NA	0.136721	0.791148	-0.0821989	0.863077	1.4204	0.00212004	2.25758	2.42901e-05	3.85305	3.95182e-38	4.70533	1.74454e-60
RLK-Pelle_LRR-VIII-1	TraesCS3A02G340100	0.670959	0.042133	-0.285423	0.357658	-0.55825	0.165194	-0.0457659	0.892704	0.050928	0.885608	-0.120761	0.787044	-0.177978	0.555132	-0.645731	0.0366988	0.244216	0.435451	0.220683	0.527544	0.154233	0.707909	-0.159167	0.698007
RLK-Pelle_LRR-Xa	TraesCS4A02G229800	0.175761	0.34566	-0.0866471	0.66763	-0.127738	0.499094	0.0171368	0.928704	-0.11653	0.495912	-0.0210002	0.911737	0.0381423	0.850451	-0.0350867	0.851754	0.108217	0.507402	-0.0799736	0.650495	0.0379673	0.848167	0.0282193	0.880831
RLK-Pelle_LRR-XI-1	TraesCS6B02G042000	-0.861114	0.601999	-0.950428	0.674575	2.42264	0.0604246	-3.03128	0.195957	1.03831	0.553413	2.47334	0.377849	0.386685	0.819297	1.7235	0.611712	0.525527	0.721194	-1.89154	0.50906	-4.45984	0.0394092	-1.23772	0.704952
RLK-Pelle_DLSV	TraesCS4B02G313900	-0.0131865	0.964651	0.389366	0.222229	-0.137999	0.632637	-0.093441	0.739796	-0.116529	0.69423	-0.289424	0.338872	-0.00116404	0.997413	0.102104	0.76117	-0.0445302	0.863565	0.040272	0.885349	-0.0924296	0.764397	0.365704	0.230262
RLK-Pelle_L-LEC	TraesCS2B02G007400	-0.0132823	0.991856	2.5986	0.085155	-2.00988	0.139298	-1.2337	0.201762	-1.88894	0.199548	1.38465	0.235844	0.816087	0.459617	-0.276196	0.851077	2.34101	0.146261	1.9837	0.0978214	-1.33727	0.214327	-3.83841	0.00927201
RLK-Pelle_LRR-VII-1	TraesCS3B02G376200	-0.0215658	0.932511	-0.0251266	0.922973	0.318759	0.127759	-0.311079	0.135913	-0.244073	0.262311	-0.432619	0.0656887	-0.276584	0.276794	-0.0206813	0.941481	-0.122206	0.53766	-0.155338	0.48683	-0.305874	0.160228	-0.337301	0.164059
RLK-Pelle_L-LEC	TraesCS6D02G122100	-0.0161427	0.927733	0.411007	0.0176277	0.270132	0.212236	0.263816	0.118388	0.935134	2.81426e-07	0.69828	0.000122376	0.0377753	0.825006	0.380709	0.0537734	0.395853	0.00528228	0.851025	7.76895e-07	0.902273	4.26309e-06	1.59459	1.12171e-18
RLK-Pelle_LRR-Xb-1	TraesCS6B02G153300	-3.10841	0.39509	4.35488	0.0459675	3.26642	0.157848	-1.04949	0.797026	0.156871	0.960876	4.83218	0.0265586	3.26269	0.257649	2.43226	0.545852	1.81119	0.653016	-1.41993	0.619278	0.961361	0.811965	-3.34333	0.100472
RLK-Pelle_LRK10L-2	TraesCS3D02G014600	-0.130102	0.876831	-0.565931	0.584892	-0.449968	0.578186	-0.231629	0.789894	-0.262752	0.787208	-0.00281334	0.997977	0.340314	0.721113	0.393456	0.759574	0.191136	0.835471	-0.388404	0.680262	0.155726	0.867291	1.50974	0.125847
RLK-Pelle_WAK_LRK10L-1	TraesCS5B02G069900	0.182392	0.431049	-0.142295	0.551301	0.177796	0.48775	0.284243	0.160346	0.423916	0.0449583	0.782291	3.58118e-05	0.24371	0.313125	-0.0576128	0.825096	0.266872	0.189277	0.269365	0.195501	0.755581	0.00045219	1.2184	2.4968e-10
RLK-Pelle_DLSV	TraesCS2B02G051500	-0.00687003	0.980975	-0.417777	0.0732335	0.360095	0.113166	-0.19928	0.356352	-0.302114	0.194895	0.0529662	0.849025	-0.353753	0.171877	-0.308303	0.232159	0.207818	0.356754	-0.0244118	0.923203	-0.189624	0.47462	-0.495477	0.0649538
RLK-Pelle_DLSV	TraesCS5D02G376600	0.14201	0.305739	0.0398061	0.774372	-0.131613	0.311054	0.0107693	0.931366	-0.194836	0.133514	-0.0664548	0.661642	0.0415799	0.778443	-0.230834	0.129256	0.102343	0.373961	0.0616272	0.62838	-0.192029	0.144098	-0.411992	0.00813925
RLK-Pelle_LRK10L-2	TraesCS3B02G057200	0.92297	0.821052	-0.82924	0.838962	2.54483	0.380592	0.289852	0.905397	1.86283	0.644618	2.96749	0.45532	1.75372	0.569186	-3.29697	0.265213	-1.13696	0.780525	0.557828	0.891263	2.32121	0.428145	2.79413	0.121927
RLK-Pelle_RLCK-IXb	TraesCS6D02G227900	-0.268756	0.421534	0.0797056	0.806252	0.26741	0.405325	-0.193633	0.629439	0.440325	0.0992652	0.342841	0.231725	0.211119	0.483573	0.111441	0.727363	0.200825	0.439881	0.285422	0.393771	0.251334	0.441983	0.774129	0.0128746
RLK-Pelle_SD-2b	TraesCS2A02G209900	0.013898	0.963093	-0.0891514	0.78737	-0.153874	0.59551	0.490705	0.0392907	0.826842	0.00280481	0.77758	0.00235945	-0.0824085	0.800887	0.154686	0.599421	0.228093	0.377184	0.379985	0.142944	0.618005	0.0251986	1.00891	8.03819e-05
RLK-Pelle_SD-2b	TraesCS1D02G376400	-0.707847	0.614393	0.446452	0.663962	0.255332	0.832198	0.343034	0.758393	-0.810248	0.315528	0.219439	0.8213	0.129449	0.90662	-0.212596	0.824816	-0.221669	0.844764	-0.597233	0.606983	1.22053	0.201861	1.3157	0.156013
RLK-Pelle_WAK	TraesCS6B02G374000	-0.0167699	0.951205	-0.377226	0.161799	0.159938	0.527039	0.336178	0.104047	1.85394	3.61065e-16	1.05602	1.01119e-05	0.0843766	0.750613	0.0796337	0.804723	-0.213402	0.67152	0.173172	0.429071	1.77113	9.37269e-17	1.97246	8.97468e-29
RLK-Pelle_SD-2b	TraesCS1D02G311500	0.0807747	0.948754	1.09832	0.316075	-1.71226	0.18592	-0.402249	0.83612	-0.0753334	0.941777	-0.0275194	0.982104	-1.07919	0.273901	-0.780485	0.474105	0.155195	0.888073	-1.6727	0.276961	-1.10883	0.425877	0.473636	0.801027
RLK-Pelle_DLSV	TraesCS2B02G030200	0.500478	0.290168	-0.0935491	0.826323	-0.333998	0.374684	0.147126	0.699131	-0.24789	0.56951	0.409698	0.257841	-1.11865	0.031885	-0.341928	0.490373	0.208195	0.537699	-1.00988	0.00578673	-0.122081	0.777706	-0.373671	0.339095
RLK-Pelle_WAK	TraesCS5B02G449300	-0.113606	0.886562	0.600038	0.267627	-0.0573023	0.92368	-0.62073	0.26175	0.38703	0.471498	1.39622	0.00404863	0.482007	0.416603	-0.690774	0.243328	-0.103892	0.824431	-0.304521	0.605036	-0.00775716	0.989208	0.0731787	0.906125
RLK-Pelle_DLSV	TraesCS6B02G067800	-0.767793	0.518017	-0.00358996	0.997145	-0.296527	0.740102	-0.716651	0.444507	0.756203	0.316836	1.22079	0.147199	1.82262	0.156443	-0.999644	0.188832	0.433138	0.527118	0.436114	0.600434	0.301728	0.697749	2.18817	0.0174099
RLK-Pelle_DLSV	TraesCS2B02G510900	-1.02981	0.152175	0.407005	0.661205	-0.651644	0.469806	0.217192	0.805561	0.0305151	0.974543	0.0121186	0.989999	-0.671458	0.216739	0.426611	0.439747	-0.465921	0.508046	-0.208505	0.813524	0.477545	0.601111	-1.9181	0.14357
RLK-Pelle_LRR-III	TraesCS7D02G251100	0.109386	0.706476	-0.161704	0.686676	-0.0564204	0.950716	-0.520799	0.328624	0.15666	0.843624	0.0959531	0.939641	-0.094537	0.730233	0.545349	0.0770146	-0.142484	0.743543	0.0955481	0.855222	0.121585	0.88807	-0.475291	0.577201
RLK-Pelle_RLCK-XII-1	TraesCS5D02G501100	0.150887	0.53762	-0.0235395	0.919848	0.0402218	0.861215	-0.0983806	0.661641	-0.00595638	0.978158	-0.142166	0.524914	-0.00180964	0.99391	0.172839	0.472418	-0.2722	0.147755	0.0091799	0.966002	-0.0617434	0.804833	-0.375764	0.0949784
RLK-Pelle_LRR-I-1	TraesCS5D02G161800	0.00542098	0.977332	-0.122512	0.413073	-0.0104447	0.940762	0.0476233	0.748353	-0.151024	0.265378	-0.0753256	0.624359	-0.242087	0.0797775	0.0245075	0.85863	-0.0759823	0.519626	0.0383571	0.792829	-0.103649	0.491414	-0.130373	0.435212
RLK-Pelle_L-LEC	TraesCS3B02G119500	-0.0454815	0.796662	0.25173	0.20354	-0.251625	0.26097	-0.153537	0.399068	0.0210467	0.908949	0.304159	0.0854659	-0.0369201	0.84362	0.215588	0.359611	0.0307464	0.881783	0.0253116	0.904826	-0.249246	0.216039	0.583532	0.00203158
RLK-Pelle_L-LEC	TraesCS7D02G258500	0.918793	0.736159	0.286092	0.767902	-0.228675	0.842277	0.499988	0.669278	-1.39208	0.208466	1.13894	0.515385	-1.53622	0.0993992	-0.313512	0.792765	-1.41481	0.0994751	0.110554	0.902218	0.217949	0.795507	-0.559414	0.636437
RLK-Pelle_SD-2b	TraesCS2A02G299500	-2.53782	0.346163	1.24609	0.644834	0.616768	0.679486	0.677282	0.575212	-1.31592	0.404105	-0.848786	0.83522	1.59568	0.427585	-2.01618	0.613939	3.75857	0.0414305	0.901149	0.58566	1.04502	0.592426	-1.22191	0.655515
RLK-Pelle_RLCK-VIIa-1	TraesCS1B02G329700	0.363642	0.217651	0.0698789	0.853223	-0.168237	0.714838	-0.656573	0.10534	0.84898	0.196459	0.178566	0.850647	-0.0402627	0.867631	0.423664	0.127667	-0.00837599	0.978092	0.0598434	0.860867	0.166837	0.808544	-0.353599	0.56152
RLK-Pelle_LRK10L-2	TraesCS3A02G012900	5.86481	0.000355515	-1.34409	0.199055	-0.101347	0.933729	2.1829	0.122528	0.905532	0.277391	1.57493	0.167363	-0.724989	0.629447	0.508797	0.708063	-0.193453	0.850488	0.64367	0.57109	1.11134	0.194194	3.01433	0.00858182
RLK-Pelle_LRR-III	TraesCS7A02G488800	0.247801	0.118523	-0.150798	0.53627	0.184247	0.698138	-0.166197	0.426561	0.74403	0.0177726	0.130558	0.876713	0.0730255	0.597834	0.514554	0.00214835	0.0189972	0.900447	-0.130619	0.452055	-0.217955	0.519648	-0.248304	0.560959
RLK-Pelle_LRK10L-2	TraesCS3B02G059100	2.55379	0.504775	0.830476	0.837609	0.819128	0.66014	1.95592	0.353699	3.4385	0.00087522	2.79507	0.0927084	-0.472854	0.878369	1.79899	0.260124	-2.44595	0.207303	0.855833	0.556569	7.05259	1.35966e-06	4.25384	3.72096e-08
RLK-Pelle_LRR-III	TraesCS2D02G133800	0.0397065	0.905821	0.0982049	0.799914	-0.0726645	0.845639	-0.268444	0.423947	-0.162507	0.636246	-0.202198	0.604204	-0.154365	0.662183	-0.315138	0.35937	0.251377	0.359131	0.157034	0.640983	-0.0595248	0.877083	-0.643219	0.0342887
RLK-Pelle_LRR-Xb-1	TraesCS6B02G259100	0.0420649	0.947247	0.555107	0.319499	0.429325	0.387475	-0.334007	0.486879	-0.00308854	0.995117	-0.592011	0.332597	0.143407	0.820124	0.356698	0.582424	0.0278036	0.961693	-0.117379	0.848868	-0.615524	0.424194	0.217753	0.676541
RLK-Pelle_L-LEC	TraesCS2D02G367900	0.365345	0.00711915	0.351075	0.0408831	0.8413	1.96945e-08	1.04556	3.62202e-11	1.305	2.72116e-18	1.47367	0.00457938	0.429283	0.00183809	0.505229	0.00122482	0.520505	4.91569e-05	0.87704	4.82396e-09	1.15831	1.12518e-12	1.71968	4.21983e-33
RLK-Pelle_RLCK-VIIa-2	TraesCSU02G105900	-1.05256	0.21033	0.00736064	0.995461	0.768737	0.556458	-0.93334	0.429518	1.9039	0.012837	1.96796	0.0901992	-0.665914	0.6063	-0.533078	0.583157	-1.99388	0.0203237	-0.850412	0.426085	2.171	0.00487904	2.7703	0.000587382
RLK-Pelle_SD-2b	TraesCS3D02G245100	1.19053	0.120525	0.099444	0.859881	-0.135938	0.805314	0.343762	0.604839	-0.00914936	0.988046	-0.536864	0.451425	-0.353803	0.547035	0.796313	0.153163	0.190096	0.670741	0.868468	0.210924	-0.0381749	0.958012	-1.06684	0.137563
RLK-Pelle_RLCK-VI	TraesCS7A02G432900	-0.491179	0.0857748	-0.230809	0.574258	-0.353052	0.247009	-0.610373	0.0274989	-0.751854	0.0147828	-0.856676	0.00124412	-0.352829	0.23388	0.232028	0.529684	-0.250764	0.41013	0.0442966	0.877093	-0.630421	0.0276261	-0.87939	0.00104551
RLK-Pelle_LRR-I-1	TraesCS3A02G335600	-0.563466	0.387757	0.349468	0.510113	0.256326	0.687489	-0.863486	0.171909	0.0655209	0.914887	0.263655	0.686209	0.64822	0.440682	-0.180481	0.749979	-0.871185	0.108985	-0.275144	0.702097	0.0605482	0.919302	1.39127	0.0487452
RLK-Pelle_LRK10L-2	TraesCS6A02G001700	0.251388	0.559043	0.359067	0.453402	0.893602	0.142543	-0.171023	0.645564	-0.196982	0.771253	-0.369087	0.392091	0.327889	0.411368	-0.736207	0.108656	-0.601644	0.189072	-0.105713	0.788011	-0.535221	0.446048	-0.274034	0.498578
RLK-Pelle_LRK10L-2	TraesCS3A02G261700	-1.65812	0.229059	-0.028839	0.981596	-0.184123	0.805512	1.04246	0.281496	2.08662	0.0441856	1.09732	0.276319	0.274205	0.789344	-1.3127	0.136221	-0.305303	0.734106	1.36239	0.179121	0.582268	0.500471	4.05289	2.46029e-05
RLK-Pelle_L-LEC	TraesCS5B02G056800	-0.973496	0.642725	0.916084	0.646034	1.18424	0.343543	0.310903	0.767517	3.55967	0.0200618	2.66576	0.00428781	0.239934	0.911521	2.75142	0.478435	0.0182363	0.991105	-0.161489	0.90627	2.33741	0.0169491	7.39424	3.1087e-08
RLK-Pelle_DLSV	TraesCS2D02G025400	0.127936	0.603993	0.351628	0.175167	0.0537337	0.833266	0.550401	0.0636797	1.22741	8.57683e-07	1.06292	0.00108406	0.0515536	0.813369	0.0680178	0.792096	-0.0403169	0.842889	0.861897	0.000544506	1.06884	8.70403e-05	1.88667	2.50922e-18
RLK-Pelle_WAK	TraesCS5B02G455500	0.765146	0.000458634	0.690537	0.00146351	1.14633	5.56493e-06	1.81917	1.37625e-12	2.99126	1.2528e-21	2.38733	0.0328086	0.41136	0.035433	0.466075	0.0329402	1.21142	1.15538e-07	1.90128	1.1168e-10	2.52687	9.73727e-19	3.15118	8.82023e-27
RLK-Pelle_RLCK-XII-1	TraesCS5B02G500800	0.204784	0.36096	-0.037228	0.864545	0.0478735	0.815096	0.106513	0.60524	0.125685	0.569959	0.0606962	0.76931	0.00125659	0.994687	-0.184035	0.394297	-0.109035	0.547619	-0.368989	0.0544647	0.0725342	0.71958	-0.21601	0.297155
RLK-Pelle_WAK	TraesCS1A02G197000	-0.216955	0.600923	-0.180126	0.582494	-0.0657722	0.819662	-0.0363186	0.902069	-0.482067	0.136112	-0.857043	0.0105824	-0.257095	0.485504	-0.0443928	0.913402	-0.321331	0.257642	-0.424158	0.206218	-0.00930502	0.983073	0.0702557	0.842556
RLK-Pelle_L-LEC	TraesCS3A02G101700	-0.361162	0.411515	0.153659	0.703071	0.309594	0.431773	0.695696	0.0968144	0.967785	0.00904701	1.06545	0.00093611	0.687299	0.159811	0.712823	0.267558	0.559244	0.180686	0.23508	0.598638	0.816491	0.0415184	1.47671	0.000261458
RLK-Pelle_RLCK-V	TraesCS3B02G193200	-0.0156319	0.940352	0.13892	0.413951	-0.133297	0.402155	-0.241212	0.119077	-0.345147	0.0290199	-0.0332339	0.846022	0.130656	0.407429	0.107484	0.52095	0.136374	0.328098	-0.169749	0.333826	0.0229042	0.900632	-0.241173	0.13435
RLK-Pelle_DLSV	TraesCS5D02G358900	-0.11931	0.869182	-0.0204986	0.976663	-0.486307	0.473484	0.110296	0.878884	0.0643927	0.910527	-0.131854	0.882321	0.753014	0.326479	-0.260688	0.690052	-0.4135	0.483228	-0.29521	0.706525	-0.727091	0.298375	-0.317674	0.729515
RLK-Pelle_LRR-II	TraesCS3A02G091100	0.0903927	0.679208	-0.146529	0.45846	-0.010641	0.956633	0.186715	0.338049	-0.421658	0.0710253	-0.240709	0.286479	-0.443815	0.0406314	0.152599	0.430409	0.102682	0.522195	0.021729	0.896402	-0.530352	0.0120155	-0.478681	0.0162397
RLK-Pelle_LRK10L-2	TraesCS3D02G014500	0.15728	0.823629	-0.677477	0.385541	0.848093	0.295153	-0.211508	0.699391	0.603714	0.318525	1.29342	0.0395115	-0.696127	0.257333	-0.129614	0.856889	0.459456	0.519877	-0.933399	0.132396	-0.993412	0.232863	0.70667	0.265456
RLK-Pelle_LRK10L-2	TraesCS1A02G018000	-0.089842	0.930743	-0.361305	0.589474	-0.128673	0.855943	-0.193446	0.752538	1.64425	0.00076263	2.02602	5.2406e-06	-2.1772	0.0227423	0.178227	0.842009	-2.7889	0.00439993	-0.18777	0.787886	2.51505	0.000138315	2.88238	3.40434e-06
RLK-Pelle_RLCK-VIIa-2	TraesCS4A02G031000	0.325525	0.312438	0.0479234	0.879587	-0.161103	0.551987	-0.0632094	0.776592	0.717227	0.00188211	1.20743	4.40263e-05	0.129202	0.66912	0.0995731	0.752427	0.246164	0.346427	0.804539	0.000900635	0.842746	0.000256777	1.3867	5.51154e-11
RLK-Pelle_RLCK-IXb	TraesCS6D02G172100	1.51317	0.107108	1.40607	0.0295389	0.819317	0.217142	-2.68888	0.0328653	-0.284199	0.717651	-2.35167	0.0754604	-0.827339	0.213232	0.15609	0.776482	-0.364653	0.542081	0.0852931	0.906877	-1.56417	0.0853048	0.280561	0.808423
RLK-Pelle_LRR-I-1	TraesCS3A02G335800	0.813944	0.303939	0.0301457	0.967861	0.143446	0.830809	-0.911386	0.306911	0.0704773	0.918011	1.03493	0.221462	-1.11344	0.103572	-0.504439	0.41424	0.440481	0.388373	0.818992	0.262127	-0.119934	0.882101	0.360685	0.614528
RLK-Pelle_LRR-VI-1	TraesCS5A02G428900	-0.0680612	0.78413	-0.200915	0.354082	-0.26392	0.19457	-0.273248	0.112661	-0.376143	0.109927	-0.601867	0.00384952	-0.0362291	0.856805	-0.112128	0.56625	-0.15248	0.333646	-0.0128404	0.947048	-0.343497	0.0716117	-0.769835	8.88683e-05
RLK-Pelle_SD-2b	TraesCS6B02G225800	1.50764	0.148994	0.884162	0.34745	0.52561	0.60323	0.0556471	0.93655	2.97181	1.84994e-05	2.36254	0.0709157	5.53463	0.000742539	0.265108	0.803009	1.11591	0.163016	1.5671	0.0126748	3.3401	2.03297e-08	4.66686	2.20251e-19
RLK-Pelle_LRR-XII-1	TraesCS6B02G212700	-0.283959	0.341765	-0.00240332	0.993585	0.634099	0.0580223	0.957768	0.0175169	0.461162	0.27716	1.32024	0.00496521	0.141198	0.64012	0.353251	0.253584	0.617506	0.0363601	0.124016	0.762357	0.171717	0.732315	0.379789	0.459612
RLK-Pelle_SD-2b	TraesCS3A02G064400	0.22466	0.716815	0.360324	0.474282	1.17038	0.0327659	2.02526	0.000397765	2.08908	9.75237e-05	2.46791	4.89698e-07	0.99031	0.074106	0.24021	0.700426	0.711192	0.125128	2.04111	0.000148225	1.71021	0.010052	4.41253	8.98313e-15
RLK-Pelle_RLCK-XIII	TraesCS6A02G240100	0.861722	0.232895	-1.67065	0.0644704	0.704272	0.265094	0.453365	0.341117	-0.2787	0.643081	-0.825118	0.23352	0.564188	0.447606	0.461676	0.527611	0.386371	0.463019	-0.189884	0.717345	-0.264044	0.710757	-0.310716	0.512556
RLK-Pelle_WAK	TraesCS2A02G071900	-0.470764	0.703953	-1.03488	0.499876	-0.496815	0.705379	-0.0197701	0.981982	-0.122973	0.913469	-0.830367	0.458115	-1.90844	0.0572247	-0.652523	0.595123	-0.0750998	0.959996	0.881585	0.400427	-3.28253	0.0706428	-0.970977	0.329259
RLK-Pelle_LRR-Xb-2	TraesCS2A02G182400	0.37353	0.0592228	0.475508	0.0673155	1.38192	1.61668e-08	1.67733	4.37367e-09	2.67983	2.78857e-19	2.15927	0.00397056	0.394025	0.0318273	0.649136	0.00551012	0.977521	1.60765e-08	1.57318	4.20549e-12	2.16733	8.96615e-20	3.61885	1.55768e-55
RLK-Pelle_WAK	TraesCS5A02G261200	-0.457163	0.401249	0.0961793	0.827396	0.352578	0.354389	0.371842	0.26827	1.3943	1.85064e-06	1.32413	7.10282e-07	-1.08541	0.250722	-0.565825	0.675162	1.10263	0.139097	1.48615	0.00732545	3.35057	3.76161e-16	3.76094	5.26689e-05
RLK-Pelle_DLSV	TraesCS3D02G522300	3.8054	0.0441087	1.09431	0.788558	1.95812	0.432822	1.53668	0.373811	3.92474	0.010001	3.57102	8.23354e-05	3.5291	0.236863	-1.26924	0.531545	-0.175187	0.965755	1.21088	0.620651	4.3699	0.00191851	3.10027	0.000587157
RLK-Pelle_DLSV	TraesCS2D02G222300	0.384746	0.404083	0.171783	0.617854	0.309299	0.428654	1.4651	3.47853e-05	1.25322	0.000469706	0.89188	0.0510193	-0.00963264	0.976995	0.871015	0.0549721	0.803565	0.0232435	0.105555	0.777764	0.781339	0.0270051	1.0272	0.00456225
RLK-Pelle_LRR-Xa	TraesCS2D02G344700	-0.329027	0.0873626	-0.0743238	0.690837	-0.087965	0.661221	0.425903	0.0165644	0.523742	0.00561988	0.261648	0.147763	0.205622	0.271463	-0.142912	0.471663	0.0479963	0.753989	0.133803	0.462336	0.728054	0.000142455	1.04529	2.78682e-08
RLK-Pelle_LRR-XII-1	TraesCS2D02G590600	-1.00058	0.806292	1.19501	0.656663	4.38045	0.0750719	-0.527775	0.851204	2.09039	0.110165	3.3632	0.0784372	2.4383	0.539647	-1.32577	0.74297	1.51069	0.626937	0.557828	0.891263	5.21678	0.000126614	6.77042	2.18777e-06
RLK-Pelle_RLCK-VIII	TraesCS2D02G346600	-0.271347	0.602031	-0.630424	0.286571	1.05483	0.0242189	0.222375	0.586573	1.09039	0.0128561	1.48726	7.43527e-06	-0.650297	0.323195	-0.240211	0.75224	0.564248	0.14839	0.0931143	0.84725	1.26753	0.00656408	2.16123	1.03738e-08
RLK-Pelle_SD-2b	TraesCS4B02G376800	1.00672	0.493746	-0.106485	0.949255	-0.626558	0.849496	-0.733392	0.738733	4.40795	0.0559745	2.91357	0.00688429	0.392937	0.769976	4.35908	0.086612	2.11922	0.173761	4.71666	0.0246333	4.81812	0.0038151	5.44957	0.00017015
RLK-Pelle_RLCK-IXb	TraesCS5D02G302000	1.35995	0.0362078	0.487502	0.40001	0.686966	0.0295113	1.95769	1.24198e-06	1.50788	1.1886e-05	2.14229	0.00996778	-0.747446	0.29682	0.995085	0.27728	0.622082	0.0611624	1.78147	0.000256226	2.62899	1.93491e-10	4.1764	2.87225e-22
RLK-Pelle_WAK	TraesCS7A02G091200	0.040258	0.909328	-0.0837414	0.80455	0.211226	0.563163	0.808154	0.0426746	0.520536	0.0990851	1.34199	0.000694628	0.195994	0.5779	0.620027	0.162776	-0.00126838	0.997226	0.761401	0.0307773	1.09376	0.000457573	2.42227	7.54178e-15
RLK-Pelle_L-LEC	TraesCS5B02G084800	0.455598	0.114621	0.257727	0.435814	0.704211	0.0176466	0.899404	0.00357854	0.895156	0.00426892	0.98786	6.83287e-05	0.547365	0.0656678	0.599257	0.0595422	0.497724	0.0474774	1.2037	7.19312e-06	1.6498	0.00025166	1.53888	7.92884e-09
RLK-Pelle_LRR-IV	TraesCS4A02G371100	-0.166398	0.533708	0.0145034	0.946339	-0.288401	0.218165	0.22478	0.393576	-0.427808	0.114183	-0.597973	0.0294051	0.0602787	0.813817	-0.492271	0.0252042	-0.0903707	0.626816	-0.137613	0.53944	-0.135211	0.57911	-0.643123	0.0137144
RLK-Pelle_LRR-V	TraesCS6B02G199500	-0.149663	0.303487	0.0829989	0.64702	-0.0262541	0.86064	-0.224299	0.0915673	-0.34291	0.00744564	-0.373449	0.00588776	0.0777206	0.591316	-0.22214	0.174531	-0.068735	0.562828	-0.0444028	0.735332	-0.204692	0.115632	-0.343317	0.00996291
RLK-Pelle_DLSV	TraesCS7D02G526800	0.0508462	0.867078	-0.197189	0.614781	-0.243656	0.424141	-0.198479	0.546251	0.355538	0.201486	-0.0545849	0.847919	0.00581248	0.986355	-0.619565	0.1078	0.338182	0.289259	0.0738225	0.804603	0.359056	0.221879	0.36532	0.22321
RLK-Pelle_DLSV	TraesCS5D02G359000	1.64857	0.329028	2.50058	0.352284	2.03714	0.308474	-1.71641	0.310596	1.53132	0.252737	3.58425	0.00278355	1.30032	0.487394	-1.50481	0.458323	0.565732	0.756377	-1.61055	0.203336	5.70894	0.000124916	5.2154	3.30011e-05
RLK-Pelle_SD-2b	TraesCS1A02G016100	2.2413	0.110161	1.34065	0.558458	5.11153	0.0137868	1.82165	0.237683	5.52303	0.000128683	2.13064	0.182532	-0.875946	0.453988	1.37393	0.706369	3.04507	0.346657	3.36841	0.0777607	4.61291	0.0116168	7.49254	2.06635e-08
RLK-Pelle_L-LEC	TraesCS5D02G061700	0.754261	0.156226	0.212572	0.711844	0.795635	0.140528	1.5875	0.000170477	3.40772	2.7749e-11	2.59967	0.0769509	0.265447	0.63733	0.528161	0.36918	1.29256	0.00535	2.27869	1.24993e-05	2.90789	5.03841e-09	3.51732	3.05099e-21
RLK-Pelle_CR4L	TraesCS3B02G214300	1.16459	0.511598	0.472678	0.740267	0.0117346	0.989031	0.0313315	0.981801	-0.25374	0.80613	1.29488	0.199395	-0.424042	0.707742	1.73042	0.106417	-0.0304438	0.972967	2.01612	0.20622	0.0239888	0.982262	1.63327	0.19791
RLK-Pelle_LRR-XI-1	TraesCS1A02G113800	0.659966	0.540533	-0.393762	0.632835	0.732499	0.363201	0.891633	0.396191	-0.43211	0.591503	-0.702317	0.434483	0.56226	0.463991	-1.02295	0.261984	0.547768	0.363824	-0.180408	0.833405	-0.388203	0.645851	-0.379277	0.6065
RLK-Pelle_RLCK-VIII	TraesCS4A02G341700	0.0398956	0.841675	0.398215	0.0400361	0.132938	0.475575	0.133765	0.463021	0.350072	0.0633658	0.838509	0.000800005	-0.174137	0.265419	-0.116602	0.510833	0.130413	0.406536	-0.0512244	0.797642	0.356293	0.126291	0.442298	0.038076
RLK-Pelle_DLSV	TraesCS5A02G048600	0.48039	0.20502	0.051745	0.896183	0.417672	0.268932	0.172294	0.659511	0.220085	0.394924	0.38975	0.151613	0.794062	0.0499252	0.921504	0.0657764	-0.0223494	0.949361	0.846505	0.0466704	0.625007	0.0391821	0.510609	0.0562843
RLK-Pelle_LRR-III	TraesCS2A02G159900	0.21031	0.234512	-0.0271437	0.875461	-0.133414	0.459269	-0.293089	0.0727677	-0.0217694	0.891992	-0.176002	0.276947	-0.00443716	0.981101	0.0959384	0.593926	-0.405212	0.00410244	-0.101735	0.617712	0.0429016	0.793956	-0.288035	0.0860106
RLK-Pelle_LRR-III	TraesCS2D02G254000	0.178351	0.49772	-0.129674	0.59084	-0.118839	0.618607	-0.42255	0.050725	-0.447025	0.0270793	-0.458968	0.0411678	-0.110054	0.649332	-0.0611383	0.805812	0.104429	0.58579	0.0678731	0.76209	-0.0541244	0.799236	-0.270685	0.298735
RLK-Pelle_LRR-XI-1	TraesCS4B02G234600	-0.111349	0.475504	-0.116773	0.52929	0.131922	0.397746	-0.185861	0.118221	-0.281075	0.0483714	-0.349197	0.0139112	0.0937384	0.520681	0.12797	0.416832	-0.0880751	0.470081	-0.032099	0.803797	-0.196078	0.226063	-0.512269	0.00179558
RLK-Pelle_DLSV	TraesCS1B02G341600	-1.66544	0.0353903	0.435467	0.550596	0.0257374	0.971346	-0.0743896	0.905541	2.39139	5.43563e-05	2.28617	0.00219578	0.396572	0.710313	-0.0132571	0.98855	-0.0671768	0.899311	0.748314	0.349481	3.2362	3.98284e-10	4.34227	8.79215e-25
RLK-Pelle_LRR-XI-1	TraesCS4D02G088500	-0.690671	0.434028	0.310797	0.681391	-0.656842	0.462561	-0.776889	0.178147	-0.826002	0.304297	-0.0753228	0.917887	0.753968	0.385555	-0.108838	0.904011	-0.194441	0.78713	0.344639	0.585991	-0.516441	0.494863	-1.2707	0.0588745
RLK-Pelle_RLCK-VIII	TraesCS5B02G532900	-0.126716	0.52104	0.000599246	0.997391	0.21812	0.239072	0.0555188	0.755727	-0.098936	0.607664	0.185846	0.358211	-0.0861174	0.629659	-0.116071	0.514633	0.0361433	0.822846	0.00917708	0.962318	0.170737	0.453657	0.242171	0.269213
RLK-Pelle_DLSV	TraesCS3D02G498000	1.3517	0.00377653	0.196495	0.68949	0.305573	0.488561	-0.116892	0.683452	0.145435	0.747763	0.175793	0.543715	0.0993987	0.817265	-0.371069	0.466134	0.0851611	0.819525	0.242564	0.391474	0.527841	0.283806	-0.110554	0.719609
RLK-Pelle_RLCK-IV	TraesCS4D02G312400	0.37115	0.725372	0.257315	0.767886	0.332586	0.705309	1.71081	0.00894589	3.42537	1.02115e-10	3.0558	0.0711017	2.06235	0.16913	0.678562	0.503342	0.317388	0.656454	2.66971	0.00254563	3.69501	3.68715e-11	4.84692	1.09654e-28
RLK-Pelle_LRR-XII-1	TraesCS3B02G074000	0.66328	0.213015	0.443887	0.392368	0.156875	0.753932	0.0181067	0.977902	1.31157	0.024182	1.07185	0.137084	-0.199088	0.670005	0.305696	0.531109	0.734152	0.150526	0.153229	0.806441	0.992331	0.0702556	1.96678	0.0204956
RLK-Pelle_L-LEC	TraesCS2A02G371600	0.486168	4.49922e-05	0.442759	0.0149619	0.796556	1.59284e-07	1.36529	6.64739e-17	1.74076	1.24081e-31	1.41037	0.00022081	0.537456	6.55225e-05	0.639662	3.90128e-06	0.895823	2.26552e-16	1.18194	1.72421e-12	1.47852	1.23975e-29	2.12258	8.34969e-52
RLK-Pelle_LRR-XII-1	TraesCS2B02G483400	0.203575	0.276338	0.00510556	0.979308	1.08887	2.65122e-06	1.46167	9.01988e-08	2.16342	4.60846e-07	1.41697	0.0446844	0.299481	0.0684974	0.80463	3.07873e-05	0.711666	0.00101156	2.18934	7.94644e-13	1.18823	0.0023089	2.24325	1.49469e-11
RLK-Pelle_LRR-XII-1	TraesCS6D02G359100	0.791463	0.00468931	0.407053	0.189616	0.499676	0.189964	1.60156	2.45779e-05	2.79128	2.85592e-15	2.39565	0.00653004	0.552655	0.0318533	0.310118	0.425009	0.540857	0.139102	1.82957	9.0101e-07	2.49184	1.16556e-11	4.22995	1.6476e-34
RLK-Pelle_SD-2b	TraesCS1B02G022000	-0.953576	0.446574	-0.408854	0.665237	-1.06965	0.225862	-0.698483	0.331883	1.45173	0.0937514	-0.413355	0.629488	0.41032	0.684811	-1.68752	0.0274813	1.21812	0.13361	0.950584	0.219683	-0.858651	0.389614	0.91846	0.385305
RLK-Pelle_L-LEC	TraesCS6A02G132400	0.411309	0.0405516	0.247957	0.298364	0.254533	0.202012	0.84857	1.02424e-05	1.17235	7.81507e-09	1.44377	0.00275513	0.184089	0.343211	0.365824	0.0710461	0.417825	0.0111046	1.09295	1.08224e-07	0.820551	6.7709e-05	1.90112	1.60364e-22
RLK-Pelle_DLSV	TraesCS3A02G021600	-0.228423	0.456746	0.151973	0.640521	-0.0119973	0.971503	0.353099	0.157652	0.287578	0.327738	1.14783	8.23213e-05	-0.0920345	0.762812	0.139901	0.64769	-0.0969186	0.703458	0.652494	0.0460933	0.327218	0.252484	1.31986	9.2921e-06
RLK-Pelle_LRR-III	TraesCS4D02G241100	-0.213252	0.118788	-0.092053	0.567625	0.0818732	0.614253	-0.20492	0.0772571	-0.405748	0.00166609	-0.505314	0.000123558	0.124381	0.342222	-0.0337168	0.852089	-0.0687154	0.567353	0.0518584	0.719726	-0.362205	0.0151497	-0.564707	3.31751e-06
RLK-Pelle_LysM	TraesCS7A02G061600	-1.34427	0.355351	-0.0046727	0.99763	0.566154	0.666582	1.88378	0.0614771	0.418347	0.670789	4.04551	0.0304152	-0.781717	0.590038	-0.482208	0.884065	-0.39687	0.688107	1.2946	0.233191	-0.176419	0.84431	0.129244	0.892189
RLK-Pelle_RLCK-VI	TraesCS5A02G114900	-0.754022	0.734876	0.486092	0.768728	-0.575552	0.804451	-0.952499	0.572022	-0.0714989	0.965846	4.10034	0.0405911	0.138352	0.958983	2.42862	0.391842	-2.08413	0.283684	3.317	0.286069	2.79554	0.295085	3.50252	0.103338
RLK-Pelle_LRR-XII-1	TraesCS4B02G351400	-0.167698	0.875552	-0.703066	0.318181	0.393924	0.567261	0.439607	0.650873	-0.60393	0.509624	0.102119	0.948111	0.461136	0.560407	0.0790749	0.918288	-0.9964	0.191743	-1.43952	0.18137	0.123393	0.894374	-0.161253	0.862559
RLK-Pelle_L-LEC	TraesCS7D02G198000	-0.709357	0.670904	0.253916	0.916042	0.750621	0.64007	1.81366	0.304266	5.82904	7.89815e-07	1.4846	0.509926	-1.17664	0.46145	0.060792	0.9767	3.81361	0.03401	1.47419	0.421785	3.59692	7.29606e-05	7.22163	2.31676e-08
RLK-Pelle_CrRLK1L-1	TraesCS3D02G178200	0.55252	0.386079	-0.54208	0.552801	1.22984	0.64154	-0.221368	0.88583	2.80936	0.175924	-3.16863	0.344501	-0.773388	0.234152	-0.104417	0.880684	-0.609495	0.396267	0.748819	0.52157	1.57896	0.532427	-1.71769	0.59693
RLK-Pelle_L-LEC	TraesCS1B02G062300	0.409767	0.607323	1.12334	0.198105	1.31242	0.114609	1.47265	0.085509	3.6791	8.70751e-06	2.79516	6.80297e-06	0.320132	0.725943	4.23046	0.000828074	0.783902	0.258306	1.63832	0.0230692	2.9118	5.3862e-06	4.58091	2.372e-10
RLK-Pelle_RLCK-VIIa-1	TraesCS1A02G236600	0.253796	0.152009	0.120021	0.484251	-0.0310886	0.877035	-0.210802	0.220453	-0.0309357	0.883604	-0.202735	0.322031	0.0410523	0.788443	0.066182	0.695752	0.103719	0.462628	0.118956	0.495665	-0.128482	0.512271	-0.250426	0.23729
RLK-Pelle_DLSV	TraesCS2A02G216500	-0.399399	0.316429	0.680651	0.113943	0.467799	0.254676	1.38298	0.00298247	0.851879	0.0398102	1.77693	2.07434e-05	0.537052	0.16176	0.54034	0.233222	0.359309	0.272606	0.965308	0.0480763	0.899085	0.0389789	0.651193	0.129562
RLK-Pelle_LRR-VIII-1	TraesCS3D02G542300	0.253577	0.0321844	-0.0970911	0.441945	0.109694	0.378122	0.242653	0.151832	0.315587	0.0187605	0.405	0.002407	0.130609	0.323031	0.102101	0.40676	0.105209	0.405546	0.214012	0.147845	0.491964	0.00018857	0.636732	1.02142e-06
RLK-Pelle_RLCK-IXb	TraesCS7B02G450000	-3.41016	0.263468	3.47474	0.09539	0.618156	0.652257	0.229847	0.900395	-1.44473	0.38681	1.61232	0.666941	1.02808	0.484195	0.503425	0.733482	-0.960324	0.531684	0.295873	0.863537	-0.350253	0.875886	-3.59414	0.154494
RLK-Pelle_SD-2b	TraesCS7B02G356800	0.984793	0.0304434	0.636606	0.0896658	0.986635	0.0152948	2.02527	5.05092e-13	3.18338	1.84426e-28	2.5423	0.0215931	1.00531	0.0273864	0.578983	0.174228	1.81452	1.07643e-09	2.27845	2.09331e-11	2.8722	5.75711e-06	4.15374	2.65557e-65
RLK-Pelle_LysM	TraesCS6D02G240100	0.148835	0.342151	0.205101	0.203116	0.419051	0.00570594	0.924043	6.17822e-07	1.67844	6.47317e-23	1.59759	0.00910896	0.17125	0.241632	0.235007	0.155662	0.373743	0.00545507	0.956015	9.40105e-08	1.58501	9.18309e-19	2.38906	1.99806e-55
RLK-Pelle_RLCK-IXb	TraesCS4D02G003800	1.09223	0.146816	-0.244049	0.656134	0.762413	0.219518	0.0519859	0.938059	2.23007	0.0274431	0.891218	0.488897	0.0158818	0.973238	-0.0837584	0.86712	0.55032	0.232796	-0.864458	0.115843	-0.10833	0.97361	-1.76654	0.147303
RLK-Pelle_L-LEC	TraesCS1D02G441400	0.229789	0.676324	0.124417	0.757621	0.939625	0.0592122	1.84554	8.7754e-05	2.25	1.15085e-06	2.23622	2.14221e-05	0.0520776	0.908397	0.789934	0.0892089	1.25872	0.00725075	2.83465	2.05329e-07	2.45198	1.11429e-06	3.4048	3.9279e-14
RLK-Pelle_DLSV	TraesCS1B02G110600	2.00576	0.529323	-0.320719	0.89431	-3.14782	0.134082	-0.682541	0.713682	2.50807	0.29688	2.5716	0.151885	0.272611	0.894271	-0.696889	0.710481	1.34334	0.647985	2.04251	0.573879	1.1809	0.451004	2.33078	0.349253
RLK-Pelle_RLCK-VIIa-1	TraesCS3B02G506600	0.278576	0.181038	0.374518	0.0705934	0.180419	0.341586	0.0319823	0.848488	-0.159602	0.453542	-0.402301	0.025554	-0.248966	0.17158	0.0120921	0.961684	0.0201956	0.914952	-0.017965	0.904461	-0.038804	0.857798	-0.0169883	0.91701
RLK-Pelle_RLCK-VIIa-1	TraesCS1D02G286800	0.117672	0.307702	0.0112629	0.979457	0.326692	0.461981	0.144869	0.380795	0.247813	0.594268	-0.0169872	0.982207	-0.0750338	0.544607	0.252477	0.126633	-0.0562995	0.831555	-0.0961508	0.75765	0.0578303	0.909933	-0.227324	0.705306
RLK-Pelle_DLSV	TraesCS2D02G538900	1.30884	0.335306	1.07044	0.516027	-1.3668	0.260034	-1.24669	0.677289	-0.492094	0.842509	1.72537	0.366417	0.691051	0.792468	0.914146	0.625933	2.41426	0.132675	3.20469	0.116998	0.696125	0.668217	1.32061	0.501579
RLK-Pelle_LRR-III	TraesCS2B02G465200	-0.110941	0.717814	0.0818787	0.793099	0.25039	0.439258	-0.316468	0.212935	-0.179478	0.515894	-0.67747	0.00918789	0.0238636	0.939877	-0.307639	0.394191	-0.0262638	0.909343	0.243294	0.284265	-0.541172	0.074629	-0.508543	0.0347858
RLK-Pelle_LRR-VIII-1	TraesCS3D02G335600	-1.72246	0.622791	0.827905	0.777341	0.63256	0.83205	1.83719	0.486859	1.4511	0.65828	-0.0379987	0.989285	1.58567	0.694546	-1.62478	0.409334	1.62689	0.456827	-1.30157	0.705388	-0.34755	0.891845	-2.36249	0.541157
RLK-Pelle_LRR-VI-1	TraesCS2B02G270100	0.0185975	0.867213	-0.122427	0.356404	0.0501586	0.705053	-0.0458556	0.712285	-0.253717	0.0899509	-0.206405	0.0882144	-0.048053	0.651158	0.189652	0.177686	-0.111077	0.249898	-0.141098	0.229585	-0.300795	0.0184507	-0.438681	0.000377394
RLK-Pelle_CrRLK1L-1	TraesCS1B02G130300	0.215423	0.823237	-0.0688821	0.924628	-0.0165015	0.984966	-0.56082	0.432565	-0.0416767	0.949747	-0.40001	0.623856	-0.351431	0.643033	-0.34875	0.591926	-0.104576	0.898137	-0.820632	0.283967	-0.399579	0.604072	-0.889923	0.28352
RLK-Pelle_SD-2b	TraesCS7B02G253200	0.230167	0.690281	0.182789	0.734711	1.85386	0.00015362	1.72607	0.00771391	2.88682	9.97516e-05	1.89293	0.00537839	0.879141	0.0982465	1.01207	0.093858	1.05459	0.0218903	1.71358	0.0207935	2.40373	4.392e-05	3.83645	4.8269e-09
RLK-Pelle_LRR-XII-1	TraesCS3D02G438600	1.27003	6.4982e-05	0.166414	0.512056	1.35226	9.76262e-05	2.23606	1.4609e-09	2.85864	1.96812e-14	2.59444	0.16659	0.108534	0.767662	-0.0506098	0.878087	1.79159	3.8384e-07	3.22587	1.0772e-08	3.16812	6.57729e-12	5.19535	1.72048e-07
RLK-Pelle_SD-2b	TraesCS1B02G323100	0.270454	0.284798	0.0826715	0.741635	0.731167	0.00764802	1.59987	4.19513e-08	0.903894	0.00349163	0.444917	0.316447	-0.311883	0.169926	0.361788	0.189413	1.0629	8.0455e-05	1.51067	8.23794e-06	0.650525	0.0478848	1.24405	0.00378641
RLK-Pelle_LRK10L-2	TraesCS5D02G527500	0.192859	0.709739	-0.573593	0.255422	-0.0546341	0.914598	0.198275	0.598366	0.561986	0.298029	0.591594	0.116011	0.00949473	0.986217	-0.0759461	0.876438	-0.070643	0.873272	-0.0804906	0.84364	0.777589	0.117813	0.767368	0.0736909
RLK-Pelle_CR4L	TraesCS2B02G324900	1.4414	0.265431	1.39235	0.296443	3.063	0.000309187	2.64417	0.0437223	4.31409	7.43178e-09	2.35643	0.0646028	0.403009	0.670894	1.09994	0.316419	1.16251	0.235308	2.68179	0.0139729	5.29477	7.59479e-09	5.95236	4.15152e-25
RLK-Pelle_DLSV	TraesCS1A02G320900	0.0691551	0.834333	0.205743	0.530858	0.193348	0.49615	0.677136	0.0239044	-0.432008	0.244269	0.853957	0.0328112	0.244947	0.460196	0.0875933	0.785277	0.0445194	0.849712	-0.00883431	0.977166	-0.0397828	0.909197	0.636994	0.0825165
RLK-Pelle_CrRLK1L-1	TraesCS4A02G441600	-0.0380245	0.837668	-0.0576581	0.787724	0.280031	0.503945	0.112888	0.573271	0.38691	0.214986	-0.243693	0.732233	0.0153781	0.913324	0.472012	0.0024422	-0.0283638	0.865285	0.000753997	0.997033	0.180058	0.749893	-0.205124	0.791151
RLK-Pelle_LRR-XI-1	TraesCS4B02G091400	0.361003	0.426167	0.695352	0.151962	-0.139338	0.739448	-0.299851	0.463942	-0.515786	0.18041	-0.308791	0.44819	-0.1309	0.708022	-0.0733461	0.885178	0.215729	0.548803	0.461307	0.302693	0.529328	0.22379	0.159228	0.694321
RLK-Pelle_WAK	TraesCS6B02G256300	0.615064	0.0769855	-0.199408	0.552011	0.385953	0.243328	0.750741	0.0101149	0.915339	0.000230426	1.17498	0.00066224	0.0971482	0.766553	0.860415	0.0223902	0.0113268	0.972767	0.202799	0.536268	0.846714	0.00232507	1.36545	1.48954e-06
RLK-Pelle_WAK_LRK10L-1	TraesCS5B02G453800	-0.0627318	0.828263	0.180761	0.531648	-0.103022	0.719634	-0.349248	0.34459	0.025602	0.933148	0.403872	0.113524	-0.19078	0.508588	-0.0126257	0.96686	-0.119714	0.631533	0.014911	0.956726	0.267884	0.326723	0.205566	0.411092
RLK-Pelle_LRR-VI-2	TraesCS3D02G151400	0.368151	0.0288142	-0.0801678	0.751888	0.55371	0.0220292	0.140012	0.573826	0.435845	0.148374	0.198635	0.54612	0.224722	0.204014	0.401925	0.0908978	-0.154158	0.423286	-0.17786	0.471179	-0.273076	0.415691	-0.0962777	0.780156
RLK-Pelle_SD-2b	TraesCS5D02G469700	1.55994	0.0556521	1.15153	0.229148	1.10951	0.148982	1.06056	0.191227	3.72716	1.81793e-07	2.5778	0.151178	-0.289785	0.770612	1.01687	0.198807	0.733913	0.261398	1.86847	0.00614259	2.29103	0.00116009	3.53933	2.91546e-11
RLK-Pelle_CR4L	TraesCS5D02G007100	-0.154131	0.554187	-0.0813015	0.749401	-0.304828	0.223863	-0.045768	0.841189	0.0171795	0.933886	0.158017	0.525633	-0.176842	0.40607	-0.0901193	0.706092	-0.20116	0.362189	-0.282063	0.340486	0.0607332	0.820316	-0.0741075	0.783412
RLK-Pelle_WAK	TraesCS2D02G442100	-0.34829	0.421477	0.450273	0.245496	0.112841	0.734915	0.760285	0.0290502	1.92785	3.73193e-13	1.79019	0.00673182	-0.941931	0.0379132	-0.00613635	0.989102	0.105568	0.732402	0.560579	0.0740317	1.68884	1.7177e-14	2.70634	2.59156e-19
RLK-Pelle_CrRLK1L-1	TraesCS1A02G227300	0.0772092	0.566122	-0.0887097	0.512773	0.0568897	0.660228	0.0378724	0.772131	0.157808	0.249824	-0.183633	0.223542	-0.0879063	0.454486	0.148579	0.231169	-0.0882839	0.382956	-0.0159216	0.89556	-0.278935	0.0565967	-0.323617	0.0153153
RLK-Pelle_DLSV	TraesCS4A02G317600	-0.0656358	0.826215	-0.0557783	0.868998	0.00720009	0.986097	0.224803	0.478008	0.166275	0.555811	0.381465	0.0860744	0.00993837	0.977208	0.054914	0.887182	-0.176795	0.670164	0.00288132	0.991642	0.620319	0.0591726	-0.0607413	0.777455
RLK-Pelle_LRR-I-1	TraesCS3B02G366200	-0.0356826	0.972593	0.53243	0.583057	-0.0891876	0.906933	0.00677843	0.990672	0.44593	0.612243	-1.06358	0.244605	-0.139691	0.873597	0.659429	0.462743	-0.269196	0.710016	-0.209859	0.837743	0.812571	0.455114	0.228444	0.815835
RLK-Pelle_WAK	TraesCS3A02G521900	2.12932	0.332201	0.728419	0.754023	0.362412	0.789572	-0.686706	0.603179	0.307218	0.858904	1.93952	0.150969	-2.59819	0.0508274	0.604152	0.699394	0.373124	0.823419	-0.763593	0.512244	3.63601	0.227265	-1.07069	0.355277
RLK-Pelle_WAK	TraesCS5B02G367600	-0.520136	0.850827	3.03969	0.199309	3.21976	0.11983	4.3206	0.0371461	2.74405	0.335029	3.12903	0.101649	-0.620736	0.711765	2.27026	0.19932	-0.0611389	0.972029	-0.0271203	0.987804	5.11321	0.0012277	3.31992	0.00339615
RLK-Pelle_LRR-XI-1	TraesCS3B02G310000	1.15539	8.05811e-07	0.387352	0.0808132	1.34176	9.84977e-08	2.03515	5.9233e-29	4.11074	3.2721e-84	2.6174	0.0540879	0.582933	0.00790049	0.55039	0.0299072	1.44168	9.13789e-15	2.33396	1.69933e-28	3.4045	2.35627e-57	5.52121	1.34008e-155
RLK-Pelle_LRR-I-1	TraesCS3A02G335700	0.201987	0.479105	-0.185512	0.58243	0.0553825	0.870577	0.116108	0.73647	0.0341928	0.921278	0.261583	0.333151	0.314838	0.347684	0.424175	0.15029	0.353848	0.254672	0.347885	0.352305	-0.0810832	0.768637	-0.354967	0.250264
RLK-Pelle_DLSV	TraesCS2B02G512300	0.674887	0.301299	2.38849	0.000148597	1.84838	0.00705265	2.29606	0.000155059	2.9093	3.54468e-05	1.39507	0.0349776	0.330084	0.492377	1.95606	0.198449	3.67597	8.23149e-07	2.66485	0.000196235	1.42188	0.0236698	3.16279	2.27945e-05
RLK-Pelle_LRR-III	TraesCS3A02G397700	-0.261215	0.373211	-0.0484816	0.878566	-0.144372	0.587541	-0.222074	0.317461	-0.307647	0.195868	-0.238857	0.240768	0.0517691	0.851123	0.987672	0.00115949	-0.0669023	0.744497	0.0247607	0.896608	0.116408	0.703705	-0.00133231	0.994773
RLK-Pelle_DLSV	TraesCS5B02G554900	2.41803	0.543852	-0.160485	0.958209	-1.22235	0.62299	0.587025	0.526237	2.15243	0.0244428	3.43104	3.73067e-06	0.68785	0.866134	0.579273	0.647905	0.724069	0.736192	-0.0656881	0.962826	4.49484	0.000165997	6.71907	3.58929e-07
RLK-Pelle_DLSV	TraesCS5B02G417000	0.372077	0.290052	-0.589513	0.052736	-0.0367834	0.912089	-0.07238	0.826437	0.252819	0.360679	0.929939	0.0112962	0.222035	0.584737	-0.282753	0.436662	0.123275	0.680577	0.0480826	0.888956	0.249455	0.473702	0.475148	0.175167
RLK-Pelle_DLSV	TraesCS2D02G415700	0.70712	5.03987e-05	-0.0195995	0.911339	0.690885	0.000510729	1.25825	1.91102e-09	1.96592	3.64232e-22	1.85346	0.00849182	0.302195	0.164829	0.542945	0.00303074	0.642026	0.00096184	1.37267	1.76235e-06	1.87663	1.40711e-18	2.74711	1.39237e-45
RLK-Pelle_RLCK-VIIa-2	TraesCS7D02G474600	0.0230085	0.905196	0.362024	0.075122	-0.269503	0.129918	0.204304	0.189988	0.0537731	0.769097	0.149516	0.420181	0.129183	0.472085	0.161667	0.406215	0.110721	0.537731	0.229145	0.163551	0.0361018	0.851335	0.121561	0.492331
RLK-Pelle_LRR-VIII-1	TraesCS3A02G340000	0.592978	0.20746	-0.123052	0.771016	0.700884	0.0960616	0.0697697	0.884149	0.165515	0.763196	-0.312942	0.54852	-0.425988	0.311891	-0.682403	0.11814	-0.0799092	0.835259	-0.122246	0.771306	-0.0133851	0.983246	0.160047	0.781059
RLK-Pelle_SD-2b	TraesCS2D02G216700	0.732199	0.105219	-0.448122	0.292867	-0.160485	0.716254	0.317571	0.422831	1.42676	0.00859394	1.23467	0.00408365	0.75472	0.0649812	-0.00215145	0.996452	0.0124271	0.973785	0.213917	0.586825	1.17654	0.00868916	1.78283	3.07717e-05
RLK-Pelle_LRR-III	TraesCS2A02G131700	0.0403947	0.961021	0.0398262	0.965496	-0.585199	0.387401	0.970748	0.2076	0.278798	0.668008	-0.68221	0.372154	0.369586	0.717386	0.100643	0.899479	-0.677541	0.320903	0.583575	0.378105	-0.564366	0.514318	-1.27048	0.0428947
RLK-Pelle_LRK10L-2	TraesCS1B02G022300	-0.639428	0.0669443	0.361497	0.157124	-0.0939415	0.769752	-0.327823	0.249807	0.556292	0.04949	1.0957	2.34129e-05	-0.0790325	0.788631	-0.313963	0.272246	0.285539	0.304538	0.380246	0.207205	0.498105	0.0934397	0.868174	0.00091606
RLK-Pelle_LRK10L-2	TraesCSU02G156200	-0.606536	0.517409	-1.96022	0.0542472	-0.441925	0.564214	0.397998	0.467013	0.0237929	0.96585	0.584818	0.256289	-1.56066	0.110784	0.191103	0.860243	-0.0832864	0.892778	0.119348	0.845417	0.120733	0.865599	0.83699	0.216377
RLK-Pelle_WAK	TraesCS4A02G026203	-0.618873	0.711556	0.593359	0.641193	0.390745	0.855613	-3.38478	0.290442	0.162837	0.805607	1.72102	0.0788795	3.63088	0.0689449	-1.06278	0.464107	-1.723	0.380624	1.3326	0.50819	0.797178	0.322449	0.292509	0.722727
RLK-Pelle_L-LEC	TraesCS5D02G489500	-4.49658	0.0397072	1.1565	0.584822	0.285779	0.944165	1.20774	0.514426	2.14229	0.452357	0.569527	0.742064	-4.00516	0.15796	-1.09294	0.579457	-1.10228	0.526919	0.356224	0.858176	-2.12816	0.476104	-0.0507806	0.983274
RLK-Pelle_LRR-XI-1	TraesCS1B02G134100	-0.418442	0.820593	-0.477596	0.794528	0.814606	0.467095	1.42222	0.355585	0.511082	0.670128	-2.19107	0.451538	0.754188	0.75372	-0.894139	0.598827	-0.0691944	0.968944	2.10166	0.389802	0.898994	0.515451	0.0269316	0.98284
RLK-Pelle_SD-2b	TraesCS4A02G325900	3.31965	0.334325	1.35448	0.403821	-0.0104779	0.996998	1.13552	0.445097	2.4255	0.223722	0.62275	0.629883	3.24061	0.110957	-0.325159	0.875132	1.0711	0.75434	0.0723439	0.946876	-1.79265	0.252112	1.26513	0.351699
RLK-Pelle_LRR-XII-1	TraesCS4B02G109600	0.218582	0.598099	-0.00687733	0.984086	-0.345288	0.438301	-0.236526	0.538845	-0.655323	0.0770009	-0.160853	0.695154	0.121622	0.744482	0.0753406	0.844142	0.37992	0.330328	-0.319456	0.443474	-0.267623	0.594974	-0.8667	0.0389055
RLK-Pelle_CrRLK1L-1	TraesCS5A02G330500	0.140569	0.376047	0.0525443	0.743467	0.488597	0.000670442	0.861127	1.10191e-07	1.55917	4.48479e-22	1.59704	0.00181229	0.0418844	0.79389	0.578563	0.000608066	0.601957	0.000173408	0.894144	2.64431e-07	1.86766	1.21521e-31	2.66572	6.73891e-56
RLK-Pelle_DLSV	TraesCS5D02G494300	-0.159417	0.612865	-0.079081	0.795931	0.281336	0.482749	0.172219	0.507248	-0.103373	0.732617	0.327529	0.241575	-0.161541	0.586726	0.182305	0.551355	0.236047	0.435406	0.2505	0.392436	0.55993	0.134643	0.613119	0.0765585
RLK-Pelle_LRK10L-2	TraesCS3B02G059017	1.47448	0.389817	-0.158699	0.901299	1.28197	0.298106	3.30826	0.000912099	3.57466	0.000433502	4.01077	1.72469e-06	-1.75345	0.145658	2.31336	0.0785229	1.35589	0.252326	4.16305	0.0024559	2.50119	0.00459189	6.70379	5.92544e-07
RLK-Pelle_DLSV	TraesCS2A02G538300	-2.097	0.602197	-3.31888	0.225839	0.119156	0.970961	0.874063	0.830386	0.825634	0.719435	2.27258	0.448845	0.75028	0.844853	0.402641	0.89358	0.786594	0.847139	2.88276	0.36168	1.06097	0.794855	-0.917113	0.822169
RLK-Pelle_Extensin	TraesCS2D02G362200	-0.35887	0.179708	0.101919	0.692439	0.10288	0.643823	0.0464373	0.841716	-0.232075	0.391632	-0.0213041	0.941052	0.117596	0.668638	0.171308	0.543878	0.0831504	0.696855	-0.273595	0.25792	-0.202525	0.460198	-0.424325	0.203828
RLK-Pelle_SD-2b	TraesCS3B02G273200	-1.60019	0.513605	0.564383	0.842497	0.285779	0.944165	1.03082	0.506156	0.260861	0.902057	0.372346	0.792086	-2.88027	0.239199	-2.93635	0.259581	-2.76932	0.1557	3.10167	0.11935	2.92051	0.462474	0.262689	0.918293
RLK-Pelle_LRR-Xb-1	TraesCS6A02G044700	2.12438	0.167771	-0.0721786	0.966757	-0.685414	0.586244	-0.20579	0.801078	-0.536857	0.642092	-1.19778	0.0875651	3.74588	0.151595	-0.26842	0.88089	-0.471554	0.630154	-0.410192	0.615106	-0.459566	0.699692	-0.882582	0.165235
RLK-Pelle_LRR-I-1	TraesCS6A02G122200	2.66143	0.000935508	-0.416255	0.553706	0.150043	0.865721	-0.15224	0.842913	0.925525	0.122193	0.457358	0.556339	-0.694986	0.340501	-1.00023	0.16017	0.00466512	0.995092	-0.930192	0.149919	2.23051	0.00508318	1.11068	0.218926
RLK-Pelle_L-LEC	TraesCS2D02G201700	-2.05315	0.19665	-0.127666	0.89234	1.80264	0.280694	2.11837	0.000777997	3.83922	2.43945e-07	3.49805	0.00229717	0.198609	0.887472	0.440559	0.752123	3.90045	0.00440801	3.30933	0.00611273	3.14327	2.2621e-06	5.58657	1.21695e-14
RLK-Pelle_WAK	TraesCS2D02G002600	-0.635606	0.274489	0.931035	0.0514504	0.0151582	0.976799	-0.0474688	0.921204	-0.730698	0.101549	0.384995	0.348307	-1.24058	0.0771754	-0.965031	0.0689244	0.0605518	0.88257	0.575978	0.173791	0.087504	0.854418	-0.613655	0.241516
RLK-Pelle_DLSV	TraesCS7D02G099200	-0.192163	0.706569	0.437826	0.332577	0.359166	0.466933	-0.652341	0.0657176	0.853031	0.0354086	1.72232	0.0370203	-0.339478	0.441051	0.551316	0.191555	-0.503084	0.268094	-0.0542228	0.906544	1.76358	6.14218e-06	2.39843	7.50447e-10
RLK-Pelle_RLCK-XIII	TraesCS6D02G222400	-0.10675	0.924939	-0.918069	0.519136	0.715462	0.408688	1.87153	0.0795131	-0.100885	0.889511	-0.501014	0.474642	0.383438	0.795726	2.17857	0.200169	-0.179312	0.829213	-0.189693	0.827821	0.127424	0.907899	-0.35488	0.683935
RLK-Pelle_LRR-XII-1	TraesCS6D02G205900	1.46214	0.452833	-0.254254	0.902989	-0.895561	0.663272	0.208752	0.93104	3.24882	0.293683	1.99175	0.621891	1.58567	0.694546	-3.67375	0.172163	0.50793	0.843882	1.02998	0.648501	4.74627	0.0229648	2.29222	0.332925
RLK-Pelle_DLSV	TraesCS7D02G526500	-0.427031	0.609273	0.535445	0.367332	-1.1261	0.112114	-0.422951	0.490468	0.153458	0.796262	-0.523587	0.308802	0.159889	0.782638	-0.70314	0.244415	0.163582	0.761884	-0.400303	0.496063	-0.144535	0.812139	0.371376	0.543464
RLK-Pelle_DLSV	TraesCS5B02G067800	-0.119292	0.799868	-0.444648	0.29333	0.100838	0.82244	-0.256359	0.492094	-0.366581	0.30977	-0.835845	0.0895118	-0.285385	0.503808	-0.129732	0.759649	-0.173723	0.623331	0.0183057	0.964801	-0.61943	0.153844	0.0762066	0.859985
RLK-Pelle_DLSV	TraesCS2D02G217600	0.842442	0.154101	0.829105	0.0948931	0.691506	0.132238	1.62732	0.000124673	4.33721	2.79081e-36	2.56744	0.0225944	-0.208308	0.770205	0.956755	0.10852	1.35451	0.00121767	1.20566	0.0195883	3.71217	2.32628e-33	5.53762	2.88777e-61
RLK-Pelle_DLSV	TraesCS5B02G535500	-1.86203	0.208945	0.82318	0.49754	-0.47235	0.668179	-0.748153	0.596912	1.7041	0.224129	-0.0384611	0.973192	0.689057	0.532796	-1.41351	0.257451	1.59404	0.262244	-1.03492	0.413	0.730115	0.669769	-1.73055	0.168844
RLK-Pelle_Extensin	TraesCS1A02G124700	-0.225388	0.496015	-0.448386	0.275792	0.139931	0.647133	-0.0894535	0.779133	-0.254418	0.486505	0.229761	0.544635	-0.335948	0.320809	0.00954074	0.977638	-0.00317584	0.990839	-0.446161	0.29086	0.132255	0.688074	-0.37499	0.337858
RLK-Pelle_WAK	TraesCS6D02G032300	0.0669959	0.897861	-0.414045	0.334195	0.0753953	0.894548	-0.156371	0.773795	0.599106	0.246849	-0.214144	0.686785	-0.218878	0.688135	0.196095	0.683699	-0.404479	0.346121	0.976923	0.0484939	-0.0808036	0.856293	0.882144	0.103097
RLK-Pelle_LRR-XI-1	TraesCS7B02G260400	-1.00058	0.806292	4.48495	0.0389736	-2.75771	0.467871	0.71102	0.750435	-3.00408	0.403775	-1.96721	0.56826	0.68785	0.866134	3.14574	0.210886	-0.654014	0.770162	0.557828	0.891263	3.17677	0.353998	0.26234	0.919812
RLK-Pelle_LRR-III	TraesCS6D02G226500	-0.56516	0.0033305	-0.120415	0.673124	-0.179503	0.391248	-0.4158	0.030251	-0.333044	0.0421349	-0.469324	0.0156679	0.0157802	0.939448	-0.250783	0.339855	-0.151879	0.370135	0.229566	0.255231	-0.306757	0.0767528	-0.736584	1.39395e-05
RLK-Pelle_LRR-XI-1	TraesCS5D02G339700	-0.20121	0.546864	0.101598	0.779055	-0.0714477	0.812076	0.17722	0.520751	-0.340085	0.30817	0.195102	0.520502	0.0273762	0.930357	-0.474147	0.141574	-0.436423	0.0941227	0.0894458	0.760115	-0.178677	0.585425	0.0104765	0.973574
RLK-Pelle_LRR-XII-1	TraesCS2D02G067800	-0.164806	0.710847	-0.402256	0.398886	-0.0548261	0.882932	0.19156	0.566562	1.42892	1.7791e-05	1.41091	0.0232828	-0.299731	0.477955	0.150221	0.706358	-0.0548479	0.850832	0.317318	0.413145	1.2548	1.39635e-05	2.26591	1.54282e-16
RLK-Pelle_LRR-XI-1	TraesCS7A02G368200	-0.0380898	0.961617	0.60881	0.508541	0.35538	0.639386	0.31109	0.705328	-0.0562772	0.968662	0.720384	0.67994	0.579309	0.499945	-0.534449	0.668568	-0.0197362	0.973526	0.110118	0.902909	-0.361655	0.656692	-0.112008	0.90992
RLK-Pelle_RKF3	TraesCS4B02G109400	0.0940135	0.756149	-0.0859867	0.771129	-0.00632862	0.982904	0.344441	0.250215	0.776051	0.0112765	0.807089	0.00151009	-0.0936002	0.734104	-0.0251343	0.925996	-0.344948	0.116092	0.239489	0.39426	0.74991	0.0162706	1.06999	0.00030414
RLK-Pelle_SD-2b	TraesCS2B02G315900	-0.389152	0.620373	-0.190522	0.746214	0.224591	0.759175	-0.200077	0.768908	0.832785	0.157676	0.987074	0.160695	-0.406144	0.666345	-0.364628	0.641049	0.0214132	0.967799	0.889886	0.101189	1.87452	0.00633761	1.29065	0.0552745
RLK-Pelle_LRR-VI-2	TraesCS2D02G599300	-0.227684	0.581675	-0.028581	0.948294	0.28245	0.504172	-0.328806	0.407818	-0.32996	0.451317	-0.942362	0.0332315	-0.252202	0.518059	0.0409563	0.924133	0.0762933	0.830161	0.426239	0.272852	-0.462533	0.294957	-0.814156	0.067552
RLK-Pelle_WAK	TraesCS2A02G442900	-1.02219	0.0073226	0.212277	0.532353	0.223848	0.532123	-0.131077	0.695224	0.960534	0.0075219	0.841154	0.00544386	0.0987003	0.810536	-0.311263	0.402672	-0.0152254	0.964569	0.364933	0.259108	1.35791	2.90294e-05	1.32731	5.74361e-07
RLK-Pelle_WAK	TraesCS1D02G058800	0.92297	0.821052	-1.67322	0.678944	3.46599	0.0284027	1.95504	0.517533	2.74725	0.479817	2.82776	0.26534	0.962632	0.591714	3.21848	0.223787	3.09377	0.284804	-0.962467	0.654625	2.96226	0.149589	-3.81817	0.146726
RLK-Pelle_DLSV	TraesCS1D02G273600	1.00899	0.256902	-1.5109	0.237914	1.21876	0.278719	2.03747	0.0534374	4.46012	6.26016e-05	2.8521	0.0864704	0.418852	0.757162	-0.546503	0.725832	-0.567829	0.724115	0.933163	0.48316	4.68744	3.02888e-06	4.92968	1.1225e-10
RLK-Pelle_CR4L	TraesCS2D02G062100	-0.185437	0.427816	0.204442	0.351927	0.204992	0.330877	0.300284	0.131521	0.721527	0.000530565	0.62298	0.00354777	-0.23658	0.407159	0.0264481	0.901996	-0.136076	0.470701	0.0742014	0.717518	0.726092	0.000160174	1.0986	1.03205e-08
RLK-Pelle_DLSV	TraesCS5B02G059000	0.210225	0.599971	0.281052	0.474755	-0.0467709	0.898605	-0.0468461	0.898161	-0.146027	0.709704	-0.689019	0.0657002	0.138032	0.74242	-0.422838	0.219663	0.158028	0.595409	-0.65862	0.124059	0.367432	0.346898	-0.267657	0.559868
RLK-Pelle_DLSV	TraesCS6D02G376600	0.402755	0.723819	-0.714752	0.506794	-0.287297	0.677698	0.721967	0.594504	0.479813	0.618204	-1.25621	0.337915	-0.0587347	0.950971	-0.458519	0.562451	-0.405624	0.530125	0.772423	0.426904	-0.339046	0.73847	-0.073445	0.942119
RLK-Pelle_L-LEC	TraesCS4B02G106000	0.894032	0.146906	0.441645	0.355161	0.136716	0.779862	0.40185	0.366003	1.64192	0.000171857	1.70932	0.000372958	-0.623225	0.225622	-0.367875	0.420674	-0.0237204	0.947682	-0.117036	0.801613	1.39158	0.00162085	2.1373	2.71926e-05
RLK-Pelle_RLCK-VIIa-2	TraesCS6D02G380200	0.00207734	0.994585	0.0731235	0.812776	0.156693	0.672105	0.0227998	0.940485	0.777209	0.020662	0.691205	0.00928707	0.142313	0.632906	-0.0637551	0.847191	0.511848	0.0471896	0.695682	0.0274594	1.57877	1.62593e-05	0.898535	0.000905033
RLK-Pelle_LRR-III	TraesCS4A02G240200	-1.01169	0.0136072	0.229841	0.605849	0.0763931	0.877294	-0.330301	0.50741	0.802589	0.294117	-0.664993	0.247481	-0.053674	0.894411	-0.00279595	0.994291	-0.391706	0.296682	-0.032531	0.940726	-1.16334	0.0462645	-1.27721	0.0525156
RLK-Pelle_LRR-V	TraesCS6D02G092300	0.439118	0.645935	-0.0378969	0.955644	0.221105	0.762947	0.75541	0.260489	-0.589472	0.460011	-0.57509	0.504196	-0.0918825	0.917768	-0.477326	0.4982	-0.188432	0.794342	-0.764573	0.304662	-1.30388	0.117316	0.443717	0.543148
RLK-Pelle_LRR-XI-1	TraesCS7D02G354700	-0.32654	0.914943	2.27728	0.303436	-0.229664	0.881728	-0.860374	0.698098	-2.79591	0.41822	0.119446	0.958459	1.20206	0.495654	0.520578	0.815485	-1.68207	0.290123	-2.06952	0.21746	-5.01431	0.0189084	-2.42167	0.156576
RLK-Pelle_DLSV	TraesCS3D02G097000	0.655501	0.037316	0.190715	0.5281	0.625037	0.0912258	0.799999	0.0512115	2.03885	3.91774e-10	1.63547	0.0321923	0.0655043	0.83448	1.20407	0.000812869	0.688882	0.0247413	1.27655	0.00603536	1.67452	7.24831e-08	2.54527	1.11341e-13
RLK-Pelle_SD-2b	TraesCS4D02G126800	-0.421668	0.433911	0.0616334	0.898444	0.0391006	0.926901	0.271203	0.528073	0.517281	0.200606	0.513406	0.285501	0.103636	0.840887	0.301165	0.515938	-0.0706655	0.871533	0.574929	0.22644	-0.0127013	0.977374	0.961287	0.0359321
RLK-Pelle_CrRLK1L-1	TraesCS1A02G108100	-0.0717668	0.723952	-0.0855785	0.661751	-0.216623	0.286153	0.0385343	0.828368	-0.113016	0.530659	-0.331437	0.115118	0.0798344	0.651122	0.363121	0.0974816	0.251832	0.145806	-0.272246	0.180314	-0.0761797	0.723565	-0.278152	0.228035
RLK-Pelle_LRR-III	TraesCS2B02G344900	-0.140851	0.649759	-0.0571154	0.838532	-0.0288358	0.90448	0.096283	0.691805	-0.0757153	0.833439	0.11038	0.706819	0.252284	0.374837	0.216135	0.427685	-0.112872	0.599881	0.0188305	0.930254	-0.141031	0.663281	-0.242712	0.359416
RLK-Pelle_LysM	TraesCS2B02G479400	-0.055848	0.927247	-0.993136	0.0425921	0.597507	0.347064	0.645314	0.338673	0.0429293	0.945771	0.447678	0.347961	0.30983	0.59286	0.844326	0.111342	0.179805	0.730579	-0.764354	0.181809	1.01962	0.0874962	1.37749	0.0323731
RLK-Pelle_LRR-Xb-1	TraesCS7D02G426000	0.497672	0.348383	0.285335	0.532064	-0.241759	0.574915	0.676985	0.126479	0.700243	0.100153	1.87975	0.00037066	0.316314	0.53645	0.323104	0.445475	0.502451	0.176755	1.15822	0.0113599	1.23991	0.00941201	1.61175	0.0016913
RLK-Pelle_LRR-III	TraesCS2D02G167300	0.0851978	0.65406	0.0547517	0.795391	0.0764406	0.689563	-0.0523865	0.767989	0.138778	0.385982	-0.293023	0.108224	0.0484154	0.795234	-0.0340521	0.834766	0.0973569	0.50278	0.00358065	0.985079	-0.0539582	0.768396	-0.38551	0.0475143
RLK-Pelle_DLSV	TraesCS7B02G459800	0.284188	0.743112	-1.78574	0.0821782	-0.608198	0.52376	-1.18995	0.210933	-0.288345	0.6827	-0.324096	0.667614	0.581442	0.575471	0.472379	0.601496	-0.00530697	0.995532	0.414015	0.686778	0.17931	0.831505	0.943145	0.268705
RLK-Pelle_DLSV	TraesCS5A02G197100	0.506806	0.820473	0.518018	0.854371	1.85272	0.404091	0.0389142	0.972493	1.73832	0.282102	2.67829	0.00876493	-4.10344	0.138648	1.39084	0.733215	-0.175188	0.964924	1.48418	0.271829	1.19832	0.582135	2.37818	0.0131879
RLK-Pelle_DLSV	TraesCS4A02G026300	-0.0651219	0.735495	0.101885	0.604941	-0.179237	0.33678	0.101286	0.574704	-0.405879	0.0315504	-0.449065	0.0191893	-0.144558	0.356347	-0.123911	0.456094	0.0228401	0.87538	-0.229305	0.167517	-0.246534	0.237527	-0.232664	0.173816
RLK-Pelle_CrRLK1L-1	TraesCS2B02G484700	0.655956	0.173105	-0.00398571	0.991475	-0.389748	0.337913	-0.288639	0.474403	0.22788	0.54371	0.255777	0.554188	-0.101849	0.818829	0.289414	0.531148	-0.344781	0.300982	0.699748	0.0916514	0.430212	0.285335	-0.0331036	0.929594
RLK-Pelle_LRK10L-2	TraesCS3D02G261700	1.48339	0.214994	1.21951	0.454213	1.04834	0.520248	2.81497	0.0246099	2.77763	0.151315	3.15176	0.0570949	-1.01451	0.723529	-3.27665	0.0747123	0.996438	0.581221	4.16814	0.0441862	2.1978	0.301478	1.93711	0.106455
RLK-Pelle_LRR-I-1	TraesCS6A02G122000	-0.0145491	0.9796	0.0805486	0.863783	0.145803	0.816395	0.441399	0.518317	-0.119758	0.881434	1.00503	0.0670906	0.914197	0.122643	-0.461294	0.484468	0.438259	0.517769	0.805677	0.282327	0.519936	0.591604	-0.394891	0.679115
RLK-Pelle_LRR-XI-1	TraesCS5D02G019400	0.0125	0.911219	-0.124333	0.322365	0.185848	0.109586	0.638597	2.37513e-07	1.01844	4.01168e-19	1.04931	1.15836e-08	0.034847	0.704571	0.406459	0.000866608	0.178272	0.0379189	0.566676	1.15476e-05	0.558767	5.27527e-07	1.10175	5.38712e-20
RLK-Pelle_LRR-I-1	TraesCS6B02G158700	-0.453281	0.624916	-0.16084	0.805538	-0.824393	0.291968	0.196187	0.827519	0.697246	0.518159	-1.69275	0.0671002	-0.602927	0.425095	0.243019	0.756871	-0.517762	0.466812	0.869737	0.235118	-0.0696007	0.955464	-0.248749	0.831337
RLK-Pelle_LRR-VI-1	TraesCS5D02G437000	-0.29674	0.329941	-0.408625	0.0962862	-0.060381	0.778737	0.0735805	0.753162	-0.125247	0.641727	0.506108	0.12965	-0.0818934	0.780522	0.119071	0.646483	-0.415094	0.0384999	0.192199	0.464981	-0.338784	0.220845	-0.0580291	0.85157
RLK-Pelle_WAK	TraesCS4D02G005100	-3.10841	0.39509	-0.82924	0.838962	1.96873	0.295486	-2.4309	0.391823	2.05963	0.355278	-3.16863	0.344501	2.4383	0.539647	-2.71201	0.479664	-0.258637	0.92092	0.557828	0.891263	1.25155	0.66268	-3.10753	0.368113
RLK-Pelle_L-LEC	TraesCS3A02G317800	-0.324848	0.225374	-0.0946803	0.688909	0.214263	0.360562	0.278858	0.175223	0.0505505	0.825791	-0.0379569	0.852776	-0.335348	0.211487	0.417127	0.0780627	0.0962673	0.642807	-0.060181	0.781877	-0.0753429	0.767356	0.0262883	0.917369
RLK-Pelle_LRR-XII-1	TraesCS3D02G060500	0.204152	0.531964	-0.491323	0.120269	0.312282	0.238993	-0.169401	0.604615	0.308032	0.347478	0.00583045	0.984949	0.171369	0.544394	0.0112066	0.973091	0.21147	0.397079	0.507436	0.112255	0.270181	0.394167	-0.0783491	0.802095
RLK-Pelle_LRR-XI-1	TraesCS7D02G542700	4.16894	0.0728964	-2.78516	0.462876	2.8786	0.469807	4.29534	0.0431351	2.69993	0.278582	3.41773	0.0614322	0.68785	0.866134	0.441943	0.880607	-1.27563	0.646626	0.407824	0.837004	5.77131	0.0007188	5.21773	0.000698456
RLK-Pelle_LRR-XI-1	TraesCS4A02G482600	0.59059	0.425147	0.152642	0.844936	-0.0870857	0.903286	-0.907293	0.236962	-0.588803	0.257189	-0.778515	0.361607	-0.877999	0.72126	-0.109426	0.922425	0.459639	0.524209	0.13385	0.889441	0.296458	0.727068	-0.239003	0.794638
RLK-Pelle_DLSV	TraesCS1B02G003400	-0.874027	0.384743	-0.130305	0.909974	-1.53729	0.162166	0.59826	0.518422	0.0822689	0.93032	0.17547	0.873082	-0.10098	0.910786	1.06263	0.232467	0.881062	0.343993	-0.497966	0.623679	0.551925	0.581142	-0.15427	0.891312
RLK-Pelle_L-LEC	TraesCS2D02G554400	2.6917	0.175254	-0.0826998	0.95729	3.32968	0.0366257	-1.07609	0.467414	0.649585	0.533174	2.71148	0.000233726	0.523741	0.779993	-0.494484	0.804744	-1.37067	0.368104	2.17352	0.149742	1.42039	0.130637	3.21449	4.71224e-06
RLK-Pelle_LRR-XII-1	TraesCS3A02G007200	4.23496	0.0184646	1.08222	0.339709	3.45172	0.000841726	6.518	4.90019e-06	3.99563	0.116173	4.55595	0.0514545	5.66089	0.000351219	0.561477	0.71598	3.21945	0.00155469	4.84462	0.00850676	2.55622	0.247673	5.89242	0.000246397
RLK-Pelle_WAK	TraesCS5A02G249600	-0.280136	0.507371	0.170089	0.685524	0.0527891	0.900857	-0.236821	0.42267	0.20405	0.615613	0.452958	0.281728	-0.475513	0.351393	-0.323541	0.425027	0.313977	0.39164	0.109723	0.741557	0.436927	0.288532	0.392121	0.383089
RLK-Pelle_SD-2b	TraesCS7A02G400900	-1.00058	0.806292	3.45795	0.113804	1.90156	0.291244	3.19026	0.120071	6.95789	5.88122e-07	4.50645	0.0101555	1.11647	0.634367	2.04974	0.498983	2.07526	0.26873	3.80416	0.0312831	4.46956	9.07495e-05	7.09519	2.52885e-08
RLK-Pelle_RLCK-IV	TraesCS5A02G163300	0.157281	0.323931	0.125549	0.403574	0.0777474	0.626709	0.399882	0.0207612	0.709618	1.92941e-05	1.13721	3.40865e-07	0.0794262	0.633207	-0.0627353	0.664134	0.110347	0.444321	0.16616	0.37367	0.904984	1.05057e-07	1.13434	3.30174e-11
RLK-Pelle_LRR-Xb-1	TraesCS6A02G124800	3.74411	0.185313	-0.363199	0.861829	0.642486	0.545101	1.31949	0.115127	3.67181	1.77358e-07	3.97653	0.00939499	-0.506934	0.769808	1.04692	0.481206	0.889533	0.371192	4.07165	0.00451116	3.68893	6.91644e-08	8.14024	6.80902e-11
RLK-Pelle_LRR-III	TraesCS4B02G137400	0.230774	0.509531	-0.0430081	0.896862	-0.340713	0.308843	0.0372065	0.905601	0.318981	0.416359	-0.121532	0.700246	0.269915	0.348556	-0.140337	0.692969	0.0983156	0.709871	-0.134113	0.68298	0.220254	0.534117	-0.629	0.0521558
RLK-Pelle_DLSV	TraesCS2B02G562100	0.491081	0.10072	0.0255766	0.927512	0.0536506	0.841954	0.20005	0.438539	0.968294	0.000325884	0.687982	0.0177376	-0.145602	0.598879	0.0598505	0.838054	0.203521	0.395375	0.128451	0.662392	0.906916	0.000995275	0.626687	0.0249993
RLK-Pelle_CrRLK1L-1	TraesCS7D02G050100	0.117234	0.3467	-0.0593785	0.860946	0.294601	0.490189	-0.00168867	0.995489	0.326887	0.151627	-0.0212877	0.97403	0.0574257	0.668858	0.385539	0.0035191	0.053501	0.696137	0.0915213	0.784977	0.0885886	0.871193	-0.242936	0.698893
RLK-Pelle_DLSV	TraesCS2A02G211300	-2.21866	0.01623	2.00973	0.12879	-0.129118	0.896554	1.06459	0.237692	3.90927	0.000231195	2.65007	0.000119326	0.753392	0.48592	-0.670593	0.627719	0.70399	0.485604	1.57783	0.14004	2.29025	0.0202158	3.95719	3.20087e-06
RLK-Pelle_WAK	TraesCS6B02G051000	1.1646	0.384472	-0.0689925	0.962461	0.592203	0.629832	-1.70997	0.133994	-0.156155	0.884567	2.43895	0.0828551	1.89384	0.470234	1.30214	0.230846	0.0916555	0.918203	0.562489	0.693597	-0.735806	0.564089	-0.960086	0.428771
RLK-Pelle_RLCK-VIIa-1	TraesCS4D02G322200	-0.133211	0.639004	0.130257	0.596988	0.00289222	0.991315	-0.0844635	0.735293	0.41542	0.126311	-0.0395663	0.868306	-0.0771371	0.754021	-0.230771	0.342736	-0.0154332	0.94374	-0.0936688	0.72554	-0.0694694	0.799271	0.106712	0.68477
RLK-Pelle_L-LEC	TraesCS5B02G064400	0.764301	0.115772	0.370645	0.432291	-0.288498	0.544924	0.445655	0.358471	1.90547	0.000151859	0.766107	0.150344	-0.0462938	0.895222	0.148569	0.74693	-0.622793	0.150515	0.74879	0.132608	0.376165	0.505052	2.70765	2.12832e-08
RLK-Pelle_LRR-XII-1	TraesCS2D02G599800	-0.4553	0.400439	0.560891	0.457887	-0.600546	0.449471	-0.632083	0.229857	0.621175	0.306649	0.369221	0.59818	-1.36149	0.0310947	-0.332691	0.718724	0.497076	0.455248	-0.525419	0.379154	-0.621569	0.34342	0.813399	0.164483
RLK-Pelle_WAK	TraesCS6B02G100300	-0.467941	0.670154	-1.49883	0.345539	-0.609974	0.507607	1.10267	0.339348	-0.374632	0.781817	2.12023	0.0711762	-2.91643	0.0997951	-0.271592	0.785071	0.80142	0.372511	1.20546	0.185227	1.06123	0.43103	-0.79035	0.586258
RLK-Pelle_SD-2b	TraesCS1B02G372800	-0.209871	0.869227	0.525029	0.669158	0.514169	0.727825	0.88107	0.429505	6.58418	5.53428e-06	2.90971	0.00436657	-1.45019	0.264265	0.683233	0.588332	-0.865079	0.524017	-0.572899	0.601556	2.83535	0.0290806	2.55392	0.00899228
RLK-Pelle_LRR-III	TraesCS7B02G392000	0.199697	0.223399	-0.205481	0.598907	0.302724	0.462344	0.139736	0.4359	0.130391	0.850121	0.0950832	0.910852	-0.0743713	0.594346	0.523617	0.00240247	-0.0268293	0.841212	-0.0471855	0.789343	0.268304	0.612937	-0.0257614	0.972385
RLK-Pelle_LRR-V	TraesCS5A02G363400	0.144173	0.535927	0.206694	0.444994	0.26869	0.438535	0.238892	0.534066	0.527028	0.231941	0.348318	0.465621	0.0340654	0.888122	0.0227167	0.936548	-0.459534	0.0335446	-0.119564	0.738664	0.114077	0.825753	0.49658	0.372799
RLK-Pelle_LRR-VI-1	TraesCS7D02G354900	-0.182683	0.406762	0.187047	0.34292	-0.0371878	0.84715	0.253602	0.22449	-0.0338958	0.891025	0.0690483	0.771555	0.0503164	0.807261	0.272447	0.179727	-0.014659	0.924849	-0.156568	0.43157	-0.163821	0.507536	0.0448233	0.850572
RLK-Pelle_RLCK-VIIa-2	TraesCS4A02G096900	-0.195819	0.270968	-0.041707	0.826295	-0.0449135	0.792395	0.0266218	0.860935	0.025216	0.899628	-0.0422864	0.799516	0.002134	0.989659	0.403233	0.018742	0.0213291	0.891662	-0.0667715	0.72577	0.0227175	0.903581	-0.157481	0.310577
RLK-Pelle_RLCK-IXb	TraesCS7D02G079400	-0.0166784	0.923289	0.00368457	0.982122	0.163219	0.39094	0.262568	0.0542254	0.959331	3.10598e-07	0.807696	1.35736e-07	-0.223983	0.222862	0.130605	0.454555	0.0489256	0.705508	0.208231	0.123929	0.72334	0.000107991	1.30626	3.16093e-19
RLK-Pelle_DLSV	TraesCS6A02G390300	1.48824	0.490362	1.47852	0.653091	-0.0738204	0.962834	4.2304	0.0166601	-0.172907	0.851745	3.72643	0.0206107	1.22495	0.496826	1.30252	0.483936	0.543429	0.65505	0.549954	0.796484	1.97406	0.0528192	1.27088	0.241713
RLK-Pelle_DLSV	TraesCS2A02G534400	0.441021	0.768193	0.646549	0.552111	-0.315116	0.75854	-0.589015	0.532127	-1.14113	0.468413	-1.29644	0.36915	-0.843622	0.482784	0.689542	0.526862	-0.105068	0.918141	1.14713	0.370274	0.246453	0.816927	-1.19592	0.540805
RLK-Pelle_LRR-XII-1	TraesCS7B02G261000	1.00297	0.18326	0.702489	0.442343	0.338167	0.707105	0.197968	0.845681	-0.255014	0.794965	-0.0834843	0.936805	0.0905143	0.905986	-1.2975	0.13421	0.494256	0.548651	0.070935	0.934985	0.565791	0.510638	0.552636	0.597145
RLK-Pelle_RLCK-VIIb	TraesCS5D02G203800	-0.150927	0.410094	0.168214	0.409344	-0.0693536	0.687539	-0.0742569	0.67106	-0.52019	0.000169268	-0.520289	0.00568945	0.148781	0.386477	0.0665327	0.72379	0.0420035	0.766423	0.175318	0.280116	-0.119147	0.503013	-0.355875	0.0220275
RLK-Pelle_DLSV	TraesCS5A02G480900	0.205247	0.518585	0.183585	0.508625	0.203486	0.601478	0.334928	0.364241	-0.370118	0.32396	-0.601926	0.226311	-0.0350172	0.910014	-0.40498	0.236658	-0.15792	0.573877	0.33655	0.395599	-0.0912368	0.859694	-0.960319	0.0455198
RLK-Pelle_LRR-III	TraesCS4A02G127200	-0.265649	0.310894	-0.0133697	0.951371	-0.136459	0.528216	0.143646	0.577539	-0.324065	0.148602	-0.269307	0.256788	0.372191	0.167401	-0.452249	0.0796882	-0.0863854	0.669286	-0.232826	0.347977	-0.140107	0.60096	-0.16101	0.502007
RLK-Pelle_CR4L	TraesCS7D02G296700	-0.191649	0.39042	-0.00729751	0.969172	-0.391719	0.0618658	-0.100158	0.553773	-0.214457	0.307807	-0.270241	0.15402	-0.217239	0.234717	-0.112582	0.621856	0.167539	0.310302	0.0652734	0.727053	-0.26168	0.191	-0.393455	0.0338194
RLK-Pelle_LRR-III	TraesCS5A02G205500	0.367937	0.752872	-0.389205	0.645222	0.565373	0.601313	1.5625	0.0294794	5.16019	6.64746e-07	3.11577	0.0128371	-0.262045	0.849468	-0.987143	0.443791	1.23359	0.342145	5.54482	0.000815322	7.90886	1.79691e-09	7.9043	2.65446e-13
RLK-Pelle_PERK-2	TraesCS1B02G468900	0.437635	0.708371	-1.14399	0.234102	0.61825	0.464784	0.896345	0.399382	-0.723503	0.527174	-0.877901	0.483753	0.632667	0.583909	-0.4017	0.734266	-0.265727	0.764276	-0.624009	0.58078	0.787147	0.463386	-0.574549	0.60617
RLK-Pelle_LRR-XI-1	TraesCS7D02G084600	0.728622	0.713525	-1.70222	0.348837	0.0632842	0.984455	0.703097	0.718041	3.24482	0.0672675	-1.8958	0.193873	-0.625124	0.691433	-0.607357	0.802996	-2.95211	0.347619	-1.41173	0.387875	-0.791643	0.838053	0.273111	0.903112
RLK-Pelle_DLSV	TraesCS2D02G534400	-0.307327	0.562279	-0.405672	0.372176	0.506815	0.309181	0.669344	0.09436	1.36805	0.000725736	1.45986	0.000607704	0.776956	0.154	-0.214642	0.680403	0.272777	0.509414	1.21705	0.00978616	0.431291	0.402364	1.58123	0.0003428
RLK-Pelle_RLCK-IXb	TraesCS7A02G155200	0.120499	0.34843	-0.168563	0.619813	0.343908	0.412046	0.0755218	0.669185	0.628196	0.230194	0.548991	0.622253	-0.117404	0.325875	0.357895	0.0234951	0.0953637	0.728646	-0.0409969	0.904918	0.562927	0.362539	-0.185049	0.818241
RLK-Pelle_LRR-XII-1	TraesCS6A02G228900	0.131168	0.413378	0.0817381	0.625048	0.238035	0.181899	0.0755894	0.62984	0.778364	5.49335e-07	1.46191	0.000109358	-0.3456	0.0837754	-0.170369	0.41835	0.317659	0.0479543	0.338838	0.0320523	1.1378	1.48267e-13	1.92037	1.15037e-30
RLK-Pelle_DLSV	TraesCS4A02G481200	-0.252986	0.201784	-0.336989	0.0271071	-0.551363	0.011469	-0.0451209	0.878493	-0.64079	0.000978817	-0.00627651	0.974257	0.0130832	0.938269	-0.167811	0.216618	0.321867	0.0670458	-0.129286	0.616404	-0.418825	0.0326968	-0.269095	0.194076
RLK-Pelle_LRR-XII-1	TraesCS6B02G008900	-3.68988	0.195598	-0.779413	0.729181	-0.947221	0.672092	2.12234	0.393765	1.92926	0.632372	-2.37834	0.551421	3.02634	0.182451	1.30611	0.633074	-1.06947	0.767621	-0.971595	0.572345	-2.74253	0.490068	2.80627	0.249371
RLK-Pelle_CrRLK1L-1	TraesCS3A02G171500	1.42526	0.086924	0.113404	0.905239	0.584323	0.688512	-2.47692	0.34195	-1.00982	0.792436	-2.85774	0.246137	-0.44547	0.549451	-0.184423	0.82733	-0.146988	0.887231	0.988734	0.423605	1.84512	0.648567	-1.79268	0.657395
RLK-Pelle_DLSV	TraesCS7D02G525000	-0.176463	0.572771	-0.107357	0.708689	0.0217108	0.947258	0.464518	0.0593764	0.369804	0.230593	0.123692	0.624026	-0.539269	0.0508223	-0.845835	0.00389036	0.274783	0.290228	0.269369	0.318175	0.847675	0.000582606	0.417896	0.124259
RLK-Pelle_Extensin	TraesCS1B02G143700	0.583866	0.321638	-0.788498	0.227548	0.749	0.205642	0.388271	0.592617	-0.00488149	0.994698	0.365461	0.588551	-0.421735	0.599108	0.507127	0.408191	-0.260682	0.582722	0.195735	0.764012	-0.308356	0.700692	-1.84741	0.0383491
RLK-Pelle_LRR-XI-1	TraesCS7A02G356900	0.0893125	0.620326	-0.169929	0.311709	0.315244	0.11092	0.368795	0.0333688	1.0686	1.48643e-09	1.11386	1.20109e-08	0.0243383	0.897318	0.180259	0.350209	0.0606163	0.711592	0.463238	0.00531114	1.05765	3.7088e-11	1.29381	1.56464e-14
RLK-Pelle_SD-2b	TraesCS7D02G422100	1.58685	0.219881	0.996411	0.436968	-0.21739	0.820023	-0.729441	0.433045	-0.47905	0.522268	0.987917	0.4437	-3.16669	0.059093	-0.401875	0.624968	0.563215	0.533443	-0.843511	0.269415	0.32038	0.81532	0.25804	0.790186
RLK-Pelle_LRR-Xa	TraesCS2B02G364400	0.00990202	0.949452	0.11664	0.513637	0.0223192	0.883669	0.276938	0.0615917	0.582965	0.000111503	0.893068	5.73941e-08	-0.0132049	0.926168	0.0192268	0.916051	0.110782	0.379266	0.227882	0.0942176	0.609205	0.000703786	0.812567	6.22937e-08
RLK-Pelle_LRR-Xb-1	TraesCS6D02G114600	1.73369	0.332919	-0.605701	0.558682	2.88951	0.0528144	0.761897	0.563093	3.16622	0.0525383	2.27636	0.0365262	3.09409	0.0499548	-0.0599863	0.961126	0.83173	0.603196	2.9199	0.15596	1.09491	0.383766	3.1143	0.0184673
RLK-Pelle_L-LEC	TraesCS4A02G201800	0.823975	0.140013	-0.312003	0.642668	0.585291	0.265184	0.769184	0.105793	2.25851	0.000101124	2.21289	9.03267e-07	0.20874	0.676951	0.732913	0.218525	0.466247	0.274935	1.45697	0.037903	1.66195	0.000250627	2.80416	2.13469e-12
RLK-Pelle_LRK10L-2	TraesCS1D02G015900	0.529632	0.157414	-0.0944994	0.725354	-0.1337	0.635896	0.128829	0.649548	-0.228286	0.434582	-0.235678	0.522027	-0.225089	0.445176	0.107852	0.700251	0.038718	0.878245	-0.0251698	0.930598	0.259709	0.367236	-0.124249	0.683034
RLK-Pelle_LRR-XII-1	TraesCS5D02G230000	0.611232	0.428704	1.01656	0.177492	0.0891562	0.92465	-0.517704	0.559181	-1.42934	0.214161	0.816045	0.298912	-1.3452	0.0807231	-0.703799	0.397811	-0.237915	0.753744	-0.159931	0.8378	0.370589	0.671246	-0.894072	0.328716
RLK-Pelle_LRR-XI-1	TraesCS3A02G092300	0.281614	0.531358	-0.137278	0.781479	-0.110341	0.828971	0.0101591	0.980275	-0.416116	0.348908	-0.223669	0.57307	0.374768	0.311695	0.659666	0.144335	-0.696013	0.0408423	0.309797	0.431659	-0.412798	0.334488	-0.651466	0.0937461
RLK-Pelle_LRR-I-2	TraesCS7B02G207700	-0.0471376	0.911732	-0.00823362	0.985065	0.212525	0.633107	0.144676	0.801948	0.451946	0.333551	-0.111741	0.839273	0.207197	0.704004	0.185984	0.703334	0.269415	0.520218	0.0956454	0.839814	0.71	0.225348	-0.313232	0.488352
RLK-Pelle_DLSV	TraesCS6A02G269800	-0.170931	0.815578	-0.243283	0.742442	-0.0670139	0.922182	0.698154	0.459904	1.9177	0.276456	1.04993	0.564498	0.891395	0.16885	-0.250152	0.741396	1.67989	0.0701033	0.670368	0.33905	0.475679	0.664735	2.9055	0.227653
RLK-Pelle_DLSV	TraesCS6D02G375900	0.488087	0.862969	2.30124	0.197487	-4.84811	0.0161019	1.3975	0.629552	1.62377	0.100388	2.11844	0.0863525	-2.27033	0.448788	-1.11046	0.688077	-1.88399	0.340748	-1.12446	0.592717	2.65864	0.0546195	2.09212	0.0982252
RLK-Pelle_DLSV	TraesCS3B02G555700	-0.491105	0.0216711	-0.0383388	0.873905	-0.380158	0.138297	0.0283453	0.900544	0.371697	0.127385	0.213132	0.355018	0.0517058	0.792662	0.140572	0.588908	-0.0732234	0.733098	0.11792	0.668275	0.0547	0.840882	0.00360498	0.98691
RLK-Pelle_RLCK-VIII	TraesCS5D02G304700	0.135863	0.544389	-0.0858112	0.675146	-0.275939	0.19553	0.1722	0.342512	-0.0508298	0.782656	0.133869	0.439198	0.0144385	0.943712	-0.183739	0.387866	-0.026262	0.878911	0.109037	0.587317	0.0851639	0.716897	0.541952	0.00339405
RLK-Pelle_LRR-IX	TraesCS4B02G049800	-0.0736415	0.534839	-0.0977851	0.517823	-0.0805704	0.566792	0.0322931	0.795407	-0.240653	0.106049	-0.127931	0.350209	0.172857	0.240785	0.0314779	0.815399	-0.089755	0.422773	0.1019	0.468637	-0.130624	0.318851	-0.285867	0.0220666
RLK-Pelle_LRR-XII-1	TraesCS2D02G066400	-0.508726	0.148607	-0.49636	0.159303	-0.132885	0.659112	-0.227915	0.477153	0.213759	0.542178	0.110205	0.757831	0.0556047	0.866998	-0.254904	0.467221	0.0204259	0.94214	0.318588	0.337121	-0.131155	0.780665	0.0150708	0.965432
RLK-Pelle_RLCK-VIII	TraesCS1B02G097700	0.0408674	0.813675	0.0794253	0.697135	0.0597804	0.78589	0.39061	0.0196845	0.453616	0.0129382	0.54001	0.00510959	-0.0735149	0.688174	-0.0897298	0.679102	0.0655293	0.676416	-0.00404569	0.981953	0.291184	0.124347	0.643841	0.000907962
RLK-Pelle_LRR-XIIIa	TraesCS3A02G167100	0.0471395	0.893384	-0.199827	0.529555	-0.407539	0.199898	-0.159836	0.572037	-0.468222	0.0755815	-0.303227	0.393388	0.105276	0.770063	-0.206926	0.477787	-0.0363986	0.883739	-0.248211	0.390218	-0.788579	0.00934881	-0.825206	0.00857094
RLK-Pelle_RLCK-IXb	TraesCS6A02G122700	0.443212	0.0788067	0.189598	0.507507	0.312918	0.713736	-0.209381	0.619367	-0.172464	0.687549	-0.51341	0.418188	-0.215519	0.305135	-0.0188253	0.926522	-0.0823871	0.726082	-0.334525	0.236899	-0.202467	0.684272	-0.415777	0.468587
RLK-Pelle_RKF3	TraesCS3B02G440300	0.114482	0.893851	-1.58342	0.208894	-0.513354	0.354865	-1.55749	0.128258	-1.11294	0.0713598	0.327621	0.694627	1.89664	0.0842418	1.02981	0.423197	-0.15178	0.745596	-0.114405	0.880434	-0.397865	0.568987	-0.394339	0.639977
RLK-Pelle_SD-2b	TraesCS7A02G383100	-0.00421281	0.997438	-0.327346	0.748523	0.112423	0.912557	-0.329756	0.670461	0.367846	0.560445	0.728296	0.268625	-1.37289	0.204028	0.185515	0.844443	1.07444	0.190011	-0.410935	0.588505	1.06839	0.0791167	0.595929	0.471133
RLK-Pelle_CR4L	TraesCS2D02G026600	2.97421	0.101242	0.443237	0.779946	-0.826185	0.697225	1.19554	0.274532	3.12769	0.000361028	2.81161	1.16233e-05	-2.58053	0.0256407	2.95713	0.417716	-0.0441128	0.971602	-0.200751	0.853493	4.49868	1.33543e-05	3.10111	2.53568e-05
RLK-Pelle_SD-2b	TraesCS3A02G246200	1.05684	0.641985	-2.58725	0.193723	0.647292	0.705039	2.20969	0.17743	4.85713	0.0106006	2.71375	0.0323999	-0.326763	0.909014	0.376942	0.812908	0.567952	0.642232	-0.29894	0.848153	1.84456	0.149938	0.860237	0.600807
RLK-Pelle_L-LEC	TraesCS2B02G388800	0.349267	0.0214245	0.144471	0.385805	0.597839	0.000262189	1.03706	2.93936e-12	1.42362	3.6427e-24	1.32555	0.000330194	0.458903	0.00109013	0.755801	1.48573e-06	0.68662	7.52909e-06	1.19831	1.36051e-15	1.23181	5.29065e-12	1.81549	1.94993e-31
RLK-Pelle_DLSV	TraesCS2A02G485100	-0.0178366	0.993205	-2.2939	0.439818	0.550599	0.71922	0.605885	0.649979	2.22904	0.0487461	1.76906	0.127182	-0.160001	0.941647	0.317406	0.933889	0.281957	0.866042	2.3913	0.506785	2.72737	0.0449425	2.73613	0.0697859
RLK-Pelle_LRR-Xb-1	TraesCS7B02G335000	0.306229	0.547927	-0.158074	0.744311	-0.301128	0.492383	0.4035	0.345433	0.111517	0.768518	1.04463	0.00546347	-0.161049	0.794225	-0.802797	0.0893062	0.0933031	0.795927	-0.023679	0.954793	-0.0575237	0.882952	1.34588	0.00253628
RLK-Pelle_WAK	TraesCS6D02G042300	0.125604	0.751368	-0.421562	0.34598	0.117939	0.710596	-0.409808	0.24892	-0.587239	0.0703942	-1.44856	0.000570201	-0.166026	0.76886	-0.090058	0.864911	-0.26113	0.33345	-0.318839	0.370214	-0.69539	0.0664524	-0.0646769	0.886504
RLK-Pelle_RLCK-VIIa-2	TraesCS6A02G024300	0.27404	0.329283	0.60422	0.115801	-0.226453	0.508691	0.0840304	0.748258	0.758453	0.0309827	0.449977	0.0287051	-0.187035	0.556329	-0.421988	0.231432	-0.424006	0.209823	0.21182	0.418037	0.767177	0.0397894	0.521254	0.0240246
RLK-Pelle_DLSV	TraesCS4B02G092400	-0.137146	0.706375	0.145074	0.739925	-0.257281	0.612209	0.765336	0.0743212	2.28067	1.99901e-08	1.84696	6.13327e-06	-0.419328	0.263344	-0.328716	0.453823	0.682323	0.12399	1.80251	0.000158235	2.02173	9.68459e-06	2.8011	4.94111e-14
RLK-Pelle_L-LEC	TraesCS6A02G058500	-0.541415	0.234596	-0.124443	0.729644	0.00768622	0.983821	0.390731	0.25757	1.01415	0.01225	1.24588	3.4391e-05	0.413328	0.294464	-0.57655	0.190833	0.468486	0.237348	0.411871	0.263746	0.188407	0.60459	0.830505	0.00199479
RLK-Pelle_LRR-XII-1	TraesCS3B02G292700	-4.59638	0.0450565	0.881133	0.690496	-3.74008	0.205752	-0.0274722	0.991555	1.00107	0.790544	3.60789	0.241647	2.62082	0.404497	-1.2803	0.751641	2.56794	0.319596	2.38941	0.505234	-0.665978	0.717043	1.67839	0.679334
RLK-Pelle_LRR-III	TraesCS2A02G185000	0.92297	0.821052	-1.1491	0.639703	-0.343824	0.863851	-2.32167	0.418775	3.18796	0.310566	2.65694	0.322408	-3.78262	0.205873	2.89634	0.177163	-2.2357	0.434667	1.73897	0.536523	3.22711	0.0291875	-2.96118	0.364081
RLK-Pelle_WAK	TraesCSU02G079300	-1.11218	0.563894	0.420272	0.890895	-0.956486	0.575248	-3.79926	0.18886	3.17856	0.071551	-1.03773	0.646374	0.543444	0.728246	0.626509	0.773912	-2.08192	0.090781	0.0859146	0.969425	2.15224	0.365617	1.0317	0.519907
RLK-Pelle_L-LEC	TraesCS5D02G476100	-2.92349	0.0552549	0.709793	0.549069	-0.39298	0.801681	-0.497866	0.684158	1.86589	0.0782494	1.72646	0.106656	-0.0489322	0.970669	3.00188	0.0255267	-0.11158	0.94252	1.41195	0.422209	2.43726	0.0356617	2.6091	0.0147412
RLK-Pelle_SD-2b	TraesCS2D02G297300	-0.134368	0.754485	0.147162	0.632696	-0.0265909	0.943227	-0.230201	0.559251	0.338673	0.264245	0.66596	0.0386484	0.134603	0.750047	0.190332	0.566597	0.0775386	0.780667	0.259892	0.442911	0.499312	0.121583	0.614326	0.0585642
RLK-Pelle_SD-2b	TraesCS4A02G026200	-0.0227438	0.98982	-0.998817	0.533227	1.9726	0.290946	-1.38844	0.231201	1.71529	0.0361997	2.58423	0.00102122	0.76945	0.656064	-0.230111	0.85778	1.63837	0.209036	0.842071	0.599041	4.69486	5.21604e-05	3.4863	1.11702e-05
RLK-Pelle_LRR-XII-1	TraesCS7B02G279700	0.461888	0.628137	1.22619	0.317204	1.24606	0.226576	-0.681702	0.528024	1.67316	0.0361044	0.919025	0.432677	-1.75027	0.291004	-0.916526	0.493036	0.984366	0.522519	1.56296	0.161141	0.786379	0.439041	1.7514	0.0581322
RLK-Pelle_RLCK-V	TraesCS1A02G433500	-0.21685	0.416156	-0.292081	0.179778	-0.192046	0.39539	-0.223596	0.287755	-0.283358	0.181007	-0.46001	0.0212848	0.214163	0.311599	-0.385635	0.10066	0.105855	0.592063	-0.437485	0.0365572	-0.364347	0.0934608	-0.328835	0.161794
RLK-Pelle_LRR-III	TraesCS5B02G025300	-0.103896	0.59691	-0.261434	0.211527	-0.12146	0.496587	-0.15563	0.291607	-0.130349	0.471483	-0.431562	0.00522476	-0.0240714	0.886706	0.157966	0.349236	-0.0508972	0.697215	0.191449	0.28299	-0.355151	0.0415256	-0.436692	0.00995232
RLK-Pelle_LRR-XII-1	TraesCS2D02G066200	0.363198	0.45524	-0.501694	0.259506	-0.300062	0.508968	0.70685	0.112891	-0.609394	0.208289	-0.705738	0.186824	0.013392	0.976984	-0.0294062	0.94553	-0.450969	0.278156	-0.268	0.579832	1.08322	0.0550906	0.524958	0.330901
RLK-Pelle_LRR-III	TraesCS3B02G429600	-0.452804	0.19331	-0.309757	0.288845	-0.376713	0.112396	-0.236955	0.344054	0.0475692	0.853193	0.395348	0.0690531	0.429561	0.106407	0.233271	0.361738	0.0176262	0.935279	0.00944929	0.960471	0.112874	0.680978	0.0421466	0.848537
RLK-Pelle_LysM	TraesCS6D02G381200	-0.120899	0.71292	0.255994	0.456018	-0.190909	0.51863	-0.168039	0.533947	-0.276881	0.441662	0.366426	0.138902	0.11845	0.691259	0.358221	0.286065	-0.292153	0.302894	0.0248366	0.930568	-0.388068	0.279846	0.395346	0.189924
RLK-Pelle_LRR-III	TraesCS4D02G046900	-0.173388	0.29971	-0.00832815	0.959385	0.156885	0.333627	-0.104702	0.492668	0.333041	0.052678	0.546853	0.00597217	0.157245	0.306211	0.0601714	0.748499	-6.40301e-06	0.999962	0.170999	0.310785	0.220275	0.263702	0.765273	6.84811e-07
RLK-Pelle_LRR-XII-1	TraesCS7D02G357100	0.705793	0.209606	0.686466	0.371448	1.18447	0.0853576	0.768094	0.108207	-0.21629	0.679556	1.05729	0.0710094	0.36277	0.637945	0.794036	0.386689	-0.248545	0.663098	0.739191	0.113751	0.936412	0.110209	0.994749	0.100487
RLK-Pelle_LRK10L-2	TraesCS3D02G261800	0.338569	0.357969	0.324366	0.378867	-0.128439	0.689357	-0.289714	0.393102	-0.0900042	0.763675	0.0768658	0.827409	0.242113	0.542508	0.496358	0.202178	0.142433	0.648903	0.865253	0.00225435	0.286337	0.392773	0.0377884	0.885323
RLK-Pelle_L-LEC	TraesCS5A02G406100	0.789245	0.000138207	0.669821	0.00121365	0.740876	0.00236229	1.35533	7.07177e-10	2.00508	3.99099e-28	1.76941	1.27541e-05	0.258232	0.243326	0.675186	0.00105087	0.71358	5.14315e-05	1.35639	1.06672e-10	1.77781	9.96565e-16	2.5787	4.53003e-47
RLK-Pelle_LRK10L-2	TraesCS1A02G018600	0.141436	0.829627	-0.502483	0.335202	-0.346708	0.612824	-0.326477	0.509659	0.458861	0.383069	0.379795	0.479555	-0.342391	0.59082	-0.476061	0.388905	-0.0342648	0.953665	-0.719624	0.209802	0.681291	0.260042	0.10592	0.837151
RLK-Pelle_LRK10L-2	TraesCS1D02G015300	-0.107478	0.77252	-0.194073	0.44254	-0.623149	0.0439668	0.230151	0.540688	-0.134536	0.613454	0.770491	0.0075093	-0.281031	0.50749	0.148028	0.612991	-0.308666	0.232122	-0.10257	0.806583	0.63482	0.0134022	1.39335	4.46044e-06
RLK-Pelle_LRR-I-2	TraesCS7A02G307400	-0.282262	0.493797	0.64006	0.094324	-0.0165371	0.971206	0.161747	0.730127	0.657067	0.179174	-0.432969	0.396556	0.536228	0.222943	0.350476	0.385762	0.326782	0.466246	-0.600996	0.183001	-1.04664	0.0395319	-0.161501	0.810764
RLK-Pelle_SD-2b	TraesCS5D02G018800	0.70912	0.537194	1.83184	0.119933	-0.120027	0.889978	0.241317	0.764364	0.400412	0.795652	0.302257	0.826727	0.0577548	0.952501	1.56953	0.226422	-0.158456	0.868461	0.147828	0.881074	0.823512	0.616012	0.745043	0.618373
RLK-Pelle_L-LEC	TraesCS1A02G066200	0.108294	0.644299	-0.288557	0.233345	0.272024	0.162424	-0.273937	0.199084	-0.53255	0.0158894	-0.27398	0.196667	0.0754585	0.732118	0.0877374	0.716397	0.141894	0.409384	0.267039	0.283356	-0.358069	0.113119	-0.687912	0.000769406
RLK-Pelle_DLSV	TraesCS3B02G555600	-0.0682424	0.875487	-0.195479	0.72841	-0.465512	0.261001	-0.269329	0.466271	-0.686771	0.0821573	-0.854359	0.0145664	-0.443132	0.367177	-0.204446	0.69307	-0.397227	0.298086	0.247036	0.520205	-0.224879	0.461684	-0.37607	0.320175
RLK-Pelle_LRR-VI-2	TraesCS2A02G368700	-0.223704	0.443071	-0.00414168	0.984632	-0.186309	0.534467	0.349906	0.319974	-0.153455	0.523636	0.798911	0.0265539	0.181423	0.521651	-0.0152918	0.945351	0.155032	0.429271	-0.0744239	0.817506	0.0822079	0.76729	1.08625	0.000302
RLK-Pelle_LRR-XII-1	TraesCS2A02G068900	0.635414	0.375079	-0.142798	0.779333	0.040963	0.933797	0.231925	0.71398	-0.422364	0.343416	0.307658	0.577025	-0.511439	0.394399	-0.0635405	0.900603	0.215609	0.594228	0.35387	0.538053	0.911776	0.0755566	0.200531	0.76919
RLK-Pelle_RLCK-VI	TraesCS7D02G490000	-0.787122	0.646684	3.13192	0.0809092	-0.231615	0.805004	-0.423528	0.68358	-2.90153	0.0238645	-0.91844	0.414254	2.30583	0.14541	-0.269459	0.912979	-1.52468	0.145532	-0.0442546	0.976738	0.761752	0.5642	-1.32085	0.217758
RLK-Pelle_L-LEC	TraesCS5B02G056900	0.380846	0.370979	0.829772	0.330393	1.72279	0.257117	-0.0727331	0.821897	2.65295	0.00594077	0.991016	0.00139598	0.186462	0.598498	-0.211372	0.74023	0.392631	0.682457	0.616469	0.0391579	3.19039	0.00104784	1.84379	1.30221e-10
RLK-Pelle_WAK	TraesCS5A02G274100	-0.338808	0.497378	-0.451598	0.392661	0.0372582	0.932071	-0.482567	0.288957	0.660447	0.199861	-0.147562	0.765003	0.84429	0.155598	0.552468	0.331776	0.447842	0.31831	0.731558	0.103486	-0.00234227	0.996537	0.81323	0.0677251
RLK-Pelle_RLCK-XI	TraesCS1A02G401900	-0.0124846	0.983633	-0.38575	0.600474	0.128484	0.818849	-0.244596	0.641541	1.00407	0.0604703	1.2789	0.00273512	0.110702	0.837209	-0.0948815	0.844497	-0.106438	0.839012	0.969151	0.0400362	0.923615	0.0788213	0.619786	0.124934
RLK-Pelle_LRR-VII-1	TraesCS3D02G337800	0.0911077	0.758934	-0.259497	0.248658	-0.28443	0.225446	0.0902201	0.633192	-0.0662851	0.78888	-0.369277	0.0933643	0.165309	0.481769	0.0859491	0.730518	-0.154931	0.441709	0.299752	0.135316	-0.339483	0.196359	0.0370679	0.877798
RLK-Pelle_LRR-IV	TraesCS3A02G208100	0.260006	0.707821	0.486033	0.458209	-0.0665551	0.891421	-0.015384	0.97624	-0.999493	0.0442852	-1.29573	0.023261	-0.135589	0.816918	0.413784	0.406459	-0.392954	0.329882	-0.0744816	0.865215	0.342813	0.550797	-0.640346	0.165928
RLK-Pelle_LRR-XIIIa	TraesCS5A02G005300	-0.949386	0.0441811	-0.0435523	0.908007	-0.100654	0.749689	0.597115	0.185774	-0.551201	0.107858	0.413924	0.417709	-0.0788345	0.833461	0.154031	0.643512	-0.479008	0.0566691	-0.131034	0.737686	-0.647677	0.0737832	-1.33546	0.00994339
RLK-Pelle_CrRLK1L-1	TraesCS4B02G002300	0.193964	0.245998	-0.085575	0.688181	0.422293	0.4014	0.0711027	0.722866	0.403885	0.217558	-0.456646	0.632801	-0.0412712	0.735487	0.398086	0.0178587	-0.0848758	0.795851	0.0949746	0.671109	0.346911	0.624868	-0.218587	0.580739
RLK-Pelle_LRR-XII-1	TraesCS6D02G171200	-0.899783	0.31943	0.458757	0.461495	-0.345426	0.605512	-0.330958	0.627736	0.620744	0.295259	-0.396693	0.578613	0.26291	0.704412	0.611775	0.432478	-0.228384	0.630608	1.07838	0.151477	-0.488613	0.448854	0.685086	0.362146
RLK-Pelle_LRR-XI-1	TraesCS1A02G342600	0.367974	4.46452e-05	0.34271	0.00377956	0.594832	7.38877e-06	0.784369	5.71222e-10	1.2244	1.72872e-31	1.40696	0.00143188	0.20443	0.0692183	0.25229	0.0189592	0.424707	9.21389e-05	0.719219	2.88921e-09	1.27238	1.67772e-32	1.82195	2.3516e-35
RLK-Pelle_LRR-XI-1	TraesCS3D02G168700	-0.122656	0.387255	-0.102012	0.522396	0.129955	0.379752	0.0978447	0.449953	0.0229878	0.871894	0.072932	0.619779	0.0384878	0.757201	0.126888	0.370664	-0.0662795	0.613659	0.0601681	0.674373	-0.00290158	0.984332	-0.0227128	0.860865
RLK-Pelle_DLSV	TraesCS1B02G238400	0.639026	0.153671	0.144582	0.698365	-0.382737	0.334426	0.254139	0.630148	0.380263	0.343064	0.995387	0.0655696	0.552737	0.310125	-0.41555	0.382481	0.00342713	0.992002	1.22083	0.010647	0.213368	0.632593	1.31276	0.0102978
RLK-Pelle_RLCK-VIIa-2	TraesCS1B02G038800	0.114793	0.774043	0.349203	0.368417	-0.197161	0.634623	-0.453844	0.291608	-0.343783	0.453137	0.598698	0.125713	-0.389153	0.349211	0.151608	0.722657	-0.246377	0.50231	0.251768	0.628998	-0.192583	0.631901	0.101195	0.814157
RLK-Pelle_RLCK-VIIa-2	TraesCS4B02G275000	0.332011	0.516843	0.443902	0.256657	0.211848	0.638309	0.583148	0.146355	1.12478	0.00573726	1.52205	3.04089e-05	0.140876	0.811096	1.0892	0.0227224	0.277863	0.428458	1.57233	0.00145814	1.37755	0.000183714	1.98443	1.17012e-07
RLK-Pelle_SD-2b	TraesCS3A02G003600	0.0779935	0.945507	-1.39111	0.234165	1.11133	0.309547	1.59989	0.0144643	3.0621	1.67105e-07	2.81403	0.0104423	2.05718	0.0640126	2.15562	0.211383	2.06724	0.122681	2.44518	0.00898852	4.22447	2.87902e-09	6.6057	2.53123e-13
RLK-Pelle_DLSV	TraesCS2D02G537700	0.355708	0.234696	-0.484511	0.115039	-0.227597	0.489909	0.507592	0.0559202	0.80028	0.00199026	0.81461	0.00150894	-0.196591	0.522163	0.334163	0.268116	0.0302606	0.910617	0.866665	0.0146627	1.05059	0.000815011	1.38202	6.39779e-07
RLK-Pelle_LRR-XII-1	TraesCS1D02G426400	0.125331	0.705294	-0.712201	0.0198809	-0.136657	0.66918	-0.0515387	0.887484	0.0403388	0.905053	-0.531965	0.102646	-0.0875415	0.770673	-0.525678	0.0871654	0.388645	0.1717	0.268718	0.45743	-0.286161	0.384683	-0.209763	0.476514
RLK-Pelle_WAK	TraesCS2D02G509200	-0.688141	0.721582	-2.32709	0.552416	1.31963	0.710675	3.58749	0.228933	5.68656	0.00046799	3.51368	0.002117	2.7941	0.394812	-0.532715	0.896129	1.67432	0.550524	4.02007	0.062863	3.22947	0.0860898	4.46599	0.00756818
RLK-Pelle_CrRLK1L-1	TraesCS4A02G001100	0.214893	0.136122	-0.0141457	0.951367	0.337962	0.503485	-0.170557	0.414561	0.652083	0.0838241	0.17438	0.848591	-0.242719	0.110046	0.341645	0.048567	-0.117354	0.766348	0.066487	0.762444	0.290927	0.649832	-0.557507	0.186638
RLK-Pelle_RLCK-VI	TraesCS7D02G424500	0.319023	0.662664	-0.954805	0.210635	-0.620014	0.34375	-0.323978	0.609462	-0.857334	0.185504	-1.27555	0.0477092	-0.0258568	0.967047	-0.222062	0.758694	-0.17716	0.782183	0.650757	0.437394	-0.103301	0.843468	-0.739347	0.254817
RLK-Pelle_DLSV	TraesCS2A02G216600	0.446664	0.626807	-0.0212388	0.977518	0.549455	0.488657	1.17068	0.413605	-0.270606	0.791933	1.71527	0.0963589	0.435365	0.654507	0.729292	0.407704	1.1678	0.134939	-0.486651	0.673357	0.0987369	0.897083	1.4593	0.414088
RLK-Pelle_LRR-VI-2	TraesCS3B02G304300	0.256668	0.255413	0.163388	0.422361	0.162737	0.505743	0.157452	0.424851	0.304545	0.162811	0.509432	0.0102983	-0.182663	0.289936	0.0860648	0.665193	0.0325981	0.860495	0.106359	0.626931	0.789049	0.00215224	0.780081	6.81172e-05
RLK-Pelle_DLSV	TraesCS2A02G536500	-0.368723	0.41486	0.336242	0.458458	0.0765462	0.848059	-0.0863556	0.81046	-0.546677	0.127236	-0.155878	0.707229	-0.737392	0.0755585	-0.153337	0.724159	0.0611714	0.862255	-0.156625	0.641774	0.100068	0.828122	-0.778815	0.0588671
RLK-Pelle_LRK10L-2	TraesCS5B02G528200	0.371484	0.869668	3.86564	0.0111311	-0.618876	0.58113	-0.193251	0.869373	-0.600656	0.624887	-0.608397	0.859606	2.53962	0.153714	-1.15098	0.421127	0.943674	0.539886	-1.83458	0.366009	-1.37367	0.280694	-0.391522	0.821911
RLK-Pelle_WAK	TraesCS1A02G035700	-2.13057	0.361167	1.13478	0.557615	1.59024	0.250501	3.51053	0.199458	2.61863	0.30717	0.60131	0.670743	-1.02417	0.787443	-0.363993	0.928262	-1.63148	0.494109	0.0398869	0.990049	5.76242	0.00100397	4.18188	0.0591167
RLK-Pelle_LRR-XII-1	TraesCS7B02G473500	0.0669507	0.972377	-0.738458	0.700293	-0.963129	0.489215	-3.32844	0.257037	0.184572	0.892066	-4.59777	0.025063	1.48282	0.648058	-1.07146	0.617896	0.240004	0.844384	2.08485	0.594525	1.06224	0.505013	0.437993	0.86951
RLK-Pelle_SD-2b	TraesCS6D02G072300	0.423502	0.485312	1.44973	0.0305152	0.695757	0.217244	0.812255	0.191079	-0.15942	0.747832	1.557	0.01358	1.31769	0.0374544	0.387887	0.450579	0.130596	0.815384	1.70029	0.00875811	0.165639	0.778729	2.51766	1.36372e-05
RLK-Pelle_WAK_LRK10L-1	TraesCS3D02G045200	0.62571	0.0157216	0.0487898	0.839596	0.359083	0.142779	0.830667	0.0052019	1.34295	1.36528e-06	1.56593	9.13429e-10	-0.168472	0.46639	0.578914	0.0213564	0.553822	0.00546491	0.586708	0.0530587	1.20903	1.44359e-05	2.29615	3.02815e-19
RLK-Pelle_LysM	TraesCS7D02G056600	-0.470892	0.347831	0.409932	0.570034	-0.480891	0.584331	0.276351	0.524877	0.574954	0.322644	-0.103432	0.820606	0.0810211	0.887914	-0.70443	0.296086	1.08762	0.0690619	0.630704	0.259977	-0.169694	0.77177	0.438171	0.439882
RLK-Pelle_WAK	TraesCS6D02G002500	1.02706	0.0924401	-0.193517	0.781797	0.626458	0.451015	0.194238	0.651899	0.40368	0.502774	0.888126	0.096655	-0.379545	0.507965	0.817991	0.303828	-0.843656	0.279076	0.381447	0.547685	-0.0818561	0.922437	1.35087	0.00400672
RLK-Pelle_RKF3	TraesCS1A02G264400	0.549895	0.27184	0.00571723	0.992707	0.646911	0.113256	0.930181	0.035601	1.50006	0.000150256	1.73325	1.96518e-06	-0.617341	0.17894	0.354139	0.523198	0.753251	0.0333959	1.18958	0.00465847	1.89577	1.83977e-05	1.99078	2.10688e-09
RLK-Pelle_LRK10L-2	TraesCS3D02G049500	-1.3233	0.505299	1.79226	0.658265	-3.06416	0.28933	-0.0877176	0.982849	-1.0859	0.686392	1.07477	0.792248	-0.878255	0.747156	0.0222782	0.991547	0.786594	0.847139	-0.439674	0.833491	0.150895	0.964655	1.46661	0.443494
RLK-Pelle_DLSV	TraesCS7D02G153800	0.40102	0.707252	-0.259399	0.826287	0.314642	0.739587	0.251361	0.755017	-0.832568	0.409205	0.330599	0.81661	-0.543402	0.544044	-0.894765	0.300284	-0.56419	0.449704	0.607556	0.537946	-0.390796	0.695282	-0.763472	0.431511
RLK-Pelle_L-LEC	TraesCS5B02G497800	-0.113607	0.824128	0.0939633	0.863302	-0.0181393	0.975378	-0.0386509	0.927748	0.692357	0.177014	-0.218133	0.665515	0.0375036	0.929631	-0.19109	0.730326	-0.029605	0.947977	0.139161	0.763878	0.0197418	0.972314	-0.381583	0.397603
RLK-Pelle_SD-2b	TraesCS1D02G259700	0.234701	0.826455	-0.784202	0.497677	0.997649	0.242075	5.81837	4.1374e-07	3.37808	4.25105e-12	3.06569	0.0317451	0.704244	0.321652	0.680809	0.652801	2.07598	0.00782532	1.28922	0.10666	3.35834	2.62321e-12	4.84662	9.07563e-34
RLK-Pelle_RLCK-IXb	TraesCS5B02G204400	0.14869	0.799699	0.684759	0.289809	0.0744383	0.898027	0.692188	0.318943	0.625295	0.198458	0.774051	0.150643	0.371158	0.560706	0.0423362	0.951463	0.0149134	0.975092	0.860308	0.313714	0.535461	0.381419	2.1663	3.88861e-05
RLK-Pelle_RLCK-VI	TraesCS4A02G351900	0.0855489	0.590155	-0.0389959	0.787266	0.0142865	0.921777	0.139198	0.34107	0.159501	0.224005	-0.307027	0.0584797	-0.0399014	0.765535	0.143432	0.344827	0.111219	0.352052	0.243538	0.0778685	0.2819	0.045345	0.169886	0.223952
RLK-Pelle_RLCK-VIIa-2	TraesCS2D02G401500	-0.0261687	0.966829	0.324921	0.525611	-0.151799	0.792084	0.364501	0.566191	-0.370408	0.539932	0.600436	0.251012	-0.13018	0.778642	0.720874	0.291729	0.0105064	0.979961	0.616458	0.279074	-1.03172	0.0960263	0.753346	0.162358
RLK-Pelle_RKF3	TraesCS3A02G406600	-1.72275	0.262677	0.55977	0.677273	-1.94847	0.0435233	-1.37711	0.141432	1.85363	0.0551015	-0.209183	0.840262	0.0350558	0.976801	-0.143859	0.885325	0.311306	0.652414	-0.119101	0.928536	0.216907	0.845131	-2.45432	0.109594
RLK-Pelle_LRK10L-2	TraesCS1A02G018500	-0.0486075	0.895315	-0.0286904	0.93205	-0.0792925	0.832716	-0.088723	0.798152	0.402086	0.250255	0.947625	0.00421428	-0.633475	0.156809	-0.436091	0.216134	0.164668	0.677981	-0.0239765	0.959721	0.447964	0.256215	1.00966	0.00230482
RLK-Pelle_SD-2b	TraesCS2D02G053300	0.308076	0.146623	0.209476	0.420828	0.00903244	0.966125	0.550485	0.0135468	1.47612	3.51493e-13	1.28195	1.00561e-09	-0.155717	0.559095	-0.200197	0.39963	0.334713	0.163964	0.510253	0.00933767	1.58503	6.65898e-16	1.93918	1.03593e-34
RLK-Pelle_LRR-III	TraesCS2A02G104100	0.0959087	0.699812	-0.167838	0.62577	0.0315265	0.902283	-0.01361	0.955785	0.117988	0.592401	-0.053501	0.788517	0.0164056	0.953128	0.207029	0.457015	0.0903681	0.678309	0.265865	0.224088	0.286753	0.171241	0.308026	0.168174
RLK-Pelle_WAK_LRK10L-1	TraesCS3A02G048700	-0.790717	0.160513	0.204992	0.664906	1.02119	0.0430316	1.61595	0.00084011	3.18335	2.57982e-13	1.91044	0.117439	-0.00876585	0.983549	-0.332683	0.541066	1.62098	0.000181181	2.51074	3.02198e-06	2.4165	3.89291e-10	4.25774	1.89954e-34
RLK-Pelle_LRR-XI-1	TraesCS2A02G118300	-2.60933	0.0013287	0.759565	0.351915	0.808701	0.237061	0.544187	0.45349	-0.568833	0.376221	-1.77756	0.0615334	0.0538939	0.951495	-0.199274	0.796343	-0.870387	0.252451	0.0187656	0.97736	-0.888516	0.214782	-0.289423	0.660448
RLK-Pelle_RLCK-VIIa-2	TraesCS2B02G197000	0.0509338	0.748432	0.0112261	0.962818	-0.131185	0.525976	0.0552534	0.751318	0.13914	0.533937	0.205636	0.290666	-0.0493148	0.753568	0.0674579	0.700106	-0.0442744	0.819635	0.0760267	0.666495	0.280106	0.21483	-0.113593	0.470293
RLK-Pelle_LRR-XII-1	TraesCS7B02G262000	0.505889	0.494874	0.340611	0.647182	-0.0131165	0.989175	0.804591	0.239935	0.766472	0.468106	-0.339617	0.806394	0.0744512	0.919838	-0.610922	0.529816	-0.240474	0.757147	0.344884	0.722501	-0.00956468	0.991355	0.933284	0.503213
RLK-Pelle_LRR-III	TraesCS7D02G216400	0.92297	0.821052	-3.07094	0.296191	-2.23229	0.251874	-0.442793	0.820506	0.904701	0.532893	-0.666028	0.64468	3.29058	0.256344	-1.2803	0.751641	-0.193854	0.915195	-1.76945	0.28443	1.66941	0.61635	1.26587	0.285015
RLK-Pelle_LRR-XII-1	TraesCS7D02G449500	0.248752	0.851552	-0.075831	0.936263	0.927026	0.259386	4.71326	0.000224381	1.30293	0.246403	2.37132	0.00636822	0.683166	0.591274	-0.227621	0.839083	0.835809	0.351713	-0.358466	0.748739	2.41684	0.00440994	2.20472	0.0545293
RLK-Pelle_Extensin	TraesCS3A02G104800	0.104395	0.508208	-0.0622883	0.694586	-0.18425	0.257992	0.00854335	0.942163	-0.389806	0.00226823	-0.41907	0.00372298	-0.123393	0.376856	-0.164486	0.287017	0.155306	0.15732	0.187514	0.132471	-0.108761	0.398345	-0.415349	0.000652299
RLK-Pelle_DLSV	TraesCS3A02G039200	-3.82512	0.162505	-0.816238	0.536889	0.0827331	0.968591	3.11527	0.308768	3.55876	0.00010151	3.42441	1.35097e-07	-1.0891	0.589633	0.322437	0.897591	0.375185	0.836518	4.26569	0.0374726	7.4595	4.87418e-08	4.89398	1.01175e-09
RLK-Pelle_RLCK-XIII	TraesCS1A02G177000	-0.136177	0.29173	-0.0684139	0.684171	0.0561727	0.719235	-0.0976824	0.373818	-0.186558	0.158589	-0.290004	0.0193496	0.0557218	0.637713	0.194483	0.167984	0.14839	0.23259	0.00578228	0.960876	-0.0932199	0.524923	0.0828547	0.482517
RLK-Pelle_RLCK-XIII	TraesCS2B02G407100	0.234577	0.617226	0.0562151	0.911468	0.236366	0.576217	0.83779	0.0479457	-0.18269	0.657735	1.28322	0.00387111	0.203645	0.639349	-0.600759	0.276642	0.0814529	0.826112	0.493605	0.274534	0.131535	0.786273	1.03214	0.024484
RLK-Pelle_DLSV	TraesCS4B02G214600	-0.150669	0.523861	0.133972	0.521037	0.325252	0.196272	0.465826	0.0261689	0.511085	0.00849998	1.14222	3.99016e-05	0.42811	0.0271855	0.0342358	0.876132	0.284213	0.156033	0.68251	0.00215559	1.04209	1.71971e-05	1.55394	9.40188e-12
RLK-Pelle_DLSV	TraesCS7B02G357700	0.0964179	0.794973	-0.0968679	0.766838	0.167052	0.59435	-0.407884	0.222409	-0.328067	0.250957	-0.742648	0.0204746	0.351256	0.229041	-0.0211275	0.952251	0.0281185	0.929627	0.384396	0.267645	-0.142786	0.601504	-0.107497	0.743003
RLK-Pelle_LRR-III	TraesCS2B02G435300	-0.105658	0.721757	0.337911	0.264453	0.202528	0.426871	0.017106	0.955218	-0.114167	0.662516	-0.561076	0.0517768	-0.181429	0.530155	0.133668	0.63252	0.00225266	0.991514	-0.294977	0.278977	-0.435032	0.203913	-0.914548	0.00437426
RLK-Pelle_WAK	TraesCS7D02G545900	0.549063	0.581492	0.520285	0.665901	1.44962	0.205342	-1.12884	0.385366	3.18796	0.310566	-4.02798	0.0243732	-0.599528	0.582801	-0.618024	0.567395	0.258045	0.767516	-0.0686392	0.960286	-0.278828	0.870782	1.42646	0.46833
RLK-Pelle_DLSV	TraesCS5D02G537200	1.47695	0.162052	-0.0526458	0.967142	0.783968	0.36554	-0.456103	0.500405	0.0180163	0.986952	1.90066	0.0326783	1.61862	0.186682	-1.18038	0.207243	1.17821	0.181105	1.93322	0.0501743	2.33125	0.0401776	0.528154	0.510825
RLK-Pelle_RLCK-IV	TraesCS5D02G168100	0.228789	0.113987	0.123759	0.433033	0.305071	0.0533137	0.500568	0.00385472	0.638481	1.12675e-05	0.781934	0.000451481	0.202313	0.150448	-0.0526702	0.737952	0.205973	0.116826	0.228301	0.215791	0.7884	3.25491e-06	0.875303	7.14426e-08
RLK-Pelle_LRR-XV	TraesCS2D02G183900	0.0928504	0.754859	-0.108031	0.687609	0.509225	0.0689706	-0.0250326	0.923422	0.336286	0.189953	0.493873	0.0880346	0.0508815	0.845095	0.328142	0.213412	0.119241	0.615959	0.100685	0.711259	0.317822	0.305858	0.747594	0.0197728
RLK-Pelle_RLCK-VIIa-2	TraesCS2B02G555200	0.311736	0.258188	0.0924578	0.712543	0.200048	0.447275	0.62977	0.012133	0.369836	0.132351	0.281618	0.242521	0.199926	0.436842	0.420699	0.106766	0.137785	0.534806	0.453484	0.0490429	0.456576	0.064663	0.758348	0.000659822
RLK-Pelle_RLCK-IXb	TraesCS5B02G294100	0.387687	0.629402	0.399165	0.580628	0.330737	0.541366	-0.294781	0.680595	-1.55502	0.0517344	-0.786159	0.450885	-0.195692	0.722305	0.0940881	0.870021	0.025914	0.965592	-0.448139	0.602728	0.138061	0.871401	2.72986	0.0200947
RLK-Pelle_SD-2b	TraesCS2A02G128900	-0.516009	0.851699	3.34564	0.280443	0.256939	0.9095	-2.17291	0.197523	-0.304173	0.869548	-0.141668	0.929183	-0.273931	0.946477	1.1829	0.55021	1.61623	0.310106	0.307416	0.854249	2.03793	0.298458	0.42553	0.811283
RLK-Pelle_PERK-1	TraesCS3D02G160000	-0.0655628	0.604128	-0.202859	0.119816	-0.147258	0.327905	-0.102397	0.472236	-0.258149	0.0404258	-0.129496	0.318429	-0.0337276	0.793137	-0.0164603	0.897949	0.0118018	0.912774	0.0952707	0.469669	-0.207132	0.142347	-0.37768	0.00207409
RLK-Pelle_Extensin	TraesCS2A02G364300	0.119674	0.643947	-0.0402099	0.885968	0.0681716	0.802335	-0.391453	0.144049	0.102572	0.659044	-0.176658	0.499363	-0.13487	0.617747	0.156479	0.585227	-0.16085	0.476331	0.163184	0.532816	-0.155211	0.563382	0.0262681	0.914035
RLK-Pelle_WAK	TraesCS2A02G047600	1.57507	0.41343	-0.82924	0.838962	-1.48427	0.344047	1.65922	0.332914	4.33797	0.0143545	0.608768	0.721283	0.68785	0.866134	-0.27184	0.919299	0.0226511	0.987353	0.90703	0.61369	3.07991	0.116507	3.25906	0.122418
RLK-Pelle_CR4L	TraesCS1A02G070600	0.0774967	0.731189	-0.0296313	0.916984	0.275403	0.237988	0.226684	0.287983	0.576341	0.0111303	1.29586	4.64366e-08	0.184333	0.391331	0.104702	0.632528	-0.0314227	0.855404	0.622535	0.00278271	0.5278	0.0142205	1.90041	1.11002e-23
RLK-Pelle_SD-2b	TraesCS3B02G107000	0.476485	0.493501	0.117415	0.828907	-0.217035	0.682088	0.251406	0.594704	0.727693	0.142866	1.05652	0.0747164	-0.937594	0.17143	-0.0734122	0.921354	0.278022	0.612771	0.125131	0.786173	-0.030235	0.957687	1.30741	0.00777169
RLK-Pelle_LRR-XII-1	TraesCS3D02G088300	-0.0379718	0.925975	-0.0662077	0.880197	-0.311491	0.395061	-0.451104	0.226537	-0.284608	0.397163	0.476192	0.265135	-0.0880636	0.827173	0.290483	0.529038	-0.172762	0.642812	0.314209	0.369952	-0.236901	0.58585	0.652882	0.133624
RLK-Pelle_LRR-I-1	TraesCS4A02G173400	-0.379194	0.609643	0.833038	0.202797	0.993348	0.107075	0.509743	0.440155	-0.193503	0.76942	-0.00999588	0.989598	0.363868	0.657577	-1.45497	0.0353933	0.198711	0.673149	-0.557974	0.337175	0.136758	0.842338	-0.708402	0.290285
RLK-Pelle_DLSV	TraesCS3B02G103500	-0.104111	0.735882	-0.361199	0.184081	0.0843943	0.786315	0.0830029	0.817367	-0.309802	0.250358	-0.0958287	0.755214	-0.0685866	0.838794	-0.332053	0.428569	-0.0980862	0.751392	-0.258167	0.410837	-0.171463	0.57789	-0.281673	0.432433
RLK-Pelle_SD-2b	TraesCS7A02G127100	-0.618935	0.339454	0.99797	0.0503282	0.672942	0.204294	1.72984	3.93218e-06	2.30859	1.57028e-14	1.70199	8.52672e-08	-0.60254	0.477812	0.428067	0.449644	0.778683	0.0613005	1.46046	5.03983e-05	2.21598	1.55216e-10	2.89291	4.0338e-36
RLK-Pelle_LysM	TraesCS3B02G403100	-0.292367	0.841722	-0.706396	0.645077	1.6136	0.494806	1.84776	0.514555	-3.19096	0.0512272	2.03651	0.190156	0.497551	0.757305	-0.0826951	0.939987	1.22805	0.441477	3.45789	0.160388	0.0591325	0.981884	-1.33805	0.617071
RLK-Pelle_CR4L	TraesCS2A02G509600	-0.0452038	0.937846	-1.00417	0.159902	-0.479505	0.211458	-0.304221	0.549969	0.114289	0.757563	-0.123175	0.809552	-0.507086	0.442688	0.94681	0.152387	-0.353919	0.347846	0.109747	0.790946	0.403889	0.306257	0.0445808	0.916558
RLK-Pelle_RLCK-VIIa-1	TraesCS4D02G199800	-0.609561	0.313556	0.430566	0.517757	-0.545451	0.462535	-0.427358	0.51107	-0.529059	0.297461	-0.771254	0.197621	0.859004	0.150467	-0.510781	0.381537	-0.07367	0.900643	0.00465847	0.992905	-0.430497	0.516356	-0.310863	0.540082
RLK-Pelle_RLCK-VI	TraesCS5B02G115700	-1.13018	0.756189	-1.77751	0.43528	0.966273	0.672658	0.466353	0.781561	0.601734	0.666147	0.36225	0.849176	2.06473	0.487136	-2.84204	0.442346	1.7097	0.298892	-1.48398	0.538543	-2.02602	0.134843	-0.138904	0.931276
RLK-Pelle_LRK10L-2	TraesCS3A02G018100	0.225436	0.716483	1.17291	0.148369	-0.202911	0.817914	-0.178686	0.78732	0.126593	0.861231	0.261661	0.660911	-0.658015	0.505029	0.790002	0.387179	0.592033	0.462034	0.671724	0.303721	1.38741	0.195051	0.7216	0.339631
RLK-Pelle_WAK	TraesCS6A02G376200	0.361994	0.527827	0.45056	0.260222	0.606325	0.130192	0.565455	0.150915	0.413664	0.365099	0.140445	0.749629	0.0146054	0.97359	-0.542463	0.303571	0.237345	0.436967	0.655082	0.0654274	-0.0352199	0.943924	-0.127843	0.797597
RLK-Pelle_RLCK-IXa	TraesCS1D02G235500	0.0665934	0.926347	0.282964	0.640596	-0.971257	0.180428	0.596938	0.33458	-0.160761	0.814994	0.224209	0.681139	0.111939	0.899248	-0.60088	0.481945	0.108001	0.821144	-0.0734425	0.922914	-1.24649	0.119718	-1.04083	0.122417
RLK-Pelle_LRR-XIIIb	TraesCS7A02G164000	0.234569	0.182394	-0.0677196	0.733032	0.196038	0.314592	0.214543	0.216898	-0.120391	0.512245	-0.177822	0.38489	-0.255026	0.169326	-0.0627818	0.766044	0.0451105	0.74905	-0.152427	0.329842	-0.354601	0.0630538	-0.675329	0.00259306
RLK-Pelle_LRR-XV	TraesCS2D02G263100	0.356569	0.672885	-0.0151836	0.984513	0.512864	0.535224	0.291323	0.721946	0.6874	0.524331	0.490291	0.488003	-1.19684	0.26687	0.421618	0.588392	-0.456679	0.594083	0.75211	0.400632	0.2162	0.811859	-0.147268	0.86488
RLK-Pelle_WAK	TraesCS5A02G444600	-0.4579	0.617422	0.62378	0.407777	-0.176998	0.819803	-0.124109	0.87784	-1.11686	0.234558	0.469711	0.492443	0.349473	0.620643	0.181878	0.819242	-1.04064	0.285021	-0.44995	0.629792	-1.34066	0.150341	-0.139048	0.863792
RLK-Pelle_DLSV	TraesCS7B02G326100	-0.285382	0.817863	0.0450496	0.961786	0.773806	0.370742	2.04234	0.000762967	4.3428	3.63254e-15	2.59776	0.0403368	2.19077	0.0595282	-1.09263	0.50405	0.709852	0.34695	2.36877	0.000347297	3.6743	0.00118517	4.81728	2.71779e-24
RLK-Pelle_LRR-I-1	TraesCS2A02G200300	0.338647	0.58878	-0.268477	0.515011	-0.00989335	0.985182	-0.37023	0.500535	0.501048	0.228797	0.987544	0.0598956	0.14369	0.76822	-0.643337	0.145986	-0.110568	0.806518	0.886765	0.103445	1.16084	0.0158003	1.04502	0.025737
RLK-Pelle_SD-2b	TraesCS7A02G431100	0.371674	0.515287	-0.459982	0.335739	-0.908699	0.0626448	0.0281669	0.957135	0.229654	0.706702	0.0492289	0.924374	0.700652	0.217789	0.435797	0.371678	-0.159716	0.657346	0.570352	0.355724	-1.71972	0.00191584	-0.345157	0.476202
RLK-Pelle_LRR-XII-1	TraesCS2D02G462000	0.291702	0.379338	0.285182	0.384686	1.4307	0.000992796	1.3939	0.0465975	1.90472	0.043997	1.11662	0.243562	-0.0959601	0.680502	0.25462	0.480433	0.804129	0.0291153	2.90027	0.000152317	1.96883	0.00845342	0.626115	0.453372
RLK-Pelle_RLCK-VIIa-2	TraesCS6D02G027700	-0.122415	0.736017	0.0170306	0.96836	0.0113287	0.973288	-0.359258	0.0644982	0.180127	0.470596	0.499543	0.00974575	-0.0958526	0.778677	-0.868052	0.0832113	0.428798	0.166139	0.353161	0.110602	0.518846	0.0750329	0.314931	0.133427
RLK-Pelle_LRR-VIII-1	TraesCS4B02G173100	-0.317919	0.136754	-0.0313178	0.874307	0.216544	0.263995	0.15578	0.320381	0.711022	1.34664e-05	0.870866	3.31733e-07	-0.538289	0.0463894	-0.316596	0.229374	0.0803436	0.67249	0.429114	0.0278761	0.849311	2.63058e-08	1.23681	4.72265e-14
RLK-Pelle_L-LEC	TraesCS4D02G062400	-2.13838	0.496337	-3.66923	0.224953	-1.43661	0.650763	-1.04949	0.797026	-0.135625	0.938859	-1.9728	0.623645	1.80257	0.564727	2.42662	0.405613	-1.13696	0.780525	-0.403952	0.921141	-2.79373	0.23937	-1.99677	0.619787
RLK-Pelle_RLCK-VIIa-2	TraesCS5D02G147600	0.139619	0.678475	-0.135946	0.665193	0.163373	0.698151	0.15416	0.641113	-0.269449	0.420276	-0.441351	0.17948	0.206087	0.583624	-0.272031	0.536772	0.0282564	0.926932	0.105681	0.793148	-0.394394	0.257903	-0.881777	0.0423569
RLK-Pelle_LRR-III	TraesCS7B02G066500	0.36936	0.122128	0.0947467	0.753598	0.306397	0.399321	0.00863793	0.981134	0.252361	0.610239	0.1195	0.861538	0.0857568	0.677594	0.189167	0.381266	0.217771	0.399925	-0.225906	0.509328	0.473039	0.459583	-0.290095	0.689567
RLK-Pelle_WAK	TraesCS6D02G395700	0.332791	0.8493	-1.17507	0.322958	0.1275	0.874683	-0.252126	0.822072	-0.311518	0.731313	-0.702064	0.622834	-0.172147	0.856662	-0.440763	0.710094	-0.190093	0.822645	-0.163452	0.868513	0.62268	0.622299	-0.356187	0.724347
RLK-Pelle_DLSV	TraesCS4D02G361600	0.471876	0.288047	-0.203288	0.609761	0.996246	0.0684719	0.952577	0.034545	1.17242	0.147195	-0.826499	0.345334	0.126136	0.758904	-0.190407	0.632816	0.618395	0.0460111	-0.35732	0.425712	-0.177977	0.77114	-1.31738	0.119459
RLK-Pelle_LRR-XI-1	TraesCSU02G087900	0.540253	0.7309	-1.24094	0.333038	3.65005	0.0938974	3.57693	0.0638499	4.10257	0.000566857	3.65476	0.00911747	4.28507	0.0185035	-0.6074	0.739351	1.82211	0.307099	-0.846379	0.591349	4.81843	0.00578063	-0.638345	0.69702
RLK-Pelle_L-LEC	TraesCS5B02G056000	-0.900143	0.352005	0.368906	0.714307	-0.993545	0.293201	0.557794	0.566205	-0.105064	0.924584	-0.944673	0.46768	-1.32336	0.232602	0.137918	0.870471	0.263448	0.706762	-1.21326	0.205781	0.0247925	0.97866	2.0282	0.0676055
RLK-Pelle_LRR-V	TraesCS5B02G365500	0.545104	0.00844115	0.210268	0.348398	0.00329282	0.991745	0.130489	0.588739	0.0701552	0.871437	0.0649001	0.8789	-0.174586	0.36767	0.279674	0.161452	-0.176494	0.401065	-0.196373	0.482131	-0.458301	0.253331	-0.273353	0.564163
RLK-Pelle_LRK10L-2	TraesCS3D02G064200	4.78038	0.000343872	-0.711061	0.482999	0.221071	0.760415	1.39457	0.129004	1.37961	0.188733	3.01872	0.000402156	1.01983	0.409392	1.10992	0.267645	0.717259	0.345666	1.96724	0.0620591	1.68892	0.347167	3.75686	0.0115749
RLK-Pelle_RLCK-XIII	TraesCS4B02G396500	-0.0630752	0.882484	-0.537431	0.216539	-0.0795337	0.854818	-0.100052	0.808843	-0.162733	0.731483	-0.81673	0.0889297	0.112818	0.766016	-0.0618804	0.893892	0.253345	0.537282	0.585545	0.222656	-0.196625	0.721281	-1.04076	0.0184443
RLK-Pelle_SD-2b	TraesCS7B02G356200	1.09636	0.181553	-0.323515	0.615335	1.16477	0.132653	1.92524	1.90906e-05	3.98013	4.93364e-08	2.20397	0.0948804	-0.0703905	0.918633	0.763644	0.428819	1.53554	0.0230009	2.00542	0.00156693	3.06759	0.000168935	6.20733	2.52618e-17
RLK-Pelle_DLSV	TraesCS1A02G030900	0.156183	0.549461	-0.068702	0.779358	0.193651	0.484655	0.394694	0.110459	0.141166	0.556848	0.252887	0.288652	-0.256787	0.290087	-0.211463	0.414716	0.253126	0.259379	0.236529	0.335514	-0.0131926	0.959738	0.433936	0.0862542
RLK-Pelle_RLCK-XII-1	TraesCS4B02G328200	0.0184209	0.942397	0.294406	0.173544	0.204048	0.40562	-0.024334	0.927822	0.561514	0.0128603	0.0227124	0.914023	0.0515475	0.806547	0.141808	0.5915	0.221462	0.248762	0.0848421	0.720904	-0.0502222	0.827375	0.0566901	0.824456
RLK-Pelle_SD-2b	TraesCS2D02G419700	0.0728363	0.938775	-0.515735	0.336109	-1.04623	0.135306	1.88243	0.00745475	3.94961	5.55714e-09	2.10608	0.238216	-0.165939	0.838962	-0.463192	0.680977	0.363093	0.619137	1.17059	0.0632357	2.78078	1.52553e-09	4.27829	8.71717e-14
RLK-Pelle_RLCK-XII-1	TraesCS1D02G206900	0.149814	0.460569	0.0262677	0.87924	-0.0201696	0.914523	0.318819	0.0801871	0.542611	0.00216547	0.581593	0.000916339	0.067482	0.69448	0.0571474	0.731112	0.161174	0.313307	0.0158197	0.922308	0.206356	0.253825	0.460713	0.011897
RLK-Pelle_RLCK-VIIa-2	TraesCS5B02G239600	0.387195	0.179274	0.405857	0.13842	0.585887	0.0300219	1.18662	5.6344e-06	2.48388	8.87402e-22	2.08156	0.00473697	0.289829	0.291718	0.594222	0.0361795	0.410845	0.156256	0.977848	0.00045445	2.52905	0.000439712	3.21464	1.92683e-31
RLK-Pelle_DLSV	TraesCS1B02G454600	-0.560715	0.51801	0.592721	0.40526	1.51324	0.0867241	1.88174	0.0110257	4.18982	8.1235e-08	1.77305	0.330141	0.0485072	0.94164	0.0966548	0.913606	1.41724	0.128101	2.66935	0.00629011	5.3839	2.63253e-09	7.71294	8.97973e-10
RLK-Pelle_L-LEC	TraesCS7A02G507200	-0.0326392	0.963474	-0.504097	0.680548	-0.423727	0.71257	0.29684	0.6186	2.63833	7.61405e-07	2.43042	NA	-0.205836	0.843674	-0.77439	0.543032	-0.623449	0.619097	3.49778	1.35524e-06	2.98156	2.70946e-08	5.42322	1.55623e-20
RLK-Pelle_L-LEC	TraesCS2A02G571000	1.29631	0.47723	-0.260344	0.902723	-0.675994	0.86842	-0.924974	0.576817	4.49944	0.0311593	-1.38714	0.664773	-3.19731	0.356746	0.429058	0.916258	-0.914982	0.808037	-0.929728	0.746239	1.88452	0.641274	4.21126	0.0544146
RLK-Pelle_LRR-III	TraesCS4A02G114600	-0.0815393	0.914603	-1.04553	0.274373	-1.23605	0.0810032	0.71216	0.308936	-0.0990885	0.87651	0.145212	0.815351	0.555348	0.468089	-0.309367	0.702796	1.49329	0.0648087	-0.281488	0.623204	0.0916229	0.908055	-0.785296	0.211168
RLK-Pelle_LRR-XI-1	TraesCS5B02G334400	0.470086	0.494582	1.16284	0.0994828	2.86833	8.63693e-05	3.57801	0.000979537	0.265828	0.873993	0.325166	0.859164	0.702948	0.327925	1.86682	0.0912383	0.252321	0.660445	1.88714	0.0101793	2.18956	0.0600127	1.00468	0.413052
RLK-Pelle_DLSV	TraesCS7D02G476500	0.239144	0.191622	0.143275	0.381848	-0.0108313	0.949597	0.219408	0.158105	-0.00618334	0.967493	0.0655612	0.719992	-0.00527959	0.974281	-0.148899	0.340623	0.368407	0.0240375	-0.152172	0.330026	0.183981	0.255248	0.362829	0.0278113
RLK-Pelle_LRR-XI-1	TraesCS5A02G418500	-0.500538	0.424661	0.261492	0.602676	-0.0261868	0.962311	-0.757592	0.118071	-0.819746	0.0722403	-0.909309	0.0821388	-0.149139	0.814948	0.497874	0.414057	0.589488	0.135431	0.204625	0.679854	-0.796072	0.129805	-0.490278	0.323269
RLK-Pelle_WAK	TraesCS7A02G103000	0.545646	0.719646	0.101811	0.944601	0.129867	0.934264	-0.0571375	0.953118	-0.604133	0.660453	0.456508	0.63592	0.211907	0.863329	-1.19735	0.458764	-0.857362	0.301857	-1.68193	0.0843363	-0.88168	0.439938	-0.522565	0.655025
RLK-Pelle_Extensin	TraesCS3D02G251400	0.0943998	0.682143	-0.00896971	0.963275	0.00956081	0.964166	0.317255	0.0797762	0.105154	0.588344	0.634019	0.00375136	0.103629	0.598636	0.0741871	0.717221	0.234252	0.162928	0.0649626	0.760914	0.214962	0.300764	1.06636	6.47581e-07
RLK-Pelle_DLSV	TraesCS7A02G564900	0.19894	0.801868	-0.681866	0.299247	0.427307	0.458647	-0.0975381	0.879304	-0.484661	0.304045	-0.101052	0.834739	0.61269	0.440569	-0.795218	0.351257	-0.336701	0.585938	0.257809	0.692598	0.241113	0.68272	0.879496	0.204429
RLK-Pelle_RLCK-VIII	TraesCS1A02G435300	0.389253	0.136268	0.0618484	0.8344	0.415367	0.428183	-0.0925354	0.797924	1.34391	0.0633404	-0.970687	0.481152	-0.51804	0.0507999	0.155941	0.551124	-0.140705	0.6141	-0.168217	0.651873	0.829862	0.339179	-1.24071	0.227953
RLK-Pelle_LRR-XI-1	TraesCS2D02G116700	-0.2281	0.761113	0.763674	0.292156	0.460676	0.451009	0.662069	0.234082	0.168327	0.740005	-0.414667	0.506802	0.0206807	0.972804	0.354989	0.543414	-0.41826	0.36097	-0.0255977	0.960703	-0.0748987	0.898568	-0.379668	0.562627
RLK-Pelle_SD-2b	TraesCS3B02G076900	1.28605	0.0193336	0.503924	0.31355	0.393635	0.422905	0.0306512	0.942327	1.93709	6.07801e-05	2.67664	0.00614586	0.308599	0.488748	0.349345	0.529662	0.449791	0.240312	0.757652	0.118597	1.97072	0.000131793	3.88323	5.62236e-14
RLK-Pelle_DLSV	TraesCS4A02G335700	-0.176315	0.609616	-0.0224309	0.952996	-0.133298	0.715321	0.064839	0.843826	0.10148	0.78026	0.353289	0.230633	0.229041	0.492326	0.301097	0.387912	0.0296478	0.91765	-0.626006	0.0654641	0.707478	0.0586037	-0.0208742	0.952383
RLK-Pelle_LRR-XII-1	TraesCS6A02G385000	0.704803	0.747477	0.0120765	0.994441	0.488905	0.781301	0.237406	0.91475	-1.2315	0.380599	-0.157623	0.949728	-0.878255	0.747156	-0.742933	0.69679	0.00125145	0.999153	-2.5103	0.354226	-0.246414	0.880411	-0.253215	0.794534
RLK-Pelle_DLSV	TraesCS2A02G217600	0.816548	0.675893	-0.82924	0.838962	4.09995	0.00404569	3.16783	0.0558512	3.52344	0.00920002	2.20424	0.074681	3.31473	0.242325	-1.51304	0.292521	3.17235	0.0131545	0.0500475	0.980563	6.32275	0.101655	3.29677	0.00102152
RLK-Pelle_LRR-XI-1	TraesCS7A02G234800	-0.675246	0.671326	0.249443	0.850549	1.03394	0.380457	0.782011	0.82288	-0.462389	0.713759	-2.34525	0.187832	0.0917357	0.959452	-0.391763	0.813161	-1.17565	0.353423	-0.285031	0.829531	-0.338712	0.833239	-1.78093	0.178506
RLK-Pelle_DLSV	TraesCS7D02G230200	0.00353937	0.993871	-0.0296324	0.945359	-0.518898	0.123503	-1.02221	0.00849968	-0.132734	0.702278	-0.262501	0.383607	-0.211025	0.578756	-0.0153898	0.964652	-0.245215	0.464096	-0.490862	0.201849	-0.623898	0.0829668	-0.252995	0.419303
RLK-Pelle_LRR-Xb-1	TraesCS6A02G222000	-0.808068	0.169544	0.0550807	0.916033	-0.190928	0.76175	-0.508897	0.33926	-0.0961988	0.824311	-0.658785	0.257083	0.633972	0.270798	0.93613	0.140503	-0.096995	0.843241	-0.0933879	0.865795	-0.924522	0.127423	0.680685	0.17724
RLK-Pelle_L-LEC	TraesCS1A02G184400	-2.31017	0.205111	-0.721526	0.656434	-1.89236	0.279924	-1.12474	0.37474	0.0209501	0.991387	-0.571125	0.702179	-0.441659	0.67535	-1.06695	0.376404	-2.68889	0.23115	0.808871	0.664799	0.188006	0.943707	-3.16393	0.310058
RLK-Pelle_LRR-I-2	TraesCS7A02G213000	0.34271	0.111357	-0.0645812	0.735067	0.389264	0.0583335	0.572173	0.00768428	1.43316	1.70282e-17	1.36766	3.80687e-09	0.044487	0.803943	0.214682	0.307229	0.458627	0.00735174	0.649475	0.00196685	1.42509	2.53789e-13	2.05063	2.67977e-27
RLK-Pelle_RLCK-VIII	TraesCS2A02G348200	0.0800517	0.866737	0.375246	0.508792	0.178489	0.717108	0.33497	0.33378	1.2795	0.000523516	1.488	1.59153e-07	0.342189	0.461265	-0.246359	0.665928	-0.782022	0.149959	0.302382	0.327952	1.70204	1.28143e-05	1.46707	3.5289e-08
RLK-Pelle_LRK10L-2	TraesCS3B02G057900	2.73742	0.132084	0.76465	0.38734	0.604418	0.613643	3.38987	0.00979742	6.79588	1.82466e-06	2.39938	0.0767675	2.32069	0.0346731	-2.12295	0.352311	1.32165	0.275826	5.02464	0.000659954	2.90807	0.0113035	4.30959	1.91856e-08
RLK-Pelle_LRK10L-2	TraesCSU02G153700	-0.0933826	0.810917	0.108991	0.819504	-0.603209	0.140529	0.00868868	0.980038	0.248877	0.574016	0.229183	0.527325	-0.136451	0.749708	-0.715214	0.205596	0.100676	0.793165	-0.0519051	0.877719	-0.314148	0.465012	0.0570427	0.88049
RLK-Pelle_RLCK-IXb	TraesCS5D02G212200	2.30433	0.0802502	1.39363	0.348978	0.821518	0.357157	1.1853	0.312911	0.603253	0.41501	-1.01087	0.361605	1.43335	0.252248	1.09558	0.527882	-0.0685367	0.946434	0.85223	0.489786	-1.82243	0.119544	-0.682783	0.427108
RLK-Pelle_WAK	TraesCS5D02G524800	0.415928	0.529104	1.11614	0.089195	-0.335997	0.586162	0.582936	0.274719	0.0035613	0.995692	0.14688	0.771371	-0.152956	0.820194	-1.02719	0.185957	0.417662	0.472408	-0.738174	0.273993	1.59495	0.0157552	0.899891	0.15143
RLK-Pelle_RLCK-VIIa-2	TraesCS1A02G031200	-0.0264654	0.853596	0.0122206	0.93974	-0.134861	0.393807	0.0495897	0.741334	0.237165	0.0811516	0.276251	0.0495006	0.00325889	0.980524	0.119441	0.387359	0.114811	0.395093	0.108753	0.443682	0.238272	0.0984855	0.49599	0.00191432
RLK-Pelle_LRR-III	TraesCS7D02G512900	-0.093134	0.564062	-0.314731	0.115809	0.145798	0.394918	0.00279543	0.986103	0.0408878	0.806625	-0.0775176	0.624788	-0.226545	0.116448	0.165594	0.336837	-0.00591337	0.969164	0.0670019	0.670443	-0.0967432	0.601119	-0.0182493	0.910214
RLK-Pelle_LRR-Xa	TraesCS4B02G086300	0.225419	0.625612	0.0893057	0.850517	0.130615	0.766757	0.114362	0.748241	0.0583848	0.876053	0.951508	0.017402	0.751785	0.0788297	0.0244009	0.95185	0.208891	0.504644	-0.0366668	0.929339	0.853879	0.0152478	1.13499	0.00673823
RLK-Pelle_DLSV	TraesCS5A02G350800	2.83666	0.184164	-0.126135	0.934076	2.46951	0.229223	-0.710428	0.656462	7.2789	1.01561e-07	2.776	0.218894	5.07339	0.00558502	-3.82624	0.104369	2.02581	0.233097	3.15044	0.0560396	3.23565	2.25454e-05	8.96197	4.17986e-13
RLK-Pelle_DLSV	TraesCS2B02G511600	0.204095	0.608612	0.207249	0.56577	-0.298817	0.577447	0.126525	0.788688	0.397492	0.330783	0.2286	0.528039	0.0423164	0.91953	0.0765642	0.850975	0.590237	0.156456	0.305963	0.468148	0.551985	0.246085	0.630369	0.134787
RLK-Pelle_LRK10L-2	TraesCS1B02G020700	0.424472	0.507808	0.37226	0.44984	0.216952	0.712518	0.516615	0.345273	0.96188	0.0271787	1.39711	0.000535541	0.104921	0.874365	0.720363	0.210499	-0.0887649	0.866946	-0.0661607	0.907792	1.58869	0.000926963	1.98774	1.60948e-06
RLK-Pelle_LRR-XII-1	TraesCSU02G118000	0.610662	0.56163	0.224131	0.777897	-0.0607126	0.939704	-0.708486	0.352043	-0.481112	0.45064	-0.0467935	0.957137	-1.42402	0.103817	0.62463	0.343423	-0.144924	0.855493	-0.236355	0.772435	0.0304177	0.961851	0.415207	0.579509
RLK-Pelle_WAK_LRK10L-1	TraesCS1D02G381800	1.83338	0.00646856	0.0691022	0.925392	2.27142	0.000603221	2.29418	0.0968447	4.20843	3.12994e-16	2.48716	0.0511587	2.72171	0.000356988	1.16241	0.184705	1.06505	0.0351478	4.10863	2.32998e-09	3.06696	1.91891e-16	5.2462	3.7644e-16
RLK-Pelle_LRR-V	TraesCS7B02G291900	-0.297829	0.410472	-0.537594	0.0698225	0.0405178	0.921075	0.395807	0.434781	-0.629182	0.0331991	-0.451977	0.394726	-0.0621596	0.839953	-0.421016	0.289426	-0.245755	0.449802	0.271141	0.53865	-0.594666	0.0855084	-0.573295	0.27113
RLK-Pelle_RLCK-IXb	TraesCS7A02G084400	0.159724	0.354095	-0.0801716	0.615793	0.00719093	0.971956	0.244136	0.139402	0.627803	0.000159325	0.860537	1.3335e-09	0.204785	0.212911	0.0791362	0.688804	0.033522	0.830127	0.182138	0.24456	0.658412	9.56918e-05	1.08783	1.22318e-14
RLK-Pelle_LRK10L-2	TraesCS1D02G018000	0.026477	0.956431	0.323318	0.355227	-0.482629	0.209269	-0.32046	0.450652	0.556137	0.0558691	1.68249	6.34407e-07	-0.411443	0.305597	-0.155603	0.660503	0.10869	0.764253	-0.245156	0.486787	1.59558	2.85231e-07	2.15873	4.57837e-14
RLK-Pelle_LRR-Xb-1	TraesCS6A02G124600	0.203025	0.908897	-2.31083	0.521624	1.27893	0.453892	-1.58233	0.316642	-1.5107	0.406359	-0.53318	0.703167	1.59192	0.693362	-4.78032	0.0117418	-1.91977	0.1974	0.150167	0.949873	1.04976	0.50877	0.969913	0.715562
RLK-Pelle_LRR-V	TraesCS6A02G171300	0.210445	0.321083	-0.121771	0.555038	-0.01152	0.945645	-0.166873	0.297115	-0.335132	0.0206406	-0.557352	0.000946711	-0.00185035	0.991976	-0.398318	0.0403774	-0.200132	0.158448	0.0945586	0.567597	-0.147678	0.37276	-0.1226	0.465412
RLK-Pelle_DLSV	TraesCS5D02G359500	1.30488	0.533331	-2.60702	0.0527032	0.398997	0.70233	0.277073	0.813046	0.375982	0.676285	1.14147	0.62031	1.93334	0.264096	-0.667209	0.574634	-0.639204	0.449716	1.19263	0.33203	5.57011	0.00194837	1.34826	0.338549
RLK-Pelle_WAK_LRK10L-1	TraesCS3D02G046900	0.328632	0.256511	-0.169538	0.539567	0.402653	0.183429	1.3174	1.63037e-05	1.84524	5.12059e-09	2.24971	3.72007e-11	0.328237	0.243653	0.715346	0.00832171	0.38883	0.11359	0.999038	0.000409433	1.72346	4.4079e-08	2.41114	7.72009e-19
RLK-Pelle_RLCK-XII-1	TraesCS5A02G500000	0.0325731	0.884127	-0.0366088	0.868918	0.277719	0.246356	0.0991551	0.628343	0.202946	0.37865	0.126532	0.596854	0.30637	0.130968	-0.0335076	0.887558	-0.144063	0.426662	0.0329105	0.872819	0.263131	0.260839	0.603028	0.00865472
RLK-Pelle_PERK-1	TraesCS3A02G152200	0.0475114	0.727228	-0.0696968	0.578126	0.0133627	0.920586	0.0295936	0.811804	-0.150829	0.190886	-0.0342298	0.780712	0.0613034	0.598808	-0.0569345	0.667798	0.0238801	0.812283	-0.112263	0.36704	0.0261377	0.843449	0.154453	0.216839
RLK-Pelle_SD-2b	TraesCS3B02G086900	-0.0611129	0.854983	-0.0819276	0.81899	0.301657	0.411477	0.592249	0.0164621	1.77561	1.38299e-13	0.86564	0.00222125	-0.0329351	0.908454	-0.344655	0.438472	0.495605	0.0958067	0.450644	0.071908	1.83076	2.9776e-12	1.79163	1.45819e-19
RLK-Pelle_LRR-II	TraesCS7A02G425500	0.158682	0.805367	-0.0604297	0.895376	-0.441589	0.325741	-0.279635	0.545423	0.182288	0.680691	-0.892651	0.0594372	-0.0388981	0.94088	-0.0708204	0.900299	0.149792	0.709706	-0.170434	0.698476	-1.3285	0.00612132	-0.73263	0.131814
RLK-Pelle_SD-2b	TraesCS3D02G064800	0.374282	0.207798	0.292435	0.381099	0.560739	0.122805	0.635742	0.0693677	1.00564	0.00806254	1.24332	0.00125183	0.513796	0.180242	-0.0494801	0.891144	0.987854	0.00486944	0.931497	0.0141948	1.54629	0.000222557	1.60333	0.000237891
RLK-Pelle_LRR-Xb-1	TraesCS2D02G551200	-0.371495	0.185171	-0.181282	0.554421	-0.408169	0.128251	-0.363072	0.0901831	-0.377827	0.0942229	-0.420417	0.099491	0.351398	0.251964	-0.166613	0.644478	-0.0922244	0.682968	0.339224	0.160371	0.0307377	0.897851	-0.414972	0.0591781
RLK-Pelle_LRR-Xa	TraesCS2A02G346000	-0.0570943	0.684092	0.139756	0.392849	0.06871	0.61469	0.236328	0.095377	0.427424	0.00353949	0.370041	0.0173305	-0.273682	0.0370897	0.0889195	0.515156	0.0107166	0.93233	0.171639	0.25146	0.417128	0.00319529	0.539174	9.22691e-05
RLK-Pelle_LRK10L-2	TraesCS3B02G030600	-0.134619	0.568996	-0.109597	0.707697	0.245644	0.397742	-0.32225	0.0520613	0.238891	0.304723	-0.150964	0.490958	-0.278876	0.873985	0.767323	0.743843	2.59964	0.227195	-0.623916	0.710715	0.895402	0.595425	0.511781	0.774311
RLK-Pelle_L-LEC	TraesCS2B02G477600	0.977187	0.0171766	0.604585	0.247945	1.54231	0.000317103	1.77619	1.24725e-05	2.87173	1.13411e-10	2.41594	0.00443054	-0.0835436	0.833283	0.683906	0.193855	1.73882	4.21358e-06	1.79377	8.9526e-05	2.36838	1.66176e-08	4.02811	2.48421e-24
RLK-Pelle_DLSV	TraesCS7B02G428000	0.235458	0.794607	-1.42492	0.339996	0.489934	0.648491	0.254649	0.81706	-2.59119	0.150851	-1.11226	0.432502	-0.662929	0.365116	0.632804	0.555223	-1.70453	0.229126	0.409874	0.684121	-1.64381	0.278045	-0.699642	0.593579
RLK-Pelle_SD-2b	TraesCS5D02G152300	0.924374	0.186364	0.80694	0.289018	0.928986	0.255493	0.627103	0.473052	0.501365	0.455899	2.05591	0.0121155	0.351617	0.63626	0.553008	0.574001	1.37337	0.0831058	0.468027	0.528547	0.821216	0.32666	0.589741	0.483448
RLK-Pelle_LRR-XI-1	TraesCS5B02G182100	2.02034	0.174524	-0.181555	0.914172	2.3808	0.0811012	-0.531317	0.704763	-1.2182	0.238702	-0.352943	0.66456	0.282632	0.841183	-0.684309	0.54186	0.332617	0.694398	0.611492	0.56377	1.29903	0.245496	0.930108	0.290551
RLK-Pelle_LRR-III	TraesCS7D02G363200	-0.179507	0.648114	0.205957	0.568957	0.650572	0.0593224	0.792	0.0368322	0.211602	0.578914	0.237196	0.481745	-0.108998	0.748485	-0.0347734	0.931485	0.0789412	0.78138	0.138653	0.697984	0.430556	0.322528	0.267944	0.492742
RLK-Pelle_LRR-XII-1	TraesCS2B02G001600	0.481891	0.236348	-0.0774756	0.82321	-0.119975	0.767874	0.0922183	0.834379	0.690766	0.0432369	1.59936	2.11462e-06	-0.483239	0.25473	-0.45223	0.344385	0.199681	0.662415	0.863592	0.0646272	0.549728	0.095555	2.28512	2.41605e-12
RLK-Pelle_LRR-XII-1	TraesCS4A02G411700	1.85103	0.231191	1.55235	0.190453	0.0875469	0.962218	1.25904	0.256074	4.24331	0.00166582	1.94464	0.0213787	3.30748	0.0355962	-0.316008	0.83714	0.935502	0.495775	-0.480196	0.752108	2.03114	0.0251688	4.34341	3.017e-06
RLK-Pelle_LRK10L-2	TraesCS5A02G277200	-0.487821	0.395783	0.620054	0.367464	0.0487868	0.94185	-0.0621311	0.935	0.963076	0.124586	0.192231	0.748998	-1.04825	0.157542	-0.734689	0.34262	0.185684	0.740502	0.968121	0.233211	2.39011	0.000248457	1.39728	0.0221948
RLK-Pelle_DLSV	TraesCS2A02G486600	0.64079	0.510177	-0.20417	0.901546	-0.179381	0.87873	0.867002	0.169418	2.15318	0.00833825	1.7084	0.00143181	-1.25241	0.248268	-1.59192	0.36137	1.4387	0.230205	-0.225901	0.750671	-0.322679	0.753203	2.2526	0.0013808
RLK-Pelle_LRR-XI-2	TraesCS7D02G217500	0.221801	0.358396	0.322948	0.190902	0.661396	0.00314398	0.959388	1.9309e-06	2.33713	1.98821e-24	2.03357	0.0055602	0.128054	0.559039	0.38454	0.162269	0.684445	0.00522021	1.09487	1.99388e-07	2.39575	3.29621e-26	3.05078	1.49774e-49
RLK-Pelle_LRR-VII-2	TraesCS5A02G185000	-0.159554	0.575313	0.00911629	0.974271	-0.120056	0.651421	-0.024738	0.920456	-0.131695	0.682604	-0.145059	0.608528	0.493955	0.0595572	0.0341679	0.89917	-0.0147477	0.946217	0.287036	0.284931	0.262191	0.394155	-0.0404577	0.882436
RLK-Pelle_SD-2b	TraesCS2A02G299700	2.40407	0.128749	-0.0274786	0.982541	-2.94551	0.10018	-0.415455	0.730428	-2.47766	0.0291549	-1.67659	0.451718	-1.8773	0.0378363	-1.31857	0.460645	-0.989164	0.421285	1.64801	0.327351	-1.23794	0.196582	-0.87996	0.581888
RLK-Pelle_LRR-XII-1	TraesCS5A02G222200	-0.0104683	0.989739	-0.550425	0.351585	0.16826	0.762561	0.556881	0.358353	-0.665649	0.317884	0.721313	0.254783	-0.121304	0.813182	0.0675638	0.937842	0.475986	0.307627	0.131578	0.849724	0.332365	0.702048	-1.15744	0.0672038
RLK-Pelle_LRR-XII-1	TraesCS7A02G461300	1.4876	0.582113	-1.59328	0.437772	1.92973	0.168213	0.0225992	0.988089	0.535828	0.685752	2.8075	0.00648195	2.91414	0.403041	-2.18914	0.347804	0.128193	0.927187	0.328497	0.837539	3.82361	0.0769682	2.40902	0.197633
RLK-Pelle_L-LEC	TraesCS3D02G172200	-1.54311	0.609027	-4.70186	0.0292829	-3.41937	0.242042	-1.59168	0.30913	1.58407	0.214788	2.76611	0.00948979	-2.1949	0.586274	2.86208	0.271894	-2.41481	0.246637	3.50585	0.189686	0.768242	0.532984	4.66553	0.0040234
RLK-Pelle_DLSV	TraesCS5B02G521200	-0.105227	0.53826	-0.10343	0.548544	0.0705097	0.645708	0.212982	0.22878	-0.079882	0.610978	-0.0161367	0.918214	-0.0500381	0.744274	0.0177329	0.906961	-0.0842368	0.509232	0.328034	0.0295043	0.15088	0.380292	-0.0213743	0.910947
RLK-Pelle_L-LEC	TraesCS4D02G288200	1.42164	0.164182	-0.0756912	0.934255	0.0162566	0.980844	0.40541	0.574065	1.55499	0.0434123	1.57064	0.00546623	-1.10322	0.195393	1.53707	0.296999	0.622371	0.357364	1.09242	0.164121	0.750807	0.225589	2.29523	0.00133581
RLK-Pelle_RLCK-IXb	TraesCS7D02G520100	-0.0136636	0.974264	-0.335878	0.444051	0.245891	0.432426	0.316753	0.362093	-0.196296	0.593953	-0.33624	0.361795	0.340401	0.309165	-0.167005	0.640114	0.355785	0.237122	0.752502	0.0271816	0.165542	0.666053	0.0206877	0.954058
RLK-Pelle_L-LEC	TraesCS1B02G309800	0.154204	0.812259	-0.0980724	0.864284	-0.107766	0.824926	0.285406	0.527445	-0.135673	0.814984	0.414666	0.394497	-0.631552	0.159277	-0.131416	0.810725	-0.377851	0.375463	0.659843	0.229627	0.308733	0.63033	-0.382673	0.539774
RLK-Pelle_DLSV	TraesCS2B02G034600	0.353351	0.566074	0.607925	0.415811	-0.649205	0.362605	1.54235	0.0166163	1.04616	0.0938675	0.890514	0.0765034	-0.575127	0.343675	-0.445771	0.620968	0.220812	0.770658	0.506354	0.402421	0.257755	0.674773	1.05266	0.0907229
RLK-Pelle_LRK10L-2	TraesCS3A02G018300	-0.175353	0.438419	0.0555	0.775833	-0.202454	0.364733	-0.102851	0.564967	-0.0961615	0.658365	0.0682632	0.797754	-0.224343	0.486279	-0.334539	0.230857	0.0308002	0.908663	0.347908	0.192339	0.689487	0.0302391	0.309944	0.274337
RLK-Pelle_LRR-Xb-1	TraesCS3A02G245000	0.0826803	0.659655	-0.0841028	0.657898	0.0638759	0.704156	0.148966	0.330083	0.0793721	0.657179	-0.239212	0.119148	-0.262235	0.102303	-0.00187666	0.991781	0.0797143	0.54009	0.182753	0.261513	-0.281398	0.0918156	-0.189945	0.265621
RLK-Pelle_DLSV	TraesCS7D02G153700	-1.58132	0.0977446	0.3824	0.681609	0.521586	0.460328	-1.33202	0.145035	-0.242988	0.721019	-0.0326768	0.96576	0.585923	0.48205	-0.535398	0.559379	-0.783986	0.153567	-0.562818	0.425727	-1.89868	0.087644	-0.68888	0.39554
RLK-Pelle_DLSV	TraesCS2B02G578200	-0.230313	0.732745	0.577345	0.38574	0.0858694	0.883816	-0.402589	0.547261	0.868252	0.142432	1.01488	0.0382727	-0.150114	0.805975	0.305181	0.650655	-0.803217	0.116374	0.0512899	0.934537	0.520225	0.358484	0.760037	0.132754
RLK-Pelle_LRR-II	TraesCS3D02G091000	-0.134428	0.563218	0.175716	0.468851	0.0977968	0.633104	-0.282744	0.13116	-0.335838	0.0720144	-0.358227	0.108113	-0.27002	0.222646	-0.166186	0.492581	-0.0181675	0.922216	-0.219799	0.256544	-0.305911	0.137938	-0.590582	0.00792513
RLK-Pelle_LRR-XIIIb	TraesCS6A02G336300	0.0913586	0.705298	-0.165733	0.454428	-0.452857	0.0305738	-0.161687	0.445574	-0.516291	0.00730347	-0.37824	0.0701856	0.0617426	0.805996	-0.138598	0.511452	0.148771	0.429943	0.00583392	0.974473	-0.160472	0.418547	-0.694119	0.000521374
RLK-Pelle_RLCK-IXb	TraesCS4A02G220300	0.882479	0.12217	0.331038	0.544834	0.2902	0.637511	0.339199	0.55215	0.113691	0.88028	-0.85886	0.189459	-0.339138	0.591286	-0.516494	0.380986	0.0476878	0.924347	0.111689	0.866377	0.0522355	0.946224	-0.950083	0.187013
RLK-Pelle_LRR-XI-1	TraesCS7B02G270900	0.00957602	0.944983	-0.0688657	0.703809	0.264275	0.0929644	0.411758	0.00632753	1.13114	4.4387e-13	1.0661	0.0171681	-0.0998069	0.523444	0.0374211	0.809706	0.251859	0.0523875	0.629304	0.000325429	1.06505	2.13419e-10	1.50389	8.80806e-19
RLK-Pelle_DLSV	TraesCS7D02G012400	-0.0896347	0.496946	-0.0750813	0.565619	-0.128423	0.47435	0.0657838	0.692551	-0.247343	0.0798725	-0.0952226	0.50684	-0.193322	0.0895868	-0.108705	0.390369	0.241997	0.0540335	0.171758	0.241893	-0.275619	0.0445128	-0.3349	0.030161
RLK-Pelle_LRR-XI-1	TraesCS2D02G359100	0.337112	0.0471758	-0.034188	0.839719	-0.11611	0.508546	-0.262894	0.18708	-0.364901	0.0169142	-0.101217	0.576914	-0.165826	0.335304	0.0854149	0.606666	-0.153002	0.267205	0.00636951	0.971016	-0.442374	0.00587067	-0.135468	0.53246
RLK-Pelle_LRR-II	TraesCS6A02G156100	0.00411598	0.988688	0.214813	0.393149	0.119496	0.64599	-0.0501534	0.825109	-0.228191	0.372815	-0.0908537	0.717964	-0.220091	0.426736	0.0996594	0.695088	-0.268694	0.172708	-0.0672915	0.804939	0.034406	0.903389	-0.245719	0.345635
RLK-Pelle_LRR-Xb-1	TraesCS6B02G153100	-1.62388	0.0807561	-0.212246	0.832779	0.209838	0.789471	0.644967	0.403006	1.19599	0.114078	1.82433	0.0112704	1.03298	0.302259	0.356751	0.733709	0.182664	0.812892	1.15742	0.384958	0.136166	0.878773	0.888448	0.477274
RLK-Pelle_LRR-V	TraesCS6B02G133000	-0.37505	0.453861	-0.177815	0.671965	-0.276392	0.539442	0.608592	0.137988	0.0477213	0.905312	0.498709	0.188972	-0.195189	0.648997	0.122794	0.770093	-0.094234	0.789092	0.101786	0.814429	0.179423	0.727774	-0.146861	0.724856
RLK-Pelle_DLSV	TraesCS5D02G422600	-0.713652	0.393692	-1.23827	0.107033	-1.5747	0.0649622	1.17378	0.165584	-0.579798	0.332074	0.179	0.818002	2.33142	0.0402301	0.04482	0.960053	0.665627	0.473101	-0.559851	0.544164	-0.000338451	0.999557	0.122235	0.871569
RLK-Pelle_DLSV	TraesCS2D02G548600	-0.671043	0.365122	-0.173816	0.788027	0.227838	0.697303	0.593926	0.284111	2.24603	6.30987e-07	2.00678	0.0306451	-0.502098	0.309207	-1.28211	0.03396	-0.270895	0.526085	1.24813	0.0146621	1.71988	4.76533e-05	4.60026	1.28882e-30
RLK-Pelle_DLSV	TraesCS6B02G430800	-0.431431	0.769672	2.65354	0.0834403	-0.0230943	0.9839	0.552899	0.582129	-1.28497	0.283521	1.99413	0.160153	1.60118	0.30639	0.897188	0.490469	1.85337	0.164805	0.192199	0.879308	-0.566241	0.658245	-1.05968	0.541537
RLK-Pelle_DLSV	TraesCS1D02G271500	0.775127	0.0204545	-0.120731	0.695215	1.08284	0.000851075	1.76054	8.40244e-08	2.24574	5.23096e-10	1.98105	7.56036e-07	0.472626	0.191108	-8.74831e-05	0.999757	1.08026	0.00519238	1.27195	9.11005e-05	2.00566	4.37505e-08	2.44034	9.91983e-14
RLK-Pelle_RLCK-VIIa-2	TraesCS7A02G416100	0.0562454	0.727119	-0.119802	0.618792	0.061359	0.80655	-0.0164122	0.937663	0.266114	0.440804	0.116149	0.893564	0.178405	0.298618	0.632327	0.000916461	-0.136313	0.412694	0.320114	0.213311	0.0344604	0.957734	-0.106649	0.894828
RLK-Pelle_LRR-I-1	TraesCS3D02G328700	2.55323	0.504942	1.39579	0.316457	0.285779	0.944165	0.728777	0.690593	-1.98527	0.622007	-1.4485	0.721441	-1.27605	0.641595	-0.0814593	0.968018	-0.915327	0.80689	-0.127336	0.927725	-0.75903	0.793483	-1.14797	0.610205
RLK-Pelle_DLSV	TraesCS7D02G424800	0.00902285	0.987306	0.645925	0.175079	0.437751	0.445811	0.347506	0.440713	2.37238	6.80494e-06	1.5168	0.00611909	-0.35281	0.567305	0.00444568	0.993843	-0.185004	0.719426	1.57892	0.00494608	2.403	0.000455286	4.49017	1.33701e-15
RLK-Pelle_WAK_LRK10L-1	TraesCS3D02G262200	-0.0266052	0.855864	-0.0118874	0.935228	0.389233	0.0229561	0.53476	0.000203645	0.705185	3.99623e-07	1.1317	1.69317e-08	0.0940952	0.479469	0.341145	0.0582113	0.165646	0.227063	0.560224	9.63132e-05	0.997444	5.71909e-09	1.63864	1.47703e-35
RLK-Pelle_LRR-VII-1	TraesCS5A02G491400	0.525544	0.260405	-0.251839	0.483846	-0.101759	0.741143	-0.249749	0.381878	-0.19464	0.524172	-0.537776	0.147643	-0.311231	0.425615	0.0686563	0.876504	-0.0356833	0.892486	-0.171273	0.611607	-0.282059	0.459973	-0.830066	0.00808667
RLK-Pelle_SD-2b	TraesCS7B02G196400	0.24406	0.414793	0.279863	0.319455	-0.049734	0.845658	0.109634	0.705725	-0.242511	0.301116	0.0487826	0.84704	-0.403512	0.186166	0.351302	0.184827	-0.170058	0.448138	-0.226529	0.395921	-0.0339729	0.89803	0.349845	0.198569
RLK-Pelle_DLSV	TraesCS2D02G221400	0.229146	0.331304	-0.0306557	0.883599	-0.126351	0.538196	0.530716	0.00886704	0.86481	1.03118e-05	1.10491	3.44984e-07	0.307974	0.145257	0.0281602	0.893245	0.221489	0.204481	0.822589	0.000216961	0.783401	2.27646e-05	1.39416	3.70157e-14
RLK-Pelle_L-LEC	TraesCS2B02G616000	1.71441	0.11176	1.25168	0.215086	0.750278	0.347888	0.246451	0.793364	-1.89036	0.0647587	-2.10068	0.155542	-0.966568	0.285989	-0.463583	0.712276	-0.765367	0.309796	-1.67164	0.0753957	0.83024	0.420102	0.30903	0.709564
RLK-Pelle_RLCK-VIII	TraesCSU02G219500	-0.00712223	0.9948	-2.20505	0.0909217	-2.28054	0.0978606	0.503832	0.683144	0.972267	0.328814	-0.343732	0.794114	1.09367	0.438625	-1.19627	0.30987	-1.35067	0.31159	0.847814	0.553669	1.16764	0.534188	0.728042	0.712291
RLK-Pelle_L-LEC	TraesCS1D02G392100	-0.287669	0.618076	-0.247656	0.59515	-0.246373	0.536215	-0.513997	0.17164	-0.0774686	0.794412	-0.459806	0.119098	-0.00856775	0.989289	0.0309854	0.94981	-0.0205845	0.950613	0.58377	0.10367	-0.53529	0.105137	-0.232786	0.416544
RLK-Pelle_DLSV	TraesCS5A02G461000	-3.10841	0.39509	1.94287	0.422814	0.952416	0.666476	3.43623	0.0816127	0.865505	0.80771	-3.17112	0.299981	1.23813	0.566166	-0.584337	0.847968	0.334955	0.845732	-0.0124267	0.996512	-1.76305	0.662339	3.04371	0.348256
RLK-Pelle_RLCK-V	TraesCS4B02G318400	-0.225092	0.0971411	-0.197331	0.167744	-0.00087269	0.995359	-0.251882	0.0589848	-0.575131	3.6846e-05	-0.679589	9.43469e-08	-0.0962933	0.458623	0.239618	0.0712221	0.0158942	0.888938	-0.132492	0.30587	-0.414791	0.00332407	-0.738457	7.98533e-07
RLK-Pelle_LRR-V	TraesCS6A02G103900	0.618974	0.271035	-0.656122	0.145417	-0.116039	0.768313	0.193673	0.660666	0.0441227	0.916647	-0.14066	0.762843	-0.173398	0.706018	-0.119376	0.756919	-1.15054	0.000850071	0.0927176	0.817743	-0.0267035	0.952268	0.184636	0.669731
RLK-Pelle_WAK	TraesCS6D02G042100	-0.100046	0.901797	0.0793829	0.933285	0.0571278	0.958065	0.505912	0.584278	-1.15528	0.087696	2.50905	0.0777352	-0.406188	0.650037	0.11832	0.892932	-0.46444	0.558873	0.214028	0.781314	0.199802	0.835338	-0.0645155	0.936499
RLK-Pelle_DLSV	TraesCS7A02G540900	-2.09798	0.602021	-0.82924	0.838962	1.24756	0.759803	-0.33104	0.87998	0.365296	0.86348	1.72667	0.449166	-2.753	0.312629	-0.271659	0.946497	0.786594	0.847139	0.553689	0.872539	0.185647	0.919551	0.263961	0.926616
RLK-Pelle_DLSV	TraesCS5D02G187500	-0.0736587	0.814265	0.00362743	0.990196	0.195429	0.54078	0.155719	0.614554	1.36253	4.94603e-07	1.3447	0.000175383	-0.275249	0.400685	-0.0257274	0.928811	0.454395	0.099449	0.325173	0.282665	1.85949	3.17237e-10	2.55425	8.3391e-20
RLK-Pelle_WAK	TraesCS7A02G242900	-2.69311	0.233693	-0.844929	0.49424	-0.867396	0.573397	0.51245	0.740863	-2.58113	0.0848135	1.35826	0.331323	-2.7907	0.0477888	-0.993896	0.337619	1.26782	0.217398	-0.975892	0.292716	0.645804	0.676832	-1.25212	0.55013
RLK-Pelle_RLCK-VIIa-2	TraesCS7A02G163300	-0.464359	0.00759649	0.0463851	0.812475	-0.00138913	0.993832	-0.0686076	0.691851	0.136144	0.41557	0.000539565	0.997494	-0.132131	0.484971	0.022379	0.900081	0.170095	0.280384	-0.00388762	0.982656	-0.197616	0.248649	0.161393	0.332383
RLK-Pelle_DLSV	TraesCS2D02G463100	0.400991	0.119362	0.349916	0.182527	0.382178	0.171072	1.12828	2.67943e-06	1.70139	3.59949e-11	1.9974	0.0097868	0.324735	0.147153	0.316441	0.222397	0.67069	0.00570143	0.964287	0.000120279	1.56721	8.64579e-12	2.86892	1.45706e-41
RLK-Pelle_CrRLK1L-1	TraesCS4D02G202300	-0.300966	0.491394	-0.264148	0.432062	0.404115	0.275443	0.390002	0.185958	1.01788	0.00678889	1.20973	0.000609861	-0.172068	0.635257	0.409753	0.242451	0.362363	0.19551	0.93523	0.00687183	1.07223	0.00220375	1.92446	6.2481e-10
RLK-Pelle_WAK_LRK10L-1	TraesCS3D02G124200	0.46682	0.113646	0.201478	0.483183	0.928205	0.0019372	2.23987	5.1179e-12	3.62361	3.49628e-29	2.22724	0.0095857	0.672475	0.0204237	0.553294	0.0774182	0.868847	0.00258155	1.53319	0.000315462	2.4049	9.57589e-15	3.80421	3.03599e-08
RLK-Pelle_LRR-XII-1	TraesCS2B02G080400	0.517488	0.208102	-0.0016099	0.996814	-0.195826	0.637164	0.118911	0.792014	-0.240196	0.62266	1.03719	0.00717015	0.217767	0.597213	-0.389543	0.365729	0.419565	0.376094	0.431471	0.369803	0.337359	0.47584	0.407755	0.30272
RLK-Pelle_LRR-XI-1	TraesCS4D02G235800	-0.0029257	0.987942	0.0302094	0.86502	0.102703	0.518451	-0.183041	0.141589	-0.338667	0.0238026	-0.519223	0.00932253	-0.0379981	0.847214	0.305378	0.0704855	-0.123592	0.380009	-0.172827	0.255258	-0.463649	0.00178269	-0.774358	1.36127e-06
RLK-Pelle_WAK	TraesCS7D02G086900	0.192015	0.481267	0.456101	0.0746134	0.356866	0.210212	0.108696	0.655811	1.54957	7.45666e-10	2.01409	2.45267e-05	0.155781	0.517664	-0.0586619	0.834209	0.204248	0.376555	0.000467133	0.998672	1.98132	1.61036e-15	2.89565	1.83125e-28
RLK-Pelle_LRR-XI-1	TraesCS2B02G251700	0.0317	0.91948	-0.0842407	0.760401	-0.262005	0.339818	-0.758442	0.0125297	-0.456065	0.171949	0.0240071	0.942902	-0.060675	0.829894	-0.108103	0.689782	-0.226928	0.26487	0.110548	0.699408	-0.140791	0.682455	-0.288183	0.42642
RLK-Pelle_LRR-VI-2	TraesCS3A02G135400	0.103075	0.525081	0.33407	0.179059	0.202645	0.671935	-0.0115672	0.954724	0.641709	0.0472877	-0.402468	0.681621	-0.0321595	0.876579	0.247823	0.196184	0.0614505	0.745975	-0.132637	0.587867	0.233343	0.732589	-0.455727	0.225288
RLK-Pelle_CR4L	TraesCS7D02G318600	0.0344886	0.872972	-0.250547	0.364004	0.0184781	0.93589	-0.145608	0.471297	-0.0786001	0.681166	0.273976	0.175219	0.19373	0.401102	-0.146541	0.554433	-0.38616	0.0583906	0.130488	0.475261	-0.108077	0.594569	0.394207	0.0274388
RLK-Pelle_LysM	TraesCS3B02G310800	0.781703	0.0549653	-0.0270026	0.93492	0.292456	0.339129	-0.120236	0.680348	-0.149895	0.640899	-0.629711	0.125211	0.0292857	0.935473	-0.415707	0.226249	0.289836	0.284728	-0.198756	0.504527	-0.255778	0.412338	-0.435562	0.170658
RLK-Pelle_RLCK-VIIa-2	TraesCS2A02G098700	0.606746	0.341982	-0.226999	0.64766	0.840539	0.064896	1.3944	0.00736308	2.77861	1.04468e-11	2.32508	0.00458867	-0.655388	0.166268	0.725846	0.164734	0.89428	0.0402985	0.850855	0.0781432	2.41615	1.16563e-10	3.90936	1.0776e-22
RLK-Pelle_RLCK-VIII	TraesCS2B02G366600	-0.255762	0.699564	-0.583657	0.284503	-0.129407	0.723348	0.151212	0.752436	1.26891	0.00279755	1.88123	2.05361e-05	0.304334	0.647362	0.264726	0.614113	0.504153	0.23035	0.950022	0.0397235	1.73253	3.33541e-05	1.74973	4.8539e-07
RLK-Pelle_L-LEC	TraesCS1B02G084500	0.43835	0.344279	-0.224209	0.629095	0.278396	0.477938	-1.01444	0.0224826	0.0943248	0.84054	-0.108743	0.804894	-0.78915	0.075457	0.470405	0.301976	-0.475286	0.247767	-0.00260288	0.995661	-0.556528	0.248812	-0.232334	0.642173
RLK-Pelle_DLSV	TraesCS2B02G437400	0.335134	0.132916	0.289489	0.0861232	0.547247	0.00469724	0.877448	1.6703e-05	1.76612	1.02532e-18	1.65517	0.000522119	-0.231796	0.277299	0.191483	0.257153	0.314503	0.0404946	0.557935	0.0215342	1.91492	1.03921e-23	2.59703	3.65703e-34
RLK-Pelle_RLCK-VIIa-2	TraesCS4A02G191500	0.0367094	0.884007	0.00893465	0.963606	-0.320129	0.135807	-0.0890957	0.607349	-0.56957	0.000159882	-0.353146	0.0431965	-0.00103617	0.995778	-0.162922	0.374591	-0.131044	0.460147	0.170889	0.36198	-0.28536	0.0702217	-0.233662	0.159984
RLK-Pelle_DLSV	TraesCS1D02G077800	1.02735	0.0852272	-0.718443	0.235216	-0.882369	0.116693	0.564799	0.257019	-0.206511	0.612629	-0.614692	0.368166	0.753477	0.339627	0.472206	0.435311	0.616478	0.220855	-0.0229071	0.961717	0.53387	0.233655	1.21353	0.0285156
RLK-Pelle_L-LEC	TraesCS6B02G160500	0.19582	0.367444	0.0198261	0.93939	0.283067	0.245874	0.518409	0.00339042	1.10662	4.23957e-09	1.32899	1.8188e-08	0.0359932	0.860313	-0.0107174	0.963923	0.0860908	0.641835	0.669193	0.000464348	1.35788	2.7591e-11	1.28392	1.32843e-10
RLK-Pelle_DLSV	TraesCS2A02G538100	-2.46382	0.403675	0.132533	0.974089	-0.927759	0.737099	-1.6751	0.536034	0.157517	0.945525	0.627814	0.827812	2.9355	0.348844	-2.04748	0.257948	-0.489141	0.765085	-2.30228	0.408609	-2.23757	0.320801	0.823821	0.763872
RLK-Pelle_LRR-XII-1	TraesCS6A02G184000	0.0491763	0.855096	-0.120524	0.680351	-0.74271	0.00639367	-0.524585	0.0635839	-0.3657	0.10938	-0.865227	0.00489645	-0.109465	0.623556	0.0211748	0.929619	-0.160648	0.511738	-0.249101	0.418213	-0.112787	0.680354	-0.573439	0.0550552
RLK-Pelle_DLSV	TraesCS5D02G422300	0.0249057	0.856951	-0.13002	0.296684	0.0349208	0.795068	-0.00389136	0.978288	0.146619	0.206361	0.356952	0.00675445	0.0630489	0.599182	-0.0774542	0.532636	0.103765	0.29994	0.141654	0.23749	0.282431	0.0116832	0.541133	1.80388e-06
RLK-Pelle_LRR-III	TraesCS3D02G391600	-0.297847	0.339922	0.314812	0.351584	-0.0345437	0.905279	0.142478	0.594343	-0.22324	0.505536	-0.522073	0.0260363	-0.325181	0.241261	0.0586867	0.867156	-0.0695519	0.774601	0.268743	0.199551	-0.157901	0.608792	-0.145406	0.5181
RLK-Pelle_SD-2b	TraesCS5D02G001400	0.0124264	0.979127	0.0659185	0.899979	0.473644	0.341946	0.68746	0.18999	0.740034	0.327372	0.275413	0.544947	0.158601	0.70172	1.14505	0.0207798	0.0934577	0.828312	0.835976	0.127595	-0.00186433	0.997588	0.229351	0.674887
RLK-Pelle_LRR-XII-1	TraesCS2A02G068100	0.297928	0.433113	-0.268623	0.457557	-0.283542	0.502244	-0.275929	0.409473	0.00302653	0.99385	-0.334534	0.461076	0.234255	0.560965	-0.218447	0.543382	0.00730322	0.981292	-0.0922611	0.794212	0.0123609	0.972935	-0.1718	0.657038
RLK-Pelle_LysM	TraesCS3D02G364000	0.487188	0.87787	-0.70457	0.717609	0.375422	0.842683	3.36104	0.113292	1.86283	0.644618	2.90397	0.134436	-1.76245	0.352811	1.33303	0.382422	2.67894	0.217766	1.83191	0.392934	-0.0100568	0.996468	3.07682	0.340457
RLK-Pelle_SD-2b	TraesCS2A02G300400	0.643515	0.332165	1.08529	0.109714	0.47366	0.617679	-0.5535	0.395031	-0.689078	0.368176	-0.36458	0.630657	-0.299332	0.674578	-0.152129	0.793445	0.0765232	0.899468	-0.415807	0.514999	0.650142	0.438773	-0.298014	0.617823
RLK-Pelle_DLSV	TraesCS5B02G535000	-2.0422	0.0790031	0.384075	0.596398	0.701326	0.454947	-0.094079	0.896629	0.221956	0.84612	-0.182365	0.850693	0.554455	0.618836	-0.733883	0.369416	-0.880497	0.251656	-0.404199	0.61218	-0.272345	0.769255	0.536502	0.577567
RLK-Pelle_DLSV	TraesCS5A02G558300	1.11253	0.0168386	-0.535056	0.191495	0.593642	0.224505	0.159231	0.766519	0.437755	0.633316	0.234728	0.828554	-0.0491086	0.886603	0.54254	0.16535	0.753647	0.0312994	0.260736	0.621406	0.109776	0.865992	-0.745505	0.489214
RLK-Pelle_PERK-1	TraesCS1D02G126300	0.145586	0.325888	-0.0246978	0.873348	0.141179	0.368743	0.145728	0.282352	-0.20471	0.141498	-0.287051	0.0511801	0.0247757	0.866827	-0.142026	0.350511	0.00704327	0.953451	0.204206	0.17486	-0.118651	0.397539	-0.130088	0.372674
RLK-Pelle_DLSV	TraesCS6B02G082900	-0.135833	0.328794	-0.0573565	0.665841	-0.0707484	0.603009	-0.19344	0.16996	-0.379525	0.028066	-0.293831	0.083338	-0.172321	0.148115	0.135961	0.254606	-0.0725757	0.460814	0.0149993	0.909133	-0.254426	0.0340852	-0.215684	0.0759652
RLK-Pelle_DLSV	TraesCS1D02G076200	-0.0756293	0.809445	-0.0672319	0.806135	0.667409	0.0252429	1.27528	3.24004e-05	1.49075	1.59472e-09	1.84227	0.00343829	0.533774	0.0593266	0.609829	0.0260821	0.485987	0.0699824	1.17974	0.000197036	1.46907	1.84672e-08	2.51616	1.8208e-23
RLK-Pelle_RLCK-VIIa-2	TraesCS4D02G121800	-0.239079	0.252486	-0.0212796	0.91683	-0.162837	0.336299	-0.124138	0.480012	-0.395337	0.0113694	-0.517523	0.00226582	-0.00101827	0.995424	0.210348	0.306207	0.0181163	0.905098	-0.0775765	0.687133	-0.236074	0.106067	-0.0386197	0.796879
RLK-Pelle_LRR-XI-1	TraesCS7B02G052200	-0.159235	0.699814	0.439014	0.350727	-0.253627	0.647107	0.185032	0.732159	-0.491565	0.396275	-0.234796	0.578392	0.618096	0.129973	0.0432518	0.925592	-0.609552	0.179518	0.478354	0.297237	-0.0730108	0.899282	-0.180943	0.727363
RLK-Pelle_L-LEC	TraesCS2D02G130600	-0.014306	0.991961	0.444709	0.714138	0.0855046	0.942868	-1.41765	0.150569	-0.781199	0.399	-0.299636	0.772238	-0.591065	0.73436	-0.796655	0.480022	-0.963554	0.346173	-0.0361256	0.977568	-0.240703	0.863032	-0.196877	0.867371
RLK-Pelle_LRR-III	TraesCS2A02G444000	-0.238132	0.575837	-0.359009	0.428776	-0.080829	0.867984	-0.228858	0.50256	0.0173677	0.966325	-0.045262	0.890735	0.204252	0.62487	-0.183086	0.702456	-0.384342	0.319779	-0.146413	0.722019	-0.259535	0.527572	-0.641258	0.0567884
RLK-Pelle_LRR-XI-1	TraesCS5B02G151600	0.663035	0.673963	-3.23255	0.0423539	5.23376	0.00564966	3.18729	0.0140769	2.38267	0.0526266	1.56113	0.338575	-1.41287	0.229142	-0.507148	0.741167	1.57933	0.0671331	1.74034	0.244788	1.16745	0.343562	2.80744	0.0153295
RLK-Pelle_DLSV	TraesCS4A02G323500	0.501894	0.0291334	0.150717	0.511241	0.412914	0.0859138	0.599173	0.00739349	0.621288	0.0142252	1.10692	0.00287415	-0.0703233	0.775377	0.396962	0.0717098	0.0112139	0.963045	0.438039	0.105327	0.551743	0.0261803	1.44783	1.86981e-08
RLK-Pelle_RLCK-XI	TraesCS1B02G430500	1.10835	0.237265	-0.377309	0.675289	0.165965	0.839887	-0.498225	0.490208	0.646278	0.431854	0.798845	0.149078	0.902193	0.366089	-1.2749	0.168957	0.166806	0.846262	0.61327	0.423482	0.778504	0.344578	0.960362	0.0896899
RLK-Pelle_WAK	TraesCS7A02G425900	4.82257	0.0181225	2.62783	0.0821742	0.706445	0.621185	0.52355	0.470755	2.97766	0.00688106	2.73896	0.000302783	-3.93946	0.0756129	-1.39096	0.388671	0.978324	0.386661	1.27431	0.166061	5.17617	0.000910347	4.263	1.22171e-06
RLK-Pelle_RLCK-VIIa-2	TraesCS4B02G162700	-0.438936	0.504222	0.457236	0.382516	0.443556	0.543642	1.0605	0.181691	1.46481	0.36228	1.5558	0.464746	-0.847959	0.167069	0.292109	0.648312	-0.586006	0.414894	-1.50417	0.041345	2.84417	0.146296	4.75307	0.0173055
RLK-Pelle_URK-1	TraesCS2D02G582300	-1.60348	0.249388	0.919751	0.542724	0.082358	0.937376	1.01331	0.422466	-0.00802387	0.995508	-1.85538	0.311702	-0.590045	0.612546	-0.880185	0.485047	-0.379469	0.663637	-0.310365	0.752076	0.30666	0.816699	-1.41827	0.32953
RLK-Pelle_L-LEC	TraesCS7D02G248100	4.79569	0.0204149	0.132533	0.974089	0.285779	0.944165	3.9796	0.077277	5.68019	0.000605452	3.30408	0.012563	1.39864	0.44314	1.64547	0.646236	-1.87264	0.64409	1.99262	0.457487	3.32725	0.0215985	5.53813	0.000226955
RLK-Pelle_DLSV	TraesCS7B02G071100	-0.360853	0.584105	0.0617826	0.90113	0.632564	0.216559	2.52278	2.62671e-06	2.91785	1.06792e-17	2.81776	0.00450014	-0.0657702	0.918579	-0.59485	0.356951	1.28884	0.0446018	1.30128	0.0142416	2.22285	1.7645e-10	5.48167	1.14966e-30
RLK-Pelle_LRR-XII-1	TraesCS6D02G042800	0.258884	0.277339	-0.210738	0.398511	0.290218	0.263958	-0.131885	0.532565	-0.364117	0.144934	-0.370988	0.0971046	0.39489	0.119282	0.175792	0.533588	-0.267413	0.27744	-0.14961	0.461024	-0.37632	0.169244	-0.615747	0.00841208
RLK-Pelle_PERK-1	TraesCS7D02G232700	0.232377	0.480159	-0.209129	0.478188	-0.199555	0.694999	-0.365219	0.370312	0.478468	0.383214	0.282222	0.686923	-0.324391	0.196803	0.306772	0.239351	-0.603843	0.02385	0.322965	0.479994	-0.0210877	0.974599	-0.116798	0.870936
RLK-Pelle_SD-2b	TraesCS5B02G370400	-0.00128855	0.996215	0.214416	0.442499	0.91991	0.0011427	1.12284	0.00103436	0.46968	0.143465	1.48076	0.000136925	0.149783	0.583821	0.815404	0.00250276	1.13666	4.12702e-06	1.28525	0.000516672	0.27675	0.485114	1.29579	0.00234411
RLK-Pelle_DLSV	TraesCS3D02G316700	0.583157	0.227941	0.0852995	0.83472	1.01239	0.0185011	1.15029	0.0112837	1.84684	6.92616e-06	1.4739	2.13119e-05	0.182507	0.596318	0.434391	0.304033	0.537704	0.145664	1.46392	0.00207961	1.07893	0.00195526	2.25336	6.18186e-12
RLK-Pelle_L-LEC	TraesCS1D02G049000	-0.660586	0.232436	0.398841	0.388112	0.689619	0.154505	0.84881	0.118623	2.04596	1.07328e-05	2.08337	2.63602e-05	-0.404258	0.48343	-0.246412	0.7249	0.545528	0.293039	1.45946	0.00826704	2.34357	3.78427e-07	3.48157	1.48717e-12
RLK-Pelle_URK-2	TraesCS6B02G238100	0.257736	0.85328	-1.78822	0.441182	0.536245	0.680273	1.56354	0.151665	-0.642592	0.611716	-1.43577	0.164662	1.45157	0.351441	2.02713	0.140114	-0.48902	0.637891	-0.610848	0.530394	-0.248841	0.862216	-0.332165	0.757084
RLK-Pelle_DLSV	TraesCS7B02G430300	1.24222	0.381478	0.830924	0.563369	2.12968	0.115642	0.241671	0.851344	-1.06044	0.386698	-0.94015	0.416481	1.95947	0.0976467	0.0473423	0.963935	-1.39433	0.270863	-1.49332	0.30871	-0.6033	0.627826	1.82378	0.108106
RLK-Pelle_LRR-XV	TraesCS5D02G402900	0.0849009	0.630826	-0.018164	0.926334	-0.0440994	0.822272	0.199612	0.293337	0.468897	0.0124577	0.647096	0.00356529	0.128218	0.444855	0.0842779	0.68755	0.0927329	0.595519	0.205588	0.251618	0.630855	0.00128035	0.607107	0.00126314
RLK-Pelle_LRR-XI-1	TraesCS4A02G491600	0.802226	0.0364859	-0.0470799	0.892014	0.0842741	0.809624	0.496243	0.146879	-0.343041	0.271784	0.627758	0.0376295	0.27477	0.507489	-0.708432	0.0334535	0.38633	0.227363	0.172461	0.619285	0.537693	0.184193	0.495819	0.125449
RLK-Pelle_WAK_LRK10L-1	TraesCSU02G047400	0.109497	0.909471	-0.534696	0.333143	0.783495	0.221906	2.15418	0.0273036	2.33779	0.000955953	1.08009	0.220231	-1.59842	0.155949	1.12892	0.158306	0.480249	0.509284	2.71931	0.00438286	2.32531	0.00157659	7.32705	9.57462e-09
RLK-Pelle_LRR-XII-1	TraesCS5A02G222300	-1.30953	0.457635	-0.296905	0.771594	0.52992	0.425856	1.131	0.163748	4.30488	1.43279e-11	2.40613	0.015375	-0.385203	0.759098	0.848621	0.374039	1.30334	0.113739	1.10244	0.191541	3.455	1.76275e-11	5.14173	6.98864e-27
RLK-Pelle_Extensin	TraesCS3B02G123300	-0.0526906	0.661236	-0.0597792	0.711237	-0.0733405	0.554931	-0.0805101	0.524328	-0.256853	0.0283194	-0.455144	0.000615268	-0.118897	0.340438	-0.124002	0.392205	-0.0198385	0.866436	-0.087498	0.413058	-0.319389	0.00716824	-0.387698	0.0106937
RLK-Pelle_LRR-XII-1	TraesCSU02G084200	0.173379	0.916753	-2.49349	0.193983	3.5137	0.206435	-0.324533	0.869302	0.631135	0.747751	1.66295	0.494006	0.665288	0.782713	-1.91588	0.506698	-0.0691917	0.972909	-0.564416	0.74683	3.78446	0.0624565	-0.429616	0.811497
RLK-Pelle_WAK	TraesCS5A02G084200	0.958952	0.668329	-0.0502921	0.977431	-0.12269	0.948546	1.82872	0.151665	3.37281	0.261552	-0.19768	0.901404	-0.956481	0.810325	-0.041904	0.975277	2.46727	0.178512	-2.0647	0.244007	-0.99329	0.636287	0.538183	0.758711
RLK-Pelle_SD-2b	TraesCS7B02G301200	0.00419625	0.995809	0.60405	0.461008	0.758286	0.350788	0.90643	0.129421	2.5834	3.37568e-08	1.84677	0.16267	1.50478	0.130769	0.521574	0.61307	0.454457	0.462805	1.39866	0.0286064	2.00957	0.000141205	3.59308	1.68567e-17
RLK-Pelle_RLCK-VIIa-1	TraesCS1D02G317200	0.477428	0.237541	0.164659	0.621084	0.434153	0.298737	-0.0759428	0.831925	-0.0467864	0.929092	0.521666	0.409992	-0.122055	0.621218	0.113923	0.681385	-0.350788	0.303862	-0.351119	0.376501	0.662548	0.266747	-0.859262	0.185005
RLK-Pelle_LRR-XII-1	TraesCS4D02G081700	1.34036	0.194708	-0.682241	0.383612	-1.00257	0.165917	1.12062	0.114163	0.795616	0.275884	2.73116	1.39118e-05	-0.0953432	0.897537	-0.832773	0.338085	-1.861	0.0130591	0.0817364	0.915846	1.04633	0.267143	0.248092	0.717797
RLK-Pelle_L-LEC	TraesCS5D02G452800	-0.393474	0.707873	1.19459	0.215413	-2.33511	0.0323067	0.702122	0.294232	0.684033	0.449422	1.77499	0.0357515	-1.4321	0.118419	-1.01105	0.335788	0.321704	0.756987	-0.695499	0.3659	-0.95641	0.364622	0.788546	0.349367
RLK-Pelle_WAK	TraesCS1A02G340300	0.607211	0.693018	0.799455	0.468774	-0.749682	0.426679	0.440715	0.596255	2.05952	0.00770251	1.69449	0.414044	-1.07127	0.503394	1.19531	0.368107	0.208336	0.814592	2.70934	0.00671677	1.7301	0.0198249	2.72541	5.42274e-06
RLK-Pelle_LRR-XII-1	TraesCS7A02G366800	0.717649	0.1756	-0.222898	0.717812	-0.0505635	0.930036	0.241169	0.736195	0.0122569	0.986823	-0.09167	0.89382	0.49063	0.431702	0.394536	0.553399	0.437528	0.394223	0.00711442	0.989812	0.748413	0.295056	0.357733	0.645789
RLK-Pelle_LRR-III	TraesCS1A02G301800	-0.0669708	0.796502	-0.562329	0.0710862	-0.161788	0.524319	-0.431821	0.0950243	-0.529239	0.01785	-0.433724	0.178714	-0.146155	0.622424	-0.0210864	0.949523	-0.0574536	0.778389	0.191305	0.497768	-0.316868	0.214339	-0.580664	0.028215
RLK-Pelle_DLSV	TraesCS3A02G009800	0.92297	0.821052	-1.7353	0.567688	2.00713	0.513063	-2.78077	0.219719	0.974472	0.81125	2.41264	0.446529	0.559505	0.812162	1.45074	0.400401	-0.347232	0.753918	3.35461	0.22857	-2.61016	0.296307	2.10123	0.486788
RLK-Pelle_DLSV	TraesCS1B02G454100	0.714694	0.330272	-0.337286	0.524369	1.11861	0.0476158	1.57705	0.00850393	3.03449	2.14392e-08	2.31874	0.105062	0.140884	0.851383	-0.0593406	0.930917	2.438	0.000192164	2.00706	0.0142509	3.05203	2.20446e-08	5.23292	6.30165e-15
RLK-Pelle_DLSV	TraesCS2B02G513000	-0.0917676	0.833157	-0.0166772	0.96527	-0.278426	0.492976	0.13118	0.759287	0.0468751	0.920335	-0.153353	0.731568	0.00848369	0.98406	-0.379178	0.362255	-0.284854	0.39491	-0.467968	0.229192	-0.44701	0.317083	0.039877	0.920584
RLK-Pelle_DLSV	TraesCS5D02G502300	0.674478	0.401571	0.370704	0.589255	-0.189506	0.770657	-0.423623	0.464209	-0.501779	0.519427	-0.085524	0.911484	-0.261141	0.694978	0.170789	0.840187	0.849295	0.209325	-0.680264	0.27259	0.356211	0.692552	-0.0353256	0.959267
RLK-Pelle_PERK-1	TraesCSU02G104700	0.71681	0.774754	1.91681	0.0952181	-0.836836	0.445461	1.19253	0.241815	-0.219338	0.753002	-0.283563	0.71485	0.31952	0.821499	1.96445	0.126363	-0.764582	0.352336	0.264406	0.746337	-0.335315	0.709359	0.621361	0.452923
RLK-Pelle_WAK_LRK10L-1	TraesCS5B02G456400	-0.164889	0.670474	-0.273513	0.488078	0.0160193	0.956858	-0.0135991	0.962773	0.37818	0.215253	0.113323	0.677606	-0.0440539	0.871792	0.024756	0.934624	0.0370963	0.884493	0.475472	0.0739231	-0.0495426	0.874114	-0.104469	0.756555
RLK-Pelle_DLSV	TraesCS6D02G348800	1.45541	0.11235	0.100844	0.861995	1.33437	0.0342228	1.28611	0.0228298	0.346092	0.567201	2.31999	3.86123e-06	-0.502025	0.525672	0.273901	0.639221	1.22079	0.0338712	0.800575	0.14489	0.213786	0.725968	2.874	9.51778e-09
RLK-Pelle_RLCK-VIIa-1	TraesCS4D02G000300	-0.000516687	0.998103	0.028365	0.952435	0.364571	0.136526	0.0652038	0.800271	0.360819	0.301821	0.100487	0.823445	0.0467045	0.811344	0.461379	0.0294948	0.183747	0.364259	0.228503	0.358601	-0.0709348	0.844708	-0.358385	0.355234
RLK-Pelle_URK-2	TraesCS2D02G328500	0.0606262	0.942226	0.49108	0.45424	0.356198	0.497071	0.0326524	0.944953	-0.00674974	0.990807	-0.529635	0.343977	-0.0215332	0.977535	0.512629	0.402375	0.729018	0.21886	0.592772	0.265367	-0.105153	0.857037	0.0517888	0.932188
RLK-Pelle_URK-1	TraesCSU02G038500	0.363514	0.261451	-0.135439	0.681342	-0.456617	0.135638	0.118812	0.699667	-0.286257	0.381844	-0.354058	0.277033	-0.368406	0.199199	-0.238825	0.447616	-0.0951385	0.684244	-0.0840569	0.761746	-0.0908313	0.788213	-0.694523	0.0545212
RLK-Pelle_SD-2b	TraesCS6A02G204600	-1.54486	0.112561	0.310248	0.802587	-2.14753	0.0526875	-0.413851	0.705511	0.634955	0.386717	0.922975	0.34506	2.32545	0.0564909	-0.66281	0.536571	0.430559	0.566502	0.112095	0.928898	1.01277	0.130578	3.52584	1.44058e-06
RLK-Pelle_LRR-XII-1	TraesCS2D02G066500	1.39623	0.356552	-0.547175	0.606149	2.00406	0.126553	1.79605	0.163884	2.22342	0.0188645	2.13971	0.0146707	-0.225784	0.845642	0.839622	0.312024	-0.861869	0.406545	1.88767	0.133493	2.41939	0.0565777	2.04261	0.0714946
RLK-Pelle_LRR-VI-2	TraesCS5B02G151400	0.0415693	0.836521	0.260782	0.182628	-0.0624371	0.755421	0.0580064	0.716496	0.247535	0.081229	0.177483	0.267025	-0.0441896	0.803975	-0.152894	0.432277	0.0887491	0.542573	0.0780253	0.620762	0.0731564	0.654623	0.145942	0.318882
RLK-Pelle_RLCK-XIII	TraesCS6A02G024700	0.236632	0.726613	0.246232	0.679963	0.381749	0.575034	0.732002	0.357715	0.303142	0.695087	-0.568378	0.47002	-0.460074	0.529867	0.667913	0.379638	-0.501967	0.434739	-0.394031	0.663917	0.0914546	0.90312	-0.738342	0.319986
RLK-Pelle_L-LEC	TraesCS5D02G166400	-0.263292	0.0910333	0.00948856	0.957701	-0.253392	0.105747	-0.130827	0.38078	-0.422444	0.00870247	-0.269458	0.0931638	0.283911	0.101454	0.186189	0.257028	-0.136705	0.311323	0.151001	0.319515	-0.276219	0.144741	-0.128957	0.415529
RLK-Pelle_DLSV	TraesCS2B02G243000	-0.526255	0.483956	0.270294	0.513688	0.41478	0.311188	1.35028	0.0127136	1.12838	0.00159451	1.60438	8.80413e-05	0.100035	0.859212	-0.329169	0.521593	0.705303	0.0699287	0.537622	0.137925	2.13694	1.65697e-09	2.91728	7.99329e-15
RLK-Pelle_LRR-XIV	TraesCS4D02G055900	0.149226	0.430663	-0.135625	0.636686	0.0451821	0.852309	0.0100504	0.960011	0.00903898	0.960868	-0.027279	0.869624	0.131004	0.482623	0.191741	0.339443	0.218843	0.237022	0.170803	0.374301	0.0336591	0.866508	0.20638	0.36012
RLK-Pelle_DLSV	TraesCS6B02G056200	-0.142328	0.545119	-0.338786	0.134733	-0.422561	0.0252762	-0.278665	0.14945	-0.255904	0.248874	-0.53357	0.0254129	-0.280954	0.18605	-0.0652511	0.767238	-0.0365587	0.821321	0.0809721	0.686758	0.0492571	0.821754	-0.298195	0.262662
RLK-Pelle_RLCK-VIII	TraesCS3D02G389800	-0.0774857	0.675491	0.169404	0.379207	-0.203251	0.297739	-0.189899	0.300005	-0.0397719	0.819566	0.389683	0.0420209	-0.100177	0.56605	0.230531	0.288766	-0.26441	0.114223	-0.0724172	0.684277	-0.0129417	0.948864	0.24385	0.180075
RLK-Pelle_LRR-III	TraesCS2D02G413400	0.0704443	0.788194	0.256299	0.328757	-0.20464	0.415173	0.540329	0.0730432	-0.941289	0.000203075	-0.423512	0.153158	0.127182	0.659592	-0.0365365	0.895879	0.0289957	0.896688	-0.100951	0.742892	-0.673867	0.0280071	-0.647712	0.022151
RLK-Pelle_PERK-1	TraesCS1B02G350100	0.927775	0.735657	0.313678	0.889379	-0.943484	0.437074	-1.28359	0.375785	0.127042	0.937127	-0.319685	0.799494	1.21046	0.680656	3.95786	0.156076	0.706906	0.711734	-0.262851	0.864957	-0.425475	0.763921	-1.05591	0.232861
RLK-Pelle_L-LEC	TraesCS5A02G500100	0.182659	0.554263	-0.0977853	0.72083	0.889805	0.00682305	1.42315	2.53783e-05	2.30631	8.12502e-17	1.90771	0.00387712	0.535316	0.0831744	0.820871	0.0130964	0.886939	0.000340552	1.51198	4.69541e-06	2.02856	3.38278e-13	3.63193	4.54718e-47
RLK-Pelle_LRR-Xb-1	TraesCS6D02G213000	0.47345	0.292943	-0.296396	0.588158	0.279841	0.580735	-0.110436	0.809451	0.292634	0.541615	0.133409	0.791813	-0.286353	0.646379	0.17903	0.752882	0.39284	0.510613	0.0870647	0.840709	-0.56005	0.225495	0.412711	0.374803
RLK-Pelle_L-LEC	TraesCS2A02G041000	1.46976	0.191455	0.736961	0.334171	-1.3726	0.0774821	1.44609	0.0523532	1.16058	0.0306847	1.48149	0.018599	1.18286	0.358357	0.248862	0.813783	1.2292	0.112379	1.63289	0.40032	2.0815	0.0115659	2.07371	0.000601708
RLK-Pelle_DLSV	TraesCS7A02G540400	0.144795	0.558616	0.308246	0.242792	0.265718	0.322403	-0.203884	0.407886	-0.251184	0.266395	-0.022798	0.9275	-0.0645541	0.787516	-0.387288	0.101991	0.204889	0.337287	0.152666	0.503772	0.00899742	0.968315	0.199261	0.432532
RLK-Pelle_LRR-XII-1	TraesCS3A02G043500	0.300038	0.87211	0.905808	0.575145	0.757736	0.588572	4.3859	0.0501051	5.6857	6.33822e-05	0.658513	0.629728	0.401508	0.821182	0.956234	0.552287	0.910344	0.565633	1.20363	0.277316	5.91009	4.71464e-05	2.92584	0.000255686
RLK-Pelle_LRR-XII-1	TraesCS7B02G378300	-0.375238	0.595574	0.923004	0.0384203	0.253616	0.655819	0.229891	0.622139	3.582	8.44543e-08	2.39677	0.00595145	0.99798	0.185069	0.281198	0.625598	0.264645	0.643331	1.49746	0.00194627	3.28751	4.90037e-20	5.83302	1.14341e-54
RLK-Pelle_DLSV	TraesCS2A02G211200	0.00526996	0.984016	-0.186221	0.511072	-0.119446	0.621609	0.00870133	0.96999	0.278171	0.207936	0.214748	0.335758	-0.358042	0.117112	-0.4513	0.0850747	-0.0633398	0.771838	0.246204	0.324101	0.392596	0.197918	0.831282	0.000492484
RLK-Pelle_CrRLK1L-1	TraesCS5D02G336300	0.330075	0.00909484	0.119814	0.523047	0.584863	1.52739e-05	0.67202	2.68282e-07	1.61493	1.6613e-31	1.62576	0.00189168	0.0700114	0.605239	0.177654	0.256102	0.524279	1.39577e-06	0.883995	3.73955e-10	1.79069	5.53207e-42	2.61486	8.22301e-71
RLK-Pelle_LRR-I-1	TraesCS2B02G227700	0.419801	0.480888	0.157521	0.727656	0.73023	0.241016	0.0592621	0.922613	0.544453	0.208157	0.894501	0.0391904	-0.977439	0.130472	-0.309845	0.544484	0.091954	0.863694	0.396943	0.567644	0.752779	0.139132	0.624783	0.22136
RLK-Pelle_LRR-III	TraesCS2B02G154100	-0.050865	0.880003	-0.154487	0.716539	-0.41025	0.233555	0.00948906	0.980088	0.147774	0.718003	0.140059	0.674796	0.232864	0.595549	-0.4521	0.27461	0.0620271	0.834748	-0.274324	0.439374	-0.384311	0.365256	-0.869745	0.00694557
RLK-Pelle_PERK-1	TraesCS3D02G005400	-0.302295	0.659223	-0.171441	0.722702	-0.637707	0.139102	0.66217	0.127677	0.271246	0.604652	0.0321368	0.947529	0.435119	0.421151	-0.825006	0.134223	-0.371126	0.381374	-0.140091	0.762473	-0.0606179	0.91278	-0.420323	0.396019
RLK-Pelle_RLCK-IXb	TraesCS2A02G079300	-0.0559215	0.82501	0.273962	0.207772	-0.17571	0.46221	0.0803246	0.679221	0.199938	0.380891	-0.0179323	0.930869	-0.133764	0.533296	0.214189	0.318285	-0.203311	0.24115	0.0807592	0.683776	-0.117011	0.551786	-0.0354335	0.872198
RLK-Pelle_RLCK-XII-1	TraesCS7B02G228900	0.196379	0.408121	0.364315	0.103389	0.0445247	0.863368	0.605842	0.0251688	1.02327	2.34855e-05	1.29588	5.65425e-06	-0.000423157	0.998442	0.130108	0.552646	0.0986494	0.639833	-0.010672	0.96232	1.37081	4.44998e-11	1.65138	8.10456e-14
RLK-Pelle_LRR-VI-2	TraesCS2B02G385900	-0.768817	0.36421	-0.0827514	0.917333	-0.338636	0.689511	0.0219247	0.979434	0.345155	0.600613	-0.151184	0.785564	-1.40418	0.217821	-0.762981	0.440866	-0.0294919	0.960958	0.286435	0.69003	-0.351023	0.627938	1.56137	0.012568
RLK-Pelle_LRR-XII-1	TraesCS7D02G374700	0.460073	0.106869	-0.10717	0.728174	0.270525	0.505604	1.35914	0.00476451	1.26608	0.00391504	1.08154	0.0638479	0.591742	0.0574575	0.574983	0.0812165	1.05683	0.00618079	1.3473	0.00111755	1.9036	5.89144e-05	1.86015	0.00191131
RLK-Pelle_RLCK-VIIa-2	TraesCSU02G111800	0.0239865	0.896074	-0.147981	0.479905	0.041369	0.82693	0.697452	0.00103545	0.706643	1.9798e-05	1.12215	1.62557e-06	0.102859	0.605061	0.417092	0.0483011	0.245188	0.126784	0.387259	0.120885	0.750452	0.000188337	1.29901	1.77524e-08
RLK-Pelle_LRR-III	TraesCS6B02G182900	-0.0142063	0.969047	0.680966	0.0949944	0.410549	0.39576	0.15935	0.792642	0.153329	0.854213	0.129645	0.885765	-0.354148	0.316596	0.184069	0.63849	-0.217556	0.572304	-0.063652	0.917284	-0.553775	0.554207	-1.02008	0.325317
RLK-Pelle_PERK-1	TraesCS5A02G411300	-0.345162	0.468345	0.150165	0.736286	0.0535725	0.836656	-0.319886	0.253752	-0.440847	0.223777	-0.298307	0.365238	0.35554	0.461351	0.232448	0.618137	-0.302059	0.163893	-0.0198684	0.941939	-0.488459	0.1693	-0.342739	0.292467
RLK-Pelle_SD-2b	TraesCS3D02G245200	0.332743	0.751005	1.43704	0.102425	-1.34696	0.241409	-0.322265	0.858136	-0.896225	0.181645	-2.2064	0.10376	0.694945	0.382079	-0.434563	0.645238	-0.312064	0.739743	0.826763	0.622916	-0.102055	0.892902	0.270374	0.818691
RLK-Pelle_SD-2b	TraesCS6A02G163900	0.131617	0.736885	-0.201972	0.573229	-0.0159122	0.961748	0.234883	0.455949	-0.603815	0.141802	0.272732	0.431159	0.241477	0.556497	-0.115724	0.770167	-0.128986	0.701269	-0.0254656	0.940205	0.417087	0.244585	0.237884	0.544359
RLK-Pelle_LRR-V	TraesCS7D02G477500	0.0370463	0.840756	-0.058118	0.756679	0.130678	0.455369	0.0568626	0.679016	-0.2052	0.197206	-0.097156	0.539502	0.0457732	0.807944	-0.17501	0.348055	-0.0517993	0.71543	0.19629	0.188797	-0.308573	0.0889747	0.210646	0.17537
RLK-Pelle_SD-2b	TraesCS2A02G545800	0.635637	0.316698	0.276706	0.753545	1.41525	0.102737	1.23737	0.132202	-0.0908074	0.899012	0.178951	0.827934	0.864187	0.164375	-0.672339	0.538165	0.606123	0.527133	0.0736096	0.91187	1.00972	0.318533	-0.0900824	0.898367
RLK-Pelle_LRR-XI-1	TraesCS4A02G483900	-0.651236	0.117501	0.842223	0.0273284	0.499651	0.224261	0.348431	0.412823	0.840938	0.0399625	0.0818041	0.829384	-0.438793	0.230671	0.190282	0.62452	-0.281371	0.452009	0.6052	0.13898	0.333854	0.498562	1.52591	0.000405746
RLK-Pelle_LRR-XI-1	TraesCS6B02G217100	0.261086	0.826277	-2.08626	0.113795	1.11112	0.230561	-0.360477	0.667344	0.837058	0.243949	0.1349	0.892858	-0.239364	0.813109	0.721361	0.564517	0.264202	0.808726	1.16161	0.213228	0.008534	0.9939	0.318987	0.717566
RLK-Pelle_PERK-2	TraesCS1D02G442500	0.798532	0.0367855	-0.323336	0.316669	0.296939	0.304422	0.404651	0.198688	0.108014	0.707373	-0.226893	0.436742	-0.141376	0.685555	0.146884	0.629378	-0.347827	0.203053	0.133366	0.633527	-0.206516	0.47049	0.113431	0.739694
RLK-Pelle_WAK_LRK10L-1	TraesCSU02G238700	0.72311	0.0187882	-0.047425	0.874137	0.311734	0.314943	0.461761	0.14994	0.885421	0.0265088	1.42799	3.17321e-05	0.247244	0.60044	0.473724	0.272814	0.384635	0.323545	0.713254	0.14454	0.992524	0.0184947	1.71073	1.96548e-05
RLK-Pelle_WAK_LRK10L-1	TraesCS3A02G034600	0.0824974	0.667732	0.226547	0.258406	0.424614	0.02527	0.721468	0.00298134	0.848739	5.66955e-05	1.01919	9.42016e-06	0.111329	0.543309	0.340538	0.112448	0.572393	0.000734077	0.727981	0.000205371	0.950544	1.5444e-05	1.96554	5.59456e-20
RLK-Pelle_LRR-XI-1	TraesCS1A02G103900	0.0514606	0.631563	-0.113784	0.398592	0.498872	4.10461e-05	0.861091	1.21201e-10	1.33765	8.92141e-23	1.34249	0.00330286	0.0256923	0.790624	0.473527	0.000165091	0.329712	0.00328223	0.742445	4.93556e-08	0.967707	9.29362e-10	1.73794	1.89622e-31
RLK-Pelle_SD-2b	TraesCS2D02G419800	-0.881583	0.352778	-0.610486	0.472872	0.935404	0.424937	0.0603458	0.920589	4.12603	1.45933e-07	2.73266	1.34982e-05	-0.0825913	0.934725	-0.618611	0.588985	0.742419	0.387426	3.4691	0.000134477	3.4551	1.32717e-06	6.46549	1.25796e-08
RLK-Pelle_DLSV	TraesCS1A02G422600	0.204983	0.560796	0.754927	0.0216194	0.505292	0.131952	1.34085	0.000296092	1.41448	2.65363e-05	1.99454	0.0164345	-0.0408724	0.896878	0.225064	0.512172	0.253558	0.407461	0.45317	0.253993	2.25447	1.52425e-11	3.2355	6.3801e-24
RLK-Pelle_LRR-III	TraesCS1B02G311700	0.275205	0.638151	0.141626	0.784925	-0.37994	0.229667	-0.755073	0.0467873	-0.0794068	0.870081	-0.270243	0.478486	-0.432909	0.448347	0.199575	0.658495	0.407534	0.237247	-0.44875	0.248823	0.330807	0.377437	0.0568451	0.87618
RLK-Pelle_RLCK-VIIa-2	TraesCS7A02G385300	-0.232707	0.423589	0.145286	0.610711	0.646453	0.0080423	0.190102	0.497247	0.111924	0.640337	1.18559	0.000891587	0.0377739	0.880495	-0.164229	0.550319	0.179761	0.400978	0.864391	0.00386627	0.141303	0.641249	0.751607	0.00667859
RLK-Pelle_DLSV	TraesCS5D02G194000	-0.532915	0.151811	-0.148025	0.658336	0.09488	0.740733	0.247372	0.390727	1.16414	1.29183e-05	1.52977	1.41011e-07	-0.742984	0.0616099	-0.207161	0.552584	0.288038	0.321855	0.534551	0.0817167	0.987606	0.000544112	2.58815	1.00275e-22
RLK-Pelle_LRR-I-1	TraesCS5A02G197300	-3.79378	0.217963	1.85614	0.646587	0.285779	0.944165	1.74286	0.666227	-4.26228	0.0566777	-2.51448	0.52808	1.44827	0.720697	4.37349	0.0887183	1.66193	0.579033	-0.403952	0.921141	-0.862583	0.832581	0.918152	0.79117
RLK-Pelle_SD-2b	TraesCS7A02G230900	0.307584	0.445505	-0.0239618	0.951954	-0.144724	0.735809	0.371547	0.351693	-0.336356	0.285432	0.275534	0.328857	-0.684757	0.0452682	-0.105234	0.816485	-0.433831	0.200103	0.471543	0.168081	-0.106057	0.746869	-0.181039	0.628003
RLK-Pelle_LRK10L-2	TraesCS6D02G003900	-0.678458	0.114013	-0.0877842	0.875718	0.16907	0.839218	-0.283519	0.582909	-0.68447	0.266172	0.183201	0.710984	-0.588458	0.288068	-0.294071	0.645252	0.35967	0.632986	-0.290341	0.632374	-1.42709	0.162959	-1.0489	0.0855628
RLK-Pelle_L-LEC	TraesCS3B02G338900	2.9707	0.429197	-3.31346	0.138401	1.35729	0.445388	3.41726	0.0852396	4.86487	0.0109062	3.19249	0.0737258	-2.80179	0.262602	-1.91027	0.278755	-0.0567024	0.965745	0.849503	0.660141	-1.33833	0.641335	2.96498	0.178563
RLK-Pelle_LRR-XII-1	TraesCS1B02G448700	0.314655	0.318279	-0.106462	0.737556	-0.199688	0.578715	0.909323	0.0262641	-0.423288	0.141123	0.171519	0.599199	-0.279141	0.484123	0.130716	0.645303	0.310653	0.27294	-0.0251706	0.944078	-0.102243	0.7655	-0.708352	0.040476
RLK-Pelle_RLCK-VIIa-1	TraesCS2D02G284200	0.101802	0.50927	0.25398	0.0899579	-0.083516	0.614884	0.315645	0.0581806	0.350051	0.0188588	0.298366	0.0681723	-0.00636525	0.965079	-0.181059	0.257373	0.0689237	0.604738	0.0585412	0.724525	0.258637	0.0809264	0.361015	0.0227946
RLK-Pelle_LRR-VI-2	TraesCS4A02G111600	0.206136	0.357293	0.251528	0.295044	0.154406	0.522336	0.16004	0.478784	-0.463421	0.0375624	-0.247329	0.328284	-0.104095	0.629018	-0.411798	0.0504847	-0.236202	0.249458	-0.0642764	0.813252	-0.659916	0.00116266	-0.568918	0.0134813
RLK-Pelle_WAK	TraesCS6A02G225400	0.195458	0.722825	-0.185381	0.686662	0.837899	0.150965	0.623485	0.185607	1.24586	0.00656157	1.49553	0.000839161	0.123269	0.788927	0.759025	0.0749856	0.198773	0.707552	1.24316	0.0526143	1.23094	0.0193762	0.83869	0.128757
RLK-Pelle_PERK-1	TraesCS4A02G077500	0.16273	0.295829	-0.168615	0.687162	0.389431	0.10713	0.261432	0.222909	0.0280308	0.934022	0.299736	0.760891	0.0278914	0.871749	0.573369	0.00139145	-0.0666861	0.694607	0.145913	0.422303	0.172987	0.629905	-0.211376	0.61952
RLK-Pelle_RLCK-VIIa-2	TraesCS5D02G216600	-0.0388102	0.992411	2.50058	0.352284	-0.675994	0.86842	4.08655	0.0178691	1.57879	0.386277	-1.35342	0.675995	-3.65038	0.0653548	0.47324	0.831802	0.786594	0.847139	0.598598	0.75688	-2.35432	0.555541	4.38698	0.0573996
RLK-Pelle_WAK_LRK10L-1	TraesCS3D02G046000	0.35145	0.576855	0.0154313	0.979964	1.22323	0.0278548	0.358174	0.427147	1.24579	0.00133661	2.10436	5.07454e-07	0.485648	0.344162	-0.321475	0.6004	0.812148	0.0673082	0.429736	0.239547	1.73628	0.000259743	3.37093	9.11812e-22
RLK-Pelle_RLCK-VI	TraesCS4A02G145600	-0.00796931	0.981558	0.487823	0.0900007	0.373756	0.326203	-0.0325645	0.924482	0.811814	0.0872025	-0.888576	0.215197	-0.0431453	0.850544	0.453455	0.0625726	-0.249987	0.343754	-0.00913964	0.977825	0.645444	0.243501	0.324645	0.514072
RLK-Pelle_RLCK-VIIa-1	TraesCS3D02G319800	0.251608	0.0248971	-0.0153361	0.967086	0.275748	0.533908	0.0503772	0.840551	0.0747331	0.865654	7.69055e-05	0.99991	0.0311737	0.765916	0.386463	0.109177	-0.0843575	0.479346	0.00415546	0.986341	-0.199193	0.570433	-0.404229	0.426763
RLK-Pelle_WAK_LRK10L-1	TraesCS1A02G374700	-0.505057	0.769974	0.957291	0.58279	5.82137	0.000421678	5.54286	8.97404e-05	8.42307	2.71857e-11	2.60784	0.0485072	1.3776	0.363917	-0.764199	0.629493	5.98252	6.47624e-05	5.0372	0.00437114	7.43071	6.58766e-09	7.30294	5.68369e-16
RLK-Pelle_LRR-I-1	TraesCS2D02G208100	-0.0669394	0.937693	-0.488459	0.416105	-1.26928	0.0838833	-0.211236	0.796208	1.58842	0.00719047	0.0905798	0.876392	-0.340846	0.665071	0.273366	0.631795	-0.335875	0.653271	-1.35299	0.0677512	0.860688	0.254065	0.912896	0.148573
RLK-Pelle_CR4L	TraesCS4D02G106000	-0.331038	0.0667571	-0.0842388	0.656051	0.105425	0.533643	-0.070212	0.72205	-0.228713	0.144365	-0.158725	0.40613	0.126721	0.447644	0.333021	0.0634319	0.0519939	0.712107	0.249243	0.176297	-0.0191844	0.913228	-0.134986	0.432351
RLK-Pelle_CrRLK1L-1	TraesCS1D02G110900	0.212351	0.244932	-0.224631	0.186213	-0.187033	0.297573	0.00145657	0.993447	0.0355618	0.839111	0.0572091	0.743129	0.184989	0.358981	0.288509	0.080181	-0.146247	0.306092	-0.106604	0.585402	-0.0834534	0.643758	0.0769343	0.683978
RLK-Pelle_L-LEC	TraesCS2A02G126500	-1.00058	0.806292	-0.766345	0.836522	-0.98063	0.768404	1.76428	0.167943	1.53927	0.0962801	6.48814	1.34645e-06	-1.8914	0.281957	1.14017	0.514519	3.17184	0.131663	-1.72193	0.437503	2.16576	0.0913631	3.99946	0.00111298
RLK-Pelle_SD-2b	TraesCS3B02G175400	0.414059	0.645967	1.85796	0.0243118	0.125242	0.87497	0.227096	0.81617	1.10592	0.275665	1.40401	0.0961068	0.623666	0.68536	-0.538762	0.550835	0.63474	0.442628	1.10037	0.286804	2.87715	0.00372909	2.92605	0.00377505
RLK-Pelle_DLSV	TraesCS7B02G460000	-0.041437	0.963172	0.0762383	0.940162	0.571971	0.546786	-0.373667	0.678432	-1.09874	0.0976539	-0.16275	0.830142	-0.64219	0.401423	-0.858229	0.367657	-0.253455	0.766983	1.28774	0.0784012	0.898357	0.416226	0.295601	0.796183
RLK-Pelle_L-LEC	TraesCS5B02G410900	0.828665	0.190741	0.354815	0.466865	0.950612	0.0492649	1.28461	0.00449973	2.83335	6.76874e-13	2.34043	0.0327613	1.2687	0.138565	0.269607	0.671957	0.34132	0.502502	1.66551	0.00216174	2.08182	1.36909e-08	2.8604	8.0843e-12
RLK-Pelle_LRR-III	TraesCS5D02G034200	-0.415521	0.0914005	0.0209202	0.931879	-0.103979	0.632824	0.0103692	0.959519	-0.224928	0.263383	-0.582328	0.010741	0.263447	0.300101	0.221582	0.324066	0.072791	0.671597	0.0382152	0.850925	-0.236249	0.272475	-0.198793	0.324689
RLK-Pelle_LRR-V	TraesCS7D02G386000	-0.386412	0.144154	0.0900558	0.749397	0.31746	0.301859	0.379988	0.359688	-0.700967	0.0041048	-1.20697	0.000168775	0.01341	0.958008	-0.37047	0.210342	-0.344466	0.204825	-0.203179	0.542867	-0.53188	0.0286402	-0.998207	0.000641011
[truncated: 1,057 more rows]

## Sheet: Stripe rust
Subfamily	Gene_ID	FLW29_12h(stripe rust vs. mock)	p-value	FLW29_48h(stripe rust vs. mock)	p-value	FLW29_72h(stripe rust vs. mock)	p-value	PBW343_12h(stripe rust vs. mock)	p-value	PBW343_48h(stripe rust vs. mock)	p-value	PBW343_72h(stripe rust vs. mock)	p-value
[truncated: 2,093 more rows]

[truncated: 2 more sheets: Funneliformis and Xanthomonas, Xanthomonas]
