# Supplementary material for: Phylogeny of the plant receptor-like kinase (RLK) gene family and expression analysis of wheat RLK genes in response to biotic and abiotic stresses
Source: BMC Genomics. 2023 May 1;24:224. doi: 10.1186/s12864-023-09303-7 (PMC10152718; doi:10.1186/s12864-023-09303-7)
Supplement: Supplementary file 26 — Additional file 26: Table S13. Primers used in the qRT‒PCR analysis. [file 12864_2023_9303_MOESM26_ESM.xlsx]

## Sheet: Sheet1
Table S13: Primers used in qRT-PCR analysis.
Fusarium head blight
Gene ID	Primer-F (5'-3')	Primer-R (5'-3')	GC %	Tm	amplicons size
TraesCS1B02G454000	GGAACTACTCCGTGAAATCTGA	CGGGTTTTCTTGAACACAAAGA	44.08	58	245
TraesCS2D02G419800	GTTCAACAACACCGACTTCTTC	AACAACAACGAGTATTTGGTGG	57.47	56.5	261
TraesCS3D02G097000	GGTTCCTTTCTAGGTGCTTTTA	GCATAACAGCCTTGTATACAGC	40.9	55.7	247
Drought stress
Gene ID	Primer-F (5'-3')	Primer-R (5'-3')
TraesCS7D02G355800	AGAGCTTAGGTCATATTCAGCC	ATTGAAGGGTAGTTGTCCTACG	40.27	58	149
TraesCS5D02G437000	GCAAGATTCTTATGGCGAGATG	GGTGGAATCGTCGAGATCATAT	51.53	59.4	196
TraesCS5D02G247800	CGTAGAGCACAATGGGAGATAT	GTGAGATGTTTGTCAAGGCTTC	45.83	56.4	96
TraesCS3B02G049100	GCACACATCATCCTCTCTAGAA	GGTACTTGATGGTGAAGTTCCC	59.01	54.4	161
TraesCS2A02G079600	AGGGTCTTGTCACAGATATTGG	TCAGATTTGTCAATTGTCAGGC	48.94	55.9	94
TraesCS6A02G390300	GTGACAACACGCAATCTATTGT	CACATCTTAGTGCTTCCATTCG	46.34	55.3	123
